# Supplementary material for: Rising Publication Delays Inflate Journal Impact Factors
Source: PLoS One. 2012 Dec 31;7(12):e53374. doi: 10.1371/journal.pone.0053374 (PMC3534064; doi:10.1371/journal.pone.0053374)
Supplement: Data S1 — Datasets used for the analysis. (ZIP) [file pone.0053374.s005.zip]

Archive with 151 entries (150 files):
- Acta Neuropathologica.csv
- Acta_Neuropathologica.mat
- Annals of Neurology.csv
- Annals of Neurology.mat
- Behavioural Brain Research.csv
- Behavioural Brain Research.mat
- Biological Psychiatry.csv
- Biological Psychiatry.mat
- Biophysical Journal.csv
- Biophysical Journal.mat
- Bipolar Disorder.csv
- Bipolar Disorder.mat
- BMC Neuroscience.csv
- BMC Neuroscience.mat
- Brain and Language.csv
- Brain and Language.mat
- Brain Behavior and Immunity.csv
- Brain, Behavior and Immunity.mat
- Brain.csv
- Brain.mat
- Cell.csv
- Cell.mat
- Cephalalgia.csv
- Cephalalgia.mat
- Cerebral Cortex.csv
- Cerebral Cortex.mat
- Cortex.csv
- Cortex.mat
- Current Biology.csv
- Current Biology.mat
- European Journal of Neurology.csv
- European Journal of Neurology.mat
- European Journal of Neuroscience.csv
- European Journal of Neuroscience.mat
- European Journal of Pain.csv
- European Journal of Pain.mat
- European Neuropsychopharmacology.csv
- European Neuropsychopharmacology.mat
- Experimental Neurology.csv
- Experimental Neurology.mat
- Genes Brain and Behavior.csv
- Genes, Brain and Behavior.mat
- Glia.csv
- Glia.mat
- Hippocampus.csv
- Hippocampus.mat
- Human Brain Mapping.csv
- Human Brain Mapping.mat
- International Journal of Psychopharmacology.csv
- International Journal of Psychopharmacology.mat
- Journal of Cerebral Blood Flow and Metabolism.csv
- Journal of Cerebral Blood Flow and Metabolism.mat
- Journal of Cognitive Neuroscience.csv
- Journal of Cognitive Neuroscience.mat
- Journal of Comparative Neurology.csv
- Journal of Comparative Neurology.mat
- Journal of Neurochemistry.csv
- Journal of Neurochemistry.mat
- Journal of Neuroendocrinology.csv
- Journal of Neuroendocrinology.mat
- Journal of Neuroinflammation.csv
- Journal of Neuroinflammation.mat
- Journal of Neuropathology and Experimental Neurology.csv
- Journal of Neuropathology and Experimental Neurology.mat
- Journal of Neurophysiology.csv
- Journal of Neurophysiology.mat
- Journal of Neuroscience.csv
- Journal of Neuroscience.mat
- Journal of Neurotrauma.csv
- Journal of Neurotrauma.mat
- Journal of Pain.csv
- Journal of Pain.mat
- Journal of Physiology (London).csv
- Journal of Physiology (London).mat
- Journal of Pineal Research.csv
- Journal of Pineal Research.mat
- Journal of Psychopharmacology.csv
- Journal of Psychopharmacology.mat
- Journal of the Peripheral Nervous System.csv
- Journal of the Peripheral Nervous System.mat
- Learning & Memory.csv
- __MACOSX/
- __MACOSX/._Learning & Memory.csv
- Learning & Memory.mat
- Molecular and Cellular Neuroscience.csv
- Molecular and Cellular Neuroscience.mat
- Molecular Pain.csv
- Molecular Pain.mat
- Molecular Psychiatry.csv
- Molecular Psychiatry.mat
- Nature Biotechnology.csv
- Nature Biotechnology.mat
- Nature Cell Biology.csv
- Nature Cell Biology.mat
- Nature Methods.csv
- Nature Methods.mat
- Nature Neuroscience.csv
- Nature Neuroscience.mat
- Nature Protocols.mat
- Nature Reviews Neuroscience.csv
- Nature Reviews Neuroscience.mat
- Nature.csv
- Nature.mat
- Neural Development.mat
- Neurobiology of Aging.csv
- Neurobiology of Aging.mat
- Neurobiology of Disease.csv
- Neurobiology of Disease.mat
- Neurobiology of Learning and Memory.csv
- Neurobiology of Learning and Memory.mat
- Neurochemistry International.csv
- Neurochemistry International.mat
- Neurogastroenterology and Motility.csv
- Neurogastroenterology and Motility.mat
- Neuroimage.csv
- Neuroimage.mat
- Neuron.csv
- Neuron.mat
- Neuropharmacology.csv
- Neuropharmacology.mat
- Neuropsychopharmacology.csv
- Neuropsychopharmacology.mat
- Neuroscience.csv
- Neuroscience.mat
- Neurotoxicity Research.csv
- Neurotoxicity Research.mat
- Pain.csv
- Pain.mat
- Plos Biology.csv
- PLoS Biology.mat
- Plos Computational Biology.csv
- PLoS Computational Biology.mat
- Plos One.csv
- PLoS One.mat
- Proceedings of the National Academy of Sciences of the United States of America.csv
- Proceedings of the National Academy of Sciences of the United States of America.mat
- Progress in Neurobiology.csv
- Progress in Neurobiology.mat
- Psychoneuroendocrinology.csv
- Psychopharmacology.csv
- Psychopharmacology.mat
- Science.csv
- Science.mat
- Sleep.csv
- Sleep.mat
- Supplementary Data S1 - ReadMe.txt
- __MACOSX/._Supplementary Data S1 - ReadMe.txt
- Trends in Cognitive Sciences.csv
- Trends in Cognitive Sciences.mat
- Trends in Neurosciences.csv
- Trends of Neurosciences.mat
