# Supplementary material for: Rising Publication Delays Inflate Journal Impact Factors
Source: PLoS One. 2012 Dec 31;7(12):e53374. doi: 10.1371/journal.pone.0053374 (PMC3534064; doi:10.1371/journal.pone.0053374)
Supplement: Data S1 — Datasets used for the analysis. (ZIP) [file pone.0053374.s005.zip › Acta Neuropathologica.csv]

Title	URL	Description	Details	ShortDetails	Resource	Type	Identifiers	Db	EntrezUID	Properties
Peripheral nerve sheath tumors: the elegant chapter in surgical neuropathology.	/pubmed/22311741	Rodriguez FJ.	Acta Neuropathol. 2012 Feb 5. [Epub ahead of print] No abstract available.	Acta Neuropathol. 2012	PubMed	citation	PMID:22311741	pubmed	22311741	create date:2012/02/09 | first author:Rodriguez FJ
CD105 (Endoglin) exerts prognostic effects via its role in the microvascular niche of paediatric high grade glioma.	/pubmed/22311740	Smith SJ, Tilly H, Ward JH, Macarthur DC, Lowe J, Coyle B, Grundy RG.	Acta Neuropathol. 2012 Feb 7. [Epub ahead of print]	Acta Neuropathol. 2012	PubMed	citation	PMID:22311740	pubmed	22311740	create date:2012/02/09 | first author:Smith SJ
GNAQ and GNA11 mutations in melanocytomas of the central nervous system.	/pubmed/22307269	Murali R, Wiesner T, Rosenblum MK, Bastian BC.	Acta Neuropathol. 2012 Feb 4. [Epub ahead of print] No abstract available.	Acta Neuropathol. 2012	PubMed	citation	PMID:22307269	pubmed	22307269	create date:2012/02/07 | first author:Murali R
TDP-43 pathology in a case of hereditary spastic paraplegia with a NIPA1/SPG6 mutation.	/pubmed/22302102	Martinez-Lage M, Molina-Porcel L, Falcone D, McCluskey L, Lee VM, Van Deerlin VM, Trojanowski JQ.	Acta Neuropathol. 2012 Feb 3. [Epub ahead of print]	Acta Neuropathol. 2012	PubMed	citation	PMID:22302102	pubmed	22302102	create date:2012/02/04 | first author:Martinez-Lage M
An essential role for p38 MAPK in cerebellar granule neuron precursor proliferation.	/pubmed/22302101	Guldal CG, Ahmad A, Korshunov A, Squatrito M, Awan A, Mainwaring LA, Bhatia B, Parathath SR, Nahle Z, Pfister S, Kenney AM.	Acta Neuropathol. 2012 Feb 3. [Epub ahead of print]	Acta Neuropathol. 2012	PubMed	citation	PMID:22302101	pubmed	22302101	create date:2012/02/04 | first author:Guldal CG
Neuropathology of neurocutaneous melanosis: histological foci of melanotic neurones and glia may be undetectable on MRI.	/pubmed/22294043	Kinsler VA, Paine SM, Anderson GW, Wijesekara DS, Sebire NJ, Chong WK, Harkness W, Aylett SE, Jacques TS.	Acta Neuropathol. 2012 Feb 1. [Epub ahead of print] No abstract available.	Acta Neuropathol. 2012	PubMed	citation	PMID:22294043	pubmed	22294043	create date:2012/02/02 | first author:Kinsler VA
Persistent retroviral infection with MoMuLV influences neuropathological signature and phenotype of prion disease.	/pubmed/22271154	Krasemann S, Neumann M, Luepke JP, Grashorn J, Wurr S, Stocking C, Glatzel M.	Acta Neuropathol. 2012 Jan 24. [Epub ahead of print]	Acta Neuropathol. 2012	PubMed	citation	PMID:22271154	pubmed	22271154	create date:2012/01/25 | first author:Krasemann S
Early AD pathology in a [C-11]PiB-negative case: a PiB-amyloid imaging, biochemical, and immunohistochemical study.	/pubmed/22271153	Ikonomovic MD, Abrahamson EE, Price JC, Hamilton RL, Mathis CA, Paljug WR, Debnath ML, Cohen AD, Mizukami K, Dekosky ST, Lopez OL, Klunk WE.	Acta Neuropathol. 2012 Jan 24. [Epub ahead of print]	Acta Neuropathol. 2012	PubMed	citation	PMID:22271153	pubmed	22271153	create date:2012/01/25 | first author:Ikonomovic MD
Matrix metalloproteinase-12 deficiency ameliorates the clinical course and demyelination in Theiler's murine encephalomyelitis.	/pubmed/22271152	Hansmann F, Herder V, Kalkuhl A, Haist V, Zhang N, Schaudien D, Deschl U, Baumgärtner W, Ulrich R.	Acta Neuropathol. 2012 Jan 24. [Epub ahead of print]	Acta Neuropathol. 2012	PubMed	citation	PMID:22271152	pubmed	22271152	create date:2012/01/25 | first author:Hansmann F
The go or grow" potential of gliomas is linked to the neuropeptide processing enzyme carboxypeptidase E and mediated by metabolic stress."	/pubmed/22249620	Höring E, Harter PN, Seznec J, Schittenhelm J, Bühring HJ, Bhattacharyya S, von Hattingen E, Zachskorn C, Mittelbronn M, Naumann U.	Acta Neuropathol. 2012 Jan 15. [Epub ahead of print]	Acta Neuropathol. 2012	PubMed	citation	PMID:22249620	pubmed	22249620	create date:2012/01/18 | first author:Höring E
Saccular intracranial aneurysm: pathology and mechanisms.	/pubmed/22249619	Frösen J, Tulamo R, Paetau A, Laaksamo E, Korja M, Laakso A, Niemelä M, Hernesniemi J.	Acta Neuropathol. 2012 Jan 17. [Epub ahead of print]	Acta Neuropathol. 2012	PubMed	citation	PMID:22249619	pubmed	22249619	create date:2012/01/18 | first author:Frösen J
Presence of an oligodendroglioma-like component in newly diagnosed glioblastoma identifies a pathogenetically heterogeneous subgroup and lacks prognostic value: central pathology review of the EORTC_26981/NCIC_CE.3 trial.	/pubmed/22249618	Hegi ME, Janzer RC, Lambiv WL, Gorlia T, Kouwenhoven MC, Hartmann C, von Deimling A, Martinet D, Besuchet Schmutz N, Diserens AC, Hamou MF, Bady P, Weller M, van den Bent MJ, Mason WP, Mirimanoff RO, Stupp R, Mokhtari K, Wesseling P.	Acta Neuropathol. 2012 Jan 15. [Epub ahead of print]	Acta Neuropathol. 2012	PubMed	citation	PMID:22249618	pubmed	22249618	create date:2012/01/18 | first author:Hegi ME
Overexpression of HMGA1 deregulates tumor growth via cdc25A and alters migration/invasion through a cdc25A-independent pathway in medulloblastoma.	/pubmed/22249617	Lau KM, Chan QK, Pang JC, Ma FM, Li KK, Yeung WW, Cheng AS, Feng H, Chung NY, Li HM, Zhou L, Wang Y, Mao Y, Ng HK.	Acta Neuropathol. 2012 Jan 17. [Epub ahead of print]	Acta Neuropathol. 2012	PubMed	citation	PMID:22249617	pubmed	22249617	create date:2012/01/18 | first author:Lau KM
Clinical and pathological features of amyotrophic lateral sclerosis caused by mutation in the C9ORF72 gene on chromosome 9p.	/pubmed/22228244	Stewart H, Rutherford NJ, Briemberg H, Krieger C, Cashman N, Fabros M, Baker M, Fok A, Dejesus-Hernandez M, Eisen A, Rademakers R, Mackenzie IR.	Acta Neuropathol. 2012 Jan 7. [Epub ahead of print]	Acta Neuropathol. 2012	PubMed	citation	PMID:22228244	pubmed	22228244	create date:2012/01/10 | first author:Stewart H
Asymmetry of neurodegenerative disease-related pathologies: a cautionary note.	/pubmed/22222584	Stefanits H, Budka H, Kovacs GG.	Acta Neuropathol. 2012 Jan 6. [Epub ahead of print] No abstract available.	Acta Neuropathol. 2012	PubMed	citation	PMID:22222584	pubmed	22222584	create date:2012/01/10 | first author:Stefanits H
Brain metastases: pathobiology and emerging targeted therapies.	/pubmed/22212630	Preusser M, Capper D, Ilhan-Mutlu A, Berghoff AS, Birner P, Bartsch R, Marosi C, Zielinski C, Mehta MP, Winkler F, Wick W, von Deimling A.	Acta Neuropathol. 2012 Feb;123(2):205-22. Epub 2012 Jan 3.	Acta Neuropathol. 2012	PubMed	citation	PMID:22212630	pubmed	22212630	create date:2012/01/04 | first author:Preusser M
Microglial activation and TDP-43 pathology correlate with executive dysfunction in amyotrophic lateral sclerosis.	/pubmed/22210083	Brettschneider J, Libon DJ, Toledo JB, Xie SX, McCluskey L, Elman L, Geser F, Lee VM, Grossman M, Trojanowski JQ.	Acta Neuropathol. 2012 Jan 1. [Epub ahead of print]	Acta Neuropathol. 2012	PubMed	citation	PMID:22210083	pubmed	22210083	create date:2012/01/03 | first author:Brettschneider J
Genetic predisposition to peripheral nerve neoplasia: diagnostic criteria and pathogenesis of neurofibromatoses, Carney complex, and related syndromes.	/pubmed/22210082	Rodriguez FJ, Stratakis CA, Evans DG.	Acta Neuropathol. 2011 Dec 31. [Epub ahead of print]	Acta Neuropathol. 2011	PubMed	citation	PMID:22210082	pubmed	22210082	create date:2012/01/03 | first author:Rodriguez FJ
News from the powerhouses.	/pubmed/22179602	Frank S, Tolnay M.	Acta Neuropathol. 2012 Feb;123(2):155-6. No abstract available.	Acta Neuropathol. 2012	PubMed	citation	PMID:22179602	pubmed	22179602	create date:2011/12/20 | first author:Frank S
Less than perfect divorces: dysregulated mitochondrial fission and neurodegeneration.	/pubmed/22179580	Oettinghaus B, Licci M, Scorrano L, Frank S.	Acta Neuropathol. 2012 Feb;123(2):189-203. Epub 2011 Dec 17.	Acta Neuropathol. 2012	PubMed	citation	PMID:22179580	pubmed	22179580	create date:2011/12/20 | first author:Oettinghaus B
Cerebral hypoperfusion accelerates cerebral amyloid angiopathy and promotes cortical microinfarcts.	/pubmed/22170742	Okamoto Y, Yamamoto T, Kalaria RN, Senzaki H, Maki T, Hase Y, Kitamura A, Washida K, Yamada M, Ito H, Tomimoto H, Takahashi R, Ihara M.	Acta Neuropathol. 2011 Dec 15. [Epub ahead of print]	Acta Neuropathol. 2011	PubMed	citation	PMID:22170742	pubmed	22170742	create date:2011/12/16 | first author:Okamoto Y
Aggregation of αSynuclein promotes progressive in vivo neurotoxicity in adult rat dopaminergic neurons.	/pubmed/22167382	Taschenberger G, Garrido M, Tereshchenko Y, Bähr M, Zweckstetter M, Kügler S.	Acta Neuropathol. 2011 Dec 14. [Epub ahead of print]	Acta Neuropathol. 2011	PubMed	citation	PMID:22167382	pubmed	22167382	create date:2011/12/15 | first author:Taschenberger G
Biological and clinical heterogeneity of MYCN-amplified medulloblastoma.	/pubmed/22160402	Korshunov A, Remke M, Kool M, Hielscher T, Northcott PA, Williamson D, Pfaff E, Witt H, Jones DT, Ryzhova M, Cho YJ, Wittmann A, Benner A, Weiss WA, von Deimling A, Scheurlen W, Kulozik AE, Clifford SC, Peter Collins V, Westermann F, Taylor MD, Lichter P, et al.	Acta Neuropathol. 2011 Dec 9. [Epub ahead of print]	Acta Neuropathol. 2011	PubMed	citation	PMID:22160402	pubmed	22160402	create date:2011/12/14 | first author:Korshunov A
Entorhinal verrucae geometry is coincident and correlates with Alzheimer's lesions: a combined neuropathology and high-resolution ex vivo MRI analysis.	/pubmed/22160360	Augustinack JC, Huber KE, Postelnicu GM, Kakunoori S, Wang R, van der Kouwe AJ, Wald LL, Stein TD, Frosch MP, Fischl B.	Acta Neuropathol. 2012 Jan;123(1):85-96. Epub 2011 Dec 13.	Acta Neuropathol. 2012	PubMed	citation	PMID:22160360	pubmed	22160360	create date:2011/12/14 | first author:Augustinack JC
Molecular mechanisms promoting the pathogenesis of Schwann cell neoplasms.	/pubmed/22160322	Carroll SL.	Acta Neuropathol. 2011 Dec 11. [Epub ahead of print]	Acta Neuropathol. 2011	PubMed	citation	PMID:22160322	pubmed	22160322	create date:2011/12/14 | first author:Carroll SL
Myofibrillar disorganization characterizes myopathy of camptocormia in Parkinson's disease.	/pubmed/22160321	Wrede A, Margraf NG, Goebel HH, Deuschl G, Schulz-Schaeffer WJ.	Acta Neuropathol. 2011 Dec 11. [Epub ahead of print]	Acta Neuropathol. 2011	PubMed	citation	PMID:22160321	pubmed	22160321	create date:2011/12/14 | first author:Wrede A
Hyperphosphorylated tau in young and middle-aged subjects.	/pubmed/22160320	Elobeid A, Soininen H, Alafuzoff I.	Acta Neuropathol. 2012 Jan;123(1):97-104. Epub 2011 Dec 11.	Acta Neuropathol. 2012	PubMed	citation	PMID:22160320	pubmed	22160320	create date:2011/12/14 | first author:Elobeid A
Neurodegeneration as a consequence of failed mitochondrial maintenance.	/pubmed/22143516	Karbowski M, Neutzner A.	Acta Neuropathol. 2012 Feb;123(2):157-71. Epub 2011 Dec 7.	Acta Neuropathol. 2012	PubMed	citation	PMID:22143516	pubmed	22143516	create date:2011/12/07 | first author:Karbowski M
MYC family amplification and clinical risk-factors interact to predict an extremely poor prognosis in childhood medulloblastoma.	/pubmed/22139329	Ryan SL, Schwalbe EC, Cole M, Lu Y, Lusher ME, Megahed H, O'Toole K, Nicholson SL, Bognar L, Garami M, Hauser P, Korshunov A, Pfister SM, Williamson D, Taylor RE, Ellison DW, Bailey S, Clifford SC.	Acta Neuropathol. 2011 Dec 3. [Epub ahead of print]	Acta Neuropathol. 2011	PubMed	citation	PMID:22139329	pubmed	22139329	create date:2011/12/06 | first author:Ryan SL
MicroRNA-182 promotes leptomeningeal spread of non-sonic hedgehog-medulloblastoma.	/pubmed/22134538	Bai AH, Milde T, Remke M, Rolli CG, Hielscher T, Cho YJ, Kool M, Northcott PA, Jugold M, Bazhin AV, Eichmüller SB, Kulozik AE, Pscherer A, Benner A, Taylor MD, Pomeroy SL, Kemkemer R, Witt O, Korshunov A, Lichter P, Pfister SM.	Acta Neuropathol. 2011 Dec 2. [Epub ahead of print]	Acta Neuropathol. 2011	PubMed	citation	PMID:22134538	pubmed	22134538	create date:2011/12/03 | first author:Bai AH
Molecular subgroups of medulloblastoma: the current consensus.	/pubmed/22134537	Taylor MD, Northcott PA, Korshunov A, Remke M, Cho YJ, Clifford SC, Eberhart CG, Parsons DW, Rutkowski S, Gajjar A, Ellison DW, Lichter P, Gilbertson RJ, Pomeroy SL, Kool M, Pfister SM.	Acta Neuropathol. 2011 Dec 2. [Epub ahead of print]	Acta Neuropathol. 2011	PubMed	citation	PMID:22134537	pubmed	22134537	create date:2011/12/03 | first author:Taylor MD
Neuropathologic measurements in focal cortical dysplasias: validation of the ILAE 2011 classification system and diagnostic implications for MRI.	/pubmed/22120580	Mühlebner A, Coras R, Kobow K, Feucht M, Czech T, Stefan H, Weigel D, Buchfelder M, Holthausen H, Pieper T, Kudernatsch M, Blümcke I.	Acta Neuropathol. 2012 Feb;123(2):259-72. Epub 2011 Nov 27.	Acta Neuropathol. 2012	PubMed	citation	PMID:22120580	pubmed	22120580	create date:2011/11/29 | first author:Mühlebner A
In memoriam: Bernd Walter Scheithauer (1946-2011).	/pubmed/22116261	Giannini C.	Acta Neuropathol. 2011 Nov 25. [Epub ahead of print] No abstract available.	Acta Neuropathol. 2011	PubMed	citation	PMID:22116261	pubmed	22116261	create date:2011/11/26 | first author:Giannini C
Vascular endothelial growth factor induces contralesional corticobulbar plasticity and functional neurological recovery in the ischemic brain.	/pubmed/22109109	Reitmeir R, Kilic E, Reinboth BS, Guo Z, Elali A, Zechariah A, Kilic U, Hermann DM.	Acta Neuropathol. 2012 Feb;123(2):273-84. Epub 2011 Nov 23.	Acta Neuropathol. 2012	PubMed	citation	PMID:22109109	pubmed	22109109	create date:2011/11/24 | first author:Reitmeir R
Supratentorial and spinal pediatric ependymomas display a hypermethylated phenotype which includes the loss of tumor suppressor genes involved in the control of cell growth and death.	/pubmed/22109108	Rogers HA, Kilday JP, Mayne C, Ward J, Adamowicz-Brice M, Schwalbe EC, Clifford SC, Coyle B, Grundy RG.	Acta Neuropathol. 2011 Nov 23. [Epub ahead of print]	Acta Neuropathol. 2011	PubMed	citation	PMID:22109108	pubmed	22109108	create date:2011/11/24 | first author:Rogers HA
Molecular pathology and genetic advances in amyotrophic lateral sclerosis: an emerging molecular pathway and the significance of glial pathology.	/pubmed/22105541	Ince PG, Highley JR, Kirby J, Wharton SB, Takahashi H, Strong MJ, Shaw PJ.	Acta Neuropathol. 2011 Dec;122(6):657-71. Epub 2011 Nov 22.	Acta Neuropathol. 2011	PubMed	citation	PMID:22105541	pubmed	22105541	create date:2011/11/23 | first author:Ince PG
An autopsy case of adult-onset hereditary spastic paraplegia type 2 with a novel mutation in exon 7 of the proteolipid protein 1 gene.	/pubmed/22101368	Suzuki SO, Iwaki T, Arakawa K, Furuya H, Fujii N, Iwaki A.	Acta Neuropathol. 2011 Dec;122(6):775-81. Epub 2011 Nov 20.	Acta Neuropathol. 2011	PubMed	citation	PMID:22101368	pubmed	22101368	create date:2011/11/22 | first author:Suzuki SO
Optineurin is colocalized with ubiquitin in Marinesco bodies.	/pubmed/22101367	Schwab C, Yu S, McGeer PL.	Acta Neuropathol. 2012 Feb;123(2):289-92. Epub 2011 Nov 20. No abstract available.	Acta Neuropathol. 2012	PubMed	citation	PMID:22101367	pubmed	22101367	create date:2011/11/22 | first author:Schwab C
The presence of Aβ seeds, and not age per se, is critical to the initiation of Aβ deposition in the brain.	/pubmed/22101366	Hamaguchi T, Eisele YS, Varvel NH, Lamb BT, Walker LC, Jucker M.	Acta Neuropathol. 2012 Jan;123(1):31-7. Epub 2011 Nov 20.	Acta Neuropathol. 2012	PubMed	citation	PMID:22101366	pubmed	22101366	create date:2011/11/22 | first author:Hamaguchi T
National Institute on Aging-Alzheimer's Association guidelines for the neuropathologic assessment of Alzheimer's disease: a practical approach.	/pubmed/22101365	Montine TJ, Phelps CH, Beach TG, Bigio EH, Cairns NJ, Dickson DW, Duyckaerts C, Frosch MP, Masliah E, Mirra SS, Nelson PT, Schneider JA, Thal DR, Trojanowski JQ, Vinters HV, Hyman BT.	Acta Neuropathol. 2012 Jan;123(1):1-11. Epub 2011 Nov 20.	Acta Neuropathol. 2012	PubMed	citation	PMID:22101365	pubmed	22101365	create date:2011/11/22 | first author:Montine TJ
C9ORF72, the new gene on the block, causes C9FTD/ALS: new insights provided by neuropathology.	/pubmed/22101324	Bigio EH.	Acta Neuropathol. 2011 Dec;122(6):653-5. No abstract available.	Acta Neuropathol. 2011	PubMed	citation	PMID:22101324	pubmed	22101324	create date:2011/11/22 | first author:Bigio EH
p62 positive, TDP-43 negative, neuronal cytoplasmic and intranuclear inclusions in the cerebellum and hippocampus define the pathology of C9orf72-linked FTLD and MND/ALS.	/pubmed/22101323	Al-Sarraj S, King A, Troakes C, Smith B, Maekawa S, Bodi I, Rogelj B, Al-Chalabi A, Hortobágyi T, Shaw CE.	Acta Neuropathol. 2011 Dec;122(6):691-702. Epub 2011 Nov 19.	Acta Neuropathol. 2011	PubMed	citation	PMID:22101323	pubmed	22101323	create date:2011/11/22 | first author:Al-Sarraj S
Acute and chronically increased immunoreactivity to phosphorylation-independent but not pathological TDP-43 after a single traumatic brain injury in humans.	/pubmed/22101322	Johnson VE, Stewart W, Trojanowski JQ, Smith DH.	Acta Neuropathol. 2011 Dec;122(6):715-26. Epub 2011 Nov 19.	Acta Neuropathol. 2011	PubMed	citation	PMID:22101322	pubmed	22101322	create date:2011/11/22 | first author:Johnson VE
Mild cognitive impairment: pathology and mechanisms.	/pubmed/22101321	Mufson EJ, Binder L, Counts SE, DeKosky ST, de Toledo-Morrell L, Ginsberg SD, Ikonomovic MD, Perez SE, Scheff SW.	Acta Neuropathol. 2012 Jan;123(1):13-30. Epub 2011 Nov 19.	Acta Neuropathol. 2012	PubMed	citation	PMID:22101321	pubmed	22101321	create date:2011/11/22 | first author:Mufson EJ
Levels of kinesin light chain and dynein intermediate chain are reduced in the frontal cortex in Alzheimer's disease: implications for axoplasmic transport.	/pubmed/22094641	Morel M, Héraud C, Nicaise C, Suain V, Brion JP.	Acta Neuropathol. 2012 Jan;123(1):71-84. Epub 2011 Nov 18.	Acta Neuropathol. 2012	PubMed	citation	PMID:22094641	pubmed	22094641	create date:2011/11/19 | first author:Morel M
An experimental rat model of sporadic Alzheimer's disease and rescue of cognitive impairment with a neurotrophic peptide.	/pubmed/22083255	Bolognin S, Blanchard J, Wang X, Basurto-Islas G, Tung YC, Kohlbrenner E, Grundke-Iqbal I, Iqbal K.	Acta Neuropathol. 2012 Jan;123(1):133-51. Epub 2011 Nov 15.	Acta Neuropathol. 2012	PubMed	citation	PMID:22083255	pubmed	22083255	create date:2011/11/16 | first author:Bolognin S
Clinical and neuropathologic heterogeneity of c9FTD/ALS associated with hexanucleotide repeat expansion in C9ORF72.	/pubmed/22083254	Murray ME, DeJesus-Hernandez M, Rutherford NJ, Baker M, Duara R, Graff-Radford NR, Wszolek ZK, Ferman TJ, Josephs KA, Boylan KB, Rademakers R, Dickson DW.	Acta Neuropathol. 2011 Dec;122(6):673-90. Epub 2011 Nov 15.	Acta Neuropathol. 2011	PubMed	citation	PMID:22083254	pubmed	22083254	create date:2011/11/16 | first author:Murray ME
Neurofibromatosis 2011: a report of the Children's Tumor Foundation Annual Meeting.	/pubmed/22083253	Kalamarides M, Acosta MT, Babovic-Vuksanovic D, Carpen O, Cichowski K, Gareth Evans D, Giancotti F, Oliver Hanemann C, Ingram D, Lloyd AC, Mayes DA, Messiaen L, Morrison H, North K, Packer R, Pan D, Stemmer-Rachamimov A, Upadhyaya M, Viskochil D, Wallace MR, Hunter-Schaedle K, Ratner N.	Acta Neuropathol. 2011 Nov 16. [Epub ahead of print]	Acta Neuropathol. 2011	PubMed	citation	PMID:22083253	pubmed	22083253	create date:2011/11/16 | first author:Kalamarides M
Embryonal tumor with abundant neuropil and true rosettes (ETANTR) with loss of morphological but retained genetic key features during progression.	/pubmed/22057788	Woehrer A, Slavc I, Peyrl A, Czech T, Dorfer C, Prayer D, Stary S, Streubel B, Ryzhova M, Korshunov A, Pfister SM, Haberler C.	Acta Neuropathol. 2011 Dec;122(6):787-90. Epub 2011 Nov 6. No abstract available.	Acta Neuropathol. 2011	PubMed	citation	PMID:22057788	pubmed	22057788	create date:2011/11/08 | first author:Woehrer A
Parkin, PINK1 and mitochondrial integrity: emerging concepts of mitochondrial dysfunction in Parkinson's disease.	/pubmed/22057787	Pilsl A, Winklhofer KF.	Acta Neuropathol. 2012 Feb;123(2):173-88. Epub 2011 Nov 6.	Acta Neuropathol. 2012	PubMed	citation	PMID:22057787	pubmed	22057787	create date:2011/11/08 | first author:Pilsl A
Title	URL	Description	Details	ShortDetails	Resource	Type	Identifiers	Db	EntrezUID	Properties
Pathology of immune reconstitution inflammatory syndrome in multiple sclerosis with natalizumab-associated progressive multifocal leukoencephalopathy.	/pubmed/22057786	Metz I, Radue EW, Oterino A, Kümpfel T, Wiendl H, Schippling S, Kuhle J, Sahraian MA, Gray F, Jakl V, Häusler D, Brück W.	Acta Neuropathol. 2012 Feb;123(2):235-45. Epub 2011 Nov 6.	Acta Neuropathol. 2012	PubMed	citation	PMID:22057786	pubmed	22057786	create date:2011/11/08 | first author:Metz I
Rapid, reliable, and reproducible molecular sub-grouping of clinical medulloblastoma samples.	/pubmed/22057785	Northcott PA, Shih DJ, Remke M, Cho YJ, Kool M, Hawkins C, Eberhart CG, Dubuc A, Guettouche T, Cardentey Y, Bouffet E, Pomeroy SL, Marra M, Malkin D, Rutka JT, Korshunov A, Pfister S, Taylor MD.	Acta Neuropathol. 2011 Nov 6. [Epub ahead of print]	Acta Neuropathol. 2011	PubMed	citation	PMID:22057785	pubmed	22057785	create date:2011/11/08 | first author:Northcott PA
Selective tau tyrosine nitration in non-AD tauopathies.	/pubmed/22057784	Reyes JF, Geula C, Vana L, Binder LI.	Acta Neuropathol. 2012 Jan;123(1):119-32. Epub 2011 Nov 6.	Acta Neuropathol. 2012	PubMed	citation	PMID:22057784	pubmed	22057784	create date:2011/11/08 | first author:Reyes JF
Fas/FasL-mediated apoptosis and inflammation are key features of acute human spinal cord injury: implications for translational, clinical application.	/pubmed/22038545	Yu WR, Fehlings MG.	Acta Neuropathol. 2011 Dec;122(6):747-61. Epub 2011 Oct 29.	Acta Neuropathol. 2011	PubMed	citation	PMID:22038545	pubmed	22038545	create date:2011/11/01 | first author:Yu WR
Inner ear lesions in congenital cytomegalovirus infection of human fetuses.	/pubmed/22033878	Teissier N, Delezoide AL, Mas AE, Khung-Savatovsky S, Bessières B, Nardelli J, Vauloup-Fellous C, Picone O, Houhou N, Oury JF, Van Den Abbeele T, Gressens P, Adle-Biassette H.	Acta Neuropathol. 2011 Dec;122(6):763-74. Epub 2011 Oct 28.	Acta Neuropathol. 2011	PubMed	citation	PMID:22033878	pubmed	22033878	create date:2011/10/29 | first author:Teissier N
Multinodular leptomeningeal metastases from ETANTR contain both small blue cell and maturing neuropil elements.	/pubmed/22033877	Kleinschmidt-DeMasters BK, Boylan A, Capocelli K, Boyer PJ, Foreman NK.	Acta Neuropathol. 2011 Dec;122(6):783-5. Epub 2011 Oct 28. No abstract available.	Acta Neuropathol. 2011	PubMed	citation	PMID:22033877	pubmed	22033877	create date:2011/10/29 | first author:Kleinschmidt-DeMasters BK
Dual modification of Alzheimer's disease PHF-tau protein by lysine methylation and ubiquitylation: a mass spectrometry approach.	/pubmed/22033876	Thomas SN, Funk KE, Wan Y, Liao Z, Davies P, Kuret J, Yang AJ.	Acta Neuropathol. 2012 Jan;123(1):105-17. Epub 2011 Oct 28.	Acta Neuropathol. 2012	PubMed	citation	PMID:22033876	pubmed	22033876	create date:2011/10/29 | first author:Thomas SN
Abnormal accumulation of autophagic vesicles correlates with axonal and synaptic pathology in young Alzheimer's mice hippocampus.	/pubmed/22020633	Sanchez-Varo R, Trujillo-Estrada L, Sanchez-Mejias E, Torres M, Baglietto-Vargas D, Moreno-Gonzalez I, De Castro V, Jimenez S, Ruano D, Vizuete M, Davila JC, Garcia-Verdugo JM, Jimenez AJ, Vitorica J, Gutierrez A.	Acta Neuropathol. 2012 Jan;123(1):53-70. Epub 2011 Oct 22.	Acta Neuropathol. 2012	PubMed	citation	PMID:22020633	pubmed	22020633	create date:2011/10/25 | first author:Sanchez-Varo R
Apolipoprotein E level and cholesterol are associated with reduced synaptic amyloid beta in Alzheimer's disease and apoE TR mouse cortex.	/pubmed/22020632	Arold S, Sullivan P, Bilousova T, Teng E, Miller CA, Poon WW, Vinters HV, Cornwell LB, Saing T, Cole GM, Gylys KH.	Acta Neuropathol. 2012 Jan;123(1):39-52. Epub 2011 Oct 22.	Acta Neuropathol. 2012	PubMed	citation	PMID:22020632	pubmed	22020632	create date:2011/10/25 | first author:Arold S
Activating L265P mutations of the MYD88 gene are common in primary central nervous system lymphoma.	/pubmed/22020631	Montesinos-Rongen M, Godlewska E, Brunn A, Wiestler OD, Siebert R, Deckert M.	Acta Neuropathol. 2011 Dec;122(6):791-2. Epub 2011 Oct 22. No abstract available.	Acta Neuropathol. 2011	PubMed	citation	PMID:22020631	pubmed	22020631	create date:2011/10/25 | first author:Montesinos-Rongen M
A proteomic study identifies different levels of light chain ferritin in corticobasal degeneration and progressive supranuclear palsy.	/pubmed/22012136	Ebrahim AS, Kulathingal J, Murray ME, Casey-Castanedes M, Dickson DW, Yen SH, Sevlever D.	Acta Neuropathol. 2011 Dec;122(6):727-36. Epub 2011 Oct 20.	Acta Neuropathol. 2011	PubMed	citation	PMID:22012136	pubmed	22012136	create date:2011/10/21 | first author:Ebrahim AS
Immunohistochemical testing of BRAF V600E status in 1,120 tumor tissue samples of patients with brain metastases.	/pubmed/22012135	Capper D, Berghoff AS, Magerle M, Ilhan A, Wöhrer A, Hackl M, Pichler J, Pusch S, Meyer J, Habel A, Petzelbauer P, Birner P, von Deimling A, Preusser M.	Acta Neuropathol. 2012 Feb;123(2):223-33. Epub 2011 Oct 20.	Acta Neuropathol. 2012	PubMed	citation	PMID:22012135	pubmed	22012135	create date:2011/10/21 | first author:Capper D
Central nervous system rather than immune cell-derived BDNF mediates axonal protective effects early in autoimmune demyelination.	/pubmed/22009304	Lee DH, Geyer E, Flach AC, Jung K, Gold R, Flügel A, Linker RA, Lühder F.	Acta Neuropathol. 2012 Feb;123(2):247-58. Epub 2011 Oct 19.	Acta Neuropathol. 2012	PubMed	citation	PMID:22009304	pubmed	22009304	create date:2011/10/20 | first author:Lee DH
Neuropathological subtypes of Alzheimer's disease.	/pubmed/22009303	Jellinger KA.	Acta Neuropathol. 2012 Jan;123(1):153-4. Epub 2011 Oct 19. No abstract available.	Acta Neuropathol. 2012	PubMed	citation	PMID:22009303	pubmed	22009303	create date:2011/10/20 | first author:Jellinger KA
Recurrent PIK3CA mutations in rosette-forming glioneuronal tumor.	/pubmed/21997360	Ellezam B, Theeler BJ, Luthra R, Adesina AM, Aldape KD, Gilbert MR.	Acta Neuropathol. 2012 Feb;123(2):285-7. Epub 2011 Oct 14. No abstract available.	Acta Neuropathol. 2012	PubMed	citation	PMID:21997360	pubmed	21997360	create date:2011/10/15 | first author:Ellezam B
Claudin-1 induced sealing of blood-brain barrier tight junctions ameliorates chronic experimental autoimmune encephalomyelitis.	/pubmed/21983942	Pfeiffer F, Schäfer J, Lyck R, Makrides V, Brunner S, Schaeren-Wiemers N, Deutsch U, Engelhardt B.	Acta Neuropathol. 2011 Nov;122(5):601-14. Epub 2011 Oct 9.	Acta Neuropathol. 2011	PubMed	citation	PMID:21983942	pubmed	21983942	create date:2011/10/11 | first author:Pfeiffer F
Confirmation of R132H mutation of isocitrate dehydrogenase 1 as an independent prognostic factor in anaplastic astrocytoma.	/pubmed/21983902	Schittenhelm J, Mittelbronn M, Meyermann R, Melms A, Tatagiba M, Capper D.	Acta Neuropathol. 2011 Nov;122(5):651-2. Epub 2011 Oct 8. No abstract available.	Acta Neuropathol. 2011	PubMed	citation	PMID:21983902	pubmed	21983902	create date:2011/10/11 | first author:Schittenhelm J
Bipolar disorder type 1 and schizophrenia are accompanied by decreased density of parvalbumin- and somatostatin-positive interneurons in the parahippocampal region.	/pubmed/21968533	Wang AY, Lohmann KM, Yang CK, Zimmerman EI, Pantazopoulos H, Herring N, Berretta S, Heckers S, Konradi C.	Acta Neuropathol. 2011 Nov;122(5):615-26. Epub 2011 Oct 4.	Acta Neuropathol. 2011	PubMed	citation	PMID:21968533	pubmed	21968533	create date:2011/10/05 | first author:Wang AY
TDP-43 pathological changes in early onset familial and sporadic Alzheimer's disease, late onset Alzheimer's disease and Down's Syndrome: association with age, hippocampal sclerosis and clinical phenotype.	/pubmed/21968532	Davidson YS, Raby S, Foulds PG, Robinson A, Thompson JC, Sikkink S, Yusuf I, Amin H, DuPlessis D, Troakes C, Al-Sarraj S, Sloan C, Esiri MM, Prasher VP, Allsop D, Neary D, Pickering-Brown SM, Snowden JS, Mann DM.	Acta Neuropathol. 2011 Dec;122(6):703-13. Epub 2011 Oct 4.	Acta Neuropathol. 2011	PubMed	citation	PMID:21968532	pubmed	21968532	create date:2011/10/05 | first author:Davidson YS
Homeostatic responses by surviving cortical pyramidal cells in neurodegenerative tauopathy.	/pubmed/21968531	Crimins JL, Rocher AB, Peters A, Shultz P, Lewis J, Luebke JI.	Acta Neuropathol. 2011 Nov;122(5):551-64. Epub 2011 Oct 4.	Acta Neuropathol. 2011	PubMed	citation	PMID:21968531	pubmed	21968531	create date:2011/10/05 | first author:Crimins JL
Simulated brain biopsy for diagnosing neurodegeneration using autopsy-confirmed cases.	/pubmed/21959586	Venneti S, Robinson JL, Roy S, White MT, Baccon J, Xie SX, Trojanowski JQ.	Acta Neuropathol. 2011 Dec;122(6):737-45. Epub 2011 Sep 30.	Acta Neuropathol. 2011	PubMed	citation	PMID:21959586	pubmed	21959586	create date:2011/10/01 | first author:Venneti S
Opportunities and challenges in developing Alzheimer disease therapeutics.	/pubmed/21959585	Iqbal K, Grundke-Iqbal I.	Acta Neuropathol. 2011 Nov;122(5):543-9. Epub 2011 Sep 30.	Acta Neuropathol. 2011	PubMed	citation	PMID:21959585	pubmed	21959585	create date:2011/10/01 | first author:Iqbal K
The Shaken Baby" syndrome: pathology and mechanisms."	/pubmed/21947257	Squier W.	Acta Neuropathol. 2011 Nov;122(5):519-42. Epub 2011 Sep 24.	Acta Neuropathol. 2011	PubMed	citation	PMID:21947257	pubmed	21947257	create date:2011/09/29 | first author:Squier W
Paraneoplastic encephalomyelopathies: pathology and mechanisms.	/pubmed/21938556	McKeon A, Pittock SJ.	Acta Neuropathol. 2011 Oct;122(4):381-400. doi: 10.10007/s00401-011-0876-1. Epub 2011 Sep 22.	Acta Neuropathol. 2011	PubMed	citation	PMID:21938556	pubmed	21938556	create date:2011/09/23 | first author:McKeon A
Stages of granulovacuolar degeneration: their relation to Alzheimer's disease and chronic stress response.	/pubmed/21935637	Thal DR, Del Tredici K, Ludolph AC, Hoozemans JJ, Rozemuller AJ, Braak H, Knippschild U.	Acta Neuropathol. 2011 Nov;122(5):577-89. Epub 2011 Sep 21.	Acta Neuropathol. 2011	PubMed	citation	PMID:21935637	pubmed	21935637	create date:2011/09/22 | first author:Thal DR
Abnormalities of NBR1, a novel autophagy-associated protein, in muscle fibers of sporadic inclusion-body myositis.	/pubmed/21935636	D'Agostino C, Nogalska A, Cacciottolo M, Engel WK, Askanas V.	Acta Neuropathol. 2011 Nov;122(5):627-36. Epub 2011 Sep 21.	Acta Neuropathol. 2011	PubMed	citation	PMID:21935636	pubmed	21935636	create date:2011/09/22 | first author:D'Agostino C
Complex tauopathies versus tangle predominant dementia.	/pubmed/21932121	Jellinger KA.	Acta Neuropathol. 2011 Oct;122(4):515; author reply 517. doi: 10.1007/s00401-011-0868-1. Epub 2011 Sep 20. No abstract available.	Acta Neuropathol. 2011	PubMed	citation	PMID:21932121	pubmed	21932121	create date:2011/09/21 | first author:Jellinger KA
Treatment of cerebral ischemia with melanocortins acting at MC(4) receptors induces marked neurogenesis and long-lasting functional recovery.	/pubmed/21927944	Giuliani D, Zaffe D, Ottani A, Spaccapelo L, Galantucci M, Minutoli L, Bitto A, Irrera N, Contri M, Altavilla D, Botticelli AR, Squadrito F, Guarini S.	Acta Neuropathol. 2011 Oct;122(4):443-53. doi: 10.1007/s00401-011-0873-4. Epub 2011 Sep 17.	Acta Neuropathol. 2011	PubMed	citation	PMID:21927944	pubmed	21927944	create date:2011/09/20 | first author:Giuliani D
Cribriform neuroepithelial tumour: novel clinicopathological, ultrastructural and cytogenetic findings.	/pubmed/21918902	Ibrahim GM, Huang A, Halliday W, Dirks PB, Malkin D, Baskin B, Shago M, Hawkins C.	Acta Neuropathol. 2011 Oct;122(4):511-4. doi: 10.1007/s00401-011-0872-5. Epub 2011 Sep 15. No abstract available.	Acta Neuropathol. 2011	PubMed	citation	PMID:21918902	pubmed	21918902	create date:2011/09/16 | first author:Ibrahim GM
Effect of ionizing radiation in sensory ganglion neurons: organization and dynamics of nuclear compartments of DNA damage/repair and their relationship with transcription and cell cycle.	/pubmed/21915754	Casafont I, Palanca A, Lafarga V, Berciano MT, Lafarga M.	Acta Neuropathol. 2011 Oct;122(4):481-93. doi: 10.1007/s00401-011-0869-0. Epub 2011 Sep 14.	Acta Neuropathol. 2011	PubMed	citation	PMID:21915754	pubmed	21915754	create date:2011/09/15 | first author:Casafont I
Age-related loss of calcium buffering and selective neuronal vulnerability in Alzheimer's disease.	/pubmed/21874328	Riascos D, de Leon D, Baker-Nigh A, Nicholas A, Yukhananov R, Bu J, Wu CK, Geula C.	Acta Neuropathol. 2011 Nov;122(5):565-76. Epub 2011 Aug 27.	Acta Neuropathol. 2011	PubMed	citation	PMID:21874328	pubmed	21874328	create date:2011/08/30 | first author:Riascos D
A novel human high-risk ependymoma stem cell model reveals the differentiation-inducing potential of the histone deacetylase inhibitor Vorinostat.	/pubmed/21863243	Milde T, Kleber S, Korshunov A, Witt H, Hielscher T, Koch P, Kopp HG, Jugold M, Deubzer HE, Oehme I, Lodrini M, Gröne HJ, Benner A, Brüstle O, Gilbertson RJ, von Deimling A, Kulozik AE, Pfister SM, Martin-Villalba A, Witt O.	Acta Neuropathol. 2011 Nov;122(5):637-50. Epub 2011 Aug 24.	Acta Neuropathol. 2011	PubMed	citation	PMID:21863243	pubmed	21863243	create date:2011/08/25 | first author:Milde T
Expression of the progenitor marker NG2/CSPG4 predicts poor survival and resistance to ionising radiation in glioblastoma.	/pubmed/21863242	Svendsen A, Verhoeff JJ, Immervoll H, Brøgger JC, Kmiecik J, Poli A, Netland IA, Prestegarden L, Planagumà J, Torsvik A, Kjersem AB, Sakariassen PØ, Heggdal JI, Van Furth WR, Bjerkvig R, Lund-Johansen M, Enger PØ, Felsberg J, Brons NH, Tronstad KJ, Waha A, Chekenya M.	Acta Neuropathol. 2011 Oct;122(4):495-510. doi: 10.1007/s00401-011-0867-2. Epub 2011 Aug 24.	Acta Neuropathol. 2011	PubMed	citation	PMID:21863242	pubmed	21863242	create date:2011/08/25 | first author:Svendsen A
Transportin1: a marker of FTLD-FUS.	/pubmed/21847626	Brelstaff J, Lashley T, Holton JL, Lees AJ, Rossor MN, Bandopadhyay R, Revesz T.	Acta Neuropathol. 2011 Nov;122(5):591-600. Epub 2011 Aug 17.	Acta Neuropathol. 2011	PubMed	citation	PMID:21847626	pubmed	21847626	create date:2011/08/19 | first author:Brelstaff J
Microglial pathology in Down syndrome.	/pubmed/21847625	Xue QS, Streit WJ.	Acta Neuropathol. 2011 Oct;122(4):455-66. doi: 10.1007/s00401-011-0864-5. Epub 2011 Aug 17.	Acta Neuropathol. 2011	PubMed	citation	PMID:21847625	pubmed	21847625	create date:2011/08/19 | first author:Xue QS
Spinocerebellar ataxia type 2 (SCA2) is associated with TDP-43 pathology.	/pubmed/21830155	Toyoshima Y, Tanaka H, Shimohata M, Kimura K, Morita T, Kakita A, Takahashi H.	Acta Neuropathol. 2011 Sep;122(3):375-8. Epub 2011 Aug 10. No abstract available.	Acta Neuropathol. 2011	PubMed	citation	PMID:21830155	pubmed	21830155	create date:2011/08/11 | first author:Toyoshima Y
Factors affecting Aβ plasma levels and their utility as biomarkers in ADNI.	/pubmed/21805181	Toledo JB, Vanderstichele H, Figurski M, Aisen PS, Petersen RC, Weiner MW, Jack CR Jr, Jagust W, Decarli C, Toga AW, Toledo E, Xie SX, Lee VM, Trojanowski JQ, Shaw LM; Alzheimer’s Disease Neuroimaging Initiative.	Acta Neuropathol. 2011 Oct;122(4):401-13. doi: 10.1007/s00401-011-0861-8. Epub 2011 Jul 30.	Acta Neuropathol. 2011	PubMed	citation	PMID:21805181	pubmed	21805181	create date:2011/08/02 | first author:Toledo JB
Widespread non-central nervous system organ pathology in fragile X premutation carriers with fragile X-associated tremor/ataxia syndrome and CGG knock-in mice.	/pubmed/21785977	Hunsaker MR, Greco CM, Spath MA, Smits AP, Navarro CS, Tassone F, Kros JM, Severijnen LA, Berry-Kravis EM, Berman RF, Hagerman PJ, Willemsen R, Hagerman RJ, Hukema RK.	Acta Neuropathol. 2011 Oct;122(4):467-79. doi: 10.1007/s00401-011-0860-9. Epub 2011 Jul 23.	Acta Neuropathol. 2011	PubMed	citation	PMID:21785977	pubmed	21785977	create date:2011/07/26 | first author:Hunsaker MR
Enhancement of endogenous neurogenesis in ephrin-B3 deficient mice after transient focal cerebral ischemia.	/pubmed/21779764	Doeppner TR, Bretschneider E, Doehring M, Segura I, Sentürk A, Acker-Palmer A, Hasan MR, Elali A, Hermann DM, Bähr M.	Acta Neuropathol. 2011 Oct;122(4):429-42. doi: 10.1007/s00401-011-0856-5. Epub 2011 Jul 21.	Acta Neuropathol. 2011	PubMed	citation	PMID:21779764	pubmed	21779764	create date:2011/07/23 | first author:Doeppner TR
Globular glial tauopathies (GGT) presenting with motor neuron disease or frontotemporal dementia: an emerging group of 4-repeat tauopathies.	/pubmed/21773886	Ahmed Z, Doherty KM, Silveira-Moriyama L, Bandopadhyay R, Lashley T, Mamais A, Hondhamuni G, Wray S, Newcombe J, O'Sullivan SS, Wroe S, de Silva R, Holton JL, Lees AJ, Revesz T.	Acta Neuropathol. 2011 Oct;122(4):415-28. doi: 10.1007/s00401-011-0857-4. Epub 2011 Jul 21.	Acta Neuropathol. 2011	PubMed	citation	PMID:21773886	pubmed	21773886	create date:2011/07/21 | first author:Ahmed Z
Macrophage migration inhibitory factor (MIF) expression in human malignant gliomas contributes to immune escape and tumour progression.	/pubmed/21773885	Mittelbronn M, Platten M, Zeiner P, Dombrowski Y, Frank B, Zachskorn C, Harter PN, Weller M, Wischhusen J.	Acta Neuropathol. 2011 Sep;122(3):353-65. Epub 2011 Jul 21.	Acta Neuropathol. 2011	PubMed	citation	PMID:21773885	pubmed	21773885	create date:2011/07/21 | first author:Mittelbronn M
High frequency of IDH-1 mutation links glioneuronal tumors with neuropil-like islands to diffuse astrocytomas.	/pubmed/21755347	Huse JT, Nafa K, Shukla N, Kastenhuber ER, Lavi E, Hedvat CV, Ladanyi M, Rosenblum MK.	Acta Neuropathol. 2011 Sep;122(3):367-9. Epub 2011 Jul 14. No abstract available.	Acta Neuropathol. 2011	PubMed	citation	PMID:21755347	pubmed	21755347	create date:2011/07/15 | first author:Huse JT
Central nervous system pathology in fatal swine-origin influenza A H1N1 virus infection in patients with and without neurological symptoms: an autopsy study of 15 cases.	/pubmed/21744080	Mukherjee A, Peterson JE, Sandberg G, Takei H, Adesina A, Goodman JC, Powell S.	Acta Neuropathol. 2011 Sep;122(3):371-3. Epub 2011 Jul 9. No abstract available.	Acta Neuropathol. 2011	PubMed	citation	PMID:21744080	pubmed	21744080	create date:2011/07/12 | first author:Mukherjee A
Neuropathology underlying clinical variability in patients with synucleinopathies.	/pubmed/21720849	Halliday GM, Holton JL, Revesz T, Dickson DW.	Acta Neuropathol. 2011 Aug;122(2):187-204. Epub 2011 Jul 1. Review.	Acta Neuropathol. 2011	PubMed	citation	PMID:21720849	pubmed	21720849	create date:2011/07/02 | first author:Halliday GM
Clinico-pathological correlations in neurodegeneration.	/pubmed/21713445	Jellinger KA, Kovacs GG.	Acta Neuropathol. 2011 Aug;122(2):115-6. No abstract available.	Acta Neuropathol. 2011	PubMed	citation	PMID:21713445	pubmed	21713445	create date:2011/06/30 | first author:Jellinger KA
Cell stress induces TDP-43 pathological changes associated with ERK1/2 dysfunction: implications in ALS.	/pubmed/21706176	Ayala V, Granado-Serrano AB, Cacabelos D, Naudí A, Ilieva EV, Boada J, Caraballo-Miralles V, Lladó J, Ferrer I, Pamplona R, Portero-Otin M.	Acta Neuropathol. 2011 Sep;122(3):259-70. Epub 2011 Jun 25.	Acta Neuropathol. 2011	PubMed	citation	PMID:21706176	pubmed	21706176	create date:2011/06/28 | first author:Ayala V
Heterogeneity in age-related white matter changes.	/pubmed/21706175	Schmidt R, Schmidt H, Haybaeck J, Loitfelder M, Weis S, Cavalieri M, Seiler S, Enzinger C, Ropele S, Erkinjuntti T, Pantoni L, Scheltens P, Fazekas F, Jellinger K.	Acta Neuropathol. 2011 Aug;122(2):171-85. Epub 2011 Jun 25. Review.	Acta Neuropathol. 2011	PubMed	citation	PMID:21706175	pubmed	21706175	create date:2011/06/28 | first author:Schmidt R
Cholinergic imbalance in the multiple sclerosis hippocampus.	/pubmed/21691765	Kooi EJ, Prins M, Bajic N, Beliën JA, Gerritsen WH, van Horssen J, Aronica E, van Dam AM, Hoozemans JJ, Francis PT, van der Valk P, Geurts JJ.	Acta Neuropathol. 2011 Sep;122(3):313-22. Epub 2011 Jun 21.	Acta Neuropathol. 2011	PubMed	citation	PMID:21691765	pubmed	21691765	create date:2011/06/22 | first author:Kooi EJ
Vascular β-amyloid and early astrocyte alterations impair cerebrovascular function and cerebral metabolism in transgenic arcAβ mice.	/pubmed/21688176	Merlini M, Meyer EP, Ulmann-Schuler A, Nitsch RM.	Acta Neuropathol. 2011 Sep;122(3):293-311. Epub 2011 Jun 19.	Acta Neuropathol. 2011	PubMed	citation	PMID:21688176	pubmed	21688176	create date:2011/06/21 | first author:Merlini M
Pediatric and adult sonic hedgehog medulloblastomas are clinically and molecularly distinct.	/pubmed/21681522	Northcott PA, Hielscher T, Dubuc A, Mack S, Shih D, Remke M, Al-Halabi H, Albrecht S, Jabado N, Eberhart CG, Grajkowska W, Weiss WA, Clifford SC, Bouffet E, Rutka JT, Korshunov A, Pfister S, Taylor MD.	Acta Neuropathol. 2011 Aug;122(2):231-40. Epub 2011 Jun 17.	Acta Neuropathol. 2011	PubMed	citation	PMID:21681522	pubmed	21681522	create date:2011/06/18 | first author:Northcott PA
Title	URL	Description	Details	ShortDetails	Resource	Type	Identifiers	Db	EntrezUID	Properties
The spinal muscular atrophy mouse model, SMAΔ7, displays altered axonal transport without global neurofilament alterations.	/pubmed/21681521	Dale JM, Shen H, Barry DM, Garcia VB, Rose FF Jr, Lorson CL, Garcia ML.	Acta Neuropathol. 2011 Sep;122(3):331-41. Epub 2011 Jun 17.	Acta Neuropathol. 2011	PubMed	citation	PMID:21681521	pubmed	21681521	create date:2011/06/18 | first author:Dale JM
Brain microvascular pericytes in health and disease.	/pubmed/21656168	Dalkara T, Gursoy-Ozdemir Y, Yemisci M.	Acta Neuropathol. 2011 Jul;122(1):1-9. Epub 2011 Jun 9. Review.	Acta Neuropathol. 2011	PubMed	citation	PMID:21656168	pubmed	21656168	create date:2011/06/10 | first author:Dalkara T
Clinicopathologic study on an ALS family with a heterozygous E478G optineurin mutation.	/pubmed/21644038	Ito H, Nakamura M, Komure O, Ayaki T, Wate R, Maruyama H, Nakamura Y, Fujita K, Kaneko S, Okamoto Y, Ihara M, Konishi T, Ogasawara K, Hirano A, Kusaka H, Kaji R, Takahashi R, Kawakami H.	Acta Neuropathol. 2011 Aug;122(2):223-9. Epub 2011 Jun 5.	Acta Neuropathol. 2011	PubMed	citation	PMID:21644038	pubmed	21644038	create date:2011/06/07 | first author:Ito H
A harmonized classification system for FTLD-TDP pathology.	/pubmed/21644037	Mackenzie IR, Neumann M, Baborie A, Sampathu DM, Du Plessis D, Jaros E, Perry RH, Trojanowski JQ, Mann DM, Lee VM.	Acta Neuropathol. 2011 Jul;122(1):111-3. Epub 2011 Jun 5. No abstract available.	Acta Neuropathol. 2011	PubMed	citation	PMID:21644037	pubmed	21644037	create date:2011/06/07 | first author:Mackenzie IR
Assessment of BRAF V600E mutation status by immunohistochemistry with a mutation-specific monoclonal antibody.	/pubmed/21638088	Capper D, Preusser M, Habel A, Sahm F, Ackermann U, Schindler G, Pusch S, Mechtersheimer G, Zentgraf H, von Deimling A.	Acta Neuropathol. 2011 Jul;122(1):11-9. Epub 2011 Jun 3.	Acta Neuropathol. 2011	PubMed	citation	PMID:21638088	pubmed	21638088	create date:2011/06/04 | first author:Capper D
The cerebellar component of Friedreich's ataxia.	/pubmed/21638087	Koeppen AH, Davis AN, Morral JA.	Acta Neuropathol. 2011 Sep;122(3):323-30. Epub 2011 Jun 3.	Acta Neuropathol. 2011	PubMed	citation	PMID:21638087	pubmed	21638087	create date:2011/06/04 | first author:Koeppen AH
Postsynaptic degeneration as revealed by PSD-95 reduction occurs after advanced Aβ and tau pathology in transgenic mouse models of Alzheimer's disease.	/pubmed/21630115	Shao CY, Mirra SS, Sait HB, Sacktor TC, Sigurdsson EM.	Acta Neuropathol. 2011 Sep;122(3):285-92. Epub 2011 Jun 1.	Acta Neuropathol. 2011	PubMed	citation	PMID:21630115	pubmed	21630115	create date:2011/06/02 | first author:Shao CY
Vasculitis-like neuropathy in amyotrophic lateral sclerosis unresponsive to treatment.	/pubmed/21626035	Devigili G, Uçeyler N, Beck M, Reiners K, Stoll G, Toyka KV, Sommer C.	Acta Neuropathol. 2011 Sep;122(3):343-52. Epub 2011 May 28.	Acta Neuropathol. 2011	PubMed	citation	PMID:21626035	pubmed	21626035	create date:2011/06/01 | first author:Devigili G
The neuropathological basis of clinical progression in multiple sclerosis.	/pubmed/21626034	Reynolds R, Roncaroli F, Nicholas R, Radotra B, Gveric D, Howell O.	Acta Neuropathol. 2011 Aug;122(2):155-70. Epub 2011 May 28. Review.	Acta Neuropathol. 2011	PubMed	citation	PMID:21626034	pubmed	21626034	create date:2011/06/01 | first author:Reynolds R
Neuropathological background of phenotypical variability in frontotemporal dementia.	/pubmed/21614463	Josephs KA, Hodges JR, Snowden JS, Mackenzie IR, Neumann M, Mann DM, Dickson DW.	Acta Neuropathol. 2011 Aug;122(2):137-53. Epub 2011 May 26. Review.	Acta Neuropathol. 2011	PubMed	citation	PMID:21614463	pubmed	21614463	create date:2011/05/27 | first author:Josephs KA
Pathological heterogeneity in amyotrophic lateral sclerosis with FUS mutations: two distinct patterns correlating with disease severity and mutation.	/pubmed/21604077	Mackenzie IR, Ansorge O, Strong M, Bilbao J, Zinman L, Ang LC, Baker M, Stewart H, Eisen A, Rademakers R, Neumann M.	Acta Neuropathol. 2011 Jul;122(1):87-98. Epub 2011 May 21.	Acta Neuropathol. 2011	PubMed	citation	PMID:21604077	pubmed	21604077	create date:2011/05/24 | first author:Mackenzie IR
Peroxisomal alterations in Alzheimer's disease.	/pubmed/21594711	Kou J, Kovacs GG, Höftberger R, Kulik W, Brodde A, Forss-Petter S, Hönigschnabl S, Gleiss A, Brügger B, Wanders R, Just W, Budka H, Jungwirth S, Fischer P, Berger J.	Acta Neuropathol. 2011 Sep;122(3):271-83. Epub 2011 May 19.	Acta Neuropathol. 2011	PubMed	citation	PMID:21594711	pubmed	21594711	create date:2011/05/20 | first author:Kou J
SOCS3 promoter methylation is mutually exclusive to EGFR amplification in gliomas and promotes glioma cell invasion through STAT3 and FAK activation.	/pubmed/21590492	Lindemann C, Hackmann O, Delic S, Schmidt N, Reifenberger G, Riemenschneider MJ.	Acta Neuropathol. 2011 Aug;122(2):241-51. Epub 2011 May 18.	Acta Neuropathol. 2011	PubMed	citation	PMID:21590492	pubmed	21590492	create date:2011/05/19 | first author:Lindemann C
Spindle cell oncocytoma of the pituitary gland with follicle-like component: organotypic differentiation to support its origin from folliculo-stellate cells.	/pubmed/21590491	Vajtai I, Beck J, Kappeler A, Hewer E.	Acta Neuropathol. 2011 Aug;122(2):253-8. Epub 2011 May 18.	Acta Neuropathol. 2011	PubMed	citation	PMID:21590491	pubmed	21590491	create date:2011/05/19 | first author:Vajtai I
Glial dysfunction in the pathogenesis of α-synucleinopathies: emerging concepts.	/pubmed/21562886	Fellner L, Jellinger KA, Wenning GK, Stefanova N.	Acta Neuropathol. 2011 Jun;121(6):675-93. Epub 2011 May 12. Review.	Acta Neuropathol. 2011	PubMed	citation	PMID:21562886	pubmed	21562886	create date:2011/05/13 | first author:Fellner L
Increased dopaminergic cells and protein aggregates in the olfactory bulb of patients with neurodegenerative disorders.	/pubmed/21553300	Mundiñano IC, Caballero MC, Ordóñez C, Hernandez M, DiCaudo C, Marcilla I, Erro ME, Tuñon MT, Luquin MR.	Acta Neuropathol. 2011 Jul;122(1):61-74. Epub 2011 May 8.	Acta Neuropathol. 2011	PubMed	citation	PMID:21553300	pubmed	21553300	create date:2011/05/10 | first author:Mundiñano IC
Expression analysis of dopaminergic neurons in Parkinson's disease and aging links transcriptional dysregulation of energy metabolism to cell death.	/pubmed/21541762	Elstner M, Morris CM, Heim K, Bender A, Mehta D, Jaros E, Klopstock T, Meitinger T, Turnbull DM, Prokisch H.	Acta Neuropathol. 2011 Jul;122(1):75-86. Epub 2011 May 4.	Acta Neuropathol. 2011	PubMed	citation	PMID:21541762	pubmed	21541762	create date:2011/05/05 | first author:Elstner M
Intravascular mucinosis: a rare cause of cerebral infarction.	/pubmed/21541761	Bernardo MC, Radford JG, Menke J, Hallemeier C, Boes CJ, Lewis M, Scheithauer B, Giannini C.	Acta Neuropathol. 2011 Jun;121(6):785-8. Epub 2011 May 4. No abstract available.	Acta Neuropathol. 2011	PubMed	citation	PMID:21541761	pubmed	21541761	create date:2011/05/05 | first author:Bernardo MC
Pre- and post-synaptic cortical cholinergic deficits are proportional to amyloid plaque presence and density at preclinical stages of Alzheimer's disease.	/pubmed/21533854	Potter PE, Rauschkolb PK, Pandya Y, Sue LI, Sabbagh MN, Walker DG, Beach TG.	Acta Neuropathol. 2011 Jul;122(1):49-60. Epub 2011 May 1.	Acta Neuropathol. 2011	PubMed	citation	PMID:21533854	pubmed	21533854	create date:2011/05/03 | first author:Potter PE
In honor of the 80th birthday of Kurt Jellinger: a living legend in neuropathology.	/pubmed/21523431	Lassmann H, Bancher C, Attems J, Paulus W.	Acta Neuropathol. 2011 May;121(5):565-8. No abstract available.	Acta Neuropathol. 2011	PubMed	citation	PMID:21523431	pubmed	21523431	create date:2011/04/28 | first author:Lassmann H
Alzheimer's pathogenesis: is there neuron-to-neuron propagation?	/pubmed/21516512	Braak H, Del Tredici K.	Acta Neuropathol. 2011 May;121(5):589-95. Epub 2011 Apr 24. Review.	Acta Neuropathol. 2011	PubMed	citation	PMID:21516512	pubmed	21516512	create date:2011/04/26 | first author:Braak H
Alzheimer's disease is not brain aging": neuropathological	genetic	and epidemiological human studies."	/pubmed/21516511	Nelson PT, Head E, Schmitt FA, Davis PR, Neltner JH, Jicha GA, Abner EL, Smith CD, Van Eldik LJ, Kryscio RJ, Scheff SW.	Acta Neuropathol. 2011 May;121(5):571-87. Epub 2011 Apr 24. Review.	Acta Neuropathol. 2011	PubMed	citation	PMID:21516511	pubmed	21516511	create date:2011/04/26 | first author:Nelson PT
TSEN54 mutation in a child with pontocerebellar hypoplasia type 1.	/pubmed/21468723	Simonati A, Cassandrini D, Bazan D, Santorelli FM.	Acta Neuropathol. 2011 May;121(5):671-3. Epub 2011 Apr 6. No abstract available.	Acta Neuropathol. 2011	PubMed	citation	PMID:21468723	pubmed	21468723	create date:2011/04/07 | first author:Simonati A
Pathogenic T cell responses against aquaporin 4.	/pubmed/21468722	Pohl M, Fischer MT, Mader S, Schanda K, Kitic M, Sharma R, Wimmer I, Misu T, Fujihara K, Reindl M, Lassmann H, Bradl M.	Acta Neuropathol. 2011 Jul;122(1):21-34. Epub 2011 Apr 6.	Acta Neuropathol. 2011	PubMed	citation	PMID:21468722	pubmed	21468722	create date:2011/04/07 | first author:Pohl M
Clinicopathological correlates of behavioral and psychological symptoms of dementia.	/pubmed/21455688	Casanova MF, Starkstein SE, Jellinger KA.	Acta Neuropathol. 2011 Aug;122(2):117-35. Epub 2011 Apr 1. Review.	Acta Neuropathol. 2011	PubMed	citation	PMID:21455688	pubmed	21455688	create date:2011/04/02 | first author:Casanova MF
Fifty years of Acta Neuropathologica: past, present, and future.	/pubmed/21455687	Paulus W, Jellinger KA.	Acta Neuropathol. 2011 May;121(5):569-70. No abstract available.	Acta Neuropathol. 2011	PubMed	citation	PMID:21455687	pubmed	21455687	create date:2011/04/02 | first author:Paulus W
A peculiar constellation of tau pathology defines a subset of dementia in the elderly.	/pubmed/21437732	Kovacs GG, Molnár K, László L, Ströbel T, Botond G, Hönigschnabl S, Reiner-Concin A, Palkovits M, Fischer P, Budka H.	Acta Neuropathol. 2011 Aug;122(2):205-22. Epub 2011 Mar 25.	Acta Neuropathol. 2011	PubMed	citation	PMID:21437732	pubmed	21437732	create date:2011/03/26 | first author:Kovacs GG
A new phenotype of mitochondrial disease characterized by familial late-onset predominant axial myopathy and encephalopathy.	/pubmed/21424749	Sakiyama Y, Okamoto Y, Higuchi I, Inamori Y, Sangatsuda Y, Michizono K, Watanabe O, Hatakeyama H, Goto Y, Arimura K, Takashima H.	Acta Neuropathol. 2011 Jun;121(6):775-83. Epub 2011 Mar 22.	Acta Neuropathol. 2011	PubMed	citation	PMID:21424749	pubmed	21424749	create date:2011/03/23 | first author:Sakiyama Y
Trisomy 6p and ring chromosome 11 in a melanotic schwannoma suggest relation to malignant melanoma rather than conventional schwannoma.	/pubmed/21424748	Italiano A, Michalak S, Soulié P, Peyron AC, Pedeutour F.	Acta Neuropathol. 2011 May;121(5):669-70. Epub 2011 Mar 22. No abstract available.	Acta Neuropathol. 2011	PubMed	citation	PMID:21424748	pubmed	21424748	create date:2011/03/23 | first author:Italiano A
The most common type of FTLD-FUS (aFTLD-U) is associated with a distinct clinical form of frontotemporal dementia but is not related to mutations in the FUS gene.	/pubmed/21424531	Snowden JS, Hu Q, Rollinson S, Halliwell N, Robinson A, Davidson YS, Momeni P, Baborie A, Griffiths TD, Jaros E, Perry RH, Richardson A, Pickering-Brown SM, Neary D, Mann DM.	Acta Neuropathol. 2011 Jul;122(1):99-110. Epub 2011 Mar 20.	Acta Neuropathol. 2011	PubMed	citation	PMID:21424531	pubmed	21424531	create date:2011/03/23 | first author:Snowden JS
Oncogenic FAM131B-BRAF fusion resulting from 7q34 deletion comprises an alternative mechanism of MAPK pathway activation in pilocytic astrocytoma.	/pubmed/21424530	Cin H, Meyer C, Herr R, Janzarik WG, Lambert S, Jones DT, Jacob K, Benner A, Witt H, Remke M, Bender S, Falkenstein F, Van Anh TN, Olbrich H, von Deimling A, Pekrun A, Kulozik AE, Gnekow A, Scheurlen W, Witt O, Omran H, Jabado N, et al.	Acta Neuropathol. 2011 Jun;121(6):763-74. Epub 2011 Mar 20.	Acta Neuropathol. 2011	PubMed	citation	PMID:21424530	pubmed	21424530	create date:2011/03/23 | first author:Cin H
Changes in the solubility and phosphorylation of α-synuclein over the course of Parkinson's disease.	/pubmed/21400129	Zhou J, Broe M, Huang Y, Anderson JP, Gai WP, Milward EA, Porritt M, Howells D, Hughes AJ, Wang X, Halliday GM.	Acta Neuropathol. 2011 Jun;121(6):695-704. Epub 2011 Mar 13.	Acta Neuropathol. 2011	PubMed	citation	PMID:21400129	pubmed	21400129	create date:2011/03/15 | first author:Zhou J
Axonopathy is a compounding factor in the pathogenesis of Krabbe disease.	/pubmed/21373782	Castelvetri LC, Givogri MI, Zhu H, Smith B, Lopez-Rosas A, Qiu X, van Breemen R, Bongarzone ER.	Acta Neuropathol. 2011 Jul;122(1):35-48. Epub 2011 Mar 4.	Acta Neuropathol. 2011	PubMed	citation	PMID:21373782	pubmed	21373782	create date:2011/03/05 | first author:Castelvetri LC
Optineurin inclusions occur in a minority of TDP-43 positive ALS and FTLD-TDP cases and are rarely observed in other neurodegenerative disorders.	/pubmed/21360076	Hortobágyi T, Troakes C, Nishimura AL, Vance C, van Swieten JC, Seelaar H, King A, Al-Sarraj S, Rogelj B, Shaw CE.	Acta Neuropathol. 2011 Apr;121(4):519-27. Epub 2011 Mar 1.	Acta Neuropathol. 2011	PubMed	citation	PMID:21360076	pubmed	21360076	create date:2011/03/02 | first author:Hortobágyi T
TDP-43 pathology may occur in the BRI2 gene-related dementias.	/pubmed/21340582	Lashley T, Holton JL, Revesz T.	Acta Neuropathol. 2011 Apr;121(4):559-60. Epub 2011 Feb 22. No abstract available.	Acta Neuropathol. 2011	PubMed	citation	PMID:21340582	pubmed	21340582	create date:2011/02/23 | first author:Lashley T
Optineurin is co-localized with FUS in basophilic inclusions of ALS with FUS mutation and in basophilic inclusion body disease.	/pubmed/21327942	Ito H, Fujita K, Nakamura M, Wate R, Kaneko S, Sasaki S, Yamane K, Suzuki N, Aoki M, Shibata N, Togashi S, Kawata A, Mochizuki Y, Mizutani T, Maruyama H, Hirano A, Takahashi R, Kawakami H, Kusaka H.	Acta Neuropathol. 2011 Apr;121(4):555-7. Epub 2011 Feb 17. No abstract available.	Acta Neuropathol. 2011	PubMed	citation	PMID:21327942	pubmed	21327942	create date:2011/02/18 | first author:Ito H
Adult grade II diffuse astrocytomas are genetically distinct from and more aggressive than their paediatric counterparts.	/pubmed/21327941	Jones DT, Mulholland SA, Pearson DM, Malley DS, Openshaw SW, Lambert SR, Liu L, Bäcklund LM, Ichimura K, Collins VP.	Acta Neuropathol. 2011 Jun;121(6):753-61. Epub 2011 Feb 17.	Acta Neuropathol. 2011	PubMed	citation	PMID:21327941	pubmed	21327941	create date:2011/02/18 | first author:Jones DT
New ependymal cells are born postnatally in two discrete regions of the mouse brain and support ventricular enlargement in hydrocephalus.	/pubmed/21311902	Bátiz LF, Jiménez AJ, Guerra M, Rodríguez-Pérez LM, Toledo CD, Vio K, Páez P, Pérez-Fígares JM, Rodríguez EM.	Acta Neuropathol. 2011 Jun;121(6):721-35. Epub 2011 Feb 11.	Acta Neuropathol. 2011	PubMed	citation	PMID:21311902	pubmed	21311902	create date:2011/02/12 | first author:Bátiz LF
The optic nerve head is the site of axonal transport disruption, axonal cytoskeleton damage and putative axonal regeneration failure in a rat model of glaucoma.	/pubmed/21311901	Chidlow G, Ebneter A, Wood JP, Casson RJ.	Acta Neuropathol. 2011 Jun;121(6):737-51. Epub 2011 Feb 11.	Acta Neuropathol. 2011	PubMed	citation	PMID:21311901	pubmed	21311901	create date:2011/02/12 | first author:Chidlow G
Qualification of the analytical and clinical performance of CSF biomarker analyses in ADNI.	/pubmed/21311900	Shaw LM, Vanderstichele H, Knapik-Czajka M, Figurski M, Coart E, Blennow K, Soares H, Simon AJ, Lewczuk P, Dean RA, Siemers E, Potter W, Lee VM, Trojanowski JQ; Alzheimer's Disease Neuroimaging Initiative.	Acta Neuropathol. 2011 May;121(5):597-609. Epub 2011 Feb 11.	Acta Neuropathol. 2011	PubMed	citation	PMID:21311900	pubmed	21311900	create date:2011/02/12 | first author:Shaw LM
Glutaminyl cyclase contributes to the formation of focal and diffuse pyroglutamate (pGlu)-Aβ deposits in hippocampus via distinct cellular mechanisms.	/pubmed/21301857	Hartlage-Rübsamen M, Morawski M, Waniek A, Jäger C, Zeitschel U, Koch B, Cynis H, Schilling S, Schliebs R, Demuth HU, Rossner S.	Acta Neuropathol. 2011 Jun;121(6):705-19. Epub 2011 Feb 8.	Acta Neuropathol. 2011	PubMed	citation	PMID:21301857	pubmed	21301857	create date:2011/02/09 | first author:Hartlage-Rübsamen M
Nerve biopsy: requirements for diagnosis and clinical value.	/pubmed/21293868	Vallat JM, Funalot B, Magy L.	Acta Neuropathol. 2011 Mar;121(3):313-26. Epub 2011 Feb 4. Review.	Acta Neuropathol. 2011	PubMed	citation	PMID:21293868	pubmed	21293868	create date:2011/02/05 | first author:Vallat JM
A distinct region of the MGMT CpG island critical for transcriptional regulation is preferentially methylated in glioblastoma cells and xenografts.	/pubmed/21287394	Malley DS, Hamoudi RA, Kocialkowski S, Pearson DM, Collins VP, Ichimura K.	Acta Neuropathol. 2011 May;121(5):651-61. Epub 2011 Feb 3.	Acta Neuropathol. 2011	PubMed	citation	PMID:21287394	pubmed	21287394	create date:2011/02/03 | first author:Malley DS
Glial nuclear aggregates of superoxide dismutase-1 are regularly present in patients with amyotrophic lateral sclerosis.	/pubmed/21287393	Forsberg K, Andersen PM, Marklund SL, Brännström T.	Acta Neuropathol. 2011 May;121(5):623-34. Epub 2011 Feb 3.	Acta Neuropathol. 2011	PubMed	citation	PMID:21287393	pubmed	21287393	create date:2011/02/03 | first author:Forsberg K
Analysis of BRAF V600E mutation in 1,320 nervous system tumors reveals high mutation frequencies in pleomorphic xanthoastrocytoma, ganglioglioma and extra-cerebellar pilocytic astrocytoma.	/pubmed/21274720	Schindler G, Capper D, Meyer J, Janzarik W, Omran H, Herold-Mende C, Schmieder K, Wesseling P, Mawrin C, Hasselblatt M, Louis DN, Korshunov A, Pfister S, Hartmann C, Paulus W, Reifenberger G, von Deimling A.	Acta Neuropathol. 2011 Mar;121(3):397-405. Epub 2011 Jan 29.	Acta Neuropathol. 2011	PubMed	citation	PMID:21274720	pubmed	21274720	create date:2011/01/29 | first author:Schindler G
Medulloblastoma: clinicopathological correlates of SHH, WNT, and non-SHH/WNT molecular subgroups.	/pubmed/21267586	Ellison DW, Dalton J, Kocak M, Nicholson SL, Fraga C, Neale G, Kenney AM, Brat DJ, Perry A, Yong WH, Taylor RE, Bailey S, Clifford SC, Gilbertson RJ.	Acta Neuropathol. 2011 Mar;121(3):381-96. Epub 2011 Jan 26.	Acta Neuropathol. 2011	PubMed	citation	PMID:21267586	pubmed	21267586	create date:2011/01/27 | first author:Ellison DW
Perivascular drainage of solutes is impaired in the ageing mouse brain and in the presence of cerebral amyloid angiopathy.	/pubmed/21259015	Hawkes CA, Härtig W, Kacza J, Schliebs R, Weller RO, Nicoll JA, Carare RO.	Acta Neuropathol. 2011 Apr;121(4):431-43. Epub 2011 Jan 23.	Acta Neuropathol. 2011	PubMed	citation	PMID:21259015	pubmed	21259015	create date:2011/01/25 | first author:Hawkes CA
Granular expression of prolyl-peptidyl isomerase PIN1 is a constant and specific feature of Alzheimer's disease pathology and is independent of tau, Aβ and TDP-43 pathology.	/pubmed/21243369	Dakson A, Yokota O, Esiri M, Bigio EH, Horan M, Pendleton N, Richardson A, Neary D, Snowden JS, Robinson A, Davidson YS, Mann DM.	Acta Neuropathol. 2011 May;121(5):635-49. Epub 2011 Jan 18.	Acta Neuropathol. 2011	PubMed	citation	PMID:21243369	pubmed	21243369	create date:2011/01/19 | first author:Dakson A
Sildenafil (Viagra) ameliorates clinical symptoms and neuropathology in a mouse model of multiple sclerosis.	/pubmed/21234581	Pifarre P, Prado J, Baltrons MA, Giralt M, Gabarro P, Feinstein DL, Hidalgo J, Garcia A.	Acta Neuropathol. 2011 Apr;121(4):499-508. Epub 2011 Jan 15.	Acta Neuropathol. 2011	PubMed	citation	PMID:21234581	pubmed	21234581	create date:2011/01/15 | first author:Pifarre P
Atypical teratoid rhabdoid tumor mimicking beta-catenin-positive nodular medulloblastoma.	/pubmed/21229255	Varlet P, Beaugrand A, Lacroix L, Lequin D, Pierron G, Puget S, Negretti L, Boddaert N, Grill J, Dufour C.	Acta Neuropathol. 2011 Mar;121(3):429-30. Epub 2011 Jan 13. No abstract available.	Acta Neuropathol. 2011	PubMed	citation	PMID:21229255	pubmed	21229255	create date:2011/01/14 | first author:Varlet P
Title	URL	Description	Details	ShortDetails	Resource	Type	Identifiers	Db	EntrezUID	Properties
Tau pathology in children and young adults: can you still be unconditionally baptist?	/pubmed/21225273	Duyckaerts C.	Acta Neuropathol. 2011 Feb;121(2):145-7. No abstract available.	Acta Neuropathol. 2011	PubMed	citation	PMID:21225273	pubmed	21225273	create date:2011/01/13 | first author:Duyckaerts C
Motor neuron disease clinically limited to the lower motor neuron is a diffuse TDP-43 proteinopathy.	/pubmed/21225272	Geser F, Stein B, Partain M, Elman LB, McCluskey LF, Xie SX, Van Deerlin VM, Kwong LK, Lee VM, Trojanowski JQ.	Acta Neuropathol. 2011 Apr;121(4):509-17. Epub 2011 Jan 12.	Acta Neuropathol. 2011	PubMed	citation	PMID:21225272	pubmed	21225272	create date:2011/01/13 | first author:Geser F
Glutathione depletion and overproduction both initiate degeneration of nigral dopaminergic neurons.	/pubmed/21191602	Garrido M, Tereshchenko Y, Zhevtsova Z, Taschenberger G, Bähr M, Kügler S.	Acta Neuropathol. 2011 Apr;121(4):475-85. Epub 2010 Dec 30.	Acta Neuropathol. 2011	PubMed	citation	PMID:21191602	pubmed	21191602	create date:2010/12/31 | first author:Garrido M
Superficial neurofibromas in the setting of schwannomatosis: nosologic implications.	/pubmed/21191601	Rodriguez FJ, Scheithauer BW, George D, Midha R, MacCollin M, Stemmer-Rachamimov AO.	Acta Neuropathol. 2011 May;121(5):663-8. Epub 2010 Dec 30.	Acta Neuropathol. 2011	PubMed	citation	PMID:21191601	pubmed	21191601	create date:2010/12/31 | first author:Rodriguez FJ
R132H-mutation of isocitrate dehydrogenase-1 is not sufficient for HIF-1α upregulation in adult glioma.	/pubmed/21181477	Williams SC, Karajannis MA, Chiriboga L, Golfinos JG, von Deimling A, Zagzag D.	Acta Neuropathol. 2011 Feb;121(2):279-81. Epub 2010 Dec 24. No abstract available.	Acta Neuropathol. 2011	PubMed	citation	PMID:21181477	pubmed	21181477	create date:2010/12/25 | first author:Williams SC
The pathological process underlying Alzheimer's disease in individuals under thirty.	/pubmed/21170538	Braak H, Del Tredici K.	Acta Neuropathol. 2011 Feb;121(2):171-81. Epub 2010 Dec 15.	Acta Neuropathol. 2011	PubMed	citation	PMID:21170538	pubmed	21170538	create date:2010/12/21 | first author:Braak H
Modulation of lipid peroxidation and mitochondrial function improves neuropathology in Huntington's disease mice.	/pubmed/21161248	Lee J, Kosaras B, Del Signore SJ, Cormier K, McKee A, Ratan RR, Kowall NW, Ryu H.	Acta Neuropathol. 2011 Apr;121(4):487-98. Epub 2010 Dec 16.	Acta Neuropathol. 2011	PubMed	citation	PMID:21161248	pubmed	21161248	create date:2010/12/17 | first author:Lee J
Homeostatic regulation of the endoneurial microenvironment during development, aging and in response to trauma, disease and toxic insult.	/pubmed/21136068	Mizisin AP, Weerasuriya A.	Acta Neuropathol. 2011 Mar;121(3):291-312. Epub 2010 Dec 7. Review.	Acta Neuropathol. 2011	PubMed	citation	PMID:21136068	pubmed	21136068	create date:2010/12/08 | first author:Mizisin AP
In vivo multiphoton imaging reveals gradual growth of newborn amyloid plaques over weeks.	/pubmed/21136067	Burgold S, Bittner T, Dorostkar MM, Kieser D, Fuhrmann M, Mitteregger G, Kretzschmar H, Schmidt B, Herms J.	Acta Neuropathol. 2011 Mar;121(3):327-35. Epub 2010 Dec 7.	Acta Neuropathol. 2011	PubMed	citation	PMID:21136067	pubmed	21136067	create date:2010/12/08 | first author:Burgold S
Blood-derived iron mediates free radical production and neuronal death in the hippocampal CA1 area following transient forebrain ischemia in rat.	/pubmed/21120509	Park UJ, Lee YA, Won SM, Lee JH, Kang SH, Springer JE, Lee YB, Gwag BJ.	Acta Neuropathol. 2011 Apr;121(4):459-73. Epub 2010 Dec 1.	Acta Neuropathol. 2011	PubMed	citation	PMID:21120509	pubmed	21120509	create date:2010/12/02 | first author:Park UJ
Cytoplasmic accumulation of TDP-43 in circulating lymphomonocytes of ALS patients with and without TARDBP mutations.	/pubmed/21120508	De Marco G, Lupino E, Calvo A, Moglia C, Buccinnà B, Grifoni S, Ramondetti C, Lomartire A, Rinaudo MT, Piccinini M, Giordana MT, Chiò A.	Acta Neuropathol. 2011 May;121(5):611-22. Epub 2010 Dec 1.	Acta Neuropathol. 2011	PubMed	citation	PMID:21120508	pubmed	21120508	create date:2010/12/02 | first author:De Marco G
PI3K/AKT pathway alterations are associated with clinically aggressive and histologically anaplastic subsets of pilocytic astrocytoma.	/pubmed/21113787	Rodriguez EF, Scheithauer BW, Giannini C, Rynearson A, Cen L, Hoesley B, Gilmer-Flynn H, Sarkaria JN, Jenkins S, Long J, Rodriguez FJ.	Acta Neuropathol. 2011 Mar;121(3):407-20. Epub 2010 Nov 28.	Acta Neuropathol. 2011	PubMed	citation	PMID:21113787	pubmed	21113787	create date:2010/11/30 | first author:Rodriguez EF
Phenotypic variability of sporadic human prion disease and its molecular basis: past, present, and future.	/pubmed/21107851	Parchi P, Strammiello R, Giese A, Kretzschmar H.	Acta Neuropathol. 2011 Jan;121(1):91-112. Epub 2010 Nov 24. Review.	Acta Neuropathol. 2011	PubMed	citation	PMID:21107851	pubmed	21107851	create date:2010/11/26 | first author:Parchi P
Preponderance of sonic hedgehog pathway activation characterizes adult medulloblastoma.	/pubmed/21107850	Al-Halabi H, Nantel A, Klekner A, Guiot MC, Albrecht S, Hauser P, Garami M, Bognar L, Kavan P, Gerges N, Shirinian M, Roberge D, Muanza T, Jabado N.	Acta Neuropathol. 2011 Feb;121(2):229-39. Epub 2010 Nov 24.	Acta Neuropathol. 2011	PubMed	citation	PMID:21107850	pubmed	21107850	create date:2010/11/26 | first author:Al-Halabi H
Risk genotypes at TMEM106B are associated with cognitive impairment in amyotrophic lateral sclerosis.	/pubmed/21104415	Vass R, Ashbridge E, Geser F, Hu WT, Grossman M, Clay-Falcone D, Elman L, McCluskey L, Lee VM, Van Deerlin VM, Trojanowski JQ, Chen-Plotkin AS.	Acta Neuropathol. 2011 Mar;121(3):373-80. Epub 2010 Nov 23.	Acta Neuropathol. 2011	PubMed	citation	PMID:21104415	pubmed	21104415	create date:2010/11/26 | first author:Vass R
Patients with IDH1 wild type anaplastic astrocytomas exhibit worse prognosis than IDH1-mutated glioblastomas, and IDH1 mutation status accounts for the unfavorable prognostic effect of higher age: implications for classification of gliomas.	/pubmed/21088844	Hartmann C, Hentschel B, Wick W, Capper D, Felsberg J, Simon M, Westphal M, Schackert G, Meyermann R, Pietsch T, Reifenberger G, Weller M, Loeffler M, von Deimling A.	Acta Neuropathol. 2010 Dec;120(6):707-18. Epub 2010 Nov 19.	Acta Neuropathol. 2010	PubMed	citation	PMID:21088844	pubmed	21088844	create date:2010/11/23 | first author:Hartmann C
Absence of chromosome 19q13.41 amplification in a case of atypical teratoid/rhabdoid tumor with ependymoblastic differentiation.	/pubmed/21086133	Gessi M, Pfister S, Hans VH, Korshunov A, Pietsch T.	Acta Neuropathol. 2011 Feb;121(2):283-5. Epub 2010 Nov 18. No abstract available.	Acta Neuropathol. 2011	PubMed	citation	PMID:21086133	pubmed	21086133	create date:2010/11/19 | first author:Gessi M
Genome-wide comparison of paired fresh frozen and formalin-fixed paraffin-embedded gliomas by custom BAC and oligonucleotide array comparative genomic hybridization: facilitating analysis of archival gliomas.	/pubmed/21080181	Mohapatra G, Engler DA, Starbuck KD, Kim JC, Bernay DC, Scangas GA, Rousseau A, Batchelor TT, Betensky RA, Louis DN.	Acta Neuropathol. 2011 Apr;121(4):529-43. Epub 2010 Nov 16.	Acta Neuropathol. 2011	PubMed	citation	PMID:21080181	pubmed	21080181	create date:2010/11/17 | first author:Mohapatra G
Diversity of prion diseases: (no) strains attached?	/pubmed/21080180	Brandner S.	Acta Neuropathol. 2011 Jan;121(1):1-4. No abstract available.	Acta Neuropathol. 2011	PubMed	citation	PMID:21080180	pubmed	21080180	create date:2010/11/17 | first author:Brandner S
Parallel fiber counts and parallel fiber integrated density are similar in essential tremor cases and controls.	/pubmed/21080179	Kuo SH, Faust PL, Vonsattel JP, Ma K, Louis ED.	Acta Neuropathol. 2011 Feb;121(2):287-9. Epub 2010 Nov 16. No abstract available.	Acta Neuropathol. 2011	PubMed	citation	PMID:21080179	pubmed	21080179	create date:2010/11/17 | first author:Kuo SH
Absence of IDH mutation identifies a novel radiologic and molecular subtype of WHO grade II gliomas with dismal prognosis.	/pubmed/21080178	Metellus P, Coulibaly B, Colin C, de Paula AM, Vasiljevic A, Taieb D, Barlier A, Boisselier B, Mokhtari K, Wang XW, Loundou A, Chapon F, Pineau S, Ouafik L, Chinot O, Figarella-Branger D.	Acta Neuropathol. 2010 Dec;120(6):719-29. Epub 2010 Nov 16.	Acta Neuropathol. 2010	PubMed	citation	PMID:21080178	pubmed	21080178	create date:2010/11/17 | first author:Metellus P
Brain aging and Aβ₁₋₄₂ neurotoxicity converge via deterioration in autophagy-lysosomal system: a conditional Drosophila model linking Alzheimer's neurodegeneration with aging.	/pubmed/21076961	Ling D, Salvaterra PM.	Acta Neuropathol. 2011 Feb;121(2):183-91. Epub 2010 Nov 14.	Acta Neuropathol. 2011	PubMed	citation	PMID:21076961	pubmed	21076961	create date:2010/11/16 | first author:Ling D
CD11c-expressing cells reside in the juxtavascular parenchyma and extend processes into the glia limitans of the mouse nervous system.	/pubmed/21076838	Prodinger C, Bunse J, Krüger M, Schiefenhövel F, Brandt C, Laman JD, Greter M, Immig K, Heppner F, Becher B, Bechmann I.	Acta Neuropathol. 2011 Apr;121(4):445-58. Epub 2010 Nov 13.	Acta Neuropathol. 2011	PubMed	citation	PMID:21076838	pubmed	21076838	create date:2010/11/16 | first author:Prodinger C
Mutation-specific IDH1 antibody differentiates oligodendrogliomas and oligoastrocytomas from other brain tumors with oligodendroglioma-like morphology.	/pubmed/21069360	Capper D, Reuss D, Schittenhelm J, Hartmann C, Bremer J, Sahm F, Harter PN, Jeibmann A, von Deimling A.	Acta Neuropathol. 2011 Feb;121(2):241-52. Epub 2010 Nov 11.	Acta Neuropathol. 2011	PubMed	citation	PMID:21069360	pubmed	21069360	create date:2010/11/12 | first author:Capper D
Molecular biology and pathology of prion strains in sporadic human prion diseases.	/pubmed/21058033	Gambetti P, Cali I, Notari S, Kong Q, Zou WQ, Surewicz WK.	Acta Neuropathol. 2011 Jan;121(1):79-90. Epub 2010 Nov 7. Review.	Acta Neuropathol. 2011	PubMed	citation	PMID:21058033	pubmed	21058033	create date:2010/11/09 | first author:Gambetti P
Loss of SMARCB1/INI1 expression in poorly differentiated chordomas.	/pubmed/21057957	Mobley BC, McKenney JK, Bangs CD, Callahan K, Yeom KW, Schneppenheim R, Hayden MG, Cherry AM, Gokden M, Edwards MS, Fisher PG, Vogel H.	Acta Neuropathol. 2010 Dec;120(6):745-53. Epub 2010 Oct 30.	Acta Neuropathol. 2010	PubMed	citation	PMID:21057957	pubmed	21057957	create date:2010/11/09 | first author:Mobley BC
Distinct pathological subtypes of FTLD-FUS.	/pubmed/21052700	Mackenzie IR, Munoz DG, Kusaka H, Yokota O, Ishihara K, Roeber S, Kretzschmar HA, Cairns NJ, Neumann M.	Acta Neuropathol. 2011 Feb;121(2):207-18. Epub 2010 Oct 30.	Acta Neuropathol. 2011	PubMed	citation	PMID:21052700	pubmed	21052700	create date:2010/11/06 | first author:Mackenzie IR
MYB upregulation and genetic aberrations in a subset of pediatric low-grade gliomas.	/pubmed/21046410	Tatevossian RG, Tang B, Dalton J, Forshew T, Lawson AR, Ma J, Neale G, Shurtleff SA, Bailey S, Gajjar A, Baker SJ, Sheer D, Ellison DW.	Acta Neuropathol. 2010 Dec;120(6):731-43. Epub 2010 Nov 3.	Acta Neuropathol. 2010	PubMed	citation	PMID:21046410	pubmed	21046410	create date:2010/11/04 | first author:Tatevossian RG
Variably protease-sensitive prionopathy in a PRNP codon 129 heterozygous UK patient with co-existing tau, α synuclein and Aβ pathology.	/pubmed/21046409	Head MW, Lowrie S, Chohan G, Knight R, Scoones DJ, Ironside JW.	Acta Neuropathol. 2010 Dec;120(6):821-3. Epub 2010 Nov 3. No abstract available.	Acta Neuropathol. 2010	PubMed	citation	PMID:21046409	pubmed	21046409	create date:2010/11/04 | first author:Head MW
Role of cytoskeletal abnormalities in the neuropathology and pathophysiology of type I lissencephaly.	/pubmed/21046408	Friocourt G, Marcorelles P, Saugier-Veber P, Quille ML, Marret S, Laquerrière A.	Acta Neuropathol. 2011 Feb;121(2):149-70. Epub 2010 Nov 3. Review.	Acta Neuropathol. 2011	PubMed	citation	PMID:21046408	pubmed	21046408	create date:2010/11/04 | first author:Friocourt G
TDP-43 plasma levels do not differentiate sporadic inclusion body myositis from other inflammatory myopathies.	/pubmed/21046407	Kuiperij HB, Abdo WF, van Engelen BG, Schelhaas HJ, Verbeek MM.	Acta Neuropathol. 2010 Dec;120(6):825-6. Epub 2010 Nov 3. No abstract available.	Acta Neuropathol. 2010	PubMed	citation	PMID:21046407	pubmed	21046407	create date:2010/11/04 | first author:Kuiperij HB
Genetic Creutzfeldt-Jakob disease and fatal familial insomnia: insights into phenotypic variability and disease pathogenesis.	/pubmed/20978903	Capellari S, Strammiello R, Saverioni D, Kretzschmar H, Parchi P.	Acta Neuropathol. 2011 Jan;121(1):21-37. Epub 2010 Oct 27. Review.	Acta Neuropathol. 2011	PubMed	citation	PMID:20978903	pubmed	20978903	create date:2010/10/28 | first author:Capellari S
APP involvement in retinogenesis of mice.	/pubmed/20978902	Dinet V, An N, Ciccotosto GD, Bruban J, Maoui A, Bellingham SA, Hill AF, Andersen OM, Nykjaer A, Jonet L, Cappai R, Mascarelli F.	Acta Neuropathol. 2011 Mar;121(3):351-63. Epub 2010 Oct 27.	Acta Neuropathol. 2011	PubMed	citation	PMID:20978902	pubmed	20978902	create date:2010/10/28 | first author:Dinet V
Pathological correlates of frontotemporal lobar degeneration in the elderly.	/pubmed/20978901	Baborie A, Griffiths TD, Jaros E, McKeith IG, Burn DJ, Richardson A, Ferrari R, Moreno J, Momeni P, Duplessis D, Pal P, Rollinson S, Pickering-Brown S, Thompson JC, Neary D, Snowden JS, Perry R, Mann DM.	Acta Neuropathol. 2011 Mar;121(3):365-71. Epub 2010 Oct 27.	Acta Neuropathol. 2011	PubMed	citation	PMID:20978901	pubmed	20978901	create date:2010/10/28 | first author:Baborie A
A cortical form of CADASIL with cerebral Aβ amyloidosis.	/pubmed/20957378	Paquet C, Jouvent E, Mine M, Vital A, Hugon J, Chabriat H, Gray F.	Acta Neuropathol. 2010 Dec;120(6):813-20. Epub 2010 Oct 19.	Acta Neuropathol. 2010	PubMed	citation	PMID:20957378	pubmed	20957378	create date:2010/10/20 | first author:Paquet C
AMPK is abnormally activated in tangle- and pre-tangle-bearing neurons in Alzheimer's disease and other tauopathies.	/pubmed/20957377	Vingtdeux V, Davies P, Dickson DW, Marambaud P.	Acta Neuropathol. 2011 Mar;121(3):337-49. Epub 2010 Oct 19.	Acta Neuropathol. 2011	PubMed	citation	PMID:20957377	pubmed	20957377	create date:2010/10/20 | first author:Vingtdeux V
Patterns of microRNA expression in normal and early Alzheimer's disease human temporal cortex: white matter versus gray matter.	/pubmed/20936480	Wang WX, Huang Q, Hu Y, Stromberg AJ, Nelson PT.	Acta Neuropathol. 2011 Feb;121(2):193-205. Epub 2010 Oct 10.	Acta Neuropathol. 2011	PubMed	citation	PMID:20936480	pubmed	20936480	create date:2010/10/12 | first author:Wang WX
Molecular diagnostics of brain tumors.	/pubmed/20927631	Reifenberger G, Wesseling P.	Acta Neuropathol. 2010 Nov;120(5):549-51. No abstract available.	Acta Neuropathol. 2010	PubMed	citation	PMID:20927631	pubmed	20927631	create date:2010/10/12 | first author:Reifenberger G
Defects in amphiphysin 2 (BIN1) and triads in several forms of centronuclear myopathies.	/pubmed/20927630	Toussaint A, Cowling BS, Hnia K, Mohr M, Oldfors A, Schwab Y, Yis U, Maisonobe T, Stojkovic T, Wallgren-Pettersson C, Laugel V, Echaniz-Laguna A, Mandel JL, Nishino I, Laporte J.	Acta Neuropathol. 2011 Feb;121(2):253-66. Epub 2010 Oct 7.	Acta Neuropathol. 2011	PubMed	citation	PMID:20927630	pubmed	20927630	create date:2010/10/12 | first author:Toussaint A
Neuropathology in Parkinson's disease with mild cognitive impairment.	/pubmed/20922398	Jellinger KA.	Acta Neuropathol. 2010 Dec;120(6):829-30; author reply 831. Epub 2010 Oct 5. No abstract available.	Acta Neuropathol. 2010	PubMed	citation	PMID:20922398	pubmed	20922398	create date:2010/10/06 | first author:Jellinger KA
The spectrum and severity of FUS-immunoreactive inclusions in the frontal and temporal lobes of ten cases of neuronal intermediate filament inclusion disease.	/pubmed/20886222	Armstrong RA, Gearing M, Bigio EH, Cruz-Sanchez FF, Duyckaerts C, Mackenzie IR, Perry RH, Skullerud K, Yokoo H, Cairns NJ.	Acta Neuropathol. 2011 Feb;121(2):219-28. Epub 2010 Oct 1.	Acta Neuropathol. 2011	PubMed	citation	PMID:20886222	pubmed	20886222	create date:2010/10/05 | first author:Armstrong RA
Molecular diagnostics of CNS embryonal tumors.	/pubmed/20882288	Pfister SM, Korshunov A, Kool M, Hasselblatt M, Eberhart C, Taylor MD.	Acta Neuropathol. 2010 Nov;120(5):553-66. Epub 2010 Sep 30. Review.	Acta Neuropathol. 2010	PubMed	citation	PMID:20882288	pubmed	20882288	create date:2010/10/01 | first author:Pfister SM
Improved discrimination of melanotic schwannoma from melanocytic lesions by combined morphological and GNAQ mutational analysis.	/pubmed/20865267	Küsters-Vandevelde HV, van Engen-van Grunsven IA, Küsters B, van Dijk MR, Groenen PJ, Wesseling P, Blokx WA.	Acta Neuropathol. 2010 Dec;120(6):755-64. Epub 2010 Sep 24. Review.	Acta Neuropathol. 2010	PubMed	citation	PMID:20865267	pubmed	20865267	create date:2010/09/25 | first author:Küsters-Vandevelde HV
Molecular diagnostics of gliomas: the clinical perspective.	/pubmed/20862485	Tabatabai G, Stupp R, van den Bent MJ, Hegi ME, Tonn JC, Wick W, Weller M.	Acta Neuropathol. 2010 Nov;120(5):585-92. Epub 2010 Sep 23. Review.	Acta Neuropathol. 2010	PubMed	citation	PMID:20862485	pubmed	20862485	create date:2010/09/24 | first author:Tabatabai G
Neuronal migration disorders in microcephalic osteodysplastic primordial dwarfism type I/III.	/pubmed/20857301	Juric-Sekhar G, Kapur RP, Glass IA, Murray ML, Parnell SE, Hevner RF.	Acta Neuropathol. 2011 Apr;121(4):545-54. Epub 2010 Sep 21.	Acta Neuropathol. 2011	PubMed	citation	PMID:20857301	pubmed	20857301	create date:2010/09/22 | first author:Juric-Sekhar G
IgG4-related meningeal disease: clinico-pathological features and proposal for diagnostic criteria.	/pubmed/20844883	Lindstrom KM, Cousar JB, Lopes MB.	Acta Neuropathol. 2010 Dec;120(6):765-76. Epub 2010 Sep 16. Review.	Acta Neuropathol. 2010	PubMed	citation	PMID:20844883	pubmed	20844883	create date:2010/09/17 | first author:Lindstrom KM
Neuropathology of the recessive A673V APP mutation: Alzheimer disease with distinctive features.	/pubmed/20842367	Giaccone G, Morbin M, Moda F, Botta M, Mazzoleni G, Uggetti A, Catania M, Moro ML, Redaelli V, Spagnoli A, Rossi RS, Salmona M, Di Fede G, Tagliavini F.	Acta Neuropathol. 2010 Dec;120(6):803-12. Epub 2010 Sep 15.	Acta Neuropathol. 2010	PubMed	citation	PMID:20842367	pubmed	20842367	create date:2010/09/16 | first author:Giaccone G
Glucocerebrosidase is present in α-synuclein inclusions in Lewy body disorders.	/pubmed/20838799	Goker-Alpan O, Stubblefield BK, Giasson BI, Sidransky E.	Acta Neuropathol. 2010 Nov;120(5):641-9. Epub 2010 Sep 14.	Acta Neuropathol. 2010	PubMed	citation	PMID:20838799	pubmed	20838799	create date:2010/09/15 | first author:Goker-Alpan O
Heterogeneous neuropathological findings in Parkinson's disease with mild cognitive impairment.	/pubmed/20838798	Adler CH, Caviness JN, Sabbagh MN, Shill HA, Connor DJ, Sue L, Evidente VG, Driver-Dunckley E, Beach TG.	Acta Neuropathol. 2010 Dec;120(6):827-8. Epub 2010 Sep 14. No abstract available.	Acta Neuropathol. 2010	PubMed	citation	PMID:20838798	pubmed	20838798	create date:2010/09/15 | first author:Adler CH
Nodular bilateral amygdala degeneration in demented individuals.	/pubmed/20838797	Lain AH, Lieberman AP, Pfannl R, Hedley-Whyte ET.	Acta Neuropathol. 2010 Nov;120(5):683-8. Epub 2010 Sep 14.	Acta Neuropathol. 2010	PubMed	citation	PMID:20838797	pubmed	20838797	create date:2010/09/15 | first author:Lain AH
Title	URL	Description	Details	ShortDetails	Resource	Type	Identifiers	Db	EntrezUID	Properties
Sensory circumventricular organs in health and disease.	/pubmed/20830478	Sisó S, Jeffrey M, González L.	Acta Neuropathol. 2010 Dec;120(6):689-705. Epub 2010 Sep 10. Review.	Acta Neuropathol. 2010	PubMed	citation	PMID:20830478	pubmed	20830478	create date:2010/09/11 | first author:Sisó S
Changes in key hypothalamic neuropeptide populations in Huntington disease revealed by neuropathological analyses.	/pubmed/20821223	Gabery S, Murphy K, Schultz K, Loy CT, McCusker E, Kirik D, Halliday G, Petersén A.	Acta Neuropathol. 2010 Dec;120(6):777-88. Epub 2010 Sep 7. Review.	Acta Neuropathol. 2010	PubMed	citation	PMID:20821223	pubmed	20821223	create date:2010/09/08 | first author:Gabery S
Mitochondrial abnormalities in the putamen in Parkinson's disease dyskinesia.	/pubmed/20740286	Naydenov AV, Vassoler F, Luksik AS, Kaczmarska J, Konradi C.	Acta Neuropathol. 2010 Nov;120(5):623-31. Epub 2010 Aug 26.	Acta Neuropathol. 2010	PubMed	citation	PMID:20740286	pubmed	20740286	create date:2010/08/27 | first author:Naydenov AV
New neuropathological findings in Unverricht-Lundborg disease: neuronal intranuclear and cytoplasmic inclusions.	/pubmed/20721566	Cohen NR, Hammans SR, Macpherson J, Nicoll JA.	Acta Neuropathol. 2011 Mar;121(3):421-7. Epub 2010 Aug 19.	Acta Neuropathol. 2011	PubMed	citation	PMID:20721566	pubmed	20721566	create date:2010/08/20 | first author:Cohen NR
Cell type specific sequestration of choline acetyltransferase and tyrosine hydroxylase within Lewy bodies.	/pubmed/20721565	Dugger BN, Dickson DW.	Acta Neuropathol. 2010 Nov;120(5):633-9. Epub 2010 Aug 19.	Acta Neuropathol. 2010	PubMed	citation	PMID:20721565	pubmed	20721565	create date:2010/08/20 | first author:Dugger BN
Molecular diagnostics of gliomas: state of the art.	/pubmed/20714900	Riemenschneider MJ, Jeuken JW, Wesseling P, Reifenberger G.	Acta Neuropathol. 2010 Nov;120(5):567-84. Epub 2010 Aug 17. Review.	Acta Neuropathol. 2010	PubMed	citation	PMID:20714900	pubmed	20714900	create date:2010/08/18 | first author:Riemenschneider MJ
Novel demonstration of amyloid-β oligomers in sporadic inclusion-body myositis muscle fibers.	/pubmed/20711838	Nogalska A, D'Agostino C, Engel WK, Klein WL, Askanas V.	Acta Neuropathol. 2010 Nov;120(5):661-6. Epub 2010 Aug 15.	Acta Neuropathol. 2010	PubMed	citation	PMID:20711838	pubmed	20711838	create date:2010/08/17 | first author:Nogalska A
Pharmacologic reversal of neurogenic and neuroplastic abnormalities and cognitive impairments without affecting Aβ and tau pathologies in 3xTg-AD mice.	/pubmed/20697724	Blanchard J, Wanka L, Tung YC, Cárdenas-Aguayo Mdel C, LaFerla FM, Iqbal K, Grundke-Iqbal I.	Acta Neuropathol. 2010 Nov;120(5):605-21. Epub 2010 Aug 10.	Acta Neuropathol. 2010	PubMed	citation	PMID:20697724	pubmed	20697724	create date:2010/08/11 | first author:Blanchard J
Molecular pathology of human prion disease.	/pubmed/20694796	Wadsworth JD, Collinge J.	Acta Neuropathol. 2011 Jan;121(1):69-77. Epub 2010 Aug 8. Review.	Acta Neuropathol. 2011	PubMed	citation	PMID:20694796	pubmed	20694796	create date:2010/08/10 | first author:Wadsworth JD
High-density areas on muscle CT in childhood-onset Pompe disease are caused by excess calcium accumulation.	/pubmed/20680637	Ishigaki K, Mitsuhashi S, Kuwatsuru R, Murakami T, Shishikura K, Suzuki H, Hirayama Y, Nonaka I, Osawa M.	Acta Neuropathol. 2010 Oct;120(4):537-43. Epub 2010 Aug 3.	Acta Neuropathol. 2010	PubMed	citation	PMID:20680637	pubmed	20680637	create date:2010/08/04 | first author:Ishigaki K
Aquaporin-4 astrocytopathy in Baló's disease.	/pubmed/20680636	Matsuoka T, Suzuki SO, Iwaki T, Tabira T, Ordinario AT, Kira J.	Acta Neuropathol. 2010 Nov;120(5):651-60. Epub 2010 Aug 3.	Acta Neuropathol. 2010	PubMed	citation	PMID:20680636	pubmed	20680636	create date:2010/08/04 | first author:Matsuoka T
Effect of topographical distribution of α-synuclein pathology on TDP-43 accumulation in Lewy body disease.	/pubmed/20669025	Yokota O, Davidson Y, Arai T, Hasegawa M, Akiyama H, Ishizu H, Terada S, Sikkink S, Pickering-Brown S, Mann DM.	Acta Neuropathol. 2010 Dec;120(6):789-801. Epub 2010 Jul 29.	Acta Neuropathol. 2010	PubMed	citation	PMID:20669025	pubmed	20669025	create date:2010/07/30 | first author:Yokota O
Emerging epidemic viral encephalitides with a special focus on henipaviruses.	/pubmed/20652579	Wong KT.	Acta Neuropathol. 2010 Sep;120(3):317-25. Epub 2010 Jul 23. Review.	Acta Neuropathol. 2010	PubMed	citation	PMID:20652579	pubmed	20652579	create date:2010/07/24 | first author:Wong KT
Biomarker discovery for Alzheimer's disease, frontotemporal lobar degeneration, and Parkinson's disease.	/pubmed/20652578	Hu WT, Chen-Plotkin A, Arnold SE, Grossman M, Clark CM, Shaw LM, McCluskey L, Elman L, Karlawish J, Hurtig HI, Siderowf A, Lee VM, Soares H, Trojanowski JQ.	Acta Neuropathol. 2010 Sep;120(3):385-99. Epub 2010 Jul 22. Review.	Acta Neuropathol. 2010	PubMed	citation	PMID:20652578	pubmed	20652578	create date:2010/07/24 | first author:Hu WT
Childhood medulloblastoma: novel approaches to the classification of a heterogeneous disease.	/pubmed/20652577	Ellison DW.	Acta Neuropathol. 2010 Sep;120(3):305-16. Epub 2010 Jul 23. Review.	Acta Neuropathol. 2010	PubMed	citation	PMID:20652577	pubmed	20652577	create date:2010/07/24 | first author:Ellison DW
Muscular dystrophies: an update on pathology and diagnosis.	/pubmed/20652576	Sewry CA.	Acta Neuropathol. 2010 Sep;120(3):343-58. Epub 2010 Jul 23. Review.	Acta Neuropathol. 2010	PubMed	citation	PMID:20652576	pubmed	20652576	create date:2010/07/24 | first author:Sewry CA
Intracallosal longitudinal fiber bundle: an unexpected finding mimicking demyelination in a patient with Turner syndrome.	/pubmed/20652575	Sy J, Alturkustani M, Ang LC.	Acta Neuropathol. 2010 Oct;120(4):545-7. Epub 2010 Jul 23. No abstract available.	Acta Neuropathol. 2010	PubMed	citation	PMID:20652575	pubmed	20652575	create date:2010/07/24 | first author:Sy J
Contribution of systemic inflammation to chronic neurodegeneration.	/pubmed/20644946	Perry VH.	Acta Neuropathol. 2010 Sep;120(3):277-86. Epub 2010 Jul 20. Review.	Acta Neuropathol. 2010	PubMed	citation	PMID:20644946	pubmed	20644946	create date:2010/07/21 | first author:Perry VH
Interobserver variation of the histopathological diagnosis in clinical trials on glioma: a clinician's perspective.	/pubmed/20644945	van den Bent MJ.	Acta Neuropathol. 2010 Sep;120(3):297-304. Epub 2010 Jul 20. Review.	Acta Neuropathol. 2010	PubMed	citation	PMID:20644945	pubmed	20644945	create date:2010/07/21 | first author:van den Bent MJ
Welcome to ICN 2010.	/pubmed/20644944	Budka H.	Acta Neuropathol. 2010 Sep;120(3):275-6. No abstract available.	Acta Neuropathol. 2010	PubMed	citation	PMID:20644944	pubmed	20644944	create date:2010/07/21 | first author:Budka H
Brain biopsy in dementia: clinical indications and diagnostic approach.	/pubmed/20640903	Schott JM, Reiniger L, Thom M, Holton JL, Grieve J, Brandner S, Warren JD, Revesz T.	Acta Neuropathol. 2010 Sep;120(3):327-41. Epub 2010 Jul 18. Review.	Acta Neuropathol. 2010	PubMed	citation	PMID:20640903	pubmed	20640903	create date:2010/07/20 | first author:Schott JM
Dual role of B cells with accelerated onset but reduced disease activity in P0₁₀₆₋₁₂₅-induced experimental autoimmune neuritis of IgH ⁰(/)⁰ mice.	/pubmed/20640902	Brunn A, Utermöhlen O, Sánchez-Ruiz M, Montesinos-Rongen M, Blau T, Schlüter D, Deckert M.	Acta Neuropathol. 2010 Nov;120(5):667-81. Epub 2010 Jul 18.	Acta Neuropathol. 2010	PubMed	citation	PMID:20640902	pubmed	20640902	create date:2010/07/20 | first author:Brunn A
Announcing the winner of the 2010 Kurt Jellinger Prize.	/pubmed/20640901	Paulus W.	Acta Neuropathol. 2010 Sep;120(3):401. No abstract available.	Acta Neuropathol. 2010	PubMed	citation	PMID:20640901	pubmed	20640901	create date:2010/07/20 | first author:Paulus W
Axonal inclusions in spinocerebellar ataxia type 3.	/pubmed/20635090	Seidel K, den Dunnen WF, Schultz C, Paulson H, Frank S, de Vos RA, Brunt ER, Deller T, Kampinga HH, Rüb U.	Acta Neuropathol. 2010 Oct;120(4):449-60. Epub 2010 Jul 16.	Acta Neuropathol. 2010	PubMed	citation	PMID:20635090	pubmed	20635090	create date:2010/07/17 | first author:Seidel K
Neuropathology after active Abeta42 immunotherapy: implications for Alzheimer's disease pathogenesis.	/pubmed/20632020	Boche D, Denham N, Holmes C, Nicoll JA.	Acta Neuropathol. 2010 Sep;120(3):369-84. Epub 2010 Jul 15. Review.	Acta Neuropathol. 2010	PubMed	citation	PMID:20632020	pubmed	20632020	create date:2010/07/16 | first author:Boche D
The overlap between neurodegenerative and vascular factors in the pathogenesis of dementia.	/pubmed/20623294	Iadecola C.	Acta Neuropathol. 2010 Sep;120(3):287-96. Epub 2010 Jul 11. Review.	Acta Neuropathol. 2010	PubMed	citation	PMID:20623294	pubmed	20623294	create date:2010/07/14 | first author:Iadecola C
Soluble hyper-phosphorylated tau causes microtubule breakdown and functionally compromises normal tau in vivo.	/pubmed/20617325	Cowan CM, Bossing T, Page A, Shepherd D, Mudher A.	Acta Neuropathol. 2010 Nov;120(5):593-604. Epub 2010 Jul 9.	Acta Neuropathol. 2010	PubMed	citation	PMID:20617325	pubmed	20617325	create date:2010/07/10 | first author:Cowan CM
Focal Cortical Dysplasias: clinical implication of neuropathological classification systems.	/pubmed/20607544	Spreafico R, Blümcke I.	Acta Neuropathol. 2010 Sep;120(3):359-67. Epub 2010 Jul 4. Review.	Acta Neuropathol. 2010	PubMed	citation	PMID:20607544	pubmed	20607544	create date:2010/07/08 | first author:Spreafico R
Age-related motor neuron degeneration in DNA repair-deficient Ercc1 mice.	/pubmed/20602234	de Waard MC, van der Pluijm I, Zuiderveen Borgesius N, Comley LH, Haasdijk ED, Rijksen Y, Ridwan Y, Zondag G, Hoeijmakers JH, Elgersma Y, Gillingwater TH, Jaarsma D.	Acta Neuropathol. 2010 Oct;120(4):461-75. Epub 2010 Jul 4.	Acta Neuropathol. 2010	PubMed	citation	PMID:20602234	pubmed	20602234	create date:2010/07/06 | first author:de Waard MC
Genetic Creutzfeldt-Jakob disease associated with the E200K mutation: characterization of a complex proteinopathy.	/pubmed/20593190	Kovacs GG, Seguin J, Quadrio I, Höftberger R, Kapás I, Streichenberger N, Biacabe AG, Meyronet D, Sciot R, Vandenberghe R, Majtenyi K, László L, Ströbel T, Budka H, Perret-Liaudet A.	Acta Neuropathol. 2011 Jan;121(1):39-57. Epub 2010 Jul 1.	Acta Neuropathol. 2011	PubMed	citation	PMID:20593190	pubmed	20593190	create date:2010/07/02 | first author:Kovacs GG
Four-repeat tauopathy clinically presenting as posterior cortical atrophy: atypical corticobasal degeneration?	/pubmed/20571819	Jellinger KA, Grazer A, Petrovic K, Ropele S, Alpi G, Kapeller P, Ströbel T, Schmidt R.	Acta Neuropathol. 2011 Feb;121(2):267-77. Epub 2010 Jun 23.	Acta Neuropathol. 2011	PubMed	citation	PMID:20571819	pubmed	20571819	create date:2010/06/24 | first author:Jellinger KA
The synaptic pathology of alpha-synuclein aggregation in dementia with Lewy bodies, Parkinson's disease and Parkinson's disease dementia.	/pubmed/20563819	Schulz-Schaeffer WJ.	Acta Neuropathol. 2010 Aug;120(2):131-43. Epub 2010 Jun 20. Review.	Acta Neuropathol. 2010	PubMed	citation	PMID:20563819	pubmed	20563819	create date:2010/06/22 | first author:Schulz-Schaeffer WJ
Mutations of CARD11 but not TNFAIP3 may activate the NF-kappaB pathway in primary CNS lymphoma.	/pubmed/20544211	Montesinos-Rongen M, Schmitz R, Brunn A, Gesk S, Richter J, Hong K, Wiestler OD, Siebert R, Küppers R, Deckert M.	Acta Neuropathol. 2010 Oct;120(4):529-35. Epub 2010 Jun 11.	Acta Neuropathol. 2010	PubMed	citation	PMID:20544211	pubmed	20544211	create date:2010/06/15 | first author:Montesinos-Rongen M
Capillary cerebral amyloid angiopathy identifies a distinct APOE epsilon4-associated subtype of sporadic Alzheimer's disease.	/pubmed/20535486	Thal DR, Papassotiropoulos A, Saido TC, Griffin WS, Mrak RE, Kölsch H, Del Tredici K, Attems J, Ghebremedhin E.	Acta Neuropathol. 2010 Aug;120(2):169-83. Epub 2010 Jun 10.	Acta Neuropathol. 2010	PubMed	citation	PMID:20535486	pubmed	20535486	create date:2010/06/11 | first author:Thal DR
The application of in vitro cell-free conversion systems to human prion diseases.	/pubmed/20535485	Jones M, Peden AH, Head MW, Ironside JW.	Acta Neuropathol. 2011 Jan;121(1):135-43. Epub 2010 Jun 10. Review.	Acta Neuropathol. 2011	PubMed	citation	PMID:20535485	pubmed	20535485	create date:2010/06/11 | first author:Jones M
Reduction of aggregated Tau in neuronal processes but not in the cell bodies after Abeta42 immunisation in Alzheimer's disease.	/pubmed/20532897	Boche D, Donald J, Love S, Harris S, Neal JW, Holmes C, Nicoll JA.	Acta Neuropathol. 2010 Jul;120(1):13-20. Epub 2010 Jun 9.	Acta Neuropathol. 2010	PubMed	citation	PMID:20532897	pubmed	20532897	create date:2010/06/10 | first author:Boche D
Involvement of the peripheral nervous system in synucleinopathies, tauopathies and other neurodegenerative proteinopathies of the brain.	/pubmed/20532896	Wakabayashi K, Mori F, Tanji K, Orimo S, Takahashi H.	Acta Neuropathol. 2010 Jul;120(1):1-12. Epub 2010 Jun 9. Review.	Acta Neuropathol. 2010	PubMed	citation	PMID:20532896	pubmed	20532896	create date:2010/06/10 | first author:Wakabayashi K
Genetic profiling of CNS tumors extends histological classification.	/pubmed/20532895	Paulus W, Kleihues P.	Acta Neuropathol. 2010 Aug;120(2):269-70. No abstract available.	Acta Neuropathol. 2010	PubMed	citation	PMID:20532895	pubmed	20532895	create date:2010/06/10 | first author:Paulus W
Cellular and sub-cellular pathology of animal prion diseases: relationship between morphological changes, accumulation of abnormal prion protein and clinical disease.	/pubmed/20532540	Jeffrey M, McGovern G, Sisó S, González L.	Acta Neuropathol. 2011 Jan;121(1):113-34. Epub 2010 Jun 8. Review.	Acta Neuropathol. 2011	PubMed	citation	PMID:20532540	pubmed	20532540	create date:2010/06/10 | first author:Jeffrey M
Inflammation induced by innate immunity in the central nervous system leads to primary astrocyte dysfunction followed by demyelination.	/pubmed/20532539	Sharma R, Fischer MT, Bauer J, Felts PA, Smith KJ, Misu T, Fujihara K, Bradl M, Lassmann H.	Acta Neuropathol. 2010 Aug;120(2):223-36. Epub 2010 Jun 8.	Acta Neuropathol. 2010	PubMed	citation	PMID:20532539	pubmed	20532539	create date:2010/06/10 | first author:Sharma R
Detection of IDH1 mutations in gliomatosis cerebri, but only in tumors with additional solid component: evidence for molecular subtypes.	/pubmed/20514489	Seiz M, Tuettenberg J, Meyer J, Essig M, Schmieder K, Mawrin C, von Deimling A, Hartmann C.	Acta Neuropathol. 2010 Aug;120(2):261-7. Epub 2010 Jun 1.	Acta Neuropathol. 2010	PubMed	citation	PMID:20514489	pubmed	20514489	create date:2010/06/02 | first author:Seiz M
Neurotoxic protein oligomerisation associated with polyglutamine diseases.	/pubmed/20514488	Hands SL, Wyttenbach A.	Acta Neuropathol. 2010 Oct;120(4):419-37. Epub 2010 Jun 1. Review.	Acta Neuropathol. 2010	PubMed	citation	PMID:20514488	pubmed	20514488	create date:2010/06/02 | first author:Hands SL
Phosphorylated TDP-43 pathology and hippocampal sclerosis in progressive supranuclear palsy.	/pubmed/20512649	Yokota O, Davidson Y, Bigio EH, Ishizu H, Terada S, Arai T, Hasegawa M, Akiyama H, Sikkink S, Pickering-Brown S, Mann DM.	Acta Neuropathol. 2010 Jul;120(1):55-66. Epub 2010 May 30.	Acta Neuropathol. 2010	PubMed	citation	PMID:20512649	pubmed	20512649	create date:2010/06/01 | first author:Yokota O
Involvement of Onuf's nucleus in Machado-Joseph disease: a morphometric and immunohistochemical study.	/pubmed/20503052	Shimizu H, Yamada M, Toyoshima Y, Ikeuchi T, Onodera O, Takahashi H.	Acta Neuropathol. 2010 Oct;120(4):439-48. Epub 2010 May 26.	Acta Neuropathol. 2010	PubMed	citation	PMID:20503052	pubmed	20503052	create date:2010/05/27 | first author:Shimizu H
FUS pathology defines the majority of tau- and TDP-43-negative frontotemporal lobar degeneration.	/pubmed/20490813	Urwin H, Josephs KA, Rohrer JD, Mackenzie IR, Neumann M, Authier A, Seelaar H, Van Swieten JC, Brown JM, Johannsen P, Nielsen JE, Holm IE; FReJA Consortium, Dickson DW, Rademakers R, Graff-Radford NR, Parisi JE, Petersen RC, Hatanpaa KJ, White CL 3rd, Weiner MF, Geser F, et al.	Acta Neuropathol. 2010 Jul;120(1):33-41. Epub 2010 May 20.	Acta Neuropathol. 2010	PubMed	citation	PMID:20490813	pubmed	20490813	create date:2010/05/22 | first author:Urwin H
Tau, prions and Aβ: the triad of neurodegeneration.	/pubmed/20473510	Reiniger L, Lukic A, Linehan J, Rudge P, Collinge J, Mead S, Brandner S.	Acta Neuropathol. 2011 Jan;121(1):5-20. Epub 2010 May 16. Review.	Acta Neuropathol. 2011	PubMed	citation	PMID:20473510	pubmed	20473510	create date:2010/05/18 | first author:Reiniger L
Mitochondrial biogenesis and fission in axons in cell culture and animal models of diabetic neuropathy.	/pubmed/20473509	Vincent AM, Edwards JL, McLean LL, Hong Y, Cerri F, Lopez I, Quattrini A, Feldman EL.	Acta Neuropathol. 2010 Oct;120(4):477-89. Epub 2010 May 15.	Acta Neuropathol. 2010	PubMed	citation	PMID:20473509	pubmed	20473509	create date:2010/05/18 | first author:Vincent AM
Progressive multifocal leukoencephalopathy and promyelocytic leukemia nuclear bodies: a review of clinical, neuropathological, and virological aspects of JC virus-induced demyelinating disease.	/pubmed/20464404	Shishido-Hara Y.	Acta Neuropathol. 2010 Sep;120(3):403-17. Epub 2010 May 13. Review.	Acta Neuropathol. 2010	PubMed	citation	PMID:20464404	pubmed	20464404	create date:2010/05/14 | first author:Shishido-Hara Y
Oligodendroglial neoplasms with ganglioglioma-like maturation: a diagnostic pitfall.	/pubmed/20464403	Perry A, Burton SS, Fuller GN, Robinson CA, Palmer CA, Resch L, Bigio EH, Gujrati M, Rosenblum MK.	Acta Neuropathol. 2010 Aug;120(2):237-52. Epub 2010 May 13.	Acta Neuropathol. 2010	PubMed	citation	PMID:20464403	pubmed	20464403	create date:2010/05/14 | first author:Perry A
CMT2B-associated Rab7 mutants inhibit neurite outgrowth.	/pubmed/20464402	Cogli L, Progida C, Lecci R, Bramato R, Krüttgen A, Bucci C.	Acta Neuropathol. 2010 Oct;120(4):491-501. Epub 2010 May 13.	Acta Neuropathol. 2010	PubMed	citation	PMID:20464402	pubmed	20464402	create date:2010/05/14 | first author:Cogli L
Title	URL	Description	Details	ShortDetails	Resource	Type	Identifiers	Db	EntrezUID	Properties
Evidence for tangential migration disturbances in human lissencephaly resulting from a defect in LIS1, DCX and ARX genes.	/pubmed/20461390	Marcorelles P, Laquerrière A, Adde-Michel C, Marret S, Saugier-Veber P, Beldjord C, Friocourt G.	Acta Neuropathol. 2010 Oct;120(4):503-15. Epub 2010 May 12.	Acta Neuropathol. 2010	PubMed	citation	PMID:20461390	pubmed	20461390	create date:2010/05/13 | first author:Marcorelles P
RAF gene fusions are specific to pilocytic astrocytoma in a broad paediatric brain tumour cohort.	/pubmed/20454969	Lawson AR, Tatevossian RG, Phipps KP, Picker SR, Michalski A, Sheer D, Jacques TS, Forshew T.	Acta Neuropathol. 2010 Aug;120(2):271-3. Epub 2010 May 9. No abstract available.	Acta Neuropathol. 2010	PubMed	citation	PMID:20454969	pubmed	20454969	create date:2010/05/11 | first author:Lawson AR
Hallmark cellular pathology of Alzheimer's disease induced by mutant human tau expression in cultured Aplysia neurons.	/pubmed/20422200	Shemesh OA, Spira ME.	Acta Neuropathol. 2010 Aug;120(2):209-22. Epub 2010 Apr 27.	Acta Neuropathol. 2010	PubMed	citation	PMID:20422200	pubmed	20422200	create date:2010/04/28 | first author:Shemesh OA
Mass spectrometric characterization of brain amyloid beta isoform signatures in familial and sporadic Alzheimer's disease.	/pubmed/20419305	Portelius E, Bogdanovic N, Gustavsson MK, Volkmann I, Brinkmalm G, Zetterberg H, Winblad B, Blennow K.	Acta Neuropathol. 2010 Aug;120(2):185-93. Epub 2010 Apr 24.	Acta Neuropathol. 2010	PubMed	citation	PMID:20419305	pubmed	20419305	create date:2010/04/27 | first author:Portelius E
The application of cortical layer markers in the evaluation of cortical dysplasias in epilepsy.	/pubmed/20411268	Hadjivassiliou G, Martinian L, Squier W, Blumcke I, Aronica E, Sisodiya SM, Thom M.	Acta Neuropathol. 2010 Oct;120(4):517-28. Epub 2010 Apr 22.	Acta Neuropathol. 2010	PubMed	citation	PMID:20411268	pubmed	20411268	create date:2010/04/23 | first author:Hadjivassiliou G
Focal genomic amplification at 19q13.42 comprises a powerful diagnostic marker for embryonal tumors with ependymoblastic rosettes.	/pubmed/20407781	Korshunov A, Remke M, Gessi M, Ryzhova M, Hielscher T, Witt H, Tobias V, Buccoliero AM, Sardi I, Gardiman MP, Bonnin J, Scheithauer B, Kulozik AE, Witt O, Mork S, von Deimling A, Wiestler OD, Giangaspero F, Rosenblum M, Pietsch T, Lichter P, Pfister SM.	Acta Neuropathol. 2010 Aug;120(2):253-60. Epub 2010 Apr 21.	Acta Neuropathol. 2010	PubMed	citation	PMID:20407781	pubmed	20407781	create date:2010/04/22 | first author:Korshunov A
alpha-Synucleinopathy in the human olfactory system in Parkinson's disease: involvement of calcium-binding protein- and substance P-positive cells.	/pubmed/20383714	Ubeda-Bañon I, Saiz-Sanchez D, de la Rosa-Prieto C, Argandoña-Palacios L, Garcia-Muñozguren S, Martinez-Marcos A.	Acta Neuropathol. 2010 Jun;119(6):723-35. Epub 2010 Apr 11.	Acta Neuropathol. 2010	PubMed	citation	PMID:20383714	pubmed	20383714	create date:2010/04/13 | first author:Ubeda-Bañon I
Distinct glutaminyl cyclase expression in Edinger-Westphal nucleus, locus coeruleus and nucleus basalis Meynert contributes to pGlu-Abeta pathology in Alzheimer's disease.	/pubmed/20383514	Morawski M, Hartlage-Rübsamen M, Jäger C, Waniek A, Schilling S, Schwab C, McGeer PL, Arendt T, Demuth HU, Rossner S.	Acta Neuropathol. 2010 Aug;120(2):195-207. Epub 2010 Apr 10.	Acta Neuropathol. 2010	PubMed	citation	PMID:20383514	pubmed	20383514	create date:2010/04/13 | first author:Morawski M
CSF phospho-tau correlates with behavioural decline and brain insoluble phospho-tau levels in a rat model of tauopathy.	/pubmed/20379729	Zilka N, Korenova M, Kovacech B, Iqbal K, Novak M.	Acta Neuropathol. 2010 Jun;119(6):679-87. Epub 2010 Apr 9.	Acta Neuropathol. 2010	PubMed	citation	PMID:20379729	pubmed	20379729	create date:2010/04/10 | first author:Zilka N
Amyotrophic lateral sclerosis: dash-like accumulation of phosphorylated TDP-43 in somatodendritic and axonal compartments of somatomotor neurons of the lower brainstem and spinal cord.	/pubmed/20379728	Braak H, Ludolph A, Thal DR, Del Tredici K.	Acta Neuropathol. 2010 Jul;120(1):67-74. Epub 2010 Apr 9.	Acta Neuropathol. 2010	PubMed	citation	PMID:20379728	pubmed	20379728	create date:2010/04/10 | first author:Braak H
Human lissencephaly with cerebellar hypoplasia due to mutations in TUBA1A: expansion of the foetal neuropathological phenotype.	/pubmed/20376468	Lecourtois M, Poirier K, Friocourt G, Jaglin X, Goldenberg A, Saugier-Veber P, Chelly J, Laquerrière A.	Acta Neuropathol. 2010 Jun;119(6):779-89. Epub 2010 Apr 8.	Acta Neuropathol. 2010	PubMed	citation	PMID:20376468	pubmed	20376468	create date:2010/04/09 | first author:Lecourtois M
TDP-43 pathology in sporadic ALS occurs in motor neurons lacking the RNA editing enzyme ADAR2.	/pubmed/20372915	Aizawa H, Sawada J, Hideyama T, Yamashita T, Katayama T, Hasebe N, Kimura T, Yahara O, Kwak S.	Acta Neuropathol. 2010 Jul;120(1):75-84. Epub 2010 Apr 7.	Acta Neuropathol. 2010	PubMed	citation	PMID:20372915	pubmed	20372915	create date:2010/04/08 | first author:Aizawa H
TDP-43 pathology in primary progressive aphasia and frontotemporal dementia with pathologic Alzheimer disease.	/pubmed/20361198	Bigio EH, Mishra M, Hatanpaa KJ, White CL 3rd, Johnson N, Rademaker A, Weitner BB, Deng HX, Dubner SD, Weintraub S, Mesulam M.	Acta Neuropathol. 2010 Jul;120(1):43-54. Epub 2010 Apr 2.	Acta Neuropathol. 2010	PubMed	citation	PMID:20361198	pubmed	20361198	create date:2010/04/03 | first author:Bigio EH
Intraneuronal beta-amyloid accumulation and synapse pathology in Alzheimer's disease.	/pubmed/20354705	Gouras GK, Tampellini D, Takahashi RH, Capetillo-Zarate E.	Acta Neuropathol. 2010 May;119(5):523-41. Epub 2010 Mar 31. Review.	Acta Neuropathol. 2010	PubMed	citation	PMID:20354705	pubmed	20354705	create date:2010/04/01 | first author:Gouras GK
Balloon cells in human cortical dysplasia and tuberous sclerosis: isolation of a pathological progenitor-like cell.	/pubmed/20352236	Yasin SA, Latak K, Becherini F, Ganapathi A, Miller K, Campos O, Picker SR, Bier N, Smith M, Thom M, Anderson G, Helen Cross J, Harkness W, Harding B, Jacques TS.	Acta Neuropathol. 2010 Jul;120(1):85-96. Epub 2010 Mar 30.	Acta Neuropathol. 2010	PubMed	citation	PMID:20352236	pubmed	20352236	create date:2010/03/31 | first author:Yasin SA
Pathology and pathogenesis of sensory neuropathy in Friedreich's ataxia.	/pubmed/20339857	Morral JA, Davis AN, Qian J, Gelman BB, Koeppen AH.	Acta Neuropathol. 2010 Jul;120(1):97-108. Epub 2010 Mar 26.	Acta Neuropathol. 2010	PubMed	citation	PMID:20339857	pubmed	20339857	create date:2010/03/27 | first author:Morral JA
Proteinase K-resistant alpha-synuclein is deposited in presynapses in human Lewy body disease and A53T alpha-synuclein transgenic mice.	/pubmed/20339856	Tanji K, Mori F, Mimura J, Itoh K, Kakita A, Takahashi H, Wakabayashi K.	Acta Neuropathol. 2010 Aug;120(2):145-54. Epub 2010 Mar 26.	Acta Neuropathol. 2010	PubMed	citation	PMID:20339856	pubmed	20339856	create date:2010/03/27 | first author:Tanji K
Papp-Lantos inclusions and the pathogenesis of multiple system atrophy: an update.	/pubmed/20309568	Jellinger KA, Lantos PL.	Acta Neuropathol. 2010 Jun;119(6):657-67. Epub 2010 Mar 23. Review.	Acta Neuropathol. 2010	PubMed	citation	PMID:20309568	pubmed	20309568	create date:2010/03/24 | first author:Jellinger KA
Von Economo neuron density in the anterior cingulate cortex is reduced in early onset schizophrenia.	/pubmed/20309567	Brüne M, Schöbel A, Karau R, Benali A, Faustmann PM, Juckel G, Petrasch-Parwez E.	Acta Neuropathol. 2010 Jun;119(6):771-8. Epub 2010 Mar 23.	Acta Neuropathol. 2010	PubMed	citation	PMID:20309567	pubmed	20309567	create date:2010/03/24 | first author:Brüne M
The neuroinflammatory hypothesis of delirium.	/pubmed/20309566	Cerejeira J, Firmino H, Vaz-Serra A, Mukaetova-Ladinska EB.	Acta Neuropathol. 2010 Jun;119(6):737-54. Epub 2010 Mar 24. Review.	Acta Neuropathol. 2010	PubMed	citation	PMID:20309566	pubmed	20309566	create date:2010/03/24 | first author:Cerejeira J
Multi-organ distribution of phosphorylated alpha-synuclein histopathology in subjects with Lewy body disorders.	/pubmed/20306269	Beach TG, Adler CH, Sue LI, Vedders L, Lue L, White Iii CL, Akiyama H, Caviness JN, Shill HA, Sabbagh MN, Walker DG; Arizona Parkinson's Disease Consortium.	Acta Neuropathol. 2010 Jun;119(6):689-702. Epub 2010 Mar 21.	Acta Neuropathol. 2010	PubMed	citation	PMID:20306269	pubmed	20306269	create date:2010/03/23 | first author:Beach TG
Abnormal tau phosphorylation in primary progressive multiple sclerosis.	/pubmed/20306268	Anderson JM, Patani R, Reynolds R, Nicholas R, Compston A, Spillantini MG, Chandran S.	Acta Neuropathol. 2010 May;119(5):591-600. Epub 2010 Mar 21.	Acta Neuropathol. 2010	PubMed	citation	PMID:20306268	pubmed	20306268	create date:2010/03/23 | first author:Anderson JM
Brain damage in a large cohort of solvent abusers.	/pubmed/20300918	Al-Hajri Z, Del Bigio MR.	Acta Neuropathol. 2010 Apr;119(4):435-45. Epub 2010 Feb 21.	Acta Neuropathol. 2010	PubMed	citation	PMID:20300918	pubmed	20300918	create date:2010/03/20 | first author:Al-Hajri Z
Hemimegalencephaly: a fetal case with neuropathological confirmation and review of the literature.	/pubmed/20237789	Manoranjan B, Provias JP.	Acta Neuropathol. 2010 Jul;120(1):117-30. Epub 2010 Mar 18. Review.	Acta Neuropathol. 2010	PubMed	citation	PMID:20237789	pubmed	20237789	create date:2010/03/20 | first author:Manoranjan B
Novel CSF biomarkers for Alzheimer's disease and mild cognitive impairment.	/pubmed/20232070	Hu WT, Chen-Plotkin A, Arnold SE, Grossman M, Clark CM, Shaw LM, Pickering E, Kuhn M, Chen Y, McCluskey L, Elman L, Karlawish J, Hurtig HI, Siderowf A, Lee VM, Soares H, Trojanowski JQ.	Acta Neuropathol. 2010 Jun;119(6):669-78. Epub 2010 Mar 16.	Acta Neuropathol. 2010	PubMed	citation	PMID:20232070	pubmed	20232070	create date:2010/03/17 | first author:Hu WT
Involvement of the cerebral cortex in Parkinson disease linked with G2019S LRRK2 mutation without cognitive impairment.	/pubmed/20232069	Gomez A, Ferrer I.	Acta Neuropathol. 2010 Aug;120(2):155-67. Epub 2010 Mar 16.	Acta Neuropathol. 2010	PubMed	citation	PMID:20232069	pubmed	20232069	create date:2010/03/17 | first author:Gomez A
Lewy pathology in the submandibular gland of individuals with incidental Lewy body disease and sporadic Parkinson's disease.	/pubmed/20229352	Del Tredici K, Hawkes CH, Ghebremedhin E, Braak H.	Acta Neuropathol. 2010 Jun;119(6):703-13. Epub 2010 Mar 14.	Acta Neuropathol. 2010	PubMed	citation	PMID:20229352	pubmed	20229352	create date:2010/03/17 | first author:Del Tredici K
Post-chemotherapy maturation of a pineoblastoma.	/pubmed/20224924	Nozza P, Casciana ML, Rossi A, Cama A, Milanaccio C, Raso A, Ravegnani M, Morreale G, Garrè ML.	Acta Neuropathol. 2010 May;119(5):651-3. Epub 2010 Mar 12. No abstract available.	Acta Neuropathol. 2010	PubMed	citation	PMID:20224924	pubmed	20224924	create date:2010/03/13 | first author:Nozza P
Accumulation of intraneuronal Abeta correlates with ApoE4 genotype.	/pubmed/20217101	Christensen DZ, Schneider-Axmann T, Lucassen PJ, Bayer TA, Wirths O.	Acta Neuropathol. 2010 May;119(5):555-66. Epub 2010 Mar 10.	Acta Neuropathol. 2010	PubMed	citation	PMID:20217101	pubmed	20217101	create date:2010/03/11 | first author:Christensen DZ
Prevalence of dementia disorders in the oldest-old: an autopsy study.	/pubmed/20204386	Jellinger KA, Attems J.	Acta Neuropathol. 2010 Apr;119(4):421-33. Epub 2010 Mar 4.	Acta Neuropathol. 2010	PubMed	citation	PMID:20204386	pubmed	20204386	create date:2010/03/06 | first author:Jellinger KA
Skin biopsy as an additional diagnostic tool in non-systemic vasculitic neuropathy.	/pubmed/20204385	Uçeyler N, Devigili G, Toyka KV, Sommer C.	Acta Neuropathol. 2010 Jul;120(1):109-16. Epub 2010 Mar 5.	Acta Neuropathol. 2010	PubMed	citation	PMID:20204385	pubmed	20204385	create date:2010/03/06 | first author:Uçeyler N
The neuropathology of autism: defects of neurogenesis and neuronal migration, and dysplastic changes.	/pubmed/20198484	Wegiel J, Kuchna I, Nowicki K, Imaki H, Wegiel J, Marchi E, Ma SY, Chauhan A, Chauhan V, Bobrowicz TW, de Leon M, Louis LA, Cohen IL, London E, Brown WT, Wisniewski T.	Acta Neuropathol. 2010 Jun;119(6):755-70. Epub 2010 Mar 3.	Acta Neuropathol. 2010	PubMed	citation	PMID:20198484	pubmed	20198484	create date:2010/03/04 | first author:Wegiel J
A novel seven-octapeptide repeat insertion in the prion protein gene (PRNP) in a Dutch pedigree with Gerstmann-Sträussler-Scheinker disease phenotype: comparison with similar cases from the literature.	/pubmed/20198483	Jansen C, Voet W, Head MW, Parchi P, Yull H, Verrips A, Wesseling P, Meulstee J, Baas F, van Gool WA, Ironside JW, Rozemuller AJ.	Acta Neuropathol. 2011 Jan;121(1):59-68. Epub 2010 Mar 3. Review.	Acta Neuropathol. 2011	PubMed	citation	PMID:20198483	pubmed	20198483	create date:2010/03/04 | first author:Jansen C
Focal demyelination in Alzheimer's disease and transgenic mouse models.	/pubmed/20198482	Mitew S, Kirkcaldie MT, Halliday GM, Shepherd CE, Vickers JC, Dickson TC.	Acta Neuropathol. 2010 May;119(5):567-77. Epub 2010 Mar 3.	Acta Neuropathol. 2010	PubMed	citation	PMID:20198482	pubmed	20198482	create date:2010/03/04 | first author:Mitew S
Protein coding of neurodegenerative dementias: the neuropathological basis of biomarker diagnostics.	/pubmed/20198481	Kovacs GG, Botond G, Budka H.	Acta Neuropathol. 2010 Apr;119(4):389-408. Epub 2010 Mar 3. Review.	Acta Neuropathol. 2010	PubMed	citation	PMID:20198481	pubmed	20198481	create date:2010/03/04 | first author:Kovacs GG
Loss of murine TDP-43 disrupts motor function and plays an essential role in embryogenesis.	/pubmed/20198480	Kraemer BC, Schuck T, Wheeler JM, Robinson LC, Trojanowski JQ, Lee VM, Schellenberg GD.	Acta Neuropathol. 2010 Apr;119(4):409-19. Epub 2010 Mar 3.	Acta Neuropathol. 2010	PubMed	citation	PMID:20198480	pubmed	20198480	create date:2010/03/04 | first author:Kraemer BC
Analysis of microdissected human neurons by a sensitive ELISA reveals a correlation between elevated intracellular concentrations of Abeta42 and Alzheimer's disease neuropathology.	/pubmed/20198479	Hashimoto M, Bogdanovic N, Volkmann I, Aoki M, Winblad B, Tjernberg LO.	Acta Neuropathol. 2010 May;119(5):543-54. Epub 2010 Mar 3.	Acta Neuropathol. 2010	PubMed	citation	PMID:20198479	pubmed	20198479	create date:2010/03/04 | first author:Hashimoto M
Congenital myotonic dystrophy can show congenital fiber type disproportion pathology.	/pubmed/20179953	Tominaga K, Hayashi YK, Goto K, Minami N, Noguchi S, Nonaka I, Miki T, Nishino I.	Acta Neuropathol. 2010 Apr;119(4):481-6. Epub 2010 Feb 24.	Acta Neuropathol. 2010	PubMed	citation	PMID:20179953	pubmed	20179953	create date:2010/02/25 | first author:Tominaga K
Vascular pathology in the aged human brain.	/pubmed/20155424	Grinberg LT, Thal DR.	Acta Neuropathol. 2010 Mar;119(3):277-90. Epub 2010 Feb 14. Review.	Acta Neuropathol. 2010	PubMed	citation	PMID:20155424	pubmed	20155424	create date:2010/02/16 | first author:Grinberg LT
Phosphaturic mesenchymal tumor of spinal nerve in a patient with osteomalacia and multiple fractures.	/pubmed/20140440	Biernat W, Kaniuka S, Stempniewicz M, Ręcławowicz D, Sworczak K.	Acta Neuropathol. 2010 Mar;119(3):379-80. Epub 2010 Feb 6. No abstract available.	Acta Neuropathol. 2010	PubMed	citation	PMID:20140440	pubmed	20140440	create date:2010/02/09 | first author:Biernat W
Sporadic four-repeat tauopathy with frontotemporal lobar degeneration, Parkinsonism, and motor neuron disease: a distinct clinicopathological and biochemical disease entity.	/pubmed/20140439	Fu YJ, Nishihira Y, Kuroda S, Toyoshima Y, Ishihara T, Shinozaki M, Miyashita A, Piao YS, Tan CF, Tani T, Koike R, Iwanaga K, Tsujihata M, Onodera O, Kuwano R, Nishizawa M, Kakita A, Ikeuchi T, Takahashi H.	Acta Neuropathol. 2010 Jul;120(1):21-32. Epub 2010 Feb 7.	Acta Neuropathol. 2010	PubMed	citation	PMID:20140439	pubmed	20140439	create date:2010/02/09 | first author:Fu YJ
Tumour cell migration in adamantinomatous craniopharyngiomas is promoted by activated Wnt-signalling.	/pubmed/20131060	Hölsken A, Buchfelder M, Fahlbusch R, Blümcke I, Buslei R.	Acta Neuropathol. 2010 May;119(5):631-9. Epub 2010 Feb 4.	Acta Neuropathol. 2010	PubMed	citation	PMID:20131060	pubmed	20131060	create date:2010/02/05 | first author:Hölsken A
Rapid and sensitive assessment of the IDH1 and IDH2 mutation status in cerebral gliomas based on DNA pyrosequencing.	/pubmed/20131059	Felsberg J, Wolter M, Seul H, Friedensdorf B, Göppert M, Sabel MC, Reifenberger G.	Acta Neuropathol. 2010 Apr;119(4):501-7. Epub 2010 Feb 4.	Acta Neuropathol. 2010	PubMed	citation	PMID:20131059	pubmed	20131059	create date:2010/02/05 | first author:Felsberg J
The prognostic IDH1( R132 ) mutation is associated with reduced NADP+-dependent IDH activity in glioblastoma.	/pubmed/20127344	Bleeker FE, Atai NA, Lamba S, Jonker A, Rijkeboer D, Bosch KS, Tigchelaar W, Troost D, Vandertop WP, Bardelli A, Van Noorden CJ.	Acta Neuropathol. 2010 Apr;119(4):487-94. Epub 2010 Feb 4.	Acta Neuropathol. 2010	PubMed	citation	PMID:20127344	pubmed	20127344	create date:2010/02/04 | first author:Bleeker FE
Response to Parkinnen et al. and Jellinger.	/pubmed/20126279	Beach TG, White CL, Sabbagh MN, Shill HA, Adler CH.	Acta Neuropathol. 2009 Feb;117(2):217. Epub 2008 Dec 3. No abstract available.	Acta Neuropathol. 2009	PubMed	citation	PMID:20126279	pubmed	20126279	create date:2010/02/04 | first author:Beach TG
Canine distemper virus persistence in demyelinating encephalitis by swift intracellular cell-to-cell spread in astrocytes is controlled by the viral attachment protein.	/pubmed/20119836	Wyss-Fluehmann G, Zurbriggen A, Vandevelde M, Plattet P.	Acta Neuropathol. 2010 May;119(5):617-30. Epub 2010 Feb 2.	Acta Neuropathol. 2010	PubMed	citation	PMID:20119836	pubmed	20119836	create date:2010/02/02 | first author:Wyss-Fluehmann G
Amyotrophic lateral sclerosis is a non-amyloid disease in which extensive misfolding of SOD1 is unique to the familial form.	/pubmed/20111867	Kerman A, Liu HN, Croul S, Bilbao J, Rogaeva E, Zinman L, Robertson J, Chakrabartty A.	Acta Neuropathol. 2010 Mar;119(3):335-44. Epub 2010 Jan 29.	Acta Neuropathol. 2010	PubMed	citation	PMID:20111867	pubmed	20111867	create date:2010/01/30 | first author:Kerman A
Essential tremor with ubiquitinated Purkinje cell intranuclear inclusions.	/pubmed/20107820	Louis ED, Erickson-Davis C, Pahwa R, Lyons KE, Garber A, Moskowitz CB, Lawton A, Faust PL, Vonsattel JP.	Acta Neuropathol. 2010 Mar;119(3):375-7. Epub 2010 Jan 28. No abstract available.	Acta Neuropathol. 2010	PubMed	citation	PMID:20107820	pubmed	20107820	create date:2010/01/29 | first author:Louis ED
Novel myosin heavy chain immunohistochemical double staining developed for the routine diagnostic separation of I, IIA and IIX fibers.	/pubmed/20107819	Raheem O, Huovinen S, Suominen T, Haapasalo H, Udd B.	Acta Neuropathol. 2010 Apr;119(4):495-500. Epub 2010 Jan 28.	Acta Neuropathol. 2010	PubMed	citation	PMID:20107819	pubmed	20107819	create date:2010/01/29 | first author:Raheem O
Quantification of myelin loss in frontal lobe white matter in vascular dementia, Alzheimer's disease, and dementia with Lewy bodies.	/pubmed/20091409	Ihara M, Polvikoski TM, Hall R, Slade JY, Perry RH, Oakley AE, Englund E, O'Brien JT, Ince PG, Kalaria RN.	Acta Neuropathol. 2010 May;119(5):579-89. Epub 2010 Jan 21.	Acta Neuropathol. 2010	PubMed	citation	PMID:20091409	pubmed	20091409	create date:2010/01/22 | first author:Ihara M
Title	URL	Description	Details	ShortDetails	Resource	Type	Identifiers	Db	EntrezUID	Properties
Autopsy study of cerebellar degeneration in siblings with ataxia-telangiectasia-like disorder.	/pubmed/20087742	Oba D, Hayashi M, Minamitani M, Hamano S, Uchisaka N, Kikuchi A, Kishimoto H, Takagi M, Morio T, Mizutani S.	Acta Neuropathol. 2010 Apr;119(4):513-20. Epub 2010 Jan 20.	Acta Neuropathol. 2010	PubMed	citation	PMID:20087742	pubmed	20087742	create date:2010/01/21 | first author:Oba D
Increased expression and activation of cytosolic phospholipase A2 in the spinal cord of patients with sporadic amyotrophic lateral sclerosis.	/pubmed/20066429	Shibata N, Kakita A, Takahashi H, Ihara Y, Nobukuni K, Fujimura H, Sakoda S, Kobayashi M.	Acta Neuropathol. 2010 Mar;119(3):345-54.	Acta Neuropathol. 2010	PubMed	citation	PMID:20066429	pubmed	20066429	create date:2010/01/13 | first author:Shibata N
Differences in aberrant expression and splicing of sarcomeric proteins in the myotonic dystrophies DM1 and DM2.	/pubmed/20066428	Vihola A, Bachinski LL, Sirito M, Olufemi SE, Hajibashi S, Baggerly KA, Raheem O, Haapasalo H, Suominen T, Holmlund-Hampf J, Paetau A, Cardani R, Meola G, Kalimo H, Edström L, Krahe R, Udd B.	Acta Neuropathol. 2010 Apr;119(4):465-79. Epub 2010 Jan 12.	Acta Neuropathol. 2010	PubMed	citation	PMID:20066428	pubmed	20066428	create date:2010/01/13 | first author:Vihola A
Recombinant prion protein induces a new transmissible prion disease in wild-type animals.	/pubmed/20052481	Makarava N, Kovacs GG, Bocharova O, Savtchenko R, Alexeeva I, Budka H, Rohwer RG, Baskakov IV.	Acta Neuropathol. 2010 Feb;119(2):177-87. Epub 2010 Jan 6.	Acta Neuropathol. 2010	PubMed	citation	PMID:20052481	pubmed	20052481	create date:2010/01/07 | first author:Makarava N
Mutant IDH1-specific immunohistochemistry distinguishes diffuse astrocytoma from astrocytosis.	/pubmed/20044756	Camelo-Piragua S, Jansen M, Ganguly A, Kim JC, Louis DN, Nutt CL.	Acta Neuropathol. 2010 Apr;119(4):509-11. Epub 2010 Jan 1. No abstract available.	Acta Neuropathol. 2010	PubMed	citation	PMID:20044756	pubmed	20044756	create date:2010/01/02 | first author:Camelo-Piragua S
Association of molecular alterations, including BRAF, with biology and outcome in pilocytic astrocytomas.	/pubmed/20044755	Horbinski C, Hamilton RL, Nikiforov Y, Pollack IF.	Acta Neuropathol. 2010 May;119(5):641-9. Epub 2010 Jan 1.	Acta Neuropathol. 2010	PubMed	citation	PMID:20044755	pubmed	20044755	create date:2010/01/02 | first author:Horbinski C
The carboxy-terminal fragment of alpha(1A) calcium channel preferentially aggregates in the cytoplasm of human spinocerebellar ataxia type 6 Purkinje cells.	/pubmed/20043227	Ishiguro T, Ishikawa K, Takahashi M, Obayashi M, Amino T, Sato N, Sakamoto M, Fujigasaki H, Tsuruta F, Dolmetsch R, Arai T, Sasaki H, Nagashima K, Kato T, Yamada M, Takahashi H, Hashizume Y, Mizusawa H.	Acta Neuropathol. 2010 Apr;119(4):447-64. Epub 2009 Dec 31.	Acta Neuropathol. 2010	PubMed	citation	PMID:20043227	pubmed	20043227	create date:2010/01/01 | first author:Ishiguro T
Biology and pathology of glia: an update.	/pubmed/20041320	Paulus W.	Acta Neuropathol. 2010 Jan;119(1):5. No abstract available.	Acta Neuropathol. 2010	PubMed	citation	PMID:20041320	pubmed	20041320	create date:2009/12/31 | first author:Paulus W
Oxidative stress induced by loss of Cu,Zn-superoxide dismutase (SOD1) or superoxide-generating herbicides causes axonal degeneration in mouse DRG cultures.	/pubmed/20039174	Fischer LR, Glass JD.	Acta Neuropathol. 2010 Feb;119(2):249-59. Epub 2009 Dec 29.	Acta Neuropathol. 2010	PubMed	citation	PMID:20039174	pubmed	20039174	create date:2009/12/30 | first author:Fischer LR
alpha-Synuclein pathology in the spinal cord autonomic nuclei associates with alpha-synuclein pathology in the brain: a population-based Vantaa 85+ study.	/pubmed/20037761	Oinas M, Paetau A, Myllykangas L, Notkola IL, Kalimo H, Polvikoski T.	Acta Neuropathol. 2010 Jun;119(6):715-22.	Acta Neuropathol. 2010	PubMed	citation	PMID:20037761	pubmed	20037761	create date:2009/12/29 | first author:Oinas M
Choroid plexus: biology and pathology.	/pubmed/20033190	Wolburg H, Paulus W.	Acta Neuropathol. 2010 Jan;119(1):75-88. Epub 2009 Dec 24. Review.	Acta Neuropathol. 2010	PubMed	citation	PMID:20033190	pubmed	20033190	create date:2009/12/25 | first author:Wolburg H
Ependymal cells: biology and pathology.	/pubmed/20024659	Del Bigio MR.	Acta Neuropathol. 2010 Jan;119(1):55-73. Epub 2009 Dec 19. Review.	Acta Neuropathol. 2010	PubMed	citation	PMID:20024659	pubmed	20024659	create date:2009/12/22 | first author:Del Bigio MR
Involvement of peptidylarginine deiminase-mediated post-translational citrullination in pathogenesis of sporadic Creutzfeldt-Jakob disease.	/pubmed/20013286	Jang B, Jin JK, Jeon YC, Cho HJ, Ishigami A, Choi KC, Carp RI, Maruyama N, Kim YS, Choi EK.	Acta Neuropathol. 2010 Feb;119(2):199-210. Epub 2009 Dec 16.	Acta Neuropathol. 2010	PubMed	citation	PMID:20013286	pubmed	20013286	create date:2009/12/17 | first author:Jang B
Microglia: biology and pathology.	/pubmed/20012873	Graeber MB, Streit WJ.	Acta Neuropathol. 2010 Jan;119(1):89-105. Epub 2009 Dec 13. Review.	Acta Neuropathol. 2010	PubMed	citation	PMID:20012873	pubmed	20012873	create date:2009/12/17 | first author:Graeber MB
The enigmatic roles of microglial versus neuronal progranulin in neurological disease.	/pubmed/20012633	Eriksen JL.	Acta Neuropathol. 2010 Jan;119(1):107-9. Epub 2009 Dec 12. No abstract available.	Acta Neuropathol. 2010	PubMed	citation	PMID:20012633	pubmed	20012633	create date:2009/12/17 | first author:Eriksen JL
Astrocytes: biology and pathology.	/pubmed/20012068	Sofroniew MV, Vinters HV.	Acta Neuropathol. 2010 Jan;119(1):7-35. Epub 2009 Dec 10. Review.	Acta Neuropathol. 2010	PubMed	citation	PMID:20012068	pubmed	20012068	create date:2009/12/17 | first author:Sofroniew MV
Gene expression analysis of the microvascular compartment in multiple sclerosis using laser microdissected blood vessels.	/pubmed/19967542	Cunnea P, McMahon J, O'Connell E, Mashayekhi K, Fitzgerald U, McQuaid S.	Acta Neuropathol. 2010 May;119(5):601-15. Epub 2009 Dec 5.	Acta Neuropathol. 2010	PubMed	citation	PMID:19967542	pubmed	19967542	create date:2009/12/08 | first author:Cunnea P
Multiple system degeneration with basophilic inclusions in Japanese ALS patients with FUS mutation.	/pubmed/19967541	Tateishi T, Hokonohara T, Yamasaki R, Miura S, Kikuchi H, Iwaki A, Tashiro H, Furuya H, Nagara Y, Ohyagi Y, Nukina N, Iwaki T, Fukumaki Y, Kira J.	Acta Neuropathol. 2010 Mar;119(3):355-64. Epub 2009 Dec 5.	Acta Neuropathol. 2010	PubMed	citation	PMID:19967541	pubmed	19967541	create date:2009/12/08 | first author:Tateishi T
Are there differences in cerebral white matter lesion burdens between Parkinson's disease patients with or without dementia?	/pubmed/19956959	Choi SA, Evidente VG, Caviness JN, Shill HA, Sabbagh MN, Connor DJ, Hentz JG, Adler CH, Beach TG.	Acta Neuropathol. 2010 Jan;119(1):147-9. Epub 2009 Dec 3. No abstract available.	Acta Neuropathol. 2010	PubMed	citation	PMID:19956959	pubmed	19956959	create date:2009/12/04 | first author:Choi SA
Chorea-acanthocytosis with upper motor neuron degeneration and 3419_3420 delCA and 3970_3973 delAGTC VPS13A mutations.	/pubmed/19949804	Miki Y, Nishie M, Ichiba M, Nakamura M, Mori F, Ogawa M, Kaimori M, Sano A, Wakabayashi K.	Acta Neuropathol. 2010 Feb;119(2):271-3. Epub 2009 Dec 1. No abstract available.	Acta Neuropathol. 2010	PubMed	citation	PMID:19949804	pubmed	19949804	create date:2009/12/02 | first author:Miki Y
Progranulin expression is upregulated after spinal contusion in mice.	/pubmed/19946692	Naphade SB, Kigerl KA, Jakeman LB, Kostyk SK, Popovich PG, Kuret J.	Acta Neuropathol. 2010 Jan;119(1):123-33. Epub 2009 Nov 28.	Acta Neuropathol. 2010	PubMed	citation	PMID:19946692	pubmed	19946692	create date:2009/12/01 | first author:Naphade SB
Correlation of hypointensities in susceptibility-weighted images to tissue histology in dementia patients with cerebral amyloid angiopathy: a postmortem MRI study.	/pubmed/19937043	Schrag M, McAuley G, Pomakian J, Jiffry A, Tung S, Mueller C, Vinters HV, Haacke EM, Holshouser B, Kido D, Kirsch WM.	Acta Neuropathol. 2010 Mar;119(3):291-302.	Acta Neuropathol. 2010	PubMed	citation	PMID:19937043	pubmed	19937043	create date:2009/11/26 | first author:Schrag M
Activating mutations of the GNAQ gene: a frequent event in primary melanocytic neoplasms of the central nervous system.	/pubmed/19936769	Küsters-Vandevelde HV, Klaasen A, Küsters B, Groenen PJ, van Engen-van Grunsven IA, van Dijk MR, Reifenberger G, Wesseling P, Blokx WA.	Acta Neuropathol. 2010 Mar;119(3):317-23.	Acta Neuropathol. 2010	PubMed	citation	PMID:19936769	pubmed	19936769	create date:2009/11/26 | first author:Küsters-Vandevelde HV
Protein tyrosine phosphatases in glioma biology.	/pubmed/19936768	Navis AC, van den Eijnden M, Schepens JT, Hooft van Huijsduijnen R, Wesseling P, Hendriks WJ.	Acta Neuropathol. 2010 Feb;119(2):157-75. Epub 2009 Nov 21. Review.	Acta Neuropathol. 2010	PubMed	citation	PMID:19936768	pubmed	19936768	create date:2009/11/26 | first author:Navis AC
Nomenclature and nosology for neuropathologic subtypes of frontotemporal lobar degeneration: an update.	/pubmed/19924424	Mackenzie IR, Neumann M, Bigio EH, Cairns NJ, Alafuzoff I, Kril J, Kovacs GG, Ghetti B, Halliday G, Holm IE, Ince PG, Kamphorst W, Revesz T, Rozemuller AJ, Kumar-Singh S, Akiyama H, Baborie A, Spina S, Dickson DW, Trojanowski JQ, Mann DM.	Acta Neuropathol. 2010 Jan;119(1):1-4. Epub 2009 Nov 19. No abstract available.	Acta Neuropathol. 2010	PubMed	citation	PMID:19924424	pubmed	19924424	create date:2009/11/20 | first author:Mackenzie IR
The neuropathologic substrate of Parkinson disease dementia.	/pubmed/19924423	Jellinger KA.	Acta Neuropathol. 2010 Jan;119(1):151-3. Epub 2009 Nov 19. No abstract available.	Acta Neuropathol. 2010	PubMed	citation	PMID:19924423	pubmed	19924423	create date:2009/11/20 | first author:Jellinger KA
Prion protein amyloidosis with divergent phenotype associated with two novel nonsense mutations in PRNP.	/pubmed/19911184	Jansen C, Parchi P, Capellari S, Vermeij AJ, Corrado P, Baas F, Strammiello R, van Gool WA, van Swieten JC, Rozemuller AJ.	Acta Neuropathol. 2010 Feb;119(2):189-97. Epub 2009 Nov 13.	Acta Neuropathol. 2010	PubMed	citation	PMID:19911184	pubmed	19911184	create date:2009/11/17 | first author:Jansen C
Heterozygous germ-line mutations in the NBN gene predispose to medulloblastoma in pediatric patients.	/pubmed/19908051	Ciara E, Piekutowska-Abramczuk D, Popowska E, Grajkowska W, Barszcz S, Perek D, Dembowska-Bagińska B, Perek-Polnik M, Kowalewska E, Czajńska A, Syczewska M, Czornak K, Krajewska-Walasek M, Roszkowski M, Chrzanowska KH.	Acta Neuropathol. 2010 Mar;119(3):325-34. Epub 2009 Nov 12.	Acta Neuropathol. 2010	PubMed	citation	PMID:19908051	pubmed	19908051	create date:2009/11/13 | first author:Ciara E
Sporadic corticobasal syndrome due to FTLD-TDP.	/pubmed/19876635	Tartaglia MC, Sidhu M, Laluz V, Racine C, Rabinovici GD, Creighton K, Karydas A, Rademakers R, Huang EJ, Miller BL, DeArmond SJ, Seeley WW.	Acta Neuropathol. 2010 Mar;119(3):365-74. Epub 2009 Oct 30.	Acta Neuropathol. 2010	PubMed	citation	PMID:19876635	pubmed	19876635	create date:2009/10/31 | first author:Tartaglia MC
Deletion of 15q11.2-15q13.1 in isolated human hemimegalencephaly.	/pubmed/19851776	Baybis M, Aronica E, Nathanson KL, Crino PB.	Acta Neuropathol. 2009 Dec;118(6):821-3. Epub 2009 Oct 23. No abstract available.	Acta Neuropathol. 2009	PubMed	citation	PMID:19851776	pubmed	19851776	create date:2009/10/24 | first author:Baybis M
GFAP, Ki67 and IDH1: perhaps the golden triad of glioma immunohistochemistry.	/pubmed/19847448	Paulus W.	Acta Neuropathol. 2009 Nov;118(5):603-4. No abstract available.	Acta Neuropathol. 2009	PubMed	citation	PMID:19847448	pubmed	19847448	create date:2009/10/23 | first author:Paulus W
Oligodendrocytes: biology and pathology.	/pubmed/19847447	Bradl M, Lassmann H.	Acta Neuropathol. 2010 Jan;119(1):37-53. Epub 2009 Oct 22. Review.	Acta Neuropathol. 2010	PubMed	citation	PMID:19847447	pubmed	19847447	create date:2009/10/23 | first author:Bradl M
Absence of FUS-immunoreactive pathology in frontotemporal dementia linked to chromosome 3 (FTD-3) caused by mutation in the CHMP2B gene.	/pubmed/19844732	Holm IE, Isaacs AM, Mackenzie IR.	Acta Neuropathol. 2009 Nov;118(5):719-20. Epub 2009 Oct 21. No abstract available.	Acta Neuropathol. 2009	PubMed	citation	PMID:19844732	pubmed	19844732	create date:2009/10/22 | first author:Holm IE
Novel neuropathologic findings in the Haddad syndrome.	/pubmed/19844731	Tomycz ND, Haynes RL, Schmidt EF, Ackerson K, Kinney HC.	Acta Neuropathol. 2010 Feb;119(2):261-9. Epub 2009 Oct 21.	Acta Neuropathol. 2010	PubMed	citation	PMID:19844731	pubmed	19844731	create date:2009/10/22 | first author:Tomycz ND
Frontotemporal lobar degeneration: toward the end of conFUSion.	/pubmed/19844730	Frank S, Tolnay M.	Acta Neuropathol. 2009 Nov;118(5):629-31. No abstract available.	Acta Neuropathol. 2009	PubMed	citation	PMID:19844730	pubmed	19844730	create date:2009/10/22 | first author:Frank S
FUS pathology in basophilic inclusion body disease.	/pubmed/19830439	Munoz DG, Neumann M, Kusaka H, Yokota O, Ishihara K, Terada S, Kuroda S, Mackenzie IR.	Acta Neuropathol. 2009 Nov;118(5):617-27. Epub 2009 Oct 15.	Acta Neuropathol. 2009	PubMed	citation	PMID:19830439	pubmed	19830439	create date:2009/10/16 | first author:Munoz DG
Plasma phosphorylated-TDP-43 protein levels correlate with brain pathology in frontotemporal lobar degeneration.	/pubmed/19823856	Foulds PG, Davidson Y, Mishra M, Hobson DJ, Humphreys KM, Taylor M, Johnson N, Weintraub S, Akiyama H, Arai T, Hasegawa M, Bigio EH, Benson FE, Allsop D, Mann DM.	Acta Neuropathol. 2009 Nov;118(5):647-58. Epub 2009 Oct 13.	Acta Neuropathol. 2009	PubMed	citation	PMID:19823856	pubmed	19823856	create date:2009/10/14 | first author:Foulds PG
The morbid anatomy of dementia in Parkinson's disease.	/pubmed/19820956	Kalaitzakis ME, Pearce RK.	Acta Neuropathol. 2009 Nov;118(5):587-98. Epub 2009 Oct 10. Review.	Acta Neuropathol. 2009	PubMed	citation	PMID:19820956	pubmed	19820956	create date:2009/10/13 | first author:Kalaitzakis ME
Diminished tyrosine hydroxylase immunoreactivity in the cardiac conduction system and myocardium in Parkinson's disease: an anatomical study.	/pubmed/19802627	Ghebremedhin E, Del Tredici K, Langston JW, Braak H.	Acta Neuropathol. 2009 Dec;118(6):777-84. Epub 2009 Oct 3.	Acta Neuropathol. 2009	PubMed	citation	PMID:19802627	pubmed	19802627	create date:2009/10/06 | first author:Ghebremedhin E
Monoclonal antibody specific for IDH1 R132H mutation.	/pubmed/19798509	Capper D, Zentgraf H, Balss J, Hartmann C, von Deimling A.	Acta Neuropathol. 2009 Nov;118(5):599-601. Epub 2009 Oct 2.	Acta Neuropathol. 2009	PubMed	citation	PMID:19798509	pubmed	19798509	create date:2009/10/03 | first author:Capper D
High expression of cathepsin B and plasminogen activator inhibitor type-1 are strong predictors of survival in glioblastomas.	/pubmed/19774387	Colin C, Voutsinos-Porche B, Nanni I, Fina F, Metellus P, Intagliata D, Baeza N, Bouvier C, Delfino C, Loundou A, Chinot O, Lah T, Kos J, Martin PM, Ouafik L, Figarella-Branger D.	Acta Neuropathol. 2009 Dec;118(6):745-54. Epub 2009 Sep 23.	Acta Neuropathol. 2009	PubMed	citation	PMID:19774387	pubmed	19774387	create date:2009/09/24 | first author:Colin C
The cuprizone animal model: new insights into an old story.	/pubmed/19763593	Kipp M, Clarner T, Dang J, Copray S, Beyer C.	Acta Neuropathol. 2009 Dec;118(6):723-36. Epub 2009 Sep 18. Review.	Acta Neuropathol. 2009	PubMed	citation	PMID:19763593	pubmed	19763593	create date:2009/09/19 | first author:Kipp M
Prenatal stress alters microglial development and distribution in postnatal rat brain.	/pubmed/19756668	Gómez-González B, Escobar A.	Acta Neuropathol. 2010 Mar;119(3):303-15. Epub 2009 Sep 16.	Acta Neuropathol. 2010	PubMed	citation	PMID:19756668	pubmed	19756668	create date:2009/09/17 | first author:Gómez-González B
Paclitaxel induces axonal microtubules polar reconfiguration and impaired organelle transport: implications for the pathogenesis of paclitaxel-induced polyneuropathy.	/pubmed/19727778	Shemesh OA, Spira ME.	Acta Neuropathol. 2010 Feb;119(2):235-48. Epub 2009 Aug 30.	Acta Neuropathol. 2010	PubMed	citation	PMID:19727778	pubmed	19727778	create date:2009/09/04 | first author:Shemesh OA
The dorsal root ganglion in Friedreich's ataxia.	/pubmed/19727777	Koeppen AH, Morral JA, Davis AN, Qian J, Petrocine SV, Knutson MD, Gibson WM, Cusack MJ, Li D.	Acta Neuropathol. 2009 Dec;118(6):763-76. Epub 2009 Aug 30.	Acta Neuropathol. 2009	PubMed	citation	PMID:19727777	pubmed	19727777	create date:2009/09/04 | first author:Koeppen AH
Incidence and spectrum of sporadic Creutzfeldt-Jakob disease variants with mixed phenotype and co-occurrence of PrPSc types: an updated classification.	/pubmed/19718500	Parchi P, Strammiello R, Notari S, Giese A, Langeveld JP, Ladogana A, Zerr I, Roncaroli F, Cras P, Ghetti B, Pocchiari M, Kretzschmar H, Capellari S.	Acta Neuropathol. 2009 Nov;118(5):659-71. Epub 2009 Aug 29.	Acta Neuropathol. 2009	PubMed	citation	PMID:19718500	pubmed	19718500	create date:2009/09/01 | first author:Parchi P
Vacuolar myopathy in a dog resembling human sporadic inclusion body myositis.	/pubmed/19718499	King J, LeCouteur RA, Aleman M, Williams DC, Moore PF, Guo LT, Mizisin AP, Shelton GD.	Acta Neuropathol. 2009 Nov;118(5):711-7. Epub 2009 Aug 29.	Acta Neuropathol. 2009	PubMed	citation	PMID:19718499	pubmed	19718499	create date:2009/09/01 | first author:King J
Deficient high-affinity binding of Pittsburgh compound B in a case of Alzheimer's disease.	/pubmed/19690877	Rosen RF, Ciliax BJ, Wingo TS, Gearing M, Dooyema J, Lah JJ, Ghiso JA, LeVine H 3rd, Walker LC.	Acta Neuropathol. 2010 Feb;119(2):221-33. Epub 2009 Aug 19.	Acta Neuropathol. 2010	PubMed	citation	PMID:19690877	pubmed	19690877	create date:2009/08/20 | first author:Rosen RF
Extraosseous aneurysmal bone cyst of cerebello-pontine angle with USP6 rearrangement.	/pubmed/19690876	Fellig Y, Oliveira AM, Margolin E, Gomori JM, Erickson-Johnson MR, Chou MM, Umansky F, Soffer D.	Acta Neuropathol. 2009 Oct;118(4):579-81. Epub 2009 Aug 19. No abstract available.	Acta Neuropathol. 2009	PubMed	citation	PMID:19690876	pubmed	19690876	create date:2009/08/20 | first author:Fellig Y
Evidence for antibody-mediated pathogenesis in anti-NMDAR encephalitis associated with ovarian teratoma.	/pubmed/19680671	Tüzün E, Zhou L, Baehring JM, Bannykh S, Rosenfeld MR, Dalmau J.	Acta Neuropathol. 2009 Dec;118(6):737-43.	Acta Neuropathol. 2009	PubMed	citation	PMID:19680671	pubmed	19680671	create date:2009/08/15 | first author:Tüzün E
Title	URL	Description	Details	ShortDetails	Resource	Type	Identifiers	Db	EntrezUID	Properties
Persistent cleavage and nuclear translocation of apoptosis-inducing factor in motor neurons in the spinal cord of sporadic amyotrophic lateral sclerosis patients.	/pubmed/19669652	Shibata N, Kakita A, Takahashi H, Ihara Y, Nobukuni K, Fujimura H, Sakoda S, Sasaki S, Yamamoto T, Kobayashi M.	Acta Neuropathol. 2009 Dec;118(6):755-62.	Acta Neuropathol. 2009	PubMed	citation	PMID:19669652	pubmed	19669652	create date:2009/08/12 | first author:Shibata N
Abundant FUS-immunoreactive pathology in neuronal intermediate filament inclusion disease.	/pubmed/19669651	Neumann M, Roeber S, Kretzschmar HA, Rademakers R, Baker M, Mackenzie IR.	Acta Neuropathol. 2009 Nov;118(5):605-16. Epub 2009 Aug 9.	Acta Neuropathol. 2009	PubMed	citation	PMID:19669651	pubmed	19669651	create date:2009/08/12 | first author:Neumann M
Brain progranulin expression in GRN-associated frontotemporal lobar degeneration.	/pubmed/19649643	Chen-Plotkin AS, Xiao J, Geser F, Martinez-Lage M, Grossman M, Unger T, Wood EM, Van Deerlin VM, Trojanowski JQ, Lee VM.	Acta Neuropathol. 2010 Jan;119(1):111-22. Epub 2009 Aug 2.	Acta Neuropathol. 2010	PubMed	citation	PMID:19649643	pubmed	19649643	create date:2009/08/04 | first author:Chen-Plotkin AS
Reduced myelinated nerve fibre and endoneurial capillary densities in the forearm of diabetic and non-diabetic patients with carpal tunnel syndrome.	/pubmed/19641929	Thomsen NO, Mojaddidi M, Malik RA, Dahlin LB.	Acta Neuropathol. 2009 Dec;118(6):785-91.	Acta Neuropathol. 2009	PubMed	citation	PMID:19641929	pubmed	19641929	create date:2009/07/31 | first author:Thomsen NO
Abstracts of the 54th Annual Meeting of the German Society of Neuropathology and Neuroanatomy (DGNN): Neuropathology in the 21st Century"	Düsseldorf	Germany	September 16 - 19	2009."	/pubmed/19636576	[No authors listed]	Acta Neuropathol. 2009 Sep;118(3):433-67. No abstract available.	Acta Neuropathol. 2009	PubMed	citation	PMID:19636576	pubmed	19636576	create date:2009/07/29
Sulfation of heparan sulfate associated with amyloid-beta plaques in patients with Alzheimer's disease.	/pubmed/19636575	Bruinsma IB, te Riet L, Gevers T, ten Dam GB, van Kuppevelt TH, David G, Küsters B, de Waal RM, Verbeek MM.	Acta Neuropathol. 2010 Feb;119(2):211-20. Epub 2009 Jul 28.	Acta Neuropathol. 2010	PubMed	citation	PMID:19636575	pubmed	19636575	create date:2009/07/29 | first author:Bruinsma IB
TARDBP 3'-UTR variant in autopsy-confirmed frontotemporal lobar degeneration with TDP-43 proteinopathy.	/pubmed/19618195	Gitcho MA, Bigio EH, Mishra M, Johnson N, Weintraub S, Mesulam M, Rademakers R, Chakraverty S, Cruchaga C, Morris JC, Goate AM, Cairns NJ.	Acta Neuropathol. 2009 Nov;118(5):633-45. Epub 2009 Jul 18.	Acta Neuropathol. 2009	PubMed	citation	PMID:19618195	pubmed	19618195	create date:2009/07/21 | first author:Gitcho MA
Announcing the winner of the 2009 Kurt Jellinger Prize.	/pubmed/19618194	Paulus W.	Acta Neuropathol. 2009 Sep;118(3):327. No abstract available.	Acta Neuropathol. 2009	PubMed	citation	PMID:19618194	pubmed	19618194	create date:2009/07/21 | first author:Paulus W
The ubiquitin proteasome system in neuropathology.	/pubmed/19597829	Lehman NL.	Acta Neuropathol. 2009 Sep;118(3):329-47. Epub 2009 Jul 14. Review.	Acta Neuropathol. 2009	PubMed	citation	PMID:19597829	pubmed	19597829	create date:2009/07/15 | first author:Lehman NL
Llama VHH antibody fragments against GFAP: better diffusion in fixed tissues than classical monoclonal antibodies.	/pubmed/19597828	Perruchini C, Pecorari F, Bourgeois JP, Duyckaerts C, Rougeon F, Lafaye P.	Acta Neuropathol. 2009 Nov;118(5):685-95. Epub 2009 Jul 14.	Acta Neuropathol. 2009	PubMed	citation	PMID:19597828	pubmed	19597828	create date:2009/07/15 | first author:Perruchini C
Oxidative stress damage and oxidative stress responses in the choroid plexus in Alzheimer's disease.	/pubmed/19597827	Perez-Gracia E, Blanco R, Carmona M, Carro E, Ferrer I.	Acta Neuropathol. 2009 Oct;118(4):497-504. Epub 2009 Jul 14.	Acta Neuropathol. 2009	PubMed	citation	PMID:19597827	pubmed	19597827	create date:2009/07/15 | first author:Perez-Gracia E
The anterior cingulate cortex in autism: heterogeneity of qualitative and quantitative cytoarchitectonic features suggests possible subgroups.	/pubmed/19590881	Simms ML, Kemper TL, Timbie CM, Bauman ML, Blatt GJ.	Acta Neuropathol. 2009 Nov;118(5):673-84. Epub 2009 Jul 10.	Acta Neuropathol. 2009	PubMed	citation	PMID:19590881	pubmed	19590881	create date:2009/07/11 | first author:Simms ML
Inflammatory myopathy with abundant macrophages and dermatomyositis: two stages of one disorder or two distinct entities?	/pubmed/19590880	Brunn A, Hans VJ, Vogelgesang S, Deckert M.	Acta Neuropathol. 2009 Dec;118(6):793-801.	Acta Neuropathol. 2009	PubMed	citation	PMID:19590880	pubmed	19590880	create date:2009/07/11 | first author:Brunn A
Parvalbumin-positive GABAergic interneurons are increased in the dorsal hippocampus of the dystrophic mdx mouse.	/pubmed/19588159	Del Tongo C, Carretta D, Fulgenzi G, Catini C, Minciacchi D.	Acta Neuropathol. 2009 Dec;118(6):803-12.	Acta Neuropathol. 2009	PubMed	citation	PMID:19588159	pubmed	19588159	create date:2009/07/10 | first author:Del Tongo C
Rosette-forming glioneuronal tumor: report of an unusual case with intraventricular dissemination.	/pubmed/19585134	Wang Y, Xiong J, Chu SG, Liu Y, Cheng HX, Wang YF, Zhao Y, Mao Y.	Acta Neuropathol. 2009 Dec;118(6):813-9.	Acta Neuropathol. 2009	PubMed	citation	PMID:19585134	pubmed	19585134	create date:2009/07/09 | first author:Wang Y
Neuronal loss in Pelizaeus-Merzbacher disease differs in various mutations of the proteolipid protein 1.	/pubmed/19562355	Sima AA, Pierson CR, Woltjer RL, Hobson GM, Golden JA, Kupsky WJ, Schauer GM, Bird TD, Skoff RP, Garbern JY.	Acta Neuropathol. 2009 Oct;118(4):531-9. Epub 2009 Jun 27.	Acta Neuropathol. 2009	PubMed	citation	PMID:19562355	pubmed	19562355	create date:2009/06/30 | first author:Sima AA
Primary leptomeningeal oligodendroglioma with documented progression to anaplasia and t(1;19)(q10;p10) in a child.	/pubmed/19562354	Rossi S, Rodriguez FJ, Mota RA, Dei Tos AP, Di Paola F, Bendini M, Agostini S, Longatti P, Jenkins RB, Giannini C.	Acta Neuropathol. 2009 Oct;118(4):575-7. Epub 2009 Jun 27. No abstract available.	Acta Neuropathol. 2009	PubMed	citation	PMID:19562354	pubmed	19562354	create date:2009/06/30 | first author:Rossi S
Our impact factor of 5.31: why it increased and what it means to readers and authors.	/pubmed/19562353	Paulus W.	Acta Neuropathol. 2009 Aug;118(2):323. No abstract available.	Acta Neuropathol. 2009	PubMed	citation	PMID:19562353	pubmed	19562353	create date:2009/06/30 | first author:Paulus W
p62/SQSTM1 is overexpressed and prominently accumulated in inclusions of sporadic inclusion-body myositis muscle fibers, and can help differentiating it from polymyositis and dermatomyositis.	/pubmed/19557423	Nogalska A, Terracciano C, D'Agostino C, King Engel W, Askanas V.	Acta Neuropathol. 2009 Sep;118(3):407-13. Epub 2009 Jun 26.	Acta Neuropathol. 2009	PubMed	citation	PMID:19557423	pubmed	19557423	create date:2009/06/27 | first author:Nogalska A
Type and frequency of IDH1 and IDH2 mutations are related to astrocytic and oligodendroglial differentiation and age: a study of 1,010 diffuse gliomas.	/pubmed/19554337	Hartmann C, Meyer J, Balss J, Capper D, Mueller W, Christians A, Felsberg J, Wolter M, Mawrin C, Wick W, Weller M, Herold-Mende C, Unterberg A, Jeuken JW, Wesseling P, Reifenberger G, von Deimling A.	Acta Neuropathol. 2009 Oct;118(4):469-74. Epub 2009 Jun 25.	Acta Neuropathol. 2009	PubMed	citation	PMID:19554337	pubmed	19554337	create date:2009/06/26 | first author:Hartmann C
Intraneuronal pyroglutamate-Abeta 3-42 triggers neurodegeneration and lethal neurological deficits in a transgenic mouse model.	/pubmed/19547991	Wirths O, Breyhan H, Cynis H, Schilling S, Demuth HU, Bayer TA.	Acta Neuropathol. 2009 Oct;118(4):487-96. Epub 2009 Jun 23.	Acta Neuropathol. 2009	PubMed	citation	PMID:19547991	pubmed	19547991	create date:2009/06/24 | first author:Wirths O
Combined molecular analysis of BRAF and IDH1 distinguishes pilocytic astrocytoma from diffuse astrocytoma.	/pubmed/19543740	Korshunov A, Meyer J, Capper D, Christians A, Remke M, Witt H, Pfister S, von Deimling A, Hartmann C.	Acta Neuropathol. 2009 Sep;118(3):401-5. Epub 2009 Jun 19.	Acta Neuropathol. 2009	PubMed	citation	PMID:19543740	pubmed	19543740	create date:2009/06/23 | first author:Korshunov A
Loss of astrocyte polarity marks blood-brain barrier impairment during experimental autoimmune encephalomyelitis.	/pubmed/19533155	Wolburg-Buchholz K, Mack AF, Steiner E, Pfeiffer F, Engelhardt B, Wolburg H.	Acta Neuropathol. 2009 Aug;118(2):219-33. Epub 2009 Jun 17. Erratum in: Acta Neuropathol. 2009 Oct;118(4):583.	Acta Neuropathol. 2009	PubMed	citation	PMID:19533155	pubmed	19533155	create date:2009/06/18 | first author:Wolburg-Buchholz K
Neuronal caspase-3 and PARP-1 correlate differentially with apoptosis and necrosis in ischemic human stroke.	/pubmed/19529948	Sairanen T, Szepesi R, Karjalainen-Lindsberg ML, Saksi J, Paetau A, Lindsberg PJ.	Acta Neuropathol. 2009 Oct;118(4):541-52. Epub 2009 Jun 16.	Acta Neuropathol. 2009	PubMed	citation	PMID:19529948	pubmed	19529948	create date:2009/06/17 | first author:Sairanen T
Selective occurrence of TDP-43-immunoreactive inclusions in the lower motor neurons in Machado-Joseph disease.	/pubmed/19526244	Tan CF, Yamada M, Toyoshima Y, Yokoseki A, Miki Y, Hoshi Y, Kaneko H, Ikeuchi T, Onodera O, Kakita A, Takahashi H.	Acta Neuropathol. 2009 Oct;118(4):553-60. Epub 2009 Jun 13.	Acta Neuropathol. 2009	PubMed	citation	PMID:19526244	pubmed	19526244	create date:2009/06/16 | first author:Tan CF
Dystrophic (senescent) rather than activated microglial cells are associated with tau pathology and likely precede neurodegeneration in Alzheimer's disease.	/pubmed/19513731	Streit WJ, Braak H, Xue QS, Bechmann I.	Acta Neuropathol. 2009 Oct;118(4):475-85. Epub 2009 Jun 10.	Acta Neuropathol. 2009	PubMed	citation	PMID:19513731	pubmed	19513731	create date:2009/06/11 | first author:Streit WJ
Increased plasma amyloid-beta42 protein in sporadic inclusion body myositis.	/pubmed/19504113	Abdo WF, van Mierlo T, Hengstman GJ, Schelhaas HJ, van Engelen BG, Verbeek MM.	Acta Neuropathol. 2009 Sep;118(3):429-31. Epub 2009 Jun 6. No abstract available.	Acta Neuropathol. 2009	PubMed	citation	PMID:19504113	pubmed	19504113	create date:2009/06/09 | first author:Abdo WF
Leigh-like subacute necrotising encephalopathy in Yorkshire Terriers: neuropathological characterisation, respiratory chain activities and mitochondrial DNA.	/pubmed/19466433	Baiker K, Hofmann S, Fischer A, Gödde T, Medl S, Schmahl W, Bauer MF, Matiasek K.	Acta Neuropathol. 2009 Nov;118(5):697-709. Epub 2009 May 23.	Acta Neuropathol. 2009	PubMed	citation	PMID:19466433	pubmed	19466433	create date:2009/05/26 | first author:Baiker K
The reactions of specific neuron types to intestinal ischemia in the guinea pig enteric nervous system.	/pubmed/19466432	Rivera LR, Thacker M, Castelucci P, Bron R, Furness JB.	Acta Neuropathol. 2009 Aug;118(2):261-70. Epub 2009 May 23.	Acta Neuropathol. 2009	PubMed	citation	PMID:19466432	pubmed	19466432	create date:2009/05/26 | first author:Rivera LR
Evaluation of subcortical pathology and clinical correlations in FTLD-U subtypes.	/pubmed/19455346	Josephs KA, Stroh A, Dugger B, Dickson DW.	Acta Neuropathol. 2009 Sep;118(3):349-58. Epub 2009 May 20.	Acta Neuropathol. 2009	PubMed	citation	PMID:19455346	pubmed	19455346	create date:2009/05/21 | first author:Josephs KA
Accumulation of TDP-43 and alpha-actin in an amyotrophic lateral sclerosis patient with the K17I ANG mutation.	/pubmed/19449021	Seilhean D, Cazeneuve C, Thuriès V, Russaouen O, Millecamps S, Salachas F, Meininger V, Leguern E, Duyckaerts C.	Acta Neuropathol. 2009 Oct;118(4):561-73. Epub 2009 May 16.	Acta Neuropathol. 2009	PubMed	citation	PMID:19449021	pubmed	19449021	create date:2009/05/19 | first author:Seilhean D
Wolfram syndrome: a clinicopathologic correlation.	/pubmed/19449020	Hilson JB, Merchant SN, Adams JC, Joseph JT.	Acta Neuropathol. 2009 Sep;118(3):415-28. Epub 2009 May 16.	Acta Neuropathol. 2009	PubMed	citation	PMID:19449020	pubmed	19449020	create date:2009/05/19 | first author:Hilson JB
Skin metastases of glioblastoma in the absence of intracranial progression are associated with a shift towards a mesenchymal immunophenotype: report of two cases.	/pubmed/19418061	Senetta R, Trevisan E, Rudà R, Benech F, Soffietti R, Cassoni P.	Acta Neuropathol. 2009 Aug;118(2):313-6. Epub 2009 May 6. No abstract available.	Acta Neuropathol. 2009	PubMed	citation	PMID:19418061	pubmed	19418061	create date:2009/05/07 | first author:Senetta R
Nitrosative stress and inducible nitric oxide synthase expression in periventricular leukomalacia.	/pubmed/19415311	Haynes RL, Folkerth RD, Trachtenberg FL, Volpe JJ, Kinney HC.	Acta Neuropathol. 2009 Sep;118(3):391-9. Epub 2009 May 5.	Acta Neuropathol. 2009	PubMed	citation	PMID:19415311	pubmed	19415311	create date:2009/05/06 | first author:Haynes RL
Sialidosis type I carrying V217M/G243R mutations in lysosomal sialidase: an autopsy study demonstrating terminal sialic acid in lysosomal lamellar inclusions and cerebellar dysplasia.	/pubmed/19415310	Uchihara T, Ohashi K, Kitagawa M, Kurata M, Nakamura A, Hirokawa K, Kasuga T, Kobayashi T.	Acta Neuropathol. 2010 Jan;119(1):135-45. Epub 2009 May 5.	Acta Neuropathol. 2010	PubMed	citation	PMID:19415310	pubmed	19415310	create date:2009/05/06 | first author:Uchihara T
Necklace" fibers as a late clue to the interpretation of the forgotten "trilaminar" fibers."	/pubmed/19408005	Schröder JM.	Acta Neuropathol. 2009 Aug;118(2):317-8; author reply 319-20. Epub 2009 May 1. No abstract available.	Acta Neuropathol. 2009	PubMed	citation	PMID:19408005	pubmed	19408005	create date:2009/05/02 | first author:Schröder JM
Absence of alpha-synuclein pathology in postencephalitic parkinsonism.	/pubmed/19404653	Jellinger KA.	Acta Neuropathol. 2009 Sep;118(3):371-9. Epub 2009 Apr 30.	Acta Neuropathol. 2009	PubMed	citation	PMID:19404653	pubmed	19404653	create date:2009/05/01 | first author:Jellinger KA
Pathology and new players in the pathogenesis of brain edema.	/pubmed/19404652	Nag S, Manias JL, Stewart DJ.	Acta Neuropathol. 2009 Aug;118(2):197-217. Epub 2009 Apr 30. Review.	Acta Neuropathol. 2009	PubMed	citation	PMID:19404652	pubmed	19404652	create date:2009/05/01 | first author:Nag S
Unified staging system for Lewy body disorders: correlation with nigrostriatal degeneration, cognitive impairment and motor dysfunction.	/pubmed/19399512	Beach TG, Adler CH, Lue L, Sue LI, Bachalakuri J, Henry-Watson J, Sasse J, Boyer S, Shirohi S, Brooks R, Eschbacher J, White CL 3rd, Akiyama H, Caviness J, Shill HA, Connor DJ, Sabbagh MN, Walker DG; Arizona Parkinson's Disease Consortium.	Acta Neuropathol. 2009 Jun;117(6):613-34. Epub 2009 Apr 28.	Acta Neuropathol. 2009	PubMed	citation	PMID:19399512	pubmed	19399512	create date:2009/04/29 | first author:Beach TG
Interleukin-6 and the serotonergic system of the medulla oblongata in the sudden infant death syndrome.	/pubmed/19396608	Rognum IJ, Haynes RL, Vege A, Yang M, Rognum TO, Kinney HC.	Acta Neuropathol. 2009 Oct;118(4):519-30. Epub 2009 Apr 26.	Acta Neuropathol. 2009	PubMed	citation	PMID:19396608	pubmed	19396608	create date:2009/04/28 | first author:Rognum IJ
Synaptic degeneration in Alzheimer's disease.	/pubmed/19390859	Arendt T.	Acta Neuropathol. 2009 Jul;118(1):167-79. Epub 2009 Apr 24. Review.	Acta Neuropathol. 2009	PubMed	citation	PMID:19390859	pubmed	19390859	create date:2009/04/25 | first author:Arendt T
APP/PS1KI bigenic mice develop early synaptic deficits and hippocampus atrophy.	/pubmed/19387667	Breyhan H, Wirths O, Duan K, Marcello A, Rettig J, Bayer TA.	Acta Neuropathol. 2009 Jun;117(6):677-85. Epub 2009 Apr 23.	Acta Neuropathol. 2009	PubMed	citation	PMID:19387667	pubmed	19387667	create date:2009/04/24 | first author:Breyhan H
Classification and basic pathology of Alzheimer disease.	/pubmed/19381658	Duyckaerts C, Delatour B, Potier MC.	Acta Neuropathol. 2009 Jul;118(1):5-36. Epub 2009 Apr 21. Review.	Acta Neuropathol. 2009	PubMed	citation	PMID:19381658	pubmed	19381658	create date:2009/04/22 | first author:Duyckaerts C
Gastrointestinal neuromuscular pathology: guidelines for histological techniques and reporting on behalf of the Gastro 2009 International Working Group.	/pubmed/19360428	Knowles CH, De Giorgio R, Kapur RP, Bruder E, Farrugia G, Geboes K, Gershon MD, Hutson J, Lindberg G, Martin JE, Meier-Ruge WA, Milla PJ, Smith VV, Vandervinden JM, Veress B, Wedel T.	Acta Neuropathol. 2009 Aug;118(2):271-301. Epub 2009 Apr 10.	Acta Neuropathol. 2009	PubMed	citation	PMID:19360428	pubmed	19360428	create date:2009/04/11 | first author:Knowles CH
Alzheimer's disease: a challenge for modern neuropathobiology.	/pubmed/19360427	Jellinger KA.	Acta Neuropathol. 2009 Jul;118(1):1-3. Epub 2009 Apr 10. No abstract available.	Acta Neuropathol. 2009	PubMed	citation	PMID:19360427	pubmed	19360427	create date:2009/04/11 | first author:Jellinger KA
A fibril-specific, conformation-dependent antibody recognizes a subset of Abeta plaques in Alzheimer disease, Down syndrome and Tg2576 transgenic mouse brain.	/pubmed/19360426	Sarsoza F, Saing T, Kayed R, Dahlin R, Dick M, Broadwater-Hollifield C, Mobley S, Lott I, Doran E, Gillen D, Anderson-Bergman C, Cribbs DH, Glabe C, Head E.	Acta Neuropathol. 2009 Oct;118(4):505-17. Epub 2009 Apr 10.	Acta Neuropathol. 2009	PubMed	citation	PMID:19360426	pubmed	19360426	create date:2009/04/11 | first author:Sarsoza F
Hippocampal sclerosis with four-repeat tau-positive round inclusions in the dentate gyrus: a new type of four-repeat tauopathy.	/pubmed/19360425	Miki Y, Mori F, Hori E, Kaimori M, Wakabayashi K.	Acta Neuropathol. 2009 Jun;117(6):713-8. Epub 2009 Apr 10.	Acta Neuropathol. 2009	PubMed	citation	PMID:19360425	pubmed	19360425	create date:2009/04/11 | first author:Miki Y
Hypoxia inducible factor-1 alpha activation of the JCV promoter: role in the pathogenesis of progressive multifocal leukoencephalopathy.	/pubmed/19360424	Piña-Oviedo S, Khalili K, Del Valle L.	Acta Neuropathol. 2009 Aug;118(2):235-47. Epub 2009 Apr 10.	Acta Neuropathol. 2009	PubMed	citation	PMID:19360424	pubmed	19360424	create date:2009/04/11 | first author:Piña-Oviedo S
Purkinje cell axonal torpedoes are unrelated to advanced aging and likely reflect cerebellar injury.	/pubmed/19360423	Louis ED, Faust PL, Vonsattel JP, Erickson-Davis C.	Acta Neuropathol. 2009 Jun;117(6):719-21. Epub 2009 Apr 10. No abstract available.	Acta Neuropathol. 2009	PubMed	citation	PMID:19360423	pubmed	19360423	create date:2009/04/11 | first author:Louis ED
Oncogenic role of microRNAs in brain tumors.	/pubmed/19343354	Pang JC, Kwok WK, Chen Z, Ng HK.	Acta Neuropathol. 2009 Jun;117(6):599-611. Epub 2009 Apr 3. Review.	Acta Neuropathol. 2009	PubMed	citation	PMID:19343354	pubmed	19343354	create date:2009/04/04 | first author:Pang JC
Title	URL	Description	Details	ShortDetails	Resource	Type	Identifiers	Db	EntrezUID	Properties
Selective acquisition of IDH1 R132C mutations in astrocytomas associated with Li-Fraumeni syndrome.	/pubmed/19340432	Watanabe T, Vital A, Nobusawa S, Kleihues P, Ohgaki H.	Acta Neuropathol. 2009 Jun;117(6):653-6. Epub 2009 Apr 2.	Acta Neuropathol. 2009	PubMed	citation	PMID:19340432	pubmed	19340432	create date:2009/04/03 | first author:Watanabe T
Staging/typing of Lewy body related alpha-synuclein pathology: a study of the BrainNet Europe Consortium.	/pubmed/19330340	Alafuzoff I, Ince PG, Arzberger T, Al-Sarraj S, Bell J, Bodi I, Bogdanovic N, Bugiani O, Ferrer I, Gelpi E, Gentleman S, Giaccone G, Ironside JW, Kavantzas N, King A, Korkolopoulou P, Kovács GG, Meyronet D, Monoranu C, Parchi P, Parkkinen L, Patsouris E, et al.	Acta Neuropathol. 2009 Jun;117(6):635-52. Epub 2009 Mar 28.	Acta Neuropathol. 2009	PubMed	citation	PMID:19330340	pubmed	19330340	create date:2009/03/31 | first author:Alafuzoff I
TDP-43 in ubiquitinated inclusions in the inferior olives in frontotemporal lobar degeneration and in other neurodegenerative diseases: a degenerative process distinct from normal ageing.	/pubmed/19330339	Davidson Y, Amin H, Kelley T, Shi J, Tian J, Kumaran R, Lashley T, Lees AJ, DuPlessis D, Neary D, Snowden J, Akiyama H, Arai T, Hasegawa M, Bandopadhyay R, Sikkink S, Pickering-Brown S, Mann DM.	Acta Neuropathol. 2009 Sep;118(3):359-69. Epub 2009 Mar 28.	Acta Neuropathol. 2009	PubMed	citation	PMID:19330339	pubmed	19330339	create date:2009/03/31 | first author:Davidson Y
Phosphoglycerate mutase deficiency: case report of a manifesting heterozygote with a novel E154K mutation and very late onset.	/pubmed/19322572	Joshi PR, Knape M, Zierz S, Deschauer M.	Acta Neuropathol. 2009 Jun;117(6):723-5. Epub 2009 Mar 26. No abstract available.	Acta Neuropathol. 2009	PubMed	citation	PMID:19322572	pubmed	19322572	create date:2009/03/27 | first author:Joshi PR
Neurovascular mechanisms and blood-brain barrier disorder in Alzheimer's disease.	/pubmed/19319544	Bell RD, Zlokovic BV.	Acta Neuropathol. 2009 Jul;118(1):103-13. Epub 2009 Mar 25. Review.	Acta Neuropathol. 2009	PubMed	citation	PMID:19319544	pubmed	19319544	create date:2009/03/26 | first author:Bell RD
Variations in the neuropathology of familial Alzheimer's disease.	/pubmed/19306098	Shepherd C, McCann H, Halliday GM.	Acta Neuropathol. 2009 Jul;118(1):37-52. Epub 2009 Mar 22. Review.	Acta Neuropathol. 2009	PubMed	citation	PMID:19306098	pubmed	19306098	create date:2009/03/24 | first author:Shepherd C
Diffuse intraneural leiomyoma in a case of sensorimotor neuropathy.	/pubmed/19290534	Cerri F, Gavazzi A, Previtali SC, Franceschi M, Lopez ID, Scarlato M, Podini P, Comi G, Quattrini A.	Acta Neuropathol. 2009 May;117(5):595-7. Epub 2009 Mar 17. No abstract available.	Acta Neuropathol. 2009	PubMed	citation	PMID:19290534	pubmed	19290534	create date:2009/03/18 | first author:Cerri F
Evidence for abnormal tau phosphorylation in early aggressive multiple sclerosis.	/pubmed/19288121	Anderson JM, Patani R, Reynolds R, Nicholas R, Compston A, Spillantini MG, Chandran S.	Acta Neuropathol. 2009 May;117(5):583-9. Epub 2009 Mar 14.	Acta Neuropathol. 2009	PubMed	citation	PMID:19288121	pubmed	19288121	create date:2009/03/17 | first author:Anderson JM
Oxidatively modified proteins in Alzheimer's disease (AD), mild cognitive impairment and animal models of AD: role of Abeta in pathogenesis.	/pubmed/19288120	Sultana R, Perluigi M, Butterfield DA.	Acta Neuropathol. 2009 Jul;118(1):131-50. Epub 2009 Mar 14. Review.	Acta Neuropathol. 2009	PubMed	citation	PMID:19288120	pubmed	19288120	create date:2009/03/17 | first author:Sultana R
TDP-43 pathology in familial British dementia.	/pubmed/19283396	Schwab C, Arai T, Hasegawa M, Akiyama H, Yu S, McGeer PL.	Acta Neuropathol. 2009 Aug;118(2):303-11. Epub 2009 Mar 13.	Acta Neuropathol. 2009	PubMed	citation	PMID:19283396	pubmed	19283396	create date:2009/03/14 | first author:Schwab C
The potential of neural stem cells to repair stroke-induced brain damage.	/pubmed/19283395	Liu YP, Lang BT, Baskaya MK, Dempsey RJ, Vemuganti R.	Acta Neuropathol. 2009 May;117(5):469-80. Epub 2009 Mar 13. Review.	Acta Neuropathol. 2009	PubMed	citation	PMID:19283395	pubmed	19283395	create date:2009/03/14 | first author:Liu YP
Brain plasticity after ischemic stroke: an update.	/pubmed/19283394	Sommer C.	Acta Neuropathol. 2009 May;117(5):467-8. Epub 2009 Mar 13. No abstract available.	Acta Neuropathol. 2009	PubMed	citation	PMID:19283394	pubmed	19283394	create date:2009/03/14 | first author:Sommer C
Expression of EAAT-1 distinguishes choroid plexus tumors from normal and reactive choroid plexus epithelium.	/pubmed/19283393	Beschorner R, Pantazis G, Jeibmann A, Boy J, Meyermann R, Mittelbronn M, Schittenhelm J.	Acta Neuropathol. 2009 Jun;117(6):667-75. Epub 2009 Mar 13.	Acta Neuropathol. 2009	PubMed	citation	PMID:19283393	pubmed	19283393	create date:2009/03/14 | first author:Beschorner R
Amyloid-beta42 is preferentially accumulated in muscle fibers of patients with sporadic inclusion-body myositis.	/pubmed/19280202	Vattemi G, Nogalska A, King Engel W, D'Agostino C, Checler F, Askanas V.	Acta Neuropathol. 2009 May;117(5):569-74. Epub 2009 Mar 12.	Acta Neuropathol. 2009	PubMed	citation	PMID:19280202	pubmed	19280202	create date:2009/03/13 | first author:Vattemi G
Increased neurogenesis after hypoxic-ischemic encephalopathy in humans is age related.	/pubmed/19277687	Mattiesen WR, Tauber SC, Gerber J, Bunkowski S, Brück W, Nau R.	Acta Neuropathol. 2009 May;117(5):525-34. Epub 2009 Mar 11.	Acta Neuropathol. 2009	PubMed	citation	PMID:19277687	pubmed	19277687	create date:2009/03/12 | first author:Mattiesen WR
Towards a clinico-pathological classification of granule cell dispersion in human mesial temporal lobe epilepsies.	/pubmed/19277686	Blümcke I, Kistner I, Clusmann H, Schramm J, Becker AJ, Elger CE, Bien CG, Merschhemke M, Meencke HJ, Lehmann T, Buchfelder M, Weigel D, Buslei R, Stefan H, Pauli E, Hildebrandt M.	Acta Neuropathol. 2009 May;117(5):535-44. Epub 2009 Mar 10.	Acta Neuropathol. 2009	PubMed	citation	PMID:19277686	pubmed	19277686	create date:2009/03/12 | first author:Blümcke I
Receptor for advanced glycation end products is upregulated in optic neuropathy of Alzheimer's disease.	/pubmed/19277685	Wang MY, Ross-Cisneros FN, Aggarwal D, Liang CY, Sadun AA.	Acta Neuropathol. 2009 Sep;118(3):381-9. Epub 2009 Mar 11.	Acta Neuropathol. 2009	PubMed	citation	PMID:19277685	pubmed	19277685	create date:2009/03/12 | first author:Wang MY
Histopathologic predictors of pilocytic astrocytoma event-free survival.	/pubmed/19271226	Tibbetts KM, Emnett RJ, Gao F, Perry A, Gutmann DH, Leonard JR.	Acta Neuropathol. 2009 Jun;117(6):657-65. Epub 2009 Mar 7.	Acta Neuropathol. 2009	PubMed	citation	PMID:19271226	pubmed	19271226	create date:2009/03/10 | first author:Tibbetts KM
RNA oxidation in Alzheimer disease and related neurodegenerative disorders.	/pubmed/19271225	Nunomura A, Hofer T, Moreira PI, Castellani RJ, Smith MA, Perry G.	Acta Neuropathol. 2009 Jul;118(1):151-66. Epub 2009 Mar 7. Review.	Acta Neuropathol. 2009	PubMed	citation	PMID:19271225	pubmed	19271225	create date:2009/03/10 | first author:Nunomura A
Rosetted glioneuronal tumor of the spine with overtly anaplastic histological features.	/pubmed/19266208	Scholz M, Hoischen A, Radlwimmer B, Weber RG, Harders A, Reifenberger G, Riemenschneider MJ.	Acta Neuropathol. 2009 May;117(5):591-3. Epub 2009 Mar 6. No abstract available.	Acta Neuropathol. 2009	PubMed	citation	PMID:19266208	pubmed	19266208	create date:2009/03/07 | first author:Scholz M
The role of proteomics in dementia and Alzheimer's disease.	/pubmed/19259691	Zellner M, Veitinger M, Umlauf E.	Acta Neuropathol. 2009 Jul;118(1):181-95. Epub 2009 Mar 4. Review.	Acta Neuropathol. 2009	PubMed	citation	PMID:19259691	pubmed	19259691	create date:2009/03/05 | first author:Zellner M
Selective vulnerability of dorsal root ganglia neurons in experimental rabies after peripheral inoculation of CVS-11 in adult mice.	/pubmed/19252919	Rossiter JP, Hsu L, Jackson AC.	Acta Neuropathol. 2009 Aug;118(2):249-59. Epub 2009 Feb 28.	Acta Neuropathol. 2009	PubMed	citation	PMID:19252919	pubmed	19252919	create date:2009/03/03 | first author:Rossiter JP
Neurofibrillary and neurodegenerative pathology in APP-transgenic mice injected with AAV2-mutant TAU: neuroprotective effects of Cerebrolysin.	/pubmed/19252918	Ubhi K, Rockenstein E, Doppler E, Mante M, Adame A, Patrick C, Trejo M, Crews L, Paulino A, Moessler H, Masliah E.	Acta Neuropathol. 2009 Jun;117(6):699-712. Epub 2009 Feb 28.	Acta Neuropathol. 2009	PubMed	citation	PMID:19252918	pubmed	19252918	create date:2009/03/03 | first author:Ubhi K
The quantitative neuropathology of schizophrenia.	/pubmed/19247680	Hof PR, Schmitz C.	Acta Neuropathol. 2009 Apr;117(4):345-6. Epub 2009 Feb 27. No abstract available.	Acta Neuropathol. 2009	PubMed	citation	PMID:19247680	pubmed	19247680	create date:2009/02/28 | first author:Hof PR
Ultrastructural and functional characterization of satellitosis in the human lateral amygdala associated with Ammon's horn sclerosis.	/pubmed/19247679	Faber-Zuschratter H, Hüttmann K, Steinhäuser C, Becker A, Schramm J, Okafo U, Shanley D, Yilmazer-Hanke DM.	Acta Neuropathol. 2009 May;117(5):545-55. Epub 2009 Feb 27.	Acta Neuropathol. 2009	PubMed	citation	PMID:19247679	pubmed	19247679	create date:2009/02/28 | first author:Faber-Zuschratter H
Misfolded tau protein and disease modifying pathways in transgenic rodent models of human tauopathies.	/pubmed/19238406	Zilka N, Korenova M, Novak M.	Acta Neuropathol. 2009 Jul;118(1):71-86. Epub 2009 Feb 24. Review.	Acta Neuropathol. 2009	PubMed	citation	PMID:19238406	pubmed	19238406	create date:2009/02/25 | first author:Zilka N
Microvasculature changes and cerebral amyloid angiopathy in Alzheimer's disease and their potential impact on therapy.	/pubmed/19234858	Weller RO, Boche D, Nicoll JA.	Acta Neuropathol. 2009 Jul;118(1):87-102. Epub 2009 Feb 22. Review.	Acta Neuropathol. 2009	PubMed	citation	PMID:19234858	pubmed	19234858	create date:2009/02/24 | first author:Weller RO
Inflammation, plasticity and real-time imaging after cerebral ischemia.	/pubmed/19225790	Kriz J, Lalancette-Hébert M.	Acta Neuropathol. 2009 May;117(5):497-509. Epub 2009 Feb 19. Review.	Acta Neuropathol. 2009	PubMed	citation	PMID:19225790	pubmed	19225790	create date:2009/02/20 | first author:Kriz J
Genetics and molecular pathogenesis of sporadic and hereditary cerebral amyloid angiopathies.	/pubmed/19225789	Revesz T, Holton JL, Lashley T, Plant G, Frangione B, Rostagno A, Ghiso J.	Acta Neuropathol. 2009 Jul;118(1):115-30. Epub 2009 Feb 19. Review. Erratum in: Acta Neuropathol. 2009 Aug;118(2):321.	Acta Neuropathol. 2009	PubMed	citation	PMID:19225789	pubmed	19225789	create date:2009/02/20 | first author:Revesz T
Formation of amyloid-beta oligomers in brain vascular smooth muscle cells transiently exposed to iron-induced oxidative stress.	/pubmed/19221770	Frackowiak J, Potempska A, Mazur-Kolecka B.	Acta Neuropathol. 2009 May;117(5):557-67. Epub 2009 Feb 17.	Acta Neuropathol. 2009	PubMed	citation	PMID:19221770	pubmed	19221770	create date:2009/02/18 | first author:Frackowiak J
Stem-cell-like glioma cells are resistant to TRAIL/Apo2L and exhibit down-regulation of caspase-8 by promoter methylation.	/pubmed/19214542	Capper D, Gaiser T, Hartmann C, Habel A, Mueller W, Herold-Mende C, von Deimling A, Siegelin MD.	Acta Neuropathol. 2009 Apr;117(4):445-56. Epub 2009 Feb 12.	Acta Neuropathol. 2009	PubMed	citation	PMID:19214542	pubmed	19214542	create date:2009/02/14 | first author:Capper D
Leptomeningeal neurons are a common finding in infants and are increased in sudden infant death syndrome.	/pubmed/19205709	Rickert CH, Gros O, Nolte KW, Vennemann M, Bajanowski T, Brinkmann B.	Acta Neuropathol. 2009 Mar;117(3):275-82. Epub 2009 Feb 11.	Acta Neuropathol. 2009	PubMed	citation	PMID:19205709	pubmed	19205709	create date:2009/02/12 | first author:Rickert CH
Neuropathology provides new insight in the pathogenesis of the sudden infant death syndrome.	/pubmed/19205708	Kinney HC.	Acta Neuropathol. 2009 Mar;117(3):247-55. Epub 2009 Feb 10. No abstract available.	Acta Neuropathol. 2009	PubMed	citation	PMID:19205708	pubmed	19205708	create date:2009/02/12 | first author:Kinney HC
Microvessel length density, total length, and length per neuron in five subcortical regions in schizophrenia.	/pubmed/19198859	Kreczmanski P, Heinsen H, Mantua V, Woltersdorf F, Masson T, Ulfig N, Schmidt-Kastner R, Korr H, Steinbusch HW, Hof PR, Schmitz C.	Acta Neuropathol. 2009 Apr;117(4):409-21. Epub 2009 Feb 6.	Acta Neuropathol. 2009	PubMed	citation	PMID:19198859	pubmed	19198859	create date:2009/02/10 | first author:Kreczmanski P
Amyloid-beta accumulation caused by chloroquine injections precedes ER stress and autophagosome formation in rat skeletal muscle.	/pubmed/19198858	Ikezoe K, Furuya H, Arahata H, Nakagawa M, Tateishi T, Fujii N, Kira J.	Acta Neuropathol. 2009 May;117(5):575-82. Epub 2009 Feb 7.	Acta Neuropathol. 2009	PubMed	citation	PMID:19198858	pubmed	19198858	create date:2009/02/10 | first author:Ikezoe K
Lewy body/alpha-synucleinopathy in schizophrenia and depression: a preliminary neuropathological study.	/pubmed/19198857	Jellinger KA.	Acta Neuropathol. 2009 Apr;117(4):423-7. Epub 2009 Feb 6.	Acta Neuropathol. 2009	PubMed	citation	PMID:19198857	pubmed	19198857	create date:2009/02/10 | first author:Jellinger KA
Clinicopathological characterization of Pick's disease versus frontotemporal lobar degeneration with ubiquitin/TDP-43-positive inclusions.	/pubmed/19194716	Yokota O, Tsuchiya K, Arai T, Yagishita S, Matsubara O, Mochizuki A, Tamaoka A, Kawamura M, Yoshida H, Terada S, Ishizu H, Kuroda S, Akiyama H.	Acta Neuropathol. 2009 Apr;117(4):429-44. Epub 2009 Feb 5.	Acta Neuropathol. 2009	PubMed	citation	PMID:19194716	pubmed	19194716	create date:2009/02/06 | first author:Yokota O
Truncated tau at D421 is associated with neurodegeneration and tangle formation in the brain of Alzheimer transgenic models.	/pubmed/19190923	Zhang Q, Zhang X, Sun A.	Acta Neuropathol. 2009 Jun;117(6):687-97. Epub 2009 Feb 4.	Acta Neuropathol. 2009	PubMed	citation	PMID:19190923	pubmed	19190923	create date:2009/02/05 | first author:Zhang Q
Assessment of beta-amyloid deposits in human brain: a study of the BrainNet Europe Consortium.	/pubmed/19184666	Alafuzoff I, Thal DR, Arzberger T, Bogdanovic N, Al-Sarraj S, Bodi I, Boluda S, Bugiani O, Duyckaerts C, Gelpi E, Gentleman S, Giaccone G, Graeber M, Hortobagyi T, Höftberger R, Ince P, Ironside JW, Kavantzas N, King A, Korkolopoulou P, Kovács GG, Meyronet D, et al.	Acta Neuropathol. 2009 Mar;117(3):309-20. Epub 2009 Feb 1.	Acta Neuropathol. 2009	PubMed	citation	PMID:19184666	pubmed	19184666	create date:2009/02/03 | first author:Alafuzoff I
Mechanisms of tau-induced neurodegeneration.	/pubmed/19184068	Iqbal K, Liu F, Gong CX, Alonso Adel C, Grundke-Iqbal I.	Acta Neuropathol. 2009 Jul;118(1):53-69. Epub 2009 Jan 30. Review.	Acta Neuropathol. 2009	PubMed	citation	PMID:19184068	pubmed	19184068	create date:2009/02/03 | first author:Iqbal K
Sarcoplasmic hexagonally cross-linked tubular arrays immunostain for caveolin-3: an excess caveolinopathy?	/pubmed/19184067	Lach B, Tarnopolsky M, Nguyen C.	Acta Neuropathol. 2009 Mar;117(3):339-41. Epub 2009 Jan 31. No abstract available.	Acta Neuropathol. 2009	PubMed	citation	PMID:19184067	pubmed	19184067	create date:2009/02/03 | first author:Lach B
Differential involvement of sarcomeric proteins in myofibrillar myopathies: a morphological and immunohistochemical study.	/pubmed/19151983	Claeys KG, van der Ven PF, Behin A, Stojkovic T, Eymard B, Dubourg O, Laforêt P, Faulkner G, Richard P, Vicart P, Romero NB, Stoltenburg G, Udd B, Fardeau M, Voit T, Fürst DO.	Acta Neuropathol. 2009 Mar;117(3):293-307. Epub 2009 Jan 17.	Acta Neuropathol. 2009	PubMed	citation	PMID:19151983	pubmed	19151983	create date:2009/01/20 | first author:Claeys KG
LRRK2 and neurodegeneration.	/pubmed/19142648	Santpere G, Ferrer I.	Acta Neuropathol. 2009 Mar;117(3):227-46. Epub 2009 Jan 14. Review.	Acta Neuropathol. 2009	PubMed	citation	PMID:19142648	pubmed	19142648	create date:2009/01/15 | first author:Santpere G
Angiogenesis after cerebral ischemia.	/pubmed/19142647	Beck H, Plate KH.	Acta Neuropathol. 2009 May;117(5):481-96. Epub 2009 Jan 14. Review.	Acta Neuropathol. 2009	PubMed	citation	PMID:19142647	pubmed	19142647	create date:2009/01/15 | first author:Beck H
Phosphorylated TDP-43 in Alzheimer's disease and dementia with Lewy bodies.	/pubmed/19139911	Arai T, Mackenzie IR, Hasegawa M, Nonoka T, Niizato K, Tsuchiya K, Iritani S, Onaya M, Akiyama H.	Acta Neuropathol. 2009 Feb;117(2):125-36. Epub 2009 Jan 13.	Acta Neuropathol. 2009	PubMed	citation	PMID:19139911	pubmed	19139911	create date:2009/01/14 | first author:Arai T
Alzheimer disease macrophages shuttle amyloid-beta from neurons to vessels, contributing to amyloid angiopathy.	/pubmed/19139910	Zaghi J, Goldenson B, Inayathullah M, Lossinsky AS, Masoumi A, Avagyan H, Mahanian M, Bernas M, Weinand M, Rosenthal MJ, Espinosa-Jeffrey A, de Vellis J, Teplow DB, Fiala M.	Acta Neuropathol. 2009 Feb;117(2):111-24. Epub 2009 Jan 13.	Acta Neuropathol. 2009	PubMed	citation	PMID:19139910	pubmed	19139910	create date:2009/01/14 | first author:Zaghi J
Rhombencephalosynapsis with and without associated malformations.	/pubmed/19137321	Jellinger KA.	Acta Neuropathol. 2009 Feb;117(2):219. Epub 2009 Jan 10. No abstract available.	Acta Neuropathol. 2009	PubMed	citation	PMID:19137321	pubmed	19137321	create date:2009/01/13 | first author:Jellinger KA
Deletion of macrophage migration inhibitory factor attenuates neuronal death and promotes functional recovery after compression-induced spinal cord injury in mice.	/pubmed/19125256	Nishio Y, Koda M, Hashimoto M, Kamada T, Koshizuka S, Yoshinaga K, Onodera S, Nishihira J, Okawa A, Yamazaki M.	Acta Neuropathol. 2009 Mar;117(3):321-8. Epub 2009 Jan 6.	Acta Neuropathol. 2009	PubMed	citation	PMID:19125256	pubmed	19125256	create date:2009/01/07 | first author:Nishio Y
Phosphorylation of S409/410 of TDP-43 is a consistent feature in all sporadic and familial forms of TDP-43 proteinopathies.	/pubmed/19125255	Neumann M, Kwong LK, Lee EB, Kremmer E, Flatley A, Xu Y, Forman MS, Troost D, Kretzschmar HA, Trojanowski JQ, Lee VM.	Acta Neuropathol. 2009 Feb;117(2):137-49. Epub 2009 Jan 6.	Acta Neuropathol. 2009	PubMed	citation	PMID:19125255	pubmed	19125255	create date:2009/01/07 | first author:Neumann M
Neuroinvasion of the 263K scrapie strain after intranasal administration occurs through olfactory-unrelated pathways.	/pubmed/19107494	Sbriccoli M, Cardone F, Valanzano A, Lu M, Graziano S, De Pascalis A, Ingrosso L, Zanusso G, Monaco S, Bentivoglio M, Pocchiari M.	Acta Neuropathol. 2009 Feb;117(2):175-84. Epub 2008 Dec 24.	Acta Neuropathol. 2009	PubMed	citation	PMID:19107494	pubmed	19107494	create date:2008/12/25 | first author:Sbriccoli M
Title	URL	Description	Details	ShortDetails	Resource	Type	Identifiers	Db	EntrezUID	Properties
Necklace" fibers	a new histological marker of late-onset MTM1-related centronuclear myopathy."	/pubmed/19084976	Bevilacqua JA, Bitoun M, Biancalana V, Oldfors A, Stoltenburg G, Claeys KG, Lacène E, Brochier G, Manéré L, Laforêt P, Eymard B, Guicheney P, Fardeau M, Romero NB.	Acta Neuropathol. 2009 Mar;117(3):283-91. Epub 2008 Dec 16.	Acta Neuropathol. 2009	PubMed	citation	PMID:19084976	pubmed	19084976	create date:2008/12/17 | first author:Bevilacqua JA
Neuronal plasticity after ischemic preconditioning and TIA-like preconditioning ischemic periods.	/pubmed/19084975	Sommer C.	Acta Neuropathol. 2009 May;117(5):511-23. Epub 2008 Dec 16. Review.	Acta Neuropathol. 2009	PubMed	citation	PMID:19084975	pubmed	19084975	create date:2008/12/17 | first author:Sommer C
TDP-43 accumulation is common in myopathies with rimmed vacuoles.	/pubmed/19066918	Küsters B, van Hoeve BJ, Schelhaas HJ, Ter Laak H, van Engelen BG, Lammens M.	Acta Neuropathol. 2009 Feb;117(2):209-11. Epub 2008 Dec 9. No abstract available.	Acta Neuropathol. 2009	PubMed	citation	PMID:19066918	pubmed	19066918	create date:2008/12/11 | first author:Küsters B
A patient with Huntington's disease and long-surviving fetal neural transplants that developed mass lesions.	/pubmed/19057918	Keene CD, Chang RC, Leverenz JB, Kopyov O, Perlman S, Hevner RF, Born DE, Bird TD, Montine TJ.	Acta Neuropathol. 2009 Mar;117(3):329-38. Epub 2008 Dec 5.	Acta Neuropathol. 2009	PubMed	citation	PMID:19057918	pubmed	19057918	create date:2008/12/06 | first author:Keene CD
Novel genomic amplification targeting the microRNA cluster at 19q13.42 in a pediatric embryonal tumor with abundant neuropil and true rosettes.	/pubmed/19057917	Pfister S, Remke M, Castoldi M, Bai AH, Muckenthaler MU, Kulozik A, von Deimling A, Pscherer A, Lichter P, Korshunov A.	Acta Neuropathol. 2009 Apr;117(4):457-64. Epub 2008 Dec 5.	Acta Neuropathol. 2009	PubMed	citation	PMID:19057917	pubmed	19057917	create date:2008/12/06 | first author:Pfister S
Rhombencephalosynapsis and related anomalies: a neuropathological study of 40 fetal cases.	/pubmed/19057916	Pasquier L, Marcorelles P, Loget P, Pelluard F, Carles D, Perez MJ, Bendavid C, de La Rochebrochard C, Ferry M, David V, Odent S, Laquerrière A.	Acta Neuropathol. 2009 Feb;117(2):185-200. Epub 2008 Dec 5.	Acta Neuropathol. 2009	PubMed	citation	PMID:19057916	pubmed	19057916	create date:2008/12/06 | first author:Pasquier L
Hyperphosphorylated tau aggregates in the cortex and hippocampus of transgenic mice with mutant human FTDP-17 Tau and lacking the PARK2 gene.	/pubmed/19057915	Guerrero R, Navarro P, Gallego E, Garcia-Cabrero AM, Avila J, Sanchez MP.	Acta Neuropathol. 2009 Feb;117(2):159-68. Epub 2008 Dec 5.	Acta Neuropathol. 2009	PubMed	citation	PMID:19057915	pubmed	19057915	create date:2008/12/06 | first author:Guerrero R
Criteria for the neuropathological diagnosis of dementing disorders: routes out of the swamp?	/pubmed/19052757	Jellinger KA.	Acta Neuropathol. 2009 Feb;117(2):101-10. Epub 2008 Dec 4. Review.	Acta Neuropathol. 2009	PubMed	citation	PMID:19052757	pubmed	19052757	create date:2008/12/05 | first author:Jellinger KA
Serotoninergic receptor 1A in the sudden infant death syndrome brainstem medulla and associations with clinical risk factors.	/pubmed/19052756	Machaalani R, Say M, Waters KA.	Acta Neuropathol. 2009 Mar;117(3):257-65. Epub 2008 Dec 4.	Acta Neuropathol. 2009	PubMed	citation	PMID:19052756	pubmed	19052756	create date:2008/12/05 | first author:Machaalani R
Accumulation of phosphorylated TDP-43 in brains of patients with argyrophilic grain disease.	/pubmed/19039597	Fujishiro H, Uchikado H, Arai T, Hasegawa M, Akiyama H, Yokota O, Tsuchiya K, Togo T, Iseki E, Hirayasu Y.	Acta Neuropathol. 2009 Feb;117(2):151-8. Epub 2008 Nov 28.	Acta Neuropathol. 2009	PubMed	citation	PMID:19039597	pubmed	19039597	create date:2008/11/29 | first author:Fujishiro H
Can olfactory bulb biopsy be justified for the diagnosis of Parkinson's disease? Comments on olfactory bulb alpha-synucleinopathy has high specificity and sensitivity for Lewy body disorders"."	/pubmed/19031077	Parkkinen L, Silveira-Moriyama L, Holton JL, Lees AJ, Revesz T.	Acta Neuropathol. 2009 Feb;117(2):213-4; author reply 217-8. Epub 2008 Nov 25. No abstract available.	Acta Neuropathol. 2009	PubMed	citation	PMID:19031077	pubmed	19031077	create date:2008/11/26 | first author:Parkkinen L
Cytoskeletal alterations differentiate presenilin-1 and sporadic Alzheimer's disease.	/pubmed/19015863	Woodhouse A, Shepherd CE, Sokolova A, Carroll VL, King AE, Halliday GM, Dickson TC, Vickers JC.	Acta Neuropathol. 2009 Jan;117(1):19-29. Epub 2008 Nov 18.	Acta Neuropathol. 2009	PubMed	citation	PMID:19015863	pubmed	19015863	create date:2008/11/19 | first author:Woodhouse A
Nomenclature for neuropathologic subtypes of frontotemporal lobar degeneration: consensus recommendations.	/pubmed/19015862	Mackenzie IR, Neumann M, Bigio EH, Cairns NJ, Alafuzoff I, Kril J, Kovacs GG, Ghetti B, Halliday G, Holm IE, Ince PG, Kamphorst W, Revesz T, Rozemuller AJ, Kumar-Singh S, Akiyama H, Baborie A, Spina S, Dickson DW, Trojanowski JQ, Mann DM.	Acta Neuropathol. 2009 Jan;117(1):15-8. Epub 2008 Nov 18. No abstract available.	Acta Neuropathol. 2009	PubMed	citation	PMID:19015862	pubmed	19015862	create date:2008/11/19 | first author:Mackenzie IR
Hypoxic-ischemic changes in SIDS brains as demonstrated by a reduction in MAP2-reactive neurons.	/pubmed/19009302	Oehmichen M, Woetzel F, Meissner C.	Acta Neuropathol. 2009 Mar;117(3):267-74. Epub 2008 Nov 14.	Acta Neuropathol. 2009	PubMed	citation	PMID:19009302	pubmed	19009302	create date:2008/11/15 | first author:Oehmichen M
Progression of hippocampal degeneration in amyotrophic lateral sclerosis with or without memory impairment: distinction from Alzheimer disease.	/pubmed/19002475	Takeda T, Uchihara T, Arai N, Mizutani T, Iwata M.	Acta Neuropathol. 2009 Jan;117(1):35-44. Epub 2008 Nov 11.	Acta Neuropathol. 2009	PubMed	citation	PMID:19002475	pubmed	19002475	create date:2008/11/13 | first author:Takeda T
Lymphatic drainage of the brain and the pathophysiology of neurological disease.	/pubmed/19002474	Weller RO, Djuanda E, Yow HY, Carare RO.	Acta Neuropathol. 2009 Jan;117(1):1-14. Epub 2008 Nov 11. Review.	Acta Neuropathol. 2009	PubMed	citation	PMID:19002474	pubmed	19002474	create date:2008/11/13 | first author:Weller RO
Increased TDP-43 protein in cerebrospinal fluid of patients with amyotrophic lateral sclerosis.	/pubmed/18989684	Kasai T, Tokuda T, Ishigami N, Sasayama H, Foulds P, Mitchell DJ, Mann DM, Allsop D, Nakagawa M.	Acta Neuropathol. 2009 Jan;117(1):55-62. Epub 2008 Nov 7.	Acta Neuropathol. 2009	PubMed	citation	PMID:18989684	pubmed	18989684	create date:2008/11/08 | first author:Kasai T
Cholesterol in the senile plaque: often mentioned, never seen.	/pubmed/18985365	Lebouvier T, Perruchini C, Panchal M, Potier MC, Duyckaerts C.	Acta Neuropathol. 2009 Jan;117(1):31-4. Epub 2008 Nov 5.	Acta Neuropathol. 2009	PubMed	citation	PMID:18985365	pubmed	18985365	create date:2008/11/06 | first author:Lebouvier T
Olfactory bulb alpha-synucleinopathy has high specificity and sensitivity for Lewy body disorders.	/pubmed/18985364	Jellinger KA.	Acta Neuropathol. 2009 Feb;117(2):215-6; author reply 217-8. Epub 2008 Nov 5. No abstract available.	Acta Neuropathol. 2009	PubMed	citation	PMID:18985364	pubmed	18985364	create date:2008/11/06 | first author:Jellinger KA
Analysis of the IDH1 codon 132 mutation in brain tumors.	/pubmed/18985363	Balss J, Meyer J, Mueller W, Korshunov A, Hartmann C, von Deimling A.	Acta Neuropathol. 2008 Dec;116(6):597-602. Epub 2008 Nov 5.	Acta Neuropathol. 2008	PubMed	citation	PMID:18985363	pubmed	18985363	create date:2008/11/06 | first author:Balss J
Olfactory bulb alpha-synucleinopathy has high specificity and sensitivity for Lewy body disorders.	/pubmed/18982334	Beach TG, White CL 3rd, Hladik CL, Sabbagh MN, Connor DJ, Shill HA, Sue LI, Sasse J, Bachalakuri J, Henry-Watson J, Akiyama H, Adler CH; Arizona Parkinson's Disease Consortium.	Acta Neuropathol. 2009 Feb;117(2):169-74. Epub 2008 Nov 4.	Acta Neuropathol. 2009	PubMed	citation	PMID:18982334	pubmed	18982334	create date:2008/11/05 | first author:Beach TG
Inclusion-body myositis: muscle-fiber molecular pathology and possible pathogenic significance of its similarity to Alzheimer's and Parkinson's disease brains.	/pubmed/18974994	Askanas V, Engel WK.	Acta Neuropathol. 2008 Dec;116(6):583-95. Epub 2008 Oct 31. Review.	Acta Neuropathol. 2008	PubMed	citation	PMID:18974994	pubmed	18974994	create date:2008/11/01 | first author:Askanas V
Transient intraneuronal A beta rather than extracellular plaque pathology correlates with neuron loss in the frontal cortex of APP/PS1KI mice.	/pubmed/18974993	Christensen DZ, Kraus SL, Flohr A, Cotel MC, Wirths O, Bayer TA.	Acta Neuropathol. 2008 Dec;116(6):647-55. Epub 2008 Oct 31.	Acta Neuropathol. 2008	PubMed	citation	PMID:18974993	pubmed	18974993	create date:2008/11/01 | first author:Christensen DZ
How satisfied are authors with our service?	/pubmed/18974992	Paulus W, Mersmann R, Hasselblatt M.	Acta Neuropathol. 2008 Dec;116(6):671-2. Epub 2008 Oct 31. No abstract available.	Acta Neuropathol. 2008	PubMed	citation	PMID:18974992	pubmed	18974992	create date:2008/11/01 | first author:Paulus W
LRRK2 and parkin immunoreactivity in multiple system atrophy inclusions.	/pubmed/18936941	Huang Y, Song YJ, Murphy K, Holton JL, Lashley T, Revesz T, Gai WP, Halliday GM.	Acta Neuropathol. 2008 Dec;116(6):639-46. Epub 2008 Oct 21.	Acta Neuropathol. 2008	PubMed	citation	PMID:18936941	pubmed	18936941	create date:2008/10/22 | first author:Huang Y
Inclusion-positive cell types in adult-onset intranuclear inclusion body disease: implications for clinical diagnosis.	/pubmed/18923837	Liu Y, Mimuro M, Yoshida M, Hashizume Y, Niwa H, Miyao S, Ujihira N, Akatsu H.	Acta Neuropathol. 2008 Dec;116(6):615-23. Epub 2008 Oct 16.	Acta Neuropathol. 2008	PubMed	citation	PMID:18923837	pubmed	18923837	create date:2008/10/17 | first author:Liu Y
Sporadic amyotrophic lateral sclerosis of long duration is associated with relatively mild TDP-43 pathology.	/pubmed/18923836	Nishihira Y, Tan CF, Hoshi Y, Iwanaga K, Yamada M, Kawachi I, Tsujihata M, Hozumi I, Morita T, Onodera O, Nishizawa M, Kakita A, Takahashi H.	Acta Neuropathol. 2009 Jan;117(1):45-53. Epub 2008 Oct 16.	Acta Neuropathol. 2009	PubMed	citation	PMID:18923836	pubmed	18923836	create date:2008/10/17 | first author:Nishihira Y
Cellular glutathione peroxidase in human brain: cellular distribution, and its potential role in the degradation of Lewy bodies in Parkinson's disease and dementia with Lewy bodies.	/pubmed/18853169	Power JH, Blumbergs PC.	Acta Neuropathol. 2009 Jan;117(1):63-73. Epub 2008 Oct 14.	Acta Neuropathol. 2009	PubMed	citation	PMID:18853169	pubmed	18853169	create date:2008/10/15 | first author:Power JH
Enduring involvement of tau, beta-amyloid, alpha-synuclein, ubiquitin and TDP-43 pathology in the amyotrophic lateral sclerosis/parkinsonism-dementia complex of Guam (ALS/PDC).	/pubmed/18843496	Miklossy J, Steele JC, Yu S, McCall S, Sandberg G, McGeer EG, McGeer PL.	Acta Neuropathol. 2008 Dec;116(6):625-37. Epub 2008 Oct 9.	Acta Neuropathol. 2008	PubMed	citation	PMID:18843496	pubmed	18843496	create date:2008/10/10 | first author:Miklossy J
Subpial astrocytosis and focal leptomeningeal angiotropic astrocytosis leading to vascular compression: observations made in a case of mitochondrial encephalopathy.	/pubmed/18841374	Hůlková H, Druga R, Ondrejovic P, Elleder M.	Acta Neuropathol. 2008 Dec;116(6):667-9. Epub 2008 Oct 8. No abstract available.	Acta Neuropathol. 2008	PubMed	citation	PMID:18841374	pubmed	18841374	create date:2008/10/09 | first author:Hůlková H
NSF, Unc-18-1, dynamin-1 and HSP90 are inclusion body components in neuronal intranuclear inclusion disease identified by anti-SUMO-1-immunocapture.	/pubmed/18836734	Pountney DL, Raftery MJ, Chegini F, Blumbergs PC, Gai WP.	Acta Neuropathol. 2008 Dec;116(6):603-14. Epub 2008 Oct 3.	Acta Neuropathol. 2008	PubMed	citation	PMID:18836734	pubmed	18836734	create date:2008/10/07 | first author:Pountney DL
Effects of ginkgo biloba extract EGb761 on expression of RAGE and LRP-1 in cerebral microvascular endothelial cells under chronic hypoxia and hypoglycemia.	/pubmed/18830615	Yan FL, Zheng Y, Zhao FD.	Acta Neuropathol. 2008 Nov;116(5):529-35. Epub 2008 Oct 1.	Acta Neuropathol. 2008	PubMed	citation	PMID:18830615	pubmed	18830615	create date:2008/10/03 | first author:Yan FL
Axonal protection by brain-derived neurotrophic factor associated with CREB phosphorylation in tumor necrosis factor-alpha-induced optic nerve degeneration.	/pubmed/18830614	Fujino H, Kitaoka Y, Hayashi Y, Munemasa Y, Takeda H, Kumai T, Kobayashi S, Ueno S.	Acta Neuropathol. 2009 Jan;117(1):75-84. Epub 2008 Oct 1.	Acta Neuropathol. 2009	PubMed	citation	PMID:18830614	pubmed	18830614	create date:2008/10/03 | first author:Fujino H
Selective reduction of Von Economo neuron number in agenesis of the corpus callosum.	/pubmed/18815797	Kaufman JA, Paul LK, Manaye KF, Granstedt AE, Hof PR, Hakeem AY, Allman JM.	Acta Neuropathol. 2008 Nov;116(5):479-89. Epub 2008 Sep 25.	Acta Neuropathol. 2008	PubMed	citation	PMID:18815797	pubmed	18815797	create date:2008/09/26 | first author:Kaufman JA
Increased PrPC expression correlates with endoglin (CD105) positive microvessels in advanced carotid lesions.	/pubmed/18810471	Krupinski J, Turu MM, Luque A, Badimon L, Slevin M.	Acta Neuropathol. 2008 Nov;116(5):537-45. Epub 2008 Sep 23.	Acta Neuropathol. 2008	PubMed	citation	PMID:18810471	pubmed	18810471	create date:2008/09/24 | first author:Krupinski J
Thiazin red as a neuropathological tool for the rapid diagnosis of Alzheimer's disease in tissue imprints.	/pubmed/18810470	Luna-Muñoz J, Peralta-Ramirez J, Chávez-Macías L, Harrington CR, Wischik CM, Mena R.	Acta Neuropathol. 2008 Nov;116(5):507-15. Epub 2008 Sep 23.	Acta Neuropathol. 2008	PubMed	citation	PMID:18810470	pubmed	18810470	create date:2008/09/24 | first author:Luna-Muñoz J
Neuroanatomical distribution of abnormal prion protein in naturally occurring atypical scrapie cases in Great Britain.	/pubmed/18797889	Moore SJ, Simmons M, Chaplin M, Spiropoulos J.	Acta Neuropathol. 2008 Nov;116(5):547-59. Epub 2008 Sep 17.	Acta Neuropathol. 2008	PubMed	citation	PMID:18797889	pubmed	18797889	create date:2008/09/18 | first author:Moore SJ
The interface between glial progenitors and gliomas.	/pubmed/18784926	Canoll P, Goldman JE.	Acta Neuropathol. 2008 Nov;116(5):465-77. Epub 2008 Sep 11. Review.	Acta Neuropathol. 2008	PubMed	citation	PMID:18784926	pubmed	18784926	create date:2008/09/12 | first author:Canoll P
Stereologic investigation of the posterior part of the hippocampus in schizophrenia.	/pubmed/18777029	Schmitt A, Steyskal C, Bernstein HG, Schneider-Axmann T, Parlapani E, Schaeffer EL, Gattaz WF, Bogerts B, Schmitz C, Falkai P.	Acta Neuropathol. 2009 Apr;117(4):395-407. Epub 2008 Sep 6.	Acta Neuropathol. 2009	PubMed	citation	PMID:18777029	pubmed	18777029	create date:2008/09/09 | first author:Schmitt A
Novel mutation and the first prenatal screening of cathepsin D deficiency (CLN10).	/pubmed/18762956	Fritchie K, Siintola E, Armao D, Lehesjoki AE, Marino T, Powell C, Tennison M, Booker JM, Koch S, Partanen S, Suzuki K, Tyynelä J, Thorne LB.	Acta Neuropathol. 2009 Feb;117(2):201-8. Epub 2008 Sep 2.	Acta Neuropathol. 2009	PubMed	citation	PMID:18762956	pubmed	18762956	create date:2008/09/03 | first author:Fritchie K
Plaque-type deposition of prion protein in the damaged white matter of sporadic Creutzfeldt-Jakob disease MM1 patients.	/pubmed/18751990	Kobayashi A, Arima K, Ogawa M, Murata M, Fukuda T, Kitamoto T.	Acta Neuropathol. 2008 Nov;116(5):561-6. Epub 2008 Aug 28.	Acta Neuropathol. 2008	PubMed	citation	PMID:18751990	pubmed	18751990	create date:2008/08/30 | first author:Kobayashi A
Cardiac sympathetic denervation in Parkinson's disease linked to SNCA duplication.	/pubmed/18751989	Orimo S, Uchihara T, Nakamura A, Mori F, Ikeuchi T, Onodera O, Nishizawa M, Ishikawa A, Kakita A, Wakabayashi K, Takahashi H.	Acta Neuropathol. 2008 Nov;116(5):575-7. Epub 2008 Aug 28. No abstract available.	Acta Neuropathol. 2008	PubMed	citation	PMID:18751989	pubmed	18751989	create date:2008/08/30 | first author:Orimo S
Accumulation of genomic aberrations during clinical progression of medulloblastoma.	/pubmed/18704466	Korshunov A, Benner A, Remke M, Lichter P, von Deimling A, Pfister S.	Acta Neuropathol. 2008 Oct;116(4):383-90. Epub 2008 Aug 15.	Acta Neuropathol. 2008	PubMed	citation	PMID:18704466	pubmed	18704466	create date:2008/08/16 | first author:Korshunov A
Differential regulation of vascular endothelial growth factor-C and its receptor in the rat hippocampus following transient forebrain ischemia.	/pubmed/18704465	Shin YJ, Choi JS, Lee JY, Choi JY, Cha JH, Chun MH, Lee MY.	Acta Neuropathol. 2008 Nov;116(5):517-27. Epub 2008 Aug 15.	Acta Neuropathol. 2008	PubMed	citation	PMID:18704465	pubmed	18704465	create date:2008/08/16 | first author:Shin YJ
The role of overexpressed DYRK1A protein in the early onset of neurofibrillary degeneration in Down syndrome.	/pubmed/18696092	Wegiel J, Dowjat K, Kaczmarski W, Kuchna I, Nowicki K, Frackowiak J, Mazur Kolecka B, Wegiel J, Silverman WP, Reisberg B, Deleon M, Wisniewski T, Gong CX, Liu F, Adayev T, Chen-Hwang MC, Hwang YW.	Acta Neuropathol. 2008 Oct;116(4):391-407. Epub 2008 Aug 12.	Acta Neuropathol. 2008	PubMed	citation	PMID:18696092	pubmed	18696092	create date:2008/08/13 | first author:Wegiel J
The pathology of superficial siderosis of the central nervous system.	/pubmed/18696091	Koeppen AH, Michael SC, Li D, Chen Z, Cusack MJ, Gibson WM, Petrocine SV, Qian J.	Acta Neuropathol. 2008 Oct;116(4):371-82. Epub 2008 Aug 12.	Acta Neuropathol. 2008	PubMed	citation	PMID:18696091	pubmed	18696091	create date:2008/08/13 | first author:Koeppen AH
Aldehyde fixation is not necessary for the formation of dark" neurons."	/pubmed/18696090	Bukovics P, Pál J, Gallyas F.	Acta Neuropathol. 2008 Oct;116(4):463-4. Epub 2008 Aug 12. No abstract available.	Acta Neuropathol. 2008	PubMed	citation	PMID:18696090	pubmed	18696090	create date:2008/08/13 | first author:Bukovics P
Phosphorylated tau in neuritic plaques of APP(sw)/Tau (vlw) transgenic mice and Alzheimer disease.	/pubmed/18679696	Pérez M, Morán MA, Ferrer I, Avila J, Gómez-Ramos P.	Acta Neuropathol. 2008 Oct;116(4):409-18. Epub 2008 Aug 5.	Acta Neuropathol. 2008	PubMed	citation	PMID:18679696	pubmed	18679696	create date:2008/08/06 | first author:Pérez M
Congenital type IV glycogenosis: the spectrum of pleomorphic polyglucosan bodies in muscle, nerve, and spinal cord with two novel mutations in the GBE1 gene.	/pubmed/18661138	Nolte KW, Janecke AR, Vorgerd M, Weis J, Schröder JM.	Acta Neuropathol. 2008 Nov;116(5):491-506. Epub 2008 Jul 26.	Acta Neuropathol. 2008	PubMed	citation	PMID:18661138	pubmed	18661138	create date:2008/07/29 | first author:Nolte KW
Dominant transmission of chorea-acanthocytosis with VPS13A mutations remains speculative.	/pubmed/18661137	Bader B, Velayos-Baeza A, Walker RH, Danek A.	Acta Neuropathol. 2009 Jan;117(1):95-6; author reply 97-8. Epub 2008 Jul 26. No abstract available.	Acta Neuropathol. 2009	PubMed	citation	PMID:18661137	pubmed	18661137	create date:2008/07/29 | first author:Bader B
Title	URL	Description	Details	ShortDetails	Resource	Type	Identifiers	Db	EntrezUID	Properties
Volume and neuron number of the lateral geniculate nucleus in schizophrenia and mood disorders.	/pubmed/18642008	Dorph-Petersen KA, Caric D, Saghafi R, Zhang W, Sampson AR, Lewis DA.	Acta Neuropathol. 2009 Apr;117(4):369-84. Epub 2008 Jul 19.	Acta Neuropathol. 2009	PubMed	citation	PMID:18642008	pubmed	18642008	create date:2008/07/22 | first author:Dorph-Petersen KA
Immunohistochemical identification of messenger RNA-related proteins in basophilic inclusions of adult-onset atypical motor neuron disease.	/pubmed/18642007	Fujita K, Ito H, Nakano S, Kinoshita Y, Wate R, Kusaka H.	Acta Neuropathol. 2008 Oct;116(4):439-45. Epub 2008 Jul 19.	Acta Neuropathol. 2008	PubMed	citation	PMID:18642007	pubmed	18642007	create date:2008/07/22 | first author:Fujita K
Fibrinoid necrosis of small brain arteries and arterioles and miliary aneurysms as causes of hypertensive hemorrhage: a critical reappraisal.	/pubmed/18642006	Rosenblum WI.	Acta Neuropathol. 2008 Oct;116(4):361-9. Epub 2008 Jul 19. Review.	Acta Neuropathol. 2008	PubMed	citation	PMID:18642006	pubmed	18642006	create date:2008/07/22 | first author:Rosenblum WI
Dystrophic neurites of senile plaques in Alzheimer's disease are deficient in cytochrome c oxidase.	/pubmed/18629521	Pérez-Gracia E, Torrejón-Escribano B, Ferrer I.	Acta Neuropathol. 2008 Sep;116(3):261-8. Epub 2008 Jul 16.	Acta Neuropathol. 2008	PubMed	citation	PMID:18629521	pubmed	18629521	create date:2008/07/17 | first author:Pérez-Gracia E
Pathogenesis of proximal autosomal recessive spinal muscular atrophy.	/pubmed/18629520	Simic G.	Acta Neuropathol. 2008 Sep;116(3):223-34. Epub 2008 Jul 16. Review.	Acta Neuropathol. 2008	PubMed	citation	PMID:18629520	pubmed	18629520	create date:2008/07/17 | first author:Simic G
HMGA2 rearrangements are rare in benign lipomatous lesions of the nervous system.	/pubmed/18629519	Rodriguez FJ, Erickson-Johnson MR, Scheithauer BW, Spinner RJ, Oliveira AM.	Acta Neuropathol. 2008 Sep;116(3):337-8. Epub 2008 Jul 16. No abstract available.	Acta Neuropathol. 2008	PubMed	citation	PMID:18629519	pubmed	18629519	create date:2008/07/17 | first author:Rodriguez FJ
Evaluation of alpha-synuclein immunohistochemical methods used by invited experts.	/pubmed/18626651	Beach TG, White CL, Hamilton RL, Duda JE, Iwatsubo T, Dickson DW, Leverenz JB, Roncaroli F, Buttini M, Hladik CL, Sue LI, Noorigian JV, Adler CH.	Acta Neuropathol. 2008 Sep;116(3):277-88. Epub 2008 Jul 15.	Acta Neuropathol. 2008	PubMed	citation	PMID:18626651	pubmed	18626651	create date:2008/07/16 | first author:Beach TG
Ultrastructural localization of TDP-43 in filamentous neuronal inclusions in various neurodegenerative diseases.	/pubmed/18607609	Lin WL, Dickson DW.	Acta Neuropathol. 2008 Aug;116(2):205-13. Epub 2008 Jul 8.	Acta Neuropathol. 2008	PubMed	citation	PMID:18607609	pubmed	18607609	create date:2008/07/09 | first author:Lin WL
Radiation-induced meningiomas: clinical, cytogenetic, and microarray features.	/pubmed/18604545	Lillehei KO, Donson AM, Kleinschmidt-DeMasters BK.	Acta Neuropathol. 2008 Sep;116(3):289-301. Epub 2008 Jul 5.	Acta Neuropathol. 2008	PubMed	citation	PMID:18604545	pubmed	18604545	create date:2008/07/08 | first author:Lillehei KO
The thalamus and schizophrenia: current status of research.	/pubmed/18604544	Byne W, Hazlett EA, Buchsbaum MS, Kemether E.	Acta Neuropathol. 2009 Apr;117(4):347-68. Epub 2008 Jul 5. Review.	Acta Neuropathol. 2009	PubMed	citation	PMID:18604544	pubmed	18604544	create date:2008/07/08 | first author:Byne W
Neurotrophic effects of Cerebrolysin in the Mecp2(308/Y) transgenic model of Rett syndrome.	/pubmed/18600331	Doppler E, Rockenstein E, Ubhi K, Inglis C, Mante M, Adame A, Crews L, Hitzl M, Moessler H, Masliah E.	Acta Neuropathol. 2008 Oct;116(4):425-37. Epub 2008 Jul 4.	Acta Neuropathol. 2008	PubMed	citation	PMID:18600331	pubmed	18600331	create date:2008/07/05 | first author:Doppler E
Temporal lobar predominance of TDP-43 neuronal cytoplasmic inclusions in Alzheimer disease.	/pubmed/18592255	Hu WT, Josephs KA, Knopman DS, Boeve BF, Dickson DW, Petersen RC, Parisi JE.	Acta Neuropathol. 2008 Aug;116(2):215-20. Epub 2008 Jul 1.	Acta Neuropathol. 2008	PubMed	citation	PMID:18592255	pubmed	18592255	create date:2008/07/02 | first author:Hu WT
A critical reappraisal of current staging of Lewy-related pathology in human brain.	/pubmed/18592254	Jellinger KA.	Acta Neuropathol. 2008 Jul;116(1):1-16. Epub 2008 Jul 1. Review.	Acta Neuropathol. 2008	PubMed	citation	PMID:18592254	pubmed	18592254	create date:2008/07/02 | first author:Jellinger KA
White matter lesions in the brain with frontotemporal lobar degeneration with motor neuron disease: TDP-43-immunopositive inclusions co-localize with p62, but not ubiquitin.	/pubmed/18584184	Hiji M, Takahashi T, Fukuba H, Yamashita H, Kohriyama T, Matsumoto M.	Acta Neuropathol. 2008 Aug;116(2):183-91. Epub 2008 Jun 27.	Acta Neuropathol. 2008	PubMed	citation	PMID:18584184	pubmed	18584184	create date:2008/06/28 | first author:Hiji M
A neuropathological study of autosomal-dominant chorea-acanthocytosis with a mutation of VPS13A.	/pubmed/18584183	Ishida C, Makifuchi T, Saiki S, Hirose G, Yamada M.	Acta Neuropathol. 2009 Jan;117(1):85-94. Epub 2008 Jun 27.	Acta Neuropathol. 2009	PubMed	citation	PMID:18584183	pubmed	18584183	create date:2008/06/28 | first author:Ishida C
Glioma-like proliferation within tissues excised as tubers in patients with tuberous sclerosis complex.	/pubmed/18581125	Fischer I, Cunliffe C, Bollo RJ, Weiner HL, Devinsky O, Ruiz-Tachiquin ME, Venuto T, Pearlman A, Chiriboga L, Schneider RJ, Ostrer H, Miller DC.	Acta Neuropathol. 2008 Jul;116(1):67-77. Epub 2008 Jun 26.	Acta Neuropathol. 2008	PubMed	citation	PMID:18581125	pubmed	18581125	create date:2008/06/27 | first author:Fischer I
TAR DNA-binding protein-43 in amyotrophic lateral sclerosis, frontotemporal lobar degeneration, and Alzheimer disease.	/pubmed/18575875	Bigio EH.	Acta Neuropathol. 2008 Aug;116(2):135-40. Epub 2008 Jun 25. No abstract available.	Acta Neuropathol. 2008	PubMed	citation	PMID:18575875	pubmed	18575875	create date:2008/06/26 | first author:Bigio EH
Maturation process of TDP-43-positive neuronal cytoplasmic inclusions in amyotrophic lateral sclerosis with and without dementia.	/pubmed/18560845	Mori F, Tanji K, Zhang HX, Nishihira Y, Tan CF, Takahashi H, Wakabayashi K.	Acta Neuropathol. 2008 Aug;116(2):193-203. Epub 2008 Jun 17.	Acta Neuropathol. 2008	PubMed	citation	PMID:18560845	pubmed	18560845	create date:2008/06/19 | first author:Mori F
Frontotemporal lobar degeneration with ubiquitin-positive, but TDP-43-negative inclusions.	/pubmed/18553091	Josephs KA, Lin WL, Ahmed Z, Stroh DA, Graff-Radford NR, Dickson DW.	Acta Neuropathol. 2008 Aug;116(2):159-67. Epub 2008 Jun 14.	Acta Neuropathol. 2008	PubMed	citation	PMID:18553091	pubmed	18553091	create date:2008/06/17 | first author:Josephs KA
Glial cytoplasmic inclusions in neurologically normal elderly: prodromal multiple system atrophy?	/pubmed/18553090	Fujishiro H, Ahn TB, Frigerio R, DelleDonne A, Josephs KA, Parisi JE, Eric Ahlskog J, Dickson DW.	Acta Neuropathol. 2008 Sep;116(3):269-75. Epub 2008 Jun 14.	Acta Neuropathol. 2008	PubMed	citation	PMID:18553090	pubmed	18553090	create date:2008/06/17 | first author:Fujishiro H
Pituitary blastoma.	/pubmed/18551299	Scheithauer BW, Kovacs K, Horvath E, Kim DS, Osamura RY, Ketterling RP, Lloyd RV, Kim OL.	Acta Neuropathol. 2008 Dec;116(6):657-66. Epub 2008 Jun 13.	Acta Neuropathol. 2008	PubMed	citation	PMID:18551299	pubmed	18551299	create date:2008/06/14 | first author:Scheithauer BW
Cerebral amyloid angiopathy with co-localization of prion protein and beta-amyloid in an 85-year-old patient with sporadic Creutzfeldt-Jakob disease.	/pubmed/18551298	Paquet C, Privat N, Kaci R, Polivka M, Dupont O, Haïk S, Laplanche JL, Hauw JJ, Gray F.	Acta Neuropathol. 2008 Nov;116(5):567-73. Epub 2008 Jun 13.	Acta Neuropathol. 2008	PubMed	citation	PMID:18551298	pubmed	18551298	create date:2008/06/14 | first author:Paquet C
TDP-43-negative FTLD-U is a significant new clinico-pathological subtype of FTLD.	/pubmed/18536926	Roeber S, Mackenzie IR, Kretzschmar HA, Neumann M.	Acta Neuropathol. 2008 Aug;116(2):147-57. Epub 2008 Jun 7.	Acta Neuropathol. 2008	PubMed	citation	PMID:18536926	pubmed	18536926	create date:2008/06/10 | first author:Roeber S
E2F1 mediates pneumococcal-induced brain damage.	/pubmed/18523788	Braun JS, Herzog KH.	Acta Neuropathol. 2008 Jul;116(1):133-4. Epub 2008 Jun 4. No abstract available.	Acta Neuropathol. 2008	PubMed	citation	PMID:18523788	pubmed	18523788	create date:2008/06/05 | first author:Braun JS
Pharmacologic analysis of the mechanism of dark neuron production in cerebral cortex.	/pubmed/18521615	Kherani ZS, Auer RN.	Acta Neuropathol. 2008 Oct;116(4):447-52. Epub 2008 Jun 3.	Acta Neuropathol. 2008	PubMed	citation	PMID:18521615	pubmed	18521615	create date:2008/06/04 | first author:Kherani ZS
Glial clusters and perineuronal glial satellitosis in the basal ganglia of neurofibromatosis type 1.	/pubmed/18521614	Yokota O, Tsuchiya K, Hayashi M, Kakita A, Ohwada K, Ishizu H, Takahashi H, Akiyama H.	Acta Neuropathol. 2008 Jul;116(1):57-66. Epub 2008 Jun 3.	Acta Neuropathol. 2008	PubMed	citation	PMID:18521614	pubmed	18521614	create date:2008/06/04 | first author:Yokota O
TDP-43 inclusions do not protect motor neurons from sporadic ALS.	/pubmed/18521613	Pamphlett R, Kum Jew S.	Acta Neuropathol. 2008 Aug;116(2):221-2. Epub 2008 Jun 3. No abstract available.	Acta Neuropathol. 2008	PubMed	citation	PMID:18521613	pubmed	18521613	create date:2008/06/04 | first author:Pamphlett R
Close association of water channel AQP1 with amyloid-beta deposition in Alzheimer disease brains.	/pubmed/18509662	Misawa T, Arima K, Mizusawa H, Satoh J.	Acta Neuropathol. 2008 Sep;116(3):247-60. Epub 2008 May 29.	Acta Neuropathol. 2008	PubMed	citation	PMID:18509662	pubmed	18509662	create date:2008/05/30 | first author:Misawa T
TDP-43 protein in plasma may index TDP-43 brain pathology in Alzheimer's disease and frontotemporal lobar degeneration.	/pubmed/18506455	Foulds P, McAuley E, Gibbons L, Davidson Y, Pickering-Brown SM, Neary D, Snowden JS, Allsop D, Mann DM.	Acta Neuropathol. 2008 Aug;116(2):141-6. Epub 2008 May 28.	Acta Neuropathol. 2008	PubMed	citation	PMID:18506455	pubmed	18506455	create date:2008/05/29 | first author:Foulds P
The effect of amyloidosis-beta and ageing on proliferation of neuronal progenitor cells in APP-transgenic mouse hippocampus and in culture.	/pubmed/18483741	Kolecki R, Lafauci G, Rubenstein R, Mazur-Kolecka B, Kaczmarski W, Frackowiak J.	Acta Neuropathol. 2008 Oct;116(4):419-24. Epub 2008 May 16.	Acta Neuropathol. 2008	PubMed	citation	PMID:18483741	pubmed	18483741	create date:2008/05/17 | first author:Kolecki R
Sporadic amyotrophic lateral sclerosis: two pathological patterns shown by analysis of distribution of TDP-43-immunoreactive neuronal and glial cytoplasmic inclusions.	/pubmed/18481073	Nishihira Y, Tan CF, Onodera O, Toyoshima Y, Yamada M, Morita T, Nishizawa M, Kakita A, Takahashi H.	Acta Neuropathol. 2008 Aug;116(2):169-82. Epub 2008 May 15.	Acta Neuropathol. 2008	PubMed	citation	PMID:18481073	pubmed	18481073	create date:2008/05/16 | first author:Nishihira Y
Ethanol impaired neuronal migration is associated with reduced aspartyl-asparaginyl-beta-hydroxylase expression.	/pubmed/18478238	Carter JJ, Tong M, Silbermann E, Lahousse SA, Ding FF, Longato L, Roper N, Wands JR, de la Monte SM.	Acta Neuropathol. 2008 Sep;116(3):303-15. Epub 2008 May 14.	Acta Neuropathol. 2008	PubMed	citation	PMID:18478238	pubmed	18478238	create date:2008/05/15 | first author:Carter JJ
Aristaless-related homeobox gene disruption leads to abnormal distribution of GABAergic interneurons in human neocortex: evidence based on a case of X-linked lissencephaly with abnormal genitalia (XLAG).	/pubmed/18458920	Okazaki S, Ohsawa M, Kuki I, Kawawaki H, Koriyama T, Ri S, Ichiba H, Hai E, Inoue T, Nakamura H, Goto Y, Tomiwa K, Yamano T, Kitamura K, Itoh M.	Acta Neuropathol. 2008 Oct;116(4):453-62. Epub 2008 May 6.	Acta Neuropathol. 2008	PubMed	citation	PMID:18458920	pubmed	18458920	create date:2008/05/07 | first author:Okazaki S
Controversies over the staging of alpha-synuclein pathology in Parkinson's disease.	/pubmed/18446352	Kalaitzakis ME, Graeber MB, Gentleman SM, Pearce RK.	Acta Neuropathol. 2008 Jul;116(1):125-8; author reply 129-31. Epub 2008 Apr 30. No abstract available.	Acta Neuropathol. 2008	PubMed	citation	PMID:18446352	pubmed	18446352	create date:2008/05/01 | first author:Kalaitzakis ME
Co-localization of tau and alpha-synuclein in the olfactory bulb in Alzheimer's disease with amygdala Lewy bodies.	/pubmed/18446351	Fujishiro H, Tsuboi Y, Lin WL, Uchikado H, Dickson DW.	Acta Neuropathol. 2008 Jul;116(1):17-24. Epub 2008 Apr 30.	Acta Neuropathol. 2008	PubMed	citation	PMID:18446351	pubmed	18446351	create date:2008/05/01 | first author:Fujishiro H
Spatial distribution and density of oligodendrocytes in the cingulum bundle are unaltered in schizophrenia.	/pubmed/18438678	Segal D, Schmitz C, Hof PR.	Acta Neuropathol. 2009 Apr;117(4):385-94. Epub 2008 Apr 26.	Acta Neuropathol. 2009	PubMed	citation	PMID:18438678	pubmed	18438678	create date:2008/04/29 | first author:Segal D
Myenteric neurons of the ileum that express somatostatin are a target of prion neuroinvasion in an alimentary model of sheep scrapie.	/pubmed/18427817	Schneider DA, Yan H, Fry LM, Alverson J, White SN, O'Rourke KI.	Acta Neuropathol. 2008 Jun;115(6):651-61. Epub 2008 Apr 22.	Acta Neuropathol. 2008	PubMed	citation	PMID:18427817	pubmed	18427817	create date:2008/04/23 | first author:Schneider DA
Copy number alterations of the polycomb gene BMI1 in gliomas.	/pubmed/18427816	Häyry V, Tanner M, Blom T, Tynninen O, Roselli A, Ollikainen M, Sariola H, Wartiovaara K, Nupponen NN.	Acta Neuropathol. 2008 Jul;116(1):97-102. Epub 2008 Apr 22.	Acta Neuropathol. 2008	PubMed	citation	PMID:18427816	pubmed	18427816	create date:2008/04/23 | first author:Häyry V
Astrocytic tau pathology positively correlates with neurofibrillary tangle density in progressive supranuclear palsy.	/pubmed/18427815	Ito K, Arai K, Yoshiyama Y, Kashiwado K, Sakakibara Y, Hattori T.	Acta Neuropathol. 2008 Jun;115(6):623-8. Epub 2008 Apr 22.	Acta Neuropathol. 2008	PubMed	citation	PMID:18427815	pubmed	18427815	create date:2008/04/23 | first author:Ito K
Characterization of antibodies that selectively detect alpha-synuclein in pathological inclusions.	/pubmed/18414880	Waxman EA, Duda JE, Giasson BI.	Acta Neuropathol. 2008 Jul;116(1):37-46. Epub 2008 Apr 15.	Acta Neuropathol. 2008	PubMed	citation	PMID:18414880	pubmed	18414880	create date:2008/04/17 | first author:Waxman EA
Changes in skeletal muscle expression of AQP1 and AQP4 in dystrophinopathy and dysferlinopathy patients.	/pubmed/18392839	Au CG, Butler TL, Egan JR, Cooper ST, Lo HP, Compton AG, North KN, Winlaw DS.	Acta Neuropathol. 2008 Sep;116(3):235-46. Epub 2008 Apr 8.	Acta Neuropathol. 2008	PubMed	citation	PMID:18392839	pubmed	18392839	create date:2008/04/09 | first author:Au CG
Clinical, neuropathological and genotypic variability in SNCA A53T familial Parkinson's disease. Variability in familial Parkinson's disease.	/pubmed/18389263	Markopoulou K, Dickson DW, McComb RD, Wszolek ZK, Katechalidou L, Avery L, Stansbury MS, Chase BA.	Acta Neuropathol. 2008 Jul;116(1):25-35. Epub 2008 Apr 4.	Acta Neuropathol. 2008	PubMed	citation	PMID:18389263	pubmed	18389263	create date:2008/04/05 | first author:Markopoulou K
Peroxiredoxin 6 in human brain: molecular forms, cellular distribution and association with Alzheimer's disease pathology.	/pubmed/18386021	Power JH, Asad S, Chataway TK, Chegini F, Manavis J, Temlett JA, Jensen PH, Blumbergs PC, Gai WP.	Acta Neuropathol. 2008 Jun;115(6):611-22. Epub 2008 Apr 2.	Acta Neuropathol. 2008	PubMed	citation	PMID:18386021	pubmed	18386021	create date:2008/04/04 | first author:Power JH
Ultrastructural evidence that ependymal cells are infected in experimental scrapie.	/pubmed/18369649	Fournier JG, Adjou K, Grigoriev V, Deslys JP.	Acta Neuropathol. 2008 Jun;115(6):643-50. Epub 2008 Mar 28.	Acta Neuropathol. 2008	PubMed	citation	PMID:18369649	pubmed	18369649	create date:2008/03/29 | first author:Fournier JG
Cerebral amyloid angiopathy and its relationship to Alzheimer's disease.	/pubmed/18369648	Thal DR, Griffin WS, de Vos RA, Ghebremedhin E.	Acta Neuropathol. 2008 Jun;115(6):599-609. Epub 2008 Mar 28. Review.	Acta Neuropathol. 2008	PubMed	citation	PMID:18369648	pubmed	18369648	create date:2008/03/29 | first author:Thal DR
c -MYC amplification and expression in astrocytic tumors.	/pubmed/18369647	Faria MH, Khayat AS, Burbano RR, Rabenhorst SH.	Acta Neuropathol. 2008 Jul;116(1):87-95. Epub 2008 Mar 28.	Acta Neuropathol. 2008	PubMed	citation	PMID:18369647	pubmed	18369647	create date:2008/03/29 | first author:Faria MH
Cyclosporin A modulates cellular localization of MEF2C protein and blocks fiber hypertrophy in the overloaded soleus muscle of mice.	/pubmed/18369646	Sakuma K, Akiho M, Nakashima H, Nakao R, Hirata M, Inashima S, Yamaguchi A, Yasuhara M.	Acta Neuropathol. 2008 Jun;115(6):663-74. Epub 2008 Mar 28.	Acta Neuropathol. 2008	PubMed	citation	PMID:18369646	pubmed	18369646	create date:2008/03/29 | first author:Sakuma K
Shaken baby syndrome: re-examination of diffuse axonal injury as cause of death.	/pubmed/18365221	Oehmichen M, Schleiss D, Pedal I, Saternus KS, Gerling I, Meissner C.	Acta Neuropathol. 2008 Sep;116(3):317-29. Epub 2008 Mar 26.	Acta Neuropathol. 2008	PubMed	citation	PMID:18365221	pubmed	18365221	create date:2008/03/28 | first author:Oehmichen M
Management of a twenty-first century brain bank: experience in the BrainNet Europe consortium.	/pubmed/18365220	Bell JE, Alafuzoff I, Al-Sarraj S, Arzberger T, Bogdanovic N, Budka H, Dexter DT, Falkai P, Ferrer I, Gelpi E, Gentleman SM, Giaccone G, Huitinga I, Ironside JW, Klioueva N, Kovacs GG, Meyronet D, Palkovits M, Parchi P, Patsouris E, Reynolds R, Riederer P, et al.	Acta Neuropathol. 2008 May;115(5):497-507. Epub 2008 Mar 26. Review.	Acta Neuropathol. 2008	PubMed	citation	PMID:18365220	pubmed	18365220	create date:2008/03/28 | first author:Bell JE
Decreased junctional adhesion molecule-A expression during blood-brain barrier breakdown.	/pubmed/18357461	Yeung D, Manias JL, Stewart DJ, Nag S.	Acta Neuropathol. 2008 Jun;115(6):635-42. Epub 2008 Mar 21.	Acta Neuropathol. 2008	PubMed	citation	PMID:18357461	pubmed	18357461	create date:2008/03/22 | first author:Yeung D
Title	URL	Description	Details	ShortDetails	Resource	Type	Identifiers	Db	EntrezUID	Properties
Detection of human cytomegalovirus in different histological types of gliomas.	/pubmed/18351367	Scheurer ME, Bondy ML, Aldape KD, Albrecht T, El-Zein R.	Acta Neuropathol. 2008 Jul;116(1):79-86. Epub 2008 Mar 20.	Acta Neuropathol. 2008	PubMed	citation	PMID:18351367	pubmed	18351367	create date:2008/03/21 | first author:Scheurer ME
Autosomal dominant sensory ataxia: a neuroaxonal dystrophy.	/pubmed/18347805	Moeller JJ, Macaulay RJ, Valdmanis PN, Weston LE, Rouleau GA, Dupré N.	Acta Neuropathol. 2008 Sep;116(3):331-6. Epub 2008 Mar 18.	Acta Neuropathol. 2008	PubMed	citation	PMID:18347805	pubmed	18347805	create date:2008/03/19 | first author:Moeller JJ
Twenty-first century brain banking: at the crossroads.	/pubmed/18347804	Graeber MB.	Acta Neuropathol. 2008 May;115(5):493-6.	Acta Neuropathol. 2008	PubMed	citation	PMID:18347804	pubmed	18347804	create date:2008/03/19 | first author:Graeber MB
Inter-laboratory comparison of neuropathological assessments of beta-amyloid protein: a study of the BrainNet Europe consortium.	/pubmed/18343933	Alafuzoff I, Pikkarainen M, Arzberger T, Thal DR, Al-Sarraj S, Bell J, Bodi I, Budka H, Capetillo-Zarate E, Ferrer I, Gelpi E, Gentleman S, Giaccone G, Kavantzas N, King A, Korkolopoulou P, Kovács GG, Meyronet D, Monoranu C, Parchi P, Patsouris E, Roggendorf W, et al.	Acta Neuropathol. 2008 May;115(5):533-46. Epub 2008 Mar 15.	Acta Neuropathol. 2008	PubMed	citation	PMID:18343933	pubmed	18343933	create date:2008/03/18 | first author:Alafuzoff I
Human neuromelanin induces neuroinflammation and neurodegeneration in the rat substantia nigra: implications for Parkinson's disease.	/pubmed/18343932	Zecca L, Wilms H, Geick S, Claasen JH, Brandenburg LO, Holzknecht C, Panizza ML, Zucca FA, Deuschl G, Sievers J, Lucius R.	Acta Neuropathol. 2008 Jul;116(1):47-55. Epub 2008 Mar 15.	Acta Neuropathol. 2008	PubMed	citation	PMID:18343932	pubmed	18343932	create date:2008/03/18 | first author:Zecca L
A not entirely benign procedure: progression of Parkinson's disease.	/pubmed/18320198	Del Tredici K, Braak H.	Acta Neuropathol. 2008 Apr;115(4):379-84. No abstract available.	Acta Neuropathol. 2008	PubMed	citation	PMID:18320198	pubmed	18320198	create date:2008/03/06 | first author:Del Tredici K
Cellular distribution of vascular endothelial growth factor A (VEGFA) and B (VEGFB) and VEGF receptors 1 and 2 in focal cortical dysplasia type IIB.	/pubmed/18317782	Boer K, Troost D, Spliet WG, van Rijen PC, Gorter JA, Aronica E.	Acta Neuropathol. 2008 Jun;115(6):683-96. Epub 2008 Mar 4.	Acta Neuropathol. 2008	PubMed	citation	PMID:18317782	pubmed	18317782	create date:2008/03/05 | first author:Boer K
TNF alpha receptor genotype influences smoking-induced muscle-fibre-type shift and atrophy in mice.	/pubmed/18309502	De Paepe B, Brusselle GG, Maes T, Creus KK, D'hose S, D'Haese N, Bracke KR, D'hulst AI, Joos GF, De Bleecker JL.	Acta Neuropathol. 2008 Jun;115(6):675-81. Epub 2008 Feb 29.	Acta Neuropathol. 2008	PubMed	citation	PMID:18309502	pubmed	18309502	create date:2008/03/01 | first author:De Paepe B
Clarifying the pathological progression of Parkinson's disease.	/pubmed/18299858	Halliday G.	Acta Neuropathol. 2008 Apr;115(4):377-8. No abstract available.	Acta Neuropathol. 2008	PubMed	citation	PMID:18299858	pubmed	18299858	create date:2008/02/27 | first author:Halliday G
Applicability of current staging/categorization of alpha-synuclein pathology and their clinical relevance.	/pubmed/18297293	Parkkinen L, Pirttilä T, Alafuzoff I.	Acta Neuropathol. 2008 Apr;115(4):399-407. Epub 2008 Feb 23.	Acta Neuropathol. 2008	PubMed	citation	PMID:18297293	pubmed	18297293	create date:2008/02/26 | first author:Parkkinen L
Loss of A5 noradrenergic neurons in multiple system atrophy.	/pubmed/18297292	Benarroch EE, Schmeichel AM, Low PA, Sandroni P, Parisi JE.	Acta Neuropathol. 2008 Jun;115(6):629-34. Epub 2008 Feb 23.	Acta Neuropathol. 2008	PubMed	citation	PMID:18297292	pubmed	18297292	create date:2008/02/26 | first author:Benarroch EE
Morphometry of the human substantia nigra in ageing and Parkinson's disease.	/pubmed/18297291	Rudow G, O'Brien R, Savonenko AV, Resnick SM, Zonderman AB, Pletnikova O, Marsh L, Dawson TM, Crain BJ, West MJ, Troncoso JC.	Acta Neuropathol. 2008 Apr;115(4):461-70. Epub 2008 Feb 23.	Acta Neuropathol. 2008	PubMed	citation	PMID:18297291	pubmed	18297291	create date:2008/02/26 | first author:Rudow G
Atypical CLN2 with later onset and prolonged course: a neuropathologic study showing different sensitivity of neuronal subpopulations to TPP1 deficiency.	/pubmed/18283468	Elleder M, Dvoráková L, Stolnaja L, Vlásková H, Hůlková H, Druga R, Poupetová H, Kostálová E, Mikulástík J.	Acta Neuropathol. 2008 Jul;116(1):119-24. Epub 2008 Feb 19.	Acta Neuropathol. 2008	PubMed	citation	PMID:18283468	pubmed	18283468	create date:2008/02/20 | first author:Elleder M
Prevalence and impact of vascular and Alzheimer pathologies in Lewy body disease.	/pubmed/18273624	Jellinger KA, Attems J.	Acta Neuropathol. 2008 Apr;115(4):427-36. Epub 2008 Feb 14.	Acta Neuropathol. 2008	PubMed	citation	PMID:18273624	pubmed	18273624	create date:2008/02/15 | first author:Jellinger KA
Animal models of Parkinson's disease progression.	/pubmed/18273623	Meredith GE, Sonsalla PK, Chesselet MF.	Acta Neuropathol. 2008 Apr;115(4):385-98. Epub 2008 Feb 14. Review.	Acta Neuropathol. 2008	PubMed	citation	PMID:18273623	pubmed	18273623	create date:2008/02/15 | first author:Meredith GE
Evidence that incidental Lewy body disease is pre-symptomatic Parkinson's disease.	/pubmed/18264713	Dickson DW, Fujishiro H, DelleDonne A, Menke J, Ahmed Z, Klos KJ, Josephs KA, Frigerio R, Burnett M, Parisi JE, Ahlskog JE.	Acta Neuropathol. 2008 Apr;115(4):437-44. Epub 2008 Feb 9.	Acta Neuropathol. 2008	PubMed	citation	PMID:18264713	pubmed	18264713	create date:2008/02/12 | first author:Dickson DW
Why are the Acta Neuropathologica so fast, with a mean time from submission to first decision of 16 days?	/pubmed/18236052	Paulus W.	Acta Neuropathol. 2008 Mar;115(3):371-2. Epub 2008 Jan 31. No abstract available.	Acta Neuropathol. 2008	PubMed	citation	PMID:18236052	pubmed	18236052	create date:2008/02/01 | first author:Paulus W
The progression of pathology in longitudinally followed patients with Parkinson's disease.	/pubmed/18231798	Halliday G, Hely M, Reid W, Morris J.	Acta Neuropathol. 2008 Apr;115(4):409-15. Epub 2008 Jan 30.	Acta Neuropathol. 2008	PubMed	citation	PMID:18231798	pubmed	18231798	create date:2008/01/31 | first author:Halliday G
Balloon cells associated with granule cell dispersion in the dentate gyrus in hippocampal sclerosis.	/pubmed/18224329	Thom M, Martinian L, Caboclo LO, McEvoy AW, Sisodiya SM.	Acta Neuropathol. 2008 Jun;115(6):697-700. Epub 2008 Jan 26.	Acta Neuropathol. 2008	PubMed	citation	PMID:18224329	pubmed	18224329	create date:2008/01/29 | first author:Thom M
Phosphorylated Smad2/3 immunoreactivity in sporadic and familial amyotrophic lateral sclerosis and its mouse model.	/pubmed/18210139	Nakamura M, Ito H, Wate R, Nakano S, Hirano A, Kusaka H.	Acta Neuropathol. 2008 Mar;115(3):327-34. Epub 2008 Jan 22.	Acta Neuropathol. 2008	PubMed	citation	PMID:18210139	pubmed	18210139	create date:2008/01/23 | first author:Nakamura M
The requirement of extracellular signal-related protein kinase pathway in the activation of hypoxia inducible factor 1 alpha in the developing rat brain after hypoxia-ischemia.	/pubmed/18210138	Li L, Xiong Y, Qu Y, Mao M, Mu W, Wang H, Mu D.	Acta Neuropathol. 2008 Mar;115(3):297-303. Epub 2008 Jan 22.	Acta Neuropathol. 2008	PubMed	citation	PMID:18210138	pubmed	18210138	create date:2008/01/23 | first author:Li L
Forced, not voluntary, exercise effectively induces neuroprotection in stroke.	/pubmed/18210137	Hayes K, Sprague S, Guo M, Davis W, Friedman A, Kumar A, Jimenez DF, Ding Y.	Acta Neuropathol. 2008 Mar;115(3):289-96. Epub 2008 Jan 22.	Acta Neuropathol. 2008	PubMed	citation	PMID:18210137	pubmed	18210137	create date:2008/01/23 | first author:Hayes K
No vessel wall abnormalities in a human foetus with a NOTCH3 mutation.	/pubmed/18196251	Lesnik Oberstein SA, Maat-Schieman ML, Boon EM, Haan J, Breuning MH, van Duinen SG.	Acta Neuropathol. 2008 Mar;115(3):369-70. Epub 2008 Jan 12. No abstract available.	Acta Neuropathol. 2008	PubMed	citation	PMID:18196251	pubmed	18196251	create date:2008/01/16 | first author:Lesnik Oberstein SA
CNS T-cell lymphoma: an under-recognized entity?	/pubmed/18196250	Dulai MS, Park CY, Howell WD, Smyth LT, Desai M, Carter DM, Vogel H.	Acta Neuropathol. 2008 Mar;115(3):345-56. Epub 2008 Jan 15.	Acta Neuropathol. 2008	PubMed	citation	PMID:18196250	pubmed	18196250	create date:2008/01/16 | first author:Dulai MS
Curcumin inhibits aggregation of alpha-synuclein.	/pubmed/18189141	Pandey N, Strider J, Nolan WC, Yan SX, Galvin JE.	Acta Neuropathol. 2008 Apr;115(4):479-89. Epub 2008 Jan 10.	Acta Neuropathol. 2008	PubMed	citation	PMID:18189141	pubmed	18189141	create date:2008/01/15 | first author:Pandey N
Cortical alpha-synuclein load is associated with amyloid-beta plaque burden in a subset of Parkinson's disease patients.	/pubmed/18185940	Lashley T, Holton JL, Gray E, Kirkham K, O'Sullivan SS, Hilbig A, Wood NW, Lees AJ, Revesz T.	Acta Neuropathol. 2008 Apr;115(4):417-25. Epub 2008 Jan 8.	Acta Neuropathol. 2008	PubMed	citation	PMID:18185940	pubmed	18185940	create date:2008/01/11 | first author:Lashley T
Diagnosis of inflammatory demyelination in biopsy specimens: a practical approach.	/pubmed/18175128	Kuhlmann T, Lassmann H, Brück W.	Acta Neuropathol. 2008 Mar;115(3):275-87. Epub 2008 Jan 4. Review.	Acta Neuropathol. 2008	PubMed	citation	PMID:18175128	pubmed	18175128	create date:2008/01/05 | first author:Kuhlmann T
Peripheral neuropathy in the twitcher mouse: accumulation of extracellular matrix in the endoneurium and aberrant expression of ion channels.	/pubmed/18172657	Kagitani-Shimono K, Mohri I, Yagi T, Taniike M, Suzuki K.	Acta Neuropathol. 2008 May;115(5):577-87. Epub 2008 Jan 3.	Acta Neuropathol. 2008	PubMed	citation	PMID:18172657	pubmed	18172657	create date:2008/01/04 | first author:Kagitani-Shimono K
Absence of mutations in the AKT1 oncogene in glioblastomas and medulloblastomas.	/pubmed/18172656	Schüller U, Ruiter M, Herms J, Kretzschmar HA, Grasbon-Frodl E.	Acta Neuropathol. 2008 Mar;115(3):367-8. Epub 2008 Jan 3. No abstract available.	Acta Neuropathol. 2008	PubMed	citation	PMID:18172656	pubmed	18172656	create date:2008/01/04 | first author:Schüller U
TDP-43 immunoreactivity in anoxic, ischemic and neoplastic lesions of the central nervous system.	/pubmed/18087705	Lee EB, Lee VM, Trojanowski JQ, Neumann M.	Acta Neuropathol. 2008 Mar;115(3):305-11. Epub 2007 Dec 18.	Acta Neuropathol. 2008	PubMed	citation	PMID:18087705	pubmed	18087705	create date:2007/12/19 | first author:Lee EB
Basophilic inclusion body disease and neuronal intermediate filament inclusion disease: a comparative clinicopathological study.	/pubmed/18080129	Yokota O, Tsuchiya K, Terada S, Ishizu H, Uchikado H, Ikeda M, Oyanagi K, Nakano I, Murayama S, Kuroda S, Akiyama H.	Acta Neuropathol. 2008 May;115(5):561-75. Epub 2007 Dec 13.	Acta Neuropathol. 2008	PubMed	citation	PMID:18080129	pubmed	18080129	create date:2007/12/15 | first author:Yokota O
Abnormal motoneuron migration, differentiation, and axon outgrowth in spinal muscular atrophy.	/pubmed/18075747	Simic G, Mladinov M, Seso Simic D, Jovanov Milosevic N, Islam A, Pajtak A, Barisic N, Sertic J, Lucassen PJ, Hof PR, Kruslin B.	Acta Neuropathol. 2008 Mar;115(3):313-26. Epub 2007 Dec 13.	Acta Neuropathol. 2008	PubMed	citation	PMID:18075747	pubmed	18075747	create date:2007/12/14 | first author:Simic G
Tracing of temporo-entorhinal connections in the human brain: cognitively impaired argyrophilic grain disease cases show dendritic alterations but no axonal disconnection of temporo-entorhinal association neurons.	/pubmed/18075746	Thal DR, Capetillo-Zarate E, Galuske RA.	Acta Neuropathol. 2008 Feb;115(2):175-83. Epub 2007 Dec 14.	Acta Neuropathol. 2008	PubMed	citation	PMID:18075746	pubmed	18075746	create date:2007/12/14 | first author:Thal DR
Acta Neuropathologica and their case reports.	/pubmed/18071722	Paulus W.	Acta Neuropathol. 2008 Feb;115(2):269-71. No abstract available.	Acta Neuropathol. 2008	PubMed	citation	PMID:18071722	pubmed	18071722	create date:2007/12/12 | first author:Paulus W
MAPT S305I mutation: implications for argyrophilic grain disease.	/pubmed/18066559	Kovacs GG, Pittman A, Revesz T, Luk C, Lees A, Kiss E, Tariska P, Laszlo L, Molnár K, Molnar MJ, Tolnay M, de Silva R.	Acta Neuropathol. 2008 Jul;116(1):103-18. Epub 2007 Dec 8.	Acta Neuropathol. 2008	PubMed	citation	PMID:18066559	pubmed	18066559	create date:2007/12/11 | first author:Kovacs GG
Inflammatory mediators in diabetic and non-diabetic lumbosacral radiculoplexus neuropathy.	/pubmed/18064475	Kawamura N, Dyck PJ, Schmeichel AM, Engelstad JK, Low PA, Dyck PJ.	Acta Neuropathol. 2008 Feb;115(2):231-9. Epub 2007 Dec 5.	Acta Neuropathol. 2008	PubMed	citation	PMID:18064475	pubmed	18064475	create date:2007/12/08 | first author:Kawamura N
Mechanisms of neurodegeneration in mucopolysaccharidoses II and IIIB: analysis of human brain tissue.	/pubmed/18060551	Hamano K, Hayashi M, Shioda K, Fukatsu R, Mizutani S.	Acta Neuropathol. 2008 May;115(5):547-59. Epub 2007 Dec 4.	Acta Neuropathol. 2008	PubMed	citation	PMID:18060551	pubmed	18060551	create date:2007/12/07 | first author:Hamano K
Spinal cord tau pathology in cervical spondylotic myelopathy.	/pubmed/18040698	Shimizu H, Kakita A, Takahashi H.	Acta Neuropathol. 2008 Feb;115(2):185-92. Epub 2007 Nov 27.	Acta Neuropathol. 2008	PubMed	citation	PMID:18040698	pubmed	18040698	create date:2007/11/28 | first author:Shimizu H
Alzheimer disease models and human neuropathology: similarities and differences.	/pubmed/18038275	Duyckaerts C, Potier MC, Delatour B.	Acta Neuropathol. 2008 Jan;115(1):5-38. Epub 2007 Nov 16. Review.	Acta Neuropathol. 2008	PubMed	citation	PMID:18038275	pubmed	18038275	create date:2007/11/27 | first author:Duyckaerts C
TDP-43 immunoreactivity in neurodegenerative disorders: disease versus mechanism specificity.	/pubmed/18034349	Dickson DW.	Acta Neuropathol. 2008 Jan;115(1):147-9. Epub 2007 Nov 23. Review. No abstract available.	Acta Neuropathol. 2008	PubMed	citation	PMID:18034349	pubmed	18034349	create date:2007/11/24 | first author:Dickson DW
Research into neurodegenerative disease: an entangled web of mice and men.	/pubmed/18026966	Uchihara T, Paulus W.	Acta Neuropathol. 2008 Jan;115(1):1-4. No abstract available.	Acta Neuropathol. 2008	PubMed	citation	PMID:18026966	pubmed	18026966	create date:2007/11/21 | first author:Uchihara T
Amyotrophic lateral sclerosis models and human neuropathology: similarities and differences.	/pubmed/18026741	Kato S.	Acta Neuropathol. 2008 Jan;115(1):97-114. Epub 2007 Nov 17. Review.	Acta Neuropathol. 2008	PubMed	citation	PMID:18026741	pubmed	18026741	create date:2007/11/21 | first author:Kato S
In memoriam: Franz Seitelberger (1916-2007).	/pubmed/18026740	Jellinger KA.	Acta Neuropathol. 2008 Jan;115(1):157-8. No abstract available.	Acta Neuropathol. 2008	PubMed	citation	PMID:18026740	pubmed	18026740	create date:2007/11/21 | first author:Jellinger KA
Severe subcortical TDP-43 pathology in sporadic frontotemporal lobar degeneration with motor neuron disease.	/pubmed/18004574	Brandmeir NJ, Geser F, Kwong LK, Zimmerman E, Qian J, Lee VM, Trojanowski JQ.	Acta Neuropathol. 2008 Jan;115(1):123-31. Epub 2007 Nov 15.	Acta Neuropathol. 2008	PubMed	citation	PMID:18004574	pubmed	18004574	create date:2007/11/16 | first author:Brandmeir NJ
alpha-Synuclein pathology in the neostriatum in Parkinson's disease.	/pubmed/18000672	Mori F, Tanji K, Zhang H, Kakita A, Takahashi H, Wakabayashi K.	Acta Neuropathol. 2008 Apr;115(4):453-9. Epub 2007 Nov 14.	Acta Neuropathol. 2008	PubMed	citation	PMID:18000672	pubmed	18000672	create date:2007/11/15 | first author:Mori F
Shifting of parvalbumin expression in the rat retina in experimentally induced diabetes.	/pubmed/17989985	Park HS, Park SJ, Park SH, Chun MH, Oh SJ.	Acta Neuropathol. 2008 Feb;115(2):241-8. Epub 2007 Nov 8.	Acta Neuropathol. 2008	PubMed	citation	PMID:17989985	pubmed	17989985	create date:2007/11/09 | first author:Park HS
Neuronal pentraxin II is highly upregulated in Parkinson's disease and a novel component of Lewy bodies.	/pubmed/17987278	Moran LB, Hickey L, Michael GJ, Derkacs M, Christian LM, Kalaitzakis ME, Pearce RK, Graeber MB.	Acta Neuropathol. 2008 Apr;115(4):471-8. Epub 2007 Nov 7.	Acta Neuropathol. 2008	PubMed	citation	PMID:17987278	pubmed	17987278	create date:2007/11/08 | first author:Moran LB
Twenty-first century brain banking. Processing brains for research: the Columbia University methods.	/pubmed/17985145	Vonsattel JP, Del Amaya MP, Keller CE.	Acta Neuropathol. 2008 May;115(5):509-32. Epub 2007 Nov 6.	Acta Neuropathol. 2008	PubMed	citation	PMID:17985145	pubmed	17985145	create date:2007/11/07 | first author:Vonsattel JP
Reduced striatal tyrosine hydroxylase in incidental Lewy body disease.	/pubmed/17985144	Beach TG, Adler CH, Sue LI, Peirce JB, Bachalakuri J, Dalsing-Hernandez JE, Lue LF, Caviness JN, Connor DJ, Sabbagh MN, Walker DG.	Acta Neuropathol. 2008 Apr;115(4):445-51. Epub 2007 Nov 6.	Acta Neuropathol. 2008	PubMed	citation	PMID:17985144	pubmed	17985144	create date:2007/11/07 | first author:Beach TG
A cell culture model for investigation of Hirano bodies.	/pubmed/17978823	Davis RC, Furukawa R, Fechheimer M.	Acta Neuropathol. 2008 Feb;115(2):205-17. Epub 2007 Nov 3.	Acta Neuropathol. 2008	PubMed	citation	PMID:17978823	pubmed	17978823	create date:2007/11/06 | first author:Davis RC
Title	URL	Description	Details	ShortDetails	Resource	Type	Identifiers	Db	EntrezUID	Properties
Huntington disease models and human neuropathology: similarities and differences.	/pubmed/17978822	Vonsattel JP.	Acta Neuropathol. 2008 Jan;115(1):55-69. Epub 2007 Nov 3. Review.	Acta Neuropathol. 2008	PubMed	citation	PMID:17978822	pubmed	17978822	create date:2007/11/06 | first author:Vonsattel JP
Aggregation of alpha-synuclein by DOPAL, the monoamine oxidase metabolite of dopamine.	/pubmed/17965867	Burke WJ, Kumar VB, Pandey N, Panneton WM, Gan Q, Franko MW, O'Dell M, Li SW, Pan Y, Chung HD, Galvin JE.	Acta Neuropathol. 2008 Feb;115(2):193-203. Epub 2007 Oct 27.	Acta Neuropathol. 2008	PubMed	citation	PMID:17965867	pubmed	17965867	create date:2007/10/30 | first author:Burke WJ
Vimentin-positive astrocytes in canine distemper: a target for canine distemper virus especially in chronic demyelinating lesions?	/pubmed/17965866	Seehusen F, Orlando EA, Wewetzer K, Baumgärtner W.	Acta Neuropathol. 2007 Dec;114(6):597-608. Epub 2007 Oct 27.	Acta Neuropathol. 2007	PubMed	citation	PMID:17965866	pubmed	17965866	create date:2007/10/30 | first author:Seehusen F
Pitfalls in the assessment of MGMT expression and in its correlation with survival in diffuse astrocytomas: proposal of a feasible immunohistochemical approach.	/pubmed/17965865	Capper D, Mittelbronn M, Meyermann R, Schittenhelm J.	Acta Neuropathol. 2008 Feb;115(2):249-59. Epub 2007 Oct 27.	Acta Neuropathol. 2008	PubMed	citation	PMID:17965865	pubmed	17965865	create date:2007/10/30 | first author:Capper D
Vacuolar degeneration affecting brain macrophages/microglia in variant CJD: a report on two cases.	/pubmed/17943296	Rezaie P, Al-Sarraj S.	Acta Neuropathol. 2007 Dec;114(6):651-8. Epub 2007 Oct 18.	Acta Neuropathol. 2007	PubMed	citation	PMID:17943296	pubmed	17943296	create date:2007/10/19 | first author:Rezaie P
Lack of interferon-beta leads to accelerated remyelination in a toxic model of central nervous system demyelination.	/pubmed/17940777	Trebst C, Heine S, Lienenklaus S, Lindner M, Baumgärtner W, Weiss S, Stangel M.	Acta Neuropathol. 2007 Dec;114(6):587-96. Epub 2007 Oct 17.	Acta Neuropathol. 2007	PubMed	citation	PMID:17940777	pubmed	17940777	create date:2007/10/18 | first author:Trebst C
An infant mouse model of brain damage in pneumococcal meningitis.	/pubmed/17938941	Grandgirard D, Steiner O, Täuber MG, Leib SL.	Acta Neuropathol. 2007 Dec;114(6):609-17. Epub 2007 Oct 16.	Acta Neuropathol. 2007	PubMed	citation	PMID:17938941	pubmed	17938941	create date:2007/10/17 | first author:Grandgirard D
alpha-Synucleinopathy models and human neuropathology: similarities and differences.	/pubmed/17932682	Kahle PJ.	Acta Neuropathol. 2008 Jan;115(1):87-95. Epub 2007 Oct 12. Review.	Acta Neuropathol. 2008	PubMed	citation	PMID:17932682	pubmed	17932682	create date:2007/10/13 | first author:Kahle PJ
Heat shock protein 70 expression in epilepsy suggests stress rather than protection.	/pubmed/17929041	Yang T, Hsu C, Liao W, Chuang JS.	Acta Neuropathol. 2008 Feb;115(2):219-30. Epub 2007 Oct 11.	Acta Neuropathol. 2008	PubMed	citation	PMID:17929041	pubmed	17929041	create date:2007/10/12 | first author:Yang T
Mitochondrial alterations in dorsal root ganglion cells in sporadic amyotrophic lateral sclerosis.	/pubmed/17929040	Sasaki S, Horie Y, Iwata M.	Acta Neuropathol. 2007 Dec;114(6):633-9. Epub 2007 Oct 11.	Acta Neuropathol. 2007	PubMed	citation	PMID:17929040	pubmed	17929040	create date:2007/10/12 | first author:Sasaki S
Dexamethasone suppresses infiltration of RhoA+ cells into early lesions of rat traumatic brain injury.	/pubmed/17929039	Zhang Z, Fauser U, Schluesener HJ.	Acta Neuropathol. 2008 Mar;115(3):335-43. Epub 2007 Oct 11.	Acta Neuropathol. 2008	PubMed	citation	PMID:17929039	pubmed	17929039	create date:2007/10/12 | first author:Zhang Z
MGMT immunoexpression predicts responsiveness of pituitary tumors to temozolomide therapy.	/pubmed/17926052	Kovacs K, Scheithauer BW, Lombardero M, McLendon RE, Syro LV, Uribe H, Ortiz LD, Penagos LC.	Acta Neuropathol. 2008 Feb;115(2):261-2. Epub 2007 Oct 10. No abstract available.	Acta Neuropathol. 2008	PubMed	citation	PMID:17926052	pubmed	17926052	create date:2007/10/11 | first author:Kovacs K
Immune system irregularities in lysosomal storage disorders.	/pubmed/17924126	Castaneda JA, Lim MJ, Cooper JD, Pearce DA.	Acta Neuropathol. 2008 Feb;115(2):159-74. Epub 2007 Oct 9. Review.	Acta Neuropathol. 2008	PubMed	citation	PMID:17924126	pubmed	17924126	create date:2007/10/10 | first author:Castaneda JA
Gray matter injury associated with periventricular leukomalacia in the premature infant.	/pubmed/17912538	Pierson CR, Folkerth RD, Billiards SS, Trachtenberg FL, Drinkwater ME, Volpe JJ, Kinney HC.	Acta Neuropathol. 2007 Dec;114(6):619-31. Epub 2007 Oct 3.	Acta Neuropathol. 2007	PubMed	citation	PMID:17912538	pubmed	17912538	create date:2007/10/04 | first author:Pierson CR
p73 expression in medulloblastoma: TAp73/DeltaNp73 transcript detection and possible association of p73alpha/DeltaNp73 immunoreactivity with survival.	/pubmed/17912537	Zitterbart K, Zavrelova I, Kadlecova J, Spesna R, Kratochvilova A, Pavelka Z, Sterba J.	Acta Neuropathol. 2007 Dec;114(6):641-50. Epub 2007 Oct 3. Erratum in: Acta Neuropathol. 2008 Nov;116(5):579-80.	Acta Neuropathol. 2007	PubMed	citation	PMID:17912537	pubmed	17912537	create date:2007/10/04 | first author:Zitterbart K
Perineurial cells filled with collagen in 'atypical' Cogan's syndrome.	/pubmed/17885761	Nolte KW, Hans VJ, Schattenfroh C, Weis J, Schröder JM.	Acta Neuropathol. 2008 May;115(5):589-96. Epub 2007 Sep 21.	Acta Neuropathol. 2008	PubMed	citation	PMID:17885761	pubmed	17885761	create date:2007/09/22 | first author:Nolte KW
Lack of adrenoleukodystrophy protein enhances oligodendrocyte disturbance and microglia activation in mice with combined Abcd1/Mag deficiency.	/pubmed/17828604	Dumser M, Bauer J, Lassmann H, Berger J, Forss-Petter S.	Acta Neuropathol. 2007 Dec;114(6):573-86. Epub 2007 Sep 9.	Acta Neuropathol. 2007	PubMed	citation	PMID:17828604	pubmed	17828604	create date:2007/09/11 | first author:Dumser M
Mechanisms of amyloid plaque pathogenesis.	/pubmed/17805553	Fiala JC.	Acta Neuropathol. 2007 Dec;114(6):551-71. Epub 2007 Sep 6. Review.	Acta Neuropathol. 2007	PubMed	citation	PMID:17805553	pubmed	17805553	create date:2007/09/07 | first author:Fiala JC
Alexander disease with occipital predominance and a novel c.799G>C mutation in the GFAP gene.	/pubmed/17805552	Hinttala R, Karttunen V, Karttunen A, Herva R, Uusimaa J, Remes AM.	Acta Neuropathol. 2007 Nov;114(5):543-5. Epub 2007 Sep 6. No abstract available.	Acta Neuropathol. 2007	PubMed	citation	PMID:17805552	pubmed	17805552	create date:2007/09/07 | first author:Hinttala R
Diffuse glioma growth: a guerilla war.	/pubmed/17805551	Claes A, Idema AJ, Wesseling P.	Acta Neuropathol. 2007 Nov;114(5):443-58. Epub 2007 Sep 6. Review.	Acta Neuropathol. 2007	PubMed	citation	PMID:17805551	pubmed	17805551	create date:2007/09/07 | first author:Claes A
TDP-43-immunoreactive neuronal and glial inclusions in the neostriatum in amyotrophic lateral sclerosis with and without dementia.	/pubmed/17786458	Zhang H, Tan CF, Mori F, Tanji K, Kakita A, Takahashi H, Wakabayashi K.	Acta Neuropathol. 2008 Jan;115(1):115-22. Epub 2007 Sep 5.	Acta Neuropathol. 2008	PubMed	citation	PMID:17786458	pubmed	17786458	create date:2007/09/06 | first author:Zhang H
CAG repeat disorder models and human neuropathology: similarities and differences.	/pubmed/17786457	Yamada M, Sato T, Tsuji S, Takahashi H.	Acta Neuropathol. 2008 Jan;115(1):71-86. Epub 2007 Sep 5. Review.	Acta Neuropathol. 2008	PubMed	citation	PMID:17786457	pubmed	17786457	create date:2007/09/06 | first author:Yamada M
Tauopathy models and human neuropathology: similarities and differences.	/pubmed/17786456	Frank S, Clavaguera F, Tolnay M.	Acta Neuropathol. 2008 Jan;115(1):39-53. Epub 2007 Sep 5. Review.	Acta Neuropathol. 2008	PubMed	citation	PMID:17786456	pubmed	17786456	create date:2007/09/06 | first author:Frank S
NOGO is increased and binds to BACE1 in sporadic inclusion-body myositis and in A beta PP-overexpressing cultured human muscle fibers.	/pubmed/17764014	Wojcik S, Engel WK, Yan R, McFerrin J, Askanas V.	Acta Neuropathol. 2007 Nov;114(5):517-26. Epub 2007 Aug 31.	Acta Neuropathol. 2007	PubMed	citation	PMID:17764014	pubmed	17764014	create date:2007/09/04 | first author:Wojcik S
Neuropathological and molecular comparison between clinical and asymptomatic bovine spongiform encephalopathy cases.	/pubmed/17763857	Sisó S, Doherr MG, Botteron C, Fatzer R, Zurbriggen A, Vandevelde M, Seuberlich T.	Acta Neuropathol. 2007 Nov;114(5):501-8. Epub 2007 Sep 1.	Acta Neuropathol. 2007	PubMed	citation	PMID:17763857	pubmed	17763857	create date:2007/09/04 | first author:Sisó S
Ependymoma and intraparenchymal calcifying pseudoneoplasm of the neural axis: incidental collision or unique reactive phenomenon?	/pubmed/17762936	Rodriguez FJ, Scheithauer BW, Fourney DR, Robinson CA.	Acta Neuropathol. 2008 Mar;115(3):363-6. Epub 2007 Aug 31.	Acta Neuropathol. 2008	PubMed	citation	PMID:17762936	pubmed	17762936	create date:2007/09/01 | first author:Rodriguez FJ
Increase in the relative expression of tau with four microtubule binding repeat regions in frontotemporal lobar degeneration and progressive supranuclear palsy brains.	/pubmed/17721707	Ingelsson M, Ramasamy K, Russ C, Freeman SH, Orne J, Raju S, Matsui T, Growdon JH, Frosch MP, Ghetti B, Brown RH, Irizarry MC, Hyman BT.	Acta Neuropathol. 2007 Nov;114(5):471-9. Epub 2007 Aug 25.	Acta Neuropathol. 2007	PubMed	citation	PMID:17721707	pubmed	17721707	create date:2007/08/28 | first author:Ingelsson M
Pathological TDP-43 in parkinsonism-dementia complex and amyotrophic lateral sclerosis of Guam.	/pubmed/17713769	Geser F, Winton MJ, Kwong LK, Xu Y, Xie SX, Igaz LM, Garruto RM, Perl DP, Galasko D, Lee VM, Trojanowski JQ.	Acta Neuropathol. 2008 Jan;115(1):133-45. Epub 2007 Aug 23.	Acta Neuropathol. 2008	PubMed	citation	PMID:17713769	pubmed	17713769	create date:2007/08/24 | first author:Geser F
Progress on pontocerebellar hypoplasia.	/pubmed/17710422	Hevner RF.	Acta Neuropathol. 2007 Oct;114(4):401-2. Epub 2007 Aug 21. Review. No abstract available.	Acta Neuropathol. 2007	PubMed	citation	PMID:17710422	pubmed	17710422	create date:2007/08/22 | first author:Hevner RF
EMAP-II antibody detects both proEMAP/p43 and mature EMAP-II molecules.	/pubmed/17704929	Journeay S, Singh B.	Acta Neuropathol. 2007 Oct;114(4):435; author reply 437-8. Epub 2007 Aug 18. No abstract available.	Acta Neuropathol. 2007	PubMed	citation	PMID:17704929	pubmed	17704929	create date:2007/08/21 | first author:Journeay S
Homozygosity for the K variant of BCHE gene increases the risk for development of neurofibrillary pathology but not amyloid deposits at young ages.	/pubmed/17701416	Ghebremedhin E, Thal DR, Schultz C, Braak H, Deller T.	Acta Neuropathol. 2007 Oct;114(4):359-63. Epub 2007 Aug 16.	Acta Neuropathol. 2007	PubMed	citation	PMID:17701416	pubmed	17701416	create date:2007/08/19 | first author:Ghebremedhin E
Increased caveolin-1 expression precedes decreased expression of occludin and claudin-5 during blood-brain barrier breakdown.	/pubmed/17687559	Nag S, Venugopalan R, Stewart DJ.	Acta Neuropathol. 2007 Nov;114(5):459-69. Epub 2007 Aug 9.	Acta Neuropathol. 2007	PubMed	citation	PMID:17687559	pubmed	17687559	create date:2007/08/10 | first author:Nag S
Long-term alterations in mu, delta and kappa opioidergic receptors following middle cerebral artery occlusion in mice.	/pubmed/17676326	Boutin H, Catherine A, Mackenzie ET, Jauzac P, Dauphin F.	Acta Neuropathol. 2007 Nov;114(5):491-500. Epub 2007 Aug 4.	Acta Neuropathol. 2007	PubMed	citation	PMID:17676326	pubmed	17676326	create date:2007/08/07 | first author:Boutin H
Biochemical identification of bovine spongiform encephalopathies in cattle.	/pubmed/17668226	Arsac JN, Biacabe AG, Nicollo J, Bencsik A, Baron T.	Acta Neuropathol. 2007 Nov;114(5):509-16. Epub 2007 Aug 1.	Acta Neuropathol. 2007	PubMed	citation	PMID:17668226	pubmed	17668226	create date:2007/08/02 | first author:Arsac JN
RASSF1A methylation and cyclin D1 expression in vestibular schwannomas.	/pubmed/17668224	Lassaletta L, Patrón M, González T, Martinez-Glez V, Rey JA, Gavilan J.	Acta Neuropathol. 2007 Oct;114(4):431-3. Epub 2007 Aug 1. No abstract available.	Acta Neuropathol. 2007	PubMed	citation	PMID:17668224	pubmed	17668224	create date:2007/08/02 | first author:Lassaletta L
Endoplasmic reticulum stress in myotonic dystrophy type 1 muscle.	/pubmed/17661063	Ikezoe K, Nakamori M, Furuya H, Arahata H, Kanemoto S, Kimura T, Imaizumi K, Takahashi MP, Sakoda S, Fujii N, Kira J.	Acta Neuropathol. 2007 Nov;114(5):527-35. Epub 2007 Jul 28.	Acta Neuropathol. 2007	PubMed	citation	PMID:17661063	pubmed	17661063	create date:2007/07/31 | first author:Ikezoe K
Co-morbidity of TDP-43 proteinopathy in Lewy body related diseases.	/pubmed/17653732	Nakashima-Yasuda H, Uryu K, Robinson J, Xie SX, Hurtig H, Duda JE, Arnold SE, Siderowf A, Grossman M, Leverenz JB, Woltjer R, Lopez OL, Hamilton R, Tsuang DW, Galasko D, Masliah E, Kaye J, Clark CM, Montine TJ, Lee VM, Trojanowski JQ.	Acta Neuropathol. 2007 Sep;114(3):221-9. Epub 2007 Jul 25.	Acta Neuropathol. 2007	PubMed	citation	PMID:17653732	pubmed	17653732	create date:2007/07/27 | first author:Nakashima-Yasuda H
Neuronal and glial accumulation of alpha- and beta-synucleins in human lipidoses.	/pubmed/17653558	Suzuki K, Iseki E, Togo T, Yamaguchi A, Katsuse O, Katsuyama K, Kanzaki S, Shiozaki K, Kawanishi C, Yamashita S, Tanaka Y, Yamanaka S, Hirayasu Y.	Acta Neuropathol. 2007 Nov;114(5):481-9. Epub 2007 Jul 25.	Acta Neuropathol. 2007	PubMed	citation	PMID:17653558	pubmed	17653558	create date:2007/07/27 | first author:Suzuki K
Calpain and caspase proteolytic markers co-localize with rat cortical neurons after exposure to methamphetamine and MDMA.	/pubmed/17647000	Warren MW, Larner SF, Kobeissy FH, Brezing CA, Jeung JA, Hayes RL, Gold MS, Wang KK.	Acta Neuropathol. 2007 Sep;114(3):277-86. Epub 2007 Jul 24.	Acta Neuropathol. 2007	PubMed	citation	PMID:17647000	pubmed	17647000	create date:2007/07/25 | first author:Warren MW
Gliosarcoma with melanocytic differentiation.	/pubmed/17641902	Dulai MS, Moes GS, Briley AL, Galperin IB, Smyth L, Cherry AM, Lehman NL.	Acta Neuropathol. 2008 Mar;115(3):357-61. Epub 2007 Jul 20.	Acta Neuropathol. 2008	PubMed	citation	PMID:17641902	pubmed	17641902	create date:2007/07/21 | first author:Dulai MS
Expression pattern and cellular sources of chemokines in primary central nervous system lymphoma.	/pubmed/17641901	Brunn A, Montesinos-Rongen M, Strack A, Reifenberger G, Mawrin C, Schaller C, Deckert M.	Acta Neuropathol. 2007 Sep;114(3):271-6. Epub 2007 Jul 20.	Acta Neuropathol. 2007	PubMed	citation	PMID:17641901	pubmed	17641901	create date:2007/07/21 | first author:Brunn A
Pontocerebellar hypoplasia type 2: a neuropathological update.	/pubmed/17641900	Barth PG, Aronica E, de Vries L, Nikkels PG, Scheper W, Hoozemans JJ, Poll-The BT, Troost D.	Acta Neuropathol. 2007 Oct;114(4):373-86. Epub 2007 Jul 20.	Acta Neuropathol. 2007	PubMed	citation	PMID:17641900	pubmed	17641900	create date:2007/07/21 | first author:Barth PG
Lrrk2 and chronic inflammation are linked to pallido-ponto-nigral degeneration caused by the N279K tau mutation.	/pubmed/17639429	Miklossy J, Qing H, Guo JP, Yu S, Wszolek ZK, Calne D, McGeer EG, McGeer PL.	Acta Neuropathol. 2007 Sep;114(3):243-54. Epub 2007 Jul 17.	Acta Neuropathol. 2007	PubMed	citation	PMID:17639429	pubmed	17639429	create date:2007/07/20 | first author:Miklossy J
Marked microglial reaction in normal aging human substantia nigra: correlation with extraneuronal neuromelanin pigment deposits.	/pubmed/17639428	Beach TG, Sue LI, Walker DG, Lue LF, Connor DJ, Caviness JN, Sabbagh MN, Adler CH.	Acta Neuropathol. 2007 Oct;114(4):419-24. Epub 2007 Jul 17.	Acta Neuropathol. 2007	PubMed	citation	PMID:17639428	pubmed	17639428	create date:2007/07/20 | first author:Beach TG
Rostral raphe involvement in Lewy body dementia and multiple system atrophy.	/pubmed/17639427	Benarroch EE, Schmeichel AM, Sandroni P, Parisi JE, Low PA.	Acta Neuropathol. 2007 Sep;114(3):213-20. Epub 2007 Jul 17.	Acta Neuropathol. 2007	PubMed	citation	PMID:17639427	pubmed	17639427	create date:2007/07/20 | first author:Benarroch EE
Hippocampal sclerosis dementia: a reappraisal.	/pubmed/17639426	Probst A, Taylor KI, Tolnay M.	Acta Neuropathol. 2007 Oct;114(4):335-45. Epub 2007 Jul 17. Review.	Acta Neuropathol. 2007	PubMed	citation	PMID:17639426	pubmed	17639426	create date:2007/07/20 | first author:Probst A
Argyrophilic thorny astrocyte clusters in association with Alzheimer's disease pathology in possible primary progressive aphasia.	/pubmed/17637999	Munoz DG, Woulfe J, Kertesz A.	Acta Neuropathol. 2007 Oct;114(4):347-57. Epub 2007 Jul 19.	Acta Neuropathol. 2007	PubMed	citation	PMID:17637999	pubmed	17637999	create date:2007/07/20 | first author:Munoz DG
MLC1 is associated with the dystrophin-glycoprotein complex at astrocytic endfeet.	/pubmed/17628813	Boor I, Nagtegaal M, Kamphorst W, van der Valk P, Pronk JC, van Horssen J, Dinopoulos A, Bove KE, Pascual-Castroviejo I, Muntoni F, Estévez R, Scheper GC, van der Knaap MS.	Acta Neuropathol. 2007 Oct;114(4):403-10. Epub 2007 Jul 13.	Acta Neuropathol. 2007	PubMed	citation	PMID:17628813	pubmed	17628813	create date:2007/07/14 | first author:Boor I
Congenital pontocerebellar atrophy and telencephalic defects in three siblings: a new subtype.	/pubmed/17628812	Leroy JG, Lyon G, Fallet C, Amiel J, De Praeter C, Van Den Broecke C, Vanhaesebrouck P.	Acta Neuropathol. 2007 Oct;114(4):387-99. Epub 2007 Jul 13.	Acta Neuropathol. 2007	PubMed	citation	PMID:17628812	pubmed	17628812	create date:2007/07/14 | first author:Leroy JG
The 2007 WHO classification of tumours of the central nervous system.	/pubmed/17618441	Louis DN, Ohgaki H, Wiestler OD, Cavenee WK, Burger PC, Jouvet A, Scheithauer BW, Kleihues P.	Acta Neuropathol. 2007 Aug;114(2):97-109. Epub 2007 Jul 6. Review. Erratum in: Acta Neuropathol. 2007 Nov;114(5):547.	Acta Neuropathol. 2007	PubMed	citation	PMID:17618441	pubmed	17618441	create date:2007/07/10 | first author:Louis DN
Title	URL	Description	Details	ShortDetails	Resource	Type	Identifiers	Db	EntrezUID	Properties
A model of cerebral aspergillosis in non-immunosuppressed nursing rats.	/pubmed/17602232	Zimmerli S, Knecht U, Leib SL.	Acta Neuropathol. 2007 Oct;114(4):411-8. Epub 2007 Jun 30.	Acta Neuropathol. 2007	PubMed	citation	PMID:17602232	pubmed	17602232	create date:2007/07/03 | first author:Zimmerli S
Density of microvessels positive for CD105 (endoglin) is related to prognosis in meningiomas.	/pubmed/17594108	Barresi V, Cerasoli S, Vitarelli E, Tuccari G.	Acta Neuropathol. 2007 Aug;114(2):147-56. Epub 2007 Jun 27.	Acta Neuropathol. 2007	PubMed	citation	PMID:17594108	pubmed	17594108	create date:2007/06/28 | first author:Barresi V
Acrocallosal syndrome in fetus: focus on additional brain abnormalities.	/pubmed/17593378	Fernandez C, Soulier M, Coulibaly B, Liprandi A, Benoit B, Giuliano F, Sigaudy S, Figarella-Branger D, Fallet-Bianco C.	Acta Neuropathol. 2008 Jan;115(1):151-6. Epub 2007 Jun 26.	Acta Neuropathol. 2008	PubMed	citation	PMID:17593378	pubmed	17593378	create date:2007/06/27 | first author:Fernandez C
Morphological substrate of autonomic failure and neurohormonal dysfunction in multiple system atrophy: impact on determining phenotype spectrum.	/pubmed/17593377	Ozawa T.	Acta Neuropathol. 2007 Sep;114(3):201-11. Epub 2007 Jun 26. Review.	Acta Neuropathol. 2007	PubMed	citation	PMID:17593377	pubmed	17593377	create date:2007/06/27 | first author:Ozawa T
RAS/RAF pathway activation in gliomas: the result of copy number gains rather than activating mutations.	/pubmed/17588166	Jeuken J, van den Broecke C, Gijsen S, Boots-Sprenger S, Wesseling P.	Acta Neuropathol. 2007 Aug;114(2):121-33. Epub 2007 Jun 23.	Acta Neuropathol. 2007	PubMed	citation	PMID:17588166	pubmed	17588166	create date:2007/06/26 | first author:Jeuken J
Detection of amyloid beta aggregates in the brain of BALB/c mice after Chlamydia pneumoniae infection.	/pubmed/17581756	Boelen E, Stassen FR, van der Ven AJ, Lemmens MA, Steinbusch HP, Bruggeman CA, Schmitz C, Steinbusch HW.	Acta Neuropathol. 2007 Sep;114(3):255-61. Epub 2007 Jun 21.	Acta Neuropathol. 2007	PubMed	citation	PMID:17581756	pubmed	17581756	create date:2007/06/22 | first author:Boelen E
Neuropathologic diagnostic and nosologic criteria for frontotemporal lobar degeneration: consensus of the Consortium for Frontotemporal Lobar Degeneration.	/pubmed/17579875	Cairns NJ, Bigio EH, Mackenzie IR, Neumann M, Lee VM, Hatanpaa KJ, White CL 3rd, Schneider JA, Grinberg LT, Halliday G, Duyckaerts C, Lowe JS, Holm IE, Tolnay M, Okamoto K, Yokoo H, Murayama S, Woulfe J, Munoz DG, Dickson DW, Ince PG, Trojanowski JQ, et al.	Acta Neuropathol. 2007 Jul;114(1):5-22. Epub 2007 Jun 20.	Acta Neuropathol. 2007	PubMed	citation	PMID:17579875	pubmed	17579875	create date:2007/06/21 | first author:Cairns NJ
Lewy body dysphagia.	/pubmed/17576582	Kövari E, Burkhardt K, Lobrinus JA, Bouras C.	Acta Neuropathol. 2007 Sep;114(3):295-8. Epub 2007 Jun 19.	Acta Neuropathol. 2007	PubMed	citation	PMID:17576582	pubmed	17576582	create date:2007/06/20 | first author:Kövari E
A novel subtype of Creutzfeldt-Jakob disease characterized by a small 6 kDa PrP fragment.	/pubmed/17576581	Krebs B, Bader B, Klehmet J, Grasbon-Frodl E, Oertel WH, Zerr I, Stricker S, Zschenderlein R, Kretzschmar HA.	Acta Neuropathol. 2007 Aug;114(2):195-9. Epub 2007 Jun 19.	Acta Neuropathol. 2007	PubMed	citation	PMID:17576581	pubmed	17576581	create date:2007/06/20 | first author:Krebs B
Development of alpha-synuclein immunoreactive astrocytes in the forebrain parallels stages of intraneuronal pathology in sporadic Parkinson's disease.	/pubmed/17576580	Braak H, Sastre M, Del Tredici K.	Acta Neuropathol. 2007 Sep;114(3):231-41. Epub 2007 Jun 19.	Acta Neuropathol. 2007	PubMed	citation	PMID:17576580	pubmed	17576580	create date:2007/06/20 | first author:Braak H
Neurodegeneration involving putative respiratory neurons in Perry syndrome.	/pubmed/17576579	Tsuboi Y, Dickson DW, Nabeshima K, Schmeichel AM, Wszolek ZK, Yamada T, Benarroch EE.	Acta Neuropathol. 2008 Feb;115(2):263-8. Epub 2007 Jun 19.	Acta Neuropathol. 2008	PubMed	citation	PMID:17576579	pubmed	17576579	create date:2007/06/20 | first author:Tsuboi Y
Progranulin and frontotemporal lobar degeneration.	/pubmed/17572900	Pickering-Brown SM.	Acta Neuropathol. 2007 Jul;114(1):39-47. Epub 2007 Jun 16. Review.	Acta Neuropathol. 2007	PubMed	citation	PMID:17572900	pubmed	17572900	create date:2007/06/19 | first author:Pickering-Brown SM
Frontotemporal lobar degeneration--a coming of age.	/pubmed/17572899	Mann D.	Acta Neuropathol. 2007 Jul;114(1):1-4. Epub 2007 Jun 16. No abstract available.	Acta Neuropathol. 2007	PubMed	citation	PMID:17572899	pubmed	17572899	create date:2007/06/19 | first author:Mann D
TDP-43 in differential diagnosis of motor neuron disorders.	/pubmed/17569066	Dickson DW, Josephs KA, Amador-Ortiz C.	Acta Neuropathol. 2007 Jul;114(1):71-9. Epub 2007 Jun 14.	Acta Neuropathol. 2007	PubMed	citation	PMID:17569066	pubmed	17569066	create date:2007/06/15 | first author:Dickson DW
Frontotemporal lobar degeneration: clinical and pathological relationships.	/pubmed/17569065	Snowden J, Neary D, Mann D.	Acta Neuropathol. 2007 Jul;114(1):31-8. Epub 2007 Jun 14. Review.	Acta Neuropathol. 2007	PubMed	citation	PMID:17569065	pubmed	17569065	create date:2007/06/15 | first author:Snowden J
Gene expression analysis of frontotemporal lobar degeneration of the motor neuron disease type with ubiquitinated inclusions.	/pubmed/17569064	Mishra M, Paunesku T, Woloschak GE, Siddique T, Zhu LJ, Lin S, Greco K, Bigio EH.	Acta Neuropathol. 2007 Jul;114(1):81-94. Epub 2007 Jun 14.	Acta Neuropathol. 2007	PubMed	citation	PMID:17569064	pubmed	17569064	create date:2007/06/15 | first author:Mishra M
Immunohistochemical localization of NUB1, a synphilin-1-binding protein, in neurodegenerative disorders.	/pubmed/17549501	Tanji K, Mori F, Kakita A, Zhang H, Kito K, Kamitani T, Takahashi H, Wakabayashi K.	Acta Neuropathol. 2007 Oct;114(4):365-71. Epub 2007 Jun 5.	Acta Neuropathol. 2007	PubMed	citation	PMID:17549501	pubmed	17549501	create date:2007/06/06 | first author:Tanji K
Frontotemporal lobar degeneration: recent progress in antemortem diagnosis.	/pubmed/17541785	Bian H, Grossman M.	Acta Neuropathol. 2007 Jul;114(1):23-9. Epub 2007 Jun 2. Review.	Acta Neuropathol. 2007	PubMed	citation	PMID:17541785	pubmed	17541785	create date:2007/06/02 | first author:Bian H
WHO grade associated downregulation of MHC class I antigen-processing machinery components in human astrocytomas: does it reflect a potential immune escape mechanism?	/pubmed/17541610	Mehling M, Simon P, Mittelbronn M, Meyermann R, Ferrone S, Weller M, Wiendl H.	Acta Neuropathol. 2007 Aug;114(2):111-9. Epub 2007 May 31.	Acta Neuropathol. 2007	PubMed	citation	PMID:17541610	pubmed	17541610	create date:2007/06/02 | first author:Mehling M
TDP-43 proteinopathy: the neuropathology underlying major forms of sporadic and familial frontotemporal lobar degeneration and motor neuron disease.	/pubmed/17492294	Kwong LK, Neumann M, Sampathu DM, Lee VM, Trojanowski JQ.	Acta Neuropathol. 2007 Jul;114(1):63-70. Epub 2007 May 10. Review.	Acta Neuropathol. 2007	PubMed	citation	PMID:17492294	pubmed	17492294	create date:2007/05/12 | first author:Kwong LK
Different networks, common growth factors: shared growth factors and receptors of the vascular and the nervous system.	/pubmed/17492293	Raab S, Plate KH.	Acta Neuropathol. 2007 Jun;113(6):607-26. Epub 2007 May 10. Review.	Acta Neuropathol. 2007	PubMed	citation	PMID:17492293	pubmed	17492293	create date:2007/05/12 | first author:Raab S
Co-expression of cyclin D1 and phosphorylated ribosomal S6 proteins in hemimegalencephaly.	/pubmed/17483958	Aronica E, Boer K, Baybis M, Yu J, Crino P.	Acta Neuropathol. 2007 Sep;114(3):287-93. Epub 2007 May 5.	Acta Neuropathol. 2007	PubMed	citation	PMID:17483958	pubmed	17483958	create date:2007/05/08 | first author:Aronica E
More frequent Lewy bodies but less frequent Alzheimer-type lesions in multiple system atrophy as compared to age-matched control brains.	/pubmed/17476513	Jellinger KA.	Acta Neuropathol. 2007 Sep;114(3):299-303. Epub 2007 May 3. No abstract available.	Acta Neuropathol. 2007	PubMed	citation	PMID:17476513	pubmed	17476513	create date:2007/05/04 | first author:Jellinger KA
The neuropathology and clinical phenotype of FTD with progranulin mutations.	/pubmed/17458552	Mackenzie IR.	Acta Neuropathol. 2007 Jul;114(1):49-54. Epub 2007 Apr 26. Review.	Acta Neuropathol. 2007	PubMed	citation	PMID:17458552	pubmed	17458552	create date:2007/04/27 | first author:Mackenzie IR
Valosin-containing protein and the pathogenesis of frontotemporal dementia associated with inclusion body myopathy.	/pubmed/17457594	Guinto JB, Ritson GP, Taylor JP, Forman MS.	Acta Neuropathol. 2007 Jul;114(1):55-61. Epub 2007 Apr 25. Review.	Acta Neuropathol. 2007	PubMed	citation	PMID:17457594	pubmed	17457594	create date:2007/04/26 | first author:Guinto JB
The dentate nucleus in Friedreich's ataxia: the role of iron-responsive proteins.	/pubmed/17443334	Koeppen AH, Michael SC, Knutson MD, Haile DJ, Qian J, Levi S, Santambrogio P, Garrick MD, Lamarche JB.	Acta Neuropathol. 2007 Aug;114(2):163-73. Epub 2007 Apr 11.	Acta Neuropathol. 2007	PubMed	citation	PMID:17443334	pubmed	17443334	create date:2007/04/20 | first author:Koeppen AH
Morphological and biochemical characterisation of sensory neurons infected in vitro with rabies virus.	/pubmed/17440742	Martínez-Gutiérrez M, Castellanos JE.	Acta Neuropathol. 2007 Sep;114(3):263-9. Epub 2007 Apr 14.	Acta Neuropathol. 2007	PubMed	citation	PMID:17440742	pubmed	17440742	create date:2007/04/19 | first author:Martínez-Gutiérrez M
Chronic ethanol exposure causes mitochondrial dysfunction and oxidative stress in immature central nervous system neurons.	/pubmed/17431646	Chu J, Tong M, de la Monte SM.	Acta Neuropathol. 2007 Jun;113(6):659-73. Epub 2007 Mar 13.	Acta Neuropathol. 2007	PubMed	citation	PMID:17431646	pubmed	17431646	create date:2007/04/14 | first author:Chu J
Cellular localization of pituitary adenylate cyclase-activating peptide (PACAP) following traumatic brain injury in humans.	/pubmed/17431645	van Landeghem FK, Weiss T, Oehmichen M, von Deimling A.	Acta Neuropathol. 2007 Jun;113(6):683-93. Epub 2007 Mar 13.	Acta Neuropathol. 2007	PubMed	citation	PMID:17431645	pubmed	17431645	create date:2007/04/14 | first author:van Landeghem FK
Molecular array analyses of 51 pediatric tumors shows overlap between malignant intracranial ectomesenchymoma and MPNST but not medulloblastoma or atypical teratoid rhabdoid tumor.	/pubmed/17431644	Kleinschmidt-DeMasters BK, Lovell MA, Donson AM, Wilkinson CC, Madden JR, Addo-Yobo SO, Lillehei KO, Foreman NK.	Acta Neuropathol. 2007 Jun;113(6):695-703. Epub 2007 Mar 13.	Acta Neuropathol. 2007	PubMed	citation	PMID:17431644	pubmed	17431644	create date:2007/04/14 | first author:Kleinschmidt-DeMasters BK
Amyloid precursor protein cytoplasmic domain with phospho-Thr668 accumulates in Alzheimer's disease and its transgenic models: a role to mediate interaction of Abeta and tau.	/pubmed/17431643	Shin RW, Ogino K, Shimabuku A, Taki T, Nakashima H, Ishihara T, Kitamoto T.	Acta Neuropathol. 2007 Jun;113(6):627-36. Epub 2007 Mar 13.	Acta Neuropathol. 2007	PubMed	citation	PMID:17431643	pubmed	17431643	create date:2007/04/14 | first author:Shin RW
Malignant glioneuronal tumor of the adult cerebrum with neuropil-like islands involving proliferating nodules": confirmatory report of an unusual variant."	/pubmed/17429663	Vajtai I, Reinert MM.	Acta Neuropathol. 2007 Jun;113(6):711-3. Epub 2007 Apr 11. No abstract available.	Acta Neuropathol. 2007	PubMed	citation	PMID:17429663	pubmed	17429663	create date:2007/04/13 | first author:Vajtai I
Absence of heterogeneous nuclear ribonucleoproteins and survival motor neuron protein in TDP-43 positive inclusions in frontotemporal lobar degeneration.	/pubmed/17415574	Neumann M, Igaz LM, Kwong LK, Nakashima-Yasuda H, Kolb SJ, Dreyfuss G, Kretzschmar HA, Trojanowski JQ, Lee VM.	Acta Neuropathol. 2007 May;113(5):543-8. Epub 2007 Apr 6.	Acta Neuropathol. 2007	PubMed	citation	PMID:17415574	pubmed	17415574	create date:2007/04/07 | first author:Neumann M
Silver diagnosis in neuropathology: principles, practice and revised interpretation.	/pubmed/17401570	Uchihara T.	Acta Neuropathol. 2007 May;113(5):483-99. Epub 2007 Mar 31. Review.	Acta Neuropathol. 2007	PubMed	citation	PMID:17401570	pubmed	17401570	create date:2007/04/03 | first author:Uchihara T
Myopathy with tubulin-reactive inclusions in two cats.	/pubmed/17393175	Shelton GD, Sturges BK, Lyons LA, Williams DC, Aleman M, Jiang Y, Mizisin AP.	Acta Neuropathol. 2007 Nov;114(5):537-42. Epub 2007 Mar 29.	Acta Neuropathol. 2007	PubMed	citation	PMID:17393175	pubmed	17393175	create date:2007/03/30 | first author:Shelton GD
Ischemic preconditioning upregulates expression of phospholipase D2 in the rat hippocampus.	/pubmed/17393174	Min do S, Choi JS, Kim HY, Shin MK, Kim MK, Lee MY.	Acta Neuropathol. 2007 Aug;114(2):157-62. Epub 2007 Mar 29.	Acta Neuropathol. 2007	PubMed	citation	PMID:17393174	pubmed	17393174	create date:2007/03/30 | first author:Min do S
Disruption of microtubule network by Alzheimer abnormally hyperphosphorylated tau.	/pubmed/17372746	Li B, Chohan MO, Grundke-Iqbal I, Iqbal K.	Acta Neuropathol. 2007 May;113(5):501-11. Epub 2007 Mar 20.	Acta Neuropathol. 2007	PubMed	citation	PMID:17372746	pubmed	17372746	create date:2007/03/21 | first author:Li B
Human parathyroid hormone-related protein and human parathyroid hormone receptor type 1 are expressed in human medulloblastomas and regulate cell proliferation and apoptosis in medulloblastoma-derived cell lines.	/pubmed/17372745	Gessi M, Monego G, Calviello G, Lanza P, Giangaspero F, Silvestrini A, Lauriola L, Ranelletti FO.	Acta Neuropathol. 2007 Aug;114(2):135-45. Epub 2007 Mar 20.	Acta Neuropathol. 2007	PubMed	citation	PMID:17372745	pubmed	17372745	create date:2007/03/21 | first author:Gessi M
Active caspase-3 in the sudden infant death syndrome (SIDS) brainstem.	/pubmed/17364171	Machaalani R, Rodriguez M, Waters KA.	Acta Neuropathol. 2007 May;113(5):577-84. Epub 2007 Mar 16.	Acta Neuropathol. 2007	PubMed	citation	PMID:17364171	pubmed	17364171	create date:2007/03/17 | first author:Machaalani R
Phosphorylation and cleavage of tau in non-AD tauopathies.	/pubmed/17357802	Guillozet-Bongaarts AL, Glajch KE, Libson EG, Cahill ME, Bigio E, Berry RW, Binder LI.	Acta Neuropathol. 2007 May;113(5):513-20. Epub 2007 Mar 15.	Acta Neuropathol. 2007	PubMed	citation	PMID:17357802	pubmed	17357802	create date:2007/03/16 | first author:Guillozet-Bongaarts AL
Massive myelinolytic leukoencephalopathy in a patient medicated with low-dose oral methotrexate for rheumatoid arthritis: an autopsy report.	/pubmed/17357801	Yokoo H, Nakazato Y, Harigaya Y, Sasaki N, Igeta Y, Itoh H.	Acta Neuropathol. 2007 Oct;114(4):425-30. Epub 2007 Mar 15.	Acta Neuropathol. 2007	PubMed	citation	PMID:17357801	pubmed	17357801	create date:2007/03/16 | first author:Yokoo H
Novel fibroblastic onion bulbs in a demyelinating avian peripheral neuropathy produced by riboflavin deficiency.	/pubmed/17357800	Cai Z, Blumbergs PC, Finnie JW, Manavis J, Thompson PD.	Acta Neuropathol. 2007 Aug;114(2):187-94. Epub 2007 Mar 15.	Acta Neuropathol. 2007	PubMed	citation	PMID:17357800	pubmed	17357800	create date:2007/03/16 | first author:Cai Z
TDP-43 immunoreactivity in neuronal inclusions in familial amyotrophic lateral sclerosis with or without SOD1 gene mutation.	/pubmed/17333220	Tan CF, Eguchi H, Tagawa A, Onodera O, Iwasaki T, Tsujino A, Nishizawa M, Kakita A, Takahashi H.	Acta Neuropathol. 2007 May;113(5):535-42. Epub 2007 Feb 27.	Acta Neuropathol. 2007	PubMed	citation	PMID:17333220	pubmed	17333220	create date:2007/03/03 | first author:Tan CF
The expansion of 300 CTG repeats in myotonic dystrophy transgenic mice does not induce sensory or motor neuropathy.	/pubmed/17318633	Gantelet E, Kraftsik R, Delaloye S, Gourdon G, Kuntzer T, Barakat-Walter I.	Acta Neuropathol. 2007 Aug;114(2):175-85. Epub 2007 Feb 22.	Acta Neuropathol. 2007	PubMed	citation	PMID:17318633	pubmed	17318633	create date:2007/02/24 | first author:Gantelet E
Moderate loss of cerebellar Purkinje cells after chronic bilateral common carotid artery occlusion in rats.	/pubmed/17308915	Kántor O, Schmitz C, Feiser J, Brasnjevic I, Korr H, Busto R, Ginsberg MD, Schmidt-Kastner R.	Acta Neuropathol. 2007 May;113(5):549-58. Epub 2007 Feb 17.	Acta Neuropathol. 2007	PubMed	citation	PMID:17308915	pubmed	17308915	create date:2007/02/20 | first author:Kántor O
A ferritin tracer study of compensatory spinal CSF outflow pathways in kaolin-induced hydrocephalus.	/pubmed/17295026	Voelz K, Kondziella D, von Rautenfeld DB, Brinker T, Lüdemann W.	Acta Neuropathol. 2007 May;113(5):569-75. Epub 2007 Feb 13.	Acta Neuropathol. 2007	PubMed	citation	PMID:17295026	pubmed	17295026	create date:2007/02/14 | first author:Voelz K
Parkinson's disease: lesions in dorsal horn layer I, involvement of parasympathetic and sympathetic pre- and postganglionic neurons.	/pubmed/17294202	Braak H, Sastre M, Bohl JR, de Vos RA, Del Tredici K.	Acta Neuropathol. 2007 Apr;113(4):421-9. Epub 2007 Feb 9.	Acta Neuropathol. 2007	PubMed	citation	PMID:17294202	pubmed	17294202	create date:2007/02/13 | first author:Braak H
Diagnostic value of ultrastructural nerve examination in Charcot-Marie-Tooth disease: two CMT 1B cases with pseudo-recessive inheritance.	/pubmed/17294201	Vallat JM, Magy L, Lagrange E, Sturtz F, Magdelaine C, Grid D, Tazir M.	Acta Neuropathol. 2007 Apr;113(4):443-9. Epub 2007 Feb 10.	Acta Neuropathol. 2007	PubMed	citation	PMID:17294201	pubmed	17294201	create date:2007/02/13 | first author:Vallat JM
Increased expression of neuregulin-1 in differentiating muscle satellite cells and in motoneurons during muscle regeneration.	/pubmed/17294200	Hirata M, Sakuma K, Okajima S, Fujiwara H, Inashima S, Yasuhara M, Kubo T.	Acta Neuropathol. 2007 Apr;113(4):451-9. Epub 2007 Feb 9.	Acta Neuropathol. 2007	PubMed	citation	PMID:17294200	pubmed	17294200	create date:2007/02/13 | first author:Hirata M
Effects of beta-amyloid protein on M1 and M2 subtypes of muscarinic acetylcholine receptors in the medial septum-diagonal band complex of the rat: relationship with cholinergic, GABAergic, and calcium-binding protein perikarya.	/pubmed/17294199	González I, Arévalo-Serrano J, Sanz-Anquela JM, Gonzalo-Ruiz A.	Acta Neuropathol. 2007 Jun;113(6):637-51. Epub 2007 Feb 9.	Acta Neuropathol. 2007	PubMed	citation	PMID:17294199	pubmed	17294199	create date:2007/02/13 | first author:González I
Title	URL	Description	Details	ShortDetails	Resource	Type	Identifiers	Db	EntrezUID	Properties
The enigma of vascular cognitive disorder and vascular dementia.	/pubmed/17285295	Jellinger KA.	Acta Neuropathol. 2007 Apr;113(4):349-88. Epub 2007 Feb 7. Review.	Acta Neuropathol. 2007	PubMed	citation	PMID:17285295	pubmed	17285295	create date:2007/02/08 | first author:Jellinger KA
Similar topographical distribution of neurofibrillary tangles in amyotrophic lateral sclerosis and parkinsonism-dementia complex in people living in the Kii peninsula of Japan suggests a single tauopathy.	/pubmed/17277950	Mimuro M, Kokubo Y, Kuzuhara S.	Acta Neuropathol. 2007 Jun;113(6):653-8. Epub 2007 Feb 3. Erratum in: Acta Neuropathol (Berl). 2007 Jun;113(6):715-6.	Acta Neuropathol. 2007	PubMed	citation	PMID:17277950	pubmed	17277950	create date:2007/02/06 | first author:Mimuro M
Ependymoma gene expression profiles associated with histological subtype, proliferation, and patient survival.	/pubmed/17265049	Lukashova-v Zangen I, Kneitz S, Monoranu CM, Rutkowski S, Hinkes B, Vince GH, Huang B, Roggendorf W.	Acta Neuropathol. 2007 Mar;113(3):325-37. Epub 2007 Jan 31.	Acta Neuropathol. 2007	PubMed	citation	PMID:17265049	pubmed	17265049	create date:2007/02/01 | first author:Lukashova-v Zangen I
Dexamethasone attenuates early expression of three molecules associated with microglia/macrophages activation following rat traumatic brain injury.	/pubmed/17265048	Zhang Z, Zhang Z, Artelt M, Burnet M, Schluesener HJ.	Acta Neuropathol. 2007 Jun;113(6):675-82. Epub 2007 Jan 31.	Acta Neuropathol. 2007	PubMed	citation	PMID:17265048	pubmed	17265048	create date:2007/02/01 | first author:Zhang Z
Comparable myelinated nerve pathology in feline and human diabetes mellitus.	/pubmed/17237938	Mizisin AP, Nelson RW, Sturges BK, Vernau KM, Lecouteur RA, Williams DC, Burgers ML, Shelton GD.	Acta Neuropathol. 2007 Apr;113(4):431-42. Epub 2007 Jan 20.	Acta Neuropathol. 2007	PubMed	citation	PMID:17237938	pubmed	17237938	create date:2007/01/24 | first author:Mizisin AP
Intraneuronal Abeta immunoreactivity is not a predictor of brain amyloidosis-beta or neurofibrillary degeneration.	/pubmed/17237937	Wegiel J, Kuchna I, Nowicki K, Frackowiak J, Mazur-Kolecka B, Imaki H, Wegiel J, Mehta PD, Silverman WP, Reisberg B, Deleon M, Wisniewski T, Pirttilla T, Frey H, Lehtimäki T, Kivimäki T, Visser FE, Kamphorst W, Potempska A, Bolton D, Currie JR, Miller DL.	Acta Neuropathol. 2007 Apr;113(4):389-402. Epub 2007 Jan 20.	Acta Neuropathol. 2007	PubMed	citation	PMID:17237937	pubmed	17237937	create date:2007/01/24 | first author:Wegiel J
Mutant ubiquitin and p62 immunoreactivity in cases of combined multiple system atrophy and Alzheimer's disease.	/pubmed/17237936	Terni B, Rey MJ, Boluda S, Torrejón-Escribano B, Sabate MP, Calopa M, van Leeuwen FW, Ferrer I.	Acta Neuropathol. 2007 Apr;113(4):403-16. Epub 2007 Jan 20.	Acta Neuropathol. 2007	PubMed	citation	PMID:17237936	pubmed	17237936	create date:2007/01/24 | first author:Terni B
Decreased GAD67 mRNA levels in cerebellar Purkinje cells in autism: pathophysiological implications.	/pubmed/17235515	Yip J, Soghomonian JJ, Blatt GJ.	Acta Neuropathol. 2007 May;113(5):559-68. Epub 2007 Jan 18.	Acta Neuropathol. 2007	PubMed	citation	PMID:17235515	pubmed	17235515	create date:2007/01/20 | first author:Yip J
PIK3CA alterations in primary (de novo) and secondary glioblastomas.	/pubmed/17235514	Kita D, Yonekawa Y, Weller M, Ohgaki H.	Acta Neuropathol. 2007 Mar;113(3):295-302. Epub 2007 Jan 18.	Acta Neuropathol. 2007	PubMed	citation	PMID:17235514	pubmed	17235514	create date:2007/01/20 | first author:Kita D
Expression patterns of LIS1, dynein and their interaction partners dynactin, NudE, NudEL and NudC in human gliomas suggest roles in invasion and proliferation.	/pubmed/17221205	Suzuki SO, McKenney RJ, Mawatari SY, Mizuguchi M, Mikami A, Iwaki T, Goldman JE, Canoll P, Vallee RB.	Acta Neuropathol. 2007 May;113(5):591-9. Epub 2007 Jan 13.	Acta Neuropathol. 2007	PubMed	citation	PMID:17221205	pubmed	17221205	create date:2007/01/16 | first author:Suzuki SO
Nuclear beta-catenin accumulation associates with epithelial morphogenesis in craniopharyngiomas.	/pubmed/17221204	Buslei R, Hölsken A, Hofmann B, Kreutzer J, Siebzehnrubl F, Hans V, Oppel F, Buchfelder M, Fahlbusch R, Blümcke I.	Acta Neuropathol. 2007 May;113(5):585-90. Epub 2007 Jan 13.	Acta Neuropathol. 2007	PubMed	citation	PMID:17221204	pubmed	17221204	create date:2007/01/16 | first author:Buslei R
A new clinico-pathological classification system for mesial temporal sclerosis.	/pubmed/17221203	Blümcke I, Pauli E, Clusmann H, Schramm J, Becker A, Elger C, Merschhemke M, Meencke HJ, Lehmann T, von Deimling A, Scheiwe C, Zentner J, Volk B, Romstöck J, Stefan H, Hildebrandt M.	Acta Neuropathol. 2007 Mar;113(3):235-44. Epub 2007 Jan 13.	Acta Neuropathol. 2007	PubMed	citation	PMID:17221203	pubmed	17221203	create date:2007/01/16 | first author:Blümcke I
Ubiquitinated pathological lesions in frontotemporal lobar degeneration contain the TAR DNA-binding protein, TDP-43.	/pubmed/17219193	Davidson Y, Kelley T, Mackenzie IR, Pickering-Brown S, Du Plessis D, Neary D, Snowden JS, Mann DM.	Acta Neuropathol. 2007 May;113(5):521-33. Epub 2007 Jan 12.	Acta Neuropathol. 2007	PubMed	citation	PMID:17219193	pubmed	17219193	create date:2007/01/16 | first author:Davidson Y
Analysis of alpha-synuclein, dopamine and parkin pathways in neuropathologically confirmed parkinsonian nigra.	/pubmed/17203291	Moran LB, Croisier E, Duke DC, Kalaitzakis ME, Roncaroli F, Deprez M, Dexter DT, Pearce RK, Graeber MB.	Acta Neuropathol. 2007 Mar;113(3):253-63. Epub 2007 Jan 4.	Acta Neuropathol. 2007	PubMed	citation	PMID:17203291	pubmed	17203291	create date:2007/01/05 | first author:Moran LB
Hippocampal sclerosis dementia differs from hippocampal sclerosis in frontal lobe degeneration.	/pubmed/17195931	Amador-Ortiz C, Ahmed Z, Zehr C, Dickson DW.	Acta Neuropathol. 2007 Mar;113(3):245-52. Epub 2006 Dec 30.	Acta Neuropathol. 2007	PubMed	citation	PMID:17195931	pubmed	17195931	create date:2007/01/02 | first author:Amador-Ortiz C
The novel Tau mutation G335S: clinical, neuropathological and molecular characterization.	/pubmed/17186252	Spina S, Murrell JR, Yoshida H, Ghetti B, Bermingham N, Sweeney B, Dlouhy SR, Crowther RA, Goedert M, Keohane C.	Acta Neuropathol. 2007 Apr;113(4):461-70. Epub 2006 Dec 22.	Acta Neuropathol. 2007	PubMed	citation	PMID:17186252	pubmed	17186252	create date:2006/12/23 | first author:Spina S
Tuberculous encephalopathy: a reappraisal.	/pubmed/17171342	Lammie GA, Hewlett RH, Schoeman JF, Donald PR.	Acta Neuropathol. 2007 Mar;113(3):227-34. Epub 2006 Dec 14. Review.	Acta Neuropathol. 2007	PubMed	citation	PMID:17171342	pubmed	17171342	create date:2006/12/16 | first author:Lammie GA
Extradural ependymal tumor with myxopapillary and ependymoblastic differentiation in a case of Schinzel-Giedion syndrome.	/pubmed/17165030	Beschorner R, Wehrmann M, Ernemann U, Bonin M, Horber V, Oehl-Jaschkowitz B, Meyermann R, Dufke A.	Acta Neuropathol. 2007 Mar;113(3):339-46. Epub 2006 Dec 13.	Acta Neuropathol. 2007	PubMed	citation	PMID:17165030	pubmed	17165030	create date:2006/12/14 | first author:Beschorner R
Subtypes of oligodendroglioma defined by 1p,19q deletions, differ in the proportion of apoptotic cells but not in replication-licensed non-proliferating cells.	/pubmed/17160531	Wharton SB, Maltby E, Jellinek DA, Levy D, Atkey N, Hibberd S, Crimmins D, Stoeber K, Williams GH.	Acta Neuropathol. 2007 Feb;113(2):119-27. Epub 2006 Dec 9.	Acta Neuropathol. 2007	PubMed	citation	PMID:17160531	pubmed	17160531	create date:2006/12/13 | first author:Wharton SB
Recurrent glioblastoma diagnosed by fluorescence in situ hybridization for EGFR.	/pubmed/17151838	Grunkemeier MN, Turner K, McLendon RE.	Acta Neuropathol. 2007 Feb;113(2):217-9. Epub 2006 Dec 7. No abstract available.	Acta Neuropathol. 2007	PubMed	citation	PMID:17151838	pubmed	17151838	create date:2006/12/08 | first author:Grunkemeier MN
Lrrk2 G2019S substitution in frontotemporal lobar degeneration with ubiquitin-immunoreactive neuronal inclusions.	/pubmed/17151837	Dächsel JC, Ross OA, Mata IF, Kachergus J, Toft M, Cannon A, Baker M, Adamson J, Hutton M, Dickson DW, Farrer MJ.	Acta Neuropathol. 2007 May;113(5):601-6. Epub 2006 Dec 7.	Acta Neuropathol. 2007	PubMed	citation	PMID:17151837	pubmed	17151837	create date:2006/12/08 | first author:Dächsel JC
The ubiquitin-binding protein p62 identifies argyrophilic grain pathology with greater sensitivity than conventional silver stains.	/pubmed/17146637	Scott IS, Lowe JS.	Acta Neuropathol. 2007 Apr;113(4):417-20. Epub 2006 Dec 5.	Acta Neuropathol. 2007	PubMed	citation	PMID:17146637	pubmed	17146637	create date:2006/12/06 | first author:Scott IS
Absence of aquaporin-4 expression in lesions of neuromyelitis optica but increased expression in multiple sclerosis lesions and normal-appearing white matter.	/pubmed/17143632	Sinclair C, Kirk J, Herron B, Fitzgerald U, McQuaid S.	Acta Neuropathol. 2007 Feb;113(2):187-94. Epub 2006 Dec 2.	Acta Neuropathol. 2007	PubMed	citation	PMID:17143632	pubmed	17143632	create date:2006/12/05 | first author:Sinclair C
Notch1 and its ligand Jagged1 are present in remyelination in a T-cell- and antibody-mediated model of inflammatory demyelination.	/pubmed/17136549	Seifert T, Bauer J, Weissert R, Fazekas F, Storch MK.	Acta Neuropathol. 2007 Feb;113(2):195-203. Epub 2006 Nov 30.	Acta Neuropathol. 2007	PubMed	citation	PMID:17136549	pubmed	17136549	create date:2006/12/01 | first author:Seifert T
TPPP/p25 in brain tumours: expression in non-neoplastic oligodendrocytes but not in oligodendroglioma cells.	/pubmed/17136548	Preusser M, Lehotzky A, Budka H, Ovádi J, Kovács GG.	Acta Neuropathol. 2007 Feb;113(2):213-5. Epub 2006 Nov 29. No abstract available.	Acta Neuropathol. 2007	PubMed	citation	PMID:17136548	pubmed	17136548	create date:2006/12/01 | first author:Preusser M
Accelerated infarct development, cytogenesis and apoptosis following transient cerebral ischemia in aged rats.	/pubmed/17131130	Popa-Wagner A, Badan I, Walker L, Groppa S, Patrana N, Kessler C.	Acta Neuropathol. 2007 Mar;113(3):277-93. Epub 2006 Nov 28.	Acta Neuropathol. 2007	PubMed	citation	PMID:17131130	pubmed	17131130	create date:2006/11/30 | first author:Popa-Wagner A
Effects of Cerebrolysin on neurogenesis in an APP transgenic model of Alzheimer's disease.	/pubmed/17131129	Rockenstein E, Mante M, Adame A, Crews L, Moessler H, Masliah E.	Acta Neuropathol. 2007 Mar;113(3):265-75. Epub 2006 Nov 28.	Acta Neuropathol. 2007	PubMed	citation	PMID:17131129	pubmed	17131129	create date:2006/11/30 | first author:Rockenstein E
The brain-specific protein TPPP/p25 in pathological protein deposits of neurodegenerative diseases.	/pubmed/17123092	Kovács GG, Gelpi E, Lehotzky A, Höftberger R, Erdei A, Budka H, Ovádi J.	Acta Neuropathol. 2007 Feb;113(2):153-61. Epub 2006 Nov 23.	Acta Neuropathol. 2007	PubMed	citation	PMID:17123092	pubmed	17123092	create date:2006/11/24 | first author:Kovács GG
Recurrent cytogenetic aberrations in central neurocytomas and their biological relevance.	/pubmed/17123091	Korshunov A, Sycheva R, Golanov A.	Acta Neuropathol. 2007 Mar;113(3):303-12. Epub 2006 Nov 23.	Acta Neuropathol. 2007	PubMed	citation	PMID:17123091	pubmed	17123091	create date:2006/11/24 | first author:Korshunov A
Low grade malignant peripheral nerve sheath tumor with smooth muscle differentiation.	/pubmed/17119986	Rodriguez FJ, Scheithauer BW, Abell-Aleff PC, Elamin E, Erlandson RA.	Acta Neuropathol. 2007 Jun;113(6):705-9. Epub 2006 Nov 21.	Acta Neuropathol. 2007	PubMed	citation	PMID:17119986	pubmed	17119986	create date:2006/11/23 | first author:Rodriguez FJ
Increased expression of phosphate-activated glutaminase in hippocampal neurons in human mesial temporal lobe epilepsy.	/pubmed/17115168	Eid T, Hammer J, Rundén-Pran E, Roberg B, Thomas MJ, Osen K, Davanger S, Laake P, Torgner IA, Lee TS, Kim JH, Spencer DD, Ottersen OP, de Lanerolle NC.	Acta Neuropathol. 2007 Feb;113(2):137-52. Epub 2006 Nov 18.	Acta Neuropathol. 2007	PubMed	citation	PMID:17115168	pubmed	17115168	create date:2006/11/23 | first author:Eid T
Involvement of hypocretin neurons in multiple system atrophy.	/pubmed/17089135	Benarroch EE, Schmeichel AM, Sandroni P, Low PA, Parisi JE.	Acta Neuropathol. 2007 Jan;113(1):75-80. Epub 2006 Nov 7.	Acta Neuropathol. 2007	PubMed	citation	PMID:17089135	pubmed	17089135	create date:2006/11/08 | first author:Benarroch EE
Neurofibrillary tangle-predominant dementia: comparison with classical Alzheimer disease.	/pubmed/17089134	Jellinger KA, Attems J.	Acta Neuropathol. 2007 Feb;113(2):107-17. Epub 2006 Nov 7.	Acta Neuropathol. 2007	PubMed	citation	PMID:17089134	pubmed	17089134	create date:2006/11/08 | first author:Jellinger KA
Homozygous GAD65 and heterozygous GAD67 knock-out mice reveal normal retinal development and maintenance despite reduced amounts of GABA.	/pubmed/17089133	May CA, Nakamura K, Fujiyama F, Komatsu Y, Yanagawa Y.	Acta Neuropathol. 2007 Jan;113(1):101-3. Epub 2006 Nov 7. No abstract available.	Acta Neuropathol. 2007	PubMed	citation	PMID:17089133	pubmed	17089133	create date:2006/11/08 | first author:May CA
Relation of hippocampal phospho-SAPK/JNK granules in Alzheimer's disease and tauopathies to granulovacuolar degeneration bodies.	/pubmed/17089132	Lagalwar S, Berry RW, Binder LI.	Acta Neuropathol. 2007 Jan;113(1):63-73. Epub 2006 Nov 7.	Acta Neuropathol. 2007	PubMed	citation	PMID:17089132	pubmed	17089132	create date:2006/11/08 | first author:Lagalwar S
Degeneration of cardiac sympathetic nerve can occur in multiple system atrophy.	/pubmed/17089131	Orimo S, Kanazawa T, Nakamura A, Uchihara T, Mori F, Kakita A, Wakabayashi K, Takahashi H.	Acta Neuropathol. 2007 Jan;113(1):81-6. Epub 2006 Nov 7.	Acta Neuropathol. 2007	PubMed	citation	PMID:17089131	pubmed	17089131	create date:2006/11/08 | first author:Orimo S
The distribution of cerebrovascular amyloid in Alzheimer's disease varies with ApoE genotype.	/pubmed/17089130	Trembath D, Ervin JF, Broom L, Szymanski M, Welsh-Bohmer K, Pieper C, Hulette CM.	Acta Neuropathol. 2007 Jan;113(1):23-31. Epub 2006 Nov 7.	Acta Neuropathol. 2007	PubMed	citation	PMID:17089130	pubmed	17089130	create date:2006/11/08 | first author:Trembath D
Biochemical and pathological characterization of frontotemporal dementia due to a Leu266Val mutation in microtubule-associated protein tau in an African American individual.	/pubmed/17072625	Van Deerlin VM, Forman MS, Farmer JM, Grossman M, Joyce S, Crowe A, Trojanowski JQ, Lee VM, Chatterjee A.	Acta Neuropathol. 2007 Apr;113(4):471-9. Epub 2006 Oct 28.	Acta Neuropathol. 2007	PubMed	citation	PMID:17072625	pubmed	17072625	create date:2006/10/31 | first author:Van Deerlin VM
Ependymomas with neuronal differentiation: a morphologic and immunohistochemical spectrum.	/pubmed/17061076	Rodriguez FJ, Scheithauer BW, Robbins PD, Burger PC, Hessler RB, Perry A, Abell-Aleff PC, Mierau GW.	Acta Neuropathol. 2007 Mar;113(3):313-24. Epub 2006 Oct 24.	Acta Neuropathol. 2007	PubMed	citation	PMID:17061076	pubmed	17061076	create date:2006/10/25 | first author:Rodriguez FJ
Granulocyte-colony stimulating factor (G-CSF) and G-CSF receptor expression in human ischemic stroke.	/pubmed/17047971	Hasselblatt M, Jeibmann A, Riesmeier B, Maintz D, Schäbitz WR.	Acta Neuropathol. 2007 Jan;113(1):45-51. Epub 2006 Oct 18.	Acta Neuropathol. 2007	PubMed	citation	PMID:17047971	pubmed	17047971	create date:2006/10/19 | first author:Hasselblatt M
Assessing the cognitive impact of Alzheimer disease pathology and vascular burden in the aging brain: the Geneva experience.	/pubmed/17036244	Giannakopoulos P, Gold G, Kövari E, von Gunten A, Imhof A, Bouras C, Hof PR.	Acta Neuropathol. 2007 Jan;113(1):1-12. Epub 2006 Oct 12. Review.	Acta Neuropathol. 2007	PubMed	citation	PMID:17036244	pubmed	17036244	create date:2006/10/13 | first author:Giannakopoulos P
Familial amyotrophic lateral sclerosis: a SOD1-unrelated Japanese family of bulbar type with Bunina bodies and ubiquitin-positive skein-like inclusions in lower motor neurons.	/pubmed/17036243	Tagawa A, Tan CF, Kikugawa K, Fukase M, Nakano R, Onodera O, Nishizawa M, Takahashi H.	Acta Neuropathol. 2007 Feb;113(2):205-11. Epub 2006 Oct 12.	Acta Neuropathol. 2007	PubMed	citation	PMID:17036243	pubmed	17036243	create date:2006/10/13 | first author:Tagawa A
Genetically distinct astrocytic and oligodendroglial components in oligoastrocytomas.	/pubmed/17031656	Qu M, Olofsson T, Sigurdardottir S, You C, Kalimo H, Nistér M, Smits A, Ren ZP.	Acta Neuropathol. 2007 Feb;113(2):129-36. Epub 2006 Oct 10.	Acta Neuropathol. 2007	PubMed	citation	PMID:17031656	pubmed	17031656	create date:2006/10/13 | first author:Qu M
Tau and alpha-synuclein brainstem pathology in Alzheimer disease: relation with extrapyramidal signs.	/pubmed/17031655	Attems J, Quass M, Jellinger KA.	Acta Neuropathol. 2007 Jan;113(1):53-62. Epub 2006 Oct 10.	Acta Neuropathol. 2007	PubMed	citation	PMID:17031655	pubmed	17031655	create date:2006/10/13 | first author:Attems J
Differences in expression of junctional adhesion molecule-A and beta-catenin in multiple sclerosis brain tissue: increasing evidence for the role of tight junction pathology.	/pubmed/17024496	Padden M, Leech S, Craig B, Kirk J, Brankin B, McQuaid S.	Acta Neuropathol. 2007 Feb;113(2):177-86. Epub 2006 Oct 6.	Acta Neuropathol. 2007	PubMed	citation	PMID:17024496	pubmed	17024496	create date:2006/10/07 | first author:Padden M
The muscle protein dysferlin accumulates in the Alzheimer brain.	/pubmed/17024495	Galvin JE, Palamand D, Strider J, Milone M, Pestronk A.	Acta Neuropathol. 2006 Dec;112(6):665-71. Epub 2006 Oct 6.	Acta Neuropathol. 2006	PubMed	citation	PMID:17024495	pubmed	17024495	create date:2006/10/07 | first author:Galvin JE
Neurolysosomal pathology in human prosaposin deficiency suggests essential neurotrophic function of prosaposin.	/pubmed/17024494	Sikora J, Harzer K, Elleder M.	Acta Neuropathol. 2007 Feb;113(2):163-75. Epub 2006 Oct 6.	Acta Neuropathol. 2007	PubMed	citation	PMID:17024494	pubmed	17024494	create date:2006/10/07 | first author:Sikora J
Acute but not chronic stimulation of glial cells in rat spinal cord by systemic injection of lipopolysaccharide is associated with hyperalgesia.	/pubmed/17021756	Guo LH, Schluesener HJ.	Acta Neuropathol. 2006 Dec;112(6):703-13. Epub 2006 Sep 20.	Acta Neuropathol. 2006	PubMed	citation	PMID:17021756	pubmed	17021756	create date:2006/10/06 | first author:Guo LH
Circle of Willis atherosclerosis: association with Alzheimer's disease, neuritic plaques and neurofibrillary tangles.	/pubmed/17021755	Beach TG, Wilson JR, Sue LI, Newell A, Poston M, Cisneros R, Pandya Y, Esh C, Connor DJ, Sabbagh M, Walker DG, Roher AE.	Acta Neuropathol. 2007 Jan;113(1):13-21. Epub 2006 Sep 20.	Acta Neuropathol. 2007	PubMed	citation	PMID:17021755	pubmed	17021755	create date:2006/10/06 | first author:Beach TG
Heterogeneity of ubiquitin pathology in frontotemporal lobar degeneration: classification and relation to clinical phenotype.	/pubmed/17021754	Mackenzie IR, Baborie A, Pickering-Brown S, Du Plessis D, Jaros E, Perry RH, Neary D, Snowden JS, Mann DM.	Acta Neuropathol. 2006 Nov;112(5):539-49. Epub 2006 Sep 26.	Acta Neuropathol. 2006	PubMed	citation	PMID:17021754	pubmed	17021754	create date:2006/10/06 | first author:Mackenzie IR
Title	URL	Description	Details	ShortDetails	Resource	Type	Identifiers	Db	EntrezUID	Properties
Presence of binucleate neurons in the spinal cord of young and senile rats.	/pubmed/17021753	Portiansky EL, Barbeito CG, Flamini MA, Gimeno EJ, Goya RG.	Acta Neuropathol. 2006 Nov;112(5):647-9. Epub 2006 Sep 22.	Acta Neuropathol. 2006	PubMed	citation	PMID:17021753	pubmed	17021753	create date:2006/10/06 | first author:Portiansky EL
D2-40 functions as an effective chondroid marker distinguishing true chondroid tumors from chordoma.	/pubmed/17021752	Huse JT, Pasha TL, Zhang PJ.	Acta Neuropathol. 2007 Jan;113(1):87-94. Epub 2006 Sep 26.	Acta Neuropathol. 2007	PubMed	citation	PMID:17021752	pubmed	17021752	create date:2006/10/06 | first author:Huse JT
Amyotrophic lateral sclerosis with dementia: an autopsy case showing many Bunina bodies, tau-positive neuronal and astrocytic plaque-like pathologies, and pallido-nigral degeneration.	/pubmed/17021751	Yokota O, Tsuchiya K, Oda T, Ishihara T, de Silva R, Lees AJ, Arai T, Uchihara T, Ishizu H, Kuroda S, Akiyama H.	Acta Neuropathol. 2006 Nov;112(5):633-45. Epub 2006 Sep 26.	Acta Neuropathol. 2006	PubMed	citation	PMID:17021751	pubmed	17021751	create date:2006/10/06 | first author:Yokota O
Frontotemporal lobar degeneration with ubiquitin pathology: an autopsy case presenting with semantic dementia and upper motor neuron signs with a clinical course of 19 years.	/pubmed/17016698	Yokota O, Tsuchiya K, Itoh Y, Ishizu H, Akiyama H, Ikeda M, Kuzuhara S, Otomo E.	Acta Neuropathol. 2006 Dec;112(6):739-49. Epub 2006 Oct 3.	Acta Neuropathol. 2006	PubMed	citation	PMID:17016698	pubmed	17016698	create date:2006/10/04 | first author:Yokota O
Activation of Akt independent of PTEN and CTMP tumor-suppressor gene mutations in epilepsy-associated Taylor-type focal cortical dysplasias.	/pubmed/17013611	Schick V, Majores M, Engels G, Spitoni S, Koch A, Elger CE, Simon M, Knobbe C, Blümcke I, Becker AJ.	Acta Neuropathol. 2006 Dec;112(6):715-25. Epub 2006 Sep 30.	Acta Neuropathol. 2006	PubMed	citation	PMID:17013611	pubmed	17013611	create date:2006/10/03 | first author:Schick V
On the variety of cell death pathways in the Lurcher mutant mouse.	/pubmed/16969677	Bäurle J, Kranda K, Frischmuth S.	Acta Neuropathol. 2006 Dec;112(6):691-702. Epub 2006 Sep 13.	Acta Neuropathol. 2006	PubMed	citation	PMID:16969677	pubmed	16969677	create date:2006/09/14 | first author:Bäurle J
Unusual malignant glioneuronal tumors of the cerebrum of adults: a clinicopathologic study of three cases.	/pubmed/16957928	Rodriguez FJ, Scheithauer BW, Port JD.	Acta Neuropathol. 2006 Dec;112(6):727-37. Epub 2006 Sep 7.	Acta Neuropathol. 2006	PubMed	citation	PMID:16957928	pubmed	16957928	create date:2006/09/08 | first author:Rodriguez FJ
Altered distributions of nucleocytoplasmic transport-related proteins in the spinal cord of a mouse model of amyotrophic lateral sclerosis.	/pubmed/16957927	Zhang J, Ito H, Wate R, Ohnishi S, Nakano S, Kusaka H.	Acta Neuropathol. 2006 Dec;112(6):673-80. Epub 2006 Sep 7.	Acta Neuropathol. 2006	PubMed	citation	PMID:16957927	pubmed	16957927	create date:2006/09/08 | first author:Zhang J
MM2-thalamic-type sporadic Creutzfeldt-Jakob disease with widespread neocortical pathology.	/pubmed/16957926	Hirose K, Iwasaki Y, Izumi M, Yoshida M, Hashizume Y, Kitamoto T, Sahashi K.	Acta Neuropathol. 2006 Oct;112(4):503-11. Epub 2006 Sep 7.	Acta Neuropathol. 2006	PubMed	citation	PMID:16957926	pubmed	16957926	create date:2006/09/08 | first author:Hirose K
alpha-Synuclein is colocalized with 14-3-3 and synphilin-1 in A53T transgenic mice.	/pubmed/16957925	Shirakashi Y, Kawamoto Y, Tomimoto H, Takahashi R, Ihara M.	Acta Neuropathol. 2006 Dec;112(6):681-9. Epub 2006 Sep 7.	Acta Neuropathol. 2006	PubMed	citation	PMID:16957925	pubmed	16957925	create date:2006/09/08 | first author:Shirakashi Y
Distribution of the cellular prion protein (PrPC) in brains of livestock and domesticated species.	/pubmed/16957924	Díaz-San Segundo F, Salguero FJ, de Avila A, Espinosa JC, Torres JM, Brun A.	Acta Neuropathol. 2006 Nov;112(5):587-95. Epub 2006 Sep 7.	Acta Neuropathol. 2006	PubMed	citation	PMID:16957924	pubmed	16957924	create date:2006/09/08 | first author:Díaz-San Segundo F
Expression of alpha2-macroglobulin, neutrophil elastase, and interleukin-1alpha differs in early-stage and late-stage atherosclerotic lesions in the arteries of the circle of Willis.	/pubmed/16957923	Larionov S, Dedeck O, Birkenmeier G, Thal DR.	Acta Neuropathol. 2007 Jan;113(1):33-43. Epub 2006 Sep 7.	Acta Neuropathol. 2007	PubMed	citation	PMID:16957923	pubmed	16957923	create date:2006/09/08 | first author:Larionov S
The effect of non-enzymatic glycation of extracellular matrix proteins on axonal regeneration in vitro.	/pubmed/16941113	Oztürk G, Sekeroğlu MR, Erdoğan E, Oztürk M.	Acta Neuropathol. 2006 Nov;112(5):627-32. Epub 2006 Aug 29.	Acta Neuropathol. 2006	PubMed	citation	PMID:16941113	pubmed	16941113	create date:2006/08/31 | first author:Oztürk G
Staging of Alzheimer disease-associated neurofibrillary pathology using paraffin sections and immunocytochemistry.	/pubmed/16906426	Braak H, Alafuzoff I, Arzberger T, Kretzschmar H, Del Tredici K.	Acta Neuropathol. 2006 Oct;112(4):389-404. Epub 2006 Aug 12.	Acta Neuropathol. 2006	PubMed	citation	PMID:16906426	pubmed	16906426	create date:2006/08/15 | first author:Braak H
Dementia lacking distinctive histology (DLDH) revisited.	/pubmed/16900341	Mackenzie IR, Shi J, Shaw CL, Duplessis D, Neary D, Snowden JS, Mann DM.	Acta Neuropathol. 2006 Nov;112(5):551-9. Epub 2006 Aug 10.	Acta Neuropathol. 2006	PubMed	citation	PMID:16900341	pubmed	16900341	create date:2006/08/11 | first author:Mackenzie IR
Announcing the winner of the 2006 Kurt Jellinger Prize.	/pubmed/16900340	Paulus W.	Acta Neuropathol. 2006 Sep;112(3):235. Epub 2006 Aug 10. No abstract available.	Acta Neuropathol. 2006	PubMed	citation	PMID:16900340	pubmed	16900340	create date:2006/08/11 | first author:Paulus W
Glial degeneration and reactive gliosis in alpha-synucleinopathies: the emerging concept of primary gliodegeneration.	/pubmed/16896905	Croisier E, Graeber MB.	Acta Neuropathol. 2006 Nov;112(5):517-30. Epub 2006 Aug 1. Review.	Acta Neuropathol. 2006	PubMed	citation	PMID:16896905	pubmed	16896905	create date:2006/08/10 | first author:Croisier E
No evidence for epidermal growth factor receptor amplification and overexpression in atypical teratoid/rhabdoid tumors.	/pubmed/16896904	Jeibmann A, Buerger H, Frühwald M, Hasselblatt M.	Acta Neuropathol. 2006 Oct;112(4):513-4. Epub 2006 Aug 9. No abstract available.	Acta Neuropathol. 2006	PubMed	citation	PMID:16896904	pubmed	16896904	create date:2006/08/10 | first author:Jeibmann A
Anaplastic medulloblastoma with granular cell change.	/pubmed/16896903	Rodriguez FJ, Scheithauer BW.	Acta Neuropathol. 2007 Jan;113(1):95-9. Epub 2006 Aug 8.	Acta Neuropathol. 2007	PubMed	citation	PMID:16896903	pubmed	16896903	create date:2006/08/10 | first author:Rodriguez FJ
Transferrin localizes in Bunina bodies in amyotrophic lateral sclerosis.	/pubmed/16896902	Mizuno Y, Amari M, Takatama M, Aizawa H, Mihara B, Okamoto K.	Acta Neuropathol. 2006 Nov;112(5):597-603. Epub 2006 Aug 5.	Acta Neuropathol. 2006	PubMed	citation	PMID:16896902	pubmed	16896902	create date:2006/08/10 | first author:Mizuno Y
Monocyclic and dicyclic hydrocarbons: structural requirements for proximal giant axonopathy.	/pubmed/16874529	Tshala-Katumbay DD, Palmer VS, Lasarev MR, Kayton RJ, Sabri MI, Spencer PS.	Acta Neuropathol. 2006 Sep;112(3):317-24. Epub 2006 Jul 28.	Acta Neuropathol. 2006	PubMed	citation	PMID:16874529	pubmed	16874529	create date:2006/07/29 | first author:Tshala-Katumbay DD
Neuroprotective cannabinoid receptor antagonist SR141716A prevents downregulation of excitotoxic NMDA receptors in the ischemic penumbra.	/pubmed/16871404	Sommer C, Schomacher M, Berger C, Kuhnert K, Müller HD, Schwab S, Schäbitz WR.	Acta Neuropathol. 2006 Sep;112(3):277-86. Epub 2006 Jul 27.	Acta Neuropathol. 2006	PubMed	citation	PMID:16871404	pubmed	16871404	create date:2006/07/28 | first author:Sommer C
Overlapping features of extrapontine myelinolysis and acquired chronic (non-Wilsonian) hepatocerebral degeneration.	/pubmed/16871403	Kleinschmidt-DeMasters BK, Filley CM, Rojiani AM.	Acta Neuropathol. 2006 Nov;112(5):605-16. Epub 2006 Jul 27.	Acta Neuropathol. 2006	PubMed	citation	PMID:16871403	pubmed	16871403	create date:2006/07/28 | first author:Kleinschmidt-DeMasters BK
Notch3 ectodomain is a major component of granular osmiophilic material (GOM) in CADASIL.	/pubmed/16871402	Ishiko A, Shimizu A, Nagata E, Takahashi K, Tabira T, Suzuki N.	Acta Neuropathol. 2006 Sep;112(3):333-9. Epub 2006 Jul 27.	Acta Neuropathol. 2006	PubMed	citation	PMID:16871402	pubmed	16871402	create date:2006/07/28 | first author:Ishiko A
Increased expression of water channel aquaporin 1 and aquaporin 4 in Creutzfeldt-Jakob disease and in bovine spongiform encephalopathy-infected bovine-PrP transgenic mice.	/pubmed/16871401	Rodríguez A, Pérez-Gracia E, Espinosa JC, Pumarola M, Torres JM, Ferrer I.	Acta Neuropathol. 2006 Nov;112(5):573-85. Epub 2006 Jul 27.	Acta Neuropathol. 2006	PubMed	citation	PMID:16871401	pubmed	16871401	create date:2006/07/28 | first author:Rodríguez A
Characterization of Abeta11-40/42 peptide deposition in Alzheimer's disease and young Down's syndrome brains: implication of N-terminally truncated Abeta species in the pathogenesis of Alzheimer's disease.	/pubmed/16865398	Liu K, Solano I, Mann D, Lemere C, Mercken M, Trojanowski JQ, Lee VM.	Acta Neuropathol. 2006 Aug;112(2):163-74. Epub 2006 Jun 1.	Acta Neuropathol. 2006	PubMed	citation	PMID:16865398	pubmed	16865398	create date:2006/07/26 | first author:Liu K
RAGE, LRP-1, and amyloid-beta protein in Alzheimer's disease.	/pubmed/16865397	Donahue JE, Flaherty SL, Johanson CE, Duncan JA 3rd, Silverberg GD, Miller MC, Tavares R, Yang W, Wu Q, Sabo E, Hovanesian V, Stopa EG.	Acta Neuropathol. 2006 Oct;112(4):405-15. Epub 2006 Jul 25.	Acta Neuropathol. 2006	PubMed	citation	PMID:16865397	pubmed	16865397	create date:2006/07/26 | first author:Donahue JE
The inflammatory reaction pattern distinguishes primary dysferlinopathies from idiopathic inflammatory myopathies: an important role for the membrane attack complex.	/pubmed/16862423	Brunn A, Schröder R, Deckert M.	Acta Neuropathol. 2006 Sep;112(3):325-32. Epub 2006 Jul 22.	Acta Neuropathol. 2006	PubMed	citation	PMID:16862423	pubmed	16862423	create date:2006/07/25 | first author:Brunn A
The fate of Nissl-stained dark neurons following traumatic brain injury in rats: difference between neocortex and hippocampus regarding survival rate.	/pubmed/16858608	Ooigawa H, Nawashiro H, Fukui S, Otani N, Osumi A, Toyooka T, Shima K.	Acta Neuropathol. 2006 Oct;112(4):471-81. Epub 2006 Jul 21.	Acta Neuropathol. 2006	PubMed	citation	PMID:16858608	pubmed	16858608	create date:2006/07/22 | first author:Ooigawa H
Treating gliomas with glucocorticoids: from bedside to bench.	/pubmed/16855833	Piette C, Munaut C, Foidart JM, Deprez M.	Acta Neuropathol. 2006 Dec;112(6):651-64. Epub 2006 Jul 20. Review.	Acta Neuropathol. 2006	PubMed	citation	PMID:16855833	pubmed	16855833	create date:2006/07/21 | first author:Piette C
Cytoplasmic cytochrome c immunolabelling in dystrophic neurites in Alzheimer's disease.	/pubmed/16855832	Woodhouse A, Vickers JC, Dickson TC.	Acta Neuropathol. 2006 Oct;112(4):429-37. Epub 2006 Jul 20.	Acta Neuropathol. 2006	PubMed	citation	PMID:16855832	pubmed	16855832	create date:2006/07/21 | first author:Woodhouse A
Pathology and genetics of multiple system atrophy: an approach to determining genetic susceptibility spectrum.	/pubmed/16855831	Ozawa T.	Acta Neuropathol. 2006 Nov;112(5):531-8. Epub 2006 Jul 20. Review.	Acta Neuropathol. 2006	PubMed	citation	PMID:16855831	pubmed	16855831	create date:2006/07/21 | first author:Ozawa T
Fragmentation of Golgi apparatus of nigral neurons with alpha-synuclein-positive inclusions in patients with Parkinson's disease.	/pubmed/16855830	Fujita Y, Ohama E, Takatama M, Al-Sarraj S, Okamoto K.	Acta Neuropathol. 2006 Sep;112(3):261-5. Epub 2006 Jul 20.	Acta Neuropathol. 2006	PubMed	citation	PMID:16855830	pubmed	16855830	create date:2006/07/21 | first author:Fujita Y
Caveolin-1 in meningiomas: expression and clinico-pathological correlations.	/pubmed/16850311	Barresi V, Cerasoli S, Paioli G, Vitarelli E, Giuffrè G, Guiducci G, Tuccari G, Barresi G.	Acta Neuropathol. 2006 Nov;112(5):617-26. Epub 2006 Jul 19.	Acta Neuropathol. 2006	PubMed	citation	PMID:16850311	pubmed	16850311	create date:2006/07/20 | first author:Barresi V
Clinicopathologic characteristics of sporadic Japanese Creutzfeldt-Jakob disease classified according to prion protein gene polymorphism and prion protein type.	/pubmed/16847689	Iwasaki Y, Yoshida M, Hashizume Y, Kitamoto T, Sobue G.	Acta Neuropathol. 2006 Nov;112(5):561-71. Epub 2006 Jul 18.	Acta Neuropathol. 2006	PubMed	citation	PMID:16847689	pubmed	16847689	create date:2006/07/19 | first author:Iwasaki Y
Alpha-synuclein structure, posttranslational modification and alternative splicing as aggregation enhancers.	/pubmed/16845533	Beyer K.	Acta Neuropathol. 2006 Sep;112(3):237-51. Epub 2006 Jul 15. Review.	Acta Neuropathol. 2006	PubMed	citation	PMID:16845533	pubmed	16845533	create date:2006/07/18 | first author:Beyer K
Metastatic PEComa to the brain.	/pubmed/16845532	Parfitt JR, Keith JL, Megyesi JF, Ang LC.	Acta Neuropathol. 2006 Sep;112(3):349-51. Epub 2006 Jul 15. No abstract available.	Acta Neuropathol. 2006	PubMed	citation	PMID:16845532	pubmed	16845532	create date:2006/07/18 | first author:Parfitt JR
Relapsing polychondritis with features of dementia with Lewy bodies.	/pubmed/16832629	Head E, Starr A, Kim RC, Parachikova A, Lopez GE, Dick M, Cribbs DH.	Acta Neuropathol. 2006 Aug;112(2):217-25. Epub 2006 Jul 11.	Acta Neuropathol. 2006	PubMed	citation	PMID:16832629	pubmed	16832629	create date:2006/07/13 | first author:Head E
Dopamine beta-hydroxylase deficiency involves the central autonomic network.	/pubmed/16830134	Cheshire WP Jr, Dickson DW, Nahm KF, Kaufmann HC, Benarroch EE.	Acta Neuropathol. 2006 Aug;112(2):227-9. Epub 2006 Jul 8. No abstract available.	Acta Neuropathol. 2006	PubMed	citation	PMID:16830134	pubmed	16830134	create date:2006/07/11 | first author:Cheshire WP Jr
The possible role of capillary cerebral amyloid angiopathy in Alzheimer lesion development: a regional comparison.	/pubmed/16830133	Jeynes B, Provias J.	Acta Neuropathol. 2006 Oct;112(4):417-27. Epub 2006 Jul 8.	Acta Neuropathol. 2006	PubMed	citation	PMID:16830133	pubmed	16830133	create date:2006/07/11 | first author:Jeynes B
Pattern of FGF-2 isoform expression correlated with its biological action in experimental prolactinomas.	/pubmed/16823503	Mukdsi JH, De Paul AL, Petiti JP, Gutiérrez S, Aoki A, Torres AI.	Acta Neuropathol. 2006 Oct;112(4):491-501. Epub 2006 Jul 6.	Acta Neuropathol. 2006	PubMed	citation	PMID:16823503	pubmed	16823503	create date:2006/07/11 | first author:Mukdsi JH
Molecular genetic analysis of the REST/NRSF gene in nervous system tumors.	/pubmed/16823502	Blom T, Tynninen O, Puputti M, Halonen M, Paetau A, Haapasalo H, Tanner M, Nupponen NN.	Acta Neuropathol. 2006 Oct;112(4):483-90. Epub 2006 Jul 6.	Acta Neuropathol. 2006	PubMed	citation	PMID:16823502	pubmed	16823502	create date:2006/07/11 | first author:Blom T
Minicolumnar abnormalities in autism.	/pubmed/16819561	Casanova MF, van Kooten IA, Switala AE, van Engeland H, Heinsen H, Steinbusch HW, Hof PR, Trippe J, Stone J, Schmitz C.	Acta Neuropathol. 2006 Sep;112(3):287-303. Epub 2006 Jul 4.	Acta Neuropathol. 2006	PubMed	citation	PMID:16819561	pubmed	16819561	create date:2006/07/05 | first author:Casanova MF
Rosetted glioneuronal tumour of the spine: clinical, histological and cytogenetic data.	/pubmed/16816942	Rickert CH, Jasper M, Sepehrnia A, Jeibmann A.	Acta Neuropathol. 2006 Aug;112(2):231-3. Epub 2006 Jul 1. No abstract available.	Acta Neuropathol. 2006	PubMed	citation	PMID:16816942	pubmed	16816942	create date:2006/07/04 | first author:Rickert CH
Does striatal pathology distinguish Parkinson disease with dementia and dementia with Lewy bodies?	/pubmed/16804711	Jellinger KA, Attems J.	Acta Neuropathol. 2006 Sep;112(3):253-60. Epub 2006 Jun 28.	Acta Neuropathol. 2006	PubMed	citation	PMID:16804711	pubmed	16804711	create date:2006/06/29 | first author:Jellinger KA
Corticobasal degeneration with focal, massive tau accumulation in the subcortical white matter astrocytes.	/pubmed/16804710	Sakai K, Piao YS, Kikugawa K, Ohara S, Hasegawa M, Takano H, Fukase M, Nishizawa M, Kakita A, Takahashi H.	Acta Neuropathol. 2006 Sep;112(3):341-8. Epub 2006 Jun 28.	Acta Neuropathol. 2006	PubMed	citation	PMID:16804710	pubmed	16804710	create date:2006/06/29 | first author:Sakai K
Correlation between Bax overexpression and prion deposition in medulla oblongata from natural scrapie without evidence of apoptosis.	/pubmed/16804709	Lyahyai J, Bolea R, Serrano C, Monleón E, Moreno C, Osta R, Zaragoza P, Badiola JJ, Martín-Burriel I.	Acta Neuropathol. 2006 Oct;112(4):451-60. Epub 2006 Jun 28.	Acta Neuropathol. 2006	PubMed	citation	PMID:16804709	pubmed	16804709	create date:2006/06/29 | first author:Lyahyai J
No alteration in tau exon 10 alternative splicing in tangle-bearing neurons of the Alzheimer's disease brain.	/pubmed/16802167	Ingelsson M, Ramasamy K, Cantuti-Castelvetri I, Skoglund L, Matsui T, Orne J, Kowa H, Raju S, Vanderburg CR, Augustinack JC, de Silva R, Lees AJ, Lannfelt L, Growdon JH, Frosch MP, Standaert DG, Irizarry MC, Hyman BT.	Acta Neuropathol. 2006 Oct;112(4):439-49. Epub 2006 Jun 27.	Acta Neuropathol. 2006	PubMed	citation	PMID:16802167	pubmed	16802167	create date:2006/06/28 | first author:Ingelsson M
A missense mutation in the WD40 domain of murine Lyst is linked to severe progressive Purkinje cell degeneration.	/pubmed/16791600	Rudelius M, Osanger A, Kohlmann S, Augustin M, Piontek G, Heinzmann U, Jennen G, Russ A, Matiasek K, Stumm G, Schlegel J.	Acta Neuropathol. 2006 Sep;112(3):267-76. Epub 2006 Jun 22.	Acta Neuropathol. 2006	PubMed	citation	PMID:16791600	pubmed	16791600	create date:2006/06/23 | first author:Rudelius M
Interaction of alpha-synuclein and dopamine metabolites in the pathogenesis of Parkinson's disease: a case for the selective vulnerability of the substantia nigra.	/pubmed/16791599	Galvin JE.	Acta Neuropathol. 2006 Aug;112(2):115-26. Epub 2006 Jun 22. Review.	Acta Neuropathol. 2006	PubMed	citation	PMID:16791599	pubmed	16791599	create date:2006/06/23 | first author:Galvin JE
Title	URL	Description	Details	ShortDetails	Resource	Type	Identifiers	Db	EntrezUID	Properties
Rimmed vacuoles with beta-amyloid and tau protein deposits in the muscle of children with hereditary myopathy.	/pubmed/16788822	Fidziańska A, Glinka Z.	Acta Neuropathol. 2006 Aug;112(2):185-93. Epub 2006 Jun 21.	Acta Neuropathol. 2006	PubMed	citation	PMID:16788822	pubmed	16788822	create date:2006/06/22 | first author:Fidziańska A
Effect of 6-hydroxydopamine treatment on kynurenine aminotransferase-I (KAT-I) immunoreactivity of neurons and glial cells in the rat substantia nigra.	/pubmed/16788821	Knyihár-Csillik E, Chadaide Z, Mihály A, Krisztin-Péva B, Fenyo R, Vécsei L.	Acta Neuropathol. 2006 Aug;112(2):127-37. Epub 2006 Jun 21.	Acta Neuropathol. 2006	PubMed	citation	PMID:16788821	pubmed	16788821	create date:2006/06/22 | first author:Knyihár-Csillik E
Optic nerve axonal pathology is related to abnormal visual evoked responses in AIDS.	/pubmed/16788820	Mahadevan A, Satishchandra P, Prachet KK, Sidappa NB, Ranga U, Santosh V, Yasha TC, Desai A, Ravi V, Shankar SK.	Acta Neuropathol. 2006 Oct;112(4):461-9. Epub 2006 Jun 21.	Acta Neuropathol. 2006	PubMed	citation	PMID:16788820	pubmed	16788820	create date:2006/06/22 | first author:Mahadevan A
Distribution of HLA-DR-positive microglia in schizophrenia reflects impaired cerebral lateralization.	/pubmed/16783554	Steiner J, Mawrin C, Ziegeler A, Bielau H, Ullrich O, Bernstein HG, Bogerts B.	Acta Neuropathol. 2006 Sep;112(3):305-16. Epub 2006 Jun 17.	Acta Neuropathol. 2006	PubMed	citation	PMID:16783554	pubmed	16783554	create date:2006/06/20 | first author:Steiner J
Diffuse beta-amyloid plaques and hyperphosphorylated tau are unrelated processes in aged dogs with behavioral deficits.	/pubmed/16775693	Pugliese M, Mascort J, Mahy N, Ferrer I.	Acta Neuropathol. 2006 Aug;112(2):175-83. Epub 2006 Jun 15.	Acta Neuropathol. 2006	PubMed	citation	PMID:16775693	pubmed	16775693	create date:2006/06/16 | first author:Pugliese M
Up-regulation of hMUTYH, a DNA repair enzyme, in the mitochondria of substantia nigra in Parkinson's disease.	/pubmed/16773329	Arai T, Fukae J, Hatano T, Kubo S, Ohtsubo T, Nakabeppu Y, Mori H, Mizuno Y, Hattori N.	Acta Neuropathol. 2006 Aug;112(2):139-45. Epub 2006 Jun 14.	Acta Neuropathol. 2006	PubMed	citation	PMID:16773329	pubmed	16773329	create date:2006/06/15 | first author:Arai T
Ex vivo therapy of malignant melanomas transplanted into organotypic brain slice cultures using inhibitors of histone deacetylases.	/pubmed/16773328	Hölsken A, Eyüpoglu IY, Lueders M, Tränkle C, Dieckmann D, Buslei R, Hahnen E, Blümcke I, Siebzehnrübl FA.	Acta Neuropathol. 2006 Aug;112(2):205-15. Epub 2006 Jun 14.	Acta Neuropathol. 2006	PubMed	citation	PMID:16773328	pubmed	16773328	create date:2006/06/15 | first author:Hölsken A
Early involvement of small inhibitory cortical interneurons in Alzheimer's disease.	/pubmed/16758165	Koliatsos VE, Kecojevic A, Troncoso JC, Gastard MC, Bennett DA, Schneider JA.	Acta Neuropathol. 2006 Aug;112(2):147-62. Epub 2006 Jun 7.	Acta Neuropathol. 2006	PubMed	citation	PMID:16758165	pubmed	16758165	create date:2006/06/08 | first author:Koliatsos VE
Bilirubin-induced immunostimulant effects and toxicity vary with neural cell type and maturation state.	/pubmed/16733655	Falcão AS, Fernandes A, Brito MA, Silva RF, Brites D.	Acta Neuropathol. 2006 Jul;112(1):95-105. Epub 2006 May 30.	Acta Neuropathol. 2006	PubMed	citation	PMID:16733655	pubmed	16733655	create date:2006/05/31 | first author:Falcão AS
Chemokine expression by astrocytes plays a role in microglia/macrophage activation and subsequent neurodegeneration in secondary progressive multiple sclerosis.	/pubmed/16733654	Tanuma N, Sakuma H, Sasaki A, Matsumoto Y.	Acta Neuropathol. 2006 Aug;112(2):195-204. Epub 2006 May 30.	Acta Neuropathol. 2006	PubMed	citation	PMID:16733654	pubmed	16733654	create date:2006/05/31 | first author:Tanuma N
Ganglioglioma arising in a Peutz-Jeghers patient: a case report with molecular implications.	/pubmed/16733653	Resta N, Lauriola L, Puca A, Susca FC, Albanese A, Sabatino G, Di Giacomo MC, Gessi M, Guanti G.	Acta Neuropathol. 2006 Jul;112(1):106-11. Epub 2006 May 30.	Acta Neuropathol. 2006	PubMed	citation	PMID:16733653	pubmed	16733653	create date:2006/05/31 | first author:Resta N
Perivascular nerve damage in the cerebral circulation following traumatic brain injury.	/pubmed/16718445	Ueda Y, Walker SA, Povlishock JT.	Acta Neuropathol. 2006 Jul;112(1):85-94. Epub 2006 May 23.	Acta Neuropathol. 2006	PubMed	citation	PMID:16718445	pubmed	16718445	create date:2006/05/24 | first author:Ueda Y
Co-existence of paraganglioma and myxopapillary ependymoma of the cauda equina.	/pubmed/16718356	Keith J, Lownie S, Ang LC.	Acta Neuropathol. 2006 Jun;111(6):617-8. Epub 2006 May 4. No abstract available.	Acta Neuropathol. 2006	PubMed	citation	PMID:16718356	pubmed	16718356	create date:2006/05/24 | first author:Keith J
Functional recovery improvement is related to aberrant reinnervation trimming. A comparative study using fresh or predegenerated nerve grafts.	/pubmed/16718355	Bertelli JA, Taleb M, Mira JC, Ghizoni MF.	Acta Neuropathol. 2006 Jun;111(6):601-9. Epub 2006 May 4.	Acta Neuropathol. 2006	PubMed	citation	PMID:16718355	pubmed	16718355	create date:2006/05/24 | first author:Bertelli JA
Nitric oxide synthase in muscular dystrophies: a re-evaluation.	/pubmed/16718354	Buchwalow IB, Minin EA, Müller FU, Lewin G, Samoilova VE, Schmitz W, Wellner M, Hasselblatt M, Punkt K, Müller-Werdan U, Demus U, Slezak J, Koehler G, Boecker W.	Acta Neuropathol. 2006 Jun;111(6):579-88. Epub 2006 May 9.	Acta Neuropathol. 2006	PubMed	citation	PMID:16718354	pubmed	16718354	create date:2006/05/24 | first author:Buchwalow IB
Podoplanin expression in primary central nervous system germ cell tumors: a useful histological marker for the diagnosis of germinoma.	/pubmed/16718353	Mishima K, Kato Y, Kaneko MK, Nakazawa Y, Kunita A, Fujita N, Tsuruo T, Nishikawa R, Hirose T, Matsutani M.	Acta Neuropathol. 2006 Jun;111(6):563-8. Epub 2006 May 5.	Acta Neuropathol. 2006	PubMed	citation	PMID:16718353	pubmed	16718353	create date:2006/05/24 | first author:Mishima K
Cytogenetic features of ependymoblastomas.	/pubmed/16718352	Rickert CH, Hasselblatt M.	Acta Neuropathol. 2006 Jun;111(6):559-62. Epub 2006 May 5.	Acta Neuropathol. 2006	PubMed	citation	PMID:16718352	pubmed	16718352	create date:2006/05/24 | first author:Rickert CH
Regulation of microglial cell responses in murine Toxoplasma encephalitis by CD200/CD200 receptor interaction.	/pubmed/16718351	Deckert M, Sedgwick JD, Fischer E, Schlüter D.	Acta Neuropathol. 2006 Jun;111(6):548-58. Epub 2006 Apr 28.	Acta Neuropathol. 2006	PubMed	citation	PMID:16718351	pubmed	16718351	create date:2006/05/24 | first author:Deckert M
Transient axonal injury in the absence of demyelination: a correlate of clinical disease in acute experimental autoimmune encephalomyelitis.	/pubmed/16718350	Aboul-Enein F, Weiser P, Höftberger R, Lassmann H, Bradl M.	Acta Neuropathol. 2006 Jun;111(6):539-47. Epub 2006 Apr 25.	Acta Neuropathol. 2006	PubMed	citation	PMID:16718350	pubmed	16718350	create date:2006/05/24 | first author:Aboul-Enein F
Accelerated Tau deposition in the brains of individuals infected with human immunodeficiency virus-1 before and after the advent of highly active anti-retroviral therapy.	/pubmed/16718349	Anthony IC, Ramage SN, Carnie FW, Simmonds P, Bell JE.	Acta Neuropathol. 2006 Jun;111(6):529-38. Epub 2006 May 9.	Acta Neuropathol. 2006	PubMed	citation	PMID:16718349	pubmed	16718349	create date:2006/05/24 | first author:Anthony IC
Canine cognitive deficit correlates with diffuse plaque maturation and S100beta (-) astrocytosis but not with insulin cerebrospinal fluid level.	/pubmed/16718348	Pugliese M, Geloso MC, Carrasco JL, Mascort J, Michetti F, Mahy N.	Acta Neuropathol. 2006 Jun;111(6):519-28. Epub 2006 May 9.	Acta Neuropathol. 2006	PubMed	citation	PMID:16718348	pubmed	16718348	create date:2006/05/24 | first author:Pugliese M
Relative paucity of tau accumulation in the small areas with abundant Abeta42-positive capillary amyloid angiopathy within a given cortical region in the brain of patients with Alzheimer pathology.	/pubmed/16718347	Oshima K, Akiyama H, Tsuchiya K, Kondo H, Haga C, Shimomura Y, Iseki E, Uchikado H, Kato M, Niizato K, Arai H.	Acta Neuropathol. 2006 Jun;111(6):510-8. Epub 2006 May 4.	Acta Neuropathol. 2006	PubMed	citation	PMID:16718347	pubmed	16718347	create date:2006/05/24 | first author:Oshima K
Neuropathology of Alzheimer disease: pathognomonic but not pathogenic.	/pubmed/16718346	Castellani RJ, Lee HG, Zhu X, Nunomura A, Perry G, Smith MA.	Acta Neuropathol. 2006 Jun;111(6):503-9. Epub 2006 Apr 27. Review.	Acta Neuropathol. 2006	PubMed	citation	PMID:16718346	pubmed	16718346	create date:2006/05/24 | first author:Castellani RJ
Koch's postulates and infectious proteins.	/pubmed/16703338	Walker L, Levine H, Jucker M.	Acta Neuropathol. 2006 Jul;112(1):1-4. Epub 2006 May 16. Review.	Acta Neuropathol. 2006	PubMed	citation	PMID:16703338	pubmed	16703338	create date:2006/05/17 | first author:Walker L
Exercise preconditioning upregulates cerebral integrins and enhances cerebrovascular integrity in ischemic rats.	/pubmed/16703337	Ding YH, Li J, Yao WX, Rafols JA, Clark JC, Ding Y.	Acta Neuropathol. 2006 Jul;112(1):74-84. Epub 2006 May 16.	Acta Neuropathol. 2006	PubMed	citation	PMID:16703337	pubmed	16703337	create date:2006/05/17 | first author:Ding YH
Ganglion cell containing pituitary adenomas: signs of neuronal differentiation in adenoma cells.	/pubmed/16699777	Kontogeorgos G, Mourouti G, Kyrodimou E, Liapi-Avgeri G, Parasi E.	Acta Neuropathol. 2006 Jul;112(1):21-8. Epub 2006 May 13.	Acta Neuropathol. 2006	PubMed	citation	PMID:16699777	pubmed	16699777	create date:2006/05/16 | first author:Kontogeorgos G
Medulloblastoma: histopathologic and molecular markers of anaplasia and biologic behavior.	/pubmed/16691420	Min HS, Lee YJ, Park K, Cho BK, Park SH.	Acta Neuropathol. 2006 Jul;112(1):13-20. Epub 2006 May 12.	Acta Neuropathol. 2006	PubMed	citation	PMID:16691420	pubmed	16691420	create date:2006/05/13 | first author:Min HS
P25alpha immunoreactivity in multiple system atrophy and Parkinson disease.	/pubmed/16688462	Jellinger KA.	Acta Neuropathol. 2006 Jul;112(1):112. Epub 2006 May 11. No abstract available.	Acta Neuropathol. 2006	PubMed	citation	PMID:16688462	pubmed	16688462	create date:2006/05/12 | first author:Jellinger KA
Stratification of medulloblastoma on the basis of histopathological grading.	/pubmed/16685513	Giangaspero F, Wellek S, Masuoka J, Gessi M, Kleihues P, Ohgaki H.	Acta Neuropathol. 2006 Jul;112(1):5-12. Epub 2006 Apr 29.	Acta Neuropathol. 2006	PubMed	citation	PMID:16685513	pubmed	16685513	create date:2006/05/11 | first author:Giangaspero F
Inverse correlation between the formation of mitochondria-derived vacuoles and Lewy-body-like hyaline inclusions in G93A superoxide-dismutase-transgenic mice.	/pubmed/16642310	Sumi H, Nagano S, Fujimura H, Kato S, Sakoda S.	Acta Neuropathol. 2006 Jul;112(1):52-63. Epub 2006 Apr 27.	Acta Neuropathol. 2006	PubMed	citation	PMID:16642310	pubmed	16642310	create date:2006/04/28 | first author:Sumi H
Frequency and clinicopathological characteristics of alcoholic cerebellar degeneration in Japan: a cross-sectional study of 1,509 postmortems.	/pubmed/16622656	Yokota O, Tsuchiya K, Terada S, Oshima K, Ishizu H, Matsushita M, Kuroda S, Akiyama H.	Acta Neuropathol. 2006 Jul;112(1):43-51. Epub 2006 Apr 19.	Acta Neuropathol. 2006	PubMed	citation	PMID:16622656	pubmed	16622656	create date:2006/04/20 | first author:Yokota O
BSE immunohistochemical patterns in the brainstem: a comparison between UK and Italian cases.	/pubmed/16614862	Casalone C, Caramelli M, Crescio MI, Spencer YI, Simmons MM.	Acta Neuropathol. 2006 May;111(5):444-9. Epub 2006 Apr 14.	Acta Neuropathol. 2006	PubMed	citation	PMID:16614862	pubmed	16614862	create date:2006/04/15 | first author:Casalone C
hTERT immunopositivity patterns in the normal brain and in astrocytic tumors.	/pubmed/16614861	Kotoula V, Cheva A, Barbanis S, Papadimitriou CS, Karkavelas G.	Acta Neuropathol. 2006 Jun;111(6):569-78. Epub 2006 Apr 14.	Acta Neuropathol. 2006	PubMed	citation	PMID:16614861	pubmed	16614861	create date:2006/04/15 | first author:Kotoula V
Pathological heterogeneity of the precentral gyrus in Pick's disease: a study of 16 autopsy cases.	/pubmed/16609852	Tsuchiya K, Piao YS, Oda T, Mochizuki A, Arima K, Hasegawa K, Haga C, Kakita A, Hori K, Tominaga I, Yagishita S, Akiyama H, Takahashi H.	Acta Neuropathol. 2006 Jul;112(1):29-42. Epub 2006 Apr 12.	Acta Neuropathol. 2006	PubMed	citation	PMID:16609852	pubmed	16609852	create date:2006/04/13 | first author:Tsuchiya K
Characterization of tau pathologies in gray and white matter of Guam parkinsonism-dementia complex.	/pubmed/16609851	Winton MJ, Joyce S, Zhukareva V, Practico D, Perl DP, Galasko D, Craig U, Trojanowski JQ, Lee VM.	Acta Neuropathol. 2006 May;111(5):401-12. Epub 2006 Apr 12.	Acta Neuropathol. 2006	PubMed	citation	PMID:16609851	pubmed	16609851	create date:2006/04/13 | first author:Winton MJ
Progressive dopaminergic neurodegeneration of substantia nigra in the zitter mutant rat.	/pubmed/16609850	Nakadate K, Noda T, Sakakibara S, Kumamoto K, Matsuura T, Joyce JN, Ueda S.	Acta Neuropathol. 2006 Jul;112(1):64-73. Epub 2006 Apr 12.	Acta Neuropathol. 2006	PubMed	citation	PMID:16609850	pubmed	16609850	create date:2006/04/13 | first author:Nakadate K
Bilateral atypical choroid plexus papillomas in cerebellopontine angles mimicking neurofibromatosis 2.	/pubmed/16609849	Casar Borota O, Jacobsen EA, Scheie D.	Acta Neuropathol. 2006 May;111(5):500-2. Epub 2006 Apr 12. No abstract available.	Acta Neuropathol. 2006	PubMed	citation	PMID:16609849	pubmed	16609849	create date:2006/04/13 | first author:Casar Borota O
Systematic immunohistochemical profiling of 378 brain tumors with 37 antibodies using tissue microarray technology.	/pubmed/16598485	Ikota H, Kinjo S, Yokoo H, Nakazato Y.	Acta Neuropathol. 2006 May;111(5):475-82. Epub 2006 Apr 6.	Acta Neuropathol. 2006	PubMed	citation	PMID:16598485	pubmed	16598485	create date:2006/04/07 | first author:Ikota H
Lack of evidence of neuropathology in the locus coeruleus in autism.	/pubmed/16596425	Martchek M, Thevarkunnel S, Bauman M, Blatt G, Kemper T.	Acta Neuropathol. 2006 May;111(5):497-9. Epub 2006 Apr 5. No abstract available.	Acta Neuropathol. 2006	PubMed	citation	PMID:16596425	pubmed	16596425	create date:2006/04/06 | first author:Martchek M
Increased expression of podoplanin in malignant astrocytic tumors as a novel molecular marker of malignant progression.	/pubmed/16596424	Mishima K, Kato Y, Kaneko MK, Nishikawa R, Hirose T, Matsutani M.	Acta Neuropathol. 2006 May;111(5):483-8. Epub 2006 Apr 5.	Acta Neuropathol. 2006	PubMed	citation	PMID:16596424	pubmed	16596424	create date:2006/04/06 | first author:Mishima K
Pituitary prolactinoma with T cell rich inflammatory infiltrate: a possible example of antitumoral immune response to be differentiated from lymphocytic hypophysitis.	/pubmed/16596423	Vajtai I, Sahli R, Kappeler A.	Acta Neuropathol. 2006 Apr;111(4):397-9. Epub 2006 Apr 5. No abstract available.	Acta Neuropathol. 2006	PubMed	citation	PMID:16596423	pubmed	16596423	create date:2006/04/06 | first author:Vajtai I
Casein kinase-1 isoforms differentially associate with neurofibrillary and granulovacuolar degeneration lesions.	/pubmed/16557393	Kannanayakal TJ, Tao H, Vandre DD, Kuret J.	Acta Neuropathol. 2006 May;111(5):413-21. Epub 2006 Mar 24.	Acta Neuropathol. 2006	PubMed	citation	PMID:16557393	pubmed	16557393	create date:2006/03/25 | first author:Kannanayakal TJ
Glioblastoma multiforme with small cell neuronal-like component: association with human neurotropic JC virus.	/pubmed/16557392	Piña-Oviedo S, De León-Bojorge B, Cuesta-Mejías T, White MK, Ortiz-Hidalgo C, Khalili K, Del Valle L.	Acta Neuropathol. 2006 Apr;111(4):388-96. Epub 2006 Mar 24.	Acta Neuropathol. 2006	PubMed	citation	PMID:16557392	pubmed	16557392	create date:2006/03/25 | first author:Piña-Oviedo S
Genetically distinct and clinically relevant subtypes of glioblastoma defined by array-based comparative genomic hybridization (array-CGH).	/pubmed/16557391	Korshunov A, Sycheva R, Golanov A.	Acta Neuropathol. 2006 May;111(5):465-74. Epub 2006 Mar 24.	Acta Neuropathol. 2006	PubMed	citation	PMID:16557391	pubmed	16557391	create date:2006/03/25 | first author:Korshunov A
Differential deposition of amyloid beta peptides in cerebral amyloid angiopathy associated with Alzheimer's disease and vascular dementia.	/pubmed/16555084	Haglund M, Kalaria R, Slade JY, Englund E.	Acta Neuropathol. 2006 May;111(5):430-5. Epub 2006 Mar 23.	Acta Neuropathol. 2006	PubMed	citation	PMID:16555084	pubmed	16555084	create date:2006/03/24 | first author:Haglund M
An immunohistochemical study of cases of sporadic and inherited frontotemporal lobar degeneration using 3R- and 4R-specific tau monoclonal antibodies.	/pubmed/16552612	de Silva R, Lashley T, Strand C, Shiarli AM, Shi J, Tian J, Bailey KL, Davies P, Bigio EH, Arima K, Iseki E, Murayama S, Kretzschmar H, Neumann M, Lippa C, Halliday G, MacKenzie J, Ravid R, Dickson D, Wszolek Z, Iwatsubo T, Pickering-Brown SM, et al.	Acta Neuropathol. 2006 Apr;111(4):329-40. Epub 2006 Mar 22.	Acta Neuropathol. 2006	PubMed	citation	PMID:16552612	pubmed	16552612	create date:2006/03/23 | first author:de Silva R
Protein co-expression with axonal injury in multiple sclerosis plaques.	/pubmed/16547760	Diaz-Sanchez M, Williams K, DeLuca GC, Esiri MM.	Acta Neuropathol. 2006 Apr;111(4):289-99. Epub 2006 Mar 18.	Acta Neuropathol. 2006	PubMed	citation	PMID:16547760	pubmed	16547760	create date:2006/03/21 | first author:Diaz-Sanchez M
Immunohistochemical expression of nestin in the non-tumorous hypophysis and in pituitary neoplasms.	/pubmed/16538520	Rotondo F, Kovacs K, Horvath E, Bell CD, Lloyd RV, Scheithauer BW.	Acta Neuropathol. 2006 Mar;111(3):272-7. Epub 2006 Mar 15.	Acta Neuropathol. 2006	PubMed	citation	PMID:16538520	pubmed	16538520	create date:2006/03/16 | first author:Rotondo F
Crotonaldehyde accumulates in glial cells of Alzheimer's disease brain.	/pubmed/16538519	Kawaguchi-Niida M, Shibata N, Morikawa S, Uchida K, Yamamoto T, Sawada T, Kobayashi M.	Acta Neuropathol. 2006 May;111(5):422-9. Epub 2006 Mar 15.	Acta Neuropathol. 2006	PubMed	citation	PMID:16538519	pubmed	16538519	create date:2006/03/16 | first author:Kawaguchi-Niida M
Perinuclear leucine-rich repeats and immunoglobulin-like domain proteins (LRIG1-3) as prognostic indicators in astrocytic tumors.	/pubmed/16532360	Guo D, Nilsson J, Haapasalo H, Raheem O, Bergenheim T, Hedman H, Henriksson R.	Acta Neuropathol. 2006 Mar;111(3):238-46. Epub 2006 Mar 11.	Acta Neuropathol. 2006	PubMed	citation	PMID:16532360	pubmed	16532360	create date:2006/03/15 | first author:Guo D
Title	URL	Description	Details	ShortDetails	Resource	Type	Identifiers	Db	EntrezUID	Properties
NARP-MILS syndrome caused by 8993 T>G mitochondrial DNA mutation: a clinical, genetic and neuropathological study.	/pubmed/16525806	Rojo A, Campos Y, Sánchez JM, Bonaventura I, Aguilar M, García A, González L, Rey MJ, Arenas J, Olivé M, Ferrer I.	Acta Neuropathol. 2006 Jun;111(6):610-6. Epub 2006 Mar 9.	Acta Neuropathol. 2006	PubMed	citation	PMID:16525806	pubmed	16525806	create date:2006/03/10 | first author:Rojo A
Argyrophilic grain disease: frequency and neuropathology in centenarians.	/pubmed/16525805	Ding ZT, Wang Y, Jiang YP, Yoshida M, Mimuro M, Inagaki T, Iwase T, Hashizume Y.	Acta Neuropathol. 2006 Apr;111(4):320-8. Epub 2006 Mar 9.	Acta Neuropathol. 2006	PubMed	citation	PMID:16525805	pubmed	16525805	create date:2006/03/10 | first author:Ding ZT
Cerebrovascular P-glycoprotein expression is decreased in Creutzfeldt-Jakob disease.	/pubmed/16523342	Vogelgesang S, Glatzel M, Walker LC, Kroemer HK, Aguzzi A, Warzok RW.	Acta Neuropathol. 2006 May;111(5):436-43. Epub 2006 Mar 7.	Acta Neuropathol. 2006	PubMed	citation	PMID:16523342	pubmed	16523342	create date:2006/03/09 | first author:Vogelgesang S
Hereditary diffuse leukoencephalopathy with spheroids: clinical, pathologic and genetic studies of a new kindred.	/pubmed/16523341	Baba Y, Ghetti B, Baker MC, Uitti RJ, Hutton ML, Yamaguchi K, Bird T, Lin W, DeLucia MW, Dickson DW, Wszolek ZK.	Acta Neuropathol. 2006 Apr;111(4):300-11. Epub 2006 Mar 8.	Acta Neuropathol. 2006	PubMed	citation	PMID:16523341	pubmed	16523341	create date:2006/03/09 | first author:Baba Y
Characteristics of alpha-synucleinopathy in centenarians.	/pubmed/16520971	Ding ZT, Wang Y, Jiang YP, Hashizume Y, Yoshida M, Mimuro M, Inagaki T, Iwase T.	Acta Neuropathol. 2006 May;111(5):450-8. Epub 2006 Mar 7.	Acta Neuropathol. 2006	PubMed	citation	PMID:16520971	pubmed	16520971	create date:2006/03/08 | first author:Ding ZT
Chronic electrostimulation after nerve repair by self-anastomosis: effects on the size, the mechanical, histochemical and biochemical muscle properties.	/pubmed/16520970	Marqueste T, Decherchi P, Desplanches D, Favier R, Grelot L, Jammes Y.	Acta Neuropathol. 2006 Jun;111(6):589-600. Epub 2006 Mar 7.	Acta Neuropathol. 2006	PubMed	citation	PMID:16520970	pubmed	16520970	create date:2006/03/08 | first author:Marqueste T
Expression of doublecortin in tumours of the central and peripheral nervous system and in human non-neuronal tissues.	/pubmed/16520969	Bernreuther C, Salein N, Matschke J, Hagel C.	Acta Neuropathol. 2006 Mar;111(3):247-54. Epub 2006 Mar 7.	Acta Neuropathol. 2006	PubMed	citation	PMID:16520969	pubmed	16520969	create date:2006/03/08 | first author:Bernreuther C
Kindled seizures enhance young neuron survival in the adult rat dentate gyrus.	/pubmed/16520968	Scott BW, Burnham WM.	Acta Neuropathol. 2006 Apr;111(4):364-71. Epub 2006 Mar 7.	Acta Neuropathol. 2006	PubMed	citation	PMID:16520968	pubmed	16520968	create date:2006/03/08 | first author:Scott BW
Axonopathy in an APP/PS1 transgenic mouse model of Alzheimer's disease.	/pubmed/16520967	Wirths O, Weis J, Szczygielski J, Multhaup G, Bayer TA.	Acta Neuropathol. 2006 Apr;111(4):312-9. Epub 2006 Mar 7.	Acta Neuropathol. 2006	PubMed	citation	PMID:16520967	pubmed	16520967	create date:2006/03/08 | first author:Wirths O
Leiomyomatoid angiomatous neuroendocrine tumor (LANT) of the pituitary: a distinctive biphasic neoplasm with primitive secretory phenotype and smooth muscle-rich stroma.	/pubmed/16520966	Vajtai I, Sahli R, Kappeler A, Christ ER, Seiler RW.	Acta Neuropathol. 2006 Mar;111(3):278-83. Epub 2006 Mar 7.	Acta Neuropathol. 2006	PubMed	citation	PMID:16520966	pubmed	16520966	create date:2006/03/08 | first author:Vajtai I
Expression of transcription factors c-Fos, c-Jun, CREB-1 and ATF-2, and caspase-3 in relation with abnormal tau deposits in Pick's disease.	/pubmed/16496165	Nieto-Bodelón M, Santpere G, Torrejón-Escribano B, Puig B, Ferrer I.	Acta Neuropathol. 2006 Apr;111(4):341-50. Epub 2006 Feb 23.	Acta Neuropathol. 2006	PubMed	citation	PMID:16496165	pubmed	16496165	create date:2006/02/24 | first author:Nieto-Bodelón M
Minicolumn thinning in temporal lobe association cortex but not primary auditory cortex in normal human ageing.	/pubmed/16496164	Chance SA, Casanova MF, Switala AE, Crow TJ, Esiri MM.	Acta Neuropathol. 2006 May;111(5):459-64. Epub 2006 Feb 22.	Acta Neuropathol. 2006	PubMed	citation	PMID:16496164	pubmed	16496164	create date:2006/02/24 | first author:Chance SA
Small heat shock protein HspB8: its distribution in Alzheimer's disease brains and its inhibition of amyloid-beta protein aggregation and cerebrovascular amyloid-beta toxicity.	/pubmed/16485107	Wilhelmus MM, Boelens WC, Otte-Höller I, Kamps B, Kusters B, Maat-Schieman ML, de Waal RM, Verbeek MM.	Acta Neuropathol. 2006 Feb;111(2):139-49. Epub 2006 Feb 17.	Acta Neuropathol. 2006	PubMed	citation	PMID:16485107	pubmed	16485107	create date:2006/02/18 | first author:Wilhelmus MM
The fate of axons subjected to traumatic ultrastructural (neurofilament) compaction: an electron-microscopic study.	/pubmed/16485106	Gallyas F, Pál J, Farkas O, Dóczi T.	Acta Neuropathol. 2006 Mar;111(3):229-37. Epub 2006 Feb 17.	Acta Neuropathol. 2006	PubMed	citation	PMID:16485106	pubmed	16485106	create date:2006/02/18 | first author:Gallyas F
Clinical and biochemical correlates of insoluble alpha-synuclein in dementia with Lewy bodies.	/pubmed/16482476	Klucken J, Ingelsson M, Shin Y, Irizarry MC, Hedley-Whyte ET, Frosch M, Growdon J, McLean P, Hyman BT.	Acta Neuropathol. 2006 Feb;111(2):101-8. Epub 2006 Feb 16.	Acta Neuropathol. 2006	PubMed	citation	PMID:16482476	pubmed	16482476	create date:2006/02/17 | first author:Klucken J
Characterization and application of polyclonal antibodies that specifically recognize JC virus large T antigen.	/pubmed/16479389	Sunden Y, Suzuki T, Orba Y, Umemura T, Asamoto M, Nagashima K, Tanaka S, Sawa H.	Acta Neuropathol. 2006 Apr;111(4):379-87. Epub 2006 Feb 15.	Acta Neuropathol. 2006	PubMed	citation	PMID:16479389	pubmed	16479389	create date:2006/02/16 | first author:Sunden Y
Dysregulation of mitochondrial fusion and fission: an emerging concept in neurodegeneration.	/pubmed/16468021	Frank S.	Acta Neuropathol. 2006 Feb;111(2):93-100. Epub 2006 Feb 9. Review.	Acta Neuropathol. 2006	PubMed	citation	PMID:16468021	pubmed	16468021	create date:2006/02/10 | first author:Frank S
The distribution pattern of pathology and cholinergic deficits in amygdaloid complex in Alzheimer's disease and dementia with Lewy bodies.	/pubmed/16468020	Sahin HA, Emre M, Ziabreva I, Perry E, Celasun B, Perry R.	Acta Neuropathol. 2006 Feb;111(2):115-25. Epub 2006 Feb 9.	Acta Neuropathol. 2006	PubMed	citation	PMID:16468020	pubmed	16468020	create date:2006/02/10 | first author:Sahin HA
Cranial fasciitis with exclusive intracranial extension in an 8-year-old girl.	/pubmed/16465530	Agozzino M, Cavallero A, Inzani F, Acchiardi I, Locatelli D, Scagnelli P, Malattia C, Arbustini E.	Acta Neuropathol. 2006 Mar;111(3):286-8. Epub 2006 Feb 8. No abstract available.	Acta Neuropathol. 2006	PubMed	citation	PMID:16465530	pubmed	16465530	create date:2006/02/09 | first author:Agozzino M
Mechanisms of neurodegeneration in neuronal ceroid-lipofuscinoses.	/pubmed/16465529	Hachiya Y, Hayashi M, Kumada S, Uchiyama A, Tsuchiya K, Kurata K.	Acta Neuropathol. 2006 Feb;111(2):168-77. Epub 2006 Feb 8.	Acta Neuropathol. 2006	PubMed	citation	PMID:16465529	pubmed	16465529	create date:2006/02/09 | first author:Hachiya Y
Rare mutation of PIK3CA in meningiomas.	/pubmed/16463202	Pang JC, Chung NY, Chan NH, Poon WS, Thomas T, Ng HK.	Acta Neuropathol. 2006 Mar;111(3):284-5. Epub 2006 Feb 7. No abstract available.	Acta Neuropathol. 2006	PubMed	citation	PMID:16463202	pubmed	16463202	create date:2006/02/08 | first author:Pang JC
Fabry disease: an ultrastructural comparative study of skin in hemizygous and heterozygous patients.	/pubmed/16463201	Navarro C, Teijeira S, Dominguez C, Fernandez JM, Rivas E, Fachal C, Barrera S, Rodriguez C, Iranzo P.	Acta Neuropathol. 2006 Feb;111(2):178-85. Epub 2006 Feb 7.	Acta Neuropathol. 2006	PubMed	citation	PMID:16463201	pubmed	16463201	create date:2006/02/08 | first author:Navarro C
Intracellular calcium-binding protein S100A4 influences injury-induced migration of white matter astrocytes.	/pubmed/16463066	Fang Z, Duthoit N, Wicher G, Källskog O, Ambartsumian N, Lukanidin E, Takenaga K, Kozlova EN.	Acta Neuropathol. 2006 Mar;111(3):213-9. Epub 2006 Feb 4.	Acta Neuropathol. 2006	PubMed	citation	PMID:16463066	pubmed	16463066	create date:2006/02/08 | first author:Fang Z
Cancer therapy-associated CNS neuropathology: an update and review of the literature.	/pubmed/16463065	Perry A, Schmidt RE.	Acta Neuropathol. 2006 Mar;111(3):197-212. Epub 2006 Feb 4. Review.	Acta Neuropathol. 2006	PubMed	citation	PMID:16463065	pubmed	16463065	create date:2006/02/08 | first author:Perry A
Neocortical neuronal arrangement in Miller Dieker syndrome.	/pubmed/16456669	Sheen VL, Ferland RJ, Neal J, Harney M, Hill RS, Banham A, Brown P, Chenn A, Corbo J, Hecht J, Folkerth R, Walsh CA.	Acta Neuropathol. 2006 May;111(5):489-96. Epub 2006 Feb 3.	Acta Neuropathol. 2006	PubMed	citation	PMID:16456669	pubmed	16456669	create date:2006/02/04 | first author:Sheen VL
Upregulation of type I interleukin-1 receptor after traumatic spinal cord injury in adult rats.	/pubmed/16456668	Wang XF, Huang LD, Yu PP, Hu JG, Yin L, Wang L, Xu XM, Lu PH.	Acta Neuropathol. 2006 Mar;111(3):220-8. Epub 2006 Feb 3.	Acta Neuropathol. 2006	PubMed	citation	PMID:16456668	pubmed	16456668	create date:2006/02/04 | first author:Wang XF
GAT1 and GAT3 expression are differently localized in the human epileptogenic hippocampus.	/pubmed/16456667	Lee TS, Bjørnsen LP, Paz C, Kim JH, Spencer SS, Spencer DD, Eid T, de Lanerolle NC.	Acta Neuropathol. 2006 Apr;111(4):351-63. Epub 2006 Feb 3.	Acta Neuropathol. 2006	PubMed	citation	PMID:16456667	pubmed	16456667	create date:2006/02/04 | first author:Lee TS
Beta-protein/A4 deposits are not associated with hyperphosphorylated tau in somatostatin neurons in the hypothalamus of Alzheimer's disease patients.	/pubmed/16456666	van de Nes JA, Konermann S, Nafe R, Swaab DF.	Acta Neuropathol. 2006 Feb;111(2):126-38. Epub 2006 Feb 3.	Acta Neuropathol. 2006	PubMed	citation	PMID:16456666	pubmed	16456666	create date:2006/02/04 | first author:van de Nes JA
Coexistence of PSP and MSA: a case report and review of the literature.	/pubmed/16456665	Uchikado H, DelleDonne A, Uitti R, Dickson DW.	Acta Neuropathol. 2006 Feb;111(2):186-92. Epub 2006 Feb 3. Review.	Acta Neuropathol. 2006	PubMed	citation	PMID:16456665	pubmed	16456665	create date:2006/02/04 | first author:Uchikado H
Automatized assessment of 1p36-19q13 status in gliomas by interphase FISH assay on touch imprints of frozen tumours.	/pubmed/16453145	Belaud-Rotureau MA, Meunier N, Eimer S, Vital A, Loiseau H, Merlio JP.	Acta Neuropathol. 2006 Mar;111(3):255-63. Epub 2006 Feb 2.	Acta Neuropathol. 2006	PubMed	citation	PMID:16453145	pubmed	16453145	create date:2006/02/03 | first author:Belaud-Rotureau MA
Optic nerve degeneration in the DBA/2NNia mouse: is the lamina cribrosa important in the development of glaucomatous optic neuropathy?	/pubmed/16453144	May CA, Mittag T.	Acta Neuropathol. 2006 Feb;111(2):158-67. Epub 2006 Feb 2.	Acta Neuropathol. 2006	PubMed	citation	PMID:16453144	pubmed	16453144	create date:2006/02/03 | first author:May CA
Comparative pathogenesis of recombinant rabies vaccine strain SAD-L16 and SAD-D29 with replacement of Arg333 in the glycoprotein after peripheral inoculation of neonatal mice: less neurovirulent strain is a stronger inducer of neuronal apoptosis.	/pubmed/16453143	Jackson AC, Rasalingam P, Weli SC.	Acta Neuropathol. 2006 Apr;111(4):372-8. Epub 2006 Feb 2.	Acta Neuropathol. 2006	PubMed	citation	PMID:16453143	pubmed	16453143	create date:2006/02/03 | first author:Jackson AC
Age-related microvascular degeneration in the human cerebral periventricular white matter.	/pubmed/16453142	Farkas E, de Vos RA, Donka G, Jansen Steur EN, Mihály A, Luiten PG.	Acta Neuropathol. 2006 Feb;111(2):150-7. Epub 2006 Feb 2.	Acta Neuropathol. 2006	PubMed	citation	PMID:16453142	pubmed	16453142	create date:2006/02/03 | first author:Farkas E
Depletion of cholinergic neurons in the nucleus of the medial septum and the vertical limb of the diagonal band in dementia with Lewy bodies.	/pubmed/16421740	Fujishiro H, Umegaki H, Isojima D, Akatsu H, Iguchi A, Kosaka K.	Acta Neuropathol. 2006 Feb;111(2):109-14. Epub 2006 Jan 19.	Acta Neuropathol. 2006	PubMed	citation	PMID:16421740	pubmed	16421740	create date:2006/01/20 | first author:Fujishiro H
P25alpha immunoreactive but alpha-synuclein immunonegative neuronal inclusions in multiple system atrophy.	/pubmed/16421739	Baker KG, Huang Y, McCann H, Gai WP, Jensen PH, Halliday GM.	Acta Neuropathol. 2006 Feb;111(2):193-5. Epub 2006 Jan 19. No abstract available.	Acta Neuropathol. 2006	PubMed	citation	PMID:16421739	pubmed	16421739	create date:2006/01/20 | first author:Baker KG
Abundant hypermethylation of SOCS-1 in clinically silent pituitary adenomas.	/pubmed/16421738	Buslei R, Kreutzer J, Hofmann B, Schmidt V, Siebzehnrübl F, Hahnen E, Eyupoglu IY, Fahlbusch R, Blümcke I.	Acta Neuropathol. 2006 Mar;111(3):264-71. Epub 2006 Jan 19.	Acta Neuropathol. 2006	PubMed	citation	PMID:16421738	pubmed	16421738	create date:2006/01/20 | first author:Buslei R
Peripheral nerve and skeletal muscle involvement in CADASIL.	/pubmed/16328531	Schröder JM, Züchner S, Dichgans M, Nagy Z, Molnar MJ.	Acta Neuropathol. 2005 Dec;110(6):587-99. Epub 2005 Nov 23.	Acta Neuropathol. 2005	PubMed	citation	PMID:16328531	pubmed	16328531	create date:2005/12/06 | first author:Schröder JM
Sporadic four-repeat tauopathy with frontotemporal degeneration, parkinsonism and motor neuron disease.	/pubmed/16328530	Piao YS, Tan CF, Iwanaga K, Kakita A, Takano H, Nishizawa M, Lashley T, Revesz T, Lees A, de Silva R, Tsujihata M, Takahashi H.	Acta Neuropathol. 2005 Dec;110(6):600-9. Epub 2005 Nov 22.	Acta Neuropathol. 2005	PubMed	citation	PMID:16328530	pubmed	16328530	create date:2005/12/06 | first author:Piao YS
Mixed glioneuronal tumors of the spinal cord in two children.	/pubmed/16328529	Syed S, Rajaram V, Leonard JR, Perry A, Raghavan R.	Acta Neuropathol. 2006 Jan;111(1):53-5. Epub 2005 Nov 23. No abstract available.	Acta Neuropathol. 2006	PubMed	citation	PMID:16328529	pubmed	16328529	create date:2005/12/06 | first author:Syed S
Microtubule-associated protein 2 (MAP2)--a promising approach to diagnosis of forensic types of hypoxia-ischemia.	/pubmed/16328528	Kühn J, Meissner C, Oehmichen M.	Acta Neuropathol. 2005 Dec;110(6):579-86. Epub 2005 Nov 23.	Acta Neuropathol. 2005	PubMed	citation	PMID:16328528	pubmed	16328528	create date:2005/12/06 | first author:Kühn J
The 2004 World Health Organization classification of pituitary tumors: what is new?	/pubmed/16328527	Al-Shraim M, Asa SL.	Acta Neuropathol. 2006 Jan;111(1):1-7. Epub 2005 Nov 23. Review.	Acta Neuropathol. 2006	PubMed	citation	PMID:16328527	pubmed	16328527	create date:2005/12/06 | first author:Al-Shraim M
The WHO typing of pituitary tumors: a commentary.	/pubmed/16328526	Farrell WE.	Acta Neuropathol. 2006 Jan;111(1):60-1. Epub 2005 Nov 23. No abstract available.	Acta Neuropathol. 2006	PubMed	citation	PMID:16328526	pubmed	16328526	create date:2005/12/06 | first author:Farrell WE
Comment to the 2004 World Health Organization classification of pituitary tumors.	/pubmed/16328525	Saeger W.	Acta Neuropathol. 2006 Jan;111(1):64-5. Epub 2005 Nov 23. No abstract available.	Acta Neuropathol. 2006	PubMed	citation	PMID:16328525	pubmed	16328525	create date:2005/12/06 | first author:Saeger W
Comments on the WHO 2004 classification of pituitary tumors.	/pubmed/16328524	Wolfsberger S, Knosp E.	Acta Neuropathol. 2006 Jan;111(1):66-7. Epub 2005 Nov 23. No abstract available.	Acta Neuropathol. 2006	PubMed	citation	PMID:16328524	pubmed	16328524	create date:2005/12/06 | first author:Wolfsberger S
Commentary: Classification and grading of pituitary tumors. Observations of two working neuropathologists.	/pubmed/16328523	Perry A, Scheithauer BW.	Acta Neuropathol. 2006 Jan;111(1):68-70. Epub 2005 Nov 22. No abstract available.	Acta Neuropathol. 2006	PubMed	citation	PMID:16328523	pubmed	16328523	create date:2005/12/06 | first author:Perry A
The new WHO classification of human pituitary tumors: comments.	/pubmed/16328522	Figarella-Branger D, Trouillas J.	Acta Neuropathol. 2006 Jan;111(1):71-2. Epub 2005 Nov 23. No abstract available.	Acta Neuropathol. 2006	PubMed	citation	PMID:16328522	pubmed	16328522	create date:2005/12/06 | first author:Figarella-Branger D
Innovations and controversies in the WHO classification of pituitary adenomas.	/pubmed/16328521	Kontogeorgos G.	Acta Neuropathol. 2006 Jan;111(1):73-5. Epub 2005 Nov 23. No abstract available.	Acta Neuropathol. 2006	PubMed	citation	PMID:16328521	pubmed	16328521	create date:2005/12/06 | first author:Kontogeorgos G
The 2004 World Health Organization classification of pituitary tumors: is it clinically helpful?	/pubmed/16328520	Grossman AB.	Acta Neuropathol. 2006 Jan;111(1):76-7. Epub 2005 Nov 22. No abstract available.	Acta Neuropathol. 2006	PubMed	citation	PMID:16328520	pubmed	16328520	create date:2005/12/06 | first author:Grossman AB
2004 World Health Organization classification of pituitary tumors: what is new?	/pubmed/16328519	Melmed S.	Acta Neuropathol. 2006 Jan;111(1):78-9. Epub 2005 Nov 23. No abstract available.	Acta Neuropathol. 2006	PubMed	citation	PMID:16328519	pubmed	16328519	create date:2005/12/06 | first author:Melmed S
The new WHO classification of pituitary tumors: highlights and areas of controversy.	/pubmed/16328518	Laws ER Jr, Lopes MB.	Acta Neuropathol. 2006 Jan;111(1):80-1. Epub 2005 Nov 23. No abstract available.	Acta Neuropathol. 2006	PubMed	citation	PMID:16328518	pubmed	16328518	create date:2005/12/06 | first author:Laws ER Jr
Title	URL	Description	Details	ShortDetails	Resource	Type	Identifiers	Db	EntrezUID	Properties
Subtyping does matter in pituitary adenomas.	/pubmed/16328517	Kleinschmidt-DeMasters BK.	Acta Neuropathol. 2006 Jan;111(1):84-5. Epub 2005 Nov 23. No abstract available.	Acta Neuropathol. 2006	PubMed	citation	PMID:16328517	pubmed	16328517	create date:2005/12/06 | first author:Kleinschmidt-DeMasters BK
The new WHO classification of pituitary tumors: a surgeon's perspective.	/pubmed/16328516	Buchfelder M.	Acta Neuropathol. 2006 Jan;111(1):88-9. Epub 2005 Nov 23. No abstract available.	Acta Neuropathol. 2006	PubMed	citation	PMID:16328516	pubmed	16328516	create date:2005/12/06 | first author:Buchfelder M
A 3'-UTR polymorphism in the oxidized LDL receptor 1 gene increases Abeta40 load as cerebral amyloid angiopathy in Alzheimer's disease.	/pubmed/16328515	Shi J, Tian J, Pritchard A, Lendon C, Lambert JC, Iwatsubo T, Mann DM.	Acta Neuropathol. 2006 Jan;111(1):15-20. Epub 2005 Nov 22.	Acta Neuropathol. 2006	PubMed	citation	PMID:16328515	pubmed	16328515	create date:2005/12/06 | first author:Shi J
Short-term ischemia usually used for ischemic preconditioning down-regulates central cannabinoid receptors in the gerbil hippocampus.	/pubmed/16328514	Schomacher M, Müller HD, Sommer C.	Acta Neuropathol. 2006 Jan;111(1):8-14. Epub 2005 Nov 23.	Acta Neuropathol. 2006	PubMed	citation	PMID:16328514	pubmed	16328514	create date:2005/12/06 | first author:Schomacher M
Morphologic changes of prolactin-producing pituitary adenomas after short treatment with dopamine agonists.	/pubmed/16328513	Kontogeorgos G, Horvath E, Kovacs K, Coire C, Lloyd RV, Scheithauer BW, Smyth HS.	Acta Neuropathol. 2006 Jan;111(1):46-52. Epub 2005 Nov 23.	Acta Neuropathol. 2006	PubMed	citation	PMID:16328513	pubmed	16328513	create date:2005/12/06 | first author:Kontogeorgos G
Abdominal seeding of an atypical teratoid/rhabdoid tumor of the pineal gland along a ventriculoperitoneal shunt catheter.	/pubmed/16328512	Ingold B, Moschopulos M, Hutter G, Seeger H, Röthlisberger B, Landolt H, Yonekawa Y, Jochum W, Heppner FL.	Acta Neuropathol. 2006 Jan;111(1):56-9. Epub 2005 Nov 23. No abstract available.	Acta Neuropathol. 2006	PubMed	citation	PMID:16328512	pubmed	16328512	create date:2005/12/06 | first author:Ingold B
Autosomal dominant leukodystrophy with axonal spheroids and pigmented glia: clinical and neuropathological characteristics.	/pubmed/16328511	Itoh K, Shiga K, Shimizu K, Muranishi M, Nakagawa M, Fushiki S.	Acta Neuropathol. 2006 Jan;111(1):39-45. Epub 2005 Nov 23.	Acta Neuropathol. 2006	PubMed	citation	PMID:16328511	pubmed	16328511	create date:2005/12/06 | first author:Itoh K
Identification of histological markers for malignant glioma by genome-wide expression analysis: dynein, alpha-PIX and sorcin.	/pubmed/16320026	Yokota T, Kouno J, Adachi K, Takahashi H, Teramoto A, Matsumoto K, Sugisaki Y, Onda M, Tsunoda T.	Acta Neuropathol. 2006 Jan;111(1):29-38. Epub 2005 Nov 30.	Acta Neuropathol. 2006	PubMed	citation	PMID:16320026	pubmed	16320026	create date:2005/12/02 | first author:Yokota T
Comments on the WHO histological classification of pituitary tumors.	/pubmed/16317556	Sano T.	Acta Neuropathol. 2006 Jan;111(1):82-3. Epub 2005 Nov 30. No abstract available.	Acta Neuropathol. 2006	PubMed	citation	PMID:16317556	pubmed	16317556	create date:2005/12/01 | first author:Sano T
The 2004 WHO classification of pituitary tumors: comments.	/pubmed/16315073	Kovacs K.	Acta Neuropathol. 2006 Jan;111(1):62-3. Epub 2005 Nov 29. No abstract available.	Acta Neuropathol. 2006	PubMed	citation	PMID:16315073	pubmed	16315073	create date:2005/11/30 | first author:Kovacs K
Transition of areas of eosinophilic neurons and reactive astrocytes to delayed cortical infarcts after transient unilateral forebrain ischemia in Mongolian gerbils.	/pubmed/16311772	Sun L, Kuroiwa T, Ishibashi S, Katsumata N, Endo S, Mizusawa H.	Acta Neuropathol. 2006 Jan;111(1):21-8. Epub 2005 Nov 26.	Acta Neuropathol. 2006	PubMed	citation	PMID:16311772	pubmed	16311772	create date:2005/11/29 | first author:Sun L
The WHO classification of pituitary tumours: a combined neurosurgical and neuropathological view.	/pubmed/16311771	Fahlbusch R, Buslei R.	Acta Neuropathol. 2006 Jan;111(1):86-7. Epub 2005 Nov 26. No abstract available.	Acta Neuropathol. 2006	PubMed	citation	PMID:16311771	pubmed	16311771	create date:2005/11/29 | first author:Fahlbusch R
Hypoxic-ischemic brain injury in infants with congenital heart disease dying after cardiac surgery.	/pubmed/16244891	Kinney HC, Panigrahy A, Newburger JW, Jonas RA, Sleeper LA.	Acta Neuropathol. 2005 Dec;110(6):563-78. Epub 2005 Oct 22.	Acta Neuropathol. 2005	PubMed	citation	PMID:16244891	pubmed	16244891	create date:2005/10/26 | first author:Kinney HC
Expression of an endoplasmic reticulum-resident chaperone, glucose-regulated stress protein 78, in the spinal cord of a mouse model of amyotrophic lateral sclerosis.	/pubmed/16231159	Wate R, Ito H, Zhang JH, Ohnishi S, Nakano S, Kusaka H.	Acta Neuropathol. 2005 Dec;110(6):557-62. Epub 2005 Oct 18.	Acta Neuropathol. 2005	PubMed	citation	PMID:16231159	pubmed	16231159	create date:2005/10/19 | first author:Wate R
Mutational and immunohistochemical analysis of ezrin-, radixin-, moesin (ERM) molecules in epilepsy-associated glioneuronal lesions.	/pubmed/16231158	Majores M, Schick V, Engels G, Fassunke J, Elger CE, Schramm J, Blümcke I, Becker AJ.	Acta Neuropathol. 2005 Dec;110(6):537-46. Epub 2005 Oct 18.	Acta Neuropathol. 2005	PubMed	citation	PMID:16231158	pubmed	16231158	create date:2005/10/19 | first author:Majores M
Chronic lithium treatment decreases tau lesions by promoting ubiquitination in a mouse model of tauopathies.	/pubmed/16228182	Nakashima H, Ishihara T, Suguimoto P, Yokota O, Oshima E, Kugo A, Terada S, Hamamura T, Trojanowski JQ, Lee VM, Kuroda S.	Acta Neuropathol. 2005 Dec;110(6):547-56. Epub 2005 Oct 14.	Acta Neuropathol. 2005	PubMed	citation	PMID:16228182	pubmed	16228182	create date:2005/10/18 | first author:Nakashima H
Histopathological changes underlying frontotemporal lobar degeneration with clinicopathological correlation.	/pubmed/16222525	Shi J, Shaw CL, Du Plessis D, Richardson AM, Bailey KL, Julien C, Stopford C, Thompson J, Varma A, Craufurd D, Tian J, Pickering-Brown S, Neary D, Snowden JS, Mann DM.	Acta Neuropathol. 2005 Nov;110(5):501-12. Epub 2005 Oct 13.	Acta Neuropathol. 2005	PubMed	citation	PMID:16222525	pubmed	16222525	create date:2005/10/14 | first author:Shi J
Molecular genetic alterations in gliomatosis cerebri: what can we learn about the origin and course of the disease?	/pubmed/16222524	Mawrin C.	Acta Neuropathol. 2005 Dec;110(6):527-36. Epub 2005 Oct 13. Review.	Acta Neuropathol. 2005	PubMed	citation	PMID:16222524	pubmed	16222524	create date:2005/10/14 | first author:Mawrin C
Oligodendroglioma with neurocytic differentiation and characteristic loss of heterozygosity on chromosomes 1p and 19q.	/pubmed/16222523	Vajtai I, Arnold M, Vassella E.	Acta Neuropathol. 2005 Nov;110(5):520-2. Epub 2005 Oct 13. No abstract available.	Acta Neuropathol. 2005	PubMed	citation	PMID:16222523	pubmed	16222523	create date:2005/10/14 | first author:Vajtai I
Is the retina affected in Huntington disease?	/pubmed/16222522	Petrasch-Parwez E, Saft C, Schlichting A, Andrich J, Napirei M, Arning L, Wieczorek S, Dermietzel R, Epplen JT.	Acta Neuropathol. 2005 Nov;110(5):523-5. Epub 2005 Oct 13. No abstract available.	Acta Neuropathol. 2005	PubMed	citation	PMID:16222522	pubmed	16222522	create date:2005/10/14 | first author:Petrasch-Parwez E
Mutation of the GM2 activator protein in a feline model of GM2 gangliosidosis.	/pubmed/16200419	Martin DR, Cox NR, Morrison NE, Kennamer DM, Peck SL, Dodson AN, Gentry AS, Griffin B, Rolsma MD, Baker HJ.	Acta Neuropathol. 2005 Nov;110(5):443-50. Epub 2005 Oct 1.	Acta Neuropathol. 2005	PubMed	citation	PMID:16200419	pubmed	16200419	create date:2005/10/04 | first author:Martin DR
Apolipoprotein E co-localizes with newly formed amyloid beta-protein (Abeta) deposits lacking immunoreactivity against N-terminal epitopes of Abeta in a genotype-dependent manner.	/pubmed/16195918	Thal DR, Capetillo-Zarate E, Schultz C, Rüb U, Saido TC, Yamaguchi H, Haass C, Griffin WS, Del Tredici K, Braak H, Ghebremedhin E.	Acta Neuropathol. 2005 Nov;110(5):459-71. Epub 2005 Sep 30.	Acta Neuropathol. 2005	PubMed	citation	PMID:16195918	pubmed	16195918	create date:2005/10/01 | first author:Thal DR
Extensive cortico-subcortical lesions in Wilson's disease: clinico-pathological study of two cases.	/pubmed/16195917	Mikol J, Vital C, Wassef M, Chappuis P, Poupon J, Lecharpentier M, Woimant F.	Acta Neuropathol. 2005 Nov;110(5):451-8. Epub 2005 Sep 30.	Acta Neuropathol. 2005	PubMed	citation	PMID:16195917	pubmed	16195917	create date:2005/10/01 | first author:Mikol J
Doublecortin is preferentially expressed in invasive human brain tumors.	/pubmed/16195916	Daou MC, Smith TW, Litofsky NS, Hsieh CC, Ross AH.	Acta Neuropathol. 2005 Nov;110(5):472-80. Epub 2005 Sep 30.	Acta Neuropathol. 2005	PubMed	citation	PMID:16195916	pubmed	16195916	create date:2005/10/01 | first author:Daou MC
Neuropathologic characteristics of spinal cord lesions in sporadic Creutzfeldt-Jakob disease.	/pubmed/16175355	Iwasaki Y, Yoshida M, Hashizume Y, Kitamoto T, Sobue G.	Acta Neuropathol. 2005 Nov;110(5):490-500. Epub 2005 Sep 21.	Acta Neuropathol. 2005	PubMed	citation	PMID:16175355	pubmed	16175355	create date:2005/09/22 | first author:Iwasaki Y
The extracellular space and matrix of gliomas.	/pubmed/16175354	Zamecnik J.	Acta Neuropathol. 2005 Nov;110(5):435-42. Epub 2005 Sep 21. Review.	Acta Neuropathol. 2005	PubMed	citation	PMID:16175354	pubmed	16175354	create date:2005/09/22 | first author:Zamecnik J
Sporadic cerebral amyloid angiopathy: pathology, clinical implications, and possible pathomechanisms.	/pubmed/16170565	Attems J.	Acta Neuropathol. 2005 Oct;110(4):345-59. Epub 2005 Sep 17.	Acta Neuropathol. 2005	PubMed	citation	PMID:16170565	pubmed	16170565	create date:2005/09/20 | first author:Attems J
Time course changes of estrogen receptor alpha expression in the adult rat hippocampus after kainic acid-induced status epilepticus.	/pubmed/16163509	Tokuhara D, Yokoi T, Nakajima R, Hattori H, Matsuoka O, Yamano T.	Acta Neuropathol. 2005 Oct;110(4):411-6. Epub 2005 Sep 15.	Acta Neuropathol. 2005	PubMed	citation	PMID:16163509	pubmed	16163509	create date:2005/09/16 | first author:Tokuhara D
Four-repeat tau-positive Pick body-like inclusions are distinct from classic Pick bodies.	/pubmed/16158330	Motoi Y, Iwamoto H, Itaya M, Kobayashi T, Hasegawa M, Yasuda M, Mizuno Y, Mori H.	Acta Neuropathol. 2005 Oct;110(4):431-3. Epub 2005 Sep 13. No abstract available.	Acta Neuropathol. 2005	PubMed	citation	PMID:16158330	pubmed	16158330	create date:2005/09/15 | first author:Motoi Y
Frequent HRK inactivation associated with low apoptotic index in secondary glioblastomas.	/pubmed/16155764	Nakamura M, Ishida E, Shimada K, Nakase H, Sakaki T, Konishi N.	Acta Neuropathol. 2005 Oct;110(4):402-10. Epub 2005 Sep 10.	Acta Neuropathol. 2005	PubMed	citation	PMID:16155764	pubmed	16155764	create date:2005/09/13 | first author:Nakamura M
Prion disease with a 144 base pair insertion: unusual cerebellar prion protein immunoreactivity.	/pubmed/16155763	Gelpi E, Kovacs GG, Ströbel T, Koperek O, Voigtländer T, Liberski PP, Budka H.	Acta Neuropathol. 2005 Nov;110(5):513-9. Epub 2005 Sep 10.	Acta Neuropathol. 2005	PubMed	citation	PMID:16155763	pubmed	16155763	create date:2005/09/13 | first author:Gelpi E
Cortical neuronal densities and lamination in focal cortical dysplasia.	/pubmed/16151726	Thom M, Martinian L, Sen A, Cross JH, Harding BN, Sisodiya SM.	Acta Neuropathol. 2005 Oct;110(4):383-92. Epub 2005 Sep 7.	Acta Neuropathol. 2005	PubMed	citation	PMID:16151726	pubmed	16151726	create date:2005/09/10 | first author:Thom M
Amplification and overexpression of epidermal growth factor receptor gene in glioblastomas of Chinese patients correlates with patient's age but not with tumor's clinicopathological pathway.	/pubmed/16151725	Xie D, Zeng YX, Wang HJ, Tai LS, Wen JM, Tao Y, Ma NF, Hu L, Sham JS, Guan XY.	Acta Neuropathol. 2005 Nov;110(5):481-9. Epub 2005 Sep 7.	Acta Neuropathol. 2005	PubMed	citation	PMID:16151725	pubmed	16151725	create date:2005/09/10 | first author:Xie D
Human glioblastomas overexpress ADAMTS-5 that degrades brevican.	/pubmed/16133547	Nakada M, Miyamori H, Kita D, Takahashi T, Yamashita J, Sato H, Miura R, Yamaguchi Y, Okada Y.	Acta Neuropathol. 2005 Sep;110(3):239-46. Epub 2005 Aug 30.	Acta Neuropathol. 2005	PubMed	citation	PMID:16133547	pubmed	16133547	create date:2005/09/01 | first author:Nakada M
Enhanced expression of aquaporin 4 in human brain with inflammatory diseases.	/pubmed/16133546	Aoki-Yoshino K, Uchihara T, Duyckaerts C, Nakamura A, Hauw JJ, Wakayama Y.	Acta Neuropathol. 2005 Sep;110(3):281-8. Epub 2005 Aug 26.	Acta Neuropathol. 2005	PubMed	citation	PMID:16133546	pubmed	16133546	create date:2005/09/01 | first author:Aoki-Yoshino K
Up-regulation of mRNA for matrix metalloproteinases-9 and -14 in advanced lesions of demyelinating canine distemper leukoencephalitis.	/pubmed/16133545	Gröters S, Alldinger S, Baumgärtner W.	Acta Neuropathol. 2005 Oct;110(4):369-82. Epub 2005 Aug 25.	Acta Neuropathol. 2005	PubMed	citation	PMID:16133545	pubmed	16133545	create date:2005/09/01 | first author:Gröters S
The cerebral cortex malformation in thanatophoric dysplasia: neuropathology and pathogenesis.	/pubmed/16133544	Hevner RF.	Acta Neuropathol. 2005 Sep;110(3):208-21. Review.	Acta Neuropathol. 2005	PubMed	citation	PMID:16133544	pubmed	16133544	create date:2005/09/01 | first author:Hevner RF
Loss of perineuronal net N-acetylgalactosamine in Alzheimer's disease.	/pubmed/16133543	Baig S, Wilcock GK, Love S.	Acta Neuropathol. 2005 Oct;110(4):393-401. Epub 2005 Aug 30. Erratum in: Acta Neuropathol (Berl). 2006 Jul;112(1):113.	Acta Neuropathol. 2005	PubMed	citation	PMID:16133543	pubmed	16133543	create date:2005/09/01 | first author:Baig S
Late-onset mitochondrial myopathy with dystrophic changes due to a G7497A mutation in the mitochondrial tRNA(Ser(UCN)) gene.	/pubmed/16133542	Müller T, Deschauer M, Neudecker S, Zierz S.	Acta Neuropathol. 2005 Oct;110(4):426-30. Epub 2005 Aug 25.	Acta Neuropathol. 2005	PubMed	citation	PMID:16133542	pubmed	16133542	create date:2005/09/01 | first author:Müller T
Alzheimer's disease pathology influences severity and topographical distribution of cerebral amyloid angiopathy.	/pubmed/16133541	Attems J, Jellinger KA, Lintner F.	Acta Neuropathol. 2005 Sep;110(3):222-31. Epub 2005 Aug 25.	Acta Neuropathol. 2005	PubMed	citation	PMID:16133541	pubmed	16133541	create date:2005/09/01 | first author:Attems J
Progressive accumulation of ubiquitin and disappearance of alpha-synuclein epitope in multiple system atrophy-associated glial cytoplasmic inclusions: triple fluorescence study combined with Gallyas-Braak method.	/pubmed/16133540	Sakamoto M, Uchihara T, Nakamura A, Mizutani T, Mizusawa H.	Acta Neuropathol. 2005 Oct;110(4):417-25. Epub 2005 Aug 25.	Acta Neuropathol. 2005	PubMed	citation	PMID:16133540	pubmed	16133540	create date:2005/09/01 | first author:Sakamoto M
Announcing the winner of the 2005 Kurt Jellinger Prize.	/pubmed/16133539	Paulus W.	Acta Neuropathol. 2005 Sep;110(3):207. No abstract available.	Acta Neuropathol. 2005	PubMed	citation	PMID:16133539	pubmed	16133539	create date:2005/09/01 | first author:Paulus W
Redox metals and oxidative abnormalities in human prion diseases.	/pubmed/16096758	Petersen RB, Siedlak SL, Lee HG, Kim YS, Nunomura A, Tagliavini F, Ghetti B, Cras P, Moreira PI, Castellani RJ, Guentchev M, Budka H, Ironside JW, Gambetti P, Smith MA, Perry G.	Acta Neuropathol. 2005 Sep;110(3):232-8. Epub 2005 Aug 11.	Acta Neuropathol. 2005	PubMed	citation	PMID:16096758	pubmed	16096758	create date:2005/08/13 | first author:Petersen RB
TP53 promoter methylation in human gliomas.	/pubmed/16025287	Amatya VJ, Naumann U, Weller M, Ohgaki H.	Acta Neuropathol. 2005 Aug;110(2):178-84. Epub 2005 Jul 16.	Acta Neuropathol. 2005	PubMed	citation	PMID:16025287	pubmed	16025287	create date:2005/07/19 | first author:Amatya VJ
Rhabdoid meningioma of the tentorium with expression of desmin in a 12-year-old Turner syndrome patient.	/pubmed/16025286	Nozza P, Raso A, Rossi A, Milanaccio C, Pezzolo A, Capra V, Gambini C, Pietsch T.	Acta Neuropathol. 2005 Aug;110(2):205-6. Epub 2005 Jul 16. No abstract available.	Acta Neuropathol. 2005	PubMed	citation	PMID:16025286	pubmed	16025286	create date:2005/07/19 | first author:Nozza P
Gerstmann-Sträussler-Scheinker disease with the Q217R mutation mimicking frontotemporal dementia.	/pubmed/16025285	Woulfe J, Kertesz A, Frohn I, Bauer S, George-Hyslop PS, Bergeron C.	Acta Neuropathol. 2005 Sep;110(3):317-9. Epub 2005 Jul 16. No abstract available.	Acta Neuropathol. 2005	PubMed	citation	PMID:16025285	pubmed	16025285	create date:2005/07/19 | first author:Woulfe J
The ultrastructure of peripheral nerve, motor end-plate and skeletal muscle in patients suffering from spinal muscular atrophy with respiratory distress type 1 (SMARD1).	/pubmed/16025284	Diers A, Kaczinski M, Grohmann K, Hübner C, Stoltenburg-Didinger G.	Acta Neuropathol. 2005 Sep;110(3):289-97. Epub 2005 Jul 16.	Acta Neuropathol. 2005	PubMed	citation	PMID:16025284	pubmed	16025284	create date:2005/07/19 | first author:Diers A
Neuronal intranuclear inclusions are ultrastructurally and immunologically distinct from cytoplasmic inclusions of neuronal intermediate filament inclusion disease.	/pubmed/16025283	Mosaheb S, Thorpe JR, Hashemzadeh-Bonehi L, Bigio EH, Gearing M, Cairns NJ.	Acta Neuropathol. 2005 Oct;110(4):360-8. Epub 2005 Jul 16.	Acta Neuropathol. 2005	PubMed	citation	PMID:16025283	pubmed	16025283	create date:2005/07/19 | first author:Mosaheb S
Silver stainings distinguish Lewy bodies and glial cytoplasmic inclusions: comparison between Gallyas-Braak and Campbell-Switzer methods.	/pubmed/16003542	Uchihara T, Nakamura A, Mochizuki Y, Hayashi M, Orimo S, Isozaki E, Mizutani T.	Acta Neuropathol. 2005 Sep;110(3):255-60. Epub 2005 Jul 8.	Acta Neuropathol. 2005	PubMed	citation	PMID:16003542	pubmed	16003542	create date:2005/07/09 | first author:Uchihara T
Pilocytic astrocytoma presenting as primary diffuse leptomeningeal gliomatosis: report of a unique case and review of the literature.	/pubmed/16003541	Bohner G, Masuhr F, Distl R, Katchanov J, Klingebiel R, Zschenderlein R, von Deimling A, van Landeghem FK.	Acta Neuropathol. 2005 Sep;110(3):306-11. Epub 2005 Jul 8.	Acta Neuropathol. 2005	PubMed	citation	PMID:16003541	pubmed	16003541	create date:2005/07/09 | first author:Bohner G
Title	URL	Description	Details	ShortDetails	Resource	Type	Identifiers	Db	EntrezUID	Properties
Evaluation of the apoptosis-related proteins of the BCL-2 family in the traumatic penumbra area of the rat model of cerebral contusion, treated by hyperbaric oxygen therapy: a quantitative immunohistochemical study.	/pubmed/16001273	Vlodavsky E, Palzur E, Feinsod M, Soustiel JF.	Acta Neuropathol. 2005 Aug;110(2):120-6. Epub 2005 Jul 7.	Acta Neuropathol. 2005	PubMed	citation	PMID:16001273	pubmed	16001273	create date:2005/07/08 | first author:Vlodavsky E
Delayed or late-onset type II glycogenosis with globular inclusions.	/pubmed/15986226	Sharma MC, Schultze C, von Moers A, Stoltenburg-Didinger G, Shin YS, Podskarbi T, Isenhardt K, Tews DS, Goebel HH.	Acta Neuropathol. 2005 Aug;110(2):151-7. Epub 2005 Jun 29.	Acta Neuropathol. 2005	PubMed	citation	PMID:15986226	pubmed	15986226	create date:2005/06/30 | first author:Sharma MC
Caspase-cleaved tau accumulation in neurodegenerative diseases associated with tau and alpha-synuclein pathology.	/pubmed/15986225	Newman J, Rissman RA, Sarsoza F, Kim RC, Dick M, Bennett DA, Cotman CW, Rohn TT, Head E.	Acta Neuropathol. 2005 Aug;110(2):135-44. Epub 2005 Jun 29.	Acta Neuropathol. 2005	PubMed	citation	PMID:15986225	pubmed	15986225	create date:2005/06/30 | first author:Newman J
The RAGE pathway in inflammatory myopathies and limb girdle muscular dystrophy.	/pubmed/15986224	Haslbeck KM, Friess U, Schleicher ED, Bierhaus A, Nawroth PP, Kirchner A, Pauli E, Neundörfer B, Heuss D.	Acta Neuropathol. 2005 Sep;110(3):247-54. Epub 2005 Jun 29.	Acta Neuropathol. 2005	PubMed	citation	PMID:15986224	pubmed	15986224	create date:2005/06/30 | first author:Haslbeck KM
Cyclosporin A treatment upregulates Id1 and Smad3 expression and delays skeletal muscle regeneration.	/pubmed/15986223	Sakuma K, Nakao R, Aoi W, Inashima S, Fujikawa T, Hirata M, Sano M, Yasuhara M.	Acta Neuropathol. 2005 Sep;110(3):269-80. Epub 2005 Jun 29.	Acta Neuropathol. 2005	PubMed	citation	PMID:15986223	pubmed	15986223	create date:2005/06/30 | first author:Sakuma K
Redox system expression in the motor neurons in amyotrophic lateral sclerosis (ALS): immunohistochemical studies on sporadic ALS, superoxide dismutase 1 (SOD1)-mutated familial ALS, and SOD1-mutated ALS animal models.	/pubmed/15983830	Kato S, Kato M, Abe Y, Matsumura T, Nishino T, Aoki M, Itoyama Y, Asayama K, Awaya A, Hirano A, Ohama E.	Acta Neuropathol. 2005 Aug;110(2):101-12. Epub 2005 Jun 28.	Acta Neuropathol. 2005	PubMed	citation	PMID:15983830	pubmed	15983830	create date:2005/06/29 | first author:Kato S
Expression of tubulin beta II in neuroepithelial tumors: reflection of architectural changes in the developing human brain.	/pubmed/15983829	Sugita Y, Nakamura Y, Yamamoto M, Oda E, Tokunaga O, Shigemori M.	Acta Neuropathol. 2005 Aug;110(2):127-34. Epub 2005 Jun 28.	Acta Neuropathol. 2005	PubMed	citation	PMID:15983829	pubmed	15983829	create date:2005/06/29 | first author:Sugita Y
Myostatin is increased and complexes with amyloid-beta within sporadic inclusion-body myositis muscle fibers.	/pubmed/15983828	Wójcik S, Engel WK, McFerrin J, Askanas V.	Acta Neuropathol. 2005 Aug;110(2):173-7. Epub 2005 Jun 28.	Acta Neuropathol. 2005	PubMed	citation	PMID:15983828	pubmed	15983828	create date:2005/06/29 | first author:Wójcik S
Ribosome-lamella complex in aggressive solitary fibrous tumour of the meninges.	/pubmed/15983827	Scheie D, Reinholt FP, Slettebø H, Skullerud K.	Acta Neuropathol. 2005 Sep;110(3):312-4. Epub 2005 Jun 28. No abstract available.	Acta Neuropathol. 2005	PubMed	citation	PMID:15983827	pubmed	15983827	create date:2005/06/29 | first author:Scheie D
Unusual features of mitochondrial degeneration in skeletal muscle of patients with nuclear complex I mutation.	/pubmed/15981016	Dinopoulos A, Smeitink J, ter Laak H.	Acta Neuropathol. 2005 Aug;110(2):199-202. Epub 2005 Jun 25. No abstract available.	Acta Neuropathol. 2005	PubMed	citation	PMID:15981016	pubmed	15981016	create date:2005/06/28 | first author:Dinopoulos A
Rhabdoid cystic papillary meningioma with diffuse subarachnoid dissemination.	/pubmed/15981015	Wakabayashi K, Suzuki N, Mori F, Kamada M, Hatanaka M.	Acta Neuropathol. 2005 Aug;110(2):196-8. Epub 2005 Jun 25. No abstract available.	Acta Neuropathol. 2005	PubMed	citation	PMID:15981015	pubmed	15981015	create date:2005/06/28 | first author:Wakabayashi K
Abundant neuritic inclusions and microvacuolar changes in a case of diffuse Lewy body disease with the A53T mutation in the alpha-synuclein gene.	/pubmed/15981014	Yamaguchi K, Cochran EJ, Murrell JR, Polymeropoulos MH, Shannon KM, Crowther RA, Goedert M, Ghetti B.	Acta Neuropathol. 2005 Sep;110(3):298-305. Epub 2005 Jun 25.	Acta Neuropathol. 2005	PubMed	citation	PMID:15981014	pubmed	15981014	create date:2005/06/28 | first author:Yamaguchi K
Alzheimer pathology associated with POLG1 mutation, multiple mtDNA deletions, and APOE4/4: premature ageing or just coincidence?	/pubmed/15981013	Melberg A, Nennesmo I, Moslemi AR, Kollberg G, Luoma P, Suomalainen A, Holme E, Oldfors A.	Acta Neuropathol. 2005 Sep;110(3):315-6. Epub 2005 Jun 25. No abstract available.	Acta Neuropathol. 2005	PubMed	citation	PMID:15981013	pubmed	15981013	create date:2005/06/28 | first author:Melberg A
Spindle cell oncocytoma of the adenohypophysis: report of two cases.	/pubmed/15973544	Dahiya S, Sarkar C, Hedley-Whyte ET, Sharma MC, Zervas NT, Sridhar E, Louis DN.	Acta Neuropathol. 2005 Jul;110(1):97-9. Epub 2005 Jun 23. No abstract available.	Acta Neuropathol. 2005	PubMed	citation	PMID:15973544	pubmed	15973544	create date:2005/06/24 | first author:Dahiya S
The unfolded protein response is activated in Alzheimer's disease.	/pubmed/15973543	Hoozemans JJ, Veerhuis R, Van Haastert ES, Rozemuller JM, Baas F, Eikelenboom P, Scheper W.	Acta Neuropathol. 2005 Aug;110(2):165-72. Epub 2005 Jun 23.	Acta Neuropathol. 2005	PubMed	citation	PMID:15973543	pubmed	15973543	create date:2005/06/24 | first author:Hoozemans JJ
14-3-3 proteins in Lewy body-like hyaline inclusions in a patient with familial amyotrophic lateral sclerosis with a two-base pair deletion in the Cu/Zn superoxide dismutase (SOD1) gene.	/pubmed/15973542	Kawamoto Y, Akiguchi I, Fujimura H, Shirakashi Y, Honjo Y, Sakoda S.	Acta Neuropathol. 2005 Aug;110(2):203-4. Epub 2005 Jun 23. No abstract available.	Acta Neuropathol. 2005	PubMed	citation	PMID:15973542	pubmed	15973542	create date:2005/06/24 | first author:Kawamoto Y
Individual and regional variations of phospho-tau species in progressive supranuclear palsy.	/pubmed/15973541	Puig B, Rey MJ, Ferrer I.	Acta Neuropathol. 2005 Sep;110(3):261-8. Epub 2005 Jun 23.	Acta Neuropathol. 2005	PubMed	citation	PMID:15973541	pubmed	15973541	create date:2005/06/24 | first author:Puig B
An autopsy case of early (minimal change") olivopontocerebellar atrophy (multiple system atrophy-cerebellar)."	/pubmed/15971057	Wakabayashi K, Mori F, Nishie M, Oyama Y, Kurihara A, Yoshimoto M, Kuroda N.	Acta Neuropathol. 2005 Aug;110(2):185-90. Epub 2005 Jun 22.	Acta Neuropathol. 2005	PubMed	citation	PMID:15971057	pubmed	15971057	create date:2005/06/23 | first author:Wakabayashi K
Overexpression of heat shock proteins in pallido-nigral axonal spheroids of nonhuman aged primates.	/pubmed/15971056	Fukuda T, Shimizu J, Furuhata H, Abe T, Shimizu K, Oishi T, Ogihara M, Kubota J, Sasaki A, Sasaki K, Azuma T, Umemura S.	Acta Neuropathol. 2005 Aug;110(2):145-50. Epub 2005 Jun 22.	Acta Neuropathol. 2005	PubMed	citation	PMID:15971056	pubmed	15971056	create date:2005/06/23 | first author:Fukuda T
Argyrophilic grains are not always argyrophilic--distinction from neurofibrillary tangles of diffuse neurofibrillary tangles with calcification revealed by comparison between Gallyas and Campbell-Switzer methods.	/pubmed/15971055	Uchihara T, Tsuchiya K, Nakamura A, Akiyama H.	Acta Neuropathol. 2005 Aug;110(2):158-64. Epub 2005 Jun 22.	Acta Neuropathol. 2005	PubMed	citation	PMID:15971055	pubmed	15971055	create date:2005/06/23 | first author:Uchihara T
Neuronal intranuclear inclusion disease in a horse.	/pubmed/15971054	Pumarola M, Vidal E, Trens JM, Serafín A, Marquez M, Ferrer I.	Acta Neuropathol. 2005 Aug;110(2):191-5. Epub 2005 Jun 22.	Acta Neuropathol. 2005	PubMed	citation	PMID:15971054	pubmed	15971054	create date:2005/06/23 | first author:Pumarola M
Pediatric embryonal tumor of the cerebellum with rhabdoid cells and novel intracytoplasmic inclusions: distinction from atypical teratoid/rhabdoid tumor.	/pubmed/15965700	Sasaki A, Kurihara H, Ishiuchi S, Hirato J, Saito N, Nakazato Y.	Acta Neuropathol. 2005 Jul;110(1):69-76. Epub 2005 Jun 17.	Acta Neuropathol. 2005	PubMed	citation	PMID:15965700	pubmed	15965700	create date:2005/06/21 | first author:Sasaki A
Neuropathological spectrum of cortical dysplasia in children with severe focal epilepsies.	/pubmed/15965699	Hildebrandt M, Pieper T, Winkler P, Kolodziejczyk D, Holthausen H, Blümcke I.	Acta Neuropathol. 2005 Jul;110(1):1-11. Epub 2005 Jun 17.	Acta Neuropathol. 2005	PubMed	citation	PMID:15965699	pubmed	15965699	create date:2005/06/21 | first author:Hildebrandt M
Distribution of cerebral cortical lesions in diffuse neurofibrillary tangles with calcification: a clinicopathological study of four autopsy cases showing prominent parietal lobe involvement.	/pubmed/15965698	Tsuchiya K, Nakayama H, Haga C, Oshima K, Niizato K, Arai T, Matsushita M, Akiyama H.	Acta Neuropathol. 2005 Jul;110(1):57-68. Epub 2005 Jun 17.	Acta Neuropathol. 2005	PubMed	citation	PMID:15965698	pubmed	15965698	create date:2005/06/21 | first author:Tsuchiya K
Frontotemporal dementia, motor neuron disease and tauopathy: clinical and neuropathological study in a family.	/pubmed/15965697	Martinaud O, Laquerrière A, Guyant-Maréchal L, Ahtoy P, Vera P, Sergeant N, Camuzat A, Bourgeois P, Hauw JJ, Campion D, Hannequin D.	Acta Neuropathol. 2005 Jul;110(1):84-92. Epub 2005 Jun 17.	Acta Neuropathol. 2005	PubMed	citation	PMID:15965697	pubmed	15965697	create date:2005/06/21 | first author:Martinaud O
Cerebellopontine calcification: a new entity of idiopathic intracranial calcification?	/pubmed/15959794	Saito Y, Shibuya M, Hayashi M, Matsuoka S, Kaneko K, Chikumaru Y, Saito K, Matsui A, Kimura S.	Acta Neuropathol. 2005 Jul;110(1):77-83. Epub 2005 Jun 15.	Acta Neuropathol. 2005	PubMed	citation	PMID:15959794	pubmed	15959794	create date:2005/06/17 | first author:Saito Y
Recurrent glomus tumor of the sellar region with malignant progression.	/pubmed/15952045	Hänggi D, Adams H, Hans VH, Probst A, Tolnay M.	Acta Neuropathol. 2005 Jul;110(1):93-6. Epub 2005 Jun 11. No abstract available.	Acta Neuropathol. 2005	PubMed	citation	PMID:15952045	pubmed	15952045	create date:2005/06/14 | first author:Hänggi D
Severe vascular disturbance in a case of familial brain calcinosis.	/pubmed/15937691	Miklossy J, Mackenzie IR, Dorovini-Zis K, Calne DB, Wszolek ZK, Klegeris A, McGeer PL.	Acta Neuropathol. 2005 Jun;109(6):643-53. Epub 2005 Jun 4.	Acta Neuropathol. 2005	PubMed	citation	PMID:15937691	pubmed	15937691	create date:2005/06/07 | first author:Miklossy J
Alpha-chemokine receptors CXCR1-3 and their ligands in idiopathic inflammatory myopathies.	/pubmed/15937690	De Paepe B, De Keyzer K, Martin JJ, De Bleecker JL.	Acta Neuropathol. 2005 Jun;109(6):576-82. Epub 2005 Jun 4.	Acta Neuropathol. 2005	PubMed	citation	PMID:15937690	pubmed	15937690	create date:2005/06/07 | first author:De Paepe B
Sublethal dose of 4-hydroxynonenal reduces intracellular calcium in surviving motor neurons in vivo.	/pubmed/15933871	Vigh L, Smith RG, Soós J, Engelhardt JI, Appel SH, Siklós L.	Acta Neuropathol. 2005 Jun;109(6):567-75. Epub 2005 Jun 3.	Acta Neuropathol. 2005	PubMed	citation	PMID:15933871	pubmed	15933871	create date:2005/06/04 | first author:Vigh L
Neuropathologic characteristics of brainstem lesions in sporadic Creutzfeldt-Jakob disease.	/pubmed/15933870	Iwasaki Y, Hashizume Y, Yoshida M, Kitamoto T, Sobue G.	Acta Neuropathol. 2005 Jun;109(6):557-66. Epub 2005 Jun 3.	Acta Neuropathol. 2005	PubMed	citation	PMID:15933870	pubmed	15933870	create date:2005/06/04 | first author:Iwasaki Y
Cardiac sympathetic denervation precedes neuronal loss in the sympathetic ganglia in Lewy body disease.	/pubmed/15933869	Orimo S, Amino T, Itoh Y, Takahashi A, Kojo T, Uchihara T, Tsuchiya K, Mori F, Wakabayashi K, Takahashi H.	Acta Neuropathol. 2005 Jun;109(6):583-8. Epub 2005 Jun 3.	Acta Neuropathol. 2005	PubMed	citation	PMID:15933869	pubmed	15933869	create date:2005/06/04 | first author:Orimo S
PIK3CA mutations in glioblastoma multiforme.	/pubmed/15924253	Hartmann C, Bartels G, Gehlhaar C, Holtkamp N, von Deimling A.	Acta Neuropathol. 2005 Jun;109(6):639-42. Epub 2005 May 28.	Acta Neuropathol. 2005	PubMed	citation	PMID:15924253	pubmed	15924253	create date:2005/06/01 | first author:Hartmann C
Mutations of the PIK3CA gene are rare in human glioblastoma.	/pubmed/15924252	Mueller W, Mizoguchi M, Silen E, D'Amore K, Nutt CL, Louis DN.	Acta Neuropathol. 2005 Jun;109(6):654-5. Epub 2005 May 28. No abstract available.	Acta Neuropathol. 2005	PubMed	citation	PMID:15924252	pubmed	15924252	create date:2005/06/01 | first author:Mueller W
Widespread spinal cord involvement in corticobasal degeneration.	/pubmed/15920662	Iwasaki Y, Yoshida M, Hattori M, Hashizume Y, Sobue G.	Acta Neuropathol. 2005 Jun;109(6):632-8. Epub 2005 May 26.	Acta Neuropathol. 2005	PubMed	citation	PMID:15920662	pubmed	15920662	create date:2005/05/28 | first author:Iwasaki Y
Clinical, histological, and immunohistochemical features predicting 1p/19q loss of heterozygosity in oligodendroglial tumors.	/pubmed/15920661	Kim SH, Kim H, Kim TS.	Acta Neuropathol. 2005 Jul;110(1):27-38. Epub 2005 May 26.	Acta Neuropathol. 2005	PubMed	citation	PMID:15920661	pubmed	15920661	create date:2005/05/28 | first author:Kim SH
Impairment of axonal transport in the axon hillock and the initial segment of anterior horn neurons in transgenic mice with a G93A mutant SOD1 gene.	/pubmed/15920660	Sasaki S, Warita H, Abe K, Iwata M.	Acta Neuropathol. 2005 Jul;110(1):48-56. Epub 2005 May 26.	Acta Neuropathol. 2005	PubMed	citation	PMID:15920660	pubmed	15920660	create date:2005/05/28 | first author:Sasaki S
Exon 3 insert of tau protein in neurodegenerative diseases.	/pubmed/15918074	Terada S, Ishizu H, Ishiguro K, Tanabe Y, Itoh N, Yasutake K, Furubayashi A, Kitamura Y, Kuroda S.	Acta Neuropathol. 2005 Jul;110(1):12-8. Epub 2005 May 26.	Acta Neuropathol. 2005	PubMed	citation	PMID:15918074	pubmed	15918074	create date:2005/05/27 | first author:Terada S
Involvement of the cranial nerves and their nuclei in spinocerebellar ataxia type 2 (SCA2).	/pubmed/15906049	Gierga K, Bürk K, Bauer M, Orozco Diaz G, Auburger G, Schultz C, Vuksic M, Schöls L, de Vos RA, Braak H, Deller T, Rüb U.	Acta Neuropathol. 2005 Jun;109(6):617-31. Epub 2005 May 19.	Acta Neuropathol. 2005	PubMed	citation	PMID:15906049	pubmed	15906049	create date:2005/05/21 | first author:Gierga K
A distinct pattern of Olig2-positive cellular distribution in papillary glioneuronal tumors: a manifestation of the oligodendroglial phenotype?	/pubmed/15906048	Tanaka Y, Yokoo H, Komori T, Makita Y, Ishizawa T, Hirose T, Ebato M, Shibahara J, Tsukayama C, Shibuya M, Nakazato Y.	Acta Neuropathol. 2005 Jul;110(1):39-47. Epub 2005 May 19.	Acta Neuropathol. 2005	PubMed	citation	PMID:15906048	pubmed	15906048	create date:2005/05/21 | first author:Tanaka Y
Unexpected sudden death related to medullary brain lesions.	/pubmed/15902478	Matturri L, Ottaviani G, Lavezzi AM.	Acta Neuropathol. 2005 May;109(5):554-5. Epub 2005 May 18. No abstract available.	Acta Neuropathol. 2005	PubMed	citation	PMID:15902478	pubmed	15902478	create date:2005/05/20 | first author:Matturri L
alpha-Synuclein-immunoreactive structure formation is enhanced in sympathetic ganglia of patients with multiple system atrophy.	/pubmed/15895299	Sone M, Yoshida M, Hashizume Y, Hishikawa N, Sobue G.	Acta Neuropathol. 2005 Jul;110(1):19-26. Epub 2005 May 14.	Acta Neuropathol. 2005	PubMed	citation	PMID:15895299	pubmed	15895299	create date:2005/05/17 | first author:Sone M
Significance of immunohistochemical expression of Rab3B and SNAP-25 in growth hormone-producing pituitary adenomas.	/pubmed/15895198	Nishioka H, Haraoka J.	Acta Neuropathol. 2005 Jun;109(6):598-602. Epub 2005 May 13.	Acta Neuropathol. 2005	PubMed	citation	PMID:15895198	pubmed	15895198	create date:2005/05/17 | first author:Nishioka H
Common mutations of beta-catenin in adamantinomatous craniopharyngiomas but not in other tumours originating from the sellar region.	/pubmed/15891929	Buslei R, Nolde M, Hofmann B, Meissner S, Eyupoglu IY, Siebzehnrübl F, Hahnen E, Kreutzer J, Fahlbusch R.	Acta Neuropathol. 2005 Jun;109(6):589-97. Epub 2005 May 13.	Acta Neuropathol. 2005	PubMed	citation	PMID:15891929	pubmed	15891929	create date:2005/05/14 | first author:Buslei R
Stereological studies of capillary length density in the frontal cortex of schizophrenics.	/pubmed/15886994	Kreczmanski P, Schmidt-Kastner R, Heinsen H, Steinbusch HW, Hof PR, Schmitz C.	Acta Neuropathol. 2005 May;109(5):510-8. Epub 2005 May 10.	Acta Neuropathol. 2005	PubMed	citation	PMID:15886994	pubmed	15886994	create date:2005/05/12 | first author:Kreczmanski P
Aberrant neuronal-glial differentiation in Taylor-type focal cortical dysplasia (type IIA/B).	/pubmed/15877232	Englund C, Folkerth RD, Born D, Lacy JM, Hevner RF.	Acta Neuropathol. 2005 May;109(5):519-33. Epub 2005 May 5.	Acta Neuropathol. 2005	PubMed	citation	PMID:15877232	pubmed	15877232	create date:2005/05/07 | first author:Englund C
Light and electron microscopic assessment of progressive atrophy following moderate traumatic brain injury in the rat.	/pubmed/15877231	Rodriguez-Paez AC, Brunschwig JP, Bramlett HM.	Acta Neuropathol. 2005 Jun;109(6):603-16. Epub 2005 May 5.	Acta Neuropathol. 2005	PubMed	citation	PMID:15877231	pubmed	15877231	create date:2005/05/07 | first author:Rodriguez-Paez AC
D2-40, a novel monoclonal antibody against the M2A antigen as a marker to distinguish hemangioblastomas from renal cell carcinomas.	/pubmed/15864611	Roy S, Chu A, Trojanowski JQ, Zhang PJ.	Acta Neuropathol. 2005 May;109(5):497-502. Epub 2005 Apr 27.	Acta Neuropathol. 2005	PubMed	citation	PMID:15864611	pubmed	15864611	create date:2005/05/03 | first author:Roy S
Involvement of mitochondria in myasthenia gravis complicated with dermatomyositis and rheumatoid arthritis: a case report.	/pubmed/15843907	Shichijo K, Mitsui T, Kunishige M, Kuroda Y, Masuda K, Matsumoto T.	Acta Neuropathol. 2005 May;109(5):539-42. Epub 2005 Apr 20.	Acta Neuropathol. 2005	PubMed	citation	PMID:15843907	pubmed	15843907	create date:2005/04/22 | first author:Shichijo K
No prognostic impact of survivin expression in glioblastoma.	/pubmed/15843906	Preusser M, Gelpi E, Matej R, Marosi C, Dieckmann K, Rössler K, Budka H, Hainfellner JA.	Acta Neuropathol. 2005 May;109(5):534-8. Epub 2005 Apr 20.	Acta Neuropathol. 2005	PubMed	citation	PMID:15843906	pubmed	15843906	create date:2005/04/22 | first author:Preusser M
Title	URL	Description	Details	ShortDetails	Resource	Type	Identifiers	Db	EntrezUID	Properties
Frontotemporal dementia with co-occurrence of astrocytic plaques and tufted astrocytes, and severe degeneration of the cerebral white matter: a variant of corticobasal degeneration?	/pubmed/15841415	Tan CF, Piao YS, Kakita A, Yamada M, Takano H, Tanaka M, Mano A, Makino K, Nishizawa M, Wakabayashi K, Takahashi H.	Acta Neuropathol. 2005 Mar;109(3):329-38. Epub 2004 Nov 12.	Acta Neuropathol. 2005	PubMed	citation	PMID:15841415	pubmed	15841415	create date:2005/04/21 | first author:Tan CF
Expression of 8-oxoguanine DNA glycosylase (OGG1) in Parkinson's disease and related neurodegenerative disorders.	/pubmed/15841414	Fukae J, Takanashi M, Kubo S, Nishioka K, Nakabeppu Y, Mori H, Mizuno Y, Hattori N.	Acta Neuropathol. 2005 Mar;109(3):256-62. Epub 2004 Nov 17.	Acta Neuropathol. 2005	PubMed	citation	PMID:15841414	pubmed	15841414	create date:2005/04/21 | first author:Fukae J
Klotho insufficiency causes decrease of ribosomal RNA gene transcription activity, cytoplasmic RNA and rough ER in the spinal anterior horn cells.	/pubmed/15834732	Anamizu Y, Kawaguchi H, Seichi A, Yamaguchi S, Kawakami E, Kanda N, Matsubara S, Kuro-o M, Nabeshima Y, Nakamura K, Oyanagi K.	Acta Neuropathol. 2005 May;109(5):457-66. Epub 2005 Apr 16.	Acta Neuropathol. 2005	PubMed	citation	PMID:15834732	pubmed	15834732	create date:2005/04/19 | first author:Anamizu Y
Acute hemorrhagic leukoencephalitis (Hurst's disease) linked to Epstein-Barr virus infection.	/pubmed/15791481	Hofer M, Weber A, Haffner K, Berlis A, Klingel K, Krüger M, Kandolf R, Volk B.	Acta Neuropathol. 2005 Feb;109(2):226-30. Epub 2004 Nov 16.	Acta Neuropathol. 2005	PubMed	citation	PMID:15791481	pubmed	15791481	create date:2005/03/26 | first author:Hofer M
Tumour necrosis factor-mediated cell death pathways do not contribute to muscle fibre death in dystrophinopathies.	/pubmed/15791480	Tews DS.	Acta Neuropathol. 2005 Feb;109(2):217-25. Epub 2004 Nov 16.	Acta Neuropathol. 2005	PubMed	citation	PMID:15791480	pubmed	15791480	create date:2005/03/26 | first author:Tews DS
Mutation analysis of B-RAF gene in human gliomas.	/pubmed/15791479	Basto D, Trovisco V, Lopes JM, Martins A, Pardal F, Soares P, Reis RM.	Acta Neuropathol. 2005 Feb;109(2):207-10. Epub 2004 Nov 17.	Acta Neuropathol. 2005	PubMed	citation	PMID:15791479	pubmed	15791479	create date:2005/03/26 | first author:Basto D
Humanin detected in skeletal muscles of MELAS patients: a possible new therapeutic agent.	/pubmed/15759134	Kariya S, Hirano M, Furiya Y, Sugie K, Ueno S.	Acta Neuropathol. 2005 Apr;109(4):367-72. Epub 2005 Mar 10.	Acta Neuropathol. 2005	PubMed	citation	PMID:15759134	pubmed	15759134	create date:2005/03/11 | first author:Kariya S
The enlarging spectrum of desminopathies: new morphological findings, eastward geographic spread, novel exon 3 desmin mutation.	/pubmed/15759133	Vrabie A, Goldfarb LG, Shatunov A, Nägele A, Fritz P, Kaczmarek I, Goebel HH.	Acta Neuropathol. 2005 Apr;109(4):411-7. Epub 2005 Mar 10.	Acta Neuropathol. 2005	PubMed	citation	PMID:15759133	pubmed	15759133	create date:2005/03/11 | first author:Vrabie A
A new murine model of giant proximal axonopathy.	/pubmed/15759132	Tshala-Katumbay DD, Palmer VS, Kayton RJ, Sabri MI, Spencer PS.	Acta Neuropathol. 2005 Apr;109(4):405-10. Epub 2005 Mar 10.	Acta Neuropathol. 2005	PubMed	citation	PMID:15759132	pubmed	15759132	create date:2005/03/11 | first author:Tshala-Katumbay DD
Changes in hippocampal GABABR1 subunit expression in Alzheimer's patients: association with Braak staging.	/pubmed/15759131	Iwakiri M, Mizukami K, Ikonomovic MD, Ishikawa M, Hidaka S, Abrahamson EE, DeKosky ST, Asada T.	Acta Neuropathol. 2005 May;109(5):467-74. Epub 2005 Mar 10.	Acta Neuropathol. 2005	PubMed	citation	PMID:15759131	pubmed	15759131	create date:2005/03/11 | first author:Iwakiri M
Differentiation of classic medulloblastoma into metastatic large cell medulloblastoma with focal rhabdoid differentiation in the absence of posterior fossa recurrence.	/pubmed/15759130	Donner LR.	Acta Neuropathol. 2005 May;109(5):543-51. Epub 2005 Mar 10.	Acta Neuropathol. 2005	PubMed	citation	PMID:15759130	pubmed	15759130	create date:2005/03/11 | first author:Donner LR
Cytomegalovirus infection inhibits the expression of N-methyl-D-aspartate receptors in the developing mouse hippocampus and primary neuronal cultures.	/pubmed/15759129	Kosugi I, Kawasaki H, Tsuchida T, Tsutsui Y.	Acta Neuropathol. 2005 May;109(5):475-82. Epub 2005 Mar 10.	Acta Neuropathol. 2005	PubMed	citation	PMID:15759129	pubmed	15759129	create date:2005/03/11 | first author:Kosugi I
Silver staining profiles distinguish Pick bodies from neurofibrillary tangles of Alzheimer type: comparison between Gallyas and Campbell-Switzer methods.	/pubmed/15759128	Uchihara T, Tsuchiya K, Nakamura A, Akiyama H.	Acta Neuropathol. 2005 May;109(5):483-9. Epub 2005 Mar 10.	Acta Neuropathol. 2005	PubMed	citation	PMID:15759128	pubmed	15759128	create date:2005/03/11 | first author:Uchihara T
Characteristics of neuronal lipofuscin in the superior temporal gyrus in Alzheimer's disease do not differ from non-diseased controls: a comparison with disease-related changes in the superior frontal gyrus.	/pubmed/15759127	Mountjoy CQ, Dowson JH, Harrington C, Cairns MR, Wilton-Cox H.	Acta Neuropathol. 2005 May;109(5):490-6. Epub 2005 Mar 10.	Acta Neuropathol. 2005	PubMed	citation	PMID:15759127	pubmed	15759127	create date:2005/03/11 | first author:Mountjoy CQ
Thrombus and encapsulated hematoma in cerebral cavernous malformations.	/pubmed/15759126	Abe M, Fukudome K, Sugita Y, Oishi T, Tabuchi K, Kawano T.	Acta Neuropathol. 2005 May;109(5):503-9. Epub 2005 Mar 10.	Acta Neuropathol. 2005	PubMed	citation	PMID:15759126	pubmed	15759126	create date:2005/03/11 | first author:Abe M
Unexpected sudden death caused by medullary brain lesions involves all age groups and may include 'sudden infant death syndrome' as a subset.	/pubmed/15759125	Jaster JH, Zamecnik J, Bartos A, Dohan FC Jr, Smith TW.	Acta Neuropathol. 2005 May;109(5):552-3. Epub 2005 Mar 10. No abstract available.	Acta Neuropathol. 2005	PubMed	citation	PMID:15759125	pubmed	15759125	create date:2005/03/11 | first author:Jaster JH
Extending the clinicopathological spectrum of neurofilament inclusion disease.	/pubmed/15754170	Josephs KA, Uchikado H, McComb RD, Bashir R, Wszolek Z, Swanson J, Matsumoto J, Shaw G, Dickson DW.	Acta Neuropathol. 2005 Apr;109(4):427-32. Epub 2005 Mar 8.	Acta Neuropathol. 2005	PubMed	citation	PMID:15754170	pubmed	15754170	create date:2005/03/09 | first author:Josephs KA
Losses of chromosomes 1p and 19q are rare in pediatric oligodendrogliomas.	/pubmed/15739101	Kreiger PA, Okada Y, Simon S, Rorke LB, Louis DN, Golden JA.	Acta Neuropathol. 2005 Apr;109(4):387-92. Epub 2005 Mar 1.	Acta Neuropathol. 2005	PubMed	citation	PMID:15739101	pubmed	15739101	create date:2005/03/02 | first author:Kreiger PA
Creutzfeldt-Jakob disease in a patient with an R208H mutation of the prion protein gene (PRNP) and a 17-kDa prion protein fragment.	/pubmed/15739100	Roeber S, Krebs B, Neumann M, Windl O, Zerr I, Grasbon-Frodl EM, Kretzschmar HA.	Acta Neuropathol. 2005 Apr;109(4):443-8. Epub 2005 Mar 1.	Acta Neuropathol. 2005	PubMed	citation	PMID:15739100	pubmed	15739100	create date:2005/03/02 | first author:Roeber S
Interneuron deficits in patients with the Miller-Dieker syndrome.	/pubmed/15739099	Pancoast M, Dobyns W, Golden JA.	Acta Neuropathol. 2005 Apr;109(4):400-4. Epub 2005 Mar 1.	Acta Neuropathol. 2005	PubMed	citation	PMID:15739099	pubmed	15739099	create date:2005/03/02 | first author:Pancoast M
Fulminant inflammatory leukoencephalopathy associated with HAART-induced immune restoration in AIDS-related progressive multifocal leukoencephalopathy.	/pubmed/15739098	Vendrely A, Bienvenu B, Gasnault J, Thiebault JB, Salmon D, Gray F.	Acta Neuropathol. 2005 Apr;109(4):449-55. Epub 2005 Mar 1.	Acta Neuropathol. 2005	PubMed	citation	PMID:15739098	pubmed	15739098	create date:2005/03/02 | first author:Vendrely A
Constant and severe involvement of Betz cells in corticobasal degeneration is not consistent with pyramidal signs: a clinicopathological study of ten autopsy cases.	/pubmed/15735950	Tsuchiya K, Murayama S, Mitani K, Oda T, Arima K, Mimura M, Nagura H, Haga C, Akiyama H, Yamanouchi H, Mizusawa H.	Acta Neuropathol. 2005 Apr;109(4):353-66. Epub 2005 Feb 25. Review.	Acta Neuropathol. 2005	PubMed	citation	PMID:15735950	pubmed	15735950	create date:2005/03/01 | first author:Tsuchiya K
Redistribution of the water channel protein aquaporin-4 and the K+ channel protein Kir4.1 differs in low- and high-grade human brain tumors.	/pubmed/15723236	Warth A, Mittelbronn M, Wolburg H.	Acta Neuropathol. 2005 Apr;109(4):418-26. Epub 2005 Feb 19.	Acta Neuropathol. 2005	PubMed	citation	PMID:15723236	pubmed	15723236	create date:2005/02/22 | first author:Warth A
Congenital disorder of glycosylation type Ia: a clinicopathological report of a newborn infant with cerebellar pathology.	/pubmed/15714316	Aronica E, van Kempen AA, van der Heide M, Poll-The BT, van Slooten HJ, Troost D, Rozemuller-Kwakkel JM.	Acta Neuropathol. 2005 Apr;109(4):433-42. Epub 2005 Feb 16.	Acta Neuropathol. 2005	PubMed	citation	PMID:15714316	pubmed	15714316	create date:2005/02/17 | first author:Aronica E
OPA1, associated with autosomal dominant optic atrophy, is widely expressed in the human brain.	/pubmed/15700187	Bette S, Schlaszus H, Wissinger B, Meyermann R, Mittelbronn M.	Acta Neuropathol. 2005 Apr;109(4):393-9. Epub 2005 Feb 8.	Acta Neuropathol. 2005	PubMed	citation	PMID:15700187	pubmed	15700187	create date:2005/02/09 | first author:Bette S
Epidemiology and etiology of gliomas.	/pubmed/15685439	Ohgaki H, Kleihues P.	Acta Neuropathol. 2005 Jan;109(1):93-108. Epub 2005 Feb 1. Review.	Acta Neuropathol. 2005	PubMed	citation	PMID:15685439	pubmed	15685439	create date:2005/02/03 | first author:Ohgaki H
Expression pattern of apoptosis-related markers in Huntington's disease.	/pubmed/15668790	Vis JC, Schipper E, de Boer-van Huizen RT, Verbeek MM, de Waal RM, Wesseling P, ten Donkelaar HJ, Kremer B.	Acta Neuropathol. 2005 Mar;109(3):321-8. Epub 2005 Jan 25.	Acta Neuropathol. 2005	PubMed	citation	PMID:15668790	pubmed	15668790	create date:2005/01/26 | first author:Vis JC
Tuft-shaped astrocytes in Lewy body disease.	/pubmed/15668789	Hishikawa N, Hashizume Y, Yoshida M, Niwa J, Tanaka F, Sobue G.	Acta Neuropathol. 2005 Apr;109(4):373-80. Epub 2005 Jan 25.	Acta Neuropathol. 2005	PubMed	citation	PMID:15668789	pubmed	15668789	create date:2005/01/26 | first author:Hishikawa N
Mutation analysis of DKK1 and in vivo evidence of predominant p53-independent DKK1 function in gliomas.	/pubmed/15668788	Mueller W, Lass U, Wellmann S, Kunitz F, von Deimling A.	Acta Neuropathol. 2005 Mar;109(3):314-20. Epub 2005 Jan 25.	Acta Neuropathol. 2005	PubMed	citation	PMID:15668788	pubmed	15668788	create date:2005/01/26 | first author:Mueller W
Secretoglobins in the human pituitary: high expression of lipophilin B and its down-regulation in pituitary adenomas.	/pubmed/15668787	Sjödin A, Guo D, Lund-Johansen M, Krossnes BK, Lilleng P, Henriksson R, Hedman H.	Acta Neuropathol. 2005 Apr;109(4):381-6. Epub 2005 Jan 25.	Acta Neuropathol. 2005	PubMed	citation	PMID:15668787	pubmed	15668787	create date:2005/01/26 | first author:Sjödin A
The role of alpha-synuclein in the pathogenesis of multiple system atrophy.	/pubmed/15666181	Wenning GK, Jellinger KA.	Acta Neuropathol. 2005 Feb;109(2):129-40. Epub 2005 Jan 22. Review.	Acta Neuropathol. 2005	PubMed	citation	PMID:15666181	pubmed	15666181	create date:2005/01/25 | first author:Wenning GK
Prognosis-related histomorphological and immunohistochemical markers in central nervous system tumors of childhood and adolescence.	/pubmed/15647946	Rickert CH, Paulus W.	Acta Neuropathol. 2005 Jan;109(1):69-92. Epub 2005 Jan 13. Review.	Acta Neuropathol. 2005	PubMed	citation	PMID:15647946	pubmed	15647946	create date:2005/01/14 | first author:Rickert CH
Adreno-leukodystrophy: a personal historical note.	/pubmed/15647945	Powers JM.	Acta Neuropathol. 2005 Jan;109(1):124-7. Epub 2005 Jan 13. No abstract available.	Acta Neuropathol. 2005	PubMed	citation	PMID:15647945	pubmed	15647945	create date:2005/01/14 | first author:Powers JM
Ferritinopathy: diagnosis by muscle or nerve biopsy, with a note on other nuclear inclusion body diseases.	/pubmed/15645266	Schröder JM.	Acta Neuropathol. 2005 Jan;109(1):109-14. Epub 2005 Jan 11.	Acta Neuropathol. 2005	PubMed	citation	PMID:15645266	pubmed	15645266	create date:2005/01/13 | first author:Schröder JM
Required techniques and useful molecular markers in the neuropathologic diagnosis of neurodegenerative diseases.	/pubmed/15645265	Dickson DW.	Acta Neuropathol. 2005 Jan;109(1):14-24. Epub 2005 Jan 11. Review.	Acta Neuropathol. 2005	PubMed	citation	PMID:15645265	pubmed	15645265	create date:2005/01/13 | first author:Dickson DW
Metabolic/signal transduction hypothesis of Alzheimer's disease and other tauopathies.	/pubmed/15645264	Iqbal K, Grundke-Iqbal I.	Acta Neuropathol. 2005 Jan;109(1):25-31. Epub 2005 Jan 11. Review.	Acta Neuropathol. 2005	PubMed	citation	PMID:15645264	pubmed	15645264	create date:2005/01/13 | first author:Iqbal K
Axonal transport defects: a common theme in neurodegenerative diseases.	/pubmed/15645263	Roy S, Zhang B, Lee VM, Trojanowski JQ.	Acta Neuropathol. 2005 Jan;109(1):5-13. Epub 2005 Jan 12. Review.	Acta Neuropathol. 2005	PubMed	citation	PMID:15645263	pubmed	15645263	create date:2005/01/13 | first author:Roy S
Pathogenesis of prion diseases.	/pubmed/15645262	Unterberger U, Voigtländer T, Budka H.	Acta Neuropathol. 2005 Jan;109(1):32-48. Epub 2005 Jan 12. Review.	Acta Neuropathol. 2005	PubMed	citation	PMID:15645262	pubmed	15645262	create date:2005/01/13 | first author:Unterberger U
Mitochondrial damage and histotoxic hypoxia: a pathway of tissue injury in inflammatory brain disease?	/pubmed/15645261	Aboul-Enein F, Lassmann H.	Acta Neuropathol. 2005 Jan;109(1):49-55. Epub 2005 Jan 11. Review.	Acta Neuropathol. 2005	PubMed	citation	PMID:15645261	pubmed	15645261	create date:2005/01/13 | first author:Aboul-Enein F
Demyelination in canine distemper virus infection: a review.	/pubmed/15645260	Vandevelde M, Zurbriggen A.	Acta Neuropathol. 2005 Jan;109(1):56-68. Epub 2005 Jan 12. Review.	Acta Neuropathol. 2005	PubMed	citation	PMID:15645260	pubmed	15645260	create date:2005/01/13 | first author:Vandevelde M
The role of electron microscopy in neuropathology.	/pubmed/15645259	Hirano A.	Acta Neuropathol. 2005 Jan;109(1):115-23. Epub 2005 Jan 12. Review.	Acta Neuropathol. 2005	PubMed	citation	PMID:15645259	pubmed	15645259	create date:2005/01/13 | first author:Hirano A
Editorial.	/pubmed/15645258	Paulus W.	Acta Neuropathol. 2005 Jan;109(1):3-4. No abstract available.	Acta Neuropathol. 2005	PubMed	citation	PMID:15645258	pubmed	15645258	create date:2005/01/13 | first author:Paulus W
[truncated: 891 more rows]
