# Supplementary material for: Rising Publication Delays Inflate Journal Impact Factors
Source: PLoS One. 2012 Dec 31;7(12):e53374. doi: 10.1371/journal.pone.0053374 (PMC3534064; doi:10.1371/journal.pone.0053374)
Supplement: Data S1 — Datasets used for the analysis. (ZIP) [file pone.0053374.s005.zip › Annals of Neurology.csv]

Title	URL	Description	Details	ShortDetails	Resource	Type	Identifiers	Db	EntrezUID	Properties
Fighting decision fatigue.	/pubmed/22275264	Stewart AF, Ferriero DM, Josephson SA, Lowenstein DH, Messing RO, Oksenberg JR, Johnston SC, Hauser SL.	Ann Neurol. 2012 Jan;71(1):A5-A15. doi: 10.1002/ana.23531. No abstract available.	Ann Neurol. 2012	PubMed	citation	PMID:22275264	pubmed	22275264	create date:2012/01/26 | first author:Stewart AF
January 2012.	/pubmed/22275263	[No authors listed]	Ann Neurol. 2012 Jan;71(1):A18. doi: 10.1002/ana.22688. No abstract available.	Ann Neurol. 2012	PubMed	citation	PMID:22275263	pubmed	22275263	create date:2012/01/26
NerveCenter: In on the ground floor.	/pubmed/22275262	Stone K.	Ann Neurol. 2012 Jan;71(1):A16-7. doi: 10.1002/ana.22697. No abstract available.	Ann Neurol. 2012	PubMed	citation	PMID:22275262	pubmed	22275262	create date:2012/01/26 | first author:Stone K
Comment on Interleukin-2/Interleukin-2 antibody therapy induces target organ natural killer cells that inhibit central nervous system inflammation"."	/pubmed/22275261	Bielekova B, McFarland H.	Ann Neurol. 2012 Jan;71(1):149. doi: 10.1002/ana.22547. No abstract available.	Ann Neurol. 2012	PubMed	citation	PMID:22275261	pubmed	22275261	create date:2012/01/26 | first author:Bielekova B
Relationship of endocarditis, disseminated intravascular coagulation, and embolic signals in cancer with stroke.	/pubmed/22275260	Bal S, Menon B, Demchuk A.	Ann Neurol. 2012 Jan;71(1):146. doi: 10.1002/ana.22306. No abstract available.	Ann Neurol. 2012	PubMed	citation	PMID:22275260	pubmed	22275260	create date:2012/01/26 | first author:Bal S
Etiology of limb girdle muscular dystrophy 1D/1E determined by laser capture microdissection proteomics.	/pubmed/22275259	Greenberg SA, Salajegheh M, Judge DP, Feldman MW, Kuncl RW, Waldon Z, Steen H, Wagner KR.	Ann Neurol. 2012 Jan;71(1):141-5. doi: 10.1002/ana.22649.	Ann Neurol. 2012	PubMed	citation	PMID:22275259	pubmed	22275259	create date:2012/01/26 | first author:Greenberg SA
Connexin hemichannel blockade improves outcomes in a model of fetal ischemia.	/pubmed/22275258	Davidson JO, Green CR, B Nicholson LF, O'Carroll SJ, Fraser M, Bennet L, Jan Gunn A.	Ann Neurol. 2012 Jan;71(1):121-32. doi: 10.1002/ana.22654.	Ann Neurol. 2012	PubMed	citation	PMID:22275258	pubmed	22275258	create date:2012/01/26 | first author:Davidson JO
Genistein in Sanfilippo disease: A randomized controlled crossover trial.	/pubmed/22275257	de Ruijter J, Valstar MJ, Narajczyk M, Wegrzyn G, Kulik W, Ijlst L, Wagemans T, van der Wal WM, Wijburg FA.	Ann Neurol. 2012 Jan;71(1):110-20. doi: 10.1002/ana.22643.	Ann Neurol. 2012	PubMed	citation	PMID:22275257	pubmed	22275257	create date:2012/01/26 | first author:de Ruijter J
Arrested preoligodendrocyte maturation contributes to myelination failure in premature infants.	/pubmed/22275256	Buser JR, Maire J, Riddle A, Gong X, Nguyen T, Nelson K, Luo NL, Ren J, Struve J, Sherman LS, Miller SP, Chau V, Hendson G, Ballabh P, Grafe MR, Back SA.	Ann Neurol. 2012 Jan;71(1):93-109. doi: 10.1002/ana.22627.	Ann Neurol. 2012	PubMed	citation	PMID:22275256	pubmed	22275256	create date:2012/01/26 | first author:Buser JR
Increased gene dosage of myelin protein zero causes Charcot-Marie-Tooth disease.	/pubmed/22275255	Maeda MH, Mitsui J, Soong BW, Takahashi Y, Ishiura H, Hayashi S, Shirota Y, Ichikawa Y, Matsumoto H, Arai M, Okamoto T, Miyama S, Shimizu J, Inazawa J, Goto J, Tsuji S.	Ann Neurol. 2012 Jan;71(1):84-92. doi: 10.1002/ana.22658.	Ann Neurol. 2012	PubMed	citation	PMID:22275255	pubmed	22275255	create date:2012/01/26 | first author:Maeda MH
Interleukin-1β causes synaptic hyperexcitability in multiple sclerosis.	/pubmed/22275254	Rossi S, Furlan R, De Chiara V, Motta C, Studer V, Mori F, Musella A, Bergami A, Muzio L, Bernardi G, Battistini L, Martino G, Centonze D.	Ann Neurol. 2012 Jan;71(1):76-83. doi: 10.1002/ana.22512.	Ann Neurol. 2012	PubMed	citation	PMID:22275254	pubmed	22275254	create date:2012/01/26 | first author:Rossi S
Optical control of focal epilepsy in vivo with caged γ-aminobutyric acid.	/pubmed/22275253	Yang X, Rode DL, Peterka DS, Yuste R, Rothman SM.	Ann Neurol. 2012 Jan;71(1):68-75. doi: 10.1002/ana.22596.	Ann Neurol. 2012	PubMed	citation	PMID:22275253	pubmed	22275253	create date:2012/01/26 | first author:Yang X
Transcriptional regulation of βsecretase-1 by 12/15-lipoxygenase results in enhanced amyloidogenesis and cognitive impairments.	/pubmed/22275252	Chu J, Zhuo JM, Praticò D.	Ann Neurol. 2012 Jan;71(1):57-67. doi: 10.1002/ana.22625.	Ann Neurol. 2012	PubMed	citation	PMID:22275252	pubmed	22275252	create date:2012/01/26 | first author:Chu J
Probable rapid eye movement sleep behavior disorder increases risk for mild cognitive impairment and Parkinson disease: A population-based study.	/pubmed/22275251	Boot BP, Boeve BF, Roberts RO, Ferman TJ, Geda YE, Pankratz VS, Ivnik RJ, Smith GE, McDade E, H Christianson TJ, Knopman DS, Tangalos EG, Silber MH, Petersen RC.	Ann Neurol. 2012 Jan;71(1):49-56. doi: 10.1002/ana.22655.	Ann Neurol. 2012	PubMed	citation	PMID:22275251	pubmed	22275251	create date:2012/01/26 | first author:Boot BP
Head injury, alpha-synuclein Rep1, and Parkinson's disease.	/pubmed/22275250	Goldman SM, Kamel F, Ross GW, Jewell SA, Bhudhikanok GS, Umbach D, Marras C, Hauser RA, Jankovic J, Factor SA, Bressman S, Lyons KE, Meng C, Korell M, Roucoux DF, Hoppin JA, Sandler DP, Langston JW, Tanner CM.	Ann Neurol. 2012 Jan;71(1):40-8. doi: 10.1002/ana.22499.	Ann Neurol. 2012	PubMed	citation	PMID:22275250	pubmed	22275250	create date:2012/01/26 | first author:Goldman SM
KCNQ2 encephalopathy: Emerging phenotype of a neonatal epileptic encephalopathy.	/pubmed/22275249	Weckhuysen S, Mandelstam S, Suls A, Audenaert D, Deconinck T, Claes LR, Deprez L, Smets K, Hristova D, Yordanova I, Jordanova A, Ceulemans B, Jansen A, Hasaerts D, Roelens F, Lagae L, Yendle S, Stanley T, Heron SE, Mulley JC, Berkovic SF, Scheffer IE, et al.	Ann Neurol. 2012 Jan;71(1):15-25. doi: 10.1002/ana.22644.	Ann Neurol. 2012	PubMed	citation	PMID:22275249	pubmed	22275249	create date:2012/01/26 | first author:Weckhuysen S
Exome sequencing: Dual role as a discovery and diagnostic tool.	/pubmed/22275248	Ku CS, Cooper DN, Polychronakos C, Naidoo N, Wu M, Soong R.	Ann Neurol. 2012 Jan;71(1):5-14. doi: 10.1002/ana.22647.	Ann Neurol. 2012	PubMed	citation	PMID:22275248	pubmed	22275248	create date:2012/01/26 | first author:Ku CS
New insights into small fiber neuropathy.	/pubmed/22275247	So Y.	Ann Neurol. 2012 Jan;71(1):3-4. doi: 10.1002/ana.22666. No abstract available.	Ann Neurol. 2012	PubMed	citation	PMID:22275247	pubmed	22275247	create date:2012/01/26 | first author:So Y
Expect the unexpected in epilepsy genetics: Mutations in an epilepsy gene considered to be benign result in a severe phenotype.	/pubmed/22275246	Poduri A.	Ann Neurol. 2012 Jan;71(1):1-2. doi: 10.1002/ana.22689. No abstract available.	Ann Neurol. 2012	PubMed	citation	PMID:22275246	pubmed	22275246	create date:2012/01/26 | first author:Poduri A
Anti-Aquaporin-4 monoclonal antibody blocker therapy for neuromyelitis optica.	/pubmed/22271321	Tradtrantip L, Zhang H, Saadoun S, Phuan PW, Lam C, Papadopoulos MC, Bennett JL, Verkman AS.	Ann Neurol. 2011 Oct 31. doi: 10.1002/ana.22657. [Epub ahead of print]	Ann Neurol. 2011	PubMed	citation	PMID:22271321	pubmed	22271321	create date:2012/01/25 | first author:Tradtrantip L
Excessive daytime sleepiness and vascular events: The Three City Study.	/pubmed/22271307	Blachier M, Dauvilliers Y, Jaussent I, Helmer C, Ritchie K, Jouven X, Tzourio C, Amouyel P, Besset A, Ducimetiere P, Empana JP.	Ann Neurol. 2011 Oct 31. doi: 10.1002/ana.22656. [Epub ahead of print]	Ann Neurol. 2011	PubMed	citation	PMID:22271307	pubmed	22271307	create date:2012/01/25 | first author:Blachier M
A novel X-linked disorder with developmental delay and autistic features.	/pubmed/22213401	Kaya N, Colak D, Albakheet A, Al-Owain M, Abu-Dheim N, Al-Younes B, Al-Zahrani J, Mukaddes NM, Dervent A, Al-Dosari N, Al-Odaib A, Kayaalp IV, Al-Sayed M, Al-Hassnan Z, Nester MJ, Al-Dosari M, Al-Dhalaan H, Chedrawi A, Gunoz H, Karakas B, Sakati N, Alkuraya FS, et al.	Ann Neurol. 2011 Nov 25. doi: 10.1002/ana.22673. [Epub ahead of print]	Ann Neurol. 2011	PubMed	citation	PMID:22213401	pubmed	22213401	create date:2012/01/04 | first author:Kaya N
Will federal budget policies have long-term repercussions for neurology research?	/pubmed/22190376	Stone K.	Ann Neurol. 2011 Dec;70(6):A8-9. doi: 10.1002/ana.22679. No abstract available.	Ann Neurol. 2011	PubMed	citation	PMID:22190376	pubmed	22190376	create date:2011/12/23 | first author:Stone K
Decoding multiple sclerosis.	/pubmed/22190375	Oksenberg JR, Hauser SL.	Ann Neurol. 2011 Dec;70(6):A5-7. doi: 10.1002/ana.22680. No abstract available.	Ann Neurol. 2011	PubMed	citation	PMID:22190375	pubmed	22190375	create date:2011/12/23 | first author:Oksenberg JR
Regarding Mediterranean diet and magnetic resonance imaging-assessed cerebrovascular disease.	/pubmed/22190373	Alagoz AN.	Ann Neurol. 2011 Dec;70(6):1006; author reply 1006-7. doi: 10.1002/ana.22651. No abstract available.	Ann Neurol. 2011	PubMed	citation	PMID:22190373	pubmed	22190373	create date:2011/12/23 | first author:Alagoz AN
Glut1 deficiency syndrome and erythrocyte glucose uptake assay.	/pubmed/22190371	Yang H, Wang D, Engelstad K, Bagay L, Wei Y, Rotstein M, Aggarwal V, Levy B, Ma L, Chung WK, De Vivo DC.	Ann Neurol. 2011 Dec;70(6):996-1005. doi: 10.1002/ana.22640.	Ann Neurol. 2011	PubMed	citation	PMID:22190371	pubmed	22190371	create date:2011/12/23 | first author:Yang H
Resolving postoperative neuroinflammation and cognitive decline.	/pubmed/22190370	Terrando N, Eriksson LI, Ryu JK, Yang T, Monaco C, Feldmann M, Jonsson Fagerlund M, Charo IF, Akassoglou K, Maze M.	Ann Neurol. 2011 Dec;70(6):986-95. doi: 10.1002/ana.22664.	Ann Neurol. 2011	PubMed	citation	PMID:22190370	pubmed	22190370	create date:2011/12/23 | first author:Terrando N
Rare copy number variants are an important cause of epileptic encephalopathies.	/pubmed/22190369	Mefford HC, Yendle SC, Hsu C, Cook J, Geraghty E, McMahon JM, Eeg-Olofsson O, Sadleir LG, Gill D, Ben-Zeev B, Lerman-Sagie T, Mackay M, Freeman JL, Andermann E, Pelakanos JT, Andrews I, Wallace G, Eichler EE, Berkovic SF, Scheffer IE.	Ann Neurol. 2011 Dec;70(6):974-85. doi: 10.1002/ana.22645.	Ann Neurol. 2011	PubMed	citation	PMID:22190369	pubmed	22190369	create date:2011/12/23 | first author:Mefford HC
Angiogenin variants in Parkinson disease and amyotrophic lateral sclerosis.	/pubmed/22190368	van Es MA, Schelhaas HJ, van Vught PW, Ticozzi N, Andersen PM, Groen EJ, Schulte C, Blauw HM, Koppers M, Diekstra FP, Fumoto K, LeClerc AL, Keagle P, Bloem BR, Scheffer H, van Nuenen BF, van Blitterswijk M, van Rheenen W, Wills AM, Lowe PP, Hu GF, Yu W, et al.	Ann Neurol. 2011 Dec;70(6):964-73. doi: 10.1002/ana.22611.	Ann Neurol. 2011	PubMed	citation	PMID:22190368	pubmed	22190368	create date:2011/12/23 | first author:van Es MA
Early factors associated with axonal loss after optic neuritis.	/pubmed/22190367	Henderson AP, Altmann DR, Trip SA, Miszkiel KA, Schlottmann PG, Jones SJ, Garway-Heath DF, Plant GT, Miller DH.	Ann Neurol. 2011 Dec;70(6):955-63. doi: 10.1002/ana.22554.	Ann Neurol. 2011	PubMed	citation	PMID:22190367	pubmed	22190367	create date:2011/12/23 | first author:Henderson AP
Systemic inflammation induces axon injury during brain inflammation.	/pubmed/22190366	Moreno B, Jukes JP, Vergara-Irigaray N, Errea O, Villoslada P, Perry VH, Newman TA.	Ann Neurol. 2011 Dec;70(6):932-42. doi: 10.1002/ana.22550.	Ann Neurol. 2011	PubMed	citation	PMID:22190366	pubmed	22190366	create date:2011/12/23 | first author:Moreno B
PDGFR-α inhibition preserves blood-brain barrier after intracerebral hemorrhage.	/pubmed/22190365	Ma Q, Huang B, Khatibi N, Rolland W 2nd, Suzuki H, Zhang JH, Tang J.	Ann Neurol. 2011 Dec;70(6):920-31. doi: 10.1002/ana.22549.	Ann Neurol. 2011	PubMed	citation	PMID:22190365	pubmed	22190365	create date:2011/12/23 | first author:Ma Q
Genome-wide meta-analysis identifies novel multiple sclerosis susceptibility loci.	/pubmed/22190364	Patsopoulos NA; Bayer Pharma MS Genetics Working Group; Steering Committees of Studies Evaluating IFNβ-1b and a CCR1-Antagonist; ANZgene Consortium; GeneMSA; International Multiple Sclerosis Genetics Consortium, de Bakker PI, Esposito F, Reischl J, Lehr S, Bauer D, Heubach J, Sandbrink R, Pohl C, Edan G, Kappos L, Miller D, Montalbán J, Polman CH, Freedman MS, Hartung HP, Arnason BG, et al.	Ann Neurol. 2011 Dec;70(6):897-912. doi: 10.1002/ana.22609.	Ann Neurol. 2011	PubMed	citation	PMID:22190364	pubmed	22190364	create date:2011/12/23 | first author:Patsopoulos NA
Genetics of experimental allergic encephalomyelitis supports the role of T helper cells in multiple sclerosis pathogenesis.	/pubmed/22190363	Blankenhorn EP, Butterfield R, Case LK, Wall EH, del Rio R, Diehl SA, Krementsov DN, Saligrama N, Teuscher C.	Ann Neurol. 2011 Dec;70(6):887-96. doi: 10.1002/ana.22642.	Ann Neurol. 2011	PubMed	citation	PMID:22190363	pubmed	22190363	create date:2011/12/23 | first author:Blankenhorn EP
Rare variants in the CYP27B1 gene are associated with multiple sclerosis.	/pubmed/22190362	Ramagopalan SV, Dyment DA, Cader MZ, Morrison KM, Disanto G, Morahan JM, Berlanga-Taylor AJ, Handel A, De Luca GC, Sadovnick AD, Lepage P, Montpetit A, Ebers GC.	Ann Neurol. 2011 Dec;70(6):881-6. doi: 10.1002/ana.22678.	Ann Neurol. 2011	PubMed	citation	PMID:22190362	pubmed	22190362	create date:2011/12/23 | first author:Ramagopalan SV
Cerebral amyloid angiopathy in the elderly.	/pubmed/22190361	Viswanathan A, Greenberg SM.	Ann Neurol. 2011 Dec;70(6):871-80. doi: 10.1002/ana.22516.	Ann Neurol. 2011	PubMed	citation	PMID:22190361	pubmed	22190361	create date:2011/12/23 | first author:Viswanathan A
SIGMAR1 mutations, genetic heterogeneity at the chromosome 9p locus, and the expanding etiological diversity of amyotrophic lateral sclerosis.	/pubmed/22190360	Fecto F, Siddique T.	Ann Neurol. 2011 Dec;70(6):867-70. doi: 10.1002/ana.22648. No abstract available.	Ann Neurol. 2011	PubMed	citation	PMID:22190360	pubmed	22190360	create date:2011/12/23 | first author:Fecto F
Are federal laboratory regulations a double-edged sword?	/pubmed/22162069	Stone K.	Ann Neurol. 2011 Nov;70(5):A7-8. doi: 10.1002/ana.22660. No abstract available.	Ann Neurol. 2011	PubMed	citation	PMID:22162069	pubmed	22162069	create date:2011/12/14 | first author:Stone K
Benefits of medical research: Hollywood weighs in.	/pubmed/22162068	Hauser SL, Johnston SC.	Ann Neurol. 2011 Nov;70(5):A5-6. doi: 10.1002/ana.22659. No abstract available.	Ann Neurol. 2011	PubMed	citation	PMID:22162068	pubmed	22162068	create date:2011/12/14 | first author:Hauser SL
Confirmation of the extracranial site of action of sumatriptan.	/pubmed/22162066	Shevel E.	Ann Neurol. 2011 Nov;70(5):862; author reply 862-3. doi: 10.1002/ana.22623. No abstract available.	Ann Neurol. 2011	PubMed	citation	PMID:22162066	pubmed	22162066	create date:2011/12/14 | first author:Shevel E
Amyloid-beta plaque growth in cognitively normal adults: longitudinal [11C]Pittsburgh compound B data.	/pubmed/22162065	Vlassenko AG, Mintun MA, Xiong C, Sheline YI, Goate AM, Benzinger TL, Morris JC.	Ann Neurol. 2011 Nov;70(5):857-61. doi: 10.1002/ana.22608.	Ann Neurol. 2011	PubMed	citation	PMID:22162065	pubmed	22162065	create date:2011/12/14 | first author:Vlassenko AG
Altered functional magnetic resonance imaging resting-state connectivity in periaqueductal gray networks in migraine.	/pubmed/22162064	Mainero C, Boshyan J, Hadjikhani N.	Ann Neurol. 2011 Nov;70(5):838-45. doi: 10.1002/ana.22537.	Ann Neurol. 2011	PubMed	citation	PMID:22162064	pubmed	22162064	create date:2011/12/14 | first author:Mainero C
Epileptic networks in focal cortical dysplasia revealed using electroencephalography-functional magnetic resonance imaging.	/pubmed/22162063	Thornton R, Vulliemoz S, Rodionov R, Carmichael DW, Chaudhary UJ, Diehl B, Laufs H, Vollmar C, McEvoy AW, Walker MC, Bartolomei F, Guye M, Chauvel P, Duncan JS, Lemieux L.	Ann Neurol. 2011 Nov;70(5):822-37. doi: 10.1002/ana.22535.	Ann Neurol. 2011	PubMed	citation	PMID:22162063	pubmed	22162063	create date:2011/12/14 | first author:Thornton R
Recovery from chronic spinal cord contusion after Nogo receptor intervention.	/pubmed/22162062	Wang X, Duffy P, McGee AW, Hasan O, Gould G, Tu N, Harel NY, Huang Y, Carson RE, Weinzimmer D, Ropchan J, Benowitz LI, Cafferty WB, Strittmatter SM.	Ann Neurol. 2011 Nov;70(5):805-21. doi: 10.1002/ana.22527.	Ann Neurol. 2011	PubMed	citation	PMID:22162062	pubmed	22162062	create date:2011/12/14 | first author:Wang X
A gene expression phenotype in lymphocytes from Friedreich ataxia patients.	/pubmed/22162061	Coppola G, Burnett R, Perlman S, Versano R, Gao F, Plasterer H, Rai M, Saccá F, Filla A, Lynch DR, Rusche JR, Gottesfeld JM, Pandolfo M, Geschwind DH.	Ann Neurol. 2011 Nov;70(5):790-804. doi: 10.1002/ana.22526.	Ann Neurol. 2011	PubMed	citation	PMID:22162061	pubmed	22162061	create date:2011/12/14 | first author:Coppola G
Microinfarcts, brain atrophy, and cognitive function: the Honolulu Asia Aging Study Autopsy Study.	/pubmed/22162060	Launer LJ, Hughes TM, White LR.	Ann Neurol. 2011 Nov;70(5):774-80. doi: 10.1002/ana.22520.	Ann Neurol. 2011	PubMed	citation	PMID:22162060	pubmed	22162060	create date:2011/12/14 | first author:Launer LJ
Multiple sclerosis normal-appearing white matter: pathology-imaging correlations.	/pubmed/22162059	Moll NM, Rietsch AM, Thomas S, Ransohoff AJ, Lee JC, Fox R, Chang A, Ransohoff RM, Fisher E.	Ann Neurol. 2011 Nov;70(5):764-73. doi: 10.1002/ana.22521.	Ann Neurol. 2011	PubMed	citation	PMID:22162059	pubmed	22162059	create date:2011/12/14 | first author:Moll NM
Role of Ninjurin-1 in the migration of myeloid cells to central nervous system inflammatory lesions.	/pubmed/22162058	Ifergan I, Kebir H, Terouz S, Alvarez JI, Lécuyer MA, Gendron S, Bourbonnière L, Dunay IR, Bouthillier A, Moumdjian R, Fontana A, Haqqani A, Klopstein A, Prinz M, López-Vales R, Birchler T, Prat A.	Ann Neurol. 2011 Nov;70(5):751-63. doi: 10.1002/ana.22519.	Ann Neurol. 2011	PubMed	citation	PMID:22162058	pubmed	22162058	create date:2011/12/14 | first author:Ifergan I
Circadian activity rhythms and risk of incident dementia and mild cognitive impairment in older women.	/pubmed/22162057	Tranah GJ, Blackwell T, Stone KL, Ancoli-Israel S, Paudel ML, Ensrud KE, Cauley JA, Redline S, Hillier TA, Cummings SR, Yaffe K; SOF Research Group.	Ann Neurol. 2011 Nov;70(5):722-32. doi: 10.1002/ana.22468.	Ann Neurol. 2011	PubMed	citation	PMID:22162057	pubmed	22162057	create date:2011/12/14 | first author:Tranah GJ
Anti-John Cunnigham virus antibody prevalence in multiple sclerosis patients: baseline results of STRATIFY-1.	/pubmed/22162056	Bozic C, Richman S, Plavina T, Natarajan A, Scanlon JV, Subramanyam M, Sandrock A, Bloomgren G.	Ann Neurol. 2011 Nov;70(5):742-50. doi: 10.1002/ana.22606.	Ann Neurol. 2011	PubMed	citation	PMID:22162056	pubmed	22162056	create date:2011/12/14 | first author:Bozic C
Title	URL	Description	Details	ShortDetails	Resource	Type	Identifiers	Db	EntrezUID	Properties
Stem cell therapy for neonatal brain injury: perspectives and challenges.	/pubmed/22162055	Titomanlio L, Kavelaars A, Dalous J, Mani S, El Ghouzzi V, Heijnen C, Baud O, Gressens P.	Ann Neurol. 2011 Nov;70(5):698-712. doi: 10.1002/ana.22518.	Ann Neurol. 2011	PubMed	citation	PMID:22162055	pubmed	22162055	create date:2011/12/14 | first author:Titomanlio L
Pharmacogenomics in neurology: current state and future steps.	/pubmed/22162054	Chan A, Pirmohamed M, Comabella M.	Ann Neurol. 2011 Nov;70(5):684-97. doi: 10.1002/ana.22502.	Ann Neurol. 2011	PubMed	citation	PMID:22162054	pubmed	22162054	create date:2011/12/14 | first author:Chan A
Shift work and multiple sclerosis.	/pubmed/22162053	Ponsonby AL, Lucas RM.	Ann Neurol. 2011 Nov;70(5):680-3. doi: 10.1002/ana.22641. No abstract available.	Ann Neurol. 2011	PubMed	citation	PMID:22162053	pubmed	22162053	create date:2011/12/14 | first author:Ponsonby AL
Sleep, circadian rhythms, and dementia.	/pubmed/22162052	Lim AS, Saper CB.	Ann Neurol. 2011 Nov;70(5):677-9. doi: 10.1002/ana.22637. No abstract available.	Ann Neurol. 2011	PubMed	citation	PMID:22162052	pubmed	22162052	create date:2011/12/14 | first author:Lim AS
Atherosclerotic stroke in children? A public health red flag.	/pubmed/22162051	Hills NK, Fullerton HJ.	Ann Neurol. 2011 Nov;70(5):675-6. doi: 10.1002/ana.22636. No abstract available.	Ann Neurol. 2011	PubMed	citation	PMID:22162051	pubmed	22162051	create date:2011/12/14 | first author:Hills NK
Solvent exposures and parkinson disease risk in twins.	/pubmed/22083847	Goldman SM, Quinlan PJ, Ross GW, Marras C, Meng C, Bhudhikanok GS, Comyns K, Korell M, Chade AR, Kasten M, Priestley B, Chou KL, Fernandez HH, Cambi F, Langston JW, Tanner CM.	Ann Neurol. 2011 Nov 14. doi: 10.1002/ana.22629. [Epub ahead of print]	Ann Neurol. 2011	PubMed	citation	PMID:22083847	pubmed	22083847	create date:2011/11/16 | first author:Goldman SM
Abstracts of the 136th Annual Meeting of the American Neurological Association. September 25-27, 2011. San Diego, California, USA.	/pubmed/22069784	[No authors listed]	Ann Neurol. 2011 Oct;70 Suppl 15:S1-181. No abstract available.	Ann Neurol. 2011	PubMed	citation	PMID:22069784	pubmed	22069784	create date:2011/11/10
Ex vivo spinal cord slice model of neuromyelitis optica reveals novel immunopathogenic mechanisms.	/pubmed/22069219	Zhang H, Bennett JL, Verkman AS.	Ann Neurol. 2011 Dec;70(6):943-54. doi: 10.1002/ana.22551. Epub 2011 Nov 8.	Ann Neurol. 2011	PubMed	citation	PMID:22069219	pubmed	22069219	create date:2011/11/10 | first author:Zhang H
Electrocorticographic control of a prosthetic arm in paralyzed patients.	/pubmed/22052728	Yanagisawa T, Hirata M, Saitoh Y, Kishima H, Matsushita K, Goto T, Fukuma R, Yokoi H, Kamitani Y, Yoshimine T.	Ann Neurol. 2011 Aug 19. doi: 10.1002/ana.22613. [Epub ahead of print]	Ann Neurol. 2011	PubMed	citation	PMID:22052728	pubmed	22052728	create date:2011/11/05 | first author:Yanagisawa T
Global clinical trials: challenges ahead.	/pubmed/22028240	Hauser SL, Johnston SC.	Ann Neurol. 2011 Oct;70(4):A8-9. doi: 10.1002/ana.22639. No abstract available.	Ann Neurol. 2011	PubMed	citation	PMID:22028240	pubmed	22028240	create date:2011/10/27 | first author:Hauser SL
Strive for authenticity, in work and in life. An interview with Joseph B. Martin, M.D., Ph.D.	/pubmed/22028238	Martin JB.	Ann Neurol. 2011 Oct;70(4):A10-2. doi: 10.1002/ana.22638. No abstract available.	Ann Neurol. 2011	PubMed	citation	PMID:22028238	pubmed	22028238	create date:2011/10/27 | first author:Martin JB
Fingolimod treatment for multiple sclerosis patients What do we do with varicella?	/pubmed/22028236	Winkelmann A, Loebermann M, Reisinger EC, Hartung HP, Zettl UK.	Ann Neurol. 2011 Oct;70(4):673-4; author reply 674. doi: 10.1002/ana.22605. No abstract available.	Ann Neurol. 2011	PubMed	citation	PMID:22028236	pubmed	22028236	create date:2011/10/27 | first author:Winkelmann A
Sensitivity and specificity of retinal nerve fiber layer thinning to detect visual field loss from vigabatrin.	/pubmed/22028234	Lee MS, Harrison AR.	Ann Neurol. 2011 Oct;70(4):672; author reply 672-3. doi: 10.1002/ana.22595. No abstract available.	Ann Neurol. 2011	PubMed	citation	PMID:22028234	pubmed	22028234	create date:2011/10/27 | first author:Lee MS
Etanercept as steroid-sparing agent in dermatomyositis.	/pubmed/22028232	Giovanna Brunasso AM, Fancelli L, Massone C.	Ann Neurol. 2011 Oct;70(4):670-1; author reply 671-2. doi: 10.1002/ana.22624. No abstract available.	Ann Neurol. 2011	PubMed	citation	PMID:22028232	pubmed	22028232	create date:2011/10/27 | first author:Giovanna Brunasso AM
Heterogeneity in longitudinal evolution of ring-enhancing multiple sclerosis lesions.	/pubmed/22028230	Qian P, Cadavid D, Wolansky LJ, Cook SD, Naismith RT.	Ann Neurol. 2011 Oct;70(4):668-9; author reply 669-70. doi: 10.1002/ana.22622. No abstract available.	Ann Neurol. 2011	PubMed	citation	PMID:22028230	pubmed	22028230	create date:2011/10/27 | first author:Qian P
Therapies for dopaminergic-induced dyskinesias in Parkinson disease.	/pubmed/22028228	Ponsford JR.	Ann Neurol. 2011 Oct;70(4):667; author reply 667-8. doi: 10.1002/ana.22604. No abstract available.	Ann Neurol. 2011	PubMed	citation	PMID:22028228	pubmed	22028228	create date:2011/10/27 | first author:Ponsford JR
Continuum of cognitive impairment to stroke possibly via atrial fibrillation.	/pubmed/22028226	Haft JI.	Ann Neurol. 2011 Oct;70(4):666; author reply 666-7. doi: 10.1002/ana.22618. No abstract available.	Ann Neurol. 2011	PubMed	citation	PMID:22028226	pubmed	22028226	create date:2011/10/27 | first author:Haft JI
Prevalence of congenital myopathies in a representative pediatric united states population.	/pubmed/22028225	Amburgey K, McNamara N, Bennett LR, McCormick ME, Acsadi G, Dowling JJ.	Ann Neurol. 2011 Oct;70(4):662-5. doi: 10.1002/ana.22510.	Ann Neurol. 2011	PubMed	citation	PMID:22028225	pubmed	22028225	create date:2011/10/27 | first author:Amburgey K
Toll-like receptor 4 contributes to poor outcome after intracerebral hemorrhage.	/pubmed/22028224	Sansing LH, Harris TH, Welsh FA, Kasner SE, Hunter CA, Kariko K.	Ann Neurol. 2011 Oct;70(4):646-56. doi: 10.1002/ana.22528.	Ann Neurol. 2011	PubMed	citation	PMID:22028224	pubmed	22028224	create date:2011/10/27 | first author:Sansing LH
Implication of the Toll-like receptor 4 pathway in the response to interferon-β in multiple sclerosis.	/pubmed/22028223	Bustamante MF, Fissolo N, Río J, Espejo C, Costa C, Mansilla MJ, Lizasoain I, Moro MA, Carmen Edo M, Montalban X, Comabella M.	Ann Neurol. 2011 Oct;70(4):634-45. doi: 10.1002/ana.22511.	Ann Neurol. 2011	PubMed	citation	PMID:22028223	pubmed	22028223	create date:2011/10/27 | first author:Bustamante MF
Molecular combing reveals allelic combinations in facioscapulohumeral dystrophy.	/pubmed/22028222	Nguyen K, Walrafen P, Bernard R, Attarian S, Chaix C, Vovan C, Renard E, Dufrane N, Pouget J, Vannier A, Bensimon A, Lévy N.	Ann Neurol. 2011 Oct;70(4):627-33. doi: 10.1002/ana.22513.	Ann Neurol. 2011	PubMed	citation	PMID:22028222	pubmed	22028222	create date:2011/10/27 | first author:Nguyen K
Significance of marrow-derived nicotinamide adenine dinucleotide phosphate oxidase in experimental ischemic stroke.	/pubmed/22028221	Tang XN, Zheng Z, Giffard RG, Yenari MA.	Ann Neurol. 2011 Oct;70(4):606-15. doi: 10.1002/ana.22476.	Ann Neurol. 2011	PubMed	citation	PMID:22028221	pubmed	22028221	create date:2011/10/27 | first author:Tang XN
Greater effect of stroke thrombolysis in the presence of arterial obstruction.	/pubmed/22028220	De Silva DA, Churilov L, Olivot JM, Christensen S, Lansberg MG, Mlynash M, Campbell BC, Desmond P, Straka M, Bammer R, Albers GW, Davis SM, Donnan GA; EPITHET-DEFUSE Investigators.	Ann Neurol. 2011 Oct;70(4):601-5. doi: 10.1002/ana.22444.	Ann Neurol. 2011	PubMed	citation	PMID:22028220	pubmed	22028220	create date:2011/10/27 | first author:De Silva DA
Pathogenic protein seeding in Alzheimer disease and other neurodegenerative disorders.	/pubmed/22028219	Jucker M, Walker LC.	Ann Neurol. 2011 Oct;70(4):532-40. doi: 10.1002/ana.22615. Review.	Ann Neurol. 2011	PubMed	citation	PMID:22028219	pubmed	22028219	create date:2011/10/27 | first author:Jucker M
Predicting complete remission in pediatric epilepsy: a challenge to do better.	/pubmed/22028218	Dlugos DJ.	Ann Neurol. 2011 Oct;70(4):530-1. doi: 10.1002/ana.22536. No abstract available.	Ann Neurol. 2011	PubMed	citation	PMID:22028218	pubmed	22028218	create date:2011/10/27 | first author:Dlugos DJ
Systemic inflammation, oligodendroglial maturation, and the encephalopathy of prematurity.	/pubmed/22028217	Volpe JJ.	Ann Neurol. 2011 Oct;70(4):525-9. doi: 10.1002/ana.22533. No abstract available.	Ann Neurol. 2011	PubMed	citation	PMID:22028217	pubmed	22028217	create date:2011/10/27 | first author:Volpe JJ
Physiological stress and brain vulnerability: understanding the neurobiology of connectivity in preterm infants.	/pubmed/22028216	Msall ME.	Ann Neurol. 2011 Oct;70(4):523-4. doi: 10.1002/ana.22614. No abstract available.	Ann Neurol. 2011	PubMed	citation	PMID:22028216	pubmed	22028216	create date:2011/10/27 | first author:Msall ME
Shift work at young age is associated with increased risk for multiple sclerosis.	/pubmed/22006815	Hedström AK, Åkerstedt T, Hillert J, Olsson T, Alfredsson L.	Ann Neurol. 2011 Nov;70(5):733-41. doi: 10.1002/ana.22597. Epub 2011 Oct 17.	Ann Neurol. 2011	PubMed	citation	PMID:22006815	pubmed	22006815	create date:2011/10/19 | first author:Hedström AK
Hyperglycemia promotes tissue plasminogen activator-induced hemorrhage by Increasing superoxide production.	/pubmed/22002675	Won SJ, Tang XN, Suh SW, Yenari MA, Swanson RA.	Ann Neurol. 2011 Oct;70(4):583-90. doi: 10.1002/ana.22538. Epub 2011 Oct 14.	Ann Neurol. 2011	PubMed	citation	PMID:22002675	pubmed	22002675	create date:2011/10/18 | first author:Won SJ
Amyloid-β associated volume loss occurs only in the presence of phospho-tau.	/pubmed/22002658	Desikan RS, McEvoy LK, Thompson WK, Holland D, Roddey JC, Blennow K, Aisen PS, Brewer JB, Hyman BT, Dale AM; Alzheimer’s Disease Neuroimaging Initiative.	Ann Neurol. 2011 Oct;70(4):657-61. doi: 10.1002/ana.22509. Epub 2011 Oct 14.	Ann Neurol. 2011	PubMed	citation	PMID:22002658	pubmed	22002658	create date:2011/10/18 | first author:Desikan RS
Delayed cortical impairment following lipopolysaccharide exposure in preterm fetal sheep.	/pubmed/22002627	Dean JM, van de Looij Y, Sizonenko SV, Lodygensky GA, Lazeyras F, Bolouri H, Kjellmer I, Huppi PS, Hagberg H, Mallard C.	Ann Neurol. 2011 Nov;70(5):846-56. doi: 10.1002/ana.22480. Epub 2011 Oct 14.	Ann Neurol. 2011	PubMed	citation	PMID:22002627	pubmed	22002627	create date:2011/10/18 | first author:Dean JM
Neonatal intensive care unit stress is associated with brain development in preterm infants.	/pubmed/21976396	Smith GC, Gutovich J, Smyser C, Pineda R, Newnham C, Tjoeng TH, Vavasseur C, Wallendorf M, Neil J, Inder T.	Ann Neurol. 2011 Oct;70(4):541-9. doi: 10.1002/ana.22545. Epub 2011 Oct 4.	Ann Neurol. 2011	PubMed	citation	PMID:21976396	pubmed	21976396	create date:2011/10/07 | first author:Smith GC
Epstein-Barr virus in myasthenia gravis thymus: a matter of debate.	/pubmed/21905084	Serafini B, Cavalcante P, Bernasconi P, Aloisi F, Mantegazza R.	Ann Neurol. 2011 Sep;70(3):519. doi: 10.1002/ana.22544. No abstract available.	Ann Neurol. 2011	PubMed	citation	PMID:21905084	pubmed	21905084	create date:2011/09/10 | first author:Serafini B
Lack of evidence for Epstein-Barr virus infection in myasthenia gravis thymus.	/pubmed/21905083	Meyer M, Höls AK, Liersch B, Leistner R, Gellert K, Schalke B, Marx A, Niedobitek G.	Ann Neurol. 2011 Sep;70(3):515-8. doi: 10.1002/ana.22522.	Ann Neurol. 2011	PubMed	citation	PMID:21905083	pubmed	21905083	create date:2011/09/10 | first author:Meyer M
Intrathymic Epstein-Barr virus infection is not a prominent feature of myasthenia gravis.	/pubmed/21905082	Kakalacheva K, Maurer MA, Tackenberg B, Münz C, Willcox N, Lünemann JD.	Ann Neurol. 2011 Sep;70(3):508-14. doi: 10.1002/ana.22488.	Ann Neurol. 2011	PubMed	citation	PMID:21905082	pubmed	21905082	create date:2011/09/10 | first author:Kakalacheva K
A new mitochondria-related disease showing myopathy with episodic hyper-creatine kinase-emia.	/pubmed/21905081	Okamoto Y, Higuchi I, Sakiyama Y, Tokunaga S, Watanabe O, Arimura K, Nakagawa M, Takashima H.	Ann Neurol. 2011 Sep;70(3):486-92. doi: 10.1002/ana.22498.	Ann Neurol. 2011	PubMed	citation	PMID:21905081	pubmed	21905081	create date:2011/09/10 | first author:Okamoto Y
White matter lesions defined by diffusion tensor imaging in older adults.	/pubmed/21905080	Back SA, Kroenke CD, Sherman LS, Lawrence G, Gong X, Taber EN, Sonnen JA, Larson EB, Montine TJ.	Ann Neurol. 2011 Sep;70(3):465-76. doi: 10.1002/ana.22484.	Ann Neurol. 2011	PubMed	citation	PMID:21905080	pubmed	21905080	create date:2011/09/10 | first author:Back SA
Neuron-restrictive silencer factor-mediated hyperpolarization-activated cyclic nucleotide gated channelopathy in experimental temporal lobe epilepsy.	/pubmed/21905079	McClelland S, Flynn C, Dubé C, Richichi C, Zha Q, Ghestem A, Esclapez M, Bernard C, Baram TZ.	Ann Neurol. 2011 Sep;70(3):454-64. doi: 10.1002/ana.22479.	Ann Neurol. 2011	PubMed	citation	PMID:21905079	pubmed	21905079	create date:2011/09/10 | first author:McClelland S
Stem cell technology for neurodegenerative diseases.	/pubmed/21905078	Lunn JS, Sakowski SA, Hur J, Feldman EL.	Ann Neurol. 2011 Sep;70(3):353-61. doi: 10.1002/ana.22487. Review.	Ann Neurol. 2011	PubMed	citation	PMID:21905078	pubmed	21905078	create date:2011/09/10 | first author:Lunn JS
Turning skin into brain: using patient-derived cells to model X-linked adrenoleukodystrophy.	/pubmed/21905077	Parent JM.	Ann Neurol. 2011 Sep;70(3):350-2. doi: 10.1002/ana.22546. No abstract available.	Ann Neurol. 2011	PubMed	citation	PMID:21905077	pubmed	21905077	create date:2011/09/10 | first author:Parent JM
Improving the accuracy of perfusion imaging in acute ischemic stroke.	/pubmed/21905076	Albers GW, Fisher M.	Ann Neurol. 2011 Sep;70(3):347-9. doi: 10.1002/ana.22524. No abstract available.	Ann Neurol. 2011	PubMed	citation	PMID:21905076	pubmed	21905076	create date:2011/09/10 | first author:Albers GW
Microglial activation and traumatic brain injury.	/pubmed/21905075	Faden AI.	Ann Neurol. 2011 Sep;70(3):345-6. doi: 10.1002/ana.22555. No abstract available.	Ann Neurol. 2011	PubMed	citation	PMID:21905075	pubmed	21905075	create date:2011/09/10 | first author:Faden AI
On human disease and animal models.	/pubmed/21905074	Steiner I.	Ann Neurol. 2011 Sep;70(3):343-4. doi: 10.1002/ana.22552. No abstract available.	Ann Neurol. 2011	PubMed	citation	PMID:21905074	pubmed	21905074	create date:2011/09/10 | first author:Steiner I
Richard Olney's perspective as physician-scientist and patient.	/pubmed/21905072	Stone K.	Ann Neurol. 2011 Sep;70(3):A8-9. doi: 10.1002/ana.22600. No abstract available.	Ann Neurol. 2011	PubMed	citation	PMID:21905072	pubmed	21905072	create date:2011/09/10 | first author:Stone K
Paper linking XMRV to chronic fatigue syndrome stirs controversy.	/pubmed/21905071	Stone K.	Ann Neurol. 2011 Sep;70(3):A7-8. doi: 10.1002/ana.22599. No abstract available.	Ann Neurol. 2011	PubMed	citation	PMID:21905071	pubmed	21905071	create date:2011/09/10 | first author:Stone K
Trends in stroke hospitalizations and associated risk factors among children and young adults, 1995-2008.	/pubmed/21898534	George MG, Tong X, Kuklina EV, Labarthe DR.	Ann Neurol. 2011 Nov;70(5):713-21. doi: 10.1002/ana.22539. Epub 2011 Sep 2.	Ann Neurol. 2011	PubMed	citation	PMID:21898534	pubmed	21898534	create date:2011/09/08 | first author:George MG
Waking up to narcolepsy.	/pubmed/21866561	Hauser SL, Johnston SC.	Ann Neurol. 2011 Sep;70(3):A5-6. doi: 10.1002/ana.22590. Epub 2011 Aug 22. No abstract available.	Ann Neurol. 2011	PubMed	citation	PMID:21866561	pubmed	21866561	create date:2011/08/26 | first author:Hauser SL
Narcolepsy onset is seasonal and increased following the 2009 H1N1 pandemic in China.	/pubmed/21866560	Han F, Lin L, Warby SC, Faraco J, Li J, Dong SX, An P, Zhao L, Wang LH, Li QY, Yan H, Gao ZC, Yuan Y, Strohl KP, Mignot E.	Ann Neurol. 2011 Sep;70(3):410-7. doi: 10.1002/ana.22587. Epub 2011 Aug 22.	Ann Neurol. 2011	PubMed	citation	PMID:21866560	pubmed	21866560	create date:2011/08/26 | first author:Han F
A mutation in sigma-1 receptor causes juvenile amyotrophic lateral sclerosis.	/pubmed/21842496	Al-Saif A, Al-Mohanna F, Bohlega S.	Ann Neurol. 2011 Dec;70(6):913-9. doi: 10.1002/ana.22534. Epub 2011 Aug 12.	Ann Neurol. 2011	PubMed	citation	PMID:21842496	pubmed	21842496	create date:2011/08/16 | first author:Al-Saif A
Reply to Schutzer et al.	/pubmed/21823159	Swift TR.	Ann Neurol. 2011 Aug;70(2):341. doi: 10.1002/ana.22492. No abstract available.	Ann Neurol. 2011	PubMed	citation	PMID:21823159	pubmed	21823159	create date:2011/08/09 | first author:Swift TR
Title	URL	Description	Details	ShortDetails	Resource	Type	Identifiers	Db	EntrezUID	Properties
Clinicopathological correlations in corticobasal degeneration.	/pubmed/21823158	Lee SE, Rabinovici GD, Mayo MC, Wilson SM, Seeley WW, DeArmond SJ, Huang EJ, Trojanowski JQ, Growdon ME, Jang JY, Sidhu M, See TM, Karydas AM, Gorno-Tempini ML, Boxer AL, Weiner MW, Geschwind MD, Rankin KP, Miller BL.	Ann Neurol. 2011 Aug;70(2):327-40. doi: 10.1002/ana.22424.	Ann Neurol. 2011	PubMed	citation	PMID:21823158	pubmed	21823158	create date:2011/08/09 | first author:Lee SE
Progressive multifocal leukoencephalopathy in transplant recipients.	/pubmed/21823157	Mateen FJ, Muralidharan R, Carone M, van de Beek D, Harrison DM, Aksamit AJ, Gould MS, Clifford DB, Nath A.	Ann Neurol. 2011 Aug;70(2):305-22. doi: 10.1002/ana.22408.	Ann Neurol. 2011	PubMed	citation	PMID:21823157	pubmed	21823157	create date:2011/08/09 | first author:Mateen FJ
Application of immunosignatures to the assessment of Alzheimer's disease.	/pubmed/21823156	Restrepo L, Stafford P, Magee DM, Johnston SA.	Ann Neurol. 2011 Aug;70(2):286-95. doi: 10.1002/ana.22405.	Ann Neurol. 2011	PubMed	citation	PMID:21823156	pubmed	21823156	create date:2011/08/09 | first author:Restrepo L
Visinin-like protein-1: diagnostic and prognostic biomarker in Alzheimer disease.	/pubmed/21823155	Tarawneh R, D'Angelo G, Macy E, Xiong C, Carter D, Cairns NJ, Fagan AM, Head D, Mintun MA, Ladenson JH, Lee JM, Morris JC, Holtzman DM.	Ann Neurol. 2011 Aug;70(2):274-85. doi: 10.1002/ana.22448.	Ann Neurol. 2011	PubMed	citation	PMID:21823155	pubmed	21823155	create date:2011/08/09 | first author:Tarawneh R
Plasma tissue kallikrein level is negatively associated with incident and recurrent stroke: a multicenter case-control study in China.	/pubmed/21823154	Zhang Q, Ding H, Yan J, Wang W, Ma A, Zhu Z, Cianflone K, Hu FB, Hui R, Wang DW.	Ann Neurol. 2011 Aug;70(2):265-73. doi: 10.1002/ana.22404.	Ann Neurol. 2011	PubMed	citation	PMID:21823154	pubmed	21823154	create date:2011/08/09 | first author:Zhang Q
Acute ischemic stroke in children versus young adults.	/pubmed/21823153	Bigi S, Fischer U, Wehrli E, Mattle HP, Boltshauser E, Bürki S, Jeannet PY, Fluss J, Weber P, Nedeltchev K, El-Koussy M, Steinlin M, Arnold M.	Ann Neurol. 2011 Aug;70(2):245-54. doi: 10.1002/ana.22427.	Ann Neurol. 2011	PubMed	citation	PMID:21823153	pubmed	21823153	create date:2011/08/09 | first author:Bigi S
Is antiepileptic drug generic substitution always safe? Slow progress toward definitive answers.	/pubmed/21823152	Privitera M.	Ann Neurol. 2011 Aug;70(2):192-3. doi: 10.1002/ana.22523. No abstract available.	Ann Neurol. 2011	PubMed	citation	PMID:21823152	pubmed	21823152	create date:2011/08/09 | first author:Privitera M
Neurovascular coupling: key to gait slowing in aging?	/pubmed/21823151	Rolita L, Verghese J.	Ann Neurol. 2011 Aug;70(2):189-91. doi: 10.1002/ana.22503. No abstract available.	Ann Neurol. 2011	PubMed	citation	PMID:21823151	pubmed	21823151	create date:2011/08/09 | first author:Rolita L
The beautiful and ethereal neurological exam: an appeal for research.	/pubmed/21823150	Johnston SC, Hauser SL.	Ann Neurol. 2011 Aug;70(2):A9-A10. doi: 10.1002/ana.22542. No abstract available.	Ann Neurol. 2011	PubMed	citation	PMID:21823150	pubmed	21823150	create date:2011/08/09 | first author:Johnston SC
Researchers take on a preventable dementia: brain bank is giving researchers new understanding of chronic traumatic encephalopathy.	/pubmed/21823147	Stone K.	Ann Neurol. 2011 Aug;70(2):A11-4. doi: 10.1002/ana.22540. No abstract available.	Ann Neurol. 2011	PubMed	citation	PMID:21823147	pubmed	21823147	create date:2011/08/09 | first author:Stone K
DJ-1 modulates the expression of Cu/Zn-superoxide dismutase-1 through the Erk1/2-Elk1 pathway in neuroprotection.	/pubmed/21796667	Wang Z, Liu J, Chen S, Wang Y, Cao L, Zhang Y, Kang W, Li H, Gui Y, Chen S, Ding J.	Ann Neurol. 2011 Oct;70(4):591-9. doi: 10.1002/ana.22514. Epub 2011 Jul 27.	Ann Neurol. 2011	PubMed	citation	PMID:21796667	pubmed	21796667	create date:2011/07/29 | first author:Wang Z
Histopathological correlates of magnetic resonance imaging-defined chronic perinatal white matter injury.	/pubmed/21796666	Riddle A, Dean J, Buser JR, Gong X, Maire J, Chen K, Ahmad T, Cai V, Nguyen T, Kroenke CD, Hohimer AR, Back SA.	Ann Neurol. 2011 Sep;70(3):493-507. doi: 10.1002/ana.22501. Epub 2011 Jul 27.	Ann Neurol. 2011	PubMed	citation	PMID:21796666	pubmed	21796666	create date:2011/07/29 | first author:Riddle A
Computed tomography and magnetic resonance perfusion imaging in ischemic stroke: definitions and thresholds.	/pubmed/21796665	Dani KA, Thomas RG, Chappell FM, Shuler K, MacLeod MJ, Muir KW, Wardlaw JM; Translational Medicine Research Collaboration Multicentre Acute Stroke Imaging Study.	Ann Neurol. 2011 Sep;70(3):384-401. doi: 10.1002/ana.22500. Epub 2011 Jul 27. Review.	Ann Neurol. 2011	PubMed	citation	PMID:21796665	pubmed	21796665	create date:2011/07/29 | first author:Dani KA
Profiles of lacunar and nonlacunar stroke.	/pubmed/21796664	Jickling GC, Stamova B, Ander BP, Zhan X, Tian Y, Liu D, Xu H, Johnston SC, Verro P, Sharp FR.	Ann Neurol. 2011 Sep;70(3):477-85. doi: 10.1002/ana.22497. Epub 2011 Jul 27.	Ann Neurol. 2011	PubMed	citation	PMID:21796664	pubmed	21796664	create date:2011/07/29 | first author:Jickling GC
Does achieving an intensive versus usual blood pressure level prevent stroke?	/pubmed/21796663	Lee M, Saver JL, Hong KS, Hao Q, Ovbiagele B.	Ann Neurol. 2012 Jan;71(1):133-40. doi: 10.1002/ana.22496. Epub 2011 Jul 27.	Ann Neurol. 2012	PubMed	citation	PMID:21796663	pubmed	21796663	create date:2011/07/29 | first author:Lee M
Systemic inflammation disrupts the developmental program of white matter.	/pubmed/21796662	Favrais G, van de Looij Y, Fleiss B, Ramanantsoa N, Bonnin P, Stoltenburg-Didinger G, Lacaud A, Saliba E, Dammann O, Gallego J, Sizonenko S, Hagberg H, Lelièvre V, Gressens P.	Ann Neurol. 2011 Oct;70(4):550-65. doi: 10.1002/ana.22489. Epub 2011 Jul 27.	Ann Neurol. 2011	PubMed	citation	PMID:21796662	pubmed	21796662	create date:2011/07/29 | first author:Favrais G
Gene therapy for pain: results of a phase I clinical trial.	/pubmed/21796661	Fink DJ, Wechuck J, Mata M, Glorioso JC, Goss J, Krisky D, Wolfe D.	Ann Neurol. 2011 Aug;70(2):207-12. doi: 10.1002/ana.22446. Epub 2011 Jul 27.	Ann Neurol. 2011	PubMed	citation	PMID:21796661	pubmed	21796661	create date:2011/07/29 | first author:Fink DJ
Cerebrospinal fluid analysis in the 2010 revised McDonald's multiple sclerosis diagnostic criteria.	/pubmed/21786311	Galea I, Freedman MS, Thompson EJ.	Ann Neurol. 2011 Jul;70(1):183; author reply 183-4. doi: 10.1002/ana.22466. No abstract available.	Ann Neurol. 2011	PubMed	citation	PMID:21786311	pubmed	21786311	create date:2011/07/26 | first author:Galea I
Faciobrachial dystonic attacks: seizures or movement disorder?	/pubmed/21786308	Striano P.	Ann Neurol. 2011 Jul;70(1):179-80; author reply 180. doi: 10.1002/ana.22470. No abstract available.	Ann Neurol. 2011	PubMed	citation	PMID:21786308	pubmed	21786308	create date:2011/07/26 | first author:Striano P
Functional changes in hypothalamic hamartoma neurons and gelastic epilepsy.	/pubmed/21786307	Striano P, Striano S.	Ann Neurol. 2011 Jul;70(1):178; author reply 178-9. doi: 10.1002/ana.22467. No abstract available.	Ann Neurol. 2011	PubMed	citation	PMID:21786307	pubmed	21786307	create date:2011/07/26 | first author:Striano P
Closed loop communication to prevent delay in recombinant tissue plasminogen activator administration.	/pubmed/21786305	Govindarajan R, Salgado E.	Ann Neurol. 2011 Jul;70(1):177; author reply 177-8. doi: 10.1002/ana.22495. No abstract available.	Ann Neurol. 2011	PubMed	citation	PMID:21786305	pubmed	21786305	create date:2011/07/26 | first author:Govindarajan R
Glial gap junctional communication involvement in hippocampal damage after middle cerebral artery occlusion.	/pubmed/21786302	Xie M, Yi C, Luo X, Xu S, Yu Z, Tang Y, Zhu W, Du Y, Jia L, Zhang Q, Dong Q, Zhu W, Zhang X, Bu B, Wang W.	Ann Neurol. 2011 Jul;70(1):121-32. doi: 10.1002/ana.22386.	Ann Neurol. 2011	PubMed	citation	PMID:21786302	pubmed	21786302	create date:2011/07/26 | first author:Xie M
Muscle pain in models of chemotherapy-induced and alcohol-induced peripheral neuropathy.	/pubmed/21786301	Alvarez P, Ferrari LF, Levine JD.	Ann Neurol. 2011 Jul;70(1):101-9. doi: 10.1002/ana.22382.	Ann Neurol. 2011	PubMed	citation	PMID:21786301	pubmed	21786301	create date:2011/07/26 | first author:Alvarez P
Antioxidants halt axonal degeneration in a mouse model of X-adrenoleukodystrophy.	/pubmed/21786300	López-Erauskin J, Fourcade S, Galino J, Ruiz M, Schlüter A, Naudi A, Jove M, Portero-Otin M, Pamplona R, Ferrer I, Pujol A.	Ann Neurol. 2011 Jul;70(1):84-92. doi: 10.1002/ana.22363.	Ann Neurol. 2011	PubMed	citation	PMID:21786300	pubmed	21786300	create date:2011/07/26 | first author:López-Erauskin J
Intravenous autologous bone marrow mononuclear cells for ischemic stroke.	/pubmed/21786299	Savitz SI, Misra V, Kasam M, Juneja H, Cox CS Jr, Alderman S, Aisiku I, Kar S, Gee A, Grotta JC.	Ann Neurol. 2011 Jul;70(1):59-69. doi: 10.1002/ana.22458.	Ann Neurol. 2011	PubMed	citation	PMID:21786299	pubmed	21786299	create date:2011/07/26 | first author:Savitz SI
Proposed chronic cerebrospinal venous insufficiency criteria do not predict multiple sclerosis risk or severity.	/pubmed/21786298	Centonze D, Floris R, Stefanini M, Rossi S, Fabiano S, Castelli M, Marziali S, Spinelli A, Motta C, Garaci FG, Bernardi G, Simonetti G.	Ann Neurol. 2011 Jul;70(1):51-8. doi: 10.1002/ana.22436.	Ann Neurol. 2011	PubMed	citation	PMID:21786298	pubmed	21786298	create date:2011/07/26 | first author:Centonze D
Gestational vitamin D and the risk of multiple sclerosis in offspring.	/pubmed/21786297	Mirzaei F, Michels KB, Munger K, O'Reilly E, Chitnis T, Forman MR, Giovannucci E, Rosner B, Ascherio A.	Ann Neurol. 2011 Jul;70(1):30-40. doi: 10.1002/ana.22456.	Ann Neurol. 2011	PubMed	citation	PMID:21786297	pubmed	21786297	create date:2011/07/26 | first author:Mirzaei F
Current concepts and management of glioblastoma.	/pubmed/21786296	Preusser M, de Ribaupierre S, Wöhrer A, Erridge SC, Hegi M, Weller M, Stupp R.	Ann Neurol. 2011 Jul;70(1):9-21. doi: 10.1002/ana.22425. Review.	Ann Neurol. 2011	PubMed	citation	PMID:21786296	pubmed	21786296	create date:2011/07/26 | first author:Preusser M
Open-label surgical trials for Parkinson disease: time for reconsideration.	/pubmed/21786295	Alterman RL, Tagliati M, Olanow CW.	Ann Neurol. 2011 Jul;70(1):5-8. doi: 10.1002/ana.22453. Review. No abstract available.	Ann Neurol. 2011	PubMed	citation	PMID:21786295	pubmed	21786295	create date:2011/07/26 | first author:Alterman RL
Got milk?	/pubmed/21786294	Cutter G, Salter A.	Ann Neurol. 2011 Jul;70(1):3-4. doi: 10.1002/ana.22507. No abstract available.	Ann Neurol. 2011	PubMed	citation	PMID:21786294	pubmed	21786294	create date:2011/07/26 | first author:Cutter G
Medical student learning in the preclinical curriculum: many steps behind a rapidly moving world.	/pubmed/21786293	Josephson SA, Lowenstein DH.	Ann Neurol. 2011 Jul;70(1):A9-A10. doi: 10.1002/ana.22515. No abstract available.	Ann Neurol. 2011	PubMed	citation	PMID:21786293	pubmed	21786293	create date:2011/07/26 | first author:Josephson SA
NerveCenter: messages from the brain at rest.	/pubmed/21786291	Stone K.	Ann Neurol. 2011 Jul;70(1):A14. doi: 10.1002/ana.22505. No abstract available.	Ann Neurol. 2011	PubMed	citation	PMID:21786291	pubmed	21786291	create date:2011/07/26 | first author:Stone K
NerveCenter: July 2011.	/pubmed/21786290	Stone K.	Ann Neurol. 2011 Jul;70(1):A11-4. doi: 10.1002/ana.22504. No abstract available.	Ann Neurol. 2011	PubMed	citation	PMID:21786290	pubmed	21786290	create date:2011/07/26 | first author:Stone K
Predictors of seizure freedom after surgery for malformations of cortical development.	/pubmed/21761443	Chang EF, Wang DD, Barkovich AJ, Tihan T, Auguste KI, Sullivan JE, Garcia PA, Barbaro NM.	Ann Neurol. 2011 Jul;70(1):151-62. doi: 10.1002/ana.22399. Epub 2011 Jul 14.	Ann Neurol. 2011	PubMed	citation	PMID:21761443	pubmed	21761443	create date:2011/07/16 | first author:Chang EF
Induced pluripotent stem cell models from X-linked adrenoleukodystrophy patients.	/pubmed/21721033	Jang J, Kang HC, Kim HS, Kim JY, Huh YJ, Kim DS, Yoo JE, Lee JA, Lim B, Lee J, Yoon TM, Park IH, Hwang DY, Daley GQ, Kim DW.	Ann Neurol. 2011 Sep;70(3):402-9. doi: 10.1002/ana.22486. Epub 2011 Jun 30.	Ann Neurol. 2011	PubMed	citation	PMID:21721033	pubmed	21721033	create date:2011/07/02 | first author:Jang J
Assessing bioequivalence of generic antiepilepsy drugs.	/pubmed/21717495	Krauss GL, Caffo B, Chang YT, Hendrix CW, Chuang K.	Ann Neurol. 2011 Aug;70(2):221-8. doi: 10.1002/ana.22452. Epub 2011 Jun 29.	Ann Neurol. 2011	PubMed	citation	PMID:21717495	pubmed	21717495	create date:2011/07/01 | first author:Krauss GL
Neonatal and delivery outcomes in women with multiple sclerosis.	/pubmed/21710652	van der Kop ML, Pearce MS, Dahlgren L, Synnes A, Sadovnick D, Sayao AL, Tremlett H.	Ann Neurol. 2011 Jul;70(1):41-50. doi: 10.1002/ana.22483. Epub 2011 Jun 27.	Ann Neurol. 2011	PubMed	citation	PMID:21710652	pubmed	21710652	create date:2011/06/29 | first author:van der Kop ML
Restless legs syndrome-associated MEIS1 risk variant influences iron homeostasis.	/pubmed/21710629	Catoire H, Dion PA, Xiong L, Amari M, Gaudet R, Girard SL, Noreau A, Gaspar C, Turecki G, Montplaisir JY, Parker JA, Rouleau GA.	Ann Neurol. 2011 Jul;70(1):170-5. doi: 10.1002/ana.22435. Epub 2011 Jun 27.	Ann Neurol. 2011	PubMed	citation	PMID:21710629	pubmed	21710629	create date:2011/06/29 | first author:Catoire H
A dynamic view of the blood-brain barrier in active multiple sclerosis lesions.	/pubmed/21710628	Lassmann H.	Ann Neurol. 2011 Jul;70(1):1-2. doi: 10.1002/ana.22494. Epub 2011 Jun 27. No abstract available.	Ann Neurol. 2011	PubMed	citation	PMID:21710628	pubmed	21710628	create date:2011/06/29 | first author:Lassmann H
Revised McDonald criteria: the persisting importance of cerebrospinal fluid analysis.	/pubmed/21710627	Tumani H, Deisenhammer F, Giovannoni G, Gold R, Hartung HP, Hemmer B, Hohlfeld R, Otto M, Stangel M, Wildemann B, Zettl UK.	Ann Neurol. 2011 Sep;70(3):520; author reply 521. doi: 10.1002/ana.22508. Epub 2011 Jun 27. No abstract available.	Ann Neurol. 2011	PubMed	citation	PMID:21710627	pubmed	21710627	create date:2011/06/29 | first author:Tumani H
NOA-05 phase 2 trial of procarbazine and lomustine therapy in gliomatosis cerebri.	/pubmed/21710625	Glas M, Bähr O, Felsberg J, Rasch K, Wiewrodt D, Schabet M, Simon M, Urbach H, Steinbach JP, Rieger J, Fimmers R, Bamberg M, Nägele T, Reifenberger G, Weller M, Herrlinger U; Neuro-Oncology Group of the German Cancer Society.	Ann Neurol. 2011 Sep;70(3):445-53. doi: 10.1002/ana.22478. Epub 2011 Jun 27.	Ann Neurol. 2011	PubMed	citation	PMID:21710625	pubmed	21710625	create date:2011/06/29 | first author:Glas M
Opposite effect of inflammation on subventricular zone versus hippocampal precursors in brain injury.	/pubmed/21710624	Covey MV, Loporchio D, Buono KD, Levison SW.	Ann Neurol. 2011 Oct;70(4):616-26. doi: 10.1002/ana.22473. Epub 2011 Jun 27.	Ann Neurol. 2011	PubMed	citation	PMID:21710624	pubmed	21710624	create date:2011/06/29 | first author:Covey MV
2010 revisions to McDonald criteria for diagnosis of multiple sclerosis: impact of 3-Tesla magnetic resonance imaging.	/pubmed/21710623	Kilsdonk ID, Barkhof F, Wattjes MP.	Ann Neurol. 2011 Jul;70(1):182-3. doi: 10.1002/ana.22490. Epub 2011 Jun 27. No abstract available.	Ann Neurol. 2011	PubMed	citation	PMID:21710623	pubmed	21710623	create date:2011/06/29 | first author:Kilsdonk ID
Evolution of the blood-brain barrier in newly forming multiple sclerosis lesions.	/pubmed/21710622	Gaitán MI, Shea CD, Evangelou IE, Stone RD, Fenton KM, Bielekova B, Massacesi L, Reich DS.	Ann Neurol. 2011 Jul;70(1):22-9. doi: 10.1002/ana.22472. Epub 2011 Jun 27.	Ann Neurol. 2011	PubMed	citation	PMID:21710622	pubmed	21710622	create date:2011/06/29 | first author:Gaitán MI
Contrast gain control abnormalities in idiopathic generalized epilepsy.	/pubmed/21710621	Tsai JJ, Norcia AM, Ales JM, Wade AR.	Ann Neurol. 2011 Oct;70(4):574-82. doi: 10.1002/ana.22462. Epub 2011 Jun 27.	Ann Neurol. 2011	PubMed	citation	PMID:21710621	pubmed	21710621	create date:2011/06/29 | first author:Tsai JJ
Complete remission in nonsyndromic childhood-onset epilepsy.	/pubmed/21710620	Berg AT, Testa FM, Levy SR.	Ann Neurol. 2011 Oct;70(4):566-73. doi: 10.1002/ana.22461. Epub 2011 Jun 27.	Ann Neurol. 2011	PubMed	citation	PMID:21710620	pubmed	21710620	create date:2011/06/29 | first author:Berg AT
Inflammation after trauma: microglial activation and traumatic brain injury.	/pubmed/21710619	Ramlackhansingh AF, Brooks DJ, Greenwood RJ, Bose SK, Turkheimer FE, Kinnunen KM, Gentleman S, Heckemann RA, Gunanayagam K, Gelosa G, Sharp DJ.	Ann Neurol. 2011 Sep;70(3):374-83. doi: 10.1002/ana.22455. Epub 2011 Jun 27.	Ann Neurol. 2011	PubMed	citation	PMID:21710619	pubmed	21710619	create date:2011/06/29 | first author:Ramlackhansingh AF
Measurement of intraocular and intracranial pressure: is there a relationship?	/pubmed/21710618	Kirk T, Jones K, Miller S, Corbett J.	Ann Neurol. 2011 Aug;70(2):323-6. doi: 10.1002/ana.22414. Epub 2011 Jun 27.	Ann Neurol. 2011	PubMed	citation	PMID:21710618	pubmed	21710618	create date:2011/06/29 | first author:Kirk T
Gain of function Na(V) 1.7 mutations in idiopathic small fiber neuropathy.	/pubmed/21698661	Faber CG, Hoeijmakers JG, Ahn HS, Cheng X, Han C, Choi JS, Estacion M, Lauria G, Vanhoutte EK, Gerrits MM, Dib-Hajj S, Drenth JP, Waxman SG, Merkies IS.	Ann Neurol. 2012 Jan;71(1):26-39. doi: 10.1002/ana.22485. Epub 2011 Jun 22.	Ann Neurol. 2012	PubMed	citation	PMID:21698661	pubmed	21698661	create date:2011/06/24 | first author:Faber CG
A randomized, pilot trial of etanercept in dermatomyositis.	/pubmed/21688301	Muscle Study Group.	Ann Neurol. 2011 Sep;70(3):427-36. doi: 10.1002/ana.22477. Epub 2011 Jun 17.	Ann Neurol. 2011	PubMed	citation	PMID:21688301	pubmed	21688301	create date:2011/06/21 | first author:Muscle Study Group
Title	URL	Description	Details	ShortDetails	Resource	Type	Identifiers	Db	EntrezUID	Properties
Vitamin B12, folate and hyperhomocysteinemia in patients with epilepsy.	/pubmed/21681806	Belcastro V, Striano P.	Ann Neurol. 2011 Jun;69(6):1067-8; author reply 1068. doi: 10.1002/ana.22447. No abstract available.	Ann Neurol. 2011	PubMed	citation	PMID:21681806	pubmed	21681806	create date:2011/06/18 | first author:Belcastro V
The neurofilament light chain is not stable in vitro.	/pubmed/21681804	Koel-Simmelink MJ, Teunissen CE, Behradkia P, Blankenstein MA, Petzold A.	Ann Neurol. 2011 Jun;69(6):1065-6; author reply 1066-7. doi: 10.1002/ana.22438. No abstract available.	Ann Neurol. 2011	PubMed	citation	PMID:21681804	pubmed	21681804	create date:2011/06/18 | first author:Koel-Simmelink MJ
Comment on no evidence of chronic cerebrospinal venous insufficiency at multiple sclerosis onset"."	/pubmed/21681801	Zivadinov R, Ramanathan M, Dwyer MG, Marr K, Benedict RH, Weinstock-Guttman B.	Ann Neurol. 2011 Jun;69(6):1062-3; author reply 1063. doi: 10.1002/ana.22420. No abstract available.	Ann Neurol. 2011	PubMed	citation	PMID:21681801	pubmed	21681801	create date:2011/06/18 | first author:Zivadinov R
A neurology resident's reflections on an elective in hyderabad.	/pubmed/21681799	Ambrose JB, Babu D.	Ann Neurol. 2011 Jun;69(6):1055-9. doi: 10.1002/ana.22412. No abstract available.	Ann Neurol. 2011	PubMed	citation	PMID:21681799	pubmed	21681799	create date:2011/06/18 | first author:Ambrose JB
Alternative processing of γ-secretase substrates in common forms of mild cognitive impairment and Alzheimer's disease: evidence for γ-secretase dysfunction.	/pubmed/21681798	Hata S, Fujishige S, Araki Y, Taniguchi M, Urakami K, Peskind E, Akatsu H, Araseki M, Yamamoto K, Martins RN, Maeda M, Nishimura M, Levey A, Chung KA, Montine T, Leverenz J, Fagan A, Goate A, Bateman R, Holtzman DM, Yamamoto T, Nakaya T, et al.	Ann Neurol. 2011 Jun;69(6):1026-31. doi: 10.1002/ana.22343.	Ann Neurol. 2011	PubMed	citation	PMID:21681798	pubmed	21681798	create date:2011/06/18 | first author:Hata S
Anatomy of disturbed sleep in pallido-ponto-nigral degeneration.	/pubmed/21681797	Spector AR, Dugger BN, Wszolek ZK, Uitti RJ, Fredrickson P, Kaplan J, Boeve BF, Dickson DW, Strongosky A, Lin SC.	Ann Neurol. 2011 Jun;69(6):1014-25. doi: 10.1002/ana.22340.	Ann Neurol. 2011	PubMed	citation	PMID:21681797	pubmed	21681797	create date:2011/06/18 | first author:Spector AR
Genome-wide association studies of cerebral white matter lesion burden: the CHARGE consortium.	/pubmed/21681796	Fornage M, Debette S, Bis JC, Schmidt H, Ikram MA, Dufouil C, Sigurdsson S, Lumley T, DeStefano AL, Fazekas F, Vrooman HA, Shibata DK, Maillard P, Zijdenbos A, Smith AV, Gudnason H, de Boer R, Cushman M, Mazoyer B, Heiss G, Vernooij MW, Enzinger C, et al.	Ann Neurol. 2011 Jun;69(6):928-39. doi: 10.1002/ana.22403.	Ann Neurol. 2011	PubMed	citation	PMID:21681796	pubmed	21681796	create date:2011/06/18 | first author:Fornage M
Therapies for dopaminergic-induced dyskinesias in Parkinson disease.	/pubmed/21681795	Gottwald MD, Aminoff MJ.	Ann Neurol. 2011 Jun;69(6):919-27. doi: 10.1002/ana.22423. Review.	Ann Neurol. 2011	PubMed	citation	PMID:21681795	pubmed	21681795	create date:2011/06/18 | first author:Gottwald MD
Getting to value in neurological care: a roadmap for academic neurology.	/pubmed/21681794	Holloway RG, Ringel SP.	Ann Neurol. 2011 Jun;69(6):909-18. doi: 10.1002/ana.22439.	Ann Neurol. 2011	PubMed	citation	PMID:21681794	pubmed	21681794	create date:2011/06/18 | first author:Holloway RG
Uncovering the genetic architecture of white matter disease.	/pubmed/21681793	Aggarwal NT, De Jager PL.	Ann Neurol. 2011 Jun;69(6):907-8. doi: 10.1002/ana.22460. No abstract available.	Ann Neurol. 2011	PubMed	citation	PMID:21681793	pubmed	21681793	create date:2011/06/18 | first author:Aggarwal NT
Training the next generation of child neurologists - a neuroscience based approach.	/pubmed/21681792	Ferriero DM, Pomeroy S.	Ann Neurol. 2011 Jun;69(6):A9-A10. doi: 10.1002/ana.22482. No abstract available.	Ann Neurol. 2011	PubMed	citation	PMID:21681792	pubmed	21681792	create date:2011/06/18 | first author:Ferriero DM
Who controls the price of pharmaceuticals?	/pubmed/21681790	Stone K.	Ann Neurol. 2011 Jun;69(6):A16-7. doi: 10.1002/ana.22475. No abstract available.	Ann Neurol. 2011	PubMed	citation	PMID:21681790	pubmed	21681790	create date:2011/06/18 | first author:Stone K
Japan's neurological community contends with triple disaster.	/pubmed/21681789	Stone K.	Ann Neurol. 2011 Jun;69(6):A14-5. doi: 10.1002/ana.22474. No abstract available.	Ann Neurol. 2011	PubMed	citation	PMID:21681789	pubmed	21681789	create date:2011/06/18 | first author:Stone K
John W. Jack" Griffin	MD."	/pubmed/21681788	McArthur JC, Rothstein JD.	Ann Neurol. 2011 Jun;69(6):A11-3. doi: 10.1002/ana.22481. No abstract available.	Ann Neurol. 2011	PubMed	citation	PMID:21681788	pubmed	21681788	create date:2011/06/18 | first author:McArthur JC
Treatable neurological disorders misdiagnosed as Creutzfeldt-Jakob disease.	/pubmed/21674591	Chitravas N, Jung RS, Kofskey DM, Blevins JE, Gambetti P, Leigh RJ, Cohen ML.	Ann Neurol. 2011 Sep;70(3):437-44. doi: 10.1002/ana.22454. Epub 2011 Jun 14.	Ann Neurol. 2011	PubMed	citation	PMID:21674591	pubmed	21674591	create date:2011/06/16 | first author:Chitravas N
Chronic cerebrospinal venous insufficiency and susceptibility to multiple sclerosis.	/pubmed/21674590	Giampiero A.	Ann Neurol. 2011 Jul;70(1):181; author reply 181-2. doi: 10.1002/ana.22451. Epub 2011 Jun 14. No abstract available.	Ann Neurol. 2011	PubMed	citation	PMID:21674590	pubmed	21674590	create date:2011/06/16 | first author:Giampiero A
Japanese macaque encephalomyelitis: a spontaneous multiple sclerosis-like disease in a nonhuman primate.	/pubmed/21674589	Axthelm MK, Bourdette DN, Marracci GH, Su W, Mullaney ET, Manoharan M, Kohama SG, Pollaro J, Witkowski E, Wang P, Rooney WD, Sherman LS, Wong SW.	Ann Neurol. 2011 Sep;70(3):362-73. doi: 10.1002/ana.22449. Epub 2011 Jun 14.	Ann Neurol. 2011	PubMed	citation	PMID:21674589	pubmed	21674589	create date:2011/06/16 | first author:Axthelm MK
Neurovascular coupling is impaired in slow walkers: the MOBILIZE Boston Study.	/pubmed/21674588	Sorond FA, Kiely DK, Galica A, Moscufo N, Serrador JM, Iloputaife I, Egorova S, Dell'Oglio E, Meier DS, Newton E, Milberg WP, Guttmann CR, Lipsitz LA.	Ann Neurol. 2011 Aug;70(2):213-20. doi: 10.1002/ana.22433. Epub 2011 Jun 14.	Ann Neurol. 2011	PubMed	citation	PMID:21674588	pubmed	21674588	create date:2011/06/16 | first author:Sorond FA
Genetic inhibition of caspase-2 reduces hypoxic-ischemic and excitotoxic neonatal brain injury.	/pubmed/21674587	Carlsson Y, Schwendimann L, Vontell R, Rousset CI, Wang X, Lebon S, Charriaut-Marlangue C, Supramaniam V, Hagberg H, Gressens P, Jacotot E.	Ann Neurol. 2011 Nov;70(5):781-9. doi: 10.1002/ana.22431. Epub 2011 Jun 14.	Ann Neurol. 2011	PubMed	citation	PMID:21674587	pubmed	21674587	create date:2011/06/16 | first author:Carlsson Y
The blood-spinal cord barrier: morphology and clinical implications.	/pubmed/21674586	Bartanusz V, Jezova D, Alajajian B, Digicaylioglu M.	Ann Neurol. 2011 Aug;70(2):194-206. doi: 10.1002/ana.22421. Epub 2011 Jun 14. Review.	Ann Neurol. 2011	PubMed	citation	PMID:21674586	pubmed	21674586	create date:2011/06/16 | first author:Bartanusz V
Targeting the p53 pathway to protect the neonatal ischemic brain.	/pubmed/21674585	Nijboer CH, Heijnen CJ, van der Kooij MA, Zijlstra J, van Velthoven CT, Culmsee C, van Bel F, Hagberg H, Kavelaars A.	Ann Neurol. 2011 Aug;70(2):255-64. doi: 10.1002/ana.22413. Epub 2011 Jun 14.	Ann Neurol. 2011	PubMed	citation	PMID:21674585	pubmed	21674585	create date:2011/06/16 | first author:Nijboer CH
Predictive value of neurologic prognostic indicators in hypothermia after cardiac arrest.	/pubmed/21674584	Bisschops LL, van Alfen N, van der Hoeven JG, Hoedemaekers CW.	Ann Neurol. 2011 Jul;70(1):176; reply 176-7. doi: 10.1002/ana.22394. Epub 2011 Jun 14. No abstract available.	Ann Neurol. 2011	PubMed	citation	PMID:21674584	pubmed	21674584	create date:2011/06/16 | first author:Bisschops LL
Carotid atherosclerosis and progression of brain atrophy: the SMART-MR study.	/pubmed/21674583	Muller M, van der Graaf Y, Algra A, Hendrikse J, Mali WP, Geerlings MI; SMART Study Group.	Ann Neurol. 2011 Aug;70(2):237-44. doi: 10.1002/ana.22392. Epub 2011 Jun 14.	Ann Neurol. 2011	PubMed	citation	PMID:21674583	pubmed	21674583	create date:2011/06/16 | first author:Muller M
Xenon augmented hypothermia reduces early lactate/N-acetylaspartate and cell death in perinatal asphyxia.	/pubmed/21674582	Faulkner S, Bainbridge A, Kato T, Chandrasekaran M, Kapetanakis AB, Hristova M, Liu M, Evans S, De Vita E, Kelen D, Sanders RD, Edwards AD, Maze M, Cady EB, Raivich G, Robertson NJ.	Ann Neurol. 2011 Jul;70(1):133-50. doi: 10.1002/ana.22387. Epub 2011 Jun 14.	Ann Neurol. 2011	PubMed	citation	PMID:21674582	pubmed	21674582	create date:2011/06/16 | first author:Faulkner S
Incident cognitive impairment is elevated in the stroke belt: the REGARDS study.	/pubmed/21618586	Wadley VG, Unverzagt FW, McGuire LC, Moy CS, Go R, Kissela B, McClure LA, Crowe M, Howard VJ, Howard G.	Ann Neurol. 2011 Aug;70(2):229-36. doi: 10.1002/ana.22432. Epub 2011 May 26.	Ann Neurol. 2011	PubMed	citation	PMID:21618586	pubmed	21618586	create date:2011/05/28 | first author:Wadley VG
Does cognitive reserve shape cognitive decline?	/pubmed/21563209	Singh-Manoux A, Marmot MG, Glymour M, Sabia S, Kivimäki M, Dugravot A.	Ann Neurol. 2011 Aug;70(2):296-304. doi: 10.1002/ana.22391. Epub 2011 May 11.	Ann Neurol. 2011	PubMed	citation	PMID:21563209	pubmed	21563209	create date:2011/05/13 | first author:Singh-Manoux A
Exome sequencing of a pedigree with Tourette syndrome or chronic tic disorder.	/pubmed/21520241	Sundaram SK, Huq AM, Sun Z, Yu W, Bennett L, Wilson BJ, Behen ME, Chugani HT.	Ann Neurol. 2011 May;69(5):901-4. doi: 10.1002/ana.22398.	Ann Neurol. 2011	PubMed	citation	PMID:21520241	pubmed	21520241	create date:2011/04/27 | first author:Sundaram SK
Subthalamic neuronal firing in obsessive-compulsive disorder and Parkinson disease.	/pubmed/21520240	Piallat B, Polosan M, Fraix V, Goetz L, David O, Fenoy A, Torres N, Quesada JL, Seigneuret E, Pollak P, Krack P, Bougerol T, Benabid AL, Chabardès S.	Ann Neurol. 2011 May;69(5):793-802. doi: 10.1002/ana.22222. Epub 2010 Dec 28.	Ann Neurol. 2011	PubMed	citation	PMID:21520240	pubmed	21520240	create date:2011/04/27 | first author:Piallat B
Mechanisms of fingolimod's efficacy and adverse effects in multiple sclerosis.	/pubmed/21520239	Cohen JA, Chun J.	Ann Neurol. 2011 May;69(5):759-77. doi: 10.1002/ana.22426. Review.	Ann Neurol. 2011	PubMed	citation	PMID:21520239	pubmed	21520239	create date:2011/04/27 | first author:Cohen JA
Neuronal cell death in neonatal hypoxia-ischemia.	/pubmed/21520238	Northington FJ, Chavez-Valdez R, Martin LJ.	Ann Neurol. 2011 May;69(5):743-58. doi: 10.1002/ana.22419.	Ann Neurol. 2011	PubMed	citation	PMID:21520238	pubmed	21520238	create date:2011/04/27 | first author:Northington FJ
The NIH shuffle, NCATS, and neurology.	/pubmed/21520237	Johnston SC, Hauser SL.	Ann Neurol. 2011 May;69(5):A9-10. doi: 10.1002/ana.22442. No abstract available.	Ann Neurol. 2011	PubMed	citation	PMID:21520237	pubmed	21520237	create date:2011/04/27 | first author:Johnston SC
Highly phosphomannosylated enzyme replacement therapy for GM2 gangliosidosis.	/pubmed/21520232	Tsuji D, Akeboshi H, Matsuoka K, Yasuoka H, Miyasaki E, Kasahara Y, Kawashima I, Chiba Y, Jigami Y, Taki T, Sakuraba H, Itoh K.	Ann Neurol. 2011 Apr;69(4):691-701. doi: 10.1002/ana.22262. Epub 2010 Dec 8.	Ann Neurol. 2011	PubMed	citation	PMID:21520232	pubmed	21520232	create date:2011/04/27 | first author:Tsuji D
Plasma epidermal growth factor levels predict cognitive decline in Parkinson disease.	/pubmed/21520231	Chen-Plotkin AS, Hu WT, Siderowf A, Weintraub D, Goldmann Gross R, Hurtig HI, Xie SX, Arnold SE, Grossman M, Clark CM, Shaw LM, McCluskey L, Elman L, Van Deerlin VM, Lee VM, Soares H, Trojanowski JQ.	Ann Neurol. 2011 Apr;69(4):655-63. doi: 10.1002/ana.22271. Epub 2010 Nov 29.	Ann Neurol. 2011	PubMed	citation	PMID:21520231	pubmed	21520231	create date:2011/04/27 | first author:Chen-Plotkin AS
The complex world of oligodendroglial differentiation inhibitors.	/pubmed/21520230	Kremer D, Aktas O, Hartung HP, Küry P.	Ann Neurol. 2011 Apr;69(4):602-18. doi: 10.1002/ana.22415. Review.	Ann Neurol. 2011	PubMed	citation	PMID:21520230	pubmed	21520230	create date:2011/04/27 | first author:Kremer D
The vascular theory of migraine: leave it or love it?	/pubmed/21520229	Levy D, Burstein R.	Ann Neurol. 2011 Apr;69(4):600-1. doi: 10.1002/ana.22422. No abstract available.	Ann Neurol. 2011	PubMed	citation	PMID:21520229	pubmed	21520229	create date:2011/04/27 | first author:Levy D
Lipids and stroke: looking for risk in all the wrong places?	/pubmed/21520228	Howard G, Goff DC Jr.	Ann Neurol. 2011 Apr;69(4):597-9. doi: 10.1002/ana.22428. No abstract available.	Ann Neurol. 2011	PubMed	citation	PMID:21520228	pubmed	21520228	create date:2011/04/27 | first author:Howard G
Assessing stroke incidence and mortality across the United States.	/pubmed/21520227	Broderick JP, Ferioli S.	Ann Neurol. 2011 Apr;69(4):595-6. doi: 10.1002/ana.22437. No abstract available.	Ann Neurol. 2011	PubMed	citation	PMID:21520227	pubmed	21520227	create date:2011/04/27 | first author:Broderick JP
Extraordinary claims require extraordinary evidence.	/pubmed/21520226	Hauser SL, Johnston SC.	Ann Neurol. 2011 Apr;69(4):A9-A10. doi: 10.1002/ana.22434. No abstract available.	Ann Neurol. 2011	PubMed	citation	PMID:21520226	pubmed	21520226	create date:2011/04/27 | first author:Hauser SL
Acid β-glucosidase mutants linked to Gaucher disease, Parkinson disease, and Lewy body dementia alter α-synuclein processing.	/pubmed/21472771	Cullen V, Sardi SP, Ng J, Xu YH, Sun Y, Tomlinson JJ, Kolodziej P, Kahn I, Saftig P, Woulfe J, Rochet JC, Glicksman MA, Cheng SH, Grabowski GA, Shihabuddin LS, Schlossmacher MG.	Ann Neurol. 2011 Jun;69(6):940-53. doi: 10.1002/ana.22400. Epub 2011 Apr 6.	Ann Neurol. 2011	PubMed	citation	PMID:21472771	pubmed	21472771	create date:2011/04/08 | first author:Cullen V
Analysis of cerebrospinal fluid from chronic fatigue syndrome patients for multiple human ubiquitous viruses and xenotropic murine leukemia-related virus.	/pubmed/21472770	Schutzer SE, Rounds MA, Natelson BH, Ecker DJ, Eshoo MW.	Ann Neurol. 2011 Apr;69(4):735-8. doi: 10.1002/ana.22389. Epub 2011 Apr 6.	Ann Neurol. 2011	PubMed	citation	PMID:21472770	pubmed	21472770	create date:2011/04/08 | first author:Schutzer SE
Endogenous amyloid-β is necessary for hippocampal synaptic plasticity and memory.	/pubmed/21472769	Puzzo D, Privitera L, Fa' M, Staniszewski A, Hashimoto G, Aziz F, Sakurai M, Ribe EM, Troy CM, Mercken M, Jung SS, Palmeri A, Arancio O.	Ann Neurol. 2011 May;69(5):819-30. doi: 10.1002/ana.22313. Epub 2011 Apr 6.	Ann Neurol. 2011	PubMed	citation	PMID:21472769	pubmed	21472769	create date:2011/04/08 | first author:Puzzo D
Bevacizumab does not increase the risk of remote relapse in malignant glioma.	/pubmed/21446027	Wick A, Dörner N, Schäfer N, Hofer S, Heiland S, Schemmer D, Platten M, Weller M, Bendszus M, Wick W.	Ann Neurol. 2011 Mar;69(3):586-92. doi: 10.1002/ana.22336.	Ann Neurol. 2011	PubMed	citation	PMID:21446027	pubmed	21446027	create date:2011/03/30 | first author:Wick A
DUX4, a candidate gene for facioscapulohumeral muscular dystrophy, causes p53-dependent myopathy in vivo.	/pubmed/21446026	Wallace LM, Garwick SE, Mei W, Belayew A, Coppee F, Ladner KJ, Guttridge D, Yang J, Harper SQ.	Ann Neurol. 2011 Mar;69(3):540-52. doi: 10.1002/ana.22275. Epub 2010 Dec 8.	Ann Neurol. 2011	PubMed	citation	PMID:21446026	pubmed	21446026	create date:2011/03/30 | first author:Wallace LM
Hypothalamic gray matter volume loss in hypnic headache.	/pubmed/21446025	Holle D, Naegel S, Krebs S, Gaul C, Gizewski E, Diener HC, Katsarava Z, Obermann M.	Ann Neurol. 2011 Mar;69(3):533-9. doi: 10.1002/ana.22188. Epub 2010 Nov 8.	Ann Neurol. 2011	PubMed	citation	PMID:21446025	pubmed	21446025	create date:2011/03/30 | first author:Holle D
N-acetylcysteine prevents loss of dopaminergic neurons in the EAAC1-/- mouse.	/pubmed/21446024	Berman AE, Chan WY, Brennan AM, Reyes RC, Adler BL, Suh SW, Kauppinen TM, Edling Y, Swanson RA.	Ann Neurol. 2011 Mar;69(3):509-20. doi: 10.1002/ana.22162. Epub 2010 Nov 23.	Ann Neurol. 2011	PubMed	citation	PMID:21446024	pubmed	21446024	create date:2011/03/30 | first author:Berman AE
Neurologic features and genotype-phenotype correlation in Wolfram syndrome.	/pubmed/21446023	Chaussenot A, Bannwarth S, Rouzier C, Vialettes B, Mkadem SA, Chabrol B, Cano A, Labauge P, Paquis-Flucklinger V.	Ann Neurol. 2011 Mar;69(3):501-8. doi: 10.1002/ana.22160. Epub 2010 Dec 28.	Ann Neurol. 2011	PubMed	citation	PMID:21446023	pubmed	21446023	create date:2011/03/30 | first author:Chaussenot A
Mitochondrial DNA deletions and neurodegeneration in multiple sclerosis.	/pubmed/21446022	Campbell GR, Ziabreva I, Reeve AK, Krishnan KJ, Reynolds R, Howell O, Lassmann H, Turnbull DM, Mahad DJ.	Ann Neurol. 2011 Mar;69(3):481-92. doi: 10.1002/ana.22109. Epub 2010 Nov 8.	Ann Neurol. 2011	PubMed	citation	PMID:21446022	pubmed	21446022	create date:2011/03/30 | first author:Campbell GR
IDH1 R132H decreases proliferation of glioma cell lines in vitro and in vivo.	/pubmed/21446021	Bralten LB, Kloosterhof NK, Balvers R, Sacchetti A, Lapre L, Lamfers M, Leenstra S, de Jonge H, Kros JM, Jansen EE, Struys EA, Jakobs C, Salomons GS, Diks SH, Peppelenbosch M, Kremer A, Hoogenraad CC, Smitt PA, French PJ.	Ann Neurol. 2011 Mar;69(3):455-63. doi: 10.1002/ana.22390.	Ann Neurol. 2011	PubMed	citation	PMID:21446021	pubmed	21446021	create date:2011/03/30 | first author:Bralten LB
Demyelination causes synaptic alterations in hippocampi from multiple sclerosis patients.	/pubmed/21446020	Dutta R, Chang A, Doud MK, Kidd GJ, Ribaudo MV, Young EA, Fox RJ, Staugaitis SM, Trapp BD.	Ann Neurol. 2011 Mar;69(3):445-54. doi: 10.1002/ana.22337.	Ann Neurol. 2011	PubMed	citation	PMID:21446020	pubmed	21446020	create date:2011/03/30 | first author:Dutta R
Beyond axonal transection: hippocampal damage in multiple sclerosis.	/pubmed/21446019	Aktas O, Hartung HP.	Ann Neurol. 2011 Mar;69(3):433-6. doi: 10.1002/ana.22409. No abstract available.	Ann Neurol. 2011	PubMed	citation	PMID:21446019	pubmed	21446019	create date:2011/03/30 | first author:Aktas O
Title	URL	Description	Details	ShortDetails	Resource	Type	Identifiers	Db	EntrezUID	Properties
Scientific literacy and the media.	/pubmed/21446018	Hauser SL, Johnston SC.	Ann Neurol. 2011 Mar;69(3):A9-10. doi: 10.1002/ana.22410. No abstract available.	Ann Neurol. 2011	PubMed	citation	PMID:21446018	pubmed	21446018	create date:2011/03/30 | first author:Hauser SL
NerveCenter: Changes in store for R01 grants?	/pubmed/21446016	Stone K.	Ann Neurol. 2011 Mar;69(3):A13-4. doi: 10.1002/ana.22417. No abstract available.	Ann Neurol. 2011	PubMed	citation	PMID:21446016	pubmed	21446016	create date:2011/03/30 | first author:Stone K
NerveCenter: Debate heats up over NIH realignment plans.	/pubmed/21446015	Stone K.	Ann Neurol. 2011 Mar;69(3):A11-2. doi: 10.1002/ana.22416. No abstract available.	Ann Neurol. 2011	PubMed	citation	PMID:21446015	pubmed	21446015	create date:2011/03/30 | first author:Stone K
Comments on evidence for acute neurotoxicity after chemotherapy"."	/pubmed/21437937	Sormani MP, Bruzzi P, Mancardi GL.	Ann Neurol. 2011 Jun;69(6):1064; author reply 1064-5. doi: 10.1002/ana.22397. Epub 2011 Mar 17. No abstract available.	Ann Neurol. 2011	PubMed	citation	PMID:21437937	pubmed	21437937	create date:2011/03/26 | first author:Sormani MP
Dopaminergic pathway reconstruction by Akt/Rheb-induced axon regeneration.	/pubmed/21437936	Kim SR, Chen X, Oo TF, Kareva T, Yarygina O, Wang C, During M, Kholodilov N, Burke RE.	Ann Neurol. 2011 Jul;70(1):110-20. doi: 10.1002/ana.22383. Epub 2011 Mar 17.	Ann Neurol. 2011	PubMed	citation	PMID:21437936	pubmed	21437936	create date:2011/03/26 | first author:Kim SR
Benefit of the Awaji diagnostic algorithm for amyotrophic lateral sclerosis: a prospective study.	/pubmed/21437935	Schrooten M, Smetcoren C, Robberecht W, Van Damme P.	Ann Neurol. 2011 Jul;70(1):79-83. doi: 10.1002/ana.22380. Epub 2011 Mar 17.	Ann Neurol. 2011	PubMed	citation	PMID:21437935	pubmed	21437935	create date:2011/03/26 | first author:Schrooten M
Distribution of febrile seizure duration and associations with development.	/pubmed/21437934	Hesdorffer DC, Benn EK, Bagiella E, Nordli D, Pellock J, Hinton V, Shinnar S; FEBSTAT Study Team.	Ann Neurol. 2011 Jul;70(1):93-100. doi: 10.1002/ana.22368. Epub 2011 Mar 17.	Ann Neurol. 2011	PubMed	citation	PMID:21437934	pubmed	21437934	create date:2011/03/26 | first author:Hesdorffer DC
Repetitive hypoxia extends endogenous neurovascular protection for stroke.	/pubmed/21437933	Stowe AM, Altay T, Freie AB, Gidday JM.	Ann Neurol. 2011 Jun;69(6):975-85. doi: 10.1002/ana.22367. Epub 2011 Mar 17.	Ann Neurol. 2011	PubMed	citation	PMID:21437933	pubmed	21437933	create date:2011/03/26 | first author:Stowe AM
Collaterals dramatically alter stroke risk in intracranial atherosclerosis.	/pubmed/21437932	Liebeskind DS, Cotsonis GA, Saver JL, Lynn MJ, Turan TN, Cloft HJ, Chimowitz MI; Warfarin-Aspirin Symptomatic Intracranial Disease (WASID) Investigators.	Ann Neurol. 2011 Jun;69(6):963-74. doi: 10.1002/ana.22354. Epub 2011 Mar 17.	Ann Neurol. 2011	PubMed	citation	PMID:21437932	pubmed	21437932	create date:2011/03/26 | first author:Liebeskind DS
Arteriovenous malformation in the adult mouse brain resembling the human disease.	/pubmed/21437931	Walker EJ, Su H, Shen F, Choi EJ, Oh SP, Chen G, Lawton MT, Kim H, Chen Y, Chen W, Young WL.	Ann Neurol. 2011 Jun;69(6):954-62. doi: 10.1002/ana.22348. Epub 2011 Mar 17.	Ann Neurol. 2011	PubMed	citation	PMID:21437931	pubmed	21437931	create date:2011/03/26 | first author:Walker EJ
Can semiology predict psychogenic nonepileptic seizures? A prospective study.	/pubmed/21437930	Syed TU, LaFrance WC Jr, Kahriman ES, Hasan SN, Rajasekaran V, Gulati D, Borad S, Shahid A, Fernandez-Baca G, Garcia N, Pawlowski M, Loddenkemper T, Amina S, Koubeissi MZ.	Ann Neurol. 2011 Jun;69(6):997-1004. doi: 10.1002/ana.22345. Epub 2011 Mar 17.	Ann Neurol. 2011	PubMed	citation	PMID:21437930	pubmed	21437930	create date:2011/03/26 | first author:Syed TU
Amyloid-β associated cortical thinning in clinically normal elderly.	/pubmed/21437929	Becker JA, Hedden T, Carmasin J, Maye J, Rentz DM, Putcha D, Fischl B, Greve DN, Marshall GA, Salloway S, Marks D, Buckner RL, Sperling RA, Johnson KA.	Ann Neurol. 2011 Jun;69(6):1032-42. doi: 10.1002/ana.22333. Epub 2011 Mar 17.	Ann Neurol. 2011	PubMed	citation	PMID:21437929	pubmed	21437929	create date:2011/03/26 | first author:Becker JA
Health-related quality of life in children and adolescents with stroke, self-reports, and parent/proxies reports: cross-sectional investigation.	/pubmed/21425189	Neuner B, von Mackensen S, Krümpel A, Manner D, Friefeld S, Nixdorf S, Frühwald M, deVeber G, Nowak-Göttl U.	Ann Neurol. 2011 Jul;70(1):70-8. doi: 10.1002/ana.22381. Epub 2011 Mar 18.	Ann Neurol. 2011	PubMed	citation	PMID:21425189	pubmed	21425189	create date:2011/03/23 | first author:Neuner B
Clinical pharmacology of insulin confounds stroke trials.	/pubmed/21425188	Bebawy JF, Ramaiah VK, Hemmer LB, Gupta DK.	Ann Neurol. 2012 Jan;71(1):148-9. doi: 10.1002/ana.22377. Epub 2011 Mar 18. No abstract available.	Ann Neurol. 2012	PubMed	citation	PMID:21425188	pubmed	21425188	create date:2011/03/23 | first author:Bebawy JF
Incidence of dementia and cognitive impairment, not dementia in the United States.	/pubmed/21425187	Plassman BL, Langa KM, McCammon RJ, Fisher GG, Potter GG, Burke JR, Steffens DC, Foster NL, Giordani B, Unverzagt FW, Welsh-Bohmer KA, Heeringa SG, Weir DR, Wallace RB.	Ann Neurol. 2011 Sep;70(3):418-26. doi: 10.1002/ana.22362. Epub 2011 Mar 18.	Ann Neurol. 2011	PubMed	citation	PMID:21425187	pubmed	21425187	create date:2011/03/23 | first author:Plassman BL
Interleukin-2/interleukin-2 antibody therapy induces target organ natural killer cells that inhibit central nervous system inflammation.	/pubmed/21425186	Hao J, Campagnolo D, Liu R, Piao W, Shi S, Hu B, Xiang R, Zhou Q, Vollmer T, Van Kaer L, La Cava A, Shi FD.	Ann Neurol. 2011 Apr;69(4):721-34. doi: 10.1002/ana.22339. Epub 2011 Mar 18.	Ann Neurol. 2011	PubMed	citation	PMID:21425186	pubmed	21425186	create date:2011/03/23 | first author:Hao J
Painless diabetic motor neuropathy: a variant of diabetic lumbosacral radiculoplexus Neuropathy?	/pubmed/21425185	Garces-Sanchez M, Laughlin RS, Dyck PJ, Engelstad JK, Norell JE, Dyck PJ.	Ann Neurol. 2011 Jun;69(6):1043-54. doi: 10.1002/ana.22334. Epub 2011 Mar 18.	Ann Neurol. 2011	PubMed	citation	PMID:21425185	pubmed	21425185	create date:2011/03/23 | first author:Garces-Sanchez M
Disparities in stroke incidence contributing to disparities in stroke mortality.	/pubmed/21416498	Howard VJ, Kleindorfer DO, Judd SE, McClure LA, Safford MM, Rhodes JD, Cushman M, Moy CS, Soliman EZ, Kissela BM, Howard G.	Ann Neurol. 2011 Apr;69(4):619-27. doi: 10.1002/ana.22385. Epub 2011 Mar 17.	Ann Neurol. 2011	PubMed	citation	PMID:21416498	pubmed	21416498	create date:2011/03/19 | first author:Howard VJ
Can minocycline prevent the onset of Alzheimer's disease?	/pubmed/21416497	Hashimoto K.	Ann Neurol. 2011 Apr;69(4):739; author reply 739-40. doi: 10.1002/ana.22378. Epub 2011 Mar 17. No abstract available.	Ann Neurol. 2011	PubMed	citation	PMID:21416497	pubmed	21416497	create date:2011/03/19 | first author:Hashimoto K
Impulse control disorders in Parkinson disease: a multicenter case--control study.	/pubmed/21416496	Voon V, Sohr M, Lang AE, Potenza MN, Siderowf AD, Whetteckey J, Weintraub D, Wunderlich GR, Stacy M.	Ann Neurol. 2011 Jun;69(6):986-96. doi: 10.1002/ana.22356. Epub 2011 Mar 17.	Ann Neurol. 2011	PubMed	citation	PMID:21416496	pubmed	21416496	create date:2011/03/19 | first author:Voon V
Interferon-beta and toll-like receptor-9 processing.	/pubmed/21416495	Zahednasab H, Bahreini SA.	Ann Neurol. 2011 Apr;69(4):740-1; author reply 741. doi: 10.1002/ana.22350. Epub 2011 Mar 17. No abstract available.	Ann Neurol. 2011	PubMed	citation	PMID:21416495	pubmed	21416495	create date:2011/03/19 | first author:Zahednasab H
Activation of central trigeminovascular neurons by cortical spreading depression.	/pubmed/21416489	Zhang X, Levy D, Kainz V, Noseda R, Jakubowski M, Burstein R.	Ann Neurol. 2011 May;69(5):855-65. doi: 10.1002/ana.22329. Epub 2011 Mar 17.	Ann Neurol. 2011	PubMed	citation	PMID:21416489	pubmed	21416489	create date:2011/03/19 | first author:Zhang X
ST101 induces a novel 17 kDa APP cleavage that precludes Aβ generation in vivo.	/pubmed/21416488	Green KN, Khashwji H, Estrada T, Laferla FM.	Ann Neurol. 2011 May;69(5):831-44. doi: 10.1002/ana.22325. Epub 2011 Mar 17.	Ann Neurol. 2011	PubMed	citation	PMID:21416488	pubmed	21416488	create date:2011/03/19 | first author:Green KN
Faciobrachial dystonic seizures precede Lgi1 antibody limbic encephalitis.	/pubmed/21416487	Irani SR, Michell AW, Lang B, Pettingill P, Waters P, Johnson MR, Schott JM, Armstrong RJ, S Zagami A, Bleasel A, Somerville ER, Smith SM, Vincent A.	Ann Neurol. 2011 May;69(5):892-900. doi: 10.1002/ana.22307. Epub 2011 Mar 17.	Ann Neurol. 2011	PubMed	citation	PMID:21416487	pubmed	21416487	create date:2011/03/19 | first author:Irani SR
Evidence for a vascular factor in migraine.	/pubmed/21416486	Asghar MS, Hansen AE, Amin FM, van der Geest RJ, Koning P, Larsson HB, Olesen J, Ashina M.	Ann Neurol. 2011 Apr;69(4):635-45. doi: 10.1002/ana.22292. Epub 2011 Mar 17.	Ann Neurol. 2011	PubMed	citation	PMID:21416486	pubmed	21416486	create date:2011/03/19 | first author:Asghar MS
Familial prion disease with Alzheimer disease-like tau pathology and clinical phenotype.	/pubmed/21416485	Jayadev S, Nochlin D, Poorkaj P, Steinbart EJ, Mastrianni JA, Montine TJ, Ghetti B, Schellenberg GD, Bird TD, Leverenz JB.	Ann Neurol. 2011 Apr;69(4):712-20. doi: 10.1002/ana.22264. Epub 2011 Mar 17.	Ann Neurol. 2011	PubMed	citation	PMID:21416485	pubmed	21416485	create date:2011/03/19 | first author:Jayadev S
Point-of-care laboratory halves door-to-therapy-decision time in acute stroke.	/pubmed/21400566	Walter S, Kostopoulos P, Haass A, Lesmeister M, Grasu M, Grunwald I, Keller I, Helwig S, Becker C, Geisel J, Bertsch T, Kaffiné S, Leingärtner A, Papanagiotou P, Roth C, Liu Y, Reith W, Fassbender K.	Ann Neurol. 2011 Mar;69(3):581-6. doi: 10.1002/ana.22355. Epub 2011 Mar 11.	Ann Neurol. 2011	PubMed	citation	PMID:21400566	pubmed	21400566	create date:2011/03/15 | first author:Walter S
Cerebrospinal fluid biomarkers for Parkinson disease diagnosis and progression.	/pubmed/21400565	Shi M, Bradner J, Hancock AM, Chung KA, Quinn JF, Peskind ER, Galasko D, Jankovic J, Zabetian CP, Kim HM, Leverenz JB, Montine TJ, Ginghina C, Kang UJ, Cain KC, Wang Y, Aasly J, Goldstein D, Zhang J.	Ann Neurol. 2011 Mar;69(3):570-80. doi: 10.1002/ana.22311. Epub 2011 Mar 11.	Ann Neurol. 2011	PubMed	citation	PMID:21400565	pubmed	21400565	create date:2011/03/15 | first author:Shi M
Role of CD8 regulatory T-cells in multiple sclerosis.	/pubmed/21400564	Kreft KL, Verbraak E, Wierenga-Wolf AF, Laman JD, Hintzen RQ.	Ann Neurol. 2011 Mar;69(3):593; author reply 593-4. doi: 10.1002/ana.22288. Epub 2011 Mar 11. No abstract available.	Ann Neurol. 2011	PubMed	citation	PMID:21400564	pubmed	21400564	create date:2011/03/15 | first author:Kreft KL
Alternative splicing dysregulation secondary to skeletal muscle regeneration.	/pubmed/21400563	Orengo JP, Ward AJ, Cooper TA.	Ann Neurol. 2011 Apr;69(4):681-90. doi: 10.1002/ana.22278. Epub 2011 Mar 11.	Ann Neurol. 2011	PubMed	citation	PMID:21400563	pubmed	21400563	create date:2011/03/15 | first author:Orengo JP
Resting functional connectivity in patients with brain tumors in eloquent areas.	/pubmed/21400562	Martino J, Honma SM, Findlay AM, Guggisberg AG, Owen JP, Kirsch HE, Berger MS, Nagarajan SS.	Ann Neurol. 2011 Mar;69(3):521-32. doi: 10.1002/ana.22167. Epub 2011 Mar 11.	Ann Neurol. 2011	PubMed	citation	PMID:21400562	pubmed	21400562	create date:2011/03/15 | first author:Martino J
Transition to adult care for children with chronic neurological disorders.	/pubmed/21391239	Camfield P, Camfield C.	Ann Neurol. 2011 Mar;69(3):437-44. doi: 10.1002/ana.22393. Epub 2011 Mar 9.	Ann Neurol. 2011	PubMed	citation	PMID:21391239	pubmed	21391239	create date:2011/03/11 | first author:Camfield P
YKL-40 and MMP-9 as serum markers for patients with primary central nervous system lymphoma.	/pubmed/21391238	Hottinger AF, Iwamoto FM, Karimi S, Riedel E, Dantis J, Park J, Panageas KS, Lassman AB, Abrey LE, Fleisher M, Holland EC, DeAngelis LM, Hormigo A.	Ann Neurol. 2011 Jul;70(1):163-9. doi: 10.1002/ana.22360. Epub 2011 Mar 9.	Ann Neurol. 2011	PubMed	citation	PMID:21391238	pubmed	21391238	create date:2011/03/11 | first author:Hottinger AF
TMEM43 mutations in Emery-Dreifuss muscular dystrophy-related myopathy.	/pubmed/21391237	Liang WC, Mitsuhashi H, Keduka E, Nonaka I, Noguchi S, Nishino I, Hayashi YK.	Ann Neurol. 2011 Jun;69(6):1005-13. doi: 10.1002/ana.22338. Epub 2011 Mar 9.	Ann Neurol. 2011	PubMed	citation	PMID:21391237	pubmed	21391237	create date:2011/03/11 | first author:Liang WC
National Stroke Association recommendations for systems of care for transient ischemic attack.	/pubmed/21391236	Johnston SC, Albers GW, Gorelick PB, Cumbler E, Klingman J, Ross MA, Briggs M, Carlton J, Sloan EP, Vaince U.	Ann Neurol. 2011 May;69(5):872-7. doi: 10.1002/ana.22332. Epub 2011 Mar 9.	Ann Neurol. 2011	PubMed	citation	PMID:21391236	pubmed	21391236	create date:2011/03/11 | first author:Johnston SC
Independent and joint effects of the MAPT and SNCA genes in Parkinson disease.	/pubmed/21391235	Elbaz A, Ross OA, Ioannidis JP, Soto-Ortolaza AI, Moisan F, Aasly J, Annesi G, Bozi M, Brighina L, Chartier-Harlin MC, Destée A, Ferrarese C, Ferraris A, Gibson JM, Gispert S, Hadjigeorgiou GM, Jasinska-Myga B, Klein C, Krüger R, Lambert JC, Lohmann K, van de Loo S, et al.	Ann Neurol. 2011 May;69(5):778-92. doi: 10.1002/ana.22321. Epub 2011 Mar 9.	Ann Neurol. 2011	PubMed	citation	PMID:21391235	pubmed	21391235	create date:2011/03/11 | first author:Elbaz A
Reversible neural stem cell niche dysfunction in a model of multiple sclerosis.	/pubmed/21391234	Rasmussen S, Imitola J, Ayuso-Sacido A, Wang Y, Starossom SC, Kivisäkk P, Zhu B, Meyer M, Bronson RT, Garcia-Verdugo JM, Khoury SJ.	Ann Neurol. 2011 May;69(5):878-91. doi: 10.1002/ana.22299. Epub 2011 Mar 9.	Ann Neurol. 2011	PubMed	citation	PMID:21391234	pubmed	21391234	create date:2011/03/11 | first author:Rasmussen S
Functional rundown of gamma-aminobutyric acid(A) receptors in human hypothalamic hamartomas.	/pubmed/21391233	Li G, Yang K, Zheng C, Liu Q, Chang Y, Kerrigan JF, Wu J.	Ann Neurol. 2011 Apr;69(4):664-72. doi: 10.1002/ana.22298. Epub 2011 Mar 9.	Ann Neurol. 2011	PubMed	citation	PMID:21391233	pubmed	21391233	create date:2011/03/11 | first author:Li G
CR1 is associated with amyloid plaque burden and age-related cognitive decline.	/pubmed/21391232	Chibnik LB, Shulman JM, Leurgans SE, Schneider JA, Wilson RS, Tran D, Aubin C, Buchman AS, Heward CB, Myers AJ, Hardy JA, Huentelman MJ, Corneveaux JJ, Reiman EM, Evans DA, Bennett DA, De Jager PL.	Ann Neurol. 2011 Mar;69(3):560-9. doi: 10.1002/ana.22277. Epub 2011 Mar 9.	Ann Neurol. 2011	PubMed	citation	PMID:21391232	pubmed	21391232	create date:2011/03/11 | first author:Chibnik LB
More severe white matter changes in the elderly with jugular venous reflux.	/pubmed/21391231	Chung CP, Wang PN, Wu YH, Tsao YC, Sheng WY, Lin KN, Lin SJ, Hu HH.	Ann Neurol. 2011 Mar;69(3):553-9. doi: 10.1002/ana.22276. Epub 2011 Mar 9.	Ann Neurol. 2011	PubMed	citation	PMID:21391231	pubmed	21391231	create date:2011/03/11 | first author:Chung CP
Diagnosing cerebral aneurysms by computed tomographic angiography: meta-analysis.	/pubmed/21391230	Menke J, Larsen J, Kallenberg K.	Ann Neurol. 2011 Apr;69(4):646-54. doi: 10.1002/ana.22270. Epub 2011 Mar 9.	Ann Neurol. 2011	PubMed	citation	PMID:21391230	pubmed	21391230	create date:2011/03/11 | first author:Menke J
Total brain white matter is a major determinant of IQ in adolescents born preterm.	/pubmed/21391229	Northam GB, Liégeois F, Chong WK, Wyatt JS, Baldeweg T.	Ann Neurol. 2011 Apr;69(4):702-11. doi: 10.1002/ana.22263. Epub 2011 Mar 9.	Ann Neurol. 2011	PubMed	citation	PMID:21391229	pubmed	21391229	create date:2011/03/11 | first author:Northam GB
Neuropathy in idiopathic Parkinson disease: an iatrogenic problem?	/pubmed/21387392	Nolano M, Provitera V, Lanzillo B, Santoro L.	Ann Neurol. 2011 Feb;69(2):427-8; author reply 428-9. doi: 10.1002/ana.22330. No abstract available.	Ann Neurol. 2011	PubMed	citation	PMID:21387392	pubmed	21387392	create date:2011/03/10 | first author:Nolano M
A novel hypothesized clinical implication of zonisamide for autism.	/pubmed/21387391	Ghanizadeh A.	Ann Neurol. 2011 Feb;69(2):426; author reply 426-7. doi: 10.1002/ana.22153. No abstract available.	Ann Neurol. 2011	PubMed	citation	PMID:21387391	pubmed	21387391	create date:2011/03/10 | first author:Ghanizadeh A
Stalevo reduction in dyskinesia evaluation in Parkinson's disease results were expected from a pharmacokinetic viewpoint.	/pubmed/21387388	Nyholm D, Askmark H, Aquilonius SM.	Ann Neurol. 2011 Feb;69(2):424; author reply 425. doi: 10.1002/ana.22257. No abstract available.	Ann Neurol. 2011	PubMed	citation	PMID:21387388	pubmed	21387388	create date:2011/03/10 | first author:Nyholm D
Washed cycad flour contains β-N-methyl amino-L-alanine and may explain parkinsonism symptoms.	/pubmed/21387387	Banack SA, Nunn PB, Cheng R, Bradley WG.	Ann Neurol. 2011 Feb;69(2):423; author reply 423-4. doi: 10.1002/ana.22291. No abstract available.	Ann Neurol. 2011	PubMed	citation	PMID:21387387	pubmed	21387387	create date:2011/03/10 | first author:Banack SA
Autoantibodies to low-density lipoprotein receptor-related protein 4 in myasthenia gravis.	/pubmed/21387385	Higuchi O, Hamuro J, Motomura M, Yamanashi Y.	Ann Neurol. 2011 Feb;69(2):418-22. doi: 10.1002/ana.22312.	Ann Neurol. 2011	PubMed	citation	PMID:21387385	pubmed	21387385	create date:2011/03/10 | first author:Higuchi O
Cerebral autosomal dominant arteriopathy with subcortical infarcts and leukoencephalopathy syndrome mutations increase susceptibility to spreading depression.	/pubmed/21387384	Eikermann-Haerter K, Yuzawa I, Dilekoz E, Joutel A, Moskowitz MA, Ayata C.	Ann Neurol. 2011 Feb;69(2):413-8. doi: 10.1002/ana.22281.	Ann Neurol. 2011	PubMed	citation	PMID:21387384	pubmed	21387384	create date:2011/03/10 | first author:Eikermann-Haerter K
Antigen-specific adaptive immune responses in fingolimod-treated multiple sclerosis patients.	/pubmed/21387383	Mehling M, Hilbert P, Fritz S, Durovic B, Eichin D, Gasser O, Kuhle J, Klimkait T, Lindberg RL, Kappos L, Hess C.	Ann Neurol. 2011 Feb;69(2):408-13. doi: 10.1002/ana.22352.	Ann Neurol. 2011	PubMed	citation	PMID:21387383	pubmed	21387383	create date:2011/03/10 | first author:Mehling M
White and gray matter abnormalities in idiopathic rapid eye movement sleep behavior disorder: a diffusion-tensor imaging and voxel-based morphometry study.	/pubmed/21387382	Scherfler C, Frauscher B, Schocke M, Iranzo A, Gschliesser V, Seppi K, Santamaria J, Tolosa E, Högl B, Poewe W; SINBAR (Sleep Innsbruck Barcelona) Group.	Ann Neurol. 2011 Feb;69(2):400-7. doi: 10.1002/ana.22245. Epub 2010 Dec 28.	Ann Neurol. 2011	PubMed	citation	PMID:21387382	pubmed	21387382	create date:2011/03/10 | first author:Scherfler C
Title	URL	Description	Details	ShortDetails	Resource	Type	Identifiers	Db	EntrezUID	Properties
Treatment of intracerebral hemorrhage in animal models: meta-analysis.	/pubmed/21387381	Frantzias J, Sena ES, Macleod MR, Al-Shahi Salman R.	Ann Neurol. 2011 Feb;69(2):389-99. doi: 10.1002/ana.22243.	Ann Neurol. 2011	PubMed	citation	PMID:21387381	pubmed	21387381	create date:2011/03/10 | first author:Frantzias J
Noradrenergic enhancement improves motor network connectivity in stroke patients.	/pubmed/21387380	Wang LE, Fink GR, Diekhoff S, Rehme AK, Eickhoff SB, Grefkes C.	Ann Neurol. 2011 Feb;69(2):375-88. doi: 10.1002/ana.22237. Epub 2010 Dec 28.	Ann Neurol. 2011	PubMed	citation	PMID:21387380	pubmed	21387380	create date:2011/03/10 | first author:Wang LE
Ciprofloxacin prevents myelination delay in neonatal rats subjected to E. coli sepsis.	/pubmed/21387379	Loron G, Olivier P, See H, Le Saché N, Angulo L, Biran V, Brunelle N, Besson-Lescure B, Kitzis MD, Pansiot J, Bingen E, Gressens P, Bonacorsi S, Baud O.	Ann Neurol. 2011 Feb;69(2):341-51. doi: 10.1002/ana.22190. Epub 2010 Oct 27.	Ann Neurol. 2011	PubMed	citation	PMID:21387379	pubmed	21387379	create date:2011/03/10 | first author:Loron G
Refined exercise testing can aid DNA-based diagnosis in muscle channelopathies.	/pubmed/21387378	Tan SV, Matthews E, Barber M, Burge JA, Rajakulendran S, Fialho D, Sud R, Haworth A, Koltzenburg M, Hanna MG.	Ann Neurol. 2011 Feb;69(2):328-40. doi: 10.1002/ana.22238.	Ann Neurol. 2011	PubMed	citation	PMID:21387378	pubmed	21387378	create date:2011/03/10 | first author:Tan SV
Cerebral amyloid angiopathy pathology and cognitive domains in older persons.	/pubmed/21387377	Arvanitakis Z, Leurgans SE, Wang Z, Wilson RS, Bennett DA, Schneider JA.	Ann Neurol. 2011 Feb;69(2):320-7. doi: 10.1002/ana.22112. Epub 2010 Nov 8.	Ann Neurol. 2011	PubMed	citation	PMID:21387377	pubmed	21387377	create date:2011/03/10 | first author:Arvanitakis Z
Eating and hypothalamus changes in behavioral-variant frontotemporal dementia.	/pubmed/21387376	Piguet O, Petersén A, Yin Ka Lam B, Gabery S, Murphy K, Hodges JR, Halliday GM.	Ann Neurol. 2011 Feb;69(2):312-9. doi: 10.1002/ana.22244. Epub 2010 Nov 12.	Ann Neurol. 2011	PubMed	citation	PMID:21387376	pubmed	21387376	create date:2011/03/10 | first author:Piguet O
Investigations of caspr2, an autoantigen of encephalitis and neuromyotonia.	/pubmed/21387375	Lancaster E, Huijbers MG, Bar V, Boronat A, Wong A, Martinez-Hernandez E, Wilson C, Jacobs D, Lai M, Walker RW, Graus F, Bataller L, Illa I, Markx S, Strauss KA, Peles E, Scherer SS, Dalmau J.	Ann Neurol. 2011 Feb;69(2):303-11. doi: 10.1002/ana.22297.	Ann Neurol. 2011	PubMed	citation	PMID:21387375	pubmed	21387375	create date:2011/03/10 | first author:Lancaster E
Diagnostic criteria for multiple sclerosis: 2010 revisions to the McDonald criteria.	/pubmed/21387374	Polman CH, Reingold SC, Banwell B, Clanet M, Cohen JA, Filippi M, Fujihara K, Havrdova E, Hutchinson M, Kappos L, Lublin FD, Montalban X, O'Connor P, Sandberg-Wollheim M, Thompson AJ, Waubant E, Weinshenker B, Wolinsky JS.	Ann Neurol. 2011 Feb;69(2):292-302. doi: 10.1002/ana.22366.	Ann Neurol. 2011	PubMed	citation	PMID:21387374	pubmed	21387374	create date:2011/03/10 | first author:Polman CH
Long-term magnetic resonance imaging of stem cells in neonatal ischemic injury.	/pubmed/21387373	Obenaus A, Dilmac N, Tone B, Tian HR, Hartman R, Digicaylioglu M, Snyder EY, Ashwal S.	Ann Neurol. 2011 Feb;69(2):282-91. doi: 10.1002/ana.22168. Epub 2010 Nov 22.	Ann Neurol. 2011	PubMed	citation	PMID:21387373	pubmed	21387373	create date:2011/03/10 | first author:Obenaus A
Pallidal dysfunction drives a cerebellothalamic circuit into Parkinson tremor.	/pubmed/21387372	Helmich RC, Janssen MJ, Oyen WJ, Bloem BR, Toni I.	Ann Neurol. 2011 Feb;69(2):269-81. doi: 10.1002/ana.22361.	Ann Neurol. 2011	PubMed	citation	PMID:21387372	pubmed	21387372	create date:2011/03/10 | first author:Helmich RC
Mediterranean diet and magnetic resonance imaging-assessed cerebrovascular disease.	/pubmed/21387371	Scarmeas N, Luchsinger JA, Stern Y, Gu Y, He J, DeCarli C, Brown T, Brickman AM.	Ann Neurol. 2011 Feb;69(2):257-68. doi: 10.1002/ana.22317.	Ann Neurol. 2011	PubMed	citation	PMID:21387371	pubmed	21387371	create date:2011/03/10 | first author:Scarmeas N
Apomorphine treatment in Alzheimer mice promoting amyloid-β degradation.	/pubmed/21387370	Himeno E, Ohyagi Y, Ma L, Nakamura N, Miyoshi K, Sakae N, Motomura K, Soejima N, Yamasaki R, Hashimoto T, Tabira T, LaFerla FM, Kira J.	Ann Neurol. 2011 Feb;69(2):248-56. doi: 10.1002/ana.22319.	Ann Neurol. 2011	PubMed	citation	PMID:21387370	pubmed	21387370	create date:2011/03/10 | first author:Himeno E
Gut, bugs, and brain: role of commensal bacteria in the control of central nervous system disease.	/pubmed/21387369	Ochoa-Repáraz J, Mielcarz DW, Begum-Haque S, Kasper LH.	Ann Neurol. 2011 Feb;69(2):240-7. doi: 10.1002/ana.22344. Review.	Ann Neurol. 2011	PubMed	citation	PMID:21387369	pubmed	21387369	create date:2011/03/10 | first author:Ochoa-Repáraz J
What the halted phase III γ-secretase inhibitor trial may (or may not) be telling us.	/pubmed/21387368	Schor NF.	Ann Neurol. 2011 Feb;69(2):237-9. doi: 10.1002/ana.22365.	Ann Neurol. 2011	PubMed	citation	PMID:21387368	pubmed	21387368	create date:2011/03/10 | first author:Schor NF
Diagnostic criteria in multiple sclerosis: headed in the right direction but still a ways to go.	/pubmed/21387367	Rudick RA.	Ann Neurol. 2011 Feb;69(2):234-6. doi: 10.1002/ana.22388. No abstract available.	Ann Neurol. 2011	PubMed	citation	PMID:21387367	pubmed	21387367	create date:2011/03/10 | first author:Rudick RA
A small light at the end of a long tunnel: long-term magnetic resonance imaging of stem cells in neonatal ischemic injury.	/pubmed/21387366	Subramanian T.	Ann Neurol. 2011 Feb;69(2):232-3. doi: 10.1002/ana.22379. No abstract available.	Ann Neurol. 2011	PubMed	citation	PMID:21387366	pubmed	21387366	create date:2011/03/10 | first author:Subramanian T
Resting tremor in Parkinson disease: is the pallidum to blame?	/pubmed/21387365	Boecker H, Brooks DJ.	Ann Neurol. 2011 Feb;69(2):229-31. doi: 10.1002/ana.22358. No abstract available.	Ann Neurol. 2011	PubMed	citation	PMID:21387365	pubmed	21387365	create date:2011/03/10 | first author:Boecker H
The mediterranean diet: good for the heart = good for the brain?	/pubmed/21387364	Barnes DE.	Ann Neurol. 2011 Feb;69(2):226-8. doi: 10.1002/ana.22376. No abstract available.	Ann Neurol. 2011	PubMed	citation	PMID:21387364	pubmed	21387364	create date:2011/03/10 | first author:Barnes DE
Apomorphine and Alzheimer Aβ: roles for regulated α cleavage, autophagy, and antioxidation?	/pubmed/21387363	Steele JW, Gandy S.	Ann Neurol. 2011 Feb;69(2):221-5. doi: 10.1002/ana.22359. No abstract available.	Ann Neurol. 2011	PubMed	citation	PMID:21387363	pubmed	21387363	create date:2011/03/10 | first author:Steele JW
NerveCenter: Telestroke comes of age, but telemedicine stalls overall.	/pubmed/21387360	Stone K.	Ann Neurol. 2011 Feb;69(2):A12-4. doi: 10.1002/ana.22407. No abstract available. Erratum in: Ann Neurol. 2011 Sep;70(3):A9.	Ann Neurol. 2011	PubMed	citation	PMID:21387360	pubmed	21387360	create date:2011/03/10 | first author:Stone K
NerveCenter: What imaging method is best for stroke?	/pubmed/21387359	Stone K.	Ann Neurol. 2011 Feb;69(2):A11-2. doi: 10.1002/ana.22406. No abstract available.	Ann Neurol. 2011	PubMed	citation	PMID:21387359	pubmed	21387359	create date:2011/03/10 | first author:Stone K
Nonfasting triglycerides, cholesterol, and ischemic stroke in the general population.	/pubmed/21337605	Varbo A, Nordestgaard BG, Tybjaerg-Hansen A, Schnohr P, Jensen GB, Benn M.	Ann Neurol. 2011 Apr;69(4):628-34. doi: 10.1002/ana.22384. Epub 2011 Feb 18.	Ann Neurol. 2011	PubMed	citation	PMID:21337605	pubmed	21337605	create date:2011/02/22 | first author:Varbo A
Infantile muscular dystrophy in Canadian aboriginals is an αB-crystallinopathy.	/pubmed/21337604	Del Bigio MR, Chudley AE, Sarnat HB, Campbell C, Goobie S, Chodirker BN, Selcen D.	Ann Neurol. 2011 May;69(5):866-71. doi: 10.1002/ana.22331. Epub 2011 Feb 18.	Ann Neurol. 2011	PubMed	citation	PMID:21337604	pubmed	21337604	create date:2011/02/22 | first author:Del Bigio MR
Imaging central nervous system myelin by positron emission tomography in multiple sclerosis using [methyl-¹¹C]-2-(4'-methylaminophenyl)- 6-hydroxybenzothiazole.	/pubmed/21337603	Stankoff B, Freeman L, Aigrot MS, Chardain A, Dollé F, Williams A, Galanaud D, Armand L, Lehericy S, Lubetzki C, Zalc B, Bottlaender M.	Ann Neurol. 2011 Apr;69(4):673-80. doi: 10.1002/ana.22320. Epub 2011 Feb 18.	Ann Neurol. 2011	PubMed	citation	PMID:21337603	pubmed	21337603	create date:2011/02/22 | first author:Stankoff B
Brain alkalosis causes birth asphyxia seizures, suggesting therapeutic strategy.	/pubmed/21337602	Helmy MM, Tolner EA, Vanhatalo S, Voipio J, Kaila K.	Ann Neurol. 2011 Mar;69(3):493-500. doi: 10.1002/ana.22223. Epub 2011 Feb 18.	Ann Neurol. 2011	PubMed	citation	PMID:21337602	pubmed	21337602	create date:2011/02/22 | first author:Helmy MM
Primary central nervous system lymphoma in a patient treated with natalizumab.	/pubmed/21328606	Phan-Ba R, Bisig B, Deprez M, De Prijck B, Delrue G, Herens C, Moonen G, Belachew S, de Leval L.	Ann Neurol. 2011 Jun;69(6):1060-1; author reply 1061-2. doi: 10.1002/ana.22296. Epub 2011 Feb 16. No abstract available.	Ann Neurol. 2011	PubMed	citation	PMID:21328606	pubmed	21328606	create date:2011/02/18 | first author:Phan-Ba R
4-Aminopyridine: new life for an old drug. Reply.	/pubmed/21280101	Cohen R, Blight AR.	Ann Neurol. 2011 Jan;69(1):218-20. doi: 10.1002/ana.22322. No abstract available.	Ann Neurol. 2011	PubMed	citation	PMID:21280101	pubmed	21280101	create date:2011/02/01 | first author:Cohen R
A 2-year-old girl positive for 2009 AH1N1 pandemic influenza.	/pubmed/21280099	Sandoval-Gutiérrez JL, Arcos M, Alva L, Volkow P, Ferrari T, Quiñones F, Vázquez-Pérez J, Ormsby CE, Hanssen F, Reséndiz A, Alcántara P, Pérez Padilla R, Bautista E.	Ann Neurol. 2011 Jan;69(1):217; author reply 217-8. doi: 10.1002/ana.22293. No abstract available.	Ann Neurol. 2011	PubMed	citation	PMID:21280099	pubmed	21280099	create date:2011/02/01 | first author:Sandoval-Gutiérrez JL
Assessment of JC virus DNA in blood and urine from natalizumab-treated patients.	/pubmed/21280097	Warnke C, Adams O, Hartung HP, Kieseier BC.	Ann Neurol. 2011 Jan;69(1):215-6; author reply 216. doi: 10.1002/ana.22305. No abstract available.	Ann Neurol. 2011	PubMed	citation	PMID:21280097	pubmed	21280097	create date:2011/02/01 | first author:Warnke C
Is pathological gambling in Parkinson's disease reduced by amantadine?	/pubmed/21280095	Lee JY, Kim HJ, Jeon BS.	Ann Neurol. 2011 Jan;69(1):213-4; author reply 214-5. doi: 10.1002/ana.22289. No abstract available.	Ann Neurol. 2011	PubMed	citation	PMID:21280095	pubmed	21280095	create date:2011/02/01 | first author:Lee JY
Comment on validation of diagnostic criteria for variant Creutzfeldt-Jakob disease.	/pubmed/21280094	Lukic A, Mead S, Rudge P, Collinge J.	Ann Neurol. 2011 Jan;69(1):212; author reply 212-3. doi: 10.1002/ana.22273. No abstract available.	Ann Neurol. 2011	PubMed	citation	PMID:21280094	pubmed	21280094	create date:2011/02/01 | first author:Lukic A
Large genomic deletions: a novel cause of Ullrich congenital muscular dystrophy.	/pubmed/21280092	Foley AR, Hu Y, Zou Y, Yang M, Medne L, Leach M, Conlin LK, Spinner N, Shaikh TH, Falk M, Neumeyer AM, Bliss L, Tseng BS, Winder TL, Bönnemann CG.	Ann Neurol. 2011 Jan;69(1):206-11. doi: 10.1002/ana.22283.	Ann Neurol. 2011	PubMed	citation	PMID:21280092	pubmed	21280092	create date:2011/02/01 | first author:Foley AR
Ictal very low frequency oscillation in human epilepsy patients.	/pubmed/21280091	Ren L, Terada K, Baba K, Usui N, Umeoka S, Usui K, Matsuda K, Tottori T, Nakamura F, Mihara T, Inoue Y.	Ann Neurol. 2011 Jan;69(1):201-6. doi: 10.1002/ana.22158. Epub 2010 Nov 8.	Ann Neurol. 2011	PubMed	citation	PMID:21280091	pubmed	21280091	create date:2011/02/01 | first author:Ren L
Motor nerve biopsy: clinical usefulness and histopathological criteria.	/pubmed/21280090	Riva N, Iannaccone S, Corbo M, Casellato C, Sferrazza B, Lazzerini A, Scarlato M, Cerri F, Previtali SC, Nobile-Orazio E, Comi G, Quattrini A.	Ann Neurol. 2011 Jan;69(1):197-201. doi: 10.1002/ana.22110. Epub 2010 Nov 12.	Ann Neurol. 2011	PubMed	citation	PMID:21280090	pubmed	21280090	create date:2011/02/01 | first author:Riva N
Gait alterations in healthy carriers of the LRRK2 G2019S mutation.	/pubmed/21280089	Mirelman A, Gurevich T, Giladi N, Bar-Shira A, Orr-Urtreger A, Hausdorff JM.	Ann Neurol. 2011 Jan;69(1):193-7. doi: 10.1002/ana.22165.	Ann Neurol. 2011	PubMed	citation	PMID:21280089	pubmed	21280089	create date:2011/02/01 | first author:Mirelman A
Longitudinal assessment of Aβ and cognition in aging and Alzheimer disease.	/pubmed/21280088	Villemagne VL, Pike KE, Chételat G, Ellis KA, Mulligan RS, Bourgeat P, Ackermann U, Jones G, Szoeke C, Salvado O, Martins R, O'Keefe G, Mathis CA, Klunk WE, Ames D, Masters CL, Rowe CC.	Ann Neurol. 2011 Jan;69(1):181-92. doi: 10.1002/ana.22248.	Ann Neurol. 2011	PubMed	citation	PMID:21280088	pubmed	21280088	create date:2011/02/01 | first author:Villemagne VL
γ-Secretase component presenilin is important for microglia β-amyloid clearance.	/pubmed/21280087	Farfara D, Trudler D, Segev-Amzaleg N, Galron R, Stein R, Frenkel D.	Ann Neurol. 2011 Jan;69(1):170-80. doi: 10.1002/ana.22191. Epub 2010 Nov 22.	Ann Neurol. 2011	PubMed	citation	PMID:21280087	pubmed	21280087	create date:2011/02/01 | first author:Farfara D
Timing of hormone therapy and dementia: the critical window theory revisited.	/pubmed/21280086	Whitmer RA, Quesenberry CP, Zhou J, Yaffe K.	Ann Neurol. 2011 Jan;69(1):163-9. doi: 10.1002/ana.22239. Epub 2010 Nov 12.	Ann Neurol. 2011	PubMed	citation	PMID:21280086	pubmed	21280086	create date:2011/02/01 | first author:Whitmer RA
Nuclear transport impairment of amyotrophic lateral sclerosis-linked mutations in FUS/TLS.	/pubmed/21280085	Ito D, Seki M, Tsunoda Y, Uchiyama H, Suzuki N.	Ann Neurol. 2011 Jan;69(1):152-62. doi: 10.1002/ana.22246. Epub 2010 Dec 8.	Ann Neurol. 2011	PubMed	citation	PMID:21280085	pubmed	21280085	create date:2011/02/01 | first author:Ito D
Identification of active loci of a human endogenous retrovirus in neurons of patients with amyotrophic lateral sclerosis.	/pubmed/21280084	Douville R, Liu J, Rothstein J, Nath A.	Ann Neurol. 2011 Jan;69(1):141-51. doi: 10.1002/ana.22149.	Ann Neurol. 2011	PubMed	citation	PMID:21280084	pubmed	21280084	create date:2011/02/01 | first author:Douville R
Arterial ischemic stroke risk factors: the International Pediatric Stroke Study.	/pubmed/21280083	Mackay MT, Wiznitzer M, Benedict SL, Lee KJ, Deveber GA, Ganesan V; International Pediatric Stroke Study Group.	Ann Neurol. 2011 Jan;69(1):130-40. doi: 10.1002/ana.22224.	Ann Neurol. 2011	PubMed	citation	PMID:21280083	pubmed	21280083	create date:2011/02/01 | first author:Mackay MT
Fingolimod provides long-term protection in rodent models of cerebral ischemia.	/pubmed/21280082	Wei Y, Yemisci M, Kim HH, Yung LM, Shin HK, Hwang SK, Guo S, Qin T, Alsharif N, Brinkmann V, Liao JK, Lo EH, Waeber C.	Ann Neurol. 2011 Jan;69(1):119-29. doi: 10.1002/ana.22186. Epub 2010 Nov 12.	Ann Neurol. 2011	PubMed	citation	PMID:21280082	pubmed	21280082	create date:2011/02/01 | first author:Wei Y
The COMT Val158Met polymorphism affects the response to entacapone in Parkinson's disease: a randomized crossover clinical trial.	/pubmed/21280081	Corvol JC, Bonnet C, Charbonnier-Beaupel F, Bonnet AM, Fiévet MH, Bellanger A, Roze E, Meliksetyan G, Ben Djebara M, Hartmann A, Lacomblez L, Vrignaud C, Zahr N, Agid Y, Costentin J, Hulot JS, Vidailhet M.	Ann Neurol. 2011 Jan;69(1):111-8. doi: 10.1002/ana.22155.	Ann Neurol. 2011	PubMed	citation	PMID:21280081	pubmed	21280081	create date:2011/02/01 | first author:Corvol JC
Mitochondrial dysfunction in distal axons contributes to human immunodeficiency virus sensory neuropathy.	/pubmed/21280080	Lehmann HC, Chen W, Borzan J, Mankowski JL, Höke A.	Ann Neurol. 2011 Jan;69(1):100-10. doi: 10.1002/ana.22150. Epub 2010 Nov 8.	Ann Neurol. 2011	PubMed	citation	PMID:21280080	pubmed	21280080	create date:2011/02/01 | first author:Lehmann HC
No evidence of chronic cerebrospinal venous insufficiency at multiple sclerosis onset.	/pubmed/21280079	Baracchini C, Perini P, Calabrese M, Causin F, Rinaldi F, Gallo P.	Ann Neurol. 2011 Jan;69(1):90-9. doi: 10.1002/ana.22228.	Ann Neurol. 2011	PubMed	citation	PMID:21280079	pubmed	21280079	create date:2011/02/01 | first author:Baracchini C
Axonal damage in relapsing multiple sclerosis is markedly reduced by natalizumab.	/pubmed/21280078	Gunnarsson M, Malmeström C, Axelsson M, Sundström P, Dahle C, Vrethem M, Olsson T, Piehl F, Norgren N, Rosengren L, Svenningsson A, Lycke J.	Ann Neurol. 2011 Jan;69(1):83-9. doi: 10.1002/ana.22247. Epub 2010 Dec 8.	Ann Neurol. 2011	PubMed	citation	PMID:21280078	pubmed	21280078	create date:2011/02/01 | first author:Gunnarsson M
Phase III dose-comparison study of glatiramer acetate for multiple sclerosis.	/pubmed/21280077	Comi G, Cohen JA, Arnold DL, Wynn D, Filippi M; FORTE Study Group.	Ann Neurol. 2011 Jan;69(1):75-82. doi: 10.1002/ana.22316.	Ann Neurol. 2011	PubMed	citation	PMID:21280077	pubmed	21280077	create date:2011/02/01 | first author:Comi G
Aggregation of multiple sclerosis genetic risk variants in multiple and single case families.	/pubmed/21280076	Gourraud PA, McElroy JP, Caillier SJ, Johnson BA, Santaniello A, Hauser SL, Oksenberg JR.	Ann Neurol. 2011 Jan;69(1):65-74. doi: 10.1002/ana.22323.	Ann Neurol. 2011	PubMed	citation	PMID:21280076	pubmed	21280076	create date:2011/02/01 | first author:Gourraud PA
SORCS1 alters amyloid precursor protein processing and variants may increase Alzheimer's disease risk.	/pubmed/21280075	Reitz C, Tokuhiro S, Clark LN, Conrad C, Vonsattel JP, Hazrati LN, Palotás A, Lantigua R, Medrano M, Z Jiménez-Velázquez I, Vardarajan B, Simkin I, Haines JL, Pericak-Vance MA, Farrer LA, Lee JH, Rogaeva E, George-Hyslop PS, Mayeux R.	Ann Neurol. 2011 Jan;69(1):47-64. doi: 10.1002/ana.22308.	Ann Neurol. 2011	PubMed	citation	PMID:21280075	pubmed	21280075	create date:2011/02/01 | first author:Reitz C
5-lipoxygenase as an endogenous modulator of amyloid β formation in vivo.	/pubmed/21280074	Chu J, Praticò D.	Ann Neurol. 2011 Jan;69(1):34-46. doi: 10.1002/ana.22234. Epub 2010 Nov 17.	Ann Neurol. 2011	PubMed	citation	PMID:21280074	pubmed	21280074	create date:2011/02/01 | first author:Chu J
Title	URL	Description	Details	ShortDetails	Resource	Type	Identifiers	Db	EntrezUID	Properties
Charcot-Marie-Tooth disease subtypes and genetic testing strategies.	/pubmed/21280073	Saporta AS, Sottile SL, Miller LJ, Feely SM, Siskind CE, Shy ME.	Ann Neurol. 2011 Jan;69(1):22-33. doi: 10.1002/ana.22166.	Ann Neurol. 2011	PubMed	citation	PMID:21280073	pubmed	21280073	create date:2011/02/01 | first author:Saporta AS
Pain and death: neurodegenerative disease mechanisms in the nociceptor.	/pubmed/21280072	Reichling DB, Levine JD.	Ann Neurol. 2011 Jan;69(1):13-21. doi: 10.1002/ana.22351. Review.	Ann Neurol. 2011	PubMed	citation	PMID:21280072	pubmed	21280072	create date:2011/02/01 | first author:Reichling DB
Dissecting the familial risk of multiple sclerosis.	/pubmed/21280071	Hardy J, Thompson AJ.	Ann Neurol. 2011 Jan;69(1):11-2. doi: 10.1002/ana.22353. No abstract available.	Ann Neurol. 2011	PubMed	citation	PMID:21280071	pubmed	21280071	create date:2011/02/01 | first author:Hardy J
Targeting amyloid precursor protein.	/pubmed/21280070	Hermey G.	Ann Neurol. 2011 Jan;69(1):8-10. doi: 10.1002/ana.22342. No abstract available.	Ann Neurol. 2011	PubMed	citation	PMID:21280070	pubmed	21280070	create date:2011/02/01 | first author:Hermey G
New pathway links γ-secretase to inflammation and memory while sparing notch.	/pubmed/21280069	Gandy S, Wustman B.	Ann Neurol. 2011 Jan;69(1):5-7. doi: 10.1002/ana.22310. No abstract available.	Ann Neurol. 2011	PubMed	citation	PMID:21280069	pubmed	21280069	create date:2011/02/01 | first author:Gandy S
The death panel for Charcot-Marie-Tooth panels.	/pubmed/21280068	Amato AA, Reilly MM.	Ann Neurol. 2011 Jan;69(1):1-4. doi: 10.1002/ana.22272. No abstract available.	Ann Neurol. 2011	PubMed	citation	PMID:21280068	pubmed	21280068	create date:2011/02/01 | first author:Amato AA
NerveCenter: the future of DNA databanks.	/pubmed/21280065	[No authors listed]	Ann Neurol. 2011 Jan;69(1):A22. doi: 10.1002/ana.22371. No abstract available.	Ann Neurol. 2011	PubMed	citation	PMID:21280065	pubmed	21280065	create date:2011/02/01
NerveCenter: applying the lessons of HeLa cells to today's research.	/pubmed/21280064	Stone K.	Ann Neurol. 2011 Jan;69(1):A21-2. doi: 10.1002/ana.22370. No abstract available.	Ann Neurol. 2011	PubMed	citation	PMID:21280064	pubmed	21280064	create date:2011/02/01 | first author:Stone K
NerveCenter: to immortalize a neurology pioneer.	/pubmed/21280063	Stone K.	Ann Neurol. 2011 Jan;69(1):A19-20. doi: 10.1002/ana.22369. No abstract available.	Ann Neurol. 2011	PubMed	citation	PMID:21280063	pubmed	21280063	create date:2011/02/01 | first author:Stone K
Symmetry of Parkinson's disease and REM sleep: one piece of the puzzle.	/pubmed/21254194	Postuma RB, Gagnon JF.	Ann Neurol. 2011 May;69(5):905; author reply 906. doi: 10.1002/ana.22259. Epub 2011 Jan 20. No abstract available.	Ann Neurol. 2011	PubMed	citation	PMID:21254194	pubmed	21254194	create date:2011/01/22 | first author:Postuma RB
Exome sequencing allows for rapid gene identification in a Charcot-Marie-Tooth family.	/pubmed/21254193	Montenegro G, Powell E, Huang J, Speziani F, Edwards YJ, Beecham G, Hulme W, Siskind C, Vance J, Shy M, Züchner S.	Ann Neurol. 2011 Mar;69(3):464-70. doi: 10.1002/ana.22235. Epub 2011 Jan 20.	Ann Neurol. 2011	PubMed	citation	PMID:21254193	pubmed	21254193	create date:2011/01/22 | first author:Montenegro G
Assay design and sample collection can affect anti-John Cunningham virus antibody detection.	/pubmed/21246607	Goelz SE, Gorelik L, Subramanyam M.	Ann Neurol. 2011 Feb;69(2):429-30; author reply 430-1. doi: 10.1002/ana.22304. Epub 2011 Jan 18. No abstract available.	Ann Neurol. 2011	PubMed	citation	PMID:21246607	pubmed	21246607	create date:2011/01/20 | first author:Goelz SE
Relevance of GJC2 promoter mutation in Pelizaeus-Merzbacher-like disease.	/pubmed/21246605	Combes P, Kammoun N, Monnier A, Gonthier-Guéret C, Giraud G, Bertini E, Chahnez T, Fakhfakh F, Boespflug-Tanguy O, Vaurs-Barrière C.	Ann Neurol. 2012 Jan;71(1):146-8. doi: 10.1002/ana.22295. Epub 2011 Jan 18. No abstract available.	Ann Neurol. 2012	PubMed	citation	PMID:21246605	pubmed	21246605	create date:2011/01/20 | first author:Combes P
Age-specific progression of nigrostriatal dysfunction in Parkinson's disease.	/pubmed/21246604	de la Fuente-Fernández R, Schulzer M, Kuramoto L, Cragg J, Ramachandiran N, Au WL, Mak E, McKenzie J, McCormick S, Sossi V, Ruth TJ, Lee CS, Calne DB, Stoessl AJ.	Ann Neurol. 2011 May;69(5):803-10. doi: 10.1002/ana.22284. Epub 2011 Jan 18.	Ann Neurol. 2011	PubMed	citation	PMID:21246604	pubmed	21246604	create date:2011/01/20 | first author:de la Fuente-Fernández R
Olfaction and color vision identify impending neurodegeneration in rapid eye movement sleep behavior disorder.	/pubmed/21246603	Postuma RB, Gagnon JF, Vendette M, Desjardins C, Montplaisir JY.	Ann Neurol. 2011 May;69(5):811-8. doi: 10.1002/ana.22282. Epub 2011 Jan 18.	Ann Neurol. 2011	PubMed	citation	PMID:21246603	pubmed	21246603	create date:2011/01/20 | first author:Postuma RB
Retinal nerve fiber layer thickness in vigabatrin-exposed patients.	/pubmed/21246602	Clayton LM, Dévilé M, Punte T, Kallis C, de Haan GJ, Sander JW, Acheson J, Sisodiya SM.	Ann Neurol. 2011 May;69(5):845-54. doi: 10.1002/ana.22266. Epub 2011 Jan 19.	Ann Neurol. 2011	PubMed	citation	PMID:21246602	pubmed	21246602	create date:2011/01/20 | first author:Clayton LM
Nicotinamide phosphoribosyltransferase protects against ischemic stroke through SIRT1-dependent adenosine monophosphate-activated kinase pathway.	/pubmed/21246601	Wang P, Xu TY, Guan YF, Tian WW, Viollet B, Rui YC, Zhai QW, Su DF, Miao CY.	Ann Neurol. 2011 Feb;69(2):360-74. doi: 10.1002/ana.22236. Epub 2011 Jan 19.	Ann Neurol. 2011	PubMed	citation	PMID:21246601	pubmed	21246601	create date:2011/01/20 | first author:Wang P
Antiepileptic drugs interact with folate and vitamin B12 serum levels.	/pubmed/21246600	Linnebank M, Moskau S, Semmler A, Widman G, Stoffel-Wagner B, Weller M, Elger CE.	Ann Neurol. 2011 Feb;69(2):352-9. doi: 10.1002/ana.22229. Epub 2011 Jan 19.	Ann Neurol. 2011	PubMed	citation	PMID:21246600	pubmed	21246600	create date:2011/01/20 | first author:Linnebank M
Neurotoxic cycad components and Western Pacific ALS/PDC.	/pubmed/21194164	Spencer PS, Lasarev MR, Palmer VS, Kisby GE.	Ann Neurol. 2010 Dec;68(6):975-6; author reply 976. No abstract available.	Ann Neurol. 2010	PubMed	citation	PMID:21194164	pubmed	21194164	create date:2011/01/05 | first author:Spencer PS
A case series of peripheral neuropathy in patients with Parkinson's disease.	/pubmed/21194162	Gondim Fde A, de Oliveira GR, Peixoto AA Jr, Horta WG.	Ann Neurol. 2010 Dec;68(6):973-5; author reply 975. No abstract available.	Ann Neurol. 2010	PubMed	citation	PMID:21194162	pubmed	21194162	create date:2011/01/05 | first author:Gondim Fde A
Double crush" in Parkinson's disease."	/pubmed/21194160	Weinberger M, Inzelberg R.	Ann Neurol. 2010 Dec;68(6):972; author reply 973. No abstract available.	Ann Neurol. 2010	PubMed	citation	PMID:21194160	pubmed	21194160	create date:2011/01/05 | first author:Weinberger M
Neuroplasticity predicts outcome of optic neuritis independent of tissue damage.	/pubmed/21194158	Gout O.	Ann Neurol. 2010 Dec;68(6):970-1; author reply 971. No abstract available.	Ann Neurol. 2010	PubMed	citation	PMID:21194158	pubmed	21194158	create date:2011/01/05 | first author:Gout O
Hippocampal hyperactivation in presymptomatic familial Alzheimer's disease.	/pubmed/21194156	Quiroz YT, Budson AE, Celone K, Ruiz A, Newmark R, Castrillón G, Lopera F, Stern CE.	Ann Neurol. 2010 Dec;68(6):865-75. Erratum in: Ann Neurol. 2011 Jul;70(1):187.	Ann Neurol. 2010	PubMed	citation	PMID:21194156	pubmed	21194156	create date:2011/01/05 | first author:Quiroz YT
Dysexecutive syndrome: diagnostic criteria and validation study.	/pubmed/21194155	Godefroy O, Azouvi P, Robert P, Roussel M, LeGall D, Meulemans T; Groupe de Réflexion sur l'Evaluation des Fonctions Exécutives Study Group.	Ann Neurol. 2010 Dec;68(6):855-64.	Ann Neurol. 2010	PubMed	citation	PMID:21194155	pubmed	21194155	create date:2011/01/05 | first author:Godefroy O
Reversible infantile respiratory chain deficiency: a clinical and molecular study.	/pubmed/21194154	Mimaki M, Hatakeyama H, Komaki H, Yokoyama M, Arai H, Kirino Y, Suzuki T, Nishino I, Nonaka I, Goto Y.	Ann Neurol. 2010 Dec;68(6):845-54.	Ann Neurol. 2010	PubMed	citation	PMID:21194154	pubmed	21194154	create date:2011/01/05 | first author:Mimaki M
Glut1/SLC2A1 is crucial for the development of the blood-brain barrier in vivo.	/pubmed/21194153	Zheng PP, Romme E, van der Spek PJ, Dirven CM, Willemsen R, Kros JM.	Ann Neurol. 2010 Dec;68(6):835-44.	Ann Neurol. 2010	PubMed	citation	PMID:21194153	pubmed	21194153	create date:2011/01/05 | first author:Zheng PP
Involvement of the cerebellothalamocortical pathway in Parkinson disease.	/pubmed/21194152	Ni Z, Pinto AD, Lang AE, Chen R.	Ann Neurol. 2010 Dec;68(6):816-24.	Ann Neurol. 2010	PubMed	citation	PMID:21194152	pubmed	21194152	create date:2011/01/05 | first author:Ni Z
Evidence for acute neurotoxicity after chemotherapy.	/pubmed/21194151	Petzold A, Mondria T, Kuhle J, Rocca MA, Cornelissen J, te Boekhorst P, Lowenberg B, Giovannoni G, Filippi M, Kappos L, Hintzen R.	Ann Neurol. 2010 Dec;68(6):806-15.	Ann Neurol. 2010	PubMed	citation	PMID:21194151	pubmed	21194151	create date:2011/01/05 | first author:Petzold A
The authorship lottery: an impediment to research collaboration?	/pubmed/21194150	Kaufmann P, Annis C, Griggs RC; Muscle Study Group Executive Committee.	Ann Neurol. 2010 Dec;68(6):782-6.	Ann Neurol. 2010	PubMed	citation	PMID:21194150	pubmed	21194150	create date:2011/01/05 | first author:Kaufmann P
Are we making progress in the understanding of tremor in Parkinson's disease?	/pubmed/21194149	Hallett M, Deuschl G.	Ann Neurol. 2010 Dec;68(6):780-1. No abstract available.	Ann Neurol. 2010	PubMed	citation	PMID:21194149	pubmed	21194149	create date:2011/01/05 | first author:Hallett M
Cerebral pseudoatrophy or real atrophy after therapy in multiple sclerosis.	/pubmed/21194148	Khoury S, Bakshi R.	Ann Neurol. 2010 Dec;68(6):778-9. No abstract available.	Ann Neurol. 2010	PubMed	citation	PMID:21194148	pubmed	21194148	create date:2011/01/05 | first author:Khoury S
Expanding the evidence base for therapeutics in myasthenia gravis.	/pubmed/21194147	Miller RG, Barohn RJ, Dubinsky R.	Ann Neurol. 2010 Dec;68(6):776-7. No abstract available.	Ann Neurol. 2010	PubMed	citation	PMID:21194147	pubmed	21194147	create date:2011/01/05 | first author:Miller RG
Is sudden unexpected death in epilepsy due to postictal brain shutdown?	/pubmed/21194146	Hirsch LJ.	Ann Neurol. 2010 Dec;68(6):773-5. No abstract available.	Ann Neurol. 2010	PubMed	citation	PMID:21194146	pubmed	21194146	create date:2011/01/05 | first author:Hirsch LJ
Neurologic education 2011: new challenges and opportunities.	/pubmed/21194145	Josephson SA, Hauser SL.	Ann Neurol. 2010 Dec;68(6):A9-10. No abstract available.	Ann Neurol. 2010	PubMed	citation	PMID:21194145	pubmed	21194145	create date:2011/01/05 | first author:Josephson SA
NerveCenter: MIT competition a catalyst for student innovation.	/pubmed/21194143	Samson K.	Ann Neurol. 2010 Dec;68(6):A13-4. No abstract available.	Ann Neurol. 2010	PubMed	citation	PMID:21194143	pubmed	21194143	create date:2011/01/05 | first author:Samson K
NerveCenter: Embryonic stem cell challenges complicate adult cell research.	/pubmed/21194142	Samson K.	Ann Neurol. 2010 Dec;68(6):A12-3. No abstract available.	Ann Neurol. 2010	PubMed	citation	PMID:21194142	pubmed	21194142	create date:2011/01/05 | first author:Samson K
NerveCenter: COI proposal too costly, academic research groups tell NIH.	/pubmed/21194141	Samson K.	Ann Neurol. 2010 Dec;68(6):A11-2. No abstract available.	Ann Neurol. 2010	PubMed	citation	PMID:21194141	pubmed	21194141	create date:2011/01/05 | first author:Samson K
White and gray matter abnormalities in idiopathic rapid eye movement sleep behavior disorder: A diffusion-tensor imaging and voxel-based morphometry study.	/pubmed/21190318	Scherfler C, Frauscher B, Schocke M, Iranzo A, Gschliesser V, Seppi K, Santamaria J, Tolosa E, Högl B, Poewe W; for the SINBAR (Sleep Innsbruck Barcelona) Group.	Ann Neurol. 2010 Dec 28. [Epub ahead of print]	Ann Neurol. 2010	PubMed	citation	PMID:21190318	pubmed	21190318	create date:2010/12/31 | first author:Scherfler C
Noradrenergic enhancement improves motor network connectivity in stroke patients.	/pubmed/21190317	Wang LE, Fink GR, Diekhoff S, Rehme AK, Eickhoff SB, Grefkes C.	Ann Neurol. 2010 Dec 28. [Epub ahead of print]	Ann Neurol. 2010	PubMed	citation	PMID:21190317	pubmed	21190317	create date:2010/12/31 | first author:Wang LE
Subthalamic neuronal firing in obsessive-compulsive disorder and Parkinson disease.	/pubmed/21190316	Piallat B, Polosan M, Fraix V, Goetz L, David O, Fenoy A, Torres N, Quesada JL, Seigneuret E, Pollak P, Krack P, Bougerol T, Benabid AL, Chabardès S.	Ann Neurol. 2010 Dec 28. [Epub ahead of print]	Ann Neurol. 2010	PubMed	citation	PMID:21190316	pubmed	21190316	create date:2010/12/31 | first author:Piallat B
Neurologic features and genotype-phenotype correlation in wolfram syndrome.	/pubmed/21190314	Chaussenot A, Bannwarth S, Rouzier C, Vialettes B, Mkadem SA, Chabrol B, Cano A, Labauge P, Paquis-Flucklinger V.	Ann Neurol. 2010 Dec 28. [Epub ahead of print]	Ann Neurol. 2010	PubMed	citation	PMID:21190314	pubmed	21190314	create date:2010/12/31 | first author:Chaussenot A
Increased brain atrophy rates in cognitively normal older adults with low cerebrospinal fluid Aβ1-42.	/pubmed/21181717	Schott JM, Bartlett JW, Fox NC, Barnes J; Alzheimer's Disease Neuroimaging Initiative Investigators.	Ann Neurol. 2010 Dec;68(6):825-34.	Ann Neurol. 2010	PubMed	citation	PMID:21181717	pubmed	21181717	create date:2010/12/25 | first author:Schott JM
Rett syndrome: revised diagnostic criteria and nomenclature.	/pubmed/21154482	Neul JL, Kaufmann WE, Glaze DG, Christodoulou J, Clarke AJ, Bahi-Buisson N, Leonard H, Bailey ME, Schanen NC, Zappella M, Renieri A, Huppke P, Percy AK; RettSearch Consortium.	Ann Neurol. 2010 Dec;68(6):944-50.	Ann Neurol. 2010	PubMed	citation	PMID:21154482	pubmed	21154482	create date:2010/12/15 | first author:Neul JL
Nuclear transport impairment of amyotrophic lateral sclerosis-linked mutations in FUS/TLS.	/pubmed/21154481	Ito D, Seki M, Tsunoda Y, Uchiyama H, Suzuki N.	Ann Neurol. 2010 Dec 8. [Epub ahead of print]	Ann Neurol. 2010	PubMed	citation	PMID:21154481	pubmed	21154481	create date:2010/12/15 | first author:Ito D
Amantadine use associated with impulse control disorders in Parkinson disease in cross-sectional study.	/pubmed/21154480	Weintraub D, Sohr M, Potenza MN, Siderowf AD, Stacy M, Voon V, Whetteckey J, Wunderlich GR, Lang AE.	Ann Neurol. 2010 Dec;68(6):963-8.	Ann Neurol. 2010	PubMed	citation	PMID:21154480	pubmed	21154480	create date:2010/12/15 | first author:Weintraub D
Highly phosphomannosylated enzyme replacement therapy for GM2 gangliosidosis.	/pubmed/21154479	Tsuji D, Akeboshi H, Matsuoka K, Yasuoka H, Miyasaki E, Kasahara Y, Kawashima I, Chiba Y, Jigami Y, Taki T, Sakuraba H, Itoh K.	Ann Neurol. 2010 Dec 8. [Epub ahead of print]	Ann Neurol. 2010	PubMed	citation	PMID:21154479	pubmed	21154479	create date:2010/12/15 | first author:Tsuji D
Activation of CXCR7 receptor promotes oligodendroglial cell maturation.	/pubmed/21154415	Göttle P, Kremer D, Jander S, Odemis V, Engele J, Hartung HP, Küry P.	Ann Neurol. 2010 Dec;68(6):915-24.	Ann Neurol. 2010	PubMed	citation	PMID:21154415	pubmed	21154415	create date:2010/12/15 | first author:Göttle P
Axonal damage in relapsing multiple sclerosis is markedly reduced by natalizumab.	/pubmed/21154414	Gunnarsson M, Malmeström C, Axelsson M, Sundström P, Dahle C, Vrethem M, Olsson T, Piehl F, Norgren N, Rosengren L, Svenningsson A, Lycke J.	Ann Neurol. 2010 Oct 28. [Epub ahead of print]	Ann Neurol. 2010	PubMed	citation	PMID:21154414	pubmed	21154414	create date:2010/12/15 | first author:Gunnarsson M
DUX4, a candidate gene for facioscapulohumeral muscular dystrophy, causes p53-dependent myopathy in vivo.	/pubmed/21154413	Wallace LM, Garwick SE, Mei W, Belayew A, Coppee F, Ladner KJ, Guttridge D, Yang J, Harper SQ.	Ann Neurol. 2010 Oct 28. [Epub ahead of print]	Ann Neurol. 2010	PubMed	citation	PMID:21154413	pubmed	21154413	create date:2010/12/15 | first author:Wallace LM
N-acetylcysteine prevents loss of dopaminergic neurons in the EAAC1(-/-) mouse.	/pubmed/21105073	Berman AE, Chan WY, Brennan AM, Reyes RC, Adler BL, Suh SW, Kauppinen TM, Edling Y, Swanson RA.	Ann Neurol. 2010 Nov 23. [Epub ahead of print]	Ann Neurol. 2010	PubMed	citation	PMID:21105073	pubmed	21105073	create date:2010/11/26 | first author:Berman AE
Title	URL	Description	Details	ShortDetails	Resource	Type	Identifiers	Db	EntrezUID	Properties
γ-Secretase component presenilin is important for microglia β-amyloid clearance.	/pubmed/21104897	Farfara D, Trudler D, Segev-Amzaleg N, Galron R, Stein R, Frenkel D.	Ann Neurol. 2010 Nov 22. [Epub ahead of print]	Ann Neurol. 2010	PubMed	citation	PMID:21104897	pubmed	21104897	create date:2010/11/26 | first author:Farfara D
Rett syndrome diagnostic criteria: lessons from the Natural History Study.	/pubmed/21104896	Percy AK, Neul JL, Glaze DG, Motil KJ, Skinner SA, Khwaja O, Lee HS, Lane JB, Barrish JO, Annese F, McNair L, Graham J, Barnes K.	Ann Neurol. 2010 Dec;68(6):951-5.	Ann Neurol. 2010	PubMed	citation	PMID:21104896	pubmed	21104896	create date:2010/11/26 | first author:Percy AK
Motor nerve biopsy: Clinical usefulness and histopathological criteria.	/pubmed/21077184	Riva N, Iannaccone S, Corbo M, Casellato C, Sferrazza B, Lazzerini A, Scarlato M, Cerri F, Previtali SC, Nobile-Orazio E, Comi G, Quattrini A.	Ann Neurol. 2010 Nov 12. [Epub ahead of print]	Ann Neurol. 2010	PubMed	citation	PMID:21077184	pubmed	21077184	create date:2010/11/16 | first author:Riva N
Fingolimod provides long-term protection in rodent models of cerebral ischemia.	/pubmed/21077181	Wei Y, Yemisci M, Kim HH, Yung LM, Shin HK, Hwang SK, Guo S, Qin T, Alsharif N, Brinkmann V, Liao JK, Lo EH, Waeber C.	Ann Neurol. 2010 Nov 12. [Epub ahead of print]	Ann Neurol. 2010	PubMed	citation	PMID:21077181	pubmed	21077181	create date:2010/11/16 | first author:Wei Y
Timing of hormone therapy and dementia: The critical window theory revisited.	/pubmed/21077179	Whitmer RA, Quesenberry CP, Zhou J, Yaffe K.	Ann Neurol. 2010 Nov 12. [Epub ahead of print]	Ann Neurol. 2010	PubMed	citation	PMID:21077179	pubmed	21077179	create date:2010/11/16 | first author:Whitmer RA
Eating and hypothalamus changes in behavioral-variant frontotemporal dementia.	/pubmed/21077178	Piguet O, Petersén A, Yin Ka Lam B, Gabery S, Murphy K, Hodges JR, Halliday GM.	Ann Neurol. 2010 Nov 12. [Epub ahead of print]	Ann Neurol. 2010	PubMed	citation	PMID:21077178	pubmed	21077178	create date:2010/11/16 | first author:Piguet O
Glycogen hyperphosphorylation underlies lafora body formation.	/pubmed/21077101	Turnbull J, Wang P, Girard JM, Ruggieri A, Wang TJ, Draginov AG, Kameka AP, Pencea N, Zhao X, Ackerley CA, Minassian BA.	Ann Neurol. 2010 Dec;68(6):925-33.	Ann Neurol. 2010	PubMed	citation	PMID:21077101	pubmed	21077101	create date:2010/11/16 | first author:Turnbull J
Ictal very low frequency oscillation in human epilepsy patients.	/pubmed/21061403	Ren L, Terada K, Baba K, Usui N, Umeoka S, Usui K, Matsuda K, Tottori T, Nakamura F, Mihara T, Inoue Y.	Ann Neurol. 2010 Nov 8. [Epub ahead of print]	Ann Neurol. 2010	PubMed	citation	PMID:21061403	pubmed	21061403	create date:2010/11/10 | first author:Ren L
Variants at APOE influence risk of deep and lobar intracerebral hemorrhage.	/pubmed/21061402	Biffi A, Sonni A, Anderson CD, Kissela B, Jagiella JM, Schmidt H, Jimenez-Conde J, Hansen BM, Fernandez-Cadenas I, Cortellini L, Ayres A, Schwab K, Juchniewicz K, Urbanik A, Rost NS, Viswanathan A, Seifert-Held T, Stoegerer EM, Tomás M, Rabionet R, Estivill X, Brown DL, et al.	Ann Neurol. 2010 Dec;68(6):934-43.	Ann Neurol. 2010	PubMed	citation	PMID:21061402	pubmed	21061402	create date:2010/11/10 | first author:Biffi A
Predictors of neurologic outcome in hypothermia after cardiac arrest.	/pubmed/21061401	Fugate JE, Wijdicks EF, Mandrekar J, Claassen DO, Manno EM, White RD, Bell MR, Rabinstein AA.	Ann Neurol. 2010 Dec;68(6):907-14.	Ann Neurol. 2010	PubMed	citation	PMID:21061401	pubmed	21061401	create date:2010/11/10 | first author:Fugate JE
Cerebral amyloid angiopathy pathology and cognitive domains in older persons.	/pubmed/21061400	Arvanitakis Z, Leurgans SE, Wang Z, Wilson RS, Bennett DA, Schneider JA.	Ann Neurol. 2010 Nov 8. [Epub ahead of print]	Ann Neurol. 2010	PubMed	citation	PMID:21061400	pubmed	21061400	create date:2010/11/10 | first author:Arvanitakis Z
Mucopolysaccharidosis type IIIA: clinical spectrum and genotype-phenotype correlations.	/pubmed/21061399	Valstar MJ, Neijs S, Bruggenwirth HT, Olmer R, Ruijter GJ, Wevers RA, van Diggelen OP, Poorthuis BJ, Halley DJ, Wijburg FA.	Ann Neurol. 2010 Dec;68(6):876-87.	Ann Neurol. 2010	PubMed	citation	PMID:21061399	pubmed	21061399	create date:2010/11/10 | first author:Valstar MJ
Hypothalamic gray matter volume loss in hypnic headache.	/pubmed/21061398	Holle D, Naegel S, Krebs S, Gaul C, Gizewski E, Diener HC, Katsarava Z, Obermann M.	Ann Neurol. 2010 Nov 8. [Epub ahead of print]	Ann Neurol. 2010	PubMed	citation	PMID:21061398	pubmed	21061398	create date:2010/11/10 | first author:Holle D
Interferon-β inhibits toll-like receptor 9 processing in multiple sclerosis.	/pubmed/21061396	Balashov KE, Aung LL, Vaknin-Dembinsky A, Dhib-Jalbut S, Weiner HL.	Ann Neurol. 2010 Dec;68(6):899-906.	Ann Neurol. 2010	PubMed	citation	PMID:21061396	pubmed	21061396	create date:2010/11/10 | first author:Balashov KE
Comparative analysis of therapeutic options used for myasthenia gravis.	/pubmed/21061395	Mandawat A, Kaminski HJ, Cutter G, Katirji B, Alshekhlee A.	Ann Neurol. 2010 Dec;68(6):797-805.	Ann Neurol. 2010	PubMed	citation	PMID:21061395	pubmed	21061395	create date:2010/11/10 | first author:Mandawat A
Capsaicin induces degeneration of cutaneous autonomic nerve fibers.	/pubmed/21061393	Gibbons CH, Wang N, Freeman R.	Ann Neurol. 2010 Dec;68(6):888-98.	Ann Neurol. 2010	PubMed	citation	PMID:21061393	pubmed	21061393	create date:2010/11/10 | first author:Gibbons CH
Mitochondrial DNA deletions and neurodegeneration in multiple sclerosis.	/pubmed/21061391	Campbell GR, Ziabreva I, Reeve AK, Krishnan KJ, Reynolds R, Howell O, Lassmann H, Turnbull DM, Mahad DJ.	Ann Neurol. 2010 Nov 8. [Epub ahead of print]	Ann Neurol. 2010	PubMed	citation	PMID:21061391	pubmed	21061391	create date:2010/11/10 | first author:Campbell GR
Regarding no cerebrocervical venous congestion in patients with multiple sclerosis. Intraluminal jugular septation"."	/pubmed/21061390	Zamboni P.	Ann Neurol. 2010 Dec;68(6):969; author reply 970. No abstract available.	Ann Neurol. 2010	PubMed	citation	PMID:21061390	pubmed	21061390	create date:2010/11/10 | first author:Zamboni P
Visceral obesity and brain volume.	/pubmed/21031593	Handel AE, Disanto G, Ramagopalan SV.	Ann Neurol. 2010 Nov;68(5):770-1; author reply 771-2. No abstract available.	Ann Neurol. 2010	PubMed	citation	PMID:21031593	pubmed	21031593	create date:2010/10/30 | first author:Handel AE
The challenge of causal inference.	/pubmed/21031592	Dammann O, Leviton A.	Ann Neurol. 2010 Nov;68(5):770. No abstract available.	Ann Neurol. 2010	PubMed	citation	PMID:21031592	pubmed	21031592	create date:2010/10/30 | first author:Dammann O
Interleukin-6-174 CC polymorphism is associated with clinical chorioamnionitis and cerebral palsy.	/pubmed/21031589	Resch B, Müller WD.	Ann Neurol. 2010 Nov;68(5):768-9; author reply 769-70. No abstract available.	Ann Neurol. 2010	PubMed	citation	PMID:21031589	pubmed	21031589	create date:2010/10/30 | first author:Resch B
Multiple sclerosis as an inside-out" disease."	/pubmed/21031588	Geurts JJ, Kooi EJ, Witte ME, van der Valk P.	Ann Neurol. 2010 Nov;68(5):767-8; author reply 768. No abstract available.	Ann Neurol. 2010	PubMed	citation	PMID:21031588	pubmed	21031588	create date:2010/10/30 | first author:Geurts JJ
Intractable vomiting as the initial presentation of neuromyelitis optica.	/pubmed/21031587	Apiwattanakul M, Popescu BF, Matiello M, Weinshenker BG, Lucchinetti CF, Lennon VA, McKeon A, Carpenter AF, Miller GM, Pittock SJ.	Ann Neurol. 2010 Nov;68(5):757-61.	Ann Neurol. 2010	PubMed	citation	PMID:21031587	pubmed	21031587	create date:2010/10/30 | first author:Apiwattanakul M
Use of guidelines improves the neurological outcome in glutaric aciduria type I.	/pubmed/21031586	Heringer J, Boy SP, Ensenauer R, Assmann B, Zschocke J, Harting I, Lücke T, Maier EM, Mühlhausen C, Haege G, Hoffmann GF, Burgard P, Kölker S.	Ann Neurol. 2010 Nov;68(5):743-52.	Ann Neurol. 2010	PubMed	citation	PMID:21031586	pubmed	21031586	create date:2010/10/30 | first author:Heringer J
Caffeine and brain development in very preterm infants.	/pubmed/21031585	Doyle LW, Cheong J, Hunt RW, Lee KJ, Thompson DK, Davis PG, Rees S, Anderson PJ, Inder TE.	Ann Neurol. 2010 Nov;68(5):734-42.	Ann Neurol. 2010	PubMed	citation	PMID:21031585	pubmed	21031585	create date:2010/10/30 | first author:Doyle LW
Natural history of incidental World Health Organization grade II gliomas.	/pubmed/21031584	Pallud J, Fontaine D, Duffau H, Mandonnet E, Sanai N, Taillandier L, Peruzzi P, Guillevin R, Bauchet L, Bernier V, Baron MH, Guyotat J, Capelle L.	Ann Neurol. 2010 Nov;68(5):727-33.	Ann Neurol. 2010	PubMed	citation	PMID:21031584	pubmed	21031584	create date:2010/10/30 | first author:Pallud J
Signatures of cardioembolic and large-vessel ischemic stroke.	/pubmed/21031583	Jickling GC, Xu H, Stamova B, Ander BP, Zhan X, Tian Y, Liu D, Turner RJ, Mesias M, Verro P, Khoury J, Jauch EC, Pancioli A, Broderick JP, Sharp FR.	Ann Neurol. 2010 Nov;68(5):681-92.	Ann Neurol. 2010	PubMed	citation	PMID:21031583	pubmed	21031583	create date:2010/10/30 | first author:Jickling GC
Elevated plasma YKL-40 levels and ischemic stroke in the general population.	/pubmed/21031582	Kjaergaard AD, Bojesen SE, Johansen JS, Nordestgaard BG.	Ann Neurol. 2010 Nov;68(5):672-80.	Ann Neurol. 2010	PubMed	citation	PMID:21031582	pubmed	21031582	create date:2010/10/30 | first author:Kjaergaard AD
Recurrent ischemic events in young adults after first-ever ischemic stroke.	/pubmed/21031581	Putaala J, Haapaniemi E, Metso AJ, Metso TM, Artto V, Kaste M, Tatlisumak T.	Ann Neurol. 2010 Nov;68(5):661-71.	Ann Neurol. 2010	PubMed	citation	PMID:21031581	pubmed	21031581	create date:2010/10/30 | first author:Putaala J
Recombinant osteopontin in cerebral vasospasm after subarachnoid hemorrhage.	/pubmed/21031580	Suzuki H, Hasegawa Y, Chen W, Kanamaru K, Zhang JH.	Ann Neurol. 2010 Nov;68(5):650-60.	Ann Neurol. 2010	PubMed	citation	PMID:21031580	pubmed	21031580	create date:2010/10/30 | first author:Suzuki H
Sigma nonopioid intracellular receptor 1 mutations cause frontotemporal lobar degeneration-motor neuron disease.	/pubmed/21031579	Luty AA, Kwok JB, Dobson-Stone C, Loy CT, Coupland KG, Karlström H, Sobow T, Tchorzewska J, Maruszak A, Barcikowska M, Panegyres PK, Zekanowski C, Brooks WS, Williams KL, Blair IP, Mather KA, Sachdev PS, Halliday GM, Schofield PR.	Ann Neurol. 2010 Nov;68(5):639-49.	Ann Neurol. 2010	PubMed	citation	PMID:21031579	pubmed	21031579	create date:2010/10/30 | first author:Luty AA
Sustained alpha-sarcoglycan gene expression after gene transfer in limb-girdle muscular dystrophy, type 2D.	/pubmed/21031578	Mendell JR, Rodino-Klapac LR, Rosales XQ, Coley BD, Galloway G, Lewis S, Malik V, Shilling C, Byrne BJ, Conlon T, Campbell KJ, Bremer WG, Taylor LE, Flanigan KM, Gastier-Foster JM, Astbury C, Kota J, Sahenk Z, Walker CM, Clark KR.	Ann Neurol. 2010 Nov;68(5):629-38.	Ann Neurol. 2010	PubMed	citation	PMID:21031578	pubmed	21031578	create date:2010/10/30 | first author:Mendell JR
Brain biopsy in children with primary small-vessel central nervous system vasculitis.	/pubmed/21031577	Elbers J, Halliday W, Hawkins C, Hutchinson C, Benseler SM.	Ann Neurol. 2010 Nov;68(5):602-10.	Ann Neurol. 2010	PubMed	citation	PMID:21031577	pubmed	21031577	create date:2010/10/30 | first author:Elbers J
Immune regulation of multiple sclerosis by transdermally applied myelin peptides.	/pubmed/21031576	Juryńczyk M, Walczak A, Jurewicz A, Jesionek-Kupnicka D, Szczepanik M, Selmaj K.	Ann Neurol. 2010 Nov;68(5):593-601.	Ann Neurol. 2010	PubMed	citation	PMID:21031576	pubmed	21031576	create date:2010/10/30 | first author:Juryńczyk M
Imaging the future of stroke: II. Hemorrhage.	/pubmed/21031575	Liebeskind DS.	Ann Neurol. 2010 Nov;68(5):581-92.	Ann Neurol. 2010	PubMed	citation	PMID:21031575	pubmed	21031575	create date:2010/10/30 | first author:Liebeskind DS
L-3,4-dihydroxyphenylalanine-induced sprouting of serotonin axon terminals: A useful biomarker for dyskinesias?	/pubmed/21031574	Picconi B, Ghiglieri V, Calabresi P.	Ann Neurol. 2010 Nov;68(5):578-80. No abstract available.	Ann Neurol. 2010	PubMed	citation	PMID:21031574	pubmed	21031574	create date:2010/10/30 | first author:Picconi B
Three faces of the same gene: FA2H links neurodegeneration with brain iron accumulation, leukodystrophies, and hereditary spastic paraplegias.	/pubmed/21031573	Schneider SA, Bhatia KP.	Ann Neurol. 2010 Nov;68(5):575-7. No abstract available. Erratum in: Ann Neurol. 2011 Jul;70(1):187.	Ann Neurol. 2010	PubMed	citation	PMID:21031573	pubmed	21031573	create date:2010/10/30 | first author:Schneider SA
Primary central nervous system vasculitis: Is it a single disease?	/pubmed/21031572	Hunder GG, Salvarani C, Brown RD Jr.	Ann Neurol. 2010 Nov;68(5):573-4. No abstract available.	Ann Neurol. 2010	PubMed	citation	PMID:21031572	pubmed	21031572	create date:2010/10/30 | first author:Hunder GG
Measuring language recovery in the underlying large-scale neural network: Pulling together in the face of adversity.	/pubmed/21031571	Lambon Ralph MA.	Ann Neurol. 2010 Nov;68(5):570-2. No abstract available.	Ann Neurol. 2010	PubMed	citation	PMID:21031571	pubmed	21031571	create date:2010/10/30 | first author:Lambon Ralph MA
Delivery of myelin peptides through the first line of defense, skin, to counter autoimmunity in multiple sclerosis.	/pubmed/21031570	Steinman L, Zamvil SS.	Ann Neurol. 2010 Nov;68(5):567-9. No abstract available.	Ann Neurol. 2010	PubMed	citation	PMID:21031570	pubmed	21031570	create date:2010/10/30 | first author:Steinman L
NerveCenter: Are IPSCs a game-changer in stem cell debate?	/pubmed/21031569	Stone K.	Ann Neurol. 2010 Nov;68(5):A9-A10.	Ann Neurol. 2010	PubMed	citation	PMID:21031569	pubmed	21031569	create date:2010/10/30 | first author:Stone K
NerveCenter: Unintended effects of biologic drug market protection.	/pubmed/21031566	Stone K.	Ann Neurol. 2010 Nov;68(5):A11-2.	Ann Neurol. 2010	PubMed	citation	PMID:21031566	pubmed	21031566	create date:2010/10/30 | first author:Stone K
Ciprofloxacin prevents myelination delay in neonatal rats subjected to E. coli sepsis.	/pubmed/20981701	Loron G, Olivier P, See H, Le Saché N, Angulo L, Biran V, Brunelle N, Besson-Lescure B, Kitzis MD, Pansiot J, Bingen E, Gressens P, Bonacorsi S, Baud O.	Ann Neurol. 2010 Oct 27. [Epub ahead of print]	Ann Neurol. 2010	PubMed	citation	PMID:20981701	pubmed	20981701	create date:2010/10/29 | first author:Loron G
Abstracts of the 135th Annual Meeting of the American Neurological Association. September 12-15, 2010.	/pubmed/20979324	[No authors listed]	Ann Neurol. 2010;68 Suppl 14:S1-143. No abstract available.	Ann Neurol. 2010	PubMed	citation	PMID:20979324	pubmed	20979324	create date:2010/10/28
Chronic cerebrospinal venous insufficiency and multiple sclerosis: A commentary.	/pubmed/20976774	Simka M, Kazibudzki M.	Ann Neurol. 2010 Oct;68(4):562-3; author reply 563-4. No abstract available.	Ann Neurol. 2010	PubMed	citation	PMID:20976774	pubmed	20976774	create date:2010/10/27 | first author:Simka M
Multiple sclerosis appears to be associated with cerebral venous abnormalities.	/pubmed/20976772	Beggs C.	Ann Neurol. 2010 Oct;68(4):560-1; author reply 561-2. No abstract available.	Ann Neurol. 2010	PubMed	citation	PMID:20976772	pubmed	20976772	create date:2010/10/27 | first author:Beggs C
The dystonia gene DYT1 is repressed by the transcription factor THAP1 (DYT6).	/pubmed/20976771	Kaiser FJ, Osmanoric A, Rakovic A, Erogullari A, Uflacker N, Braunholz D, Lohnau T, Orolicki S, Albrecht M, Gillessen-Kaesbach G, Klein C, Lohmann K.	Ann Neurol. 2010 Oct;68(4):554-9.	Ann Neurol. 2010	PubMed	citation	PMID:20976771	pubmed	20976771	create date:2010/10/27 | first author:Kaiser FJ
Early onset collagen VI myopathies: Genetic and clinical correlations.	/pubmed/20976770	Briñas L, Richard P, Quijano-Roy S, Gartioux C, Ledeuil C, Lacène E, Makri S, Ferreiro A, Maugenre S, Topaloglu H, Haliloglu G, Pénisson-Besnier I, Jeannet PY, Merlini L, Navarro C, Toutain A, Chaigne D, Desguerre I, de Die-Smulders C, Dunand M, Echenne B, Eymard B, et al.	Ann Neurol. 2010 Oct;68(4):511-20.	Ann Neurol. 2010	PubMed	citation	PMID:20976770	pubmed	20976770	create date:2010/10/27 | first author:Briñas L
B-vitamins reduce the long-term risk of depression after stroke: The VITATOPS-DEP trial.	/pubmed/20976769	Almeida OP, Marsh K, Alfonso H, Flicker L, Davis TM, Hankey GJ.	Ann Neurol. 2010 Oct;68(4):503-10.	Ann Neurol. 2010	PubMed	citation	PMID:20976769	pubmed	20976769	create date:2010/10/27 | first author:Almeida OP
A phase 3 trial of extended release oral dalfampridine in multiple sclerosis.	/pubmed/20976768	Goodman AD, Brown TR, Edwards KR, Krupp LB, Schapiro RT, Cohen R, Marinucci LN, Blight AR; MSF204 Investigators.	Ann Neurol. 2010 Oct;68(4):494-502.	Ann Neurol. 2010	PubMed	citation	PMID:20976768	pubmed	20976768	create date:2010/10/27 | first author:Goodman AD
Title	URL	Description	Details	ShortDetails	Resource	Type	Identifiers	Db	EntrezUID	Properties
A Gradient of neuronal loss and meningeal inflammation in multiple sclerosis.	/pubmed/20976767	Magliozzi R, Howell OW, Reeves C, Roncaroli F, Nicholas R, Serafini B, Aloisi F, Reynolds R.	Ann Neurol. 2010 Oct;68(4):477-93.	Ann Neurol. 2010	PubMed	citation	PMID:20976767	pubmed	20976767	create date:2010/10/27 | first author:Magliozzi R
Primary cellular meningeal defects cause neocortical dysplasia and dyslamination.	/pubmed/20976766	Hecht JH, Siegenthaler JA, Patterson KP, Pleasure SJ.	Ann Neurol. 2010 Oct;68(4):454-64.	Ann Neurol. 2010	PubMed	citation	PMID:20976766	pubmed	20976766	create date:2010/10/27 | first author:Hecht JH
Amyloid and tau proteins in cortical brain biopsy and Alzheimer's disease.	/pubmed/20976765	Leinonen V, Koivisto AM, Savolainen S, Rummukainen J, Tamminen JN, Tillgren T, Vainikka S, Pyykkö OT, Mölsä J, Fraunberg M, Pirttilä T, Jääskeläinen JE, Soininen H, Rinne J, Alafuzoff I.	Ann Neurol. 2010 Oct;68(4):446-53.	Ann Neurol. 2010	PubMed	citation	PMID:20976765	pubmed	20976765	create date:2010/10/27 | first author:Leinonen V
Mesial temporal lobe epilepsy: How do we improve surgical outcome?	/pubmed/20976764	Thom M, Mathern GW, Cross JH, Bertram EH.	Ann Neurol. 2010 Oct;68(4):424-34. Review.	Ann Neurol. 2010	PubMed	citation	PMID:20976764	pubmed	20976764	create date:2010/10/27 | first author:Thom M
A molecular link between dystonia 1 and dystonia 6?	/pubmed/20976763	Müller U.	Ann Neurol. 2010 Oct;68(4):418-20. No abstract available.	Ann Neurol. 2010	PubMed	citation	PMID:20976763	pubmed	20976763	create date:2010/10/27 | first author:Müller U
Brain drain: A bottom-up approach to normal pressure hydrocephalus.	/pubmed/20976762	McKhann G, Mayeux R.	Ann Neurol. 2010 Oct;68(4):415-7. No abstract available.	Ann Neurol. 2010	PubMed	citation	PMID:20976762	pubmed	20976762	create date:2010/10/27 | first author:McKhann G
NerveCenter: Phase III Alzheimer trial halted: Search for therapeutic biomarkers continues.	/pubmed/20976761	Samson K.	Ann Neurol. 2010 Oct;68(4):A9-A12. No abstract available.	Ann Neurol. 2010	PubMed	citation	PMID:20976761	pubmed	20976761	create date:2010/10/27 | first author:Samson K
Malignant middle cerebral artery stroke: Where ischemia meets the scalpel.	/pubmed/20976760	Josephson SA, Hauser SL, Johnston SC.	Ann Neurol. 2010 Oct;68(4):A6-8. No abstract available.	Ann Neurol. 2010	PubMed	citation	PMID:20976760	pubmed	20976760	create date:2010/10/27 | first author:Josephson SA
NerveCenter: New AD diagnostic criteria being developed.	/pubmed/20976758	Samson K.	Ann Neurol. 2010 Oct;68(4):A12. No abstract available.	Ann Neurol. 2010	PubMed	citation	PMID:20976758	pubmed	20976758	create date:2010/10/27 | first author:Samson K
An electroclinical case-control study of sudden unexpected death in epilepsy.	/pubmed/20882604	Lhatoo SD, Faulkner HJ, Dembny K, Trippick K, Johnson C, Bird JM.	Ann Neurol. 2010 Dec;68(6):787-96.	Ann Neurol. 2010	PubMed	citation	PMID:20882604	pubmed	20882604	create date:2010/10/01 | first author:Lhatoo SD
Maladaptive plasticity of serotonin axon terminals in levodopa-induced dyskinesia.	/pubmed/20882603	Rylander D, Parent M, O'Sullivan SS, Dovero S, Lees AJ, Bezard E, Descarries L, Cenci MA.	Ann Neurol. 2010 Nov;68(5):619-28.	Ann Neurol. 2010	PubMed	citation	PMID:20882603	pubmed	20882603	create date:2010/10/01 | first author:Rylander D
Prediction of malignant middle cerebral artery infarction by magnetic resonance imaging within 6 hours of symptom onset: A prospective multicenter observational study.	/pubmed/20865766	Thomalla G, Hartmann F, Juettler E, Singer OC, Lehnhardt FG, Köhrmann M, Kersten JF, Krützelmann A, Humpich MC, Sobesky J, Gerloff C, Villringer A, Fiehler J, Neumann-Haefelin T, Schellinger PD, Röther J; Clinical Trial Net of the German Competence Network Stroke.	Ann Neurol. 2010 Oct;68(4):435-45.	Ann Neurol. 2010	PubMed	citation	PMID:20865766	pubmed	20865766	create date:2010/09/25 | first author:Thomalla G
Direct interaction between causative genes of DYT1 and DYT6 primary dystonia.	/pubmed/20865765	Gavarini S, Cayrol C, Fuchs T, Lyons N, Ehrlich ME, Girard JP, Ozelius LJ.	Ann Neurol. 2010 Oct;68(4):549-53.	Ann Neurol. 2010	PubMed	citation	PMID:20865765	pubmed	20865765	create date:2010/09/25 | first author:Gavarini S
Is arginine test a reliable tool for differential diagnosis of multiple system atrophy?	/pubmed/20865764	Pellecchia MT, Pivonello R, Colao A, Barone P.	Ann Neurol. 2010 Oct;68(4):564-5; author reply 565-6. No abstract available.	Ann Neurol. 2010	PubMed	citation	PMID:20865764	pubmed	20865764	create date:2010/09/25 | first author:Pellecchia MT
Meningeal gyrations.	/pubmed/20865763	Barkovich J, Hevner RF.	Ann Neurol. 2010 Oct;68(4):421-3. No abstract available.	Ann Neurol. 2010	PubMed	citation	PMID:20865763	pubmed	20865763	create date:2010/09/25 | first author:Barkovich J
Heightened neurologic complications in children with pandemic H1N1 influenza.	/pubmed/20865762	Ekstrand JJ, Herbener A, Rawlings J, Turney B, Ampofo K, Korgenski EK, Bonkowsky JL.	Ann Neurol. 2010 Nov;68(5):762-6.	Ann Neurol. 2010	PubMed	citation	PMID:20865762	pubmed	20865762	create date:2010/09/25 | first author:Ekstrand JJ
Spatial relation between microbleeds and amyloid deposits in amyloid angiopathy.	/pubmed/20865701	Dierksen GA, Skehan ME, Khan MA, Jeng J, Nandigam RN, Becker JA, Kumar A, Neal KL, Betensky RA, Frosch MP, Rosand J, Johnson KA, Viswanathan A, Salat DH, Greenberg SM.	Ann Neurol. 2010 Oct;68(4):545-8.	Ann Neurol. 2010	PubMed	citation	PMID:20865701	pubmed	20865701	create date:2010/09/25 | first author:Dierksen GA
Defective FA2H leads to a novel form of neurodegeneration with brain iron accumulation (NBIA).	/pubmed/20853438	Kruer MC, Paisán-Ruiz C, Boddaert N, Yoon MY, Hama H, Gregory A, Malandrini A, Woltjer RL, Munnich A, Gobin S, Polster BJ, Palmeri S, Edvardson S, Hardy J, Houlden H, Hayflick SJ.	Ann Neurol. 2010 Nov;68(5):611-8.	Ann Neurol. 2010	PubMed	citation	PMID:20853438	pubmed	20853438	create date:2010/09/21 | first author:Kruer MC
Oligodendrocyte PTEN is required for myelin and axonal integrity, not remyelination.	/pubmed/20853437	Harrington EP, Zhao C, Fancy SP, Kaing S, Franklin RJ, Rowitch DH.	Ann Neurol. 2010 Nov;68(5):703-16.	Ann Neurol. 2010	PubMed	citation	PMID:20853437	pubmed	20853437	create date:2010/09/21 | first author:Harrington EP
RYR1 mutations are a common cause of congenital myopathies with central nuclei.	/pubmed/20839240	Wilmshurst JM, Lillis S, Zhou H, Pillay K, Henderson H, Kress W, Müller CR, Ndondo A, Cloke V, Cullup T, Bertini E, Boennemann C, Straub V, Quinlivan R, Dowling JJ, Al-Sarraj S, Treves S, Abbs S, Manzur AY, Sewry CA, Muntoni F, Jungbluth H.	Ann Neurol. 2010 Nov;68(5):717-26.	Ann Neurol. 2010	PubMed	citation	PMID:20839240	pubmed	20839240	create date:2010/09/15 | first author:Wilmshurst JM
Common mitochondrial sequence variants in ischemic stroke.	/pubmed/20839239	Anderson CD, Biffi A, Rahman R, Ross OA, Jagiella JM, Kissela B, Cole JW, Cortellini L, Rost NS, Cheng YC, Greenberg SM, de Bakker PI, Brown RD Jr, Brott TG, Mitchell BD, Broderick JP, Worrall BB, Furie KL, Kittner SJ, Woo D, Slowik A, Meschia JF, et al.	Ann Neurol. 2011 Mar;69(3):471-80. doi: 10.1002/ana.22108. Epub 2010 Sep 13.	Ann Neurol. 2011	PubMed	citation	PMID:20839239	pubmed	20839239	create date:2010/09/15 | first author:Anderson CD
Dextromethorphan plus ultra low-dose quinidine reduces pseudobulbar affect.	/pubmed/20839238	Pioro EP, Brooks BR, Cummings J, Schiffer R, Thisted RA, Wynn D, Hepner A, Kaye R; Safety, Tolerability, and Efficacy Results Trial of AVP-923 in PBA Investigators.	Ann Neurol. 2010 Nov;68(5):693-702.	Ann Neurol. 2010	PubMed	citation	PMID:20839238	pubmed	20839238	create date:2010/09/15 | first author:Pioro EP
Considerations on discontinuing natalizumab for the treatment of multiple sclerosis.	/pubmed/20818795	Berger JR, Centonze D, Comi G, Confavreux C, Cutter G, Giovannoni G, Gold R, Hartung HP, Lublin F, Miravalle A, Montalban X, O'Connor P, Olsson T, Polman CH, Stuve O, Wolinsky JS, Ziemssen T.	Ann Neurol. 2010 Sep;68(3):409-11. No abstract available.	Ann Neurol. 2010	PubMed	citation	PMID:20818795	pubmed	20818795	create date:2010/09/08 | first author:Berger JR
Central facial palsy revisited: a clinical-radiological study.	/pubmed/20818794	Cattaneo L, Saccani E, De Giampaulis P, Crisi G, Pavesi G.	Ann Neurol. 2010 Sep;68(3):404-8.	Ann Neurol. 2010	PubMed	citation	PMID:20818794	pubmed	20818794	create date:2010/09/08 | first author:Cattaneo L
Natalizumab dosage suspension: are we helping or hurting?	/pubmed/20818793	West TW, Cree BA.	Ann Neurol. 2010 Sep;68(3):395-9.	Ann Neurol. 2010	PubMed	citation	PMID:20818793	pubmed	20818793	create date:2010/09/08 | first author:West TW
JC virus persistence following progressive multifocal leukoencephalopathy in multiple sclerosis patients treated with natalizumab.	/pubmed/20818792	Ryschkewitsch CF, Jensen PN, Monaco MC, Major EO.	Ann Neurol. 2010 Sep;68(3):384-91.	Ann Neurol. 2010	PubMed	citation	PMID:20818792	pubmed	20818792	create date:2010/09/08 | first author:Ryschkewitsch CF
Role of interleukin-1beta in postoperative cognitive dysfunction.	/pubmed/20818791	Cibelli M, Fidalgo AR, Terrando N, Ma D, Monaco C, Feldmann M, Takata M, Lever IJ, Nanchahal J, Fanselow MS, Maze M.	Ann Neurol. 2010 Sep;68(3):360-8.	Ann Neurol. 2010	PubMed	citation	PMID:20818791	pubmed	20818791	create date:2010/09/08 | first author:Cibelli M
Erythropoietin plus insulin-like growth factor-I protects against neuronal damage in a murine model of human immunodeficiency virus-associated neurocognitive disorders.	/pubmed/20818790	Kang YJ, Digicaylioglu M, Russo R, Kaul M, Achim CL, Fletcher L, Masliah E, Lipton SA.	Ann Neurol. 2010 Sep;68(3):342-52.	Ann Neurol. 2010	PubMed	citation	PMID:20818790	pubmed	20818790	create date:2010/09/08 | first author:Kang YJ
Exercise and Alzheimer's disease biomarkers in cognitively normal older adults.	/pubmed/20818789	Liang KY, Mintun MA, Fagan AM, Goate AM, Bugg JM, Holtzman DM, Morris JC, Head D.	Ann Neurol. 2010 Sep;68(3):311-8.	Ann Neurol. 2010	PubMed	citation	PMID:20818789	pubmed	20818789	create date:2010/09/08 | first author:Liang KY
Neurological disorders in complex humanitarian emergencies and natural disasters.	/pubmed/20818788	Mateen FJ.	Ann Neurol. 2010 Sep;68(3):282-94. Review.	Ann Neurol. 2010	PubMed	citation	PMID:20818788	pubmed	20818788	create date:2010/09/08 | first author:Mateen FJ
Refining neuroprotection strategies in the era of therapeutic hypothermia.	/pubmed/20818787	Gunn AJ, Bennet L.	Ann Neurol. 2010 Sep;68(3):279-81. No abstract available.	Ann Neurol. 2010	PubMed	citation	PMID:20818787	pubmed	20818787	create date:2010/09/08 | first author:Gunn AJ
Amyloid imaging: coming to a PET scanner near you.	/pubmed/20818786	Jagust WJ.	Ann Neurol. 2010 Sep;68(3):277-8. No abstract available.	Ann Neurol. 2010	PubMed	citation	PMID:20818786	pubmed	20818786	create date:2010/09/08 | first author:Jagust WJ
Biomarkers of Alzheimer's disease and exercise: one step closer to prevention.	/pubmed/20818785	Yaffe K.	Ann Neurol. 2010 Sep;68(3):275-6. No abstract available.	Ann Neurol. 2010	PubMed	citation	PMID:20818785	pubmed	20818785	create date:2010/09/08 | first author:Yaffe K
Progressive multifocal leukoencephalopathy: can we reduce risk in patients receiving biological immunomodulatory therapies?	/pubmed/20818784	Tyler KL.	Ann Neurol. 2010 Sep;68(3):271-4. No abstract available.	Ann Neurol. 2010	PubMed	citation	PMID:20818784	pubmed	20818784	create date:2010/09/08 | first author:Tyler KL
NerveCenter: At a glance: NIH programs supporting translational research in neurological disease.	/pubmed/20818783	[No authors listed]	Ann Neurol. 2010 Sep;68(3):A9. No abstract available.	Ann Neurol. 2010	PubMed	citation	PMID:20818783	pubmed	20818783	create date:2010/09/08
NerveCenter: Translational research and the shifting landscape for physician-scientists.	/pubmed/20818782	Stone K.	Ann Neurol. 2010 Sep;68(3):A8-9. No abstract available.	Ann Neurol. 2010	PubMed	citation	PMID:20818782	pubmed	20818782	create date:2010/09/08 | first author:Stone K
Fred Plum (1924-2010) and the founding of the Annals of Neurology.	/pubmed/20818781	Hauser SL, Johnston SC.	Ann Neurol. 2010 Sep;68(3):A5-7. No abstract available.	Ann Neurol. 2010	PubMed	citation	PMID:20818781	pubmed	20818781	create date:2010/09/08 | first author:Hauser SL
NerveCenter: FDA requirements for generic drug applications.	/pubmed/20818779	[No authors listed]	Ann Neurol. 2010 Sep;68(3):A11. No abstract available.	Ann Neurol. 2010	PubMed	citation	PMID:20818779	pubmed	20818779	create date:2010/09/08
NerveCenter: Sumatriptan's evolution from brand drug to best buy of 2010.	/pubmed/20818778	Stone K.	Ann Neurol. 2010 Sep;68(3):A10-1. No abstract available.	Ann Neurol. 2010	PubMed	citation	PMID:20818778	pubmed	20818778	create date:2010/09/08 | first author:Stone K
Assessment of JC virus DNA in blood and urine from natalizumab-treated patients.	/pubmed/20737514	Rudick RA, O'Connor PW, Polman CH, Goodman AD, Ray SS, Griffith NM, Jurgensen SA, Gorelik L, Forrestal F, Sandrock AW, E Goelz S.	Ann Neurol. 2010 Sep;68(3):304-10.	Ann Neurol. 2010	PubMed	citation	PMID:20737514	pubmed	20737514	create date:2010/08/26 | first author:Rudick RA
Anti-JC virus antibodies: implications for PML risk stratification.	/pubmed/20737510	Gorelik L, Lerner M, Bixler S, Crossman M, Schlain B, Simon K, Pace A, Cheung A, Chen LL, Berman M, Zein F, Wilson E, Yednock T, Sandrock A, Goelz SE, Subramanyam M.	Ann Neurol. 2010 Sep;68(3):295-303.	Ann Neurol. 2010	PubMed	citation	PMID:20737510	pubmed	20737510	create date:2010/08/26 | first author:Gorelik L
Chronic cerebrospinal venous insufficiency and multiple sclerosis.	/pubmed/20695021	Handel AE, Lincoln MR, Ramagopalan SV.	Ann Neurol. 2010 Aug;68(2):270. No abstract available.	Ann Neurol. 2010	PubMed	citation	PMID:20695021	pubmed	20695021	create date:2010/08/10 | first author:Handel AE
Residual tumor cells are unique cellular targets in glioblastoma.	/pubmed/20695020	Glas M, Rath BH, Simon M, Reinartz R, Schramme A, Trageser D, Eisenreich R, Leinhaas A, Keller M, Schildhaus HU, Garbe S, Steinfarz B, Pietsch T, Steindler DA, Schramm J, Herrlinger U, Brüstle O, Scheffler B.	Ann Neurol. 2010 Aug;68(2):264-9.	Ann Neurol. 2010	PubMed	citation	PMID:20695020	pubmed	20695020	create date:2010/08/10 | first author:Glas M
Mutations in PEX10 are a cause of autosomal recessive ataxia.	/pubmed/20695019	Régal L, Ebberink MS, Goemans N, Wanders RJ, De Meirleir L, Jaeken J, Schrooten M, Van Coster R, Waterham HR.	Ann Neurol. 2010 Aug;68(2):259-63. Review.	Ann Neurol. 2010	PubMed	citation	PMID:20695019	pubmed	20695019	create date:2010/08/10 | first author:Régal L
Venous and cerebrospinal fluid flow in multiple sclerosis: a case-control study.	/pubmed/20695018	Sundström P, Wåhlin A, Ambarki K, Birgander R, Eklund A, Malm J.	Ann Neurol. 2010 Aug;68(2):255-9.	Ann Neurol. 2010	PubMed	citation	PMID:20695018	pubmed	20695018	create date:2010/08/10 | first author:Sundström P
Disrupted SOX10 regulation of GJC2 transcription causes Pelizaeus-Merzbacher-like disease.	/pubmed/20695017	Osaka H, Hamanoue H, Yamamoto R, Nezu A, Sasaki M, Saitsu H, Kurosawa K, Shimbo H, Matsumoto N, Inoue K.	Ann Neurol. 2010 Aug;68(2):250-4.	Ann Neurol. 2010	PubMed	citation	PMID:20695017	pubmed	20695017	create date:2010/08/10 | first author:Osaka H
Voxel-based morphometry depicts central compensation after vestibular neuritis.	/pubmed/20695016	zu Eulenburg P, Stoeter P, Dieterich M.	Ann Neurol. 2010 Aug;68(2):241-9.	Ann Neurol. 2010	PubMed	citation	PMID:20695016	pubmed	20695016	create date:2010/08/10 | first author:zu Eulenburg P
Atherosclerosis, dementia, and Alzheimer disease in the Baltimore Longitudinal Study of Aging cohort.	/pubmed/20695015	Dolan H, Crain B, Troncoso J, Resnick SM, Zonderman AB, Obrien RJ.	Ann Neurol. 2010 Aug;68(2):231-40.	Ann Neurol. 2010	PubMed	citation	PMID:20695015	pubmed	20695015	create date:2010/08/10 | first author:Dolan H
Coagulopathy and embolic signal in cancer patients with ischemic stroke.	/pubmed/20695014	Seok JM, Kim SG, Kim JW, Chung CS, Kim GM, Lee KH, Bang OY.	Ann Neurol. 2010 Aug;68(2):213-9.	Ann Neurol. 2010	PubMed	citation	PMID:20695014	pubmed	20695014	create date:2010/08/10 | first author:Seok JM
Altered inflammatory responses in preterm children with cerebral palsy.	/pubmed/20695013	Lin CY, Chang YC, Wang ST, Lee TY, Lin CF, Huang CC.	Ann Neurol. 2010 Aug;68(2):204-12.	Ann Neurol. 2010	PubMed	citation	PMID:20695013	pubmed	20695013	create date:2010/08/10 | first author:Lin CY
Title	URL	Description	Details	ShortDetails	Resource	Type	Identifiers	Db	EntrezUID	Properties
Higher 25-hydroxyvitamin D is associated with lower relapse risk in multiple sclerosis.	/pubmed/20695012	Simpson S Jr, Taylor B, Blizzard L, Ponsonby AL, Pittas F, Tremlett H, Dwyer T, Gies P, van der Mei I.	Ann Neurol. 2010 Aug;68(2):193-203.	Ann Neurol. 2010	PubMed	citation	PMID:20695012	pubmed	20695012	create date:2010/08/10 | first author:Simpson S Jr
Apoptosis-inducing factor deficiency sensitizes dopaminergic neurons to parkinsonian neurotoxins.	/pubmed/20695011	Perier C, Bové J, Dehay B, Jackson-Lewis V, Rabinovitch PS, Przedborski S, Vila M.	Ann Neurol. 2010 Aug;68(2):184-92.	Ann Neurol. 2010	PubMed	citation	PMID:20695011	pubmed	20695011	create date:2010/08/10 | first author:Perier C
No cerebrocervical venous congestion in patients with multiple sclerosis.	/pubmed/20695010	Doepp F, Paul F, Valdueza JM, Schmierer K, Schreiber SJ.	Ann Neurol. 2010 Aug;68(2):173-83.	Ann Neurol. 2010	PubMed	citation	PMID:20695010	pubmed	20695010	create date:2010/08/10 | first author:Doepp F
Variably protease-sensitive prionopathy: a new sporadic disease of the prion protein.	/pubmed/20695009	Zou WQ, Puoti G, Xiao X, Yuan J, Qing L, Cali I, Shimoji M, Langeveld JP, Castellani R, Notari S, Crain B, Schmidt RE, Geschwind M, Dearmond SJ, Cairns NJ, Dickson D, Honig L, Torres JM, Mastrianni J, Capellari S, Giaccone G, Belay ED, et al.	Ann Neurol. 2010 Aug;68(2):162-72.	Ann Neurol. 2010	PubMed	citation	PMID:20695009	pubmed	20695009	create date:2010/08/10 | first author:Zou WQ
Human prion strain selection in transgenic mice.	/pubmed/20695008	Giles K, Glidden DV, Patel S, Korth C, Groth D, Lemus A, DeArmond SJ, Prusiner SB.	Ann Neurol. 2010 Aug;68(2):151-61.	Ann Neurol. 2010	PubMed	citation	PMID:20695008	pubmed	20695008	create date:2010/08/10 | first author:Giles K
Pilot trial of low-dose naltrexone and quality of life in multiple sclerosis.	/pubmed/20695007	Cree BA, Kornyeyeva E, Goodin DS.	Ann Neurol. 2010 Aug;68(2):145-50.	Ann Neurol. 2010	PubMed	citation	PMID:20695007	pubmed	20695007	create date:2010/08/10 | first author:Cree BA
Visceral fat is associated with lower brain volume in healthy middle-aged adults.	/pubmed/20695006	Debette S, Beiser A, Hoffmann U, Decarli C, O'Donnell CJ, Massaro JM, Au R, Himali JJ, Wolf PA, Fox CS, Seshadri S.	Ann Neurol. 2010 Aug;68(2):136-44.	Ann Neurol. 2010	PubMed	citation	PMID:20695006	pubmed	20695006	create date:2010/08/10 | first author:Debette S
A review of paroxysmal sympathetic hyperactivity after acquired brain injury.	/pubmed/20695005	Perkes I, Baguley IJ, Nott MT, Menon DK.	Ann Neurol. 2010 Aug;68(2):126-35. Review.	Ann Neurol. 2010	PubMed	citation	PMID:20695005	pubmed	20695005	create date:2010/08/10 | first author:Perkes I
Interruption of SOX10 function in myelinopathies.	/pubmed/20695004	Lupski JR.	Ann Neurol. 2010 Aug;68(2):121-3. No abstract available.	Ann Neurol. 2010	PubMed	citation	PMID:20695004	pubmed	20695004	create date:2010/08/10 | first author:Lupski JR
The challenge of publishing newsworthy epidemiology.	/pubmed/20695003	Johnston SC, Hauser SL.	Ann Neurol. 2010 Aug;68(2):A8-10. No abstract available.	Ann Neurol. 2010	PubMed	citation	PMID:20695003	pubmed	20695003	create date:2010/08/10 | first author:Johnston SC
18F-flutemetamol amyloid imaging in Alzheimer disease and mild cognitive impairment: a phase 2 trial.	/pubmed/20687209	Vandenberghe R, Van Laere K, Ivanoiu A, Salmon E, Bastin C, Triau E, Hasselbalch S, Law I, Andersen A, Korner A, Minthon L, Garraux G, Nelissen N, Bormans G, Buckley C, Owenius R, Thurfjell L, Farrar G, Brooks DJ.	Ann Neurol. 2010 Sep;68(3):319-29.	Ann Neurol. 2010	PubMed	citation	PMID:20687209	pubmed	20687209	create date:2010/08/06 | first author:Vandenberghe R
Meningeal T cells associate with diffuse axonal loss in multiple sclerosis spinal cords.	/pubmed/20687208	Androdias G, Reynolds R, Chanal M, Ritleng C, Confavreux C, Nataf S.	Ann Neurol. 2010 Oct;68(4):465-76.	Ann Neurol. 2010	PubMed	citation	PMID:20687208	pubmed	20687208	create date:2010/08/06 | first author:Androdias G
Glut1 deficiency: inheritance pattern determined by haploinsufficiency.	/pubmed/20687207	Rotstein M, Engelstad K, Yang H, Wang D, Levy B, Chung WK, De Vivo DC.	Ann Neurol. 2010 Dec;68(6):955-8.	Ann Neurol. 2010	PubMed	citation	PMID:20687207	pubmed	20687207	create date:2010/08/06 | first author:Rotstein M
A phase I trial of deep brain stimulation of memory circuits in Alzheimer's disease.	/pubmed/20687206	Laxton AW, Tang-Wai DF, McAndrews MP, Zumsteg D, Wennberg R, Keren R, Wherrett J, Naglie G, Hamani C, Smith GS, Lozano AM.	Ann Neurol. 2010 Oct;68(4):521-34.	Ann Neurol. 2010	PubMed	citation	PMID:20687206	pubmed	20687206	create date:2010/08/06 | first author:Laxton AW
Pathological gambling in Parkinson disease is reduced by amantadine.	/pubmed/20687121	Thomas A, Bonanni L, Gambi F, Di Iorio A, Onofrj M.	Ann Neurol. 2010 Sep;68(3):400-4.	Ann Neurol. 2010	PubMed	citation	PMID:20687121	pubmed	20687121	create date:2010/08/06 | first author:Thomas A
Lack of shunt response in suspected idiopathic normal pressure hydrocephalus with Alzheimer disease pathology.	/pubmed/20687117	Hamilton R, Patel S, Lee EB, Jackson EM, Lopinto J, Arnold SE, Clark CM, Basil A, Shaw LM, Xie SX, Grady MS, Trojanowski JQ.	Ann Neurol. 2010 Oct;68(4):535-40.	Ann Neurol. 2010	PubMed	citation	PMID:20687117	pubmed	20687117	create date:2010/08/06 | first author:Hamilton R
Increased frontoparietal integration after stroke and cognitive recovery.	/pubmed/20687116	Sharp DJ, Turkheimer FE, Bose SK, Scott SK, Wise RJ.	Ann Neurol. 2010 Nov;68(5):753-6.	Ann Neurol. 2010	PubMed	citation	PMID:20687116	pubmed	20687116	create date:2010/08/06 | first author:Sharp DJ
Natalizumab drug holiday in multiple sclerosis: poorly tolerated.	/pubmed/20661928	Killestein J, Vennegoor A, Strijbis EM, Seewann A, van Oosten BW, Uitdehaag BM, Polman CH.	Ann Neurol. 2010 Sep;68(3):392-5.	Ann Neurol. 2010	PubMed	citation	PMID:20661928	pubmed	20661928	create date:2010/07/28 | first author:Killestein J
Does exercise correct dysregulation of neurosteroid levels induced by epilepsy?	/pubmed/20661926	Arida RM, Scorza FA, Toscano-Silva M, Cavalheiro EA.	Ann Neurol. 2010 Dec;68(6):971-2. No abstract available.	Ann Neurol. 2010	PubMed	citation	PMID:20661926	pubmed	20661926	create date:2010/07/28 | first author:Arida RM
Cerebral β-amyloid detected by Pittsburgh compound B positron emission topography predisposes to recombinant tissue plasminogen activator-related hemorrhage.	/pubmed/20661925	Ly JV, Rowe CC, Villemagne VL, Zavala JA, Ma H, O'Keefe G, Gong SJ, Gunawan R, Churilov L, Saunder T, Ackerman U, Tochon-Danguy H, Donnan GA.	Ann Neurol. 2010 Dec;68(6):959-62.	Ann Neurol. 2010	PubMed	citation	PMID:20661925	pubmed	20661925	create date:2010/07/28 | first author:Ly JV
Reciprocal Th1 and Th17 regulation by mesenchymal stem cells: Implication for multiple sclerosis.	/pubmed/20661924	Darlington PJ, Boivin MN, Renoux C, François M, Galipeau J, Freedman MS, Atkins HL, Cohen JA, Solchaga L, Bar-Or A.	Ann Neurol. 2010 Oct;68(4):540-5.	Ann Neurol. 2010	PubMed	citation	PMID:20661924	pubmed	20661924	create date:2010/07/28 | first author:Darlington PJ
Xenon enhances hypothermic neuroprotection in asphyxiated newborn pigs.	/pubmed/20658563	Chakkarapani E, Dingley J, Liu X, Hoque N, Aquilina K, Porter H, Thoresen M.	Ann Neurol. 2010 Sep;68(3):330-41.	Ann Neurol. 2010	PubMed	citation	PMID:20658563	pubmed	20658563	create date:2010/07/27 | first author:Chakkarapani E
B-cell activation influences T-cell polarization and outcome of anti-CD20 B-cell depletion in central nervous system autoimmunity.	/pubmed/20641064	Weber MS, Prod'homme T, Patarroyo JC, Molnarfi N, Karnezis T, Lehmann-Horn K, Danilenko DM, Eastham-Anderson J, Slavin AJ, Linington C, Bernard CC, Martin F, Zamvil SS.	Ann Neurol. 2010 Sep;68(3):369-83.	Ann Neurol. 2010	PubMed	citation	PMID:20641064	pubmed	20641064	create date:2010/07/20 | first author:Weber MS
Days to criterion as an indicator of toxicity associated with human Alzheimer amyloid-beta oligomers.	/pubmed/20641005	Gandy S, Simon AJ, Steele JW, Lublin AL, Lah JJ, Walker LC, Levey AI, Krafft GA, Levy E, Checler F, Glabe C, Bilker WB, Abel T, Schmeidler J, Ehrlich ME.	Ann Neurol. 2010 Aug;68(2):220-30.	Ann Neurol. 2010	PubMed	citation	PMID:20641005	pubmed	20641005	create date:2010/07/20 | first author:Gandy S
Phasic muscle activity in sleep and clinical features of Parkinson disease.	/pubmed/20626046	Bliwise DL, Trotti LM, Greer SA, Juncos JJ, Rye DB.	Ann Neurol. 2010 Sep;68(3):353-9.	Ann Neurol. 2010	PubMed	citation	PMID:20626046	pubmed	20626046	create date:2010/07/14 | first author:Bliwise DL
A patient-supported clinical trial.	/pubmed/20623586	O'Brien C.	Ann Neurol. 2010 Aug;68(2):124-5. No abstract available.	Ann Neurol. 2010	PubMed	citation	PMID:20623586	pubmed	20623586	create date:2010/07/14 | first author:O'Brien C
4-aminopyridine: new life for an old drug.	/pubmed/20583227	Hauser SL, Johnston SC.	Ann Neurol. 2010 Jul;68(1):A8-9. No abstract available.	Ann Neurol. 2010	PubMed	citation	PMID:20583227	pubmed	20583227	create date:2010/06/29 | first author:Hauser SL
NINDS common data element project: a long-awaited breakthrough in streamlining trials.	/pubmed/20583225	Stone K.	Ann Neurol. 2010 Jul;68(1):A11-3. No abstract available.	Ann Neurol. 2010	PubMed	citation	PMID:20583225	pubmed	20583225	create date:2010/06/29 | first author:Stone K
Comparative effectiveness research in neurology: healthcare reform will increase the focus on finding the most effective--and affordable--treatment.	/pubmed/20583224	Stone K.	Ann Neurol. 2010 Jul;68(1):A10-1. No abstract available.	Ann Neurol. 2010	PubMed	citation	PMID:20583224	pubmed	20583224	create date:2010/06/29 | first author:Stone K
Reply: Is reflex sympathetic dystrophy/complex regional pain syndrome type I a small-fiber neuropathy?	/pubmed/20583223	Oaklander AL, Fields HL.	Ann Neurol. 2010 Jul;68(1):116-7. No abstract available.	Ann Neurol. 2010	PubMed	citation	PMID:20583223	pubmed	20583223	create date:2010/06/29 | first author:Oaklander AL
Continuous dopaminergic therapy in Parkinson disease: time to stride back?	/pubmed/20583222	Stoessl AJ.	Ann Neurol. 2010 Jul;68(1):3-5. No abstract available.	Ann Neurol. 2010	PubMed	citation	PMID:20583222	pubmed	20583222	create date:2010/06/29 | first author:Stoessl AJ
Flexible residency program.	/pubmed/20583221	Weiner WJ.	Ann Neurol. 2010 Jul;68(1):120; author reply 120. No abstract available.	Ann Neurol. 2010	PubMed	citation	PMID:20583221	pubmed	20583221	create date:2010/06/29 | first author:Weiner WJ
A new technique to stratify stroke risk in transient ischemic attack patients?	/pubmed/20583217	Easton JD, Feldmann E.	Ann Neurol. 2010 Jul;68(1):1-2. No abstract available.	Ann Neurol. 2010	PubMed	citation	PMID:20583217	pubmed	20583217	create date:2010/06/29 | first author:Easton JD
Thalamic sensitization transforms localized pain into widespread allodynia.	/pubmed/20582997	Burstein R, Jakubowski M, Garcia-Nicas E, Kainz V, Bajwa Z, Hargreaves R, Becerra L, Borsook D.	Ann Neurol. 2010 Jul;68(1):81-91.	Ann Neurol. 2010	PubMed	citation	PMID:20582997	pubmed	20582997	create date:2010/06/29 | first author:Burstein R
Initiating levodopa/carbidopa therapy with and without entacapone in early Parkinson disease: the STRIDE-PD study.	/pubmed/20582993	Stocchi F, Rascol O, Kieburtz K, Poewe W, Jankovic J, Tolosa E, Barone P, Lang AE, Olanow CW.	Ann Neurol. 2010 Jul;68(1):18-27. Erratum in: Ann Neurol. 2010 Sep;68(3):412-3.	Ann Neurol. 2010	PubMed	citation	PMID:20582993	pubmed	20582993	create date:2010/06/29 | first author:Stocchi F
Does body mass index increase risk of hemorrhagic stroke?	/pubmed/20582992	Shiue I.	Ann Neurol. 2010 Jul;68(1):115-6; author reply 116. No abstract available.	Ann Neurol. 2010	PubMed	citation	PMID:20582992	pubmed	20582992	create date:2010/06/29 | first author:Shiue I
Levodopa, methylmalonic acid, and neuropathy in idiopathic Parkinson disease.	/pubmed/20582991	Toth C, Breithaupt K, Ge S, Duan Y, Terris JM, Thiessen A, Wiebe S, Zochodne DW, Suchowersky O.	Ann Neurol. 2010 Jul;68(1):28-36.	Ann Neurol. 2010	PubMed	citation	PMID:20582991	pubmed	20582991	create date:2010/06/29 | first author:Toth C
Multiple sclerosis and viruses.	/pubmed/20582990	Brahic M.	Ann Neurol. 2010 Jul;68(1):6-8.	Ann Neurol. 2010	PubMed	citation	PMID:20582990	pubmed	20582990	create date:2010/06/29 | first author:Brahic M
Reply: Predicted pathogenic missense mutation of PGRN found in a normal control.	/pubmed/20582989	Sleegers K, Brouwers N, Van Broeckhoven C.	Ann Neurol. 2010 Jul;68(1):119. No abstract available.	Ann Neurol. 2010	PubMed	citation	PMID:20582989	pubmed	20582989	create date:2010/06/29 | first author:Sleegers K
Clinician-scientist training: a perspective from across the pond.	/pubmed/20582988	Alix JJ.	Ann Neurol. 2010 Jul;68(1):119-20; author reply 120. No abstract available.	Ann Neurol. 2010	PubMed	citation	PMID:20582988	pubmed	20582988	create date:2010/06/29 | first author:Alix JJ
T2*-weighted magnetic resonance imaging with hyperoxia in acute ischemic stroke.	/pubmed/20582987	Dani KA, Santosh C, Brennan D, McCabe C, Holmes WM, Condon B, Hadley DM, Macrae IM, Shaw M, Muir KW.	Ann Neurol. 2010 Jul;68(1):37-47.	Ann Neurol. 2010	PubMed	citation	PMID:20582987	pubmed	20582987	create date:2010/06/29 | first author:Dani KA
Environmental neurotoxin-induced progressive model of parkinsonism in rats.	/pubmed/20582986	Shen WB, McDowell KA, Siebert AA, Clark SM, Dugger NV, Valentino KM, Jinnah HA, Sztalryd C, Fishman PS, Shaw CA, Jafri MS, Yarowsky PJ.	Ann Neurol. 2010 Jul;68(1):70-80.	Ann Neurol. 2010	PubMed	citation	PMID:20582986	pubmed	20582986	create date:2010/06/29 | first author:Shen WB
Retinal fractals and acute lacunar stroke.	/pubmed/20582985	Cheung N, Liew G, Lindley RI, Liu EY, Wang JJ, Hand P, Baker M, Mitchell P, Wong TY; Multi-Center Retina & Stroke Study Collaborative Group.	Ann Neurol. 2010 Jul;68(1):107-11.	Ann Neurol. 2010	PubMed	citation	PMID:20582985	pubmed	20582985	create date:2010/06/29 | first author:Cheung N
Upregulation of K2P5.1 potassium channels in multiple sclerosis.	/pubmed/20582984	Bittner S, Bobak N, Herrmann AM, Göbel K, Meuth P, Höhn KG, Stenner MP, Budde T, Wiendl H, Meuth SG.	Ann Neurol. 2010 Jul;68(1):58-69.	Ann Neurol. 2010	PubMed	citation	PMID:20582984	pubmed	20582984	create date:2010/06/29 | first author:Bittner S
Pediatric moyamoya disease: An analysis of 410 consecutive cases.	/pubmed/20582955	Kim SK, Cho BK, Phi JH, Lee JY, Chae JH, Kim KJ, Hwang YS, Kim IO, Lee DS, Lee J, Wang KC.	Ann Neurol. 2010 Jul;68(1):92-101.	Ann Neurol. 2010	PubMed	citation	PMID:20582955	pubmed	20582955	create date:2010/06/29 | first author:Kim SK
Yield of systematic transcranial Doppler in patients with transient ischemic attack.	/pubmed/20582954	Meseguer E, Lavallée PC, Mazighi M, Labreuche J, Cabrejo L, Olivot JM, Abboud H, Slaoui T, Lapergue B, Guidoux C, Klein IF, Touboul PJ, Amarenco P.	Ann Neurol. 2010 Jul;68(1):9-17.	Ann Neurol. 2010	PubMed	citation	PMID:20582954	pubmed	20582954	create date:2010/06/29 | first author:Meseguer E
Hypomyelination versus delayed myelination.	/pubmed/20582949	van der Knaap MS, Wolf NI.	Ann Neurol. 2010 Jul;68(1):115. No abstract available.	Ann Neurol. 2010	PubMed	citation	PMID:20582949	pubmed	20582949	create date:2010/06/29 | first author:van der Knaap MS
Visual cortical neurophysiology with ipsilateral sensorimotor cortical lesions.	/pubmed/20582947	Papathanasiou ES.	Ann Neurol. 2010 Jul;68(1):117-8; author reply 118-9. No abstract available.	Ann Neurol. 2010	PubMed	citation	PMID:20582947	pubmed	20582947	create date:2010/06/29 | first author:Papathanasiou ES
Nogo-A antibodies and training reduce muscle spasms in spinal cord-injured rats.	/pubmed/20582944	Gonzenbach RR, Gasser P, Zörner B, Hochreutener E, Dietz V, Schwab ME.	Ann Neurol. 2010 Jul;68(1):48-57.	Ann Neurol. 2010	PubMed	citation	PMID:20582944	pubmed	20582944	create date:2010/06/29 | first author:Gonzenbach RR
Acute necrotizing encephalopathy during novel influenza A (H1N1) virus infection.	/pubmed/20582943	Mariotti P, Iorio R, Frisullo G, Plantone D, Colantonio R, Tartaglione T, Batocchi AP, Valentini P.	Ann Neurol. 2010 Jul;68(1):111-4.	Ann Neurol. 2010	PubMed	citation	PMID:20582943	pubmed	20582943	create date:2010/06/29 | first author:Mariotti P
Title	URL	Description	Details	ShortDetails	Resource	Type	Identifiers	Db	EntrezUID	Properties
Paraoxonase gene mutations in amyotrophic lateral sclerosis.	/pubmed/20582942	Ticozzi N, LeClerc AL, Keagle PJ, Glass JD, Wills AM, van Blitterswijk M, Bosco DA, Rodriguez-Leyva I, Gellera C, Ratti A, Taroni F, McKenna-Yasek D, Sapp PC, Silani V, Furlong CE, Brown RH Jr, Landers JE.	Ann Neurol. 2010 Jul;68(1):102-7.	Ann Neurol. 2010	PubMed	citation	PMID:20582942	pubmed	20582942	create date:2010/06/29 | first author:Ticozzi N
Brain infarcts and the aging hippocampus does anatomy fit the hypothesis?	/pubmed/20517948	Phan TG, Sanders L, Srikanth V.	Ann Neurol. 2010 Jun;67(6):838-9; author reply 839-40. No abstract available.	Ann Neurol. 2010	PubMed	citation	PMID:20517948	pubmed	20517948	create date:2010/06/03 | first author:Phan TG
Megalencephalic leukoencephalopathy with cysts without MLC1 defect.	/pubmed/20517947	van der Knaap MS, Lai V, Köhler W, Salih MA, Fonseca MJ, Benke TA, Wilson C, Jayakar P, Aine MR, Dom L, Lynch B, Kálmánchey R, Pietsch P, Errami A, Scheper GC.	Ann Neurol. 2010 Jun;67(6):834-7.	Ann Neurol. 2010	PubMed	citation	PMID:20517947	pubmed	20517947	create date:2010/06/03 | first author:van der Knaap MS
Acyclovir resistance in herpes simplex encephalitis.	/pubmed/20517946	Schulte EC, Sauerbrei A, Hoffmann D, Zimmer C, Hemmer B, Mühlau M.	Ann Neurol. 2010 Jun;67(6):830-3.	Ann Neurol. 2010	PubMed	citation	PMID:20517946	pubmed	20517946	create date:2010/06/03 | first author:Schulte EC
Primary infection with the Epstein-Barr virus and risk of multiple sclerosis.	/pubmed/20517945	Levin LI, Munger KL, O'Reilly EJ, Falk KI, Ascherio A.	Ann Neurol. 2010 Jun;67(6):824-30.	Ann Neurol. 2010	PubMed	citation	PMID:20517945	pubmed	20517945	create date:2010/06/03 | first author:Levin LI
Sodium intake and intraventricular hemorrhage in the preterm infant.	/pubmed/20517944	Barnette AR, Myers BJ, Berg CS, Inder TE.	Ann Neurol. 2010 Jun;67(6):817-23.	Ann Neurol. 2010	PubMed	citation	PMID:20517944	pubmed	20517944	create date:2010/06/03 | first author:Barnette AR
Brain-computer interfacing based on cognitive control.	/pubmed/20517943	Vansteensel MJ, Hermes D, Aarnoutse EJ, Bleichner MG, Schalk G, van Rijen PC, Leijten FS, Ramsey NF.	Ann Neurol. 2010 Jun;67(6):809-16.	Ann Neurol. 2010	PubMed	citation	PMID:20517943	pubmed	20517943	create date:2010/06/03 | first author:Vansteensel MJ
Cystic fibrosis transmembrane conductance regulator in human muscle: Dysfunction causes abnormal metabolic recovery in exercise.	/pubmed/20517942	Lamhonwah AM, Bear CE, Huan LJ, Kim Chiaw P, Ackerley CA, Tein I.	Ann Neurol. 2010 Jun;67(6):802-8.	Ann Neurol. 2010	PubMed	citation	PMID:20517942	pubmed	20517942	create date:2010/06/03 | first author:Lamhonwah AM
Protective role of aquaporin-4 water channels after contusion spinal cord injury.	/pubmed/20517941	Kimura A, Hsu M, Seldin M, Verkman AS, Scharfman HE, Binder DK.	Ann Neurol. 2010 Jun;67(6):794-801.	Ann Neurol. 2010	PubMed	citation	PMID:20517941	pubmed	20517941	create date:2010/06/03 | first author:Kimura A
Point-of-care reversal treatment in phenprocoumon-related intracerebral hemorrhage.	/pubmed/20517940	Rizos T, Jenetzky E, Herweh C, Hug A, Hacke W, Steiner T, Veltkamp R.	Ann Neurol. 2010 Jun;67(6):788-93.	Ann Neurol. 2010	PubMed	citation	PMID:20517940	pubmed	20517940	create date:2010/06/03 | first author:Rizos T
Prediction of respiratory insufficiency in Guillain-Barré syndrome.	/pubmed/20517939	Walgaard C, Lingsma HF, Ruts L, Drenthen J, van Koningsveld R, Garssen MJ, van Doorn PA, Steyerberg EW, Jacobs BC.	Ann Neurol. 2010 Jun;67(6):781-7.	Ann Neurol. 2010	PubMed	citation	PMID:20517939	pubmed	20517939	create date:2010/06/03 | first author:Walgaard C
Gentamicin-induced readthrough of stop codons in Duchenne muscular dystrophy.	/pubmed/20517938	Malik V, Rodino-Klapac LR, Viollet L, Wall C, King W, Al-Dahhak R, Lewis S, Shilling CJ, Kota J, Serrano-Munuera C, Hayes J, Mahan JD, Campbell KJ, Banwell B, Dasouki M, Watts V, Sivakumar K, Bien-Willner R, Flanigan KM, Sahenk Z, Barohn RJ, Walker CM, et al.	Ann Neurol. 2010 Jun;67(6):771-80.	Ann Neurol. 2010	PubMed	citation	PMID:20517938	pubmed	20517938	create date:2010/06/03 | first author:Malik V
Validation of diagnostic criteria for variant Creutzfeldt-Jakob disease.	/pubmed/20517937	Heath CA, Cooper SA, Murray K, Lowman A, Henry C, MacLeod MA, Stewart GE, Zeidler M, MacKenzie JM, Ironside JW, Summers DM, Knight RS, Will RG.	Ann Neurol. 2010 Jun;67(6):761-70.	Ann Neurol. 2010	PubMed	citation	PMID:20517937	pubmed	20517937	create date:2010/06/03 | first author:Heath CA
Longitudinal study of vision and retinal nerve fiber layer thickness in multiple sclerosis.	/pubmed/20517936	Talman LS, Bisker ER, Sackel DJ, Long DA Jr, Galetta KM, Ratchford JN, Lile DJ, Farrell SK, Loguidice MJ, Remington G, Conger A, Frohman TC, Jacobs DA, Markowitz CE, Cutter GR, Ying GS, Dai Y, Maguire MG, Galetta SL, Frohman EM, Calabresi PA, Balcer LJ.	Ann Neurol. 2010 Jun;67(6):749-60.	Ann Neurol. 2010	PubMed	citation	PMID:20517936	pubmed	20517936	create date:2010/06/03 | first author:Talman LS
FUS-immunoreactive inclusions are a common feature in sporadic and non-SOD1 familial amyotrophic lateral sclerosis.	/pubmed/20517935	Deng HX, Zhai H, Bigio EH, Yan J, Fecto F, Ajroud K, Mishra M, Ajroud-Driss S, Heller S, Sufit R, Siddique N, Mugnaini E, Siddique T.	Ann Neurol. 2010 Jun;67(6):739-48.	Ann Neurol. 2010	PubMed	citation	PMID:20517935	pubmed	20517935	create date:2010/06/03 | first author:Deng HX
Epstein-Barr virus persistence and reactivation in myasthenia gravis thymus.	/pubmed/20517934	Cavalcante P, Serafini B, Rosicarelli B, Maggi L, Barberis M, Antozzi C, Berrih-Aknin S, Bernasconi P, Aloisi F, Mantegazza R.	Ann Neurol. 2010 Jun;67(6):726-38.	Ann Neurol. 2010	PubMed	citation	PMID:20517934	pubmed	20517934	create date:2010/06/03 | first author:Cavalcante P
Clinical progression in Parkinson disease and the neurobiology of axons.	/pubmed/20517933	Cheng HC, Ulane CM, Burke RE.	Ann Neurol. 2010 Jun;67(6):715-25.	Ann Neurol. 2010	PubMed	citation	PMID:20517933	pubmed	20517933	create date:2010/06/03 | first author:Cheng HC
Human immunodeficiency virus-associated neurocognitive disorders: Mind the gap.	/pubmed/20517932	McArthur JC, Steiner J, Sacktor N, Nath A.	Ann Neurol. 2010 Jun;67(6):699-714. Review.	Ann Neurol. 2010	PubMed	citation	PMID:20517932	pubmed	20517932	create date:2010/06/03 | first author:McArthur JC
Epstein-Barr virus: Trigger for autoimmunity?	/pubmed/20517931	Kaminski HJ, Minarovits J.	Ann Neurol. 2010 Jun;67(6):697-8. No abstract available.	Ann Neurol. 2010	PubMed	citation	PMID:20517931	pubmed	20517931	create date:2010/06/03 | first author:Kaminski HJ
Mapping the human genome with newfound precision.	/pubmed/20517930	Oksenberg JR, Hauser SL.	Ann Neurol. 2010 Jun;67(6):A8-A10. No abstract available.	Ann Neurol. 2010	PubMed	citation	PMID:20517930	pubmed	20517930	create date:2010/06/03 | first author:Oksenberg JR
Nervecenter: Decade of the brain" bears fruit at American Neurological Association Meeting."	/pubmed/20517928	Samson K.	Ann Neurol. 2010 Jun;67(6):A11-4. No abstract available.	Ann Neurol. 2010	PubMed	citation	PMID:20517928	pubmed	20517928	create date:2010/06/03 | first author:Samson K
Familial aggregation in amyotrophic lateral sclerosis.	/pubmed/20437599	Byrne S, Hardiman O.	Ann Neurol. 2010 Apr;67(4):554. No abstract available.	Ann Neurol. 2010	PubMed	citation	PMID:20437599	pubmed	20437599	create date:2010/05/04 | first author:Byrne S
SNCA variants and multiple system atrophy.	/pubmed/20437598	Yun JY, Lee WW, Lee JY, Kim HJ, Park SS, Jeon BS.	Ann Neurol. 2010 Apr;67(4):554-5. No abstract available.	Ann Neurol. 2010	PubMed	citation	PMID:20437598	pubmed	20437598	create date:2010/05/04 | first author:Yun JY
Pigmentation in the human brain and risk of Parkinson's disease.	/pubmed/20437597	Double KL, Halliday GM, Dunkley PR, Dickson PW, Gerlach M, Riederer P.	Ann Neurol. 2010 Apr;67(4):553-4. No abstract available.	Ann Neurol. 2010	PubMed	citation	PMID:20437597	pubmed	20437597	create date:2010/05/04 | first author:Double KL
Have we finally identified an autoimmune demyelinating disease?	/pubmed/20437595	Steck A, Latov N.	Ann Neurol. 2010 Apr;67(4):552; author reply 552-3. No abstract available.	Ann Neurol. 2010	PubMed	citation	PMID:20437595	pubmed	20437595	create date:2010/05/04 | first author:Steck A
Comments on Neuroplasticity predicts outcome of optic neuritis independent of tissue damage"."	/pubmed/20437593	Chokron S.	Ann Neurol. 2010 Apr;67(4):550-1; author reply 551. No abstract available.	Ann Neurol. 2010	PubMed	citation	PMID:20437593	pubmed	20437593	create date:2010/05/04 | first author:Chokron S
Critical evaluation of the Braak staging scheme for Parkinson's disease.	/pubmed/20437592	Jellinger KA.	Ann Neurol. 2010 Apr;67(4):550. No abstract available.	Ann Neurol. 2010	PubMed	citation	PMID:20437592	pubmed	20437592	create date:2010/05/04 | first author:Jellinger KA
Sleep induced by stimulation in the human pedunculopontine nucleus area.	/pubmed/20437591	Arnulf I, Ferraye M, Fraix V, Benabid AL, Chabardès S, Goetz L, Pollak P, Debû B.	Ann Neurol. 2010 Apr;67(4):546-9.	Ann Neurol. 2010	PubMed	citation	PMID:20437591	pubmed	20437591	create date:2010/05/04 | first author:Arnulf I
Augmented currents of an HCN2 variant in patients with febrile seizure syndromes.	/pubmed/20437590	Dibbens LM, Reid CA, Hodgson B, Thomas EA, Phillips AM, Gazina E, Cromer BA, Clarke AL, Baram TZ, Scheffer IE, Berkovic SF, Petrou S.	Ann Neurol. 2010 Apr;67(4):542-6.	Ann Neurol. 2010	PubMed	citation	PMID:20437590	pubmed	20437590	create date:2010/05/04 | first author:Dibbens LM
Treatment-induced diabetic neuropathy: a reversible painful autonomic neuropathy.	/pubmed/20437589	Gibbons CH, Freeman R.	Ann Neurol. 2010 Apr;67(4):534-41.	Ann Neurol. 2010	PubMed	citation	PMID:20437589	pubmed	20437589	create date:2010/05/04 | first author:Gibbons CH
Blood-brain barrier breakdown and repair by Src after thrombin-induced injury.	/pubmed/20437588	Liu DZ, Ander BP, Xu H, Shen Y, Kaur P, Deng W, Sharp FR.	Ann Neurol. 2010 Apr;67(4):526-33.	Ann Neurol. 2010	PubMed	citation	PMID:20437588	pubmed	20437588	create date:2010/05/04 | first author:Liu DZ
Developmental and degenerative features in a complicated spastic paraplegia.	/pubmed/20437587	Manzini MC, Rajab A, Maynard TM, Mochida GH, Tan WH, Nasir R, Hill RS, Gleason D, Al Saffar M, Partlow JN, Barry BJ, Vernon M, LaMantia AS, Walsh CA.	Ann Neurol. 2010 Apr;67(4):516-25.	Ann Neurol. 2010	PubMed	citation	PMID:20437587	pubmed	20437587	create date:2010/05/04 | first author:Manzini MC
Matrix metalloproteinase-3 and intracranial arterial dolichoectasia.	/pubmed/20437586	Pico F, Jacob MP, Labreuche J, Soufir N, Touboul PJ, Benessiano J, Cambien F, Grandchamp B, Michel JB, Amarenco P.	Ann Neurol. 2010 Apr;67(4):508-15.	Ann Neurol. 2010	PubMed	citation	PMID:20437586	pubmed	20437586	create date:2010/05/04 | first author:Pico F
Silencing Nogo-A promotes functional recovery in demyelinating disease.	/pubmed/20437585	Yang Y, Liu Y, Wei P, Peng H, Winger R, Hussain RZ, Ben LH, Cravens PD, Gocke AR, Puttaparthi K, Racke MK, McTigue DM, Lovett-Racke AE.	Ann Neurol. 2010 Apr;67(4):498-507.	Ann Neurol. 2010	PubMed	citation	PMID:20437585	pubmed	20437585	create date:2010/05/04 | first author:Yang Y
Endothelial progenitor cell transplantation improves long-term stroke outcome in mice.	/pubmed/20437584	Fan Y, Shen F, Frenzel T, Zhu W, Ye J, Liu J, Chen Y, Su H, Young WL, Yang GY.	Ann Neurol. 2010 Apr;67(4):488-97.	Ann Neurol. 2010	PubMed	citation	PMID:20437584	pubmed	20437584	create date:2010/05/04 | first author:Fan Y
Cerebellar morphology in Tourette syndrome and obsessive-compulsive disorder.	/pubmed/20437583	Tobe RH, Bansal R, Xu D, Hao X, Liu J, Sanchez J, Peterson BS.	Ann Neurol. 2010 Apr;67(4):479-87.	Ann Neurol. 2010	PubMed	citation	PMID:20437583	pubmed	20437583	create date:2010/05/04 | first author:Tobe RH
Antibodies to glutamic acid decarboxylase define a form of limbic encephalitis.	/pubmed/20437582	Malter MP, Helmstaedter C, Urbach H, Vincent A, Bien CG.	Ann Neurol. 2010 Apr;67(4):470-8.	Ann Neurol. 2010	PubMed	citation	PMID:20437582	pubmed	20437582	create date:2010/05/04 | first author:Malter MP
Olfactory epithelium amyloid-beta and paired helical filament-tau pathology in Alzheimer disease.	/pubmed/20437581	Arnold SE, Lee EB, Moberg PJ, Stutzbach L, Kazi H, Han LY, Lee VM, Trojanowski JQ.	Ann Neurol. 2010 Apr;67(4):462-9.	Ann Neurol. 2010	PubMed	citation	PMID:20437581	pubmed	20437581	create date:2010/05/04 | first author:Arnold SE
Abnormal B-cell cytokine responses a trigger of T-cell-mediated disease in MS?	/pubmed/20437580	Bar-Or A, Fawaz L, Fan B, Darlington PJ, Rieger A, Ghorayeb C, Calabresi PA, Waubant E, Hauser SL, Zhang J, Smith CH.	Ann Neurol. 2010 Apr;67(4):452-61.	Ann Neurol. 2010	PubMed	citation	PMID:20437580	pubmed	20437580	create date:2010/05/04 | first author:Bar-Or A
Specific immunotherapy of experimental myasthenia gravis by a novel mechanism.	/pubmed/20437579	Luo J, Kuryatov A, Lindstrom JM.	Ann Neurol. 2010 Apr;67(4):441-51.	Ann Neurol. 2010	PubMed	citation	PMID:20437579	pubmed	20437579	create date:2010/05/04 | first author:Luo J
An ethical hierarchy for decision making during medical emergencies.	/pubmed/20437578	Lyden PD, Meyer BC, Hemmen TM, Rapp KS.	Ann Neurol. 2010 Apr;67(4):434-40.	Ann Neurol. 2010	PubMed	citation	PMID:20437578	pubmed	20437578	create date:2010/05/04 | first author:Lyden PD
How neurologists think: A cognitive psychology perspective on missed diagnoses.	/pubmed/20437577	Vickrey BG, Samuels MA, Ropper AH.	Ann Neurol. 2010 Apr;67(4):425-33.	Ann Neurol. 2010	PubMed	citation	PMID:20437577	pubmed	20437577	create date:2010/05/04 | first author:Vickrey BG
Zero tolerance (to acetylcholine receptor) and ways to overcome it.	/pubmed/20437576	Wekerle H, Hohlfeld R.	Ann Neurol. 2010 Apr;67(4):422-4. No abstract available.	Ann Neurol. 2010	PubMed	citation	PMID:20437576	pubmed	20437576	create date:2010/05/04 | first author:Wekerle H
Therapeutic misconceptions and moral conflict in clinical research.	/pubmed/20437575	Chiong W.	Ann Neurol. 2010 Apr;67(4):419-21. No abstract available.	Ann Neurol. 2010	PubMed	citation	PMID:20437575	pubmed	20437575	create date:2010/05/04 | first author:Chiong W
NerveCenter: New evidence of preserved cognition in unresponsive TBI patient raises questions, concerns.	/pubmed/20437574	Samson K.	Ann Neurol. 2010 Apr;67(4):A9-11. No abstract available.	Ann Neurol. 2010	PubMed	citation	PMID:20437574	pubmed	20437574	create date:2010/05/04 | first author:Samson K
Neuroreconciliation and the health care debate.	/pubmed/20437573	Hauser SL, Johnston SC, Stewart AF.	Ann Neurol. 2010 Apr;67(4):A5-8. No abstract available.	Ann Neurol. 2010	PubMed	citation	PMID:20437573	pubmed	20437573	create date:2010/05/04 | first author:Hauser SL
Intracranial vasodilation in migraine?	/pubmed/20437571	Tfelt-Hansen P.	Ann Neurol. 2010 May;67(5):695-6. No abstract available.	Ann Neurol. 2010	PubMed	citation	PMID:20437571	pubmed	20437571	create date:2010/05/04 | first author:Tfelt-Hansen P
Smoking and amyotrophic lateral sclerosis.	/pubmed/20437570	Korczyn AD, Drory VE.	Ann Neurol. 2010 May;67(5):694. No abstract available.	Ann Neurol. 2010	PubMed	citation	PMID:20437570	pubmed	20437570	create date:2010/05/04 | first author:Korczyn AD
HLA-DRB1*15, low infant sibling exposure, and multiple sclerosis gene-environment interaction.	/pubmed/20437569	Ramagopalan SV, Dyment DA, Giovannoni G, Sadovnick AD, Ebers GC.	Ann Neurol. 2010 May;67(5):694-5. No abstract available.	Ann Neurol. 2010	PubMed	citation	PMID:20437569	pubmed	20437569	create date:2010/05/04 | first author:Ramagopalan SV
Endogenous neurosteroid synthesis modulates seizure frequency.	/pubmed/20437568	Lawrence C, Martin BS, Sun C, Williamson J, Kapur J.	Ann Neurol. 2010 May;67(5):689-93.	Ann Neurol. 2010	PubMed	citation	PMID:20437568	pubmed	20437568	create date:2010/05/04 | first author:Lawrence C
Title	URL	Description	Details	ShortDetails	Resource	Type	Identifiers	Db	EntrezUID	Properties
First appraisal of brain pathology owing to A30P mutant alpha-synuclein.	/pubmed/20437567	Seidel K, Schöls L, Nuber S, Petrasch-Parwez E, Gierga K, Wszolek Z, Dickson D, Gai WP, Bornemann A, Riess O, Rami A, Den Dunnen WF, Deller T, Rüb U, Krüger R.	Ann Neurol. 2010 May;67(5):684-9. Erratum in: Ann Neurol. 2010 Jun;67(6):841.	Ann Neurol. 2010	PubMed	citation	PMID:20437567	pubmed	20437567	create date:2010/05/04 | first author:Seidel K
Novel peptide from spider venom inhibits P2X3 receptors and inflammatory pain.	/pubmed/20437566	Grishin EV, Savchenko GA, Vassilevski AA, Korolkova YV, Boychuk YA, Viatchenko-Karpinski VY, Nadezhdin KD, Arseniev AS, Pluzhnikov KA, Kulyk VB, Voitenko NV, Krishtal OO.	Ann Neurol. 2010 May;67(5):680-3.	Ann Neurol. 2010	PubMed	citation	PMID:20437566	pubmed	20437566	create date:2010/05/04 | first author:Grishin EV
Crossover trial of gabapentin and memantine as treatment for acquired nystagmus.	/pubmed/20437565	Thurtell MJ, Joshi AC, Leone AC, Tomsak RL, Kosmorsky GS, Stahl JS, Leigh RJ.	Ann Neurol. 2010 May;67(5):676-80.	Ann Neurol. 2010	PubMed	citation	PMID:20437565	pubmed	20437565	create date:2010/05/04 | first author:Thurtell MJ
Long-interval T2-weighted subtraction magnetic resonance imaging: a powerful new outcome measure in multiple sclerosis trials.	/pubmed/20437564	Moraal B, van den Elskamp IJ, Knol DL, Uitdehaag BM, Geurts JJ, Vrenken H, Pouwels PJ, van Schijndel RA, Meier DS, Guttmann CR, Barkhof F.	Ann Neurol. 2010 May;67(5):667-75.	Ann Neurol. 2010	PubMed	citation	PMID:20437564	pubmed	20437564	create date:2010/05/04 | first author:Moraal B
Erythropoietin improves neurodevelopmental outcome of extremely preterm infants.	/pubmed/20437563	Neubauer AP, Voss W, Wachtendorf M, Jungmann T.	Ann Neurol. 2010 May;67(5):657-66.	Ann Neurol. 2010	PubMed	citation	PMID:20437563	pubmed	20437563	create date:2010/05/04 | first author:Neubauer AP
Magnetic resonance angiography in reversible cerebral vasoconstriction syndromes.	/pubmed/20437562	Chen SP, Fuh JL, Wang SJ, Chang FC, Lirng JF, Fang YC, Shia BC, Wu JC.	Ann Neurol. 2010 May;67(5):648-56.	Ann Neurol. 2010	PubMed	citation	PMID:20437562	pubmed	20437562	create date:2010/05/04 | first author:Chen SP
Dopamine-dependent motor learning: insight into levodopa's long-duration response.	/pubmed/20437561	Beeler JA, Cao ZF, Kheirbek MA, Ding Y, Koranda J, Murakami M, Kang UJ, Zhuang X.	Ann Neurol. 2010 May;67(5):639-47.	Ann Neurol. 2010	PubMed	citation	PMID:20437561	pubmed	20437561	create date:2010/05/04 | first author:Beeler JA
Role of CD8+ CD25+ Foxp3+ regulatory T cells in multiple sclerosis.	/pubmed/20437560	Correale J, Villa A.	Ann Neurol. 2010 May;67(5):625-38.	Ann Neurol. 2010	PubMed	citation	PMID:20437560	pubmed	20437560	create date:2010/05/04 | first author:Correale J
Vitamin D status is associated with relapse rate in pediatric-onset multiple sclerosis.	/pubmed/20437559	Mowry EM, Krupp LB, Milazzo M, Chabas D, Strober JB, Belman AL, McDonald JC, Oksenberg JR, Bacchetti P, Waubant E.	Ann Neurol. 2010 May;67(5):618-24.	Ann Neurol. 2010	PubMed	citation	PMID:20437559	pubmed	20437559	create date:2010/05/04 | first author:Mowry EM
Recurrent spreading depolarizations after subarachnoid hemorrhage decreases oxygen availability in human cerebral cortex.	/pubmed/20437558	Bosche B, Graf R, Ernestus RI, Dohmen C, Reithmeier T, Brinker G, Strong AJ, Dreier JP, Woitzik J; Members of the Cooperative Study of Brain Injury Depolarizations (COSBID).	Ann Neurol. 2010 May;67(5):607-17.	Ann Neurol. 2010	PubMed	citation	PMID:20437558	pubmed	20437558	create date:2010/05/04 | first author:Bosche B
L-type calcium channel blockers and Parkinson disease in Denmark.	/pubmed/20437557	Ritz B, Rhodes SL, Qian L, Schernhammer E, Olsen JH, Friis S.	Ann Neurol. 2010 May;67(5):600-6.	Ann Neurol. 2010	PubMed	citation	PMID:20437557	pubmed	20437557	create date:2010/05/04 | first author:Ritz B
Anticoagulants in pediatric cerebral sinovenous thrombosis: a safety and outcome study.	/pubmed/20437556	Moharir MD, Shroff M, Stephens D, Pontigon AM, Chan A, MacGregor D, Mikulis D, Adams M, deVeber G.	Ann Neurol. 2010 May;67(5):590-9.	Ann Neurol. 2010	PubMed	citation	PMID:20437556	pubmed	20437556	create date:2010/05/04 | first author:Moharir MD
Standardized discharge orders after stroke: results of the quality improvement in stroke prevention (QUISP) cluster randomized trial.	/pubmed/20437555	Johnston SC, Sidney S, Hills NK, Grosvenor D, Klingman JG, Bernstein A, Levin E.	Ann Neurol. 2010 May;67(5):579-89.	Ann Neurol. 2010	PubMed	citation	PMID:20437555	pubmed	20437555	create date:2010/05/04 | first author:Johnston SC
Randomized, controlled trial of insulin for acute poststroke hyperglycemia.	/pubmed/20437554	McCormick M, Hadley D, McLean JR, Macfarlane JA, Condon B, Muir KW.	Ann Neurol. 2010 May;67(5):570-8.	Ann Neurol. 2010	PubMed	citation	PMID:20437554	pubmed	20437554	create date:2010/05/04 | first author:McCormick M
How to design an opioid drug that causes reduced tolerance and dependence.	/pubmed/20437553	Berger AC, Whistler JL.	Ann Neurol. 2010 May;67(5):559-69.	Ann Neurol. 2010	PubMed	citation	PMID:20437553	pubmed	20437553	create date:2010/05/04 | first author:Berger AC
Aggressive glucose control in acute stroke is the answer in the imaging?	/pubmed/20437552	Johnston KC, Parsons M.	Ann Neurol. 2010 May;67(5):557-8. No abstract available.	Ann Neurol. 2010	PubMed	citation	PMID:20437552	pubmed	20437552	create date:2010/05/04 | first author:Johnston KC
NerveCenter: continuing the debate over CT radiation exposure: former FDA scientist-reviewer claims warnings ignored.	/pubmed/20437551	Samson K.	Ann Neurol. 2010 May;67(5):A7-9. No abstract available.	Ann Neurol. 2010	PubMed	citation	PMID:20437551	pubmed	20437551	create date:2010/05/04 | first author:Samson K
Supply does not satisfy demand in child neurology.	/pubmed/20437550	Ferriero DM, Hauser SL.	Ann Neurol. 2010 May;67(5):A5-6. No abstract available.	Ann Neurol. 2010	PubMed	citation	PMID:20437550	pubmed	20437550	create date:2010/05/04 | first author:Ferriero DM
Predicted pathogenic missense mutation of PGRN found in a normal control.	/pubmed/20373362	Kim HJ, Seong MW, Yun JY, Park SS, Lee JY, Jeon BS.	Ann Neurol. 2010 Mar;67(3):415-6. No abstract available.	Ann Neurol. 2010	PubMed	citation	PMID:20373362	pubmed	20373362	create date:2010/04/08 | first author:Kim HJ
Reply to: SNCA variants are associated with increased risk of multiple system atrophy.	/pubmed/20373361	Ross OA, Vilariño-Güell C, Wszolek ZK, Farrer MJ, Dickson DW.	Ann Neurol. 2010 Mar;67(3):414-5. No abstract available.	Ann Neurol. 2010	PubMed	citation	PMID:20373361	pubmed	20373361	create date:2010/04/08 | first author:Ross OA
Enhancing the neurologist's role in complex regional pain syndrome.	/pubmed/20373360	Moseley GL, Thacker M, Flor H.	Ann Neurol. 2010 Mar;67(3):414. No abstract available.	Ann Neurol. 2010	PubMed	citation	PMID:20373360	pubmed	20373360	create date:2010/04/08 | first author:Moseley GL
Dystonia in complex regional pain syndrome type I.	/pubmed/20373359	Lang AE, Chen R.	Ann Neurol. 2010 Mar;67(3):412-4. No abstract available.	Ann Neurol. 2010	PubMed	citation	PMID:20373359	pubmed	20373359	create date:2010/04/08 | first author:Lang AE
The PDXK rs2010795 variant is not associated with Parkinson disease in Italy.	/pubmed/20373357	Guella I, Asselta R, Tesei S, Zini M, Pezzoli G, Duga S.	Ann Neurol. 2010 Mar;67(3):411-2; author reply 412. No abstract available.	Ann Neurol. 2010	PubMed	citation	PMID:20373357	pubmed	20373357	create date:2010/04/08 | first author:Guella I
Serologic markers of neurologic diseases: the control groups.	/pubmed/20373356	Cohen AB.	Ann Neurol. 2010 Mar;67(3):409; author reply 409. No abstract available.	Ann Neurol. 2010	PubMed	citation	PMID:20373356	pubmed	20373356	create date:2010/04/08 | first author:Cohen AB
Association of pyridoxal kinase and Parkinson disease.	/pubmed/20373354	Vilariño-Güell C, Wider C, Aasly JO, White LR, Rajput A, Rajput AH, Lynch T, Krygowska-Wajs A, Jasinska-Myga B, Opala G, Barcikowska M, Czyzewski K, Wu RM, Uitti RJ, Wszolek ZK, Farrer MJ, Ross OA.	Ann Neurol. 2010 Mar;67(3):409-11. No abstract available.	Ann Neurol. 2010	PubMed	citation	PMID:20373354	pubmed	20373354	create date:2010/04/08 | first author:Vilariño-Güell C
Arginine test is not reliable for diagnosing cerebellar multiple system atrophy.	/pubmed/20373353	Gardner RC, Schmahmann JD.	Ann Neurol. 2010 Mar;67(3):404-8.	Ann Neurol. 2010	PubMed	citation	PMID:20373353	pubmed	20373353	create date:2010/04/08 | first author:Gardner RC
Pregnancy increases the growth rates of World Health Organization grade II gliomas.	/pubmed/20373352	Pallud J, Mandonnet E, Deroulers C, Fontaine D, Badoual M, Capelle L, Guillet-May F, Page P, Peruzzi P, Jouanneau E, Frenay M, Cartalat-Carel S, Duffau H, Taillandier L; Club de Neuro-Oncologie de la Société Française de Neurochirurgie (SFNC); Association des Neuro-Oncologues d'Expression Française (ANOCEF).	Ann Neurol. 2010 Mar;67(3):398-404.	Ann Neurol. 2010	PubMed	citation	PMID:20373352	pubmed	20373352	create date:2010/04/08 | first author:Pallud J
Reduced amygdala activity during aversive conditioning in human narcolepsy.	/pubmed/20373351	Ponz A, Khatami R, Poryazova R, Werth E, Boesiger P, Schwartz S, Bassetti CL.	Ann Neurol. 2010 Mar;67(3):394-8.	Ann Neurol. 2010	PubMed	citation	PMID:20373351	pubmed	20373351	create date:2010/04/08 | first author:Ponz A
Dysferlin overexpression in skeletal muscle produces a progressive myopathy.	/pubmed/20373350	Glover LE, Newton K, Krishnan G, Bronson R, Boyle A, Krivickas LS, Brown RH Jr.	Ann Neurol. 2010 Mar;67(3):384-93.	Ann Neurol. 2010	PubMed	citation	PMID:20373350	pubmed	20373350	create date:2010/04/08 | first author:Glover LE
A 3-year magnetic resonance imaging study of cortical lesions in relapse-onset multiple sclerosis.	/pubmed/20373349	Calabrese M, Rocca MA, Atzori M, Mattisi I, Favaretto A, Perini P, Gallo P, Filippi M.	Ann Neurol. 2010 Mar;67(3):376-83.	Ann Neurol. 2010	PubMed	citation	PMID:20373349	pubmed	20373349	create date:2010/04/08 | first author:Calabrese M
Resting interhemispheric functional magnetic resonance imaging connectivity predicts performance after stroke.	/pubmed/20373348	Carter AR, Astafiev SV, Lang CE, Connor LT, Rengachary J, Strube MJ, Pope DL, Shulman GL, Corbetta M.	Ann Neurol. 2010 Mar;67(3):365-75.	Ann Neurol. 2010	PubMed	citation	PMID:20373348	pubmed	20373348	create date:2010/04/08 | first author:Carter AR
Cognition, reserve, and amyloid deposition in normal aging.	/pubmed/20373347	Rentz DM, Locascio JJ, Becker JA, Moran EK, Eng E, Buckner RL, Sperling RA, Johnson KA.	Ann Neurol. 2010 Mar;67(3):353-64.	Ann Neurol. 2010	PubMed	citation	PMID:20373347	pubmed	20373347	create date:2010/04/08 | first author:Rentz DM
Does cortical mapping protect naming if surgery includes hippocampal resection?	/pubmed/20373346	Hamberger MJ, Seidel WT, Goodman RR, McKhann GM 2nd.	Ann Neurol. 2010 Mar;67(3):345-52.	Ann Neurol. 2010	PubMed	citation	PMID:20373346	pubmed	20373346	create date:2010/04/08 | first author:Hamberger MJ
Delirium after coronary artery bypass graft surgery and late mortality.	/pubmed/20373345	Gottesman RF, Grega MA, Bailey MM, Pham LD, Zeger SL, Baumgartner WA, Selnes OA, McKhann GM.	Ann Neurol. 2010 Mar;67(3):338-44.	Ann Neurol. 2010	PubMed	citation	PMID:20373345	pubmed	20373345	create date:2010/04/08 | first author:Gottesman RF
Triptan-induced latent sensitization: a possible basis for medication overuse headache.	/pubmed/20373344	De Felice M, Ossipov MH, Wang R, Lai J, Chichorro J, Meng I, Dodick DW, Vanderah TW, Dussor G, Porreca F.	Ann Neurol. 2010 Mar;67(3):325-37.	Ann Neurol. 2010	PubMed	citation	PMID:20373344	pubmed	20373344	create date:2010/04/08 | first author:De Felice M
Relationship between atrophy and beta-amyloid deposition in Alzheimer disease.	/pubmed/20373343	Chételat G, Villemagne VL, Bourgeat P, Pike KE, Jones G, Ames D, Ellis KA, Szoeke C, Martins RN, O'Keefe GJ, Salvado O, Masters CL, Rowe CC; Australian Imaging Biomarkers and Lifestyle Research Group.	Ann Neurol. 2010 Mar;67(3):317-24.	Ann Neurol. 2010	PubMed	citation	PMID:20373343	pubmed	20373343	create date:2010/04/08 | first author:Chételat G
Effect of apolipoprotein E on biomarkers of amyloid load and neuronal pathology in Alzheimer disease.	/pubmed/20373342	Vemuri P, Wiste HJ, Weigand SD, Knopman DS, Shaw LM, Trojanowski JQ, Aisen PS, Weiner M, Petersen RC, Jack CR Jr; Alzheimer's Disease Neuroimaging Initiative.	Ann Neurol. 2010 Mar;67(3):308-16.	Ann Neurol. 2010	PubMed	citation	PMID:20373342	pubmed	20373342	create date:2010/04/08 | first author:Vemuri P
Prognostication after cardiac arrest and hypothermia: a prospective study.	/pubmed/20373341	Rossetti AO, Oddo M, Logroscino G, Kaplan PW.	Ann Neurol. 2010 Mar;67(3):301-7.	Ann Neurol. 2010	PubMed	citation	PMID:20373341	pubmed	20373341	create date:2010/04/08 | first author:Rossetti AO
RNA-mediated neurodegeneration in repeat expansion disorders.	/pubmed/20373340	Todd PK, Paulson HL.	Ann Neurol. 2010 Mar;67(3):291-300. Review.	Ann Neurol. 2010	PubMed	citation	PMID:20373340	pubmed	20373340	create date:2010/04/08 | first author:Todd PK
Chronic cerebrospinal venous insufficiency and multiple sclerosis.	/pubmed/20373339	Khan O, Filippi M, Freedman MS, Barkhof F, Dore-Duffy P, Lassmann H, Trapp B, Bar-Or A, Zak I, Siegel MJ, Lisak R.	Ann Neurol. 2010 Mar;67(3):286-90.	Ann Neurol. 2010	PubMed	citation	PMID:20373339	pubmed	20373339	create date:2010/04/08 | first author:Khan O
Beyond diagnosis: what biomarkers are teaching us about the bio"logy of Alzheimer disease."	/pubmed/20373338	Rabinovici GD, Roberson ED.	Ann Neurol. 2010 Mar;67(3):283-5. No abstract available.	Ann Neurol. 2010	PubMed	citation	PMID:20373338	pubmed	20373338	create date:2010/04/08 | first author:Rabinovici GD
NerveCenter: Office of Inspector General warns NIH on lax COI oversight as many academic medical centers look inward.	/pubmed/20373337	Samson K.	Ann Neurol. 2010 Mar;67(3):A7-A10. No abstract available.	Ann Neurol. 2010	PubMed	citation	PMID:20373337	pubmed	20373337	create date:2010/04/08 | first author:Samson K
Predicting neurologic outcomes after cardiac arrest: the crystal ball becomes cloudy.	/pubmed/20373336	Josephson SA.	Ann Neurol. 2010 Mar;67(3):A5-6. No abstract available.	Ann Neurol. 2010	PubMed	citation	PMID:20373336	pubmed	20373336	create date:2010/04/08 | first author:Josephson SA
Childhood absence epilepsy as a manifestation of GLUT1 deficiency.	/pubmed/20225310	Rotstein M, De Vivo DC.	Ann Neurol. 2010 Feb;67(2):272-3; author reply 273. No abstract available.	Ann Neurol. 2010	PubMed	citation	PMID:20225310	pubmed	20225310	create date:2010/03/13 | first author:Rotstein M
Reply.	/pubmed/20225309	Woodworth J, Subramanyam M, Rogge M.	Ann Neurol. 2010 Feb;67(2):272. No abstract available.	Ann Neurol. 2010	PubMed	citation	PMID:20225309	pubmed	20225309	create date:2010/03/13 | first author:Woodworth J
Reply.	/pubmed/20225308	Bozic C, LaGuette J, Sandrock A.	Ann Neurol. 2010 Feb;67(2):271-2. No abstract available.	Ann Neurol. 2010	PubMed	citation	PMID:20225308	pubmed	20225308	create date:2010/03/13 | first author:Bozic C
Reply.	/pubmed/20225306	Bourdette D, Neuwelt E, Doolittle N, Kraemer D.	Ann Neurol. 2010 Feb;67(2):270-1; author reply 271. No abstract available.	Ann Neurol. 2010	PubMed	citation	PMID:20225306	pubmed	20225306	create date:2010/03/13 | first author:Bourdette D
Concerns on unpredictable pharmacokinetics and pharmacodynamics of natalizumab.	/pubmed/20225305	Focosi D.	Ann Neurol. 2010 Feb;67(2):270; author reply 271. No abstract available.	Ann Neurol. 2010	PubMed	citation	PMID:20225305	pubmed	20225305	create date:2010/03/13 | first author:Focosi D
The location of white matter lesions and gait--a voxel-based study.	/pubmed/20225293	Srikanth V, Phan TG, Chen J, Beare R, Stapleton JM, Reutens DC.	Ann Neurol. 2010 Feb;67(2):265-9.	Ann Neurol. 2010	PubMed	citation	PMID:20225293	pubmed	20225293	create date:2010/03/13 | first author:Srikanth V
Human leukocyte antigen-DR15, low infant sibling exposure and multiple sclerosis: gene-environment interaction.	/pubmed/20225292	van der Mei IA, Ponsonby AL, Taylor BV, Stankovich J, Dickinson JL, Foote S, Kemp A, Dwyer T.	Ann Neurol. 2010 Feb;67(2):261-5.	Ann Neurol. 2010	PubMed	citation	PMID:20225292	pubmed	20225292	create date:2010/03/13 | first author:van der Mei IA
Title	URL	Description	Details	ShortDetails	Resource	Type	Identifiers	Db	EntrezUID	Properties
Local institutional review board (IRB) review of a multicenter trial: local costs without local context.	/pubmed/20225291	Ravina B, Deuel L, Siderowf A, Dorsey ER.	Ann Neurol. 2010 Feb;67(2):258-60.	Ann Neurol. 2010	PubMed	citation	PMID:20225291	pubmed	20225291	create date:2010/03/13 | first author:Ravina B
Hippocampal interictal spikes disrupt cognition in rats.	/pubmed/20225290	Kleen JK, Scott RC, Holmes GL, Lenck-Santini PP.	Ann Neurol. 2010 Feb;67(2):250-7.	Ann Neurol. 2010	PubMed	citation	PMID:20225290	pubmed	20225290	create date:2010/03/13 | first author:Kleen JK
Neuroprotective effects of zonisamide target astrocyte.	/pubmed/20225289	Asanuma M, Miyazaki I, Diaz-Corrales FJ, Kimoto N, Kikkawa Y, Takeshima M, Miyoshi K, Murata M.	Ann Neurol. 2010 Feb;67(2):239-49.	Ann Neurol. 2010	PubMed	citation	PMID:20225289	pubmed	20225289	create date:2010/03/13 | first author:Asanuma M
Withdrawal of antiepileptic drugs after neocortical epilepsy surgery.	/pubmed/20225284	Park KI, Lee SK, Chu K, Jung KH, Bae EK, Kim JS, Lee JJ, Lee SY, Chung CK.	Ann Neurol. 2010 Feb;67(2):230-8.	Ann Neurol. 2010	PubMed	citation	PMID:20225284	pubmed	20225284	create date:2010/03/13 | first author:Park KI
Microemboli may link spreading depression, migraine aura, and patent foramen ovale.	/pubmed/20225282	Nozari A, Dilekoz E, Sukhotinsky I, Stein T, Eikermann-Haerter K, Liu C, Wang Y, Frosch MP, Waeber C, Ayata C, Moskowitz MA.	Ann Neurol. 2010 Feb;67(2):221-9.	Ann Neurol. 2010	PubMed	citation	PMID:20225282	pubmed	20225282	create date:2010/03/13 | first author:Nozari A
High-frequency electroencephalographic oscillations correlate with outcome of epilepsy surgery.	/pubmed/20225281	Jacobs J, Zijlmans M, Zelmann R, Chatillon CE, Hall J, Olivier A, Dubeau F, Gotman J.	Ann Neurol. 2010 Feb;67(2):209-20.	Ann Neurol. 2010	PubMed	citation	PMID:20225281	pubmed	20225281	create date:2010/03/13 | first author:Jacobs J
Muscle magnetic resonance imaging involvement in muscular dystrophies with rigidity of the spine.	/pubmed/20225280	Mercuri E, Clements E, Offiah A, Pichiecchio A, Vasco G, Bianco F, Berardinelli A, Manzur A, Pane M, Messina S, Gualandi F, Ricci E, Rutherford M, Muntoni F.	Ann Neurol. 2010 Feb;67(2):201-8.	Ann Neurol. 2010	PubMed	citation	PMID:20225280	pubmed	20225280	create date:2010/03/13 | first author:Mercuri E
The child is father to the man: developmental roles for proteins of importance for neurodegenerative disease.	/pubmed/20225270	Rogers D, Schor NF.	Ann Neurol. 2010 Feb;67(2):151-8. Review.	Ann Neurol. 2010	PubMed	citation	PMID:20225270	pubmed	20225270	create date:2010/03/13 | first author:Rogers D
Elevated Epstein-Barr virus-encoded nuclear antigen-1 immune responses predict conversion to multiple sclerosis.	/pubmed/20225269	Lünemann JD, Tintoré M, Messmer B, Strowig T, Rovira A, Perkal H, Caballero E, Münz C, Montalban X, Comabella M.	Ann Neurol. 2010 Feb;67(2):159-69.	Ann Neurol. 2010	PubMed	citation	PMID:20225269	pubmed	20225269	create date:2010/03/13 | first author:Lünemann JD
Can multiple IRBs spoil the broth?	/pubmed/20225267	Goldman EB.	Ann Neurol. 2010 Feb;67(2):149-50. No abstract available.	Ann Neurol. 2010	PubMed	citation	PMID:20225267	pubmed	20225267	create date:2010/03/13 | first author:Goldman EB
Nerve center: gene therapy: back from the brink.	/pubmed/20225264	Patoine B.	Ann Neurol. 2010 Feb;67(2):A7-8. No abstract available.	Ann Neurol. 2010	PubMed	citation	PMID:20225264	pubmed	20225264	create date:2010/03/13 | first author:Patoine B
Getting youth in the game: can we accelerate training for clinician-scientists?	/pubmed/20225263	Hauser SL, Lowenstein DH, Johnston SC.	Ann Neurol. 2010 Feb;67(2):A5-6. No abstract available.	Ann Neurol. 2010	PubMed	citation	PMID:20225263	pubmed	20225263	create date:2010/03/13 | first author:Hauser SL
Long-term survival with favorable cognitive outcome after chemotherapy in primary central nervous system lymphoma.	/pubmed/20225195	Juergens A, Pels H, Rogowski S, Fliessbach K, Glasmacher A, Engert A, Reiser M, Diehl V, Vogt-Schaden M, Egerer G, Schackert G, Reichmann H, Kroschinsky F, Bode U, Herrlinger U, Linnebank M, Deckert M, Fimmers R, Schmidt-Wolf IG, Schlegel U.	Ann Neurol. 2010 Feb;67(2):182-9.	Ann Neurol. 2010	PubMed	citation	PMID:20225195	pubmed	20225195	create date:2010/03/13 | first author:Juergens A
Abnormal activity in reward brain circuits in human narcolepsy with cataplexy.	/pubmed/20225193	Ponz A, Khatami R, Poryazova R, Werth E, Boesiger P, Bassetti CL, Schwartz S.	Ann Neurol. 2010 Feb;67(2):190-200.	Ann Neurol. 2010	PubMed	citation	PMID:20225193	pubmed	20225193	create date:2010/03/13 | first author:Ponz A
Extrastriatal dopaminergic dysfunction in tourette syndrome.	/pubmed/20225192	Steeves TD, Ko JH, Kideckel DM, Rusjan P, Houle S, Sandor P, Lang AE, Strafella AP.	Ann Neurol. 2010 Feb;67(2):170-81.	Ann Neurol. 2010	PubMed	citation	PMID:20225192	pubmed	20225192	create date:2010/03/13 | first author:Steeves TD
Status report: the Annals in 2010.	/pubmed/20186980	Hauser SL, Johnston SC, Ferriero DM, Lowenstein DH, Josephson SA, Messing RO, Oksenberg JR, Stewart AF.	Ann Neurol. 2010 Jan;67(1):A5-12. No abstract available.	Ann Neurol. 2010	PubMed	citation	PMID:20186980	pubmed	20186980	create date:2010/02/27 | first author:Hauser SL
Acute hyperglycemia produces transient improvement in glucose transporter type 1 deficiency.	/pubmed/20186957	Akman CI, Engelstad K, Hinton VJ, Ullner P, Koenigsberger D, Leary L, Wang D, De Vivo DC.	Ann Neurol. 2010 Jan;67(1):31-40.	Ann Neurol. 2010	PubMed	citation	PMID:20186957	pubmed	20186957	create date:2010/02/27 | first author:Akman CI
Neuroplasticity predicts outcome of optic neuritis independent of tissue damage.	/pubmed/20186956	Jenkins TM, Toosy AT, Ciccarelli O, Miszkiel KA, Wheeler-Kingshott CA, Henderson AP, Kallis C, Mancini L, Plant GT, Miller DH, Thompson AJ.	Ann Neurol. 2010 Jan;67(1):99-113.	Ann Neurol. 2010	PubMed	citation	PMID:20186956	pubmed	20186956	create date:2010/02/27 | first author:Jenkins TM
High cortical spreading depression susceptibility and migraine-associated symptoms in Ca(v)2.1 S218L mice.	/pubmed/20186955	van den Maagdenberg AM, Pizzorusso T, Kaja S, Terpolilli N, Shapovalova M, Hoebeek FE, Barrett CF, Gherardini L, van de Ven RC, Todorov B, Broos LA, Tottene A, Gao Z, Fodor M, De Zeeuw CI, Frants RR, Plesnila N, Plomp JJ, Pietrobon D, Ferrari MD.	Ann Neurol. 2010 Jan;67(1):85-98.	Ann Neurol. 2010	PubMed	citation	PMID:20186955	pubmed	20186955	create date:2010/02/27 | first author:van den Maagdenberg AM
PLA2G6 mutations and Parkinson's disease.	/pubmed/20186954	Tan EK, Ho P, Tan L, Prakash KM, Zhao Y.	Ann Neurol. 2010 Jan;67(1):148. No abstract available.	Ann Neurol. 2010	PubMed	citation	PMID:20186954	pubmed	20186954	create date:2010/02/27 | first author:Tan EK
Early sacral neuromodulation prevents urinary incontinence after complete spinal cord injury.	/pubmed/20186953	Sievert KD, Amend B, Gakis G, Toomey P, Badke A, Kaps HP, Stenzl A.	Ann Neurol. 2010 Jan;67(1):74-84.	Ann Neurol. 2010	PubMed	citation	PMID:20186953	pubmed	20186953	create date:2010/02/27 | first author:Sievert KD
Depletion of the neural precursor cell pool by glucocorticoids.	/pubmed/20186952	Yu S, Patchev AV, Wu Y, Lu J, Holsboer F, Zhang JZ, Sousa N, Almeida OF.	Ann Neurol. 2010 Jan;67(1):21-30.	Ann Neurol. 2010	PubMed	citation	PMID:20186952	pubmed	20186952	create date:2010/02/27 | first author:Yu S
In response to a gamma-secretase inhibitor decreases amyloid-beta production in the central nervous system"."	/pubmed/20186950	Raybon JJ, Albright CF.	Ann Neurol. 2010 Jan;67(1):143-4; author reply 144-5. No abstract available.	Ann Neurol. 2010	PubMed	citation	PMID:20186950	pubmed	20186950	create date:2010/02/27 | first author:Raybon JJ
In search of lost time from Demonic Possession" to anti-N-methyl-D-aspartate receptor encephalitis."	/pubmed/20186949	Sébire G.	Ann Neurol. 2010 Jan;67(1):141-2; author reply 142-3. No abstract available.	Ann Neurol. 2010	PubMed	citation	PMID:20186949	pubmed	20186949	create date:2010/02/27 | first author:Sébire G
Predicting seizure control: cortical excitability and antiepileptic medication.	/pubmed/20186859	Badawy RA, Macdonell RA, Berkovic SF, Newton MR, Jackson GD.	Ann Neurol. 2010 Jan;67(1):64-73.	Ann Neurol. 2010	PubMed	citation	PMID:20186859	pubmed	20186859	create date:2010/02/27 | first author:Badawy RA
Interferon-stimulated gene 15 (ISG15) conjugates proteins in dermatomyositis muscle with perifascicular atrophy.	/pubmed/20186858	Salajegheh M, Kong SW, Pinkus JL, Walsh RJ, Liao A, Nazareno R, Amato AA, Krastins B, Morehouse C, Higgs BW, Jallal B, Yao Y, Sarracino DA, Parker KC, Greenberg SA.	Ann Neurol. 2010 Jan;67(1):53-63.	Ann Neurol. 2010	PubMed	citation	PMID:20186858	pubmed	20186858	create date:2010/02/27 | first author:Salajegheh M
Age and energy intake interact to modify cell stress pathways and stroke outcome.	/pubmed/20186857	Arumugam TV, Phillips TM, Cheng A, Morrell CH, Mattson MP, Wan R.	Ann Neurol. 2010 Jan;67(1):41-52.	Ann Neurol. 2010	PubMed	citation	PMID:20186857	pubmed	20186857	create date:2010/02/27 | first author:Arumugam TV
Dementia incidence continues to increase with age in the oldest old: the 90+ study.	/pubmed/20186856	Corrada MM, Brookmeyer R, Paganini-Hill A, Berlau D, Kawas CH.	Ann Neurol. 2010 Jan;67(1):114-21.	Ann Neurol. 2010	PubMed	citation	PMID:20186856	pubmed	20186856	create date:2010/02/27 | first author:Corrada MM
What role for genetics in the prediction of multiple sclerosis?	/pubmed/20186855	Sawcer S, Ban M, Wason J, Dudbridge F.	Ann Neurol. 2010 Jan;67(1):3-10.	Ann Neurol. 2010	PubMed	citation	PMID:20186855	pubmed	20186855	create date:2010/02/27 | first author:Sawcer S
Music and mental illness.	/pubmed/20186854	Moses H 3rd.	Ann Neurol. 2010 Jan;67(1):141. No abstract available.	Ann Neurol. 2010	PubMed	citation	PMID:20186854	pubmed	20186854	create date:2010/02/27 | first author:Moses H 3rd
APOE predicts amyloid-beta but not tau Alzheimer pathology in cognitively normal aging.	/pubmed/20186853	Morris JC, Roe CM, Xiong C, Fagan AM, Goate AM, Holtzman DM, Mintun MA.	Ann Neurol. 2010 Jan;67(1):122-31.	Ann Neurol. 2010	PubMed	citation	PMID:20186853	pubmed	20186853	create date:2010/02/27 | first author:Morris JC
Contractures and hypertrophic cardiomyopathy in a novel FHL1 mutation.	/pubmed/20186852	Knoblauch H, Geier C, Adams S, Budde B, Rudolph A, Zacharias U, Schulz-Menger J, Spuler A, Yaou RB, Nürnberg P, Voit T, Bonne G, Spuler S.	Ann Neurol. 2010 Jan;67(1):136-40.	Ann Neurol. 2010	PubMed	citation	PMID:20186852	pubmed	20186852	create date:2010/02/27 | first author:Knoblauch H
Myostatin depletion: a therapy for Ehlers-Danlos syndrome?	/pubmed/20186851	Prontera P, Belcastro V, Calabresi P, Donti E.	Ann Neurol. 2010 Jan;67(1):147-8. No abstract available.	Ann Neurol. 2010	PubMed	citation	PMID:20186851	pubmed	20186851	create date:2010/02/27 | first author:Prontera P
Developmental plasticity connects visual cortex to motoneurons after stroke.	/pubmed/20186850	Basu A, Graziadio S, Smith M, Clowry GJ, Cioni G, Eyre JA.	Ann Neurol. 2010 Jan;67(1):132-6.	Ann Neurol. 2010	PubMed	citation	PMID:20186850	pubmed	20186850	create date:2010/02/27 | first author:Basu A
Awakening of the sleeping giant: obesity and stroke in China.	/pubmed/20186849	Kurth T, Leitzmann MF.	Ann Neurol. 2010 Jan;67(1):1-2. No abstract available.	Ann Neurol. 2010	PubMed	citation	PMID:20186849	pubmed	20186849	create date:2010/02/27 | first author:Kurth T
Experimental multiple sclerosis vascular shunting procedure halted at Stanford.	/pubmed/20186848	[No authors listed]	Ann Neurol. 2010 Jan;67(1):A13-5. No abstract available.	Ann Neurol. 2010	PubMed	citation	PMID:20186848	pubmed	20186848	create date:2010/02/27
Body mass index and risk of stroke among Chinese men and women.	/pubmed/20186847	Bazzano LA, Gu D, Whelton MR, Wu X, Chen CS, Duan X, Chen J, Chen JC, He J.	Ann Neurol. 2010 Jan;67(1):11-20.	Ann Neurol. 2010	PubMed	citation	PMID:20186847	pubmed	20186847	create date:2010/02/27 | first author:Bazzano LA
Quality of life in the classic and hypermobility types of Ehlers-Danlos syndrome [corrected].	/pubmed/20186845	Castori M, Camerota F, Celletti C, Grammatico P, Padua L.	Ann Neurol. 2010 Jan;67(1):145-6; author reply 146-7. No abstract available. Erratum in: Ann Neurol. 2010 Mar;67(3):417.	Ann Neurol. 2010	PubMed	citation	PMID:20186845	pubmed	20186845	create date:2010/02/27 | first author:Castori M
A novel recessive Nefl mutation causes a severe, early-onset axonal neuropathy.	/pubmed/20039262	Yum SW, Zhang J, Mo K, Li J, Scherer SS.	Ann Neurol. 2009 Dec;66(6):759-70.	Ann Neurol. 2009	PubMed	citation	PMID:20039262	pubmed	20039262	create date:2009/12/30 | first author:Yum SW
Autism and other neuropsychiatric symptoms are prevalent in individuals with MeCP2 duplication syndrome.	/pubmed/20035514	Ramocki MB, Peters SU, Tavyev YJ, Zhang F, Carvalho CM, Schaaf CP, Richman R, Fang P, Glaze DG, Lupski JR, Zoghbi HY.	Ann Neurol. 2009 Dec;66(6):771-82.	Ann Neurol. 2009	PubMed	citation	PMID:20035514	pubmed	20035514	create date:2009/12/26 | first author:Ramocki MB
Three-dimensional surface maps link local atrophy and fast ripples in human epileptic hippocampus.	/pubmed/20035513	Ogren JA, Wilson CL, Bragin A, Lin JJ, Salamon N, Dutton RA, Luders E, Fields TA, Fried I, Toga AW, Thompson PM, Engel J Jr, Staba RJ.	Ann Neurol. 2009 Dec;66(6):783-91.	Ann Neurol. 2009	PubMed	citation	PMID:20035513	pubmed	20035513	create date:2009/12/26 | first author:Ogren JA
Magnetic resonance imaging-based quantitative iron mapping at 7-tesla remains to be elusive in multiple sclerosis.	/pubmed/20035512	Hasan KM, Narayana PA.	Ann Neurol. 2009 Dec;66(6):867; author reply 867. No abstract available.	Ann Neurol. 2009	PubMed	citation	PMID:20035512	pubmed	20035512	create date:2009/12/26 | first author:Hasan KM
Multiple sclerosis: distribution of inflammatory cells in newly forming lesions.	/pubmed/20035511	Henderson AP, Barnett MH, Parratt JD, Prineas JW.	Ann Neurol. 2009 Dec;66(6):739-53.	Ann Neurol. 2009	PubMed	citation	PMID:20035511	pubmed	20035511	create date:2009/12/26 | first author:Henderson AP
Multimodal microglia imaging of fiber tracts in acute subcortical stroke.	/pubmed/20035510	Radlinska BA, Ghinani SA, Lyon P, Jolly D, Soucy JP, Minuk J, Schirrmacher R, Thiel A.	Ann Neurol. 2009 Dec;66(6):825-32.	Ann Neurol. 2009	PubMed	citation	PMID:20035510	pubmed	20035510	create date:2009/12/26 | first author:Radlinska BA
Stimulation of the subthalamic nucleus and impulsivity: release your horses.	/pubmed/20035509	Ballanger B, van Eimeren T, Moro E, Lozano AM, Hamani C, Boulinguez P, Pellecchia G, Houle S, Poon YY, Lang AE, Strafella AP.	Ann Neurol. 2009 Dec;66(6):817-24.	Ann Neurol. 2009	PubMed	citation	PMID:20035509	pubmed	20035509	create date:2009/12/26 | first author:Ballanger B
Perfusion computed tomography in the acute phase of mild head injury: regional dysfunction and prognostic value.	/pubmed/20035508	Metting Z, Rödiger LA, Stewart RE, Oudkerk M, De Keyser J, van der Naalt J.	Ann Neurol. 2009 Dec;66(6):809-16.	Ann Neurol. 2009	PubMed	citation	PMID:20035508	pubmed	20035508	create date:2009/12/26 | first author:Metting Z
Molecularly targeted therapies for glioma.	/pubmed/20035507	Yamanaka R, Saya H.	Ann Neurol. 2009 Dec;66(6):717-29.	Ann Neurol. 2009	PubMed	citation	PMID:20035507	pubmed	20035507	create date:2009/12/26 | first author:Yamanaka R
Copeptin: a novel, independent prognostic marker in patients with ischemic stroke.	/pubmed/20035506	Katan M, Fluri F, Morgenthaler NG, Schuetz P, Zweifel C, Bingisser R, Müller K, Meckel S, Gass A, Kappos L, Steck AJ, Engelter ST, Müller B, Christ-Crain M.	Ann Neurol. 2009 Dec;66(6):799-808. Erratum in: Ann Neurol. 2010 Feb;67(2):277-81.	Ann Neurol. 2009	PubMed	citation	PMID:20035506	pubmed	20035506	create date:2009/12/26 | first author:Katan M
NerveCenter: VA scuttles Gulf war illness single-source contract, reignites debate surrounding earmarking of funding for science.	/pubmed/20035505	Samson K.	Ann Neurol. 2009 Dec;66(6):A6-8. No abstract available.	Ann Neurol. 2009	PubMed	citation	PMID:20035505	pubmed	20035505	create date:2009/12/26 | first author:Samson K
Dicer ablation in oligodendrocytes provokes neuronal impairment in mice.	/pubmed/20035504	Shin D, Shin JY, McManus MT, Ptácek LJ, Fu YH.	Ann Neurol. 2009 Dec;66(6):843-57.	Ann Neurol. 2009	PubMed	citation	PMID:20035504	pubmed	20035504	create date:2009/12/26 | first author:Shin D
Title	URL	Description	Details	ShortDetails	Resource	Type	Identifiers	Db	EntrezUID	Properties
Single-cell expression profiling of dopaminergic neurons combined with association analysis identifies pyridoxal kinase as Parkinson's disease gene.	/pubmed/20035503	Elstner M, Morris CM, Heim K, Lichtner P, Bender A, Mehta D, Schulte C, Sharma M, Hudson G, Goldwurm S, Giovanetti A, Zeviani M, Burn DJ, McKeith IG, Perry RH, Jaros E, Krüger R, Wichmann HE, Schreiber S, Campbell H, Wilson JF, Wright AF, et al.	Ann Neurol. 2009 Dec;66(6):792-8.	Ann Neurol. 2009	PubMed	citation	PMID:20035503	pubmed	20035503	create date:2009/12/26 | first author:Elstner M
Intracranial atherosclerotic disease: an update.	/pubmed/20035502	Qureshi AI, Feldmann E, Gomez CR, Johnston SC, Kasner SE, Quick DC, Rasmussen PA, Suri MF, Taylor RA, Zaidat OO.	Ann Neurol. 2009 Dec;66(6):730-8. Review.	Ann Neurol. 2009	PubMed	citation	PMID:20035502	pubmed	20035502	create date:2009/12/26 | first author:Qureshi AI
Cardiovascular disease in epileptic patients: how to assess the clinical risk?	/pubmed/20035501	Belcastro V, Striano P.	Ann Neurol. 2009 Dec;66(6):868. No abstract available.	Ann Neurol. 2009	PubMed	citation	PMID:20035501	pubmed	20035501	create date:2009/12/26 | first author:Belcastro V
Gender differences in pediatric stroke: is elevated testosterone a risk factor for boys?	/pubmed/20035500	Vannucci SJ, Hurn PD.	Ann Neurol. 2009 Dec;66(6):713-4. No abstract available.	Ann Neurol. 2009	PubMed	citation	PMID:20035500	pubmed	20035500	create date:2009/12/26 | first author:Vannucci SJ
Research trainees in the clinical neurosciences: still a shallow pool.	/pubmed/20035495	Hauser SL, Johnston SC.	Ann Neurol. 2009 Dec;66(6):A4-5. No abstract available.	Ann Neurol. 2009	PubMed	citation	PMID:20035495	pubmed	20035495	create date:2009/12/26 | first author:Hauser SL
A sodium channel gene SCN9A polymorphism that increases nociceptor excitability.	/pubmed/20033988	Estacion M, Harty TP, Choi JS, Tyrrell L, Dib-Hajj SD, Waxman SG.	Ann Neurol. 2009 Dec;66(6):862-6.	Ann Neurol. 2009	PubMed	citation	PMID:20033988	pubmed	20033988	create date:2009/12/25 | first author:Estacion M
NEFL-related Charcot-Marie-tooth disease: an unraveling story.	/pubmed/20033987	Reilly MM.	Ann Neurol. 2009 Dec;66(6):714-6. No abstract available.	Ann Neurol. 2009	PubMed	citation	PMID:20033987	pubmed	20033987	create date:2009/12/25 | first author:Reilly MM
Antibodies to native myelin oligodendrocyte glycoprotein in children with inflammatory demyelinating central nervous system disease.	/pubmed/20033986	Brilot F, Dale RC, Selter RC, Grummel V, Kalluri SR, Aslam M, Busch V, Zhou D, Cepok S, Hemmer B.	Ann Neurol. 2009 Dec;66(6):833-42.	Ann Neurol. 2009	PubMed	citation	PMID:20033986	pubmed	20033986	create date:2009/12/25 | first author:Brilot F
Degeneration versus autoimmunity in multiple sclerosis.	/pubmed/20033985	Tsutsui S, Stys PK.	Ann Neurol. 2009 Dec;66(6):711-3. No abstract available.	Ann Neurol. 2009	PubMed	citation	PMID:20033985	pubmed	20033985	create date:2009/12/25 | first author:Tsutsui S
Role of endogenous testosterone concentration in pediatric stroke.	/pubmed/20033984	Normann S, de Veber G, Fobker M, Langer C, Kenet G, Bernard TJ, Fiedler B, Sträter R, Goldenberg NA, Nowak-Göttl U.	Ann Neurol. 2009 Dec;66(6):754-8.	Ann Neurol. 2009	PubMed	citation	PMID:20033984	pubmed	20033984	create date:2009/12/25 | first author:Normann S
High-intensity focused ultrasound for noninvasive functional neurosurgery.	/pubmed/20033983	Martin E, Jeanmonod D, Morel A, Zadicario E, Werner B.	Ann Neurol. 2009 Dec;66(6):858-61.	Ann Neurol. 2009	PubMed	citation	PMID:20033983	pubmed	20033983	create date:2009/12/25 | first author:Martin E
N-methyl-D-aspartate receptor antibodies in pediatric dyskinetic encephalitis lethargica.	/pubmed/19938173	Dale RC, Irani SR, Brilot F, Pillai S, Webster R, Gill D, Lang B, Vincent A.	Ann Neurol. 2009 Nov;66(5):704-9.	Ann Neurol. 2009	PubMed	citation	PMID:19938173	pubmed	19938173	create date:2009/11/26 | first author:Dale RC
Substantial early, but nonprogressive neuronal loss in multiple sclerosis (MS) spinal cord.	/pubmed/19938172	Schirmer L, Albert M, Buss A, Schulz-Schaeffer WJ, Antel JP, Brück W, Stadelmann C.	Ann Neurol. 2009 Nov;66(5):698-704.	Ann Neurol. 2009	PubMed	citation	PMID:19938172	pubmed	19938172	create date:2009/11/26 | first author:Schirmer L
Glutamate receptor-mediated ischemic injury of premyelinated central axons.	/pubmed/19938170	Alix JJ, Fern R.	Ann Neurol. 2009 Nov;66(5):682-93.	Ann Neurol. 2009	PubMed	citation	PMID:19938170	pubmed	19938170	create date:2009/11/26 | first author:Alix JJ
Chronic inflammatory demyelinating polyneuropathy sera inhibit axonal growth of mouse dorsal root ganglion neurons by activation of Rho-kinase.	/pubmed/19938169	Taniguchi J, Sawai S, Mori M, Kubo T, Kanai K, Misawa S, Isose S, Yamashita T, Kuwabara S.	Ann Neurol. 2009 Nov;66(5):694-7.	Ann Neurol. 2009	PubMed	citation	PMID:19938169	pubmed	19938169	create date:2009/11/26 | first author:Taniguchi J
Slowed progression in models of Huntington disease by adipose stem cell transplantation.	/pubmed/19938161	Lee ST, Chu K, Jung KH, Im WS, Park JE, Lim HC, Won CH, Shin SH, Lee SK, Kim M, Roh JK.	Ann Neurol. 2009 Nov;66(5):671-81.	Ann Neurol. 2009	PubMed	citation	PMID:19938161	pubmed	19938161	create date:2009/11/26 | first author:Lee ST
Interleukin-6 genotype and risk for cerebral palsy in term and near-term infants.	/pubmed/19938160	Wu YW, Croen LA, Torres AR, Van De Water J, Grether JK, Hsu NN.	Ann Neurol. 2009 Nov;66(5):663-70.	Ann Neurol. 2009	PubMed	citation	PMID:19938160	pubmed	19938160	create date:2009/11/26 | first author:Wu YW
A disconnection account of Gerstmann syndrome: functional neuroanatomy evidence.	/pubmed/19938150	Rusconi E, Pinel P, Eger E, LeBihan D, Thirion B, Dehaene S, Kleinschmidt A.	Ann Neurol. 2009 Nov;66(5):654-62. Erratum in: Ann Neurol. 2009 Dec;66(6):869.	Ann Neurol. 2009	PubMed	citation	PMID:19938150	pubmed	19938150	create date:2009/11/26 | first author:Rusconi E
Seizures, enhanced excitation, and increased vesicle number in Lis1 mutant mice.	/pubmed/19938147	Greenwood JS, Wang Y, Estrada RC, Ackerman L, Ohara PT, Baraban SC.	Ann Neurol. 2009 Nov;66(5):644-53.	Ann Neurol. 2009	PubMed	citation	PMID:19938147	pubmed	19938147	create date:2009/11/26 | first author:Greenwood JS
Intrathecal pathogenic anti-aquaporin-4 antibodies in early neuromyelitis optica.	/pubmed/19938104	Bennett JL, Lam C, Kalluri SR, Saikali P, Bautista K, Dupree C, Glogowska M, Case D, Antel JP, Owens GP, Gilden D, Nessler S, Stadelmann C, Hemmer B.	Ann Neurol. 2009 Nov;66(5):617-29.	Ann Neurol. 2009	PubMed	citation	PMID:19938104	pubmed	19938104	create date:2009/11/26 | first author:Bennett JL
Motor imagery after stroke: relating outcome to motor network connectivity.	/pubmed/19938103	Sharma N, Baron JC, Rowe JB.	Ann Neurol. 2009 Nov;66(5):604-16.	Ann Neurol. 2009	PubMed	citation	PMID:19938103	pubmed	19938103	create date:2009/11/26 | first author:Sharma N
Pharmacokinetics of intravenous immunoglobulin and outcome in Guillain-Barré syndrome.	/pubmed/19938102	Kuitwaard K, de Gelder J, Tio-Gillen AP, Hop WC, van Gelder T, van Toorenenbergen AW, van Doorn PA, Jacobs BC.	Ann Neurol. 2009 Nov;66(5):597-603.	Ann Neurol. 2009	PubMed	citation	PMID:19938102	pubmed	19938102	create date:2009/11/26 | first author:Kuitwaard K
Dopaminergic transplantation for Parkinson's disease: current status and future prospects.	/pubmed/19938101	Olanow CW, Kordower JH, Lang AE, Obeso JA.	Ann Neurol. 2009 Nov;66(5):591-6. Review.	Ann Neurol. 2009	PubMed	citation	PMID:19938101	pubmed	19938101	create date:2009/11/26 | first author:Olanow CW
Imaging the future of stroke: I. Ischemia.	/pubmed/19938071	Liebeskind DS.	Ann Neurol. 2009 Nov;66(5):574-90. Review.	Ann Neurol. 2009	PubMed	citation	PMID:19938071	pubmed	19938071	create date:2009/11/26 | first author:Liebeskind DS
Have we finally identified an autoimmune demyelinating disease?	/pubmed/19938069	Rodriguez M.	Ann Neurol. 2009 Nov;66(5):572-3. No abstract available.	Ann Neurol. 2009	PubMed	citation	PMID:19938069	pubmed	19938069	create date:2009/11/26 | first author:Rodriguez M
Reconnecting the dots after stroke.	/pubmed/19938067	Celnik P, Hillis AE.	Ann Neurol. 2009 Nov;66(5):570-1. No abstract available.	Ann Neurol. 2009	PubMed	citation	PMID:19938067	pubmed	19938067	create date:2009/11/26 | first author:Celnik P
Treatment for Guillain-Barré syndrome.	/pubmed/19938064	Cornblath DR, Hughes RA.	Ann Neurol. 2009 Nov;66(5):569-70. No abstract available.	Ann Neurol. 2009	PubMed	citation	PMID:19938064	pubmed	19938064	create date:2009/11/26 | first author:Cornblath DR
IOM task impossible: set the agenda for neurological comparative effectiveness research.	/pubmed/19938063	Johnston SC, Hauser SL.	Ann Neurol. 2009 Nov;66(5):A4-6. No abstract available.	Ann Neurol. 2009	PubMed	citation	PMID:19938063	pubmed	19938063	create date:2009/11/26 | first author:Johnston SC
Brain CT radiation snafu prompts FDA alert.	/pubmed/19938062	Samson K.	Ann Neurol. 2009 Nov;66(5):A7-9. No abstract available.	Ann Neurol. 2009	PubMed	citation	PMID:19938062	pubmed	19938062	create date:2009/11/26 | first author:Samson K
Neuromyelitis optica: pathogenicity of patient immunoglobulin in vivo.	/pubmed/19937948	Bradl M, Misu T, Takahashi T, Watanabe M, Mader S, Reindl M, Adzemovic M, Bauer J, Berger T, Fujihara K, Itoyama Y, Lassmann H.	Ann Neurol. 2009 Nov;66(5):630-43.	Ann Neurol. 2009	PubMed	citation	PMID:19937948	pubmed	19937948	create date:2009/11/26 | first author:Bradl M
Dopamine D2 receptor knockout mice develop features of Parkinson disease.	/pubmed/19847912	Tinsley RB, Bye CR, Parish CL, Tziotis-Vais A, George S, Culvenor JG, Li QX, Masters CL, Finkelstein DI, Horne MK.	Ann Neurol. 2009 Oct;66(4):472-84. Erratum in: Ann Neurol. 2009 Dec;66(6):869.	Ann Neurol. 2009	PubMed	citation	PMID:19847912	pubmed	19847912	create date:2009/10/23 | first author:Tinsley RB
Historical perspective: neurological advances from studies of war injuries and illnesses.	/pubmed/19847911	Lanska DJ.	Ann Neurol. 2009 Oct;66(4):444-59.	Ann Neurol. 2009	PubMed	citation	PMID:19847911	pubmed	19847911	create date:2009/10/23 | first author:Lanska DJ
Calcium/calmodulin-dependent serine protein kinase and mental retardation.	/pubmed/19847910	Hsueh YP.	Ann Neurol. 2009 Oct;66(4):438-43. Review.	Ann Neurol. 2009	PubMed	citation	PMID:19847910	pubmed	19847910	create date:2009/10/23 | first author:Hsueh YP
Neuroradiological diagnosis of idiopathic normal-pressure hydrocephalus: the search for the Holy Grail.	/pubmed/19847909	Moghekar A, Rigamonti D.	Ann Neurol. 2009 Oct;66(4):436-7. No abstract available.	Ann Neurol. 2009	PubMed	citation	PMID:19847909	pubmed	19847909	create date:2009/10/23 | first author:Moghekar A
Rituximab in patients with primary progressive multiple sclerosis: results of a randomized double-blind placebo-controlled multicenter trial.	/pubmed/19847908	Hawker K, O'Connor P, Freedman MS, Calabresi PA, Antel J, Simon J, Hauser S, Waubant E, Vollmer T, Panitch H, Zhang J, Chin P, Smith CH; OLYMPUS trial group.	Ann Neurol. 2009 Oct;66(4):460-71.	Ann Neurol. 2009	PubMed	citation	PMID:19847908	pubmed	19847908	create date:2009/10/23 | first author:Hawker K
Bleak prospects for primary progressive multiple sclerosis therapy: downs and downs, but a glimmer of hope.	/pubmed/19847907	Hartung HP, Aktas O.	Ann Neurol. 2009 Oct;66(4):429-32. No abstract available.	Ann Neurol. 2009	PubMed	citation	PMID:19847907	pubmed	19847907	create date:2009/10/23 | first author:Hartung HP
NerveCenter: media focus on 'miracle cure' for cerebral palsy pits science vs. hype.	/pubmed/19847906	Patoine B.	Ann Neurol. 2009 Oct;66(4):A9-11. No abstract available.	Ann Neurol. 2009	PubMed	citation	PMID:19847906	pubmed	19847906	create date:2009/10/23 | first author:Patoine B
Traumatic brain injury: a glimpse of order among the chaos?	/pubmed/19847905	Lowenstein DH.	Ann Neurol. 2009 Oct;66(4):A7-8. No abstract available.	Ann Neurol. 2009	PubMed	citation	PMID:19847905	pubmed	19847905	create date:2009/10/23 | first author:Lowenstein DH
Androgenic suppression of spreading depression in familial hemiplegic migraine type 1 mutant mice.	/pubmed/19847904	Eikermann-Haerter K, Baum MJ, Ferrari MD, van den Maagdenberg AM, Moskowitz MA, Ayata C.	Ann Neurol. 2009 Oct;66(4):564-8.	Ann Neurol. 2009	PubMed	citation	PMID:19847904	pubmed	19847904	create date:2009/10/23 | first author:Eikermann-Haerter K
Loss of hypocretin (orexin) neurons with traumatic brain injury.	/pubmed/19847903	Baumann CR, Bassetti CL, Valko PO, Haybaeck J, Keller M, Clark E, Stocker R, Tolnay M, Scammell TE.	Ann Neurol. 2009 Oct;66(4):555-9.	Ann Neurol. 2009	PubMed	citation	PMID:19847903	pubmed	19847903	create date:2009/10/23 | first author:Baumann CR
The graphemic/motor frontal area Exner's area revisited.	/pubmed/19847902	Roux FE, Dufor O, Giussani C, Wamain Y, Draper L, Longcamp M, Démonet JF.	Ann Neurol. 2009 Oct;66(4):537-45.	Ann Neurol. 2009	PubMed	citation	PMID:19847902	pubmed	19847902	create date:2009/10/23 | first author:Roux FE
SCARB2 mutations in progressive myoclonus epilepsy (PME) without renal failure.	/pubmed/19847901	Dibbens LM, Michelucci R, Gambardella A, Andermann F, Rubboli G, Bayly MA, Joensuu T, Vears DF, Franceschetti S, Canafoglia L, Wallace R, Bassuk AG, Power DA, Tassinari CA, Andermann E, Lehesjoki AE, Berkovic SF.	Ann Neurol. 2009 Oct;66(4):532-6.	Ann Neurol. 2009	PubMed	citation	PMID:19847901	pubmed	19847901	create date:2009/10/23 | first author:Dibbens LM
CCL21 overexpressed on lymphatic vessels drives thymic hyperplasia in myasthenia.	/pubmed/19847900	Berrih-Aknin S, Ruhlmann N, Bismuth J, Cizeron-Clairac G, Zelman E, Shachar I, Dartevelle P, de Rosbo NK, Le Panse R.	Ann Neurol. 2009 Oct;66(4):521-31.	Ann Neurol. 2009	PubMed	citation	PMID:19847900	pubmed	19847900	create date:2009/10/23 | first author:Berrih-Aknin S
Real-life impact of early interferon beta therapy in relapsing multiple sclerosis.	/pubmed/19847899	Trojano M, Pellegrini F, Paolicelli D, Fuiani A, Zimatore GB, Tortorella C, Simone IL, Patti F, Ghezzi A, Zipoli V, Rossi P, Pozzilli C, Salemi G, Lugaresi A, Bergamaschi R, Millefiorini E, Clerico M, Lus G, Vianello M, Avolio C, Cavalla P, Lepore V, et al.	Ann Neurol. 2009 Oct;66(4):513-20.	Ann Neurol. 2009	PubMed	citation	PMID:19847899	pubmed	19847899	create date:2009/10/23 | first author:Trojano M
Periodontitis and incidence of cerebrovascular disease in men.	/pubmed/19847898	Jimenez M, Krall EA, Garcia RI, Vokonas PS, Dietrich T.	Ann Neurol. 2009 Oct;66(4):505-12.	Ann Neurol. 2009	PubMed	citation	PMID:19847898	pubmed	19847898	create date:2009/10/23 | first author:Jimenez M
Cerebrospinal fluid of brain trauma patients inhibits in vitro neuronal network function via NMDA receptors.	/pubmed/19847897	Otto F, Illes S, Opatz J, Laryea M, Theiss S, Hartung HP, Schnitzler A, Siebler M, Dihné M.	Ann Neurol. 2009 Oct;66(4):546-55.	Ann Neurol. 2009	PubMed	citation	PMID:19847897	pubmed	19847897	create date:2009/10/23 | first author:Otto F
Professional exposure to pesticides and Parkinson disease.	/pubmed/19847896	Elbaz A, Clavel J, Rathouz PJ, Moisan F, Galanaud JP, Delemotte B, Alpérovitch A, Tzourio C.	Ann Neurol. 2009 Oct;66(4):494-504.	Ann Neurol. 2009	PubMed	citation	PMID:19847896	pubmed	19847896	create date:2009/10/23 | first author:Elbaz A
Ventricular dilation: association with gait and cognition.	/pubmed/19847895	Palm WM, Saczynski JS, van der Grond J, Sigurdsson S, Kjartansson O, Jonsson PV, Eiriksdottir G, Gudnason V, Admiraal-Behloul F, Launer LJ, van Buchem MA; Age, Gene/Environment Susceptibility-Reykjavik Study.	Ann Neurol. 2009 Oct;66(4):485-93.	Ann Neurol. 2009	PubMed	citation	PMID:19847895	pubmed	19847895	create date:2009/10/23 | first author:Palm WM
Modeling Parkinson's disease.	/pubmed/19847894	Olanow CW, Kordower JH.	Ann Neurol. 2009 Oct;66(4):432-6. No abstract available.	Ann Neurol. 2009	PubMed	citation	PMID:19847894	pubmed	19847894	create date:2009/10/23 | first author:Olanow CW
Brainstem 1H nuclear magnetic resonance (NMR) spectroscopy: marker of demyelination and repair in spinal cord.	/pubmed/19816926	Denic A, Bieber A, Warrington A, Mishra PK, Macura S, Rodriguez M.	Ann Neurol. 2009 Oct;66(4):559-64.	Ann Neurol. 2009	PubMed	citation	PMID:19816926	pubmed	19816926	create date:2009/10/10 | first author:Denic A
Title	URL	Description	Details	ShortDetails	Resource	Type	Identifiers	Db	EntrezUID	Properties
Preferential recruitment of interferon-gamma-expressing TH17 cells in multiple sclerosis.	/pubmed/19810097	Kebir H, Ifergan I, Alvarez JI, Bernard M, Poirier J, Arbour N, Duquette P, Prat A.	Ann Neurol. 2009 Sep;66(3):390-402.	Ann Neurol. 2009	PubMed	citation	PMID:19810097	pubmed	19810097	create date:2009/10/08 | first author:Kebir H
Balancing risk and reward: the question of natalizumab.	/pubmed/19810091	Hauser SL, Johnston SC.	Ann Neurol. 2009 Sep;66(3):A7-8. No abstract available.	Ann Neurol. 2009	PubMed	citation	PMID:19810091	pubmed	19810091	create date:2009/10/08 | first author:Hauser SL
CTSA program continues 'on track' despite backlog.	/pubmed/19810089	Samson K.	Ann Neurol. 2009 Sep;66(3):A9-13. No abstract available.	Ann Neurol. 2009	PubMed	citation	PMID:19810089	pubmed	19810089	create date:2009/10/08 | first author:Samson K
SLC25A19 mutation as a cause of neuropathy and bilateral striatal necrosis.	/pubmed/19798730	Spiegel R, Shaag A, Edvardson S, Mandel H, Stepensky P, Shalev SA, Horovitz Y, Pines O, Elpeleg O.	Ann Neurol. 2009 Sep;66(3):419-24.	Ann Neurol. 2009	PubMed	citation	PMID:19798730	pubmed	19798730	create date:2009/10/03 | first author:Spiegel R
Propagation of spreading depression inversely correlates with cortical myelin content.	/pubmed/19798729	Merkler D, Klinker F, Jürgens T, Glaser R, Paulus W, Brinkmann BG, Sereda MW, Stadelmann-Nessler C, Guedes RC, Brück W, Liebetanz D.	Ann Neurol. 2009 Sep;66(3):355-65.	Ann Neurol. 2009	PubMed	citation	PMID:19798729	pubmed	19798729	create date:2009/10/03 | first author:Merkler D
Human neural stem cells ameliorate autoimmune encephalomyelitis in non-human primates.	/pubmed/19798728	Pluchino S, Gritti A, Blezer E, Amadio S, Brambilla E, Borsellino G, Cossetti C, Del Carro U, Comi G, 't Hart B, Vescovi A, Martino G.	Ann Neurol. 2009 Sep;66(3):343-54.	Ann Neurol. 2009	PubMed	citation	PMID:19798728	pubmed	19798728	create date:2009/10/03 | first author:Pluchino S
Recombinant C1 inhibitor in brain ischemic injury.	/pubmed/19798727	Gesuete R, Storini C, Fantin A, Stravalaci M, Zanier ER, Orsini F, Vietsch H, Mannesse ML, Ziere B, Gobbi M, De Simoni MG.	Ann Neurol. 2009 Sep;66(3):332-42.	Ann Neurol. 2009	PubMed	citation	PMID:19798727	pubmed	19798727	create date:2009/10/03 | first author:Gesuete R
Tetrahydrobiopterin in the prevention of hypertonia in hypoxic fetal brain.	/pubmed/19798726	Vásquez-Vivar J, Whitsett J, Derrick M, Ji X, Yu L, Tan S.	Ann Neurol. 2009 Sep;66(3):323-31.	Ann Neurol. 2009	PubMed	citation	PMID:19798726	pubmed	19798726	create date:2009/10/03 | first author:Vásquez-Vivar J
Limb-girdle muscular dystrophy type 2D gene therapy restores alpha-sarcoglycan and associated proteins.	/pubmed/19798725	Mendell JR, Rodino-Klapac LR, Rosales-Quintero X, Kota J, Coley BD, Galloway G, Craenen JM, Lewis S, Malik V, Shilling C, Byrne BJ, Conlon T, Campbell KJ, Bremer WG, Viollet L, Walker CM, Sahenk Z, Clark KR.	Ann Neurol. 2009 Sep;66(3):290-7.	Ann Neurol. 2009	PubMed	citation	PMID:19798725	pubmed	19798725	create date:2009/10/03 | first author:Mendell JR
Intracortical electroencephalography in acute brain injury.	/pubmed/19798724	Waziri A, Claassen J, Stuart RM, Arif H, Schmidt JM, Mayer SA, Badjatia N, Kull LL, Connolly ES, Emerson RG, Hirsch LJ.	Ann Neurol. 2009 Sep;66(3):366-77.	Ann Neurol. 2009	PubMed	citation	PMID:19798724	pubmed	19798724	create date:2009/10/03 | first author:Waziri A
Register data suggest lower intelligence in men born the year after flu pandemic.	/pubmed/19798723	Eriksen W, Sundet JM, Tambs K.	Ann Neurol. 2009 Sep;66(3):284-9.	Ann Neurol. 2009	PubMed	citation	PMID:19798723	pubmed	19798723	create date:2009/10/03 | first author:Eriksen W
Natalizumab, multiple sclerosis, and primary central nervous system lymphoma: enigma, wrapped in mystery, enclosed in conundrum.	/pubmed/19798722	Ransohoff RM.	Ann Neurol. 2009 Sep;66(3):259-61. No abstract available.	Ann Neurol. 2009	PubMed	citation	PMID:19798722	pubmed	19798722	create date:2009/10/03 | first author:Ransohoff RM
Abstracts of the 134th Annual Meeting of the American Neurological Association. October 11-14, 2009. Baltimore, Maryland, USA.	/pubmed/19798654	[No authors listed]	Ann Neurol. 2009;66 Suppl 1:S1-82. No abstract available.	Ann Neurol. 2009	PubMed	citation	PMID:19798654	pubmed	19798654	create date:2009/10/03
Another complication of natalizumab treatment? Taking the challenge.	/pubmed/19798646	Goebels N, Kappos L.	Ann Neurol. 2009 Sep;66(3):264-6. No abstract available.	Ann Neurol. 2009	PubMed	citation	PMID:19798646	pubmed	19798646	create date:2009/10/03 | first author:Goebels N
Natalizumab and central nervous system lymphoma: no clear association.	/pubmed/19798645	Bozic C, LaGuette J, Panzara MA, Sandrock AW.	Ann Neurol. 2009 Sep;66(3):261-2. No abstract available.	Ann Neurol. 2009	PubMed	citation	PMID:19798645	pubmed	19798645	create date:2009/10/03 | first author:Bozic C
Natalizumab: a double-edged sword?	/pubmed/19798644	DeAngelis LM.	Ann Neurol. 2009 Sep;66(3):262-3. No abstract available.	Ann Neurol. 2009	PubMed	citation	PMID:19798644	pubmed	19798644	create date:2009/10/03 | first author:DeAngelis LM
Gene therapy for muscular dystrophy reaches human clinical trial.	/pubmed/19798643	Clemens PR, Eghtesad S, Reay DP.	Ann Neurol. 2009 Sep;66(3):267-70. No abstract available.	Ann Neurol. 2009	PubMed	citation	PMID:19798643	pubmed	19798643	create date:2009/10/03 | first author:Clemens PR
Cloud-like enhancement" is a magnetic resonance imaging abnormality specific to neuromyelitis optica."	/pubmed/19798642	Ito S, Mori M, Makino T, Hayakawa S, Kuwabara S.	Ann Neurol. 2009 Sep;66(3):425-8.	Ann Neurol. 2009	PubMed	citation	PMID:19798642	pubmed	19798642	create date:2009/10/03 | first author:Ito S
Simvastatin therapy prevents brain trauma-induced increases in beta-amyloid peptide levels.	/pubmed/19798641	Abrahamson EE, Ikonomovic MD, Dixon CE, DeKosky ST.	Ann Neurol. 2009 Sep;66(3):407-14.	Ann Neurol. 2009	PubMed	citation	PMID:19798641	pubmed	19798641	create date:2009/10/03 | first author:Abrahamson EE
Primary central nervous system lymphoma in a patient treated with natalizumab.	/pubmed/19798640	Schweikert A, Kremer M, Ringel F, Liebig T, Duyster J, Stüve O, Hemmer B, Berthele A.	Ann Neurol. 2009 Sep;66(3):403-6.	Ann Neurol. 2009	PubMed	citation	PMID:19798640	pubmed	19798640	create date:2009/10/03 | first author:Schweikert A
Environmental factors, brain development, and intelligence in adulthood.	/pubmed/19798639	Tardieu M, Mikaeloff Y.	Ann Neurol. 2009 Sep;66(3):266-7. No abstract available.	Ann Neurol. 2009	PubMed	citation	PMID:19798639	pubmed	19798639	create date:2009/10/03 | first author:Tardieu M
Cerebral developmental venous anomalies: current concepts.	/pubmed/19798638	Ruíz DS, Yilmaz H, Gailloud P.	Ann Neurol. 2009 Sep;66(3):271-83. Review.	Ann Neurol. 2009	PubMed	citation	PMID:19798638	pubmed	19798638	create date:2009/10/03 | first author:Ruíz DS
Differential effects of high-frequency repetitive transcranial magnetic stimulation over ipsilesional primary motor cortex in cortical and subcortical middle cerebral artery stroke.	/pubmed/19798637	Ameli M, Grefkes C, Kemper F, Riegg FP, Rehme AK, Karbe H, Fink GR, Nowak DA.	Ann Neurol. 2009 Sep;66(3):298-309.	Ann Neurol. 2009	PubMed	citation	PMID:19798637	pubmed	19798637	create date:2009/10/03 | first author:Ameli M
Early-onset absence epilepsy caused by mutations in the glucose transporter GLUT1.	/pubmed/19798636	Suls A, Mullen SA, Weber YG, Verhaert K, Ceulemans B, Guerrini R, Wuttke TV, Salvo-Vargas A, Deprez L, Claes LR, Jordanova A, Berkovic SF, Lerche H, De Jonghe P, Scheffer IE.	Ann Neurol. 2009 Sep;66(3):415-9.	Ann Neurol. 2009	PubMed	citation	PMID:19798636	pubmed	19798636	create date:2009/10/03 | first author:Suls A
Lower motor neuron loss in multiple sclerosis and experimental autoimmune encephalomyelitis.	/pubmed/19798635	Vogt J, Paul F, Aktas O, Müller-Wielsch K, Dörr J, Dörr S, Bharathi BS, Glumm R, Schmitz C, Steinbusch H, Raine CS, Tsokos M, Nitsch R, Zipp F.	Ann Neurol. 2009 Sep;66(3):310-22.	Ann Neurol. 2009	PubMed	citation	PMID:19798635	pubmed	19798635	create date:2009/10/03 | first author:Vogt J
Heat opens axon initial segment sodium channels: a febrile seizure mechanism?	/pubmed/19743470	Thomas EA, Hawkins RJ, Richards KL, Xu R, Gazina EV, Petrou S.	Ann Neurol. 2009 Aug;66(2):219-26.	Ann Neurol. 2009	PubMed	citation	PMID:19743470	pubmed	19743470	create date:2009/09/11 | first author:Thomas EA
Inhibitory actions of the gamma-aminobutyric acid in pediatric Sturge-Weber syndrome.	/pubmed/19743469	Tyzio R, Khalilov I, Represa A, Crepel V, Zilberter Y, Rheims S, Aniksztejn L, Cossart R, Nardou R, Mukhtarov M, Minlebaev M, Epsztein J, Milh M, Becq H, Jorquera I, Bulteau C, Fohlen M, Oliver V, Dulac O, Dorfmüller G, Delalande O, Ben-Ari Y, et al.	Ann Neurol. 2009 Aug;66(2):209-18.	Ann Neurol. 2009	PubMed	citation	PMID:19743469	pubmed	19743469	create date:2009/09/11 | first author:Tyzio R
Circulating endothelial microparticles as a marker of cerebrovascular disease.	/pubmed/19743467	Jung KH, Chu K, Lee ST, Park HK, Bahn JJ, Kim DH, Kim JH, Kim M, Kun Lee S, Roh JK.	Ann Neurol. 2009 Aug;66(2):191-9.	Ann Neurol. 2009	PubMed	citation	PMID:19743467	pubmed	19743467	create date:2009/09/11 | first author:Jung KH
Randomized sequential trial of valproic acid in amyotrophic lateral sclerosis.	/pubmed/19743466	Piepers S, Veldink JH, de Jong SW, van der Tweel I, van der Pol WL, Uijtendaal EV, Schelhaas HJ, Scheffer H, de Visser M, de Jong JM, Wokke JH, Groeneveld GJ, van den Berg LH.	Ann Neurol. 2009 Aug;66(2):227-34.	Ann Neurol. 2009	PubMed	citation	PMID:19743466	pubmed	19743466	create date:2009/09/11 | first author:Piepers S
Disparities in care: guilty until proven innocent.	/pubmed/19743464	Johnston SC, Hauser SL.	Ann Neurol. 2009 Aug;66(2):A7-8. No abstract available.	Ann Neurol. 2009	PubMed	citation	PMID:19743464	pubmed	19743464	create date:2009/09/11 | first author:Johnston SC
Treatment disparities in Parkinson's disease.	/pubmed/19743462	Dahodwala N, Xie M, Noll E, Siderowf A, Mandell DS.	Ann Neurol. 2009 Aug;66(2):142-5.	Ann Neurol. 2009	PubMed	citation	PMID:19743462	pubmed	19743462	create date:2009/09/11 | first author:Dahodwala N
Dystonia: a sensory and motor disorder of short latency inhibition.	/pubmed/19743461	Hallett M.	Ann Neurol. 2009 Aug;66(2):125-7. No abstract available.	Ann Neurol. 2009	PubMed	citation	PMID:19743461	pubmed	19743461	create date:2009/09/11 | first author:Hallett M
Effect of chorioamnionitis on brain development and injury in premature newborns.	/pubmed/19743460	de Vries LS.	Ann Neurol. 2009 Aug;66(2):127-9. No abstract available.	Ann Neurol. 2009	PubMed	citation	PMID:19743460	pubmed	19743460	create date:2009/09/11 | first author:de Vries LS
Eating yourself to a stroke?	/pubmed/19743459	Goldstein LB.	Ann Neurol. 2009 Aug;66(2):129-31. No abstract available.	Ann Neurol. 2009	PubMed	citation	PMID:19743459	pubmed	19743459	create date:2009/09/11 | first author:Goldstein LB
Pathogenic CD8(+) T cells in multiple sclerosis.	/pubmed/19743458	Friese MA, Fugger L.	Ann Neurol. 2009 Aug;66(2):132-41. Review.	Ann Neurol. 2009	PubMed	citation	PMID:19743458	pubmed	19743458	create date:2009/09/11 | first author:Friese MA
Phase II trial of CoQ10 for ALS finds insufficient evidence to justify phase III.	/pubmed/19743457	Kaufmann P, Thompson JL, Levy G, Buchsbaum R, Shefner J, Krivickas LS, Katz J, Rollins Y, Barohn RJ, Jackson CE, Tiryaki E, Lomen-Hoerth C, Armon C, Tandan R, Rudnicki SA, Rezania K, Sufit R, Pestronk A, Novella SP, Heiman-Patterson T, Kasarskis EJ, Pioro EP, et al.	Ann Neurol. 2009 Aug;66(2):235-44.	Ann Neurol. 2009	PubMed	citation	PMID:19743457	pubmed	19743457	create date:2009/09/11 | first author:Kaufmann P
Fast food and neighborhood stroke risk.	/pubmed/19743456	Morgenstern LB, Escobar JD, Sánchez BN, Hughes R, Zuniga BG, Garcia N, Lisabeth LD.	Ann Neurol. 2009 Aug;66(2):165-70.	Ann Neurol. 2009	PubMed	citation	PMID:19743456	pubmed	19743456	create date:2009/09/11 | first author:Morgenstern LB
Effect of chorioamnionitis on brain development and injury in premature newborns.	/pubmed/19743455	Chau V, Poskitt KJ, McFadden DE, Bowen-Roberts T, Synnes A, Brant R, Sargent MA, Soulikias W, Miller SP.	Ann Neurol. 2009 Aug;66(2):155-64.	Ann Neurol. 2009	PubMed	citation	PMID:19743455	pubmed	19743455	create date:2009/09/11 | first author:Chau V
Extensive astrocyte infection is prominent in human immunodeficiency virus-associated dementia.	/pubmed/19743454	Churchill MJ, Wesselingh SL, Cowley D, Pardo CA, McArthur JC, Brew BJ, Gorry PR.	Ann Neurol. 2009 Aug;66(2):253-8.	Ann Neurol. 2009	PubMed	citation	PMID:19743454	pubmed	19743454	create date:2009/09/11 | first author:Churchill MJ
Cerebrospinal fluid amyloid beta(40) is decreased in cerebral amyloid angiopathy.	/pubmed/19743453	Verbeek MM, Kremer BP, Rikkert MO, Van Domburg PH, Skehan ME, Greenberg SM.	Ann Neurol. 2009 Aug;66(2):245-9.	Ann Neurol. 2009	PubMed	citation	PMID:19743453	pubmed	19743453	create date:2009/09/11 | first author:Verbeek MM
The neuropathology of probable Alzheimer disease and mild cognitive impairment.	/pubmed/19743450	Schneider JA, Arvanitakis Z, Leurgans SE, Bennett DA.	Ann Neurol. 2009 Aug;66(2):200-8.	Ann Neurol. 2009	PubMed	citation	PMID:19743450	pubmed	19743450	create date:2009/09/11 | first author:Schneider JA
A neural network critical for spelling.	/pubmed/19743449	Cloutman L, Gingis L, Newhart M, Davis C, Heidler-Gary J, Crinion J, Hillis AE.	Ann Neurol. 2009 Aug;66(2):249-53.	Ann Neurol. 2009	PubMed	citation	PMID:19743449	pubmed	19743449	create date:2009/09/11 | first author:Cloutman L
Pivotal studies of orphan drugs approved for neurological diseases.	/pubmed/19743448	Mitsumoto J, Dorsey ER, Beck CA, Kieburtz K, Griggs RC.	Ann Neurol. 2009 Aug;66(2):184-90.	Ann Neurol. 2009	PubMed	citation	PMID:19743448	pubmed	19743448	create date:2009/09/11 | first author:Mitsumoto J
Digit-specific aberrations in the primary somatosensory cortex in Writer's cramp.	/pubmed/19743446	Nelson AJ, Blake DT, Chen R.	Ann Neurol. 2009 Aug;66(2):146-54.	Ann Neurol. 2009	PubMed	citation	PMID:19743446	pubmed	19743446	create date:2009/09/11 | first author:Nelson AJ
Specific central nervous system recruitment of HLA-G(+) regulatory T cells in multiple sclerosis.	/pubmed/19705413	Huang YH, Zozulya AL, Weidenfeller C, Metz I, Buck D, Toyka KV, Brück W, Wiendl H.	Ann Neurol. 2009 Aug;66(2):171-83.	Ann Neurol. 2009	PubMed	citation	PMID:19705413	pubmed	19705413	create date:2009/08/26 | first author:Huang YH
Nervecenter: consumer gene tests face uncertain legal, regulatory future.	/pubmed/19681141	[No authors listed]	Ann Neurol. 2009 Jul;66(1):A10-5. No abstract available.	Ann Neurol. 2009	PubMed	citation	PMID:19681141	pubmed	19681141	create date:2009/08/15
Journeys in complex genetics: music and mental illness.	/pubmed/19681105	Hauser SL, Johnston SC.	Ann Neurol. 2009 Jul;66(1):A7-9. No abstract available.	Ann Neurol. 2009	PubMed	citation	PMID:19681105	pubmed	19681105	create date:2009/08/15 | first author:Hauser SL
Acute stroke therapy with tissue plasminogen activator (tPA) since it was approved by the U.S. Food and Drug Administration (FDA).	/pubmed/19681102	Zivin JA.	Ann Neurol. 2009 Jul;66(1):6-10.	Ann Neurol. 2009	PubMed	citation	PMID:19681102	pubmed	19681102	create date:2009/08/15 | first author:Zivin JA
Selective enhancement of rapid eye movement sleep by deep brain stimulation of the human pons.	/pubmed/19670451	Lim AS, Moro E, Lozano AM, Hamani C, Dostrovsky JO, Hutchison WD, Lang AE, Wennberg RA, Murray BJ.	Ann Neurol. 2009 Jul;66(1):110-4.	Ann Neurol. 2009	PubMed	citation	PMID:19670451	pubmed	19670451	create date:2009/08/12 | first author:Lim AS
Familial aggregation of amyotrophic lateral sclerosis.	/pubmed/19670447	Fang F, Kamel F, Lichtenstein P, Bellocco R, Sparén P, Sandler DP, Ye W.	Ann Neurol. 2009 Jul;66(1):94-9.	Ann Neurol. 2009	PubMed	citation	PMID:19670447	pubmed	19670447	create date:2009/08/12 | first author:Fang F
Title	URL	Description	Details	ShortDetails	Resource	Type	Identifiers	Db	EntrezUID	Properties
Soluble endoglin modulates aberrant cerebral vascular remodeling.	/pubmed/19670444	Chen Y, Hao Q, Kim H, Su H, Letarte M, Karumanchi SA, Lawton MT, Barbaro NM, Yang GY, Young WL.	Ann Neurol. 2009 Jul;66(1):19-27.	Ann Neurol. 2009	PubMed	citation	PMID:19670444	pubmed	19670444	create date:2009/08/12 | first author:Chen Y
Lack of evidence of monomer/misfolded superoxide dismutase-1 in sporadic amyotrophic lateral sclerosis.	/pubmed/19670443	Liu HN, Sanelli T, Horne P, Pioro EP, Strong MJ, Rogaeva E, Bilbao J, Zinman L, Robertson J.	Ann Neurol. 2009 Jul;66(1):75-80.	Ann Neurol. 2009	PubMed	citation	PMID:19670443	pubmed	19670443	create date:2009/08/12 | first author:Liu HN
Insulin-like growth factor-1 and neurotrophin-3 gene therapy prevents motor decline in an X-linked adrenoleukodystrophy mouse model.	/pubmed/19670442	Mastroeni R, Bensadoun JC, Charvin D, Aebischer P, Pujol A, Raoul C.	Ann Neurol. 2009 Jul;66(1):117-22.	Ann Neurol. 2009	PubMed	citation	PMID:19670442	pubmed	19670442	create date:2009/08/12 | first author:Mastroeni R
Activation of metabotropic glutamate receptor 5 improves recovery after spinal cord injury in rodents.	/pubmed/19670441	Byrnes KR, Stoica B, Riccio A, Pajoohesh-Ganji A, Loane DJ, Faden AI.	Ann Neurol. 2009 Jul;66(1):63-74.	Ann Neurol. 2009	PubMed	citation	PMID:19670441	pubmed	19670441	create date:2009/08/12 | first author:Byrnes KR
Mild cognitive impairment in rapid eye movement sleep behavior disorder and Parkinson's disease.	/pubmed/19670440	Gagnon JF, Vendette M, Postuma RB, Desjardins C, Massicotte-Marquez J, Panisset M, Montplaisir J.	Ann Neurol. 2009 Jul;66(1):39-47.	Ann Neurol. 2009	PubMed	citation	PMID:19670440	pubmed	19670440	create date:2009/08/12 | first author:Gagnon JF
Radiation damage increases Purkinje neuron heterokaryons in neonatal cerebellum.	/pubmed/19670439	Espejel S, Romero R, Alvarez-Buylla A.	Ann Neurol. 2009 Jul;66(1):100-9.	Ann Neurol. 2009	PubMed	citation	PMID:19670439	pubmed	19670439	create date:2009/08/12 | first author:Espejel S
Role of n-type voltage-dependent calcium channels in autoimmune optic neuritis.	/pubmed/19670438	Gadjanski I, Boretius S, Williams SK, Lingor P, Knöferle J, Sättler MB, Fairless R, Hochmeister S, Sühs KW, Michaelis T, Frahm J, Storch MK, Bähr M, Diem R.	Ann Neurol. 2009 Jul;66(1):81-93.	Ann Neurol. 2009	PubMed	citation	PMID:19670438	pubmed	19670438	create date:2009/08/12 | first author:Gadjanski I
Eastchester clapping sign: a novel test of parietal neglect.	/pubmed/19670437	Ostrow LW, Llinás RH.	Ann Neurol. 2009 Jul;66(1):114-7.	Ann Neurol. 2009	PubMed	citation	PMID:19670437	pubmed	19670437	create date:2009/08/12 | first author:Ostrow LW
Sodium imaging intensity increases with time after human ischemic stroke.	/pubmed/19670436	Hussain MS, Stobbe RW, Bhagat YA, Emery D, Butcher KS, Manawadu D, Rizvi N, Maheshwari P, Scozzafava J, Shuaib A, Beaulieu C.	Ann Neurol. 2009 Jul;66(1):55-62.	Ann Neurol. 2009	PubMed	citation	PMID:19670436	pubmed	19670436	create date:2009/08/12 | first author:Hussain MS
Premature closure of the TUCSON trial: Stroke research is not for the faint of heart.	/pubmed/19670435	Lyden PD.	Ann Neurol. 2009 Jul;66(1):4-5. No abstract available.	Ann Neurol. 2009	PubMed	citation	PMID:19670435	pubmed	19670435	create date:2009/08/12 | first author:Lyden PD
Autoimmune encephalopathy: the spectrum widens.	/pubmed/19670434	Darnell RB, Posner JB.	Ann Neurol. 2009 Jul;66(1):1-2. No abstract available.	Ann Neurol. 2009	PubMed	citation	PMID:19670434	pubmed	19670434	create date:2009/08/12 | first author:Darnell RB
Anti-N-methyl-D-aspartate receptor (NMDAR) encephalitis in children and adolescents.	/pubmed/19670433	Florance NR, Davis RL, Lam C, Szperka C, Zhou L, Ahmad S, Campen CJ, Moss H, Peter N, Gleichman AJ, Glaser CA, Lynch DR, Rosenfeld MR, Dalmau J.	Ann Neurol. 2009 Jul;66(1):11-8.	Ann Neurol. 2009	PubMed	citation	PMID:19670433	pubmed	19670433	create date:2009/08/12 | first author:Florance NR
Transcranial ultrasound in clinical sonothrombolysis (TUCSON) trial.	/pubmed/19670432	Molina CA, Barreto AD, Tsivgoulis G, Sierzenski P, Malkoff MD, Rubiera M, Gonzales N, Mikulik R, Pate G, Ostrem J, Singleton W, Manvelian G, Unger EC, Grotta JC, Schellinger PD, Alexandrov AV.	Ann Neurol. 2009 Jul;66(1):28-38.	Ann Neurol. 2009	PubMed	citation	PMID:19670432	pubmed	19670432	create date:2009/08/12 | first author:Molina CA
Soluble endoglin linking eclamptic women and brain vascular malformations?	/pubmed/19670430	Macdonald RL.	Ann Neurol. 2009 Jul;66(1):2-4. No abstract available.	Ann Neurol. 2009	PubMed	citation	PMID:19670430	pubmed	19670430	create date:2009/08/12 | first author:Macdonald RL
Killer immunoglobulin-like receptor ligand HLA-Bw4 protects against multiple sclerosis.	/pubmed/19630074	Lorentzen AR, Karlsen TH, Olsson M, Smestad C, Mero IL, Woldseth B, Sun JY, Senitzer D, Celius EG, Thorsby E, Spurkland A, Lie BA, Harbo HF.	Ann Neurol. 2009 Jun;65(6):658-66.	Ann Neurol. 2009	PubMed	citation	PMID:19630074	pubmed	19630074	create date:2009/07/25 | first author:Lorentzen AR
Crowdsourcing scientific innovation.	/pubmed/19562693	Johnston SC, Hauser SL.	Ann Neurol. 2009 Jun;65(6):A7-8. No abstract available.	Ann Neurol. 2009	PubMed	citation	PMID:19562693	pubmed	19562693	create date:2009/06/30 | first author:Johnston SC
EMRS positively impact neurology practice, but implementation challenges remain.	/pubmed/19562691	Lindsey H.	Ann Neurol. 2009 Jun;65(6):A9-10. No abstract available.	Ann Neurol. 2009	PubMed	citation	PMID:19562691	pubmed	19562691	create date:2009/06/30 | first author:Lindsey H
Understanding the role of natural killer cell receptors and their human leukocyte antigen ligands in multiple sclerosis.	/pubmed/19557875	Trachtenberg EA.	Ann Neurol. 2009 Jun;65(6):626-8. Review. No abstract available.	Ann Neurol. 2009	PubMed	citation	PMID:19557875	pubmed	19557875	create date:2009/06/27 | first author:Trachtenberg EA
Alzheimer disease: multiple causes, multiple effects of apolipoprotein E4, and multiple therapeutic approaches.	/pubmed/19557874	Mahley RW, Huang Y.	Ann Neurol. 2009 Jun;65(6):623-5. No abstract available.	Ann Neurol. 2009	PubMed	citation	PMID:19557874	pubmed	19557874	create date:2009/06/27 | first author:Mahley RW
The specificity of oligoclonal bands in multiple sclerosis.	/pubmed/19557872	Lipton HL.	Ann Neurol. 2009 Jun;65(6):621-2. No abstract available.	Ann Neurol. 2009	PubMed	citation	PMID:19557872	pubmed	19557872	create date:2009/06/27 | first author:Lipton HL
Oxidative stress in SEPN1-related myopathy: from pathophysiology to treatment.	/pubmed/19557870	Arbogast S, Beuvin M, Fraysse B, Zhou H, Muntoni F, Ferreiro A.	Ann Neurol. 2009 Jun;65(6):677-86.	Ann Neurol. 2009	PubMed	citation	PMID:19557870	pubmed	19557870	create date:2009/06/27 | first author:Arbogast S
Antibodies produced by clonally expanded plasma cells in multiple sclerosis cerebrospinal fluid.	/pubmed/19557869	Owens GP, Bennett JL, Lassmann H, O'Connor KC, Ritchie AM, Shearer A, Lam C, Yu X, Birlea M, DuPree C, Williamson RA, Hafler DA, Burgoon MP, Gilden D.	Ann Neurol. 2009 Jun;65(6):639-49.	Ann Neurol. 2009	PubMed	citation	PMID:19557869	pubmed	19557869	create date:2009/06/27 | first author:Owens GP
Neuromuscular involvement in various types of Ehlers-Danlos syndrome.	/pubmed/19557868	Voermans NC, van Alfen N, Pillen S, Lammens M, Schalkwijk J, Zwarts MJ, van Rooij IA, Hamel BC, van Engelen BG.	Ann Neurol. 2009 Jun;65(6):687-97.	Ann Neurol. 2009	PubMed	citation	PMID:19557868	pubmed	19557868	create date:2009/06/27 | first author:Voermans NC
Fulminant JC virus encephalopathy with productive infection of cortical pyramidal neurons.	/pubmed/19557867	Wüthrich C, Dang X, Westmoreland S, McKay J, Maheshwari A, Anderson MP, Ropper AH, Viscidi RP, Koralnik IJ.	Ann Neurol. 2009 Jun;65(6):742-8.	Ann Neurol. 2009	PubMed	citation	PMID:19557867	pubmed	19557867	create date:2009/06/27 | first author:Wüthrich C
Apolipoprotein E-dependent accumulation of Alzheimer disease-related lesions begins in middle age.	/pubmed/19557866	Kok E, Haikonen S, Luoto T, Huhtala H, Goebeler S, Haapasalo H, Karhunen PJ.	Ann Neurol. 2009 Jun;65(6):650-7.	Ann Neurol. 2009	PubMed	citation	PMID:19557866	pubmed	19557866	create date:2009/06/27 | first author:Kok E
White matter lesions volume and motor performances in the elderly.	/pubmed/19557865	Soumaré A, Elbaz A, Zhu Y, Maillard P, Crivello F, Tavernier B, Dufouil C, Mazoyer B, Tzourio C.	Ann Neurol. 2009 Jun;65(6):706-15.	Ann Neurol. 2009	PubMed	citation	PMID:19557865	pubmed	19557865	create date:2009/06/27 | first author:Soumaré A
Is reflex sympathetic dystrophy/complex regional pain syndrome type I a small-fiber neuropathy?	/pubmed/19557864	Oaklander AL, Fields HL.	Ann Neurol. 2009 Jun;65(6):629-38. Review.	Ann Neurol. 2009	PubMed	citation	PMID:19557864	pubmed	19557864	create date:2009/06/27 | first author:Oaklander AL
Pigmentation as a clue to understanding Parkinson's disease and melanoma.	/pubmed/19557863	Herrero Hernández E.	Ann Neurol. 2009 Jun;65(6):759; author reply 759. No abstract available.	Ann Neurol. 2009	PubMed	citation	PMID:19557863	pubmed	19557863	create date:2009/06/27 | first author:Herrero Hernández E
Glycogen synthase kinase-3 beta and tau genes interact in Parkinson's and Alzheimer's diseases.	/pubmed/19557862	García-Gorostiaga I, Sánchez-Juan P, Mateo I, Rodríguez-Rodríguez E, Sánchez-Quintana C, del Olmo SC, Vázquez-Higuera JL, Berciano J, Combarros O, Infante J.	Ann Neurol. 2009 Jun;65(6):759-61; author reply 761-2. No abstract available.	Ann Neurol. 2009	PubMed	citation	PMID:19557862	pubmed	19557862	create date:2009/06/27 | first author:García-Gorostiaga I
A novel Nav1.7 mutation producing carbamazepine-responsive erythromelalgia.	/pubmed/19557861	Fischer TZ, Gilmore ES, Estacion M, Eastman E, Taylor S, Melanson M, Dib-Hajj SD, Waxman SG.	Ann Neurol. 2009 Jun;65(6):733-41.	Ann Neurol. 2009	PubMed	citation	PMID:19557861	pubmed	19557861	create date:2009/06/27 | first author:Fischer TZ
Effect of epilepsy magnetic source imaging on intracranial electrode placement.	/pubmed/19557860	Knowlton RC, Razdan SN, Limdi N, Elgavish RA, Killen J, Blount J, Burneo JG, Ver Hoef L, Paige L, Faught E, Kankirawatana P, Bartolucci A, Riley K, Kuzniecky R.	Ann Neurol. 2009 Jun;65(6):716-23.	Ann Neurol. 2009	PubMed	citation	PMID:19557860	pubmed	19557860	create date:2009/06/27 | first author:Knowlton RC
Negative fluid-attenuated inversion recovery imaging identifies acute ischemic stroke at 3 hours or less.	/pubmed/19557859	Thomalla G, Rossbach P, Rosenkranz M, Siemonsen S, Krützelmann A, Fiehler J, Gerloff C.	Ann Neurol. 2009 Jun;65(6):724-32.	Ann Neurol. 2009	PubMed	citation	PMID:19557859	pubmed	19557859	create date:2009/06/27 | first author:Thomalla G
Seeing the phantom: a functional magnetic resonance imaging study of a supernumerary phantom limb.	/pubmed/19557858	Khateb A, Simon SR, Dieguez S, Lazeyras F, Momjian-Mayor I, Blanke O, Landis T, Pegna AJ, Annoni JM.	Ann Neurol. 2009 Jun;65(6):698-705.	Ann Neurol. 2009	PubMed	citation	PMID:19557858	pubmed	19557858	create date:2009/06/27 | first author:Khateb A
De novo STXBP1 mutations in mental retardation and nonsyndromic epilepsy.	/pubmed/19557857	Hamdan FF, Piton A, Gauthier J, Lortie A, Dubeau F, Dobrzeniecka S, Spiegelman D, Noreau A, Pellerin S, Côté M, Henrion E, Fombonne E, Mottron L, Marineau C, Drapeau P, Lafrenière RG, Lacaille JC, Rouleau GA, Michaud JL.	Ann Neurol. 2009 Jun;65(6):748-53.	Ann Neurol. 2009	PubMed	citation	PMID:19557857	pubmed	19557857	create date:2009/06/27 | first author:Hamdan FF
Free sialic acid storage disease without sialuria.	/pubmed/19557856	Mochel F, Yang B, Barritault J, Thompson JN, Engelke UF, McNeill NH, Benko WS, Kaneski CR, Adams DR, Tsokos M, Abu-Asab M, Huizing M, Seguin F, Wevers RA, Ding J, Verheijen FW, Schiffmann R.	Ann Neurol. 2009 Jun;65(6):753-7.	Ann Neurol. 2009	PubMed	citation	PMID:19557856	pubmed	19557856	create date:2009/06/27 | first author:Mochel F
Postischemic treatment of neonatal cerebral ischemia should target autophagy.	/pubmed/19551849	Puyal J, Vaslin A, Mottier V, Clarke PG.	Ann Neurol. 2009 Sep;66(3):378-89.	Ann Neurol. 2009	PubMed	citation	PMID:19551849	pubmed	19551849	create date:2009/06/25 | first author:Puyal J
Early imaging correlates of subsequent motor recovery after stroke.	/pubmed/19479972	Marshall RS, Zarahn E, Alon L, Minzer B, Lazar RM, Krakauer JW.	Ann Neurol. 2009 May;65(5):596-602.	Ann Neurol. 2009	PubMed	citation	PMID:19479972	pubmed	19479972	create date:2009/05/30 | first author:Marshall RS
NerveCenter: Stem cells surge forward to clinical trials, but fears remain.	/pubmed/19479970	Patoine B.	Ann Neurol. 2009 May;65(5):A9-A11. No abstract available.	Ann Neurol. 2009	PubMed	citation	PMID:19479970	pubmed	19479970	create date:2009/05/30 | first author:Patoine B
Message from the editor: on humility.	/pubmed/19479725	Hauser SL, Stewart AF, Johnston SC.	Ann Neurol. 2009 May;65(5):A7-8. No abstract available.	Ann Neurol. 2009	PubMed	citation	PMID:19479725	pubmed	19479725	create date:2009/05/30 | first author:Hauser SL
Advances in the basic and clinical science of migraine.	/pubmed/19479724	Charles A.	Ann Neurol. 2009 May;65(5):491-8. Review.	Ann Neurol. 2009	PubMed	citation	PMID:19479724	pubmed	19479724	create date:2009/05/30 | first author:Charles A
Is the epilepsy responsive or resistant? Only time will tell.	/pubmed/19479723	French JA.	Ann Neurol. 2009 May;65(5):489-90. No abstract available.	Ann Neurol. 2009	PubMed	citation	PMID:19479723	pubmed	19479723	create date:2009/05/30 | first author:French JA
New pieces in the puzzle: how does interferon-beta really work in multiple sclerosis?	/pubmed/19479722	Mitsdoerffer M, Kuchroo V.	Ann Neurol. 2009 May;65(5):487-8. No abstract available.	Ann Neurol. 2009	PubMed	citation	PMID:19479722	pubmed	19479722	create date:2009/05/30 | first author:Mitsdoerffer M
Microvascular lesions in the brain and retina: The age, gene/environment susceptibility-Reykjavik study.	/pubmed/19475677	Qiu C, Cotch MF, Sigurdsson S, Klein R, Jonasson F, Klein BE, Garcia M, Jonsson PV, Harris TB, Eiriksdottir G, Kjartansson O, van Buchem MA, Gudnason V, Launer LJ.	Ann Neurol. 2009 May;65(5):569-76.	Ann Neurol. 2009	PubMed	citation	PMID:19475677	pubmed	19475677	create date:2009/05/29 | first author:Qiu C
Sequence variants on chromosome 9p21.3 confer risk for atherosclerotic stroke.	/pubmed/19475673	Gschwendtner A, Bevan S, Cole JW, Plourde A, Matarin M, Ross-Adams H, Meitinger T, Wichmann E, Mitchell BD, Furie K, Slowik A, Rich SS, Syme PD, MacLeod MJ, Meschia JF, Rosand J, Kittner SJ, Markus HS, Müller-Myhsok B, Dichgans M; International Stroke Genetics Consortium.	Ann Neurol. 2009 May;65(5):531-9.	Ann Neurol. 2009	PubMed	citation	PMID:19475673	pubmed	19475673	create date:2009/05/29 | first author:Gschwendtner A
Delayed treatment with a p53 inhibitor enhances recovery in stroke brain.	/pubmed/19475672	Luo Y, Kuo CC, Shen H, Chou J, Greig NH, Hoffer BJ, Wang Y.	Ann Neurol. 2009 May;65(5):520-30.	Ann Neurol. 2009	PubMed	citation	PMID:19475672	pubmed	19475672	create date:2009/05/29 | first author:Luo Y
Remission of epilepsy after two drug failures in children: a prospective study.	/pubmed/19475671	Berg AT, Levy SR, Testa FM, D'Souza R.	Ann Neurol. 2009 May;65(5):510-9.	Ann Neurol. 2009	PubMed	citation	PMID:19475671	pubmed	19475671	create date:2009/05/29 | first author:Berg AT
Amyloid imaging in mild cognitive impairment subtypes.	/pubmed/19475670	Wolk DA, Price JC, Saxton JA, Snitz BE, James JA, Lopez OL, Aizenstein HJ, Cohen AD, Weissfeld LA, Mathis CA, Klunk WE, De-Kosky ST.	Ann Neurol. 2009 May;65(5):557-68. Erratum in: Ann Neurol. 2009 Jul;66(1):123. DeKoskym, Steven T [corrected to De-Kosky, Steven T].	Ann Neurol. 2009	PubMed	citation	PMID:19475670	pubmed	19475670	create date:2009/05/29 | first author:Wolk DA
Glutathione peroxidase activity modulates recovery in the injured immature brain.	/pubmed/19475669	Tsuru-Aoyagi K, Potts MB, Trivedi A, Pfankuch T, Raber J, Wendland M, Claus CP, Koh SE, Ferriero D, Noble-Haeusslein LJ.	Ann Neurol. 2009 May;65(5):540-9.	Ann Neurol. 2009	PubMed	citation	PMID:19475669	pubmed	19475669	create date:2009/05/29 | first author:Tsuru-Aoyagi K
T-helper 17 cells expand in multiple sclerosis and are inhibited by interferon-beta.	/pubmed/19475668	Durelli L, Conti L, Clerico M, Boselli D, Contessa G, Ripellino P, Ferrero B, Eid P, Novelli F.	Ann Neurol. 2009 May;65(5):499-509.	Ann Neurol. 2009	PubMed	citation	PMID:19475668	pubmed	19475668	create date:2009/05/29 | first author:Durelli L
SNCA variants are associated with increased risk for multiple system atrophy.	/pubmed/19475667	Scholz SW, Houlden H, Schulte C, Sharma M, Li A, Berg D, Melchers A, Paudel R, Gibbs JR, Simon-Sanchez J, Paisan-Ruiz C, Bras J, Ding J, Chen H, Traynor BJ, Arepalli S, Zonozi RR, Revesz T, Holton J, Wood N, Lees A, Oertel W, et al.	Ann Neurol. 2009 May;65(5):610-4. Erratum in: Ann Neurol. 2010 Feb;67(2):277. Del Sorbo, Francesca [added]; Schneider, Susanne [added]; Bhatia, Kailash P [added].	Ann Neurol. 2009	PubMed	citation	PMID:19475667	pubmed	19475667	create date:2009/05/29 | first author:Scholz SW
Title	URL	Description	Details	ShortDetails	Resource	Type	Identifiers	Db	EntrezUID	Properties
Memantine and constraint-induced aphasia therapy in chronic poststroke aphasia.	/pubmed/19475666	Berthier ML, Green C, Lara JP, Higueras C, Barbancho MA, Dávila G, Pulvermüller F.	Ann Neurol. 2009 May;65(5):577-85.	Ann Neurol. 2009	PubMed	citation	PMID:19475666	pubmed	19475666	create date:2009/05/29 | first author:Berthier ML
What sort of change to believe in: an alternate opinion.	/pubmed/19475662	Fink DJ, Albin RL.	Ann Neurol. 2009 May;65(5):619. No abstract available.	Ann Neurol. 2009	PubMed	citation	PMID:19475662	pubmed	19475662	create date:2009/05/29 | first author:Fink DJ
Basal ganglia pathophysiology in Parkinson's disease.	/pubmed/19475660	Montgomery EB Jr.	Ann Neurol. 2009 May;65(5):618; author reply 618-9. No abstract available.	Ann Neurol. 2009	PubMed	citation	PMID:19475660	pubmed	19475660	create date:2009/05/29 | first author:Montgomery EB Jr
Decreased ventilatory response to hypercapnia in dementia with Lewy bodies.	/pubmed/19475659	Mizukami K, Homma T, Aonuma K, Kinoshita T, Kosaka K, Asada T.	Ann Neurol. 2009 May;65(5):614-7.	Ann Neurol. 2009	PubMed	citation	PMID:19475659	pubmed	19475659	create date:2009/05/29 | first author:Mizukami K
Prognostic value of brain diffusion-weighted imaging after cardiac arrest.	/pubmed/19399889	Wijman CA, Mlynash M, Caulfield AF, Hsia AW, Eyngorn I, Bammer R, Fischbein N, Albers GW, Moseley M.	Ann Neurol. 2009 Apr;65(4):394-402.	Ann Neurol. 2009	PubMed	citation	PMID:19399889	pubmed	19399889	create date:2009/04/29 | first author:Wijman CA
Vascular endothelial growth factor gene transfer for diabetic polyneuropathy: a randomized, double-blinded trial.	/pubmed/19399887	Ropper AH, Gorson KC, Gooch CL, Weinberg DH, Pieczek A, Ware JH, Kershen J, Rogers A, Simovic D, Schratzberger P, Kirchmair R, Losordo D.	Ann Neurol. 2009 Apr;65(4):386-93.	Ann Neurol. 2009	PubMed	citation	PMID:19399887	pubmed	19399887	create date:2009/04/29 | first author:Ropper AH
Withdrawal of figure 2 from McNaught and Olanow's article, Proteasome inhibitor-induced model of Parkinson's disease" (Ann Neurol 2006;60:243-247)."	/pubmed/19399884	McNaught KS, Olanow CW.	Ann Neurol. 2009 Apr;65(4):485. No abstract available.	Ann Neurol. 2009	PubMed	citation	PMID:19399884	pubmed	19399884	create date:2009/04/29 | first author:McNaught KS
Clinical-neuroimaging characteristics of dysexecutive mild cognitive impairment.	/pubmed/19399879	Pa J, Boxer A, Chao LL, Gazzaley A, Freeman K, Kramer J, Miller BL, Weiner MW, Neuhaus J, Johnson JK.	Ann Neurol. 2009 Apr;65(4):414-23.	Ann Neurol. 2009	PubMed	citation	PMID:19399879	pubmed	19399879	create date:2009/04/29 | first author:Pa J
Anticonvulsant and antiepileptic actions of 2-deoxy-D-glucose in epilepsy models.	/pubmed/19399874	Stafstrom CE, Ockuly JC, Murphree L, Valley MT, Roopra A, Sutula TP.	Ann Neurol. 2009 Apr;65(4):435-47.	Ann Neurol. 2009	PubMed	citation	PMID:19399874	pubmed	19399874	create date:2009/04/29 | first author:Stafstrom CE
Initiating therapy in Parkinson's disease.	/pubmed/19399873	Weiner W, Ahlskog E, Factor S, Suchowersky O, Reich S.	Ann Neurol. 2009 Apr;65(4):480-1; author reply 481. No abstract available.	Ann Neurol. 2009	PubMed	citation	PMID:19399873	pubmed	19399873	create date:2009/04/29 | first author:Weiner W
Metabolic evaluation in neurodevelopmental disabilities.	/pubmed/19399872	Shevell M.	Ann Neurol. 2009 Apr;65(4):483-4; author reply 484. No abstract available.	Ann Neurol. 2009	PubMed	citation	PMID:19399872	pubmed	19399872	create date:2009/04/29 | first author:Shevell M
To test or not to test children with developmental disorders.	/pubmed/19399871	Rapin I.	Ann Neurol. 2009 Apr;65(4):483; author reply 484. No abstract available.	Ann Neurol. 2009	PubMed	citation	PMID:19399871	pubmed	19399871	create date:2009/04/29 | first author:Rapin I
Creatine metabolism in combined methylmalonic aciduria and homocystinuria disease revisited.	/pubmed/19399869	Younessi D, Moseley K, Yano S.	Ann Neurol. 2009 Apr;65(4):481-2; author reply 482-3. No abstract available.	Ann Neurol. 2009	PubMed	citation	PMID:19399869	pubmed	19399869	create date:2009/04/29 | first author:Younessi D
Predicting the unpredictable.	/pubmed/19399867	Kamholz J.	Ann Neurol. 2009 Apr;65(4):480. No abstract available.	Ann Neurol. 2009	PubMed	citation	PMID:19399867	pubmed	19399867	create date:2009/04/29 | first author:Kamholz J
Smoking and risk for amyotrophic lateral sclerosis: analysis of the EPIC cohort.	/pubmed/19399866	Gallo V, Bueno-De-Mesquita HB, Vermeulen R, Andersen PM, Kyrozis A, Linseisen J, Kaaks R, Allen NE, Roddam AW, Boshuizen HC, Peeters PH, Palli D, Mattiello A, Sieri S, Tumino R, Jiménez-Martín JM, Díaz MJ, Suarez LR, Trichopoulou A, Agudo A, Arriola L, Barricante-Gurrea A, et al.	Ann Neurol. 2009 Apr;65(4):378-85.	Ann Neurol. 2009	PubMed	citation	PMID:19399866	pubmed	19399866	create date:2009/04/29 | first author:Gallo V
Unabated increases in trial costs reflect evolving research milieu.	/pubmed/19399857	Samson K.	Ann Neurol. 2009 Apr;65(4):A9-11. No abstract available.	Ann Neurol. 2009	PubMed	citation	PMID:19399857	pubmed	19399857	create date:2009/04/29 | first author:Samson K
Economic over-stimulation?	/pubmed/19399856	Johnston SC, Hauser SL.	Ann Neurol. 2009 Apr;65(4):A7-8. No abstract available.	Ann Neurol. 2009	PubMed	citation	PMID:19399856	pubmed	19399856	create date:2009/04/29 | first author:Johnston SC
Cigarettes and amyotrophic lateral sclerosis: only smoke or also fire?	/pubmed/19399854	Weisskopf MG, Ascherio A.	Ann Neurol. 2009 Apr;65(4):361-2. No abstract available.	Ann Neurol. 2009	PubMed	citation	PMID:19399854	pubmed	19399854	create date:2009/04/29 | first author:Weisskopf MG
Vascular endothelial growth factor gene transfer for diabetic polyneuropathy.	/pubmed/19399844	Kessler JA.	Ann Neurol. 2009 Apr;65(4):362-4. No abstract available.	Ann Neurol. 2009	PubMed	citation	PMID:19399844	pubmed	19399844	create date:2009/04/29 | first author:Kessler JA
Opportunistic infections and other risks with newer multiple sclerosis therapies.	/pubmed/19399841	Berger JR, Houff S.	Ann Neurol. 2009 Apr;65(4):367-77. Review.	Ann Neurol. 2009	PubMed	citation	PMID:19399841	pubmed	19399841	create date:2009/04/29 | first author:Berger JR
Is prediction of outcome with magnetic resonance imaging in postresuscitation coma achievable and accurate?	/pubmed/19399840	Wijdicks EF, Cloft HJ.	Ann Neurol. 2009 Apr;65(4):364-6. No abstract available.	Ann Neurol. 2009	PubMed	citation	PMID:19399840	pubmed	19399840	create date:2009/04/29 | first author:Wijdicks EF
Varicella zoster virus is not a disease-relevant antigen in multiple sclerosis.	/pubmed/19399839	Burgoon MP, Cohrs RJ, Bennett JL, Anderson SW, Ritchie AM, Cepok S, Hemmer B, Gilden D, Owens GP.	Ann Neurol. 2009 Apr;65(4):474-9.	Ann Neurol. 2009	PubMed	citation	PMID:19399839	pubmed	19399839	create date:2009/04/29 | first author:Burgoon MP
A gamma-secretase inhibitor decreases amyloid-beta production in the central nervous system.	/pubmed/19360898	Bateman RJ, Siemers ER, Mawuenyega KG, Wen G, Browning KR, Sigurdson WC, Yarasheski KE, Friedrich SW, Demattos RB, May PC, Paul SM, Holtzman DM.	Ann Neurol. 2009 Jul;66(1):48-54.	Ann Neurol. 2009	PubMed	citation	PMID:19360898	pubmed	19360898	create date:2009/04/11 | first author:Bateman RJ
TARDBP mutations in motoneuron disease with frontotemporal lobar degeneration.	/pubmed/19350673	Benajiba L, Le Ber I, Camuzat A, Lacoste M, Thomas-Anterion C, Couratier P, Legallic S, Salachas F, Hannequin D, Decousus M, Lacomblez L, Guedj E, Golfier V, Camu W, Dubois B, Campion D, Meininger V, Brice A; French Clinical and Genetic Research Network on Frontotemporal Lobar Degeneration/Frontotemporal Lobar Degeneration with Motoneuron Disease.	Ann Neurol. 2009 Apr;65(4):470-3.	Ann Neurol. 2009	PubMed	citation	PMID:19350673	pubmed	19350673	create date:2009/04/08 | first author:Benajiba L
AMPA receptor antibodies in limbic encephalitis alter synaptic receptor location.	/pubmed/19338055	Lai M, Hughes EG, Peng X, Zhou L, Gleichman AJ, Shu H, Matà S, Kremens D, Vitaliani R, Geschwind MD, Bataller L, Kalb RG, Davis R, Graus F, Lynch DR, Balice-Gordon R, Dalmau J.	Ann Neurol. 2009 Apr;65(4):424-34.	Ann Neurol. 2009	PubMed	citation	PMID:19338055	pubmed	19338055	create date:2009/04/02 | first author:Lai M
beta-Blockers masking catecholamine release in ischemic stroke.	/pubmed/19334081	Kittisupamongkol W.	Ann Neurol. 2009 Mar;65(3):357; author reply 357-8. No abstract available.	Ann Neurol. 2009	PubMed	citation	PMID:19334081	pubmed	19334081	create date:2009/04/01 | first author:Kittisupamongkol W
Speech apraxia or aphemia?	/pubmed/19334080	Gallassi R, Poda R, Stanzani Maserati M, Oppi F.	Ann Neurol. 2009 Mar;65(3):357. No abstract available.	Ann Neurol. 2009	PubMed	citation	PMID:19334080	pubmed	19334080	create date:2009/04/01 | first author:Gallassi R
Platelet activity and outcome after intracerebral hemorrhage.	/pubmed/19334079	Naidech AM, Bernstein RA, Levasseur K, Bassin SL, Bendok BR, Batjer HH, Bleck TP, Alberts MJ.	Ann Neurol. 2009 Mar;65(3):352-6.	Ann Neurol. 2009	PubMed	citation	PMID:19334079	pubmed	19334079	create date:2009/04/01 | first author:Naidech AM
Sympathetic block with botulinum toxin to treat complex regional pain syndrome.	/pubmed/19334078	Carroll I, Clark JD, Mackey S.	Ann Neurol. 2009 Mar;65(3):348-51.	Ann Neurol. 2009	PubMed	citation	PMID:19334078	pubmed	19334078	create date:2009/04/01 | first author:Carroll I
Excitotoxicity-induced endocytosis confers drug targeting in cerebral ischemia.	/pubmed/19334077	Vaslin A, Puyal J, Clarke PG.	Ann Neurol. 2009 Mar;65(3):337-47.	Ann Neurol. 2009	PubMed	citation	PMID:19334077	pubmed	19334077	create date:2009/04/01 | first author:Vaslin A
Sustained effects of nonallele-specific Huntingtin silencing.	/pubmed/19334076	Drouet V, Perrin V, Hassig R, Dufour N, Auregan G, Alves S, Bonvento G, Brouillet E, Luthi-Carter R, Hantraye P, Déglon N.	Ann Neurol. 2009 Mar;65(3):276-85.	Ann Neurol. 2009	PubMed	citation	PMID:19334076	pubmed	19334076	create date:2009/04/01 | first author:Drouet V
A KCNQ channel opener for experimental neonatal seizures and status epilepticus.	/pubmed/19334075	Raol YH, Lapides DA, Keating JG, Brooks-Kayal AR, Cooper EC.	Ann Neurol. 2009 Mar;65(3):326-36.	Ann Neurol. 2009	PubMed	citation	PMID:19334075	pubmed	19334075	create date:2009/04/01 | first author:Raol YH
Botulinum toxin: time to call it quits?	/pubmed/19334072	Torgovnick J, Sethi NK, Arsura E, Pendleton AC.	Ann Neurol. 2009 Mar;65(3):358; author reply 359. No abstract available.	Ann Neurol. 2009	PubMed	citation	PMID:19334072	pubmed	19334072	create date:2009/04/01 | first author:Torgovnick J
NerveCenter: Guideline-making gets tougher: action by state attorney general over Lyme disease guidelines stirs debate.	/pubmed/19334071	[No authors listed]	Ann Neurol. 2009 Mar;65(3):A10-5. No abstract available.	Ann Neurol. 2009	PubMed	citation	PMID:19334071	pubmed	19334071	create date:2009/04/01
The challenge of multiple sclerosis: how do we cure a chronic heterogeneous disease?	/pubmed/19334069	Weiner HL.	Ann Neurol. 2009 Mar;65(3):239-48. Review.	Ann Neurol. 2009	PubMed	citation	PMID:19334069	pubmed	19334069	create date:2009/04/01 | first author:Weiner HL
Placebo-controlled trial of rituximab in IgM anti-myelin-associated glycoprotein antibody demyelinating neuropathy.	/pubmed/19334068	Dalakas MC, Rakocevic G, Salajegheh M, Dambrosia JM, Hahn AF, Raju R, McElroy B.	Ann Neurol. 2009 Mar;65(3):286-93.	Ann Neurol. 2009	PubMed	citation	PMID:19334068	pubmed	19334068	create date:2009/04/01 | first author:Dalakas MC
Personalized genetic scans: with gifts like these...	/pubmed/19334066	Hauser SL, Johnston SC.	Ann Neurol. 2009 Mar;65(3):A7-9. No abstract available.	Ann Neurol. 2009	PubMed	citation	PMID:19334066	pubmed	19334066	create date:2009/04/01 | first author:Hauser SL
Variant Creutzfeldt-Jakob disease: French versus British.	/pubmed/19334065	Zou WQ, Gambetti P.	Ann Neurol. 2009 Mar;65(3):233-5. No abstract available.	Ann Neurol. 2009	PubMed	citation	PMID:19334065	pubmed	19334065	create date:2009/04/01 | first author:Zou WQ
Variant Creutzfeldt-Jakob disease in France and the United Kingdom: Evidence for the same agent strain.	/pubmed/19334063	Brandel JP, Heath CA, Head MW, Levavasseur E, Knight R, Laplanche JL, Langeveld JP, Ironside JW, Hauw JJ, Mackenzie J, Alpérovitch A, Will RG, Haïk S.	Ann Neurol. 2009 Mar;65(3):249-56.	Ann Neurol. 2009	PubMed	citation	PMID:19334063	pubmed	19334063	create date:2009/04/01 | first author:Brandel JP
Promotion of central nervous system remyelination by induced differentiation of oligodendrocyte precursor cells.	/pubmed/19334062	Mi S, Miller RH, Tang W, Lee X, Hu B, Wu W, Zhang Y, Shields CB, Zhang Y, Miklasz S, Shea D, Mason J, Franklin RJ, Ji B, Shao Z, Chédotal A, Bernard F, Roulois A, Xu J, Jung V, Pepinsky B.	Ann Neurol. 2009 Mar;65(3):304-15.	Ann Neurol. 2009	PubMed	citation	PMID:19334062	pubmed	19334062	create date:2009/04/01 | first author:Mi S
Magnetic resonance imaging as a potential surrogate for relapses in multiple sclerosis: a meta-analytic approach.	/pubmed/19334061	Sormani MP, Bonzano L, Roccatagliata L, Cutter GR, Mancardi GL, Bruzzi P.	Ann Neurol. 2009 Mar;65(3):268-75.	Ann Neurol. 2009	PubMed	citation	PMID:19334061	pubmed	19334061	create date:2009/04/01 | first author:Sormani MP
Declined neural efficiency in cognitively stable human immunodeficiency virus patients.	/pubmed/19334060	Ernst T, Yakupov R, Nakama H, Crocket G, Cole M, Watters M, Ricardo-Dukelow ML, Chang L.	Ann Neurol. 2009 Mar;65(3):316-25.	Ann Neurol. 2009	PubMed	citation	PMID:19334060	pubmed	19334060	create date:2009/04/01 | first author:Ernst T
Detection of human herpesvirus-6 in cerebrospinal fluid of patients with encephalitis.	/pubmed/19334059	Yao K, Honarmand S, Espinosa A, Akhyani N, Glaser C, Jacobson S.	Ann Neurol. 2009 Mar;65(3):257-67.	Ann Neurol. 2009	PubMed	citation	PMID:19334059	pubmed	19334059	create date:2009/04/01 | first author:Yao K
Selective vulnerability in Alzheimer's disease: amyloid precursor protein and p75(NTR) interaction.	/pubmed/19334058	Fombonne J, Rabizadeh S, Banwait S, Mehlen P, Bredesen DE.	Ann Neurol. 2009 Mar;65(3):294-303.	Ann Neurol. 2009	PubMed	citation	PMID:19334058	pubmed	19334058	create date:2009/04/01 | first author:Fombonne J
Magnetic resonance imaging as a surrogate for treatment effect on multiple sclerosis relapses.	/pubmed/19334057	Arnold DL, Goodin DS.	Ann Neurol. 2009 Mar;65(3):237-8. No abstract available.	Ann Neurol. 2009	PubMed	citation	PMID:19334057	pubmed	19334057	create date:2009/04/01 | first author:Arnold DL
Diagnosing encephalitis? Consider human herpesvirus type 6.	/pubmed/19334056	Solbrig MV.	Ann Neurol. 2009 Mar;65(3):235-7. No abstract available.	Ann Neurol. 2009	PubMed	citation	PMID:19334056	pubmed	19334056	create date:2009/04/01 | first author:Solbrig MV
Cerebrospinal fluid biomarker signature in Alzheimer's disease neuroimaging initiative subjects.	/pubmed/19296504	Shaw LM, Vanderstichele H, Knapik-Czajka M, Clark CM, Aisen PS, Petersen RC, Blennow K, Soares H, Simon A, Lewczuk P, Dean R, Siemers E, Potter W, Lee VM, Trojanowski JQ; Alzheimer's Disease Neuroimaging Initiative.	Ann Neurol. 2009 Apr;65(4):403-13.	Ann Neurol. 2009	PubMed	citation	PMID:19296504	pubmed	19296504	create date:2009/03/20 | first author:Shaw LM
Effects of antiepileptic drugs on lipids, homocysteine, and C-reactive protein.	/pubmed/19296463	Mintzer S, Skidmore CT, Abidin CJ, Morales MC, Chervoneva I, Capuzzi DM, Sperling MR.	Ann Neurol. 2009 Apr;65(4):448-56.	Ann Neurol. 2009	PubMed	citation	PMID:19296463	pubmed	19296463	create date:2009/03/20 | first author:Mintzer S
Cognition and mood in Parkinson's disease in subthalamic nucleus versus globus pallidus interna deep brain stimulation: the COMPARE trial.	/pubmed/19288469	Okun MS, Fernandez HH, Wu SS, Kirsch-Darrow L, Bowers D, Bova F, Suelter M, Jacobson CE 4th, Wang X, Gordon CW Jr, Zeilman P, Romrell J, Martin P, Ward H, Rodriguez RL, Foote KD.	Ann Neurol. 2009 May;65(5):586-95.	Ann Neurol. 2009	PubMed	citation	PMID:19288469	pubmed	19288469	create date:2009/03/17 | first author:Okun MS
Serum biomarker for progranulin-associated frontotemporal lobar degeneration.	/pubmed/19288468	Sleegers K, Brouwers N, Van Damme P, Engelborghs S, Gijselinck I, van der Zee J, Peeters K, Mattheijssens M, Cruts M, Vandenberghe R, De Deyn PP, Robberecht W, Van Broeckhoven C.	Ann Neurol. 2009 May;65(5):603-9.	Ann Neurol. 2009	PubMed	citation	PMID:19288468	pubmed	19288468	create date:2009/03/17 | first author:Sleegers K
Title	URL	Description	Details	ShortDetails	Resource	Type	Identifiers	Db	EntrezUID	Properties
Efficacy of systemic morpholino exon-skipping in Duchenne dystrophy dogs.	/pubmed/19288467	Yokota T, Lu QL, Partridge T, Kobayashi M, Nakamura A, Takeda S, Hoffman E.	Ann Neurol. 2009 Jun;65(6):667-76.	Ann Neurol. 2009	PubMed	citation	PMID:19288467	pubmed	19288467	create date:2009/03/17 | first author:Yokota T
Lacunar stroke is associated with diffuse blood-brain barrier dysfunction.	/pubmed/19260033	Wardlaw JM, Doubal F, Armitage P, Chappell F, Carpenter T, Muñoz Maniega S, Farrall A, Sudlow C, Dennis M, Dhillon B.	Ann Neurol. 2009 Feb;65(2):194-202.	Ann Neurol. 2009	PubMed	citation	PMID:19260033	pubmed	19260033	create date:2009/03/05 | first author:Wardlaw JM
NerveCenter: Biomedical research funding a vital part of the economic stimulus plan.	/pubmed/19260032	Lindsey H.	Ann Neurol. 2009 Feb;65(2):A9-A11. No abstract available.	Ann Neurol. 2009	PubMed	citation	PMID:19260032	pubmed	19260032	create date:2009/03/05 | first author:Lindsey H
Comparative effectiveness research in the neurosciences.	/pubmed/19260031	Johnston SC, Hauser SL.	Ann Neurol. 2009 Feb;65(2):A6-8. No abstract available.	Ann Neurol. 2009	PubMed	citation	PMID:19260031	pubmed	19260031	create date:2009/03/05 | first author:Johnston SC
Systems biology and its application to the understanding of neurological diseases.	/pubmed/19260029	Villoslada P, Steinman L, Baranzini SE.	Ann Neurol. 2009 Feb;65(2):124-39. Review.	Ann Neurol. 2009	PubMed	citation	PMID:19260029	pubmed	19260029	create date:2009/03/05 | first author:Villoslada P
Decreased cerebrospinal fluid Abeta(42) correlates with brain atrophy in cognitively normal elderly.	/pubmed/19260027	Fagan AM, Head D, Shah AR, Marcus D, Mintun M, Morris JC, Holtzman DM.	Ann Neurol. 2009 Feb;65(2):176-83.	Ann Neurol. 2009	PubMed	citation	PMID:19260027	pubmed	19260027	create date:2009/03/05 | first author:Fagan AM
Reperfusion normalizes motor activation patterns in large-vessel disease.	/pubmed/19259970	Chmayssani M, Lazar RM, Hirsch J, Marshall RS.	Ann Neurol. 2009 Feb;65(2):203-8.	Ann Neurol. 2009	PubMed	citation	PMID:19259970	pubmed	19259970	create date:2009/03/05 | first author:Chmayssani M
JC virus DNA in healthy brain tissue: a challenge for progressive multifocal leukoencephalopathy diagnosis.	/pubmed/19259969	Focosi D, Kast RE, Maggi F, Ceccherini-Nelli L, Petrini M.	Ann Neurol. 2009 Feb;65(2):230; author reply 230-31. No abstract available.	Ann Neurol. 2009	PubMed	citation	PMID:19259969	pubmed	19259969	create date:2009/03/05 | first author:Focosi D
beta(2)-adrenoceptors are critical for antidepressant treatment of neuropathic pain.	/pubmed/19259968	Yalcin I, Choucair-Jaafar N, Benbouzid M, Tessier LH, Muller A, Hein L, Freund-Mercier MJ, Barrot M.	Ann Neurol. 2009 Feb;65(2):218-25.	Ann Neurol. 2009	PubMed	citation	PMID:19259968	pubmed	19259968	create date:2009/03/05 | first author:Yalcin I
Phase 2 trial of leuprorelin in patients with spinal and bulbar muscular atrophy.	/pubmed/19259967	Banno H, Katsuno M, Suzuki K, Takeuchi Y, Kawashima M, Suga N, Takamori M, Ito M, Nakamura T, Matsuo K, Yamada S, Oki Y, Adachi H, Minamiyama M, Waza M, Atsuta N, Watanabe H, Fujimoto Y, Nakashima T, Tanaka F, Doyu M, Sobue G.	Ann Neurol. 2009 Feb;65(2):140-50.	Ann Neurol. 2009	PubMed	citation	PMID:19259967	pubmed	19259967	create date:2009/03/05 | first author:Banno H
Medullary pain facilitating neurons mediate allodynia in headache-related pain.	/pubmed/19259966	Edelmayer RM, Vanderah TW, Majuta L, Zhang ET, Fioravanti B, De Felice M, Chichorro JG, Ossipov MH, King T, Lai J, Kori SH, Nelsen AC, Cannon KE, Heinricher MM, Porreca F.	Ann Neurol. 2009 Feb;65(2):184-93.	Ann Neurol. 2009	PubMed	citation	PMID:19259966	pubmed	19259966	create date:2009/03/05 | first author:Edelmayer RM
Free radical damage to cerebral cortex in Alzheimer's disease, microvascular brain injury, and smoking.	/pubmed/19259965	Sonnen JA, Larson EB, Gray SL, Wilson A, Kohama SG, Crane PK, Breitner JC, Montine TJ.	Ann Neurol. 2009 Feb;65(2):226-9.	Ann Neurol. 2009	PubMed	citation	PMID:19259965	pubmed	19259965	create date:2009/03/05 | first author:Sonnen JA
Axons get excited to death.	/pubmed/19259963	Ransom BR, Baltan SB.	Ann Neurol. 2009 Feb;65(2):120-1. No abstract available.	Ann Neurol. 2009	PubMed	citation	PMID:19259963	pubmed	19259963	create date:2009/03/05 | first author:Ransom BR
Anti-androgen treatment for spinal and bulbar muscular atrophy.	/pubmed/19259961	Fischbeck KH, Bryan WW.	Ann Neurol. 2009 Feb;65(2):119-20. No abstract available.	Ann Neurol. 2009	PubMed	citation	PMID:19259961	pubmed	19259961	create date:2009/03/05 | first author:Fischbeck KH
Altered redox balance in disease: can we change the new equilibria?	/pubmed/19259960	Perry G, Zhu X, Moreira PI, Smith MA.	Ann Neurol. 2009 Feb;65(2):121-3. No abstract available.	Ann Neurol. 2009	PubMed	citation	PMID:19259960	pubmed	19259960	create date:2009/03/05 | first author:Perry G
A multicenter, prospective pilot study of gamma knife radiosurgery for mesial temporal lobe epilepsy: seizure response, adverse events, and verbal memory.	/pubmed/19243009	Barbaro NM, Quigg M, Broshek DK, Ward MM, Lamborn KR, Laxer KD, Larson DA, Dillon W, Verhey L, Garcia P, Steiner L, Heck C, Kondziolka D, Beach R, Olivero W, Witt TC, Salanova V, Goodman R.	Ann Neurol. 2009 Feb;65(2):167-75.	Ann Neurol. 2009	PubMed	citation	PMID:19243009	pubmed	19243009	create date:2009/02/27 | first author:Barbaro NM
Selective neuronal nitric oxide synthase inhibitors and the prevention of cerebral palsy.	/pubmed/19235180	Ji H, Tan S, Igarashi J, Li H, Derrick M, Martásek P, Roman LJ, Vásquez-Vivar J, Poulos TL, Silverman RB.	Ann Neurol. 2009 Feb;65(2):209-17.	Ann Neurol. 2009	PubMed	citation	PMID:19235180	pubmed	19235180	create date:2009/02/24 | first author:Ji H
Glutamate receptors on myelinated spinal cord axons: I. GluR6 kainate receptors.	/pubmed/19224535	Ouardouz M, Coderre E, Basak A, Chen A, Zamponi GW, Hameed S, Rehak R, Yin X, Trapp BD, Stys PK.	Ann Neurol. 2009 Feb;65(2):151-9.	Ann Neurol. 2009	PubMed	citation	PMID:19224535	pubmed	19224535	create date:2009/02/19 | first author:Ouardouz M
Glutamate receptors on myelinated spinal cord axons: II. AMPA and GluR5 receptors.	/pubmed/19224531	Ouardouz M, Coderre E, Zamponi GW, Hameed S, Yin X, Trapp BD, Stys PK.	Ann Neurol. 2009 Feb;65(2):160-6.	Ann Neurol. 2009	PubMed	citation	PMID:19224531	pubmed	19224531	create date:2009/02/19 | first author:Ouardouz M
NerveCenter: ANA symposium examines costs, lessons of Iraq conflict.	/pubmed/19195031	Patoine B.	Ann Neurol. 2009 Jan;65(1):A16-8. No abstract available.	Ann Neurol. 2009	PubMed	citation	PMID:19195031	pubmed	19195031	create date:2009/02/06 | first author:Patoine B
Pelizaeus-Merzbacher-Like disease presentation of MCT8 mutated male subjects.	/pubmed/19194886	Vaurs-Barrière C, Deville M, Sarret C, Giraud G, Des Portes V, Prats-Viñas JM, De Michele G, Dan B, Brady AF, Boespflug-Tanguy O, Touraine R.	Ann Neurol. 2009 Jan;65(1):114-8.	Ann Neurol. 2009	PubMed	citation	PMID:19194886	pubmed	19194886	create date:2009/02/06 | first author:Vaurs-Barrière C
Translational read-through of a nonsense mutation in ATP7A impacts treatment outcome in Menkes disease.	/pubmed/19194885	Kaler SG, Tang J, Donsante A, Kaneski CR.	Ann Neurol. 2009 Jan;65(1):108-13.	Ann Neurol. 2009	PubMed	citation	PMID:19194885	pubmed	19194885	create date:2009/02/06 | first author:Kaler SG
Taurine deficiency is a cause of vigabatrin-induced retinal phototoxicity.	/pubmed/19194884	Jammoul F, Wang Q, Nabbout R, Coriat C, Duboc A, Simonutti M, Dubus E, Craft CM, Ye W, Collins SD, Dulac O, Chiron C, Sahel JA, Picaud S.	Ann Neurol. 2009 Jan;65(1):98-107.	Ann Neurol. 2009	PubMed	citation	PMID:19194884	pubmed	19194884	create date:2009/02/06 | first author:Jammoul F
Brain metabolism in Rett syndrome: age, clinical, and genotype correlations.	/pubmed/19194883	Horská A, Farage L, Bibat G, Nagae LM, Kaufmann WE, Barker PB, Naidu S.	Ann Neurol. 2009 Jan;65(1):90-7.	Ann Neurol. 2009	PubMed	citation	PMID:19194883	pubmed	19194883	create date:2009/02/06 | first author:Horská A
Genetic determinants of hair color and Parkinson's disease risk.	/pubmed/19194882	Gao X, Simon KC, Han J, Schwarzschild MA, Ascherio A.	Ann Neurol. 2009 Jan;65(1):76-82.	Ann Neurol. 2009	PubMed	citation	PMID:19194882	pubmed	19194882	create date:2009/02/06 | first author:Gao X
Novel complement inhibitor limits severity of experimentally myasthenia gravis.	/pubmed/19194881	Soltys J, Kusner LL, Young A, Richmonds C, Hatala D, Gong B, Shanmugavel V, Kaminski HJ.	Ann Neurol. 2009 Jan;65(1):67-75.	Ann Neurol. 2009	PubMed	citation	PMID:19194881	pubmed	19194881	create date:2009/02/06 | first author:Soltys J
Does obstetric brachial plexus injury influence speech dominance?	/pubmed/19194880	Auer T, Pinter S, Kovacs N, Kalmar Z, Nagy F, Horvath RA, Koszo B, Kotek G, Perlaki G, Koves M, Kalman B, Komoly S, Schwarcz A, Woermann FG, Janszky J.	Ann Neurol. 2009 Jan;65(1):57-66.	Ann Neurol. 2009	PubMed	citation	PMID:19194880	pubmed	19194880	create date:2009/02/06 | first author:Auer T
Immunoglobulins and complement in postmortem multiple sclerosis tissue.	/pubmed/19194879	Barnett MH, Parratt JD, Cho ES, Prineas JW.	Ann Neurol. 2009 Jan;65(1):32-46.	Ann Neurol. 2009	PubMed	citation	PMID:19194879	pubmed	19194879	create date:2009/02/06 | first author:Barnett MH
Autoantibodies against beta-amyloid are common in Alzheimer's disease and help control plaque burden.	/pubmed/19194878	Kellner A, Matschke J, Bernreuther C, Moch H, Ferrer I, Glatzel M.	Ann Neurol. 2009 Jan;65(1):24-31.	Ann Neurol. 2009	PubMed	citation	PMID:19194878	pubmed	19194878	create date:2009/02/06 | first author:Kellner A
COL4A1 mutation in two preterm siblings with antenatal onset of parenchymal hemorrhage.	/pubmed/19194877	de Vries LS, Koopman C, Groenendaal F, Van Schooneveld M, Verheijen FW, Verbeek E, Witkamp TD, van der Worp HB, Mancini G.	Ann Neurol. 2009 Jan;65(1):12-8.	Ann Neurol. 2009	PubMed	citation	PMID:19194877	pubmed	19194877	create date:2009/02/06 | first author:de Vries LS
Sporadic inclusion body myositis: pathogenic considerations.	/pubmed/19194875	Karpati G, O'Ferrall EK.	Ann Neurol. 2009 Jan;65(1):7-11. Review.	Ann Neurol. 2009	PubMed	citation	PMID:19194875	pubmed	19194875	create date:2009/02/06 | first author:Karpati G
Decorated plaques in Alzheimer's disease.	/pubmed/19194874	Tabira T.	Ann Neurol. 2009 Jan;65(1):4-6. No abstract available.	Ann Neurol. 2009	PubMed	citation	PMID:19194874	pubmed	19194874	create date:2009/02/06 | first author:Tabira T
Dystonia-parkinsonism disease gene discovery: expect surprises.	/pubmed/19194873	Hayflick SJ.	Ann Neurol. 2009 Jan;65(1):2-3. No abstract available.	Ann Neurol. 2009	PubMed	citation	PMID:19194873	pubmed	19194873	create date:2009/02/06 | first author:Hayflick SJ
Intracerebral hemorrhage and COL4A1 mutations, from preterm infants to adult patients.	/pubmed/19194872	Mine M, Tournier-Lasserve E.	Ann Neurol. 2009 Jan;65(1):1-2. No abstract available.	Ann Neurol. 2009	PubMed	citation	PMID:19194872	pubmed	19194872	create date:2009/02/06 | first author:Mine M
Outcomes research in amyotrophic lateral sclerosis: lessons learned from the amyotrophic lateral sclerosis clinical assessment, research, and education database.	/pubmed/19191307	Miller RG, Anderson F, Brooks BR, Mitsumoto H, Bradley WG, Ringel SP; ALS CARE Study Group.	Ann Neurol. 2009 Jan;65 Suppl 1:S24-8.	Ann Neurol. 2009	PubMed	citation	PMID:19191307	pubmed	19191307	create date:2009/02/05 | first author:Miller RG
Managing amyotrophic lateral sclerosis: slowing disease progression and improving patient quality of life.	/pubmed/19191306	Brooks BR.	Ann Neurol. 2009 Jan;65 Suppl 1:S17-23. Review.	Ann Neurol. 2009	PubMed	citation	PMID:19191306	pubmed	19191306	create date:2009/02/05 | first author:Brooks BR
Racing against the clock: recognizing, differentiating, diagnosing, and referring the amyotrophic lateral sclerosis patient.	/pubmed/19191305	Shook SJ, Pioro EP.	Ann Neurol. 2009 Jan;65 Suppl 1:S10-6.	Ann Neurol. 2009	PubMed	citation	PMID:19191305	pubmed	19191305	create date:2009/02/05 | first author:Shook SJ
Current hypotheses for the underlying biology of amyotrophic lateral sclerosis.	/pubmed/19191304	Rothstein JD.	Ann Neurol. 2009 Jan;65 Suppl 1:S3-9. Review.	Ann Neurol. 2009	PubMed	citation	PMID:19191304	pubmed	19191304	create date:2009/02/05 | first author:Rothstein JD
Updates on amyotrophic lateral sclerosis: improving patient care.	/pubmed/19191303	Bradley WG.	Ann Neurol. 2009 Jan;65 Suppl 1:S1-2. No abstract available.	Ann Neurol. 2009	PubMed	citation	PMID:19191303	pubmed	19191303	create date:2009/02/05 | first author:Bradley WG
Folinic acid-responsive seizures are identical to pyridoxine-dependent epilepsy.	/pubmed/19142996	Gallagher RC, Van Hove JL, Scharer G, Hyland K, Plecko B, Waters PJ, Mercimek-Mahmutoglu S, Stockler-Ipsiroglu S, Salomons GS, Rosenberg EH, Struys EA, Jakobs C.	Ann Neurol. 2009 May;65(5):550-6.	Ann Neurol. 2009	PubMed	citation	PMID:19142996	pubmed	19142996	create date:2009/01/15 | first author:Gallagher RC
Biomarkers for Parkinson's [corrected] disease: tools to assess Parkinson's disease onset and progression.	/pubmed/19127587	Marek K, Jennings D, Tamagnan G, Seibyl J.	Ann Neurol. 2008 Dec;64 Suppl 2:S111-21. Erratum in: Ann Neurol. 2009 Feb;65(2):232.	Ann Neurol. 2008	PubMed	citation	PMID:19127587	pubmed	19127587	create date:2009/01/08 | first author:Marek K
What causes cell death in Parkinson's disease?	/pubmed/19127586	Gupta A, Dawson VL, Dawson TM.	Ann Neurol. 2008 Dec;64 Suppl 2:S3-15. Review.	Ann Neurol. 2008	PubMed	citation	PMID:19127586	pubmed	19127586	create date:2009/01/08 | first author:Gupta A
Functional models of Parkinson's disease: a valuable tool in the development of novel therapies.	/pubmed/19127585	Jenner P.	Ann Neurol. 2008 Dec;64 Suppl 2:S16-29. Review.	Ann Neurol. 2008	PubMed	citation	PMID:19127585	pubmed	19127585	create date:2009/01/08 | first author:Jenner P
The basal ganglia in Parkinson's disease: current concepts and unexplained observations.	/pubmed/19127584	Obeso JA, Marin C, Rodriguez-Oroz C, Blesa J, Benitez-Temiño B, Mena-Segovia J, Rodríguez M, Olanow CW.	Ann Neurol. 2008 Dec;64 Suppl 2:S30-46. Review.	Ann Neurol. 2008	PubMed	citation	PMID:19127584	pubmed	19127584	create date:2009/01/08 | first author:Obeso JA
Future of cell and gene therapies for Parkinson's disease.	/pubmed/19127583	Isacson O, Kordower JH.	Ann Neurol. 2008 Dec;64 Suppl 2:S122-38.	Ann Neurol. 2008	PubMed	citation	PMID:19127583	pubmed	19127583	create date:2009/01/08 | first author:Isacson O
Nonmotor manifestations of Parkinson's disease.	/pubmed/19127582	Simuni T, Sethi K.	Ann Neurol. 2008 Dec;64 Suppl 2:S65-80. Review.	Ann Neurol. 2008	PubMed	citation	PMID:19127582	pubmed	19127582	create date:2009/01/08 | first author:Simuni T
Premotor Parkinson's disease: clinical features, detection, and prospects for treatment.	/pubmed/19127581	Siderowf A, Stern MB.	Ann Neurol. 2008 Dec;64 Suppl 2:S139-47.	Ann Neurol. 2008	PubMed	citation	PMID:19127581	pubmed	19127581	create date:2009/01/08 | first author:Siderowf A
Why have we failed to achieve neuroprotection in Parkinson's disease?	/pubmed/19127580	Olanow CW, Kieburtz K, Schapira AH.	Ann Neurol. 2008 Dec;64 Suppl 2:S101-10. Review.	Ann Neurol. 2008	PubMed	citation	PMID:19127580	pubmed	19127580	create date:2009/01/08 | first author:Olanow CW
Drug selection and timing of initiation of treatment in early Parkinson's disease.	/pubmed/19127579	Schapira AH, Olanow CW.	Ann Neurol. 2008 Dec;64 Suppl 2:S47-55.	Ann Neurol. 2008	PubMed	citation	PMID:19127579	pubmed	19127579	create date:2009/01/08 | first author:Schapira AH
Parkinson's disease dementia: definitions, guidelines, and research perspectives in diagnosis.	/pubmed/19127578	Goetz CG, Emre M, Dubois B.	Ann Neurol. 2008 Dec;64 Suppl 2:S81-92.	Ann Neurol. 2008	PubMed	citation	PMID:19127578	pubmed	19127578	create date:2009/01/08 | first author:Goetz CG
Title	URL	Description	Details	ShortDetails	Resource	Type	Identifiers	Db	EntrezUID	Properties
How do you treat motor complications in Parkinson's disease: Medicine, surgery, or both?	/pubmed/19127577	Fahn S.	Ann Neurol. 2008 Dec;64 Suppl 2:S56-64. Review.	Ann Neurol. 2008	PubMed	citation	PMID:19127577	pubmed	19127577	create date:2009/01/08 | first author:Fahn S
Parkinson's disease: unresolved issues.	/pubmed/19127574	Olanow CW, Stern MB.	Ann Neurol. 2008 Dec;64 Suppl 2:S1-2. No abstract available.	Ann Neurol. 2008	PubMed	citation	PMID:19127574	pubmed	19127574	create date:2009/01/08 | first author:Olanow CW
Dopamine and impulse control disorders in Parkinson's disease.	/pubmed/19127573	Weintraub D.	Ann Neurol. 2008 Dec;64 Suppl 2:S93-100.	Ann Neurol. 2008	PubMed	citation	PMID:19127573	pubmed	19127573	create date:2009/01/08 | first author:Weintraub D
Epigenetics and the nervous system.	/pubmed/19107999	Mehler MF.	Ann Neurol. 2008 Dec;64(6):602-17. Review.	Ann Neurol. 2008	PubMed	citation	PMID:19107999	pubmed	19107999	create date:2008/12/25 | first author:Mehler MF
Quantitative in vivo magnetic resonance imaging of multiple sclerosis at 7 Tesla with sensitivity to iron.	/pubmed/19107998	Hammond KE, Metcalf M, Carvajal L, Okuda DT, Srinivasan R, Vigneron D, Nelson SJ, Pelletier D.	Ann Neurol. 2008 Dec;64(6):707-13.	Ann Neurol. 2008	PubMed	citation	PMID:19107998	pubmed	19107998	create date:2008/12/25 | first author:Hammond KE
Alzheimer's disease and anesthesia: out of body, out of mind...or not?	/pubmed/19107997	Harris RA, Eger EI 2nd.	Ann Neurol. 2008 Dec;64(6):595-7. No abstract available.	Ann Neurol. 2008	PubMed	citation	PMID:19107997	pubmed	19107997	create date:2008/12/25 | first author:Harris RA
Neurological disease on the global agenda.	/pubmed/19107996	Mateen F.	Ann Neurol. 2008 Dec;64(6):714. No abstract available.	Ann Neurol. 2008	PubMed	citation	PMID:19107996	pubmed	19107996	create date:2008/12/25 | first author:Mateen F
Quantitative neuroimaging advances in the measurement of brain injury but not brain function in systemic lupus erythematosus.	/pubmed/19107995	Volpe BT, Aranow C, Mackay M.	Ann Neurol. 2008 Dec;64(6):600-1. No abstract available.	Ann Neurol. 2008	PubMed	citation	PMID:19107995	pubmed	19107995	create date:2008/12/25 | first author:Volpe BT
Glioblastoma in the elderly: an age-old problem.	/pubmed/19107994	de Robles P, Cairncross G.	Ann Neurol. 2008 Dec;64(6):597-9. No abstract available.	Ann Neurol. 2008	PubMed	citation	PMID:19107994	pubmed	19107994	create date:2008/12/25 | first author:de Robles P
The brain in the age of old: the hippocampal formation is targeted differentially by diseases of late life.	/pubmed/19107993	Wu W, Brickman AM, Luchsinger J, Ferrazzano P, Pichiule P, Yoshita M, Brown T, DeCarli C, Barnes CA, Mayeux R, Vannucci SJ, Small SA.	Ann Neurol. 2008 Dec;64(6):698-706.	Ann Neurol. 2008	PubMed	citation	PMID:19107993	pubmed	19107993	create date:2008/12/25 | first author:Wu W
Multiple sodium channel isoforms and mitogen-activated protein kinases are present in painful human neuromas.	/pubmed/19107992	Black JA, Nikolajsen L, Kroner K, Jensen TS, Waxman SG.	Ann Neurol. 2008 Dec;64(6):644-53.	Ann Neurol. 2008	PubMed	citation	PMID:19107992	pubmed	19107992	create date:2008/12/25 | first author:Black JA
Fast activity at seizure onset is mediated by inhibitory circuits in the entorhinal cortex in vitro.	/pubmed/19107991	Gnatkovsky V, Librizzi L, Trombin F, de Curtis M.	Ann Neurol. 2008 Dec;64(6):674-86.	Ann Neurol. 2008	PubMed	citation	PMID:19107991	pubmed	19107991	create date:2008/12/25 | first author:Gnatkovsky V
Seizures and reproductive function: insights from female rats with epilepsy.	/pubmed/19107990	Scharfman HE, Kim M, Hintz TM, MacLusky NJ.	Ann Neurol. 2008 Dec;64(6):687-97.	Ann Neurol. 2008	PubMed	citation	PMID:19107990	pubmed	19107990	create date:2008/12/25 | first author:Scharfman HE
A critical role for Fas/CD-95 dependent signaling pathways in the pathogenesis of hyperoxia-induced brain injury.	/pubmed/19107989	Dzietko M, Boos V, Sifringer M, Polley O, Gerstner B, Genz K, Endesfelder S, Börner C, Jacotot E, Chauvier D, Obladen M, Bührer C, Felderhoff-Mueser U.	Ann Neurol. 2008 Dec;64(6):664-73.	Ann Neurol. 2008	PubMed	citation	PMID:19107989	pubmed	19107989	create date:2008/12/25 | first author:Dzietko M
Glucose and NADPH oxidase drive neuronal superoxide formation in stroke.	/pubmed/19107988	Suh SW, Shin BS, Ma H, Van Hoecke M, Brennan AM, Yenari MA, Swanson RA.	Ann Neurol. 2008 Dec;64(6):654-63.	Ann Neurol. 2008	PubMed	citation	PMID:19107988	pubmed	19107988	create date:2008/12/25 | first author:Suh SW
Translational research for a new administration: what sort of change to believe in?	/pubmed/19107987	Hauser SL, Johnston SC.	Ann Neurol. 2008 Dec;64(6):A5-6. No abstract available.	Ann Neurol. 2008	PubMed	citation	PMID:19107987	pubmed	19107987	create date:2008/12/25 | first author:Hauser SL
Quantitative magnetic resonance imaging analyses and clinical significance of hyperintense white matter lesions in systemic lupus erythematosus patients.	/pubmed/19107986	Appenzeller S, Vasconcelos Faria A, Li LM, Costallat LT, Cendes F.	Ann Neurol. 2008 Dec;64(6):635-43.	Ann Neurol. 2008	PubMed	citation	PMID:19107986	pubmed	19107986	create date:2008/12/25 | first author:Appenzeller S
Senate probe seeks industry payment data on individual academic researchers.	/pubmed/19107985	Samson K.	Ann Neurol. 2008 Dec;64(6):A7-9. No abstract available.	Ann Neurol. 2008	PubMed	citation	PMID:19107985	pubmed	19107985	create date:2008/12/25 | first author:Samson K
Patterns of care in elderly glioblastoma patients.	/pubmed/19107984	Iwamoto FM, Reiner AS, Panageas KS, Elkin EB, Abrey LE.	Ann Neurol. 2008 Dec;64(6):628-34.	Ann Neurol. 2008	PubMed	citation	PMID:19107984	pubmed	19107984	create date:2008/12/25 | first author:Iwamoto FM
Pathology is alleviated by doxycycline in a laminin-alpha2-null model of congenital muscular dystrophy.	/pubmed/19086074	Girgenrath M, Beermann ML, Vishnudas VK, Homma S, Miller JB.	Ann Neurol. 2009 Jan;65(1):47-56.	Ann Neurol. 2009	PubMed	citation	PMID:19086074	pubmed	19086074	create date:2008/12/17 | first author:Girgenrath M
Mutation in BAG3 causes severe dominant childhood muscular dystrophy.	/pubmed/19085932	Selcen D, Muntoni F, Burton BK, Pegoraro E, Sewry C, Bite AV, Engel AG.	Ann Neurol. 2009 Jan;65(1):83-9.	Ann Neurol. 2009	PubMed	citation	PMID:19085932	pubmed	19085932	create date:2008/12/17 | first author:Selcen D
Randomized, controlled trial of miglustat in Gaucher's disease type 3.	/pubmed/19067373	Schiffmann R, Fitzgibbon EJ, Harris C, DeVile C, Davies EH, Abel L, van Schaik IN, Benko W, Timmons M, Ries M, Vellodi A.	Ann Neurol. 2008 Nov;64(5):514-22.	Ann Neurol. 2008	PubMed	citation	PMID:19067373	pubmed	19067373	create date:2008/12/11 | first author:Schiffmann R
Probing racial and regional disparities in stroke mortality: same problem, different solutions?	/pubmed/19067372	Sanossian N, Ovbiagele B.	Ann Neurol. 2008 Nov;64(5):483-4. No abstract available.	Ann Neurol. 2008	PubMed	citation	PMID:19067372	pubmed	19067372	create date:2008/12/11 | first author:Sanossian N
Compensation and finance in neurology.	/pubmed/19067371	Caselli RJ, Gorman RS.	Ann Neurol. 2008 Nov;64(5):592-3. No abstract available.	Ann Neurol. 2008	PubMed	citation	PMID:19067371	pubmed	19067371	create date:2008/12/11 | first author:Caselli RJ
Detection of isolated cerebrovascular beta-amyloid with Pittsburgh compound B.	/pubmed/19067370	Greenberg SM, Grabowski T, Gurol ME, Skehan ME, Nandigam RN, Becker JA, Garcia-Alloza M, Prada C, Frosch MP, Rosand J, Viswanathan A, Smith EE, Johnson KA.	Ann Neurol. 2008 Nov;64(5):587-91.	Ann Neurol. 2008	PubMed	citation	PMID:19067370	pubmed	19067370	create date:2008/12/11 | first author:Greenberg SM
Atrial fibrillation and stroke severity: expanding the mechanistic exemplar, clinical phenotype, and goals of anticoagulant pharmacotherapy.	/pubmed/19067369	Hylek EM, Becker RC.	Ann Neurol. 2008 Nov;64(5):480-3. No abstract available.	Ann Neurol. 2008	PubMed	citation	PMID:19067369	pubmed	19067369	create date:2008/12/11 | first author:Hylek EM
Human immunodeficiency virus protease inhibitors and risk for peripheral neuropathy.	/pubmed/19067367	Ellis RJ, Marquie-Beck J, Delaney P, Alexander T, Clifford DB, McArthur JC, Simpson DM, Ake C, Collier AC, Gelman BB, McCutchan JA, Morgello S, Grant I; CHARTER Group.	Ann Neurol. 2008 Nov;64(5):566-72.	Ann Neurol. 2008	PubMed	citation	PMID:19067367	pubmed	19067367	create date:2008/12/11 | first author:Ellis RJ
Erythropoietin protects the developing brain from hyperoxia-induced cell death and proteome changes.	/pubmed/19067366	Kaindl AM, Sifringer M, Koppelstaetter A, Genz K, Loeber R, Boerner C, Stuwe J, Klose J, Felderhoff-Mueser U.	Ann Neurol. 2008 Nov;64(5):523-34.	Ann Neurol. 2008	PubMed	citation	PMID:19067366	pubmed	19067366	create date:2008/12/11 | first author:Kaindl AM
Estimated 10-year stroke risk by region and race in the United States: geographic and racial differences in stroke risk.	/pubmed/19067365	Cushman M, Cantrell RA, McClure LA, Howard G, Prineas RJ, Moy CS, Temple EM, Howard VJ.	Ann Neurol. 2008 Nov;64(5):507-13.	Ann Neurol. 2008	PubMed	citation	PMID:19067365	pubmed	19067365	create date:2008/12/11 | first author:Cushman M
Prodromal Alzheimer's disease: successive emergence of the clinical symptoms.	/pubmed/19067364	Amieva H, Le Goff M, Millet X, Orgogozo JM, Pérès K, Barberger-Gateau P, Jacqmin-Gadda H, Dartigues JF.	Ann Neurol. 2008 Nov;64(5):492-8.	Ann Neurol. 2008	PubMed	citation	PMID:19067364	pubmed	19067364	create date:2008/12/11 | first author:Amieva H
A critical evaluation of the Braak staging scheme for Parkinson's disease.	/pubmed/19067353	Burke RE, Dauer WT, Vonsattel JP.	Ann Neurol. 2008 Nov;64(5):485-91.	Ann Neurol. 2008	PubMed	citation	PMID:19067353	pubmed	19067353	create date:2008/12/11 | first author:Burke RE
Detection of prodromal Alzheimer's disease.	/pubmed/19067352	Mortimer JA, Petersen RC.	Ann Neurol. 2008 Nov;64(5):479-80. No abstract available.	Ann Neurol. 2008	PubMed	citation	PMID:19067352	pubmed	19067352	create date:2008/12/11 | first author:Mortimer JA
Peer review at National Institutes of Health: small steps forward.	/pubmed/19067350	Johnston SC, Hauser SL.	Ann Neurol. 2008 Nov;64(5):A15-7. No abstract available.	Ann Neurol. 2008	PubMed	citation	PMID:19067350	pubmed	19067350	create date:2008/12/11 | first author:Johnston SC
Umbilical cord blood transplantation for juvenile metachromatic leukodystrophy.	/pubmed/19067349	Pierson TM, Bonnemann CG, Finkel RS, Bunin N, Tennekoon GI.	Ann Neurol. 2008 Nov;64(5):583-7.	Ann Neurol. 2008	PubMed	citation	PMID:19067349	pubmed	19067349	create date:2008/12/11 | first author:Pierson TM
Mitochondrial function and morphology are impaired in parkin-mutant fibroblasts.	/pubmed/19067348	Mortiboys H, Thomas KJ, Koopman WJ, Klaffke S, Abou-Sleiman P, Olpin S, Wood NW, Willems PH, Smeitink JA, Cookson MR, Bandmann O.	Ann Neurol. 2008 Nov;64(5):555-65.	Ann Neurol. 2008	PubMed	citation	PMID:19067348	pubmed	19067348	create date:2008/12/11 | first author:Mortiboys H
Delayed neural network degeneration after neonatal hypoxia-ischemia.	/pubmed/19067347	Stone BS, Zhang J, Mack DW, Mori S, Martin LJ, Northington FJ.	Ann Neurol. 2008 Nov;64(5):535-46.	Ann Neurol. 2008	PubMed	citation	PMID:19067347	pubmed	19067347	create date:2008/12/11 | first author:Stone BS
NerveCenter: conversations in neurology: Lewis P. Rowland. [An interview with Bud Rowland].	/pubmed/19067346	Rowland LP.	Ann Neurol. 2008 Nov;64(5):A18-20. No abstract available.	Ann Neurol. 2008	PubMed	citation	PMID:19067346	pubmed	19067346	create date:2008/12/11 | first author:Rowland LP
Brain involvement in muscular dystrophies with defective dystroglycan glycosylation.	/pubmed/19067344	Clement E, Mercuri E, Godfrey C, Smith J, Robb S, Kinali M, Straub V, Bushby K, Manzur A, Talim B, Cowan F, Quinlivan R, Klein A, Longman C, McWilliam R, Topaloglu H, Mein R, Abbs S, North K, Barkovich AJ, Rutherford M, Muntoni F.	Ann Neurol. 2008 Nov;64(5):573-82.	Ann Neurol. 2008	PubMed	citation	PMID:19067344	pubmed	19067344	create date:2008/12/11 | first author:Clement E
The common inhalation anesthetic isoflurane induces caspase activation and increases amyloid beta-protein level in vivo.	/pubmed/19006075	Xie Z, Culley DJ, Dong Y, Zhang G, Zhang B, Moir RD, Frosch MP, Crosby G, Tanzi RE.	Ann Neurol. 2008 Dec;64(6):618-27.	Ann Neurol. 2008	PubMed	citation	PMID:19006075	pubmed	19006075	create date:2008/11/14 | first author:Xie Z
Neurological disease on the global agenda.	/pubmed/18991359	Silberberg D.	Ann Neurol. 2008 Oct;64(4):475-6. No abstract available.	Ann Neurol. 2008	PubMed	citation	PMID:18991359	pubmed	18991359	create date:2008/11/11 | first author:Silberberg D
Neurological disease on the global agenda.	/pubmed/18991358	Spencer P, Palmer V.	Ann Neurol. 2008 Oct;64(4):476-7. No abstract available.	Ann Neurol. 2008	PubMed	citation	PMID:18991358	pubmed	18991358	create date:2008/11/11 | first author:Spencer P
Turf wars in clinical neurosciences.	/pubmed/18991357	Sarnat HB.	Ann Neurol. 2008 Oct;64(4):477. No abstract available.	Ann Neurol. 2008	PubMed	citation	PMID:18991357	pubmed	18991357	create date:2008/11/11 | first author:Sarnat HB
Scripts for science: a new wrinkle on academic ties with industry.	/pubmed/18991356	Hauser SL, Johnston SC.	Ann Neurol. 2008 Oct;64(4):A13-5. No abstract available.	Ann Neurol. 2008	PubMed	citation	PMID:18991356	pubmed	18991356	create date:2008/11/11 | first author:Hauser SL
Primary progressive aphasia and the growing role of biomarkers in neurological diagnosis.	/pubmed/18991355	Cummings J.	Ann Neurol. 2008 Oct;64(4):361-4. No abstract available.	Ann Neurol. 2008	PubMed	citation	PMID:18991355	pubmed	18991355	create date:2008/11/11 | first author:Cummings J
Risk variants for atrial fibrillation on chromosome 4q25 associate with ischemic stroke.	/pubmed/18991354	Gretarsdottir S, Thorleifsson G, Manolescu A, Styrkarsdottir U, Helgadottir A, Gschwendtner A, Kostulas K, Kuhlenbäumer G, Bevan S, Jonsdottir T, Bjarnason H, Saemundsdottir J, Palsson S, Arnar DO, Holm H, Thorgeirsson G, Valdimarsson EM, Sveinbjörnsdottir S, Gieger C, Berger K, Wichmann HE, Hillert J, et al.	Ann Neurol. 2008 Oct;64(4):402-9.	Ann Neurol. 2008	PubMed	citation	PMID:18991354	pubmed	18991354	create date:2008/11/11 | first author:Gretarsdottir S
Paradoxical dysregulation of the neural stem cell pathway sonic hedgehog-Gli1 in autoimmune encephalomyelitis and multiple sclerosis.	/pubmed/18991353	Wang Y, Imitola J, Rasmussen S, O'Connor KC, Khoury SJ.	Ann Neurol. 2008 Oct;64(4):417-27.	Ann Neurol. 2008	PubMed	citation	PMID:18991353	pubmed	18991353	create date:2008/11/11 | first author:Wang Y
Sedative and anticonvulsant drugs suppress postnatal neurogenesis.	/pubmed/18991352	Stefovska VG, Uckermann O, Czuczwar M, Smitka M, Czuczwar P, Kis J, Kaindl AM, Turski L, Turski WA, Ikonomidou C.	Ann Neurol. 2008 Oct;64(4):434-45.	Ann Neurol. 2008	PubMed	citation	PMID:18991352	pubmed	18991352	create date:2008/11/11 | first author:Stefovska VG
Glycogen synthase kinase-3beta and tau genes interact in Alzheimer's disease.	/pubmed/18991351	Kwok JB, Loy CT, Hamilton G, Lau E, Hallupp M, Williams J, Owen MJ, Broe GA, Tang N, Lam L, Powell JF, Lovestone S, Schofield PR.	Ann Neurol. 2008 Oct;64(4):446-54.	Ann Neurol. 2008	PubMed	citation	PMID:18991351	pubmed	18991351	create date:2008/11/11 | first author:Kwok JB
The 50th birthday of progressive multifocal leukoencephalopathy: New insights into pathogenesis.	/pubmed/18991349	Tyler KL.	Ann Neurol. 2008 Oct;64(4):359-61. No abstract available.	Ann Neurol. 2008	PubMed	citation	PMID:18991349	pubmed	18991349	create date:2008/11/11 | first author:Tyler KL
Mitochondrial DNA disease prevalence: still underrecognized?	/pubmed/18991348	Manwaring N, Wang JJ, Mitchell P, Sue CM.	Ann Neurol. 2008 Oct;64(4):471; author reply 471-2. No abstract available.	Ann Neurol. 2008	PubMed	citation	PMID:18991348	pubmed	18991348	create date:2008/11/11 | first author:Manwaring N
Title	URL	Description	Details	ShortDetails	Resource	Type	Identifiers	Db	EntrezUID	Properties
Representation, inference, and transcendent encoding in neurocognitive networks of the human brain.	/pubmed/18991346	Mesulam M.	Ann Neurol. 2008 Oct;64(4):367-78. Review.	Ann Neurol. 2008	PubMed	citation	PMID:18991346	pubmed	18991346	create date:2008/11/11 | first author:Mesulam M
Abeta amyloid and glucose metabolism in three variants of primary progressive aphasia.	/pubmed/18991338	Rabinovici GD, Jagust WJ, Furst AJ, Ogar JM, Racine CA, Mormino EC, O'Neil JP, Lal RA, Dronkers NF, Miller BL, Gorno-Tempini ML.	Ann Neurol. 2008 Oct;64(4):388-401.	Ann Neurol. 2008	PubMed	citation	PMID:18991338	pubmed	18991338	create date:2008/11/11 | first author:Rabinovici GD
Speed bump for open access to genomic data.	/pubmed/18991297	Patoine B.	Ann Neurol. 2008 Oct;64(4):A16-7. No abstract available.	Ann Neurol. 2008	PubMed	citation	PMID:18991297	pubmed	18991297	create date:2008/11/11 | first author:Patoine B
Human parechovirus causes encephalitis with white matter injury in neonates.	/pubmed/18825694	Verboon-Maciolek MA, Groenendaal F, Hahn CD, Hellmann J, van Loon AM, Boivin G, de Vries LS.	Ann Neurol. 2008 Sep;64(3):266-73.	Ann Neurol. 2008	PubMed	citation	PMID:18825694	pubmed	18825694	create date:2008/10/01 | first author:Verboon-Maciolek MA
Collagen VI glycine mutations: perturbed assembly and a spectrum of clinical severity.	/pubmed/18825676	Pace RA, Peat RA, Baker NL, Zamurs L, Mörgelin M, Irving M, Adams NE, Bateman JF, Mowat D, Smith NJ, Lamont PJ, Moore SA, Mathews KD, North KN, Lamandé SR.	Ann Neurol. 2008 Sep;64(3):294-303.	Ann Neurol. 2008	PubMed	citation	PMID:18825676	pubmed	18825676	create date:2008/10/01 | first author:Pace RA
Autoantibodies in gluten ataxia recognize a novel neuronal transglutaminase.	/pubmed/18825674	Hadjivassiliou M, Aeschlimann P, Strigun A, Sanders DS, Woodroofe N, Aeschlimann D.	Ann Neurol. 2008 Sep;64(3):332-43.	Ann Neurol. 2008	PubMed	citation	PMID:18825674	pubmed	18825674	create date:2008/10/01 | first author:Hadjivassiliou M
Axonal loss and myelin in early ON loss in postacute optic neuritis.	/pubmed/18825673	Klistorner A, Arvind H, Nguyen T, Garrick R, Paine M, Graham S, O'Day J, Grigg J, Billson F, Yiannikas C.	Ann Neurol. 2008 Sep;64(3):325-31.	Ann Neurol. 2008	PubMed	citation	PMID:18825673	pubmed	18825673	create date:2008/10/01 | first author:Klistorner A
Is progressive multiple sclerosis a gray matter disease?	/pubmed/18825672	Geurts JJ.	Ann Neurol. 2008 Sep;64(3):230-2. No abstract available. Erratum in: Ann Neurol. 2009 Feb;65(2):232.	Ann Neurol. 2008	PubMed	citation	PMID:18825672	pubmed	18825672	create date:2008/10/01 | first author:Geurts JJ
Investigator balkanization.	/pubmed/18825670	Johnston SC, Hauser SL.	Ann Neurol. 2008 Sep;64(3):A11-2. No abstract available.	Ann Neurol. 2008	PubMed	citation	PMID:18825670	pubmed	18825670	create date:2008/10/01 | first author:Johnston SC
Orphan economics: the downside of supplyside pharmacology.	/pubmed/18825669	Samson K.	Ann Neurol. 2008 Sep;64(3):A13-6. No abstract available.	Ann Neurol. 2008	PubMed	citation	PMID:18825669	pubmed	18825669	create date:2008/10/01 | first author:Samson K
Enhanced circadian phase resetting in R192Q Cav2.1 calcium channel migraine mice.	/pubmed/18825664	van Oosterhout F, Michel S, Deboer T, Houben T, van de Ven RC, Albus H, Westerhout J, Vansteensel MJ, Ferrari MD, van den Maagdenberg AM, Meijer JH.	Ann Neurol. 2008 Sep;64(3):315-24.	Ann Neurol. 2008	PubMed	citation	PMID:18825664	pubmed	18825664	create date:2008/10/01 | first author:van Oosterhout F
The prostaglandin E2 EP2 receptor accelerates disease progression and inflammation in a model of amyotrophic lateral sclerosis.	/pubmed/18825663	Liang X, Wang Q, Shi J, Lokteva L, Breyer RM, Montine TJ, Andreasson K.	Ann Neurol. 2008 Sep;64(3):304-14.	Ann Neurol. 2008	PubMed	citation	PMID:18825663	pubmed	18825663	create date:2008/10/01 | first author:Liang X
Developmental impact of a familial GABAA receptor epilepsy mutation.	/pubmed/18825662	Chiu C, Reid CA, Tan HO, Davies PJ, Single FN, Koukoulas I, Berkovic SF, Tan SS, Sprengel R, Jones MV, Petrou S.	Ann Neurol. 2008 Sep;64(3):284-93.	Ann Neurol. 2008	PubMed	citation	PMID:18825662	pubmed	18825662	create date:2008/10/01 | first author:Chiu C
Multiple system atrophy: a primary oligodendrogliopathy.	/pubmed/18825660	Wenning GK, Stefanova N, Jellinger KA, Poewe W, Schlossmacher MG.	Ann Neurol. 2008 Sep;64(3):239-46. Review.	Ann Neurol. 2008	PubMed	citation	PMID:18825660	pubmed	18825660	create date:2008/10/01 | first author:Wenning GK
Botulinum toxin type A treatment of painful focal neuropathies: new evidence for efference of afferents.	/pubmed/18825659	Murinson BB.	Ann Neurol. 2008 Sep;64(3):236-8. No abstract available.	Ann Neurol. 2008	PubMed	citation	PMID:18825659	pubmed	18825659	create date:2008/10/01 | first author:Murinson BB
Distinctions between fetal and adult human platelet-derived growth factor-responsive neural precursors.	/pubmed/18756507	Chojnacki A, Kelly JJ, Hader W, Weiss S.	Ann Neurol. 2008 Aug;64(2):127-42.	Ann Neurol. 2008	PubMed	citation	PMID:18756507	pubmed	18756507	create date:2008/08/30 | first author:Chojnacki A
The continuing problem of human African trypanosomiasis (sleeping sickness).	/pubmed/18756506	Kennedy PG.	Ann Neurol. 2008 Aug;64(2):116-26. Review.	Ann Neurol. 2008	PubMed	citation	PMID:18756506	pubmed	18756506	create date:2008/08/30 | first author:Kennedy PG
The importance of metabolic testing in the evaluation of intellectual disability.	/pubmed/18756505	Mueller S, Sherr EH.	Ann Neurol. 2008 Aug;64(2):113-4. No abstract available.	Ann Neurol. 2008	PubMed	citation	PMID:18756505	pubmed	18756505	create date:2008/08/30 | first author:Mueller S
An election season prescription for healthcare.	/pubmed/18756500	Hauser SL, Johnston SC.	Ann Neurol. 2008 Aug;64(2):A8-9. No abstract available.	Ann Neurol. 2008	PubMed	citation	PMID:18756500	pubmed	18756500	create date:2008/08/30 | first author:Hauser SL
Hyperandrogenism, ovulatory dysfunction, and polycystic ovary syndrome with valproate versus lamotrigine.	/pubmed/18756476	Morrell MJ, Hayes FJ, Sluss PM, Adams JM, Bhatt M, Ozkara C, Warnock CR, Isojärvi J.	Ann Neurol. 2008 Aug;64(2):200-11.	Ann Neurol. 2008	PubMed	citation	PMID:18756476	pubmed	18756476	create date:2008/08/30 | first author:Morrell MJ
Carotid plaque computed tomography imaging in stroke and nonstroke patients.	/pubmed/18756475	Wintermark M, Arora S, Tong E, Vittinghoff E, Lau BC, Chien JD, Dillon WP, Saloner D.	Ann Neurol. 2008 Aug;64(2):149-57.	Ann Neurol. 2008	PubMed	citation	PMID:18756475	pubmed	18756475	create date:2008/08/30 | first author:Wintermark M
An idiopathic epilepsy syndrome linked to 3q13.3-q21 and missense mutations in the extracellular calcium sensing receptor gene.	/pubmed/18756473	Kapoor A, Satishchandra P, Ratnapriya R, Reddy R, Kadandale J, Shankar SK, Anand A.	Ann Neurol. 2008 Aug;64(2):158-67.	Ann Neurol. 2008	PubMed	citation	PMID:18756473	pubmed	18756473	create date:2008/08/30 | first author:Kapoor A
Abstracts of the 133rd Annual Meeting of the American Neurological Association. September 21-24, 2008. Salt Lake City, Utah, USA.	/pubmed/18729168	[No authors listed]	Ann Neurol. 2008 Aug;64 Suppl 12:S1-139. No abstract available.	Ann Neurol. 2008	PubMed	citation	PMID:18729168	pubmed	18729168	create date:2008/08/30
The electroencephalographic fingerprint of sleep is genetically determined: a twin study.	/pubmed/18688819	De Gennaro L, Marzano C, Fratello F, Moroni F, Pellicciari MC, Ferlazzo F, Costa S, Couyoumdjian A, Curcio G, Sforza E, Malafosse A, Finelli LA, Pasqualetti P, Ferrara M, Bertini M, Rossini PM.	Ann Neurol. 2008 Oct;64(4):455-60.	Ann Neurol. 2008	PubMed	citation	PMID:18688819	pubmed	18688819	create date:2008/08/09 | first author:De Gennaro L
Abnormal vestibular responses to vertical head motion in cerebellar ataxia.	/pubmed/18688817	Liao K, Walker MF, Leigh RJ.	Ann Neurol. 2008 Aug;64(2):224-7.	Ann Neurol. 2008	PubMed	citation	PMID:18688817	pubmed	18688817	create date:2008/08/09 | first author:Liao K
Detection of JC virus DNA fragments but not proteins in normal brain tissue.	/pubmed/18688812	Perez-Liz G, Del Valle L, Gentilella A, Croul S, Khalili K.	Ann Neurol. 2008 Oct;64(4):379-87.	Ann Neurol. 2008	PubMed	citation	PMID:18688812	pubmed	18688812	create date:2008/08/09 | first author:Perez-Liz G
Will Rogers phenomenon in multiple sclerosis.	/pubmed/18688811	Sormani MP, Tintorè M, Rovaris M, Rovira A, Vidal X, Bruzzi P, Filippi M, Montalban X.	Ann Neurol. 2008 Oct;64(4):428-33.	Ann Neurol. 2008	PubMed	citation	PMID:18688811	pubmed	18688811	create date:2008/08/09 | first author:Sormani MP
Decoding cryptogenic cardioembolism.	/pubmed/18688802	Meschia JF.	Ann Neurol. 2008 Oct;64(4):364-6. No abstract available.	Ann Neurol. 2008	PubMed	citation	PMID:18688802	pubmed	18688802	create date:2008/08/09 | first author:Meschia JF
Takotsubo cardiomyopathy in acute ischemic stroke.	/pubmed/18688801	Yoshimura S, Toyoda K, Ohara T, Nagasawa H, Ohtani N, Kuwashiro T, Naritomi H, Minematsu K.	Ann Neurol. 2008 Nov;64(5):547-54.	Ann Neurol. 2008	PubMed	citation	PMID:18688801	pubmed	18688801	create date:2008/08/09 | first author:Yoshimura S
Maintenance of Wakefulness Test, obstructive sleep apnea syndrome, and driving risk.	/pubmed/18688799	Philip P, Sagaspe P, Taillard J, Chaumet G, Bayon V, Coste O, Bioulac B, Guilleminault C.	Ann Neurol. 2008 Oct;64(4):410-6.	Ann Neurol. 2008	PubMed	citation	PMID:18688799	pubmed	18688799	create date:2008/08/09 | first author:Philip P
Lrrk2 R1628P in non-Chinese Asian races.	/pubmed/18688798	Tan EK, Tang M, Tan LC, Wu YR, Wu RM, Ross OA, Zhao Y.	Ann Neurol. 2008 Oct;64(4):472-3. No abstract available.	Ann Neurol. 2008	PubMed	citation	PMID:18688798	pubmed	18688798	create date:2008/08/09 | first author:Tan EK
Neonatal encephalitis and white matter injury: more than just inflammation?	/pubmed/18688782	Volpe JJ.	Ann Neurol. 2008 Sep;64(3):232-6. No abstract available.	Ann Neurol. 2008	PubMed	citation	PMID:18688782	pubmed	18688782	create date:2008/08/09 | first author:Volpe JJ
Rapidly progressive dementia.	/pubmed/18668637	Geschwind MD, Shu H, Haman A, Sejvar JJ, Miller BL.	Ann Neurol. 2008 Jul;64(1):97-108. Review.	Ann Neurol. 2008	PubMed	citation	PMID:18668637	pubmed	18668637	create date:2008/08/01 | first author:Geschwind MD
Immortal time bias in the study of effectiveness of interferon-beta in multiple sclerosis.	/pubmed/18668635	Renoux C, Suissa S.	Ann Neurol. 2008 Jul;64(1):109-10; author reply 110. No abstract available.	Ann Neurol. 2008	PubMed	citation	PMID:18668635	pubmed	18668635	create date:2008/08/01 | first author:Renoux C
Data sharing: making headway in a competitive research milieu.	/pubmed/18668610	Samson K.	Ann Neurol. 2008 Jul;64(1):A13-6. No abstract available.	Ann Neurol. 2008	PubMed	citation	PMID:18668610	pubmed	18668610	create date:2008/08/01 | first author:Samson K
Frontotemporal dementia and related disorders: deciphering the enigma.	/pubmed/18668533	Josephs KA.	Ann Neurol. 2008 Jul;64(1):4-14. Review.	Ann Neurol. 2008	PubMed	citation	PMID:18668533	pubmed	18668533	create date:2008/08/01 | first author:Josephs KA
Neurological disease on the global agenda.	/pubmed/18668532	Johnston SC, Hauser SL.	Ann Neurol. 2008 Jul;64(1):A11-2. No abstract available.	Ann Neurol. 2008	PubMed	citation	PMID:18668532	pubmed	18668532	create date:2008/08/01 | first author:Johnston SC
Gray matter atrophy in multiple sclerosis: a longitudinal study.	/pubmed/18661561	Fisher E, Lee JC, Nakamura K, Rudick RA.	Ann Neurol. 2008 Sep;64(3):255-65.	Ann Neurol. 2008	PubMed	citation	PMID:18661561	pubmed	18661561	create date:2008/07/29 | first author:Fisher E
Motor outcome prediction using diffusion tensor tractography in pontine infarct.	/pubmed/18661560	Jang SH, Bai D, Son SM, Lee J, Kim DS, Sakong J, Kim DG, Yang DS.	Ann Neurol. 2008 Oct;64(4):460-5.	Ann Neurol. 2008	PubMed	citation	PMID:18661560	pubmed	18661560	create date:2008/07/29 | first author:Jang SH
Neurofibrillary tau pathology modulated by genetic variation of alpha-synuclein.	/pubmed/18661559	Peuralinna T, Oinas M, Polvikoski T, Paetau A, Sulkava R, Niinistö L, Kalimo H, Hernandez D, Hardy J, Singleton A, Tienari PJ, Myllykangas L.	Ann Neurol. 2008 Sep;64(3):348-52.	Ann Neurol. 2008	PubMed	citation	PMID:18661559	pubmed	18661559	create date:2008/07/29 | first author:Peuralinna T
Sustained improvement of spinal muscular atrophy mice treated with trichostatin A plus nutrition.	/pubmed/18661558	Narver HL, Kong L, Burnett BG, Choe DW, Bosch-Marcé M, Taye AA, Eckhaus MA, Sumner CJ.	Ann Neurol. 2008 Oct;64(4):465-70.	Ann Neurol. 2008	PubMed	citation	PMID:18661558	pubmed	18661558	create date:2008/07/29 | first author:Narver HL
Admission international normalized ratio and acute infarct volume in ischemic stroke.	/pubmed/18661516	Ay H, Arsava EM, Gungor L, Greer D, Singhal AB, Furie KL, Koroshetz WJ, Sorensen AG.	Ann Neurol. 2008 Nov;64(5):499-506.	Ann Neurol. 2008	PubMed	citation	PMID:18661516	pubmed	18661516	create date:2008/07/29 | first author:Ay H
Helminth infections associated with multiple sclerosis induce regulatory B cells.	/pubmed/18655096	Correale J, Farez M, Razzitte G.	Ann Neurol. 2008 Aug;64(2):187-99.	Ann Neurol. 2008	PubMed	citation	PMID:18655096	pubmed	18655096	create date:2008/07/26 | first author:Correale J
Dok-7 myasthenia: phenotypic and molecular genetic studies in 16 patients.	/pubmed/18626973	Selcen D, Milone M, Shen XM, Harper CM, Stans AA, Wieben ED, Engel AG.	Ann Neurol. 2008 Jul;64(1):71-87.	Ann Neurol. 2008	PubMed	citation	PMID:18626973	pubmed	18626973	create date:2008/07/16 | first author:Selcen D
Interplay between inflammation and degeneration: using inclusion body myositis to study neuroinflammation"."	/pubmed/18626972	Dalakas MC.	Ann Neurol. 2008 Jul;64(1):1-3. No abstract available.	Ann Neurol. 2008	PubMed	citation	PMID:18626972	pubmed	18626972	create date:2008/07/16 | first author:Dalakas MC
The impact of war-stress on MS exacerbations.	/pubmed/18626947	Goodin DS.	Ann Neurol. 2008 Aug;64(2):114-5. No abstract available.	Ann Neurol. 2008	PubMed	citation	PMID:18626947	pubmed	18626947	create date:2008/07/16 | first author:Goodin DS
Different features of histopathological subtypes of pediatric focal cortical dysplasia.	/pubmed/18571798	Krsek P, Maton B, Korman B, Pacheco-Jacome E, Jayakar P, Dunoyer C, Rey G, Morrison G, Ragheb J, Vinters HV, Resnick T, Duchowny M.	Ann Neurol. 2008 Jun;63(6):758-69.	Ann Neurol. 2008	PubMed	citation	PMID:18571798	pubmed	18571798	create date:2008/06/24 | first author:Krsek P
A novel human disease with abnormal prion protein sensitive to protease.	/pubmed/18571782	Gambetti P, Dong Z, Yuan J, Xiao X, Zheng M, Alshekhlee A, Castellani R, Cohen M, Barria MA, Gonzalez-Romero D, Belay ED, Schonberger LB, Marder K, Harris C, Burke JR, Montine T, Wisniewski T, Dickson DW, Soto C, Hulette CM, Mastrianni JA, Kong Q, et al.	Ann Neurol. 2008 Jun;63(6):697-708.	Ann Neurol. 2008	PubMed	citation	PMID:18571782	pubmed	18571782	create date:2008/06/24 | first author:Gambetti P
Genomic investigation of alpha-synuclein multiplication and parkinsonism.	/pubmed/18571778	Ross OA, Braithwaite AT, Skipper LM, Kachergus J, Hulihan MM, Middleton FA, Nishioka K, Fuchs J, Gasser T, Maraganore DM, Adler CH, Larvor L, Chartier-Harlin MC, Nilsson C, Langston JW, Gwinn K, Hattori N, Farrer MJ.	Ann Neurol. 2008 Jun;63(6):743-50.	Ann Neurol. 2008	PubMed	citation	PMID:18571778	pubmed	18571778	create date:2008/06/24 | first author:Ross OA
Is microglial apoptosis an early pathogenic change in cerebral X-linked adrenoleukodystrophy?	/pubmed/18571777	Eichler FS, Ren JQ, Cossoy M, Rietsch AM, Nagpal S, Moser AB, Frosch MP, Ransohoff RM.	Ann Neurol. 2008 Jun;63(6):729-42.	Ann Neurol. 2008	PubMed	citation	PMID:18571777	pubmed	18571777	create date:2008/06/24 | first author:Eichler FS
Title	URL	Description	Details	ShortDetails	Resource	Type	Identifiers	Db	EntrezUID	Properties
A new prionopathy.	/pubmed/18570344	Will R, Head M.	Ann Neurol. 2008 Jun;63(6):677-8. No abstract available.	Ann Neurol. 2008	PubMed	citation	PMID:18570344	pubmed	18570344	create date:2008/06/24 | first author:Will R
That vexing problem of compensation.	/pubmed/18570341	Hauser SL, Johnston SC.	Ann Neurol. 2008 Jun;63(6):A11-2. No abstract available.	Ann Neurol. 2008	PubMed	citation	PMID:18570341	pubmed	18570341	create date:2008/06/24 | first author:Hauser SL
Impact of exposure to war stress on exacerbations of multiple sclerosis.	/pubmed/18570326	Golan D, Somer E, Dishon S, Cuzin-Disegni L, Miller A.	Ann Neurol. 2008 Aug;64(2):143-8.	Ann Neurol. 2008	PubMed	citation	PMID:18570326	pubmed	18570326	create date:2008/06/24 | first author:Golan D
Yield of additional metabolic studies in neurodevelopmental disorders.	/pubmed/18570304	Engbers HM, Berger R, van Hasselt P, de Koning T, de Sain-van der Velden MG, Kroes HY, Visser G.	Ann Neurol. 2008 Aug;64(2):212-7.	Ann Neurol. 2008	PubMed	citation	PMID:18570304	pubmed	18570304	create date:2008/06/24 | first author:Engbers HM
Characterization of PLA2G6 as a locus for dystonia-parkinsonism.	/pubmed/18570303	Paisan-Ruiz C, Bhatia KP, Li A, Hernandez D, Davis M, Wood NW, Hardy J, Houlden H, Singleton A, Schneider SA.	Ann Neurol. 2009 Jan;65(1):19-23.	Ann Neurol. 2009	PubMed	citation	PMID:18570303	pubmed	18570303	create date:2008/06/24 | first author:Paisan-Ruiz C
No correlation between intraocular pressure and intracranial pressure.	/pubmed/18570302	Han Y, McCulley TJ, Horton JC.	Ann Neurol. 2008 Aug;64(2):221-4.	Ann Neurol. 2008	PubMed	citation	PMID:18570302	pubmed	18570302	create date:2008/06/24 | first author:Han Y
Retrograde jugular flow associated with idiopathic normal pressure hydrocephalus.	/pubmed/18570299	Kuriyama N, Tokuda T, Miyamoto J, Takayasu N, Kondo M, Nakagawa M.	Ann Neurol. 2008 Aug;64(2):217-21.	Ann Neurol. 2008	PubMed	citation	PMID:18570299	pubmed	18570299	create date:2008/06/24 | first author:Kuriyama N
Calcification and endothelialization of thrombi in acute stroke.	/pubmed/18570298	Almekhlafi MA, Hu WY, Hill MD, Auer RN.	Ann Neurol. 2008 Sep;64(3):344-8.	Ann Neurol. 2008	PubMed	citation	PMID:18570298	pubmed	18570298	create date:2008/06/24 | first author:Almekhlafi MA
Gray matter atrophy is related to long-term disability in multiple sclerosis.	/pubmed/18570297	Fisniku LK, Chard DT, Jackson JS, Anderson VM, Altmann DR, Miszkiel KA, Thompson AJ, Miller DH.	Ann Neurol. 2008 Sep;64(3):247-54. Erratum in: Ann Neurol. 2009 Feb;65(2):232.	Ann Neurol. 2008	PubMed	citation	PMID:18570297	pubmed	18570297	create date:2008/06/24 | first author:Fisniku LK
Functional imaging: II. Prediction of epilepsy surgery outcome.	/pubmed/18570291	Knowlton RC, Elgavish RA, Bartolucci A, Ojha B, Limdi N, Blount J, Burneo JG, Ver Hoef L, Paige L, Faught E, Kankirawatana P, Riley K, Kuzniecky R.	Ann Neurol. 2008 Jul;64(1):35-41.	Ann Neurol. 2008	PubMed	citation	PMID:18570291	pubmed	18570291	create date:2008/06/24 | first author:Knowlton RC
Gene expression study on peripheral blood identifies progranulin mutations.	/pubmed/18551524	Coppola G, Karydas A, Rademakers R, Wang Q, Baker M, Hutton M, Miller BL, Geschwind DH.	Ann Neurol. 2008 Jul;64(1):92-6.	Ann Neurol. 2008	PubMed	citation	PMID:18551524	pubmed	18551524	create date:2008/06/14 | first author:Coppola G
De novo LMNA mutations cause a new form of congenital muscular dystrophy.	/pubmed/18551513	Quijano-Roy S, Mbieleu B, Bönnemann CG, Jeannet PY, Colomer J, Clarke NF, Cuisset JM, Roper H, De Meirleir L, D'Amico A, Ben Yaou R, Nascimento A, Barois A, Demay L, Bertini E, Ferreiro A, Sewry CA, Romero NB, Ryan M, Muntoni F, Guicheney P, Richard P, et al.	Ann Neurol. 2008 Aug;64(2):177-86.	Ann Neurol. 2008	PubMed	citation	PMID:18551513	pubmed	18551513	create date:2008/06/14 | first author:Quijano-Roy S
Botulinum toxin type A induces direct analgesic effects in chronic neuropathic pain.	/pubmed/18546285	Ranoux D, Attal N, Morain F, Bouhassira D.	Ann Neurol. 2008 Sep;64(3):274-83. Erratum in: Ann Neurol. 2009 Mar;65(3):359.	Ann Neurol. 2008	PubMed	citation	PMID:18546285	pubmed	18546285	create date:2008/06/12 | first author:Ranoux D
Phosphorylated TDP-43 in frontotemporal lobar degeneration and amyotrophic lateral sclerosis.	/pubmed/18546284	Hasegawa M, Arai T, Nonaka T, Kametani F, Yoshida M, Hashizume Y, Beach TG, Buratti E, Baralle F, Morita M, Nakano I, Oda T, Tsuchiya K, Akiyama H.	Ann Neurol. 2008 Jul;64(1):60-70.	Ann Neurol. 2008	PubMed	citation	PMID:18546284	pubmed	18546284	create date:2008/06/12 | first author:Hasegawa M
Ambient air pollution and risk for ischemic stroke and transient ischemic attack.	/pubmed/18508356	Lisabeth LD, Escobar JD, Dvonch JT, Sánchez BN, Majersik JJ, Brown DL, Smith MA, Morgenstern LB.	Ann Neurol. 2008 Jul;64(1):53-9.	Ann Neurol. 2008	PubMed	citation	PMID:18508356	pubmed	18508356	create date:2008/05/30 | first author:Lisabeth LD
Effect of infarcts on dementia in the Baltimore longitudinal study of aging.	/pubmed/18496870	Troncoso JC, Zonderman AB, Resnick SM, Crain B, Pletnikova O, O'Brien RJ.	Ann Neurol. 2008 Aug;64(2):168-76.	Ann Neurol. 2008	PubMed	citation	PMID:18496870	pubmed	18496870	create date:2008/05/23 | first author:Troncoso JC
Transcranial color doppler study for reversible cerebral vasoconstriction syndromes.	/pubmed/18496847	Chen SP, Fuh JL, Chang FC, Lirng JF, Shia BC, Wang SJ.	Ann Neurol. 2008 Jun;63(6):751-7.	Ann Neurol. 2008	PubMed	citation	PMID:18496847	pubmed	18496847	create date:2008/05/23 | first author:Chen SP
Cystatin C as a marker of cognitive function in elders: findings from the health ABC study.	/pubmed/18496846	Yaffe K, Lindquist K, Shlipak MG, Simonsick E, Fried L, Rosano C, Satterfield S, Atkinson H, Windham BG, Kurella-Tamura M.	Ann Neurol. 2008 Jun;63(6):798-802.	Ann Neurol. 2008	PubMed	citation	PMID:18496846	pubmed	18496846	create date:2008/05/23 | first author:Yaffe K
Hereditary optic neuropathies share a common mitochondrial coupling defect.	/pubmed/18496845	Chevrollier A, Guillet V, Loiseau D, Gueguen N, de Crescenzo MA, Verny C, Ferre M, Dollfus H, Odent S, Milea D, Goizet C, Amati-Bonneau P, Procaccio V, Bonneau D, Reynier P.	Ann Neurol. 2008 Jun;63(6):794-8.	Ann Neurol. 2008	PubMed	citation	PMID:18496845	pubmed	18496845	create date:2008/05/23 | first author:Chevrollier A
Treatment of childhood arterial ischemic stroke.	/pubmed/18496844	Bernard TJ, Goldenberg NA, Armstrong-Wells J, Amlie-Lefond C, Fullerton HJ.	Ann Neurol. 2008 Jun;63(6):679-96. Review.	Ann Neurol. 2008	PubMed	citation	PMID:18496844	pubmed	18496844	create date:2008/05/23 | first author:Bernard TJ
Heart and vessel pathology underlying brain infarction in 142 stroke patients.	/pubmed/18496843	Ogata J, Yutani C, Otsubo R, Yamanishi H, Naritomi H, Yamaguchi T, Minematsu K.	Ann Neurol. 2008 Jun;63(6):770-81.	Ann Neurol. 2008	PubMed	citation	PMID:18496843	pubmed	18496843	create date:2008/05/23 | first author:Ogata J
Spreading depolarizations occur in human ischemic stroke with high incidence.	/pubmed/18496842	Dohmen C, Sakowitz OW, Fabricius M, Bosche B, Reithmeier T, Ernestus RI, Brinker G, Dreier JP, Woitzik J, Strong AJ, Graf R; Co-Operative Study of Brain Injury Depolarisations (COSBID).	Ann Neurol. 2008 Jun;63(6):720-8.	Ann Neurol. 2008	PubMed	citation	PMID:18496842	pubmed	18496842	create date:2008/05/23 | first author:Dohmen C
Localizing central nervous system immune surveillance: meningeal antigen-presenting cells activate T cells during experimental autoimmune encephalomyelitis.	/pubmed/18496841	Kivisäkk P, Imitola J, Rasmussen S, Elyaman W, Zhu B, Ransohoff RM, Khoury SJ.	Ann Neurol. 2009 Apr;65(4):457-69.	Ann Neurol. 2009	PubMed	citation	PMID:18496841	pubmed	18496841	create date:2008/05/23 | first author:Kivisäkk P
Transformative research.	/pubmed/18481295	Johnston SC, Hauser SL.	Ann Neurol. 2008 May;63(5):A11-3. No abstract available.	Ann Neurol. 2008	PubMed	citation	PMID:18481295	pubmed	18481295	create date:2008/05/16 | first author:Johnston SC
Primary central nervous system lymphoma can be histologically diagnosed after previous corticosteroid use: a pilot study to determine whether corticosteroids prevent the diagnosis of primary central nervous system lymphoma.	/pubmed/18481293	Porter AB, Giannini C, Kaufmann T, Lucchinetti CF, Wu W, Decker PA, Atkinson JL, O'Neill BP.	Ann Neurol. 2008 May;63(5):662-7.	Ann Neurol. 2008	PubMed	citation	PMID:18481293	pubmed	18481293	create date:2008/05/16 | first author:Porter AB
Cognition 6 years after surgical or medical therapy for coronary artery disease.	/pubmed/18481292	Selnes OA, Grega MA, Bailey MM, Pham LD, Zeger SL, Baumgartner WA, McKhann GM.	Ann Neurol. 2008 May;63(5):581-90.	Ann Neurol. 2008	PubMed	citation	PMID:18481292	pubmed	18481292	create date:2008/05/16 | first author:Selnes OA
Repairing the human brain after stroke. II. Restorative therapies.	/pubmed/18481291	Cramer SC.	Ann Neurol. 2008 May;63(5):549-60. Review.	Ann Neurol. 2008	PubMed	citation	PMID:18481291	pubmed	18481291	create date:2008/05/16 | first author:Cramer SC
Phase 2 trial of a DNA vaccine encoding myelin basic protein for multiple sclerosis.	/pubmed/18481290	Garren H, Robinson WH, Krasulová E, Havrdová E, Nadj C, Selmaj K, Losy J, Nadj I, Radue EW, Kidd BA, Gianettoni J, Tersini K, Utz PJ, Valone F, Steinman L; BHT-3009 Study Group.	Ann Neurol. 2008 May;63(5):611-20.	Ann Neurol. 2008	PubMed	citation	PMID:18481290	pubmed	18481290	create date:2008/05/16 | first author:Garren H
Coronary bypass surgery and long-term cognitive decline.	/pubmed/18481289	Yaffe K, Covinsky KE.	Ann Neurol. 2008 May;63(5):547-8. No abstract available.	Ann Neurol. 2008	PubMed	citation	PMID:18481289	pubmed	18481289	create date:2008/05/16 | first author:Yaffe K
Postictal psychosis in partial epilepsy: a case-control study.	/pubmed/18481288	Alper K, Kuzniecky R, Carlson C, Barr WB, Vorkas CK, Patel JG, Carrelli AL, Starner K, Flom PL, Devinsky O.	Ann Neurol. 2008 May;63(5):602-10.	Ann Neurol. 2008	PubMed	citation	PMID:18481288	pubmed	18481288	create date:2008/05/16 | first author:Alper K
Are big muscles necessarily good muscles?	/pubmed/18481287	Nadeau A, Karpati G.	Ann Neurol. 2008 May;63(5):543-5. No abstract available.	Ann Neurol. 2008	PubMed	citation	PMID:18481287	pubmed	18481287	create date:2008/05/16 | first author:Nadeau A
NerveCenter: events, people, and issues in academic neurology.	/pubmed/18481286	Samson K.	Ann Neurol. 2008 May;63(5):A14-7. No abstract available.	Ann Neurol. 2008	PubMed	citation	PMID:18481286	pubmed	18481286	create date:2008/05/16 | first author:Samson K
Pediatric neurohospitalists.	/pubmed/18459167	Titomanlio L.	Ann Neurol. 2008 Sep;64(3):353; author reply 353. No abstract available.	Ann Neurol. 2008	PubMed	citation	PMID:18459167	pubmed	18459167	create date:2008/05/07 | first author:Titomanlio L
TDP-43 mutation in familial amyotrophic lateral sclerosis.	/pubmed/18438952	Yokoseki A, Shiga A, Tan CF, Tagawa A, Kaneko H, Koyama A, Eguchi H, Tsujino A, Ikeuchi T, Kakita A, Okamoto K, Nishizawa M, Takahashi H, Onodera O.	Ann Neurol. 2008 Apr;63(4):538-42.	Ann Neurol. 2008	PubMed	citation	PMID:18438952	pubmed	18438952	create date:2008/04/29 | first author:Yokoseki A
Progress in secondary stroke prevention.	/pubmed/18438951	Romano JG, Sacco RL.	Ann Neurol. 2008 Apr;63(4):418-27. Review.	Ann Neurol. 2008	PubMed	citation	PMID:18438951	pubmed	18438951	create date:2008/04/29 | first author:Romano JG
Imaging correlates of decreased axonal Na+/K+ ATPase in chronic multiple sclerosis lesions.	/pubmed/18438950	Young EA, Fowler CD, Kidd GJ, Chang A, Rudick R, Fisher E, Trapp BD.	Ann Neurol. 2008 Apr;63(4):428-35.	Ann Neurol. 2008	PubMed	citation	PMID:18438950	pubmed	18438950	create date:2008/04/29 | first author:Young EA
Electronic medical records: does it take a village or a thousand points of light?	/pubmed/18438949	Hauser SL, Johnston SC.	Ann Neurol. 2008 Apr;63(4):A13-4. No abstract available.	Ann Neurol. 2008	PubMed	citation	PMID:18438949	pubmed	18438949	create date:2008/04/29 | first author:Hauser SL
Kleine-Levin syndrome: a systematic study of 108 patients.	/pubmed/18438947	Arnulf I, Lin L, Gadoth N, File J, Lecendreux M, Franco P, Zeitzer J, Lo B, Faraco JH, Mignot E.	Ann Neurol. 2008 Apr;63(4):482-93.	Ann Neurol. 2008	PubMed	citation	PMID:18438947	pubmed	18438947	create date:2008/04/29 | first author:Arnulf I
Alzheimer and frontotemporal pathology in subsets of primary progressive aphasia.	/pubmed/18412267	Mesulam M, Wicklund A, Johnson N, Rogalski E, Léger GC, Rademaker A, Weintraub S, Bigio EH.	Ann Neurol. 2008 Jun;63(6):709-19.	Ann Neurol. 2008	PubMed	citation	PMID:18412267	pubmed	18412267	create date:2008/04/17 | first author:Mesulam M
Analysis of Lrrk2 R1628P as a risk factor for Parkinson's disease.	/pubmed/18412265	Ross OA, Wu YR, Lee MC, Funayama M, Chen ML, Soto AI, Mata IF, Lee-Chen GJ, Chen CM, Tang M, Zhao Y, Hattori N, Farrer MJ, Tan EK, Wu RM.	Ann Neurol. 2008 Jul;64(1):88-92.	Ann Neurol. 2008	PubMed	citation	PMID:18412265	pubmed	18412265	create date:2008/04/17 | first author:Ross OA
Functional imaging: I. Relative predictive value of intracranial electroencephalography.	/pubmed/18412264	Knowlton RC, Elgavish RA, Limdi N, Bartolucci A, Ojha B, Blount J, Burneo JG, Ver Hoef L, Paige L, Faught E, Kankirawatana P, Riley K, Kuzniecky R.	Ann Neurol. 2008 Jul;64(1):25-34.	Ann Neurol. 2008	PubMed	citation	PMID:18412264	pubmed	18412264	create date:2008/04/17 | first author:Knowlton RC
Cerebral impairment in chronic solvent-induced encephalopathy.	/pubmed/18412121	Visser I, Lavini C, Booij J, Reneman L, Majoie C, de Boer AG, Wekking EM, de Joode EA, van der Laan G, van Dijk FJ, Schene AH, Den Heeten GJ.	Ann Neurol. 2008 May;63(5):572-80.	Ann Neurol. 2008	PubMed	citation	PMID:18412121	pubmed	18412121	create date:2008/04/17 | first author:Visser I
Superoxide dismutase may lead to cytoskeletal abnormalities and amyotrophic lateral sclerosis.	/pubmed/18409199	Brenner S.	Ann Neurol. 2008 Sep;64(3):357-8; author reply 358. No abstract available.	Ann Neurol. 2008	PubMed	citation	PMID:18409199	pubmed	18409199	create date:2008/04/15 | first author:Brenner S
Genetic mimics of congenital lymphocytic choriomeningitis virus encephalitis.	/pubmed/18409198	Farmer M, Sébire G.	Ann Neurol. 2008 Sep;64(3):353-5. No abstract available.	Ann Neurol. 2008	PubMed	citation	PMID:18409198	pubmed	18409198	create date:2008/04/15 | first author:Farmer M
Inclusions of amyotrophic lateral sclerosis-linked superoxide dismutase in ventral horns, liver, and kidney.	/pubmed/18409196	Jonsson PA, Bergemalm D, Andersen PM, Gredal O, Brännström T, Marklund SL.	Ann Neurol. 2008 May;63(5):671-5.	Ann Neurol. 2008	PubMed	citation	PMID:18409196	pubmed	18409196	create date:2008/04/15 | first author:Jonsson PA
Chronic toxic encephalopathy caused by occupational solvent exposure.	/pubmed/18409195	Baker EL.	Ann Neurol. 2008 May;63(5):545-7. No abstract available.	Ann Neurol. 2008	PubMed	citation	PMID:18409195	pubmed	18409195	create date:2008/04/15 | first author:Baker EL
Body mass index and magnetic resonance markers of brain integrity in adults.	/pubmed/18409192	Gazdzinski S, Kornak J, Weiner MW, Meyerhoff DJ.	Ann Neurol. 2008 May;63(5):652-7.	Ann Neurol. 2008	PubMed	citation	PMID:18409192	pubmed	18409192	create date:2008/04/15 | first author:Gazdzinski S
Arrested oligodendrocyte lineage maturation in chronic perinatal white matter injury.	/pubmed/18393269	Segovia KN, McClure M, Moravec M, Luo NL, Wan Y, Gong X, Riddle A, Craig A, Struve J, Sherman LS, Back SA.	Ann Neurol. 2008 Apr;63(4):520-30.	Ann Neurol. 2008	PubMed	citation	PMID:18393269	pubmed	18393269	create date:2008/04/09 | first author:Segovia KN
Rapamycin prevents epilepsy in a mouse model of tuberous sclerosis complex.	/pubmed/18389497	Zeng LH, Xu L, Gutmann DH, Wong M.	Ann Neurol. 2008 Apr;63(4):444-53.	Ann Neurol. 2008	PubMed	citation	PMID:18389497	pubmed	18389497	create date:2008/04/05 | first author:Zeng LH
Anti-MuSK patient antibodies disrupt the mouse neuromuscular junction.	/pubmed/18384168	Cole RN, Reddel SW, Gervásio OL, Phillips WD.	Ann Neurol. 2008 Jun;63(6):782-9.	Ann Neurol. 2008	PubMed	citation	PMID:18384168	pubmed	18384168	create date:2008/04/04 | first author:Cole RN
Title	URL	Description	Details	ShortDetails	Resource	Type	Identifiers	Db	EntrezUID	Properties
Neonate hippocampal volumes: prematurity, perinatal predictors, and 2-year outcome.	/pubmed/18384167	Thompson DK, Wood SJ, Doyle LW, Warfield SK, Lodygensky GA, Anderson PJ, Egan GF, Inder TE.	Ann Neurol. 2008 May;63(5):642-51.	Ann Neurol. 2008	PubMed	citation	PMID:18384167	pubmed	18384167	create date:2008/04/04 | first author:Thompson DK
Activated Src kinases interact with the N-methyl-D-aspartate receptor after neonatal brain ischemia.	/pubmed/18384166	Jiang X, Mu D, Biran V, Faustino J, Chang S, Rincón CM, Sheldon RA, Ferriero DM.	Ann Neurol. 2008 May;63(5):632-41.	Ann Neurol. 2008	PubMed	citation	PMID:18384166	pubmed	18384166	create date:2008/04/04 | first author:Jiang X
Predicting progression in primary progressive multiple sclerosis: a 10-year multicenter study.	/pubmed/18383506	Khaleeli Z, Ciccarelli O, Manfredonia F, Barkhof F, Brochet B, Cercignani M, Dousset V, Filippi M, Montalban X, Polman C, Rovaris M, Rovira A, Sastre-Garriga J, Vellinga M, Miller D, Thompson A.	Ann Neurol. 2008 Jun;63(6):790-3.	Ann Neurol. 2008	PubMed	citation	PMID:18383506	pubmed	18383506	create date:2008/04/03 | first author:Khaleeli Z
A treatment for neurally mediated syncope? (Don't) hold your breath.	/pubmed/18383075	Freeman R.	Ann Neurol. 2008 Mar;63(3):265-7. No abstract available.	Ann Neurol. 2008	PubMed	citation	PMID:18383075	pubmed	18383075	create date:2008/04/03 | first author:Freeman R
T2 clinical research: judgment day.	/pubmed/18383074	Claiborne Johnston S, Hauser SL.	Ann Neurol. 2008 Mar;63(3):A15-6. No abstract available.	Ann Neurol. 2008	PubMed	citation	PMID:18383074	pubmed	18383074	create date:2008/04/03 | first author:Claiborne Johnston S
Repairing the human brain after stroke: I. Mechanisms of spontaneous recovery.	/pubmed/18383072	Cramer SC.	Ann Neurol. 2008 Mar;63(3):272-87. Review.	Ann Neurol. 2008	PubMed	citation	PMID:18383072	pubmed	18383072	create date:2008/04/03 | first author:Cramer SC
Are adenosine antagonists, such as istradefylline, caffeine, and chocolate, useful in the treatment of Parkinson's disease?	/pubmed/18383071	Jankovic J.	Ann Neurol. 2008 Mar;63(3):267-9. No abstract available.	Ann Neurol. 2008	PubMed	citation	PMID:18383071	pubmed	18383071	create date:2008/04/03 | first author:Jankovic J
Rituximab in relapsing-remitting multiple sclerosis: a 72-week, open-label, phase I trial.	/pubmed/18383069	Bar-Or A, Calabresi PA, Arnold D, Markowitz C, Shafer S, Kasper LH, Waubant E, Gazda S, Fox RJ, Panzara M, Sarkar N, Agarwal S, Smith CH.	Ann Neurol. 2008 Mar;63(3):395-400. Erratum in: Ann Neurol. 2008 Jun;63(6):803. Arnlod, Douglas [corrected to Arnold, Douglas].	Ann Neurol. 2008	PubMed	citation	PMID:18383069	pubmed	18383069	create date:2008/04/03 | first author:Bar-Or A
Transient epileptic amnesia: old syndrome or new?	/pubmed/18383068	Gallassi R.	Ann Neurol. 2008 Mar;63(3):409; author reply 409. No abstract available.	Ann Neurol. 2008	PubMed	citation	PMID:18383068	pubmed	18383068	create date:2008/04/03 | first author:Gallassi R
Is varicella zoster virus really involved in the pathogenesis of multiple sclerosis?	/pubmed/18383067	Gilden DH.	Ann Neurol. 2008 Mar;63(3):269-71. No abstract available.	Ann Neurol. 2008	PubMed	citation	PMID:18383067	pubmed	18383067	create date:2008/04/03 | first author:Gilden DH
Translating stem cells to the clinic: the good, the bad, and the ugly.	/pubmed/18383066	Patoine B.	Ann Neurol. 2008 Mar;63(3):A17-21. Review. No abstract available.	Ann Neurol. 2008	PubMed	citation	PMID:18383066	pubmed	18383066	create date:2008/04/03 | first author:Patoine B
Congenital hemiplegia: not only caused by presumed perinatal arterial stroke.	/pubmed/18360831	de Vries LS.	Ann Neurol. 2008 Apr;63(4):413-5. No abstract available.	Ann Neurol. 2008	PubMed	citation	PMID:18360831	pubmed	18360831	create date:2008/03/25 | first author:de Vries LS
Care seeking after stroke symptoms.	/pubmed/18360830	Howard VJ, Lackland DT, Lichtman JH, McClure LA, Howard G, Wagner L, Pulley L, Gomez CR.	Ann Neurol. 2008 Apr;63(4):466-72.	Ann Neurol. 2008	PubMed	citation	PMID:18360830	pubmed	18360830	create date:2008/03/25 | first author:Howard VJ
A nasal proteosome adjuvant activates microglia and prevents amyloid deposition.	/pubmed/18360829	Frenkel D, Puckett L, Petrovic S, Xia W, Chen G, Vega J, Dembinsky-Vaknin A, Shen J, Plante M, Burt DS, Weiner HL.	Ann Neurol. 2008 May;63(5):591-601.	Ann Neurol. 2008	PubMed	citation	PMID:18360829	pubmed	18360829	create date:2008/03/25 | first author:Frenkel D
Rapamycin and tuberous sclerosis complex: from Easter Island to epilepsy.	/pubmed/18360828	Crino PB.	Ann Neurol. 2008 Apr;63(4):415-7. No abstract available.	Ann Neurol. 2008	PubMed	citation	PMID:18360828	pubmed	18360828	create date:2008/03/25 | first author:Crino PB
Reversible optic neuropathy with OPA1 exon 5b mutation.	/pubmed/18360822	Cornille K, Milea D, Amati-Bonneau P, Procaccio V, Zazoun L, Guillet V, El Achouri G, Delettre C, Gueguen N, Loiseau D, Muller A, Ferré M, Chevrollier A, Wallace DC, Bonneau D, Hamel C, Reynier P, Lenaers G.	Ann Neurol. 2008 May;63(5):667-71.	Ann Neurol. 2008	PubMed	citation	PMID:18360822	pubmed	18360822	create date:2008/03/25 | first author:Cornille K
Fatal familial insomnia: Clinical features and early identification.	/pubmed/18360821	Krasnianski A, Bartl M, Sanchez Juan PJ, Heinemann U, Meissner B, Varges D, Schulze-Sturm U, Kretzschmar HA, Schulz-Schaeffer WJ, Zerr I.	Ann Neurol. 2008 May;63(5):658-61.	Ann Neurol. 2008	PubMed	citation	PMID:18360821	pubmed	18360821	create date:2008/03/25 | first author:Krasnianski A
Polysomnographic diagnosis of sleepwalking: effects of sleep deprivation.	/pubmed/18351640	Zadra A, Pilon M, Montplaisir J.	Ann Neurol. 2008 Apr;63(4):513-9.	Ann Neurol. 2008	PubMed	citation	PMID:18351640	pubmed	18351640	create date:2008/03/21 | first author:Zadra A
Axonal dysfunction in chronic multiple sclerosis: meltdown in the membrane.	/pubmed/18350590	Waxman SG.	Ann Neurol. 2008 Apr;63(4):411-3. No abstract available.	Ann Neurol. 2008	PubMed	citation	PMID:18350590	pubmed	18350590	create date:2008/03/20 | first author:Waxman SG
Superoxide dismutase: the cause of all amyotrophic lateral sclerosis?	/pubmed/18350588	Matias-Guiu J, Galan L, Garcia-Ramos R, Barcia JA.	Ann Neurol. 2008 Sep;64(3):356-7; author reply 358. No abstract available.	Ann Neurol. 2008	PubMed	citation	PMID:18350588	pubmed	18350588	create date:2008/03/20 | first author:Matias-Guiu J
Epitope of autoantibodies to N-methyl-D-aspartate receptor heteromers in paraneoplastic limbic encephalitis.	/pubmed/18350587	Takahashi Y.	Ann Neurol. 2008 Jul;64(1):110-1; author reply 111-2. No abstract available.	Ann Neurol. 2008	PubMed	citation	PMID:18350587	pubmed	18350587	create date:2008/03/20 | first author:Takahashi Y
Primary central nervous system vasculitis: is biopsy appropriate?	/pubmed/18350582	Goldstein LB.	Ann Neurol. 2008 Aug;64(2):228; author reply 229. No abstract available.	Ann Neurol. 2008	PubMed	citation	PMID:18350582	pubmed	18350582	create date:2008/03/20 | first author:Goldstein LB
Cerebral vasculopathy does not equal primary central nervous system vasculitis.	/pubmed/18350577	Elkind MS, Wright C.	Ann Neurol. 2008 Aug;64(2):228; author reply 229. No abstract available.	Ann Neurol. 2008	PubMed	citation	PMID:18350577	pubmed	18350577	create date:2008/03/20 | first author:Elkind MS
Cell-specific alterations of glutamate receptor expression in tuberous sclerosis complex cortical tubers.	/pubmed/18350576	Talos DM, Kwiatkowski DJ, Cordero K, Black PM, Jensen FE.	Ann Neurol. 2008 Apr;63(4):454-65.	Ann Neurol. 2008	PubMed	citation	PMID:18350576	pubmed	18350576	create date:2008/03/20 | first author:Talos DM
Evidence-based medicine vs medicine-based evidence.	/pubmed/18350575	Sethi NK, Sethi PK.	Ann Neurol. 2008 Nov;64(5):592. No abstract available.	Ann Neurol. 2008	PubMed	citation	PMID:18350575	pubmed	18350575	create date:2008/03/20 | first author:Sethi NK
A phase I/IItrial of MYO-029 in adult subjects with muscular dystrophy.	/pubmed/18335515	Wagner KR, Fleckenstein JL, Amato AA, Barohn RJ, Bushby K, Escolar DM, Flanigan KM, Pestronk A, Tawil R, Wolfe GI, Eagle M, Florence JM, King WM, Pandya S, Straub V, Juneau P, Meyers K, Csimma C, Araujo T, Allen R, Parsons SA, Wozney JM, et al.	Ann Neurol. 2008 May;63(5):561-71.	Ann Neurol. 2008	PubMed	citation	PMID:18335515	pubmed	18335515	create date:2008/03/13 | first author:Wagner KR
Inflammation induces tau pathology in inclusion body myositis model via glycogen synthase kinase-3beta.	/pubmed/18318434	Kitazawa M, Trinh DN, LaFerla FM.	Ann Neurol. 2008 Jul;64(1):15-24.	Ann Neurol. 2008	PubMed	citation	PMID:18318434	pubmed	18318434	create date:2008/03/06 | first author:Kitazawa M
A tale of two etiologies: loss and recovery of olfactory function.	/pubmed/18306414	Albers MW, Marder KS.	Ann Neurol. 2008 Feb;63(2):132-4. No abstract available.	Ann Neurol. 2008	PubMed	citation	PMID:18306414	pubmed	18306414	create date:2008/02/29 | first author:Albers MW
A touch of increased pain: cutaneous allodynia in migraine.	/pubmed/18306413	Charles A, Brennan KC.	Ann Neurol. 2008 Feb;63(2):130-2. No abstract available.	Ann Neurol. 2008	PubMed	citation	PMID:18306413	pubmed	18306413	create date:2008/02/29 | first author:Charles A
Reflux of jugular and retrobulbar venous flow in transient monocular blindness.	/pubmed/18306412	Hsu HY, Chao AC, Chen YY, Yang FY, Chung CP, Sheng WY, Yen MY, Hu HH.	Ann Neurol. 2008 Feb;63(2):247-53.	Ann Neurol. 2008	PubMed	citation	PMID:18306412	pubmed	18306412	create date:2008/02/29 | first author:Hsu HY
Genome scans get personal with online consumer services.	/pubmed/18306396	[No authors listed]	Ann Neurol. 2008 Feb;63(2):A15-7. No abstract available.	Ann Neurol. 2008	PubMed	citation	PMID:18306396	pubmed	18306396	create date:2008/02/29
Neurogenetics in the Annals: dealing with complexity.	/pubmed/18306395	Oksenberg JR, Hauser SL.	Ann Neurol. 2008 Feb;63(2):A11-4. No abstract available.	Ann Neurol. 2008	PubMed	citation	PMID:18306395	pubmed	18306395	create date:2008/02/29 | first author:Oksenberg JR
A neurology of belief.	/pubmed/18306392	Sacks O, Hirsch J.	Ann Neurol. 2008 Feb;63(2):129-30. No abstract available.	Ann Neurol. 2008	PubMed	citation	PMID:18306392	pubmed	18306392	create date:2008/02/29 | first author:Sacks O
Neurohospitalists: an emerging model for inpatient neurological care.	/pubmed/18306369	Josephson SA, Engstrom JW, Wachter RM.	Ann Neurol. 2008 Feb;63(2):135-40. Review.	Ann Neurol. 2008	PubMed	citation	PMID:18306369	pubmed	18306369	create date:2008/02/29 | first author:Josephson SA
Mitochondrial complex I deficiency caused by a deleterious NDUFA11 mutation.	/pubmed/18306244	Berger I, Hershkovitz E, Shaag A, Edvardson S, Saada A, Elpeleg O.	Ann Neurol. 2008 Mar;63(3):405-8.	Ann Neurol. 2008	PubMed	citation	PMID:18306244	pubmed	18306244	create date:2008/02/29 | first author:Berger I
Adenosine A2A receptor antagonist istradefylline (KW-6002) reduces off" time in Parkinson's disease: a double-blind	randomized	multicenter clinical trial (6002-US-005)."	/pubmed/18306243	LeWitt PA, Guttman M, Tetrud JW, Tuite PJ, Mori A, Chaikin P, Sussman NM; 6002-US-005 Study Group.	Ann Neurol. 2008 Mar;63(3):295-302.	Ann Neurol. 2008	PubMed	citation	PMID:18306243	pubmed	18306243	create date:2008/02/29 | first author:LeWitt PA
Lesion distribution in children with clinically isolated syndromes.	/pubmed/18306242	Ghassemi R, Antel SB, Narayanan S, Francis SJ, Bar-Or A, Sadovnick AD, Banwell B, Arnold DL; Canadian Pediatric Demyelinating Disease Study Group.	Ann Neurol. 2008 Mar;63(3):401-5.	Ann Neurol. 2008	PubMed	citation	PMID:18306242	pubmed	18306242	create date:2008/02/29 | first author:Ghassemi R
Autoimmune myelopathy associated with collapsin response-mediator protein-5 immunoglobulin G.	/pubmed/18306241	Keegan BM, Pittock SJ, Lennon VA.	Ann Neurol. 2008 Apr;63(4):531-4.	Ann Neurol. 2008	PubMed	citation	PMID:18306241	pubmed	18306241	create date:2008/02/29 | first author:Keegan BM
Varicella-zoster virus in cerebrospinal fluid at relapses of multiple sclerosis.	/pubmed/18306233	Sotelo J, Martínez-Palomo A, Ordoñez G, Pineda B.	Ann Neurol. 2008 Mar;63(3):303-11.	Ann Neurol. 2008	PubMed	citation	PMID:18306233	pubmed	18306233	create date:2008/02/29 | first author:Sotelo J
Muscle 3243A-->G mutation load and capacity of the mitochondrial energy-generating system.	/pubmed/18306232	Janssen AJ, Schuelke M, Smeitink JA, Trijbels FJ, Sengers RC, Lucke B, Wintjes LT, Morava E, van Engelen BG, Smits BW, Hol FA, Siers MH, Ter Laak H, van der Knaap MS, Van Spronsen FJ, Rodenburg RJ, van den Heuvel LP.	Ann Neurol. 2008 Apr;63(4):473-81.	Ann Neurol. 2008	PubMed	citation	PMID:18306232	pubmed	18306232	create date:2008/02/29 | first author:Janssen AJ
Presumed perinatal ischemic stroke: vascular classification predicts outcomes.	/pubmed/18306227	Kirton A, Deveber G, Pontigon AM, Macgregor D, Shroff M.	Ann Neurol. 2008 Apr;63(4):436-43.	Ann Neurol. 2008	PubMed	citation	PMID:18306227	pubmed	18306227	create date:2008/02/29 | first author:Kirton A
Dysferlin-deficient muscular dystrophy features amyloidosis.	/pubmed/18306167	Spuler S, Carl M, Zabojszcza J, Straub V, Bushby K, Moore SA, Bähring S, Wenzel K, Vinkemeier U, Rocken C.	Ann Neurol. 2008 Mar;63(3):323-8.	Ann Neurol. 2008	PubMed	citation	PMID:18306167	pubmed	18306167	create date:2008/02/29 | first author:Spuler S
Differences in electrical stimulation thresholds between men and women.	/pubmed/18300313	Maffiuletti NA, Herrero AJ, Jubeau M, Impellizzeri FM, Bizzini M.	Ann Neurol. 2008 Apr;63(4):507-12.	Ann Neurol. 2008	PubMed	citation	PMID:18300313	pubmed	18300313	create date:2008/02/27 | first author:Maffiuletti NA
Human pathogenic arenaviruses.	/pubmed/18300312	Solbrig MV.	Ann Neurol. 2008 Sep;64(3):355-6; author reply 356. No abstract available.	Ann Neurol. 2008	PubMed	citation	PMID:18300312	pubmed	18300312	create date:2008/02/27 | first author:Solbrig MV
Meeting rigorous statistical standards in case reports.	/pubmed/18300311	Victor JD, Schiff ND.	Ann Neurol. 2008 Nov;64(5):592. No abstract available.	Ann Neurol. 2008	PubMed	citation	PMID:18300311	pubmed	18300311	create date:2008/02/27 | first author:Victor JD
Advancing neurologist directed endovascular surgical neuroradiology.	/pubmed/18300310	Zaidat OO, Szeder V, Hussain SI, Pereira E.	Ann Neurol. 2008 Oct;64(4):474-5. No abstract available.	Ann Neurol. 2008	PubMed	citation	PMID:18300310	pubmed	18300310	create date:2008/02/27 | first author:Zaidat OO
Frequency and course of mild cognitive impairment in a multiethnic community.	/pubmed/18300306	Manly JJ, Tang MX, Schupf N, Stern Y, Vonsattel JP, Mayeux R.	Ann Neurol. 2008 Apr;63(4):494-506.	Ann Neurol. 2008	PubMed	citation	PMID:18300306	pubmed	18300306	create date:2008/02/27 | first author:Manly JJ
Mutations in TPM3 are a common cause of congenital fiber type disproportion.	/pubmed/18300303	Clarke NF, Kolski H, Dye DE, Lim E, Smith RL, Patel R, Fahey MC, Bellance R, Romero NB, Johnson ES, Labarre-Vila A, Monnier N, Laing NG, North KN.	Ann Neurol. 2008 Mar;63(3):329-37.	Ann Neurol. 2008	PubMed	citation	PMID:18300303	pubmed	18300303	create date:2008/02/27 | first author:Clarke NF
A new amyloid beta variant favoring oligomerization in Alzheimer's-type dementia.	/pubmed/18300294	Tomiyama T, Nagata T, Shimada H, Teraoka R, Fukushima A, Kanemitsu H, Takuma H, Kuwano R, Imagawa M, Ataka S, Wada Y, Yoshioka E, Nishizaki T, Watanabe Y, Mori H.	Ann Neurol. 2008 Mar;63(3):377-87.	Ann Neurol. 2008	PubMed	citation	PMID:18300294	pubmed	18300294	create date:2008/02/27 | first author:Tomiyama T
Effect of phenserine treatment on brain functional activity and amyloid in Alzheimer's disease.	/pubmed/18300284	Kadir A, Andreasen N, Almkvist O, Wall A, Forsberg A, Engler H, Hagman G, Lärksäter M, Winblad B, Zetterberg H, Blennow K, Långström B, Nordberg A.	Ann Neurol. 2008 May;63(5):621-31.	Ann Neurol. 2008	PubMed	citation	PMID:18300284	pubmed	18300284	create date:2008/02/27 | first author:Kadir A
Title	URL	Description	Details	ShortDetails	Resource	Type	Identifiers	Db	EntrezUID	Properties
Adenosine A2A receptor antagonists exert motor and neuroprotective effects by distinct cellular mechanisms.	/pubmed/18300283	Yu L, Shen HY, Coelho JE, Araújo IM, Huang QY, Day YJ, Rebola N, Canas PM, Rapp EK, Ferrara J, Taylor D, Müller CE, Linden J, Cunha RA, Chen JF.	Ann Neurol. 2008 Mar;63(3):338-46.	Ann Neurol. 2008	PubMed	citation	PMID:18300283	pubmed	18300283	create date:2008/02/27 | first author:Yu L
TDP-43 A315T mutation in familial motor neuron disease.	/pubmed/18288693	Gitcho MA, Baloh RH, Chakraverty S, Mayo K, Norton JB, Levitch D, Hatanpaa KJ, White CL 3rd, Bigio EH, Caselli R, Baker M, Al-Lozi MT, Morris JC, Pestronk A, Rademakers R, Goate AM, Cairns NJ.	Ann Neurol. 2008 Apr;63(4):535-8.	Ann Neurol. 2008	PubMed	citation	PMID:18288693	pubmed	18288693	create date:2008/02/22 | first author:Gitcho MA
Identification of neuronal outgrowth cells from peripheral blood of stroke patients.	/pubmed/18257040	Jung KH, Chu K, Lee ST, Song EC, Sinn DI, Kim JM, Kim SJ, Kim JH, Kang KM, Park HK, Lee SH, Kim M, Lee SK, Roh JK.	Ann Neurol. 2008 Mar;63(3):312-22.	Ann Neurol. 2008	PubMed	citation	PMID:18257040	pubmed	18257040	create date:2008/02/08 | first author:Jung KH
Magnetization transfer ratio evolution with demyelination and remyelination in multiple sclerosis lesions.	/pubmed/18257039	Chen JT, Collins DL, Atkins HL, Freedman MS, Arnold DL; Canadian MS/BMT Study Group.	Ann Neurol. 2008 Feb;63(2):254-62.	Ann Neurol. 2008	PubMed	citation	PMID:18257039	pubmed	18257039	create date:2008/02/08 | first author:Chen JT
Dihydrotetrabenazine positron emission tomography imaging in early, untreated Parkinson's disease.	/pubmed/18240153	Martin WR, Wieler M, Stoessl AJ, Schulzer M.	Ann Neurol. 2008 Mar;63(3):388-94.	Ann Neurol. 2008	PubMed	citation	PMID:18240153	pubmed	18240153	create date:2008/02/02 | first author:Martin WR
Memory enhancement induced by hypothalamic/fornix deep brain stimulation.	/pubmed/18232017	Hamani C, McAndrews MP, Cohn M, Oh M, Zumsteg D, Shapiro CM, Wennberg RA, Lozano AM.	Ann Neurol. 2008 Jan;63(1):119-23.	Ann Neurol. 2008	PubMed	citation	PMID:18232017	pubmed	18232017	create date:2008/01/31 | first author:Hamani C
The olfactory vector hypothesis of neurodegenerative disease: is it viable?	/pubmed/18232016	Doty RL.	Ann Neurol. 2008 Jan;63(1):7-15. Review.	Ann Neurol. 2008	PubMed	citation	PMID:18232016	pubmed	18232016	create date:2008/01/31 | first author:Doty RL
Targeting splicing in spinal muscular atrophy.	/pubmed/18232015	Burnett BG, Sumner CJ.	Ann Neurol. 2008 Jan;63(1):3-6. No abstract available.	Ann Neurol. 2008	PubMed	citation	PMID:18232015	pubmed	18232015	create date:2008/01/31 | first author:Burnett BG
Multiple sclerosis: classification revisited reveals homogeneity and recapitulation.	/pubmed/18232014	Raine CS.	Ann Neurol. 2008 Jan;63(1):1-3. No abstract available.	Ann Neurol. 2008	PubMed	citation	PMID:18232014	pubmed	18232014	create date:2008/01/31 | first author:Raine CS
Homogeneity of active demyelinating lesions in established multiple sclerosis.	/pubmed/18232012	Breij EC, Brink BP, Veerhuis R, van den Berg C, Vloet R, Yan R, Dijkstra CD, van der Valk P, Bö L.	Ann Neurol. 2008 Jan;63(1):16-25.	Ann Neurol. 2008	PubMed	citation	PMID:18232012	pubmed	18232012	create date:2008/01/31 | first author:Breij EC
Role of coagulation in predicting the outcome of bacterial meningitis.	/pubmed/18161880	Kowalik MM, Smiatacz T, Hlebowicz M.	Ann Neurol. 2008 Oct;64(4):473-4; author reply 474. No abstract available.	Ann Neurol. 2008	PubMed	citation	PMID:18161880	pubmed	18161880	create date:2007/12/29 | first author:Kowalik MM
Clinical trials: rising costs limit innovation.	/pubmed/18161783	Johnston SC, Hauser SL.	Ann Neurol. 2007 Dec;62(6):A6-7. No abstract available.	Ann Neurol. 2007	PubMed	citation	PMID:18161783	pubmed	18161783	create date:2007/12/29 | first author:Johnston SC
How to stem a global health crisis.	/pubmed/18161060	Patoine B.	Ann Neurol. 2007 Dec;62(6):A8-11. No abstract available.	Ann Neurol. 2007	PubMed	citation	PMID:18161060	pubmed	18161060	create date:2007/12/28 | first author:Patoine B
Alcohol and stroke risk: an elusive dose-response relationship.	/pubmed/18161056	Sacco RL.	Ann Neurol. 2007 Dec;62(6):551-2. No abstract available.	Ann Neurol. 2007	PubMed	citation	PMID:18161056	pubmed	18161056	create date:2007/12/28 | first author:Sacco RL
Neuropathological basis of magnetic resonance images in aging and dementia.	/pubmed/18157909	Jagust WJ, Zheng L, Harvey DJ, Mack WJ, Vinters HV, Weiner MW, Ellis WG, Zarow C, Mungas D, Reed BR, Kramer JH, Schuff N, DeCarli C, Chui HC.	Ann Neurol. 2008 Jan;63(1):72-80.	Ann Neurol. 2008	PubMed	citation	PMID:18157909	pubmed	18157909	create date:2007/12/25 | first author:Jagust WJ
Trichloroethylene: Parkinsonism and complex 1 mitochondrial neurotoxicity.	/pubmed/18157908	Gash DM, Rutland K, Hudson NL, Sullivan PG, Bing G, Cass WA, Pandya JD, Liu M, Choi DY, Hunter RL, Gerhardt GA, Smith CD, Slevin JT, Prince TS.	Ann Neurol. 2008 Feb;63(2):184-92.	Ann Neurol. 2008	PubMed	citation	PMID:18157908	pubmed	18157908	create date:2007/12/25 | first author:Gash DM
Risk factors for sporadic Creutzfeldt-Jakob disease.	/pubmed/18074392	Ward HJ, Everington D, Cousens SN, Smith-Bathgate B, Gillies M, Murray K, Knight RS, Smith PG, Will RG.	Ann Neurol. 2008 Mar;63(3):347-54.	Ann Neurol. 2008	PubMed	citation	PMID:18074392	pubmed	18074392	create date:2007/12/13 | first author:Ward HJ
Clade-specific differences in neurotoxicity of human immunodeficiency virus-1 B and C Tat of human neurons: significance of dicysteine C30C31 motif.	/pubmed/18074388	Mishra M, Vetrivel S, Siddappa NB, Ranga U, Seth P.	Ann Neurol. 2008 Mar;63(3):366-76.	Ann Neurol. 2008	PubMed	citation	PMID:18074388	pubmed	18074388	create date:2007/12/13 | first author:Mishra M
Oxidized/misfolded superoxide dismutase-1: the cause of all amyotrophic lateral sclerosis?	/pubmed/18074357	Kabashi E, Valdmanis PN, Dion P, Rouleau GA.	Ann Neurol. 2007 Dec;62(6):553-9. Review.	Ann Neurol. 2007	PubMed	citation	PMID:18074357	pubmed	18074357	create date:2007/12/13 | first author:Kabashi E
Functional neuroimaging of belief, disbelief, and uncertainty.	/pubmed/18072236	Harris S, Sheth SA, Cohen MS.	Ann Neurol. 2008 Feb;63(2):141-7.	Ann Neurol. 2008	PubMed	citation	PMID:18072236	pubmed	18072236	create date:2007/12/12 | first author:Harris S
Cannabinoids enhance susceptibility of immature brain to ethanol neurotoxicity.	/pubmed/18067175	Hansen HH, Krutz B, Sifringer M, Stefovska V, Bittigau P, Pragst F, Marsicano G, Lutz B, Ikonomidou C.	Ann Neurol. 2008 Jul;64(1):42-52.	Ann Neurol. 2008	PubMed	citation	PMID:18067175	pubmed	18067175	create date:2007/12/11 | first author:Hansen HH
Association of olfactory dysfunction with risk for future Parkinson's disease.	/pubmed/18067173	Ross GW, Petrovitch H, Abbott RD, Tanner CM, Popper J, Masaki K, Launer L, White LR.	Ann Neurol. 2008 Feb;63(2):167-73.	Ann Neurol. 2008	PubMed	citation	PMID:18067173	pubmed	18067173	create date:2007/12/11 | first author:Ross GW
Long-term course and mutational spectrum of spatacsin-linked spastic paraplegia.	/pubmed/18067136	Hehr U, Bauer P, Winner B, Schule R, Olmez A, Koehler W, Uyanik G, Engel A, Lenz D, Seibel A, Hehr A, Ploetz S, Gamez J, Rolfs A, Weis J, Ringer TM, Bonin M, Schuierer G, Marienhagen J, Bogdahn U, Weber BH, Topaloglu H, et al.	Ann Neurol. 2007 Dec;62(6):656-65.	Ann Neurol. 2007	PubMed	citation	PMID:18067136	pubmed	18067136	create date:2007/12/11 | first author:Hehr U
Cognitive deficits in Tsc1+/- mice in the absence of cerebral lesions and seizures.	/pubmed/18067135	Goorden SM, van Woerden GM, van der Weerd L, Cheadle JP, Elgersma Y.	Ann Neurol. 2007 Dec;62(6):648-55.	Ann Neurol. 2007	PubMed	citation	PMID:18067135	pubmed	18067135	create date:2007/12/11 | first author:Goorden SM
Cutaneous allodynia in the migraine population.	/pubmed/18059010	Lipton RB, Bigal ME, Ashina S, Burstein R, Silberstein S, Reed ML, Serrano D, Stewart WF; American Migraine Prevalence Prevention Advisory Group.	Ann Neurol. 2008 Feb;63(2):148-58.	Ann Neurol. 2008	PubMed	citation	PMID:18059010	pubmed	18059010	create date:2007/12/07 | first author:Lipton RB
DMD pseudoexon mutations: splicing efficiency, phenotype, and potential therapy.	/pubmed/18059005	Gurvich OL, Tuohy TM, Howard MT, Finkel RS, Medne L, Anderson CB, Weiss RB, Wilton SD, Flanigan KM.	Ann Neurol. 2008 Jan;63(1):81-9.	Ann Neurol. 2008	PubMed	citation	PMID:18059005	pubmed	18059005	create date:2007/12/07 | first author:Gurvich OL
Predictors of prognosis in patients with olfactory disturbance.	/pubmed/18058814	London B, Nabet B, Fisher AR, White B, Sammel MD, Doty RL.	Ann Neurol. 2008 Feb;63(2):159-66.	Ann Neurol. 2008	PubMed	citation	PMID:18058814	pubmed	18058814	create date:2007/12/07 | first author:London B
Alzheimer's disease: trade-off for increased survival with atherosclerosis?	/pubmed/18046730	Claassen JA.	Ann Neurol. 2008 Oct;64(4):475. No abstract available.	Ann Neurol. 2008	PubMed	citation	PMID:18046730	pubmed	18046730	create date:2007/11/30 | first author:Claassen JA
Transient epileptic amnesia: a new epileptic syndrome in development?	/pubmed/18041088	Striano P, Zara F, Striano S.	Ann Neurol. 2010 Mar;67(3):416. No abstract available.	Ann Neurol. 2010	PubMed	citation	PMID:18041088	pubmed	18041088	create date:2007/11/28 | first author:Striano P
Primary central nervous system vasculitis: progress and questions.	/pubmed/18041087	Calabrese LH, Molloy ES, Singhal AB.	Ann Neurol. 2007 Nov;62(5):430-2. No abstract available.	Ann Neurol. 2007	PubMed	citation	PMID:18041087	pubmed	18041087	create date:2007/11/28 | first author:Calabrese LH
Cognitive reserve hypothesis: Pittsburgh Compound B and fluorodeoxyglucose positron emission tomography in relation to education in mild Alzheimer's disease.	/pubmed/18023012	Kemppainen NM, Aalto S, Karrasch M, Någren K, Savisto N, Oikonen V, Viitanen M, Parkkola R, Rinne JO.	Ann Neurol. 2008 Jan;63(1):112-8.	Ann Neurol. 2008	PubMed	citation	PMID:18023012	pubmed	18023012	create date:2007/11/21 | first author:Kemppainen NM
Chemical chaperone therapy: clinical effect in murine G(M1)-gangliosidosis.	/pubmed/17994547	Suzuki Y, Ichinomiya S, Kurosawa M, Ohkubo M, Watanabe H, Iwasaki H, Matsuda J, Noguchi Y, Takimoto K, Itoh M, Tabe M, Iida M, Kubo T, Ogawa S, Nanba E, Higaki K, Ohno K, Brady RO.	Ann Neurol. 2007 Dec;62(6):671-5.	Ann Neurol. 2007	PubMed	citation	PMID:17994547	pubmed	17994547	create date:2007/11/13 | first author:Suzuki Y
Toward the development of rational therapies in multiple sclerosis: what is on the horizon?	/pubmed/17969020	Hemmer B, Hartung HP.	Ann Neurol. 2007 Oct;62(4):314-26. Review.	Ann Neurol. 2007	PubMed	citation	PMID:17969020	pubmed	17969020	create date:2007/10/31 | first author:Hemmer B
Nicotine reduces levodopa-induced dyskinesias in lesioned monkeys.	/pubmed/17960553	Quik M, Cox H, Parameswaran N, O'Leary K, Langston JW, Di Monte D.	Ann Neurol. 2007 Dec;62(6):588-96.	Ann Neurol. 2007	PubMed	citation	PMID:17960553	pubmed	17960553	create date:2007/10/26 | first author:Quik M
Acquired auditory-tactile synesthesia.	/pubmed/17935222	Ward J.	Ann Neurol. 2007 Nov;62(5):429-30. No abstract available.	Ann Neurol. 2007	PubMed	citation	PMID:17935222	pubmed	17935222	create date:2007/10/16 | first author:Ward J
Abnormal T-cell reactivities in childhood inflammatory demyelinating disease and type 1 diabetes.	/pubmed/17932975	Banwell B, Bar-Or A, Cheung R, Kennedy J, Krupp LB, Becker DJ, Dosch HM; Wadsworth Pediatric Multiple Sclerosis Study Group.	Ann Neurol. 2008 Jan;63(1):98-111.	Ann Neurol. 2008	PubMed	citation	PMID:17932975	pubmed	17932975	create date:2007/10/13 | first author:Banwell B
Pharmacoresistant epilepsy: if at first you don't succeed...	/pubmed/17932974	Shih T, Lowenstein D.	Ann Neurol. 2007 Oct;62(4):311-3. No abstract available.	Ann Neurol. 2007	PubMed	citation	PMID:17932974	pubmed	17932974	create date:2007/10/13 | first author:Shih T
Neuroanatomy of fragile X syndrome is associated with aberrant behavior and the fragile X mental retardation protein (FMRP).	/pubmed/17932962	Gothelf D, Furfaro JA, Hoeft F, Eckert MA, Hall SS, O'Hara R, Erba HW, Ringel J, Hayashi KM, Patnaik S, Golianu B, Kraemer HC, Thompson PM, Piven J, Reiss AL.	Ann Neurol. 2008 Jan;63(1):40-51.	Ann Neurol. 2008	PubMed	citation	PMID:17932962	pubmed	17932962	create date:2007/10/13 | first author:Gothelf D
Dynamin 2 mutations cause sporadic centronuclear myopathy with neonatal onset.	/pubmed/17932957	Bitoun M, Bevilacqua JA, Prudhon B, Maugenre S, Taratuto AL, Monges S, Lubieniecki F, Cances C, Uro-Coste E, Mayer M, Fardeau M, Romero NB, Guicheney P.	Ann Neurol. 2007 Dec;62(6):666-70.	Ann Neurol. 2007	PubMed	citation	PMID:17932957	pubmed	17932957	create date:2007/10/13 | first author:Bitoun M
Epilepsy genetics: yet more exciting news.	/pubmed/17932953	Lowenstein D, Messing R.	Ann Neurol. 2007 Dec;62(6):549-50. No abstract available.	Ann Neurol. 2007	PubMed	citation	PMID:17932953	pubmed	17932953	create date:2007/10/13 | first author:Lowenstein D
Arenaviruses: a neurological problem at any age.	/pubmed/17926354	Gilden DH.	Ann Neurol. 2007 Oct;62(4):309-11. No abstract available.	Ann Neurol. 2007	PubMed	citation	PMID:17926354	pubmed	17926354	create date:2007/10/11 | first author:Gilden DH
Multiple sclerosis and Alzheimer's disease.	/pubmed/17924575	Dal Bianco A, Bradl M, Frischer J, Kutzelnigg A, Jellinger K, Lassmann H.	Ann Neurol. 2008 Feb;63(2):174-83.	Ann Neurol. 2008	PubMed	citation	PMID:17924575	pubmed	17924575	create date:2007/10/11 | first author:Dal Bianco A
Primary central nervous system vasculitis: analysis of 101 patients.	/pubmed/17924545	Salvarani C, Brown RD Jr, Calamia KT, Christianson TJ, Weigand SD, Miller DV, Giannini C, Meschia JF, Huston J 3rd, Hunder GG.	Ann Neurol. 2007 Nov;62(5):442-51.	Ann Neurol. 2007	PubMed	citation	PMID:17924545	pubmed	17924545	create date:2007/10/11 | first author:Salvarani C
5-(N-ethyl-N-isopropyl)-amiloride enhances SMN2 exon 7 inclusion and protein expression in spinal muscular atrophy cells.	/pubmed/17924536	Yuo CY, Lin HH, Chang YS, Yang WK, Chang JG.	Ann Neurol. 2008 Jan;63(1):26-34.	Ann Neurol. 2008	PubMed	citation	PMID:17924536	pubmed	17924536	create date:2007/10/11 | first author:Yuo CY
A developmental classification of malformations of the brainstem.	/pubmed/17924529	Barkovich AJ, Millen KJ, Dobyns WB.	Ann Neurol. 2007 Dec;62(6):625-39.	Ann Neurol. 2007	PubMed	citation	PMID:17924529	pubmed	17924529	create date:2007/10/11 | first author:Barkovich AJ
FTY720 modulates human oligodendrocyte progenitor process extension and survival.	/pubmed/17918267	Miron VE, Jung CG, Kim HJ, Kennedy TE, Soliven B, Antel JP.	Ann Neurol. 2008 Jan;63(1):61-71.	Ann Neurol. 2008	PubMed	citation	PMID:17918267	pubmed	17918267	create date:2007/10/06 | first author:Miron VE
Bumetanide enhances phenobarbital efficacy in a neonatal seizure model.	/pubmed/17918265	Dzhala VI, Brumback AC, Staley KJ.	Ann Neurol. 2008 Feb;63(2):222-35.	Ann Neurol. 2008	PubMed	citation	PMID:17918265	pubmed	17918265	create date:2007/10/06 | first author:Dzhala VI
Arterial compliance and retinal vascular caliber in cerebrovascular disease.	/pubmed/17918248	Cheung N, Islam FM, Jacobs DR Jr, Sharrett AR, Klein R, Polak JF, Cotch MF, Klein BE, Ouyang P, Wong TY.	Ann Neurol. 2007 Dec;62(6):618-24.	Ann Neurol. 2007	PubMed	citation	PMID:17918248	pubmed	17918248	create date:2007/10/06 | first author:Cheung N
Estrogen effect in multiple sclerosis more nuanced than described.	/pubmed/17910078	Tanzer J.	Ann Neurol. 2008 Feb;63(2):263; author reply 263. No abstract available.	Ann Neurol. 2008	PubMed	citation	PMID:17910078	pubmed	17910078	create date:2007/10/03 | first author:Tanzer J
Cortical connectivity after subcortical stroke assessed with functional magnetic resonance imaging.	/pubmed/17896791	Grefkes C, Nowak DA, Eickhoff SB, Dafotakis M, Küst J, Karbe H, Fink GR.	Ann Neurol. 2008 Feb;63(2):236-46.	Ann Neurol. 2008	PubMed	citation	PMID:17896791	pubmed	17896791	create date:2007/09/28 | first author:Grefkes C
Title	URL	Description	Details	ShortDetails	Resource	Type	Identifiers	Db	EntrezUID	Properties
Mapping functional connectivity in patients with brain lesions.	/pubmed/17894381	Guggisberg AG, Honma SM, Findlay AM, Dalal SS, Kirsch HE, Berger MS, Nagarajan SS.	Ann Neurol. 2008 Feb;63(2):193-203.	Ann Neurol. 2008	PubMed	citation	PMID:17894381	pubmed	17894381	create date:2007/09/27 | first author:Guggisberg AG
Changes in the incidence and predictors of human immunodeficiency virus-associated dementia in the era of highly active antiretroviral therapy.	/pubmed/17894380	Bhaskaran K, Mussini C, Antinori A, Walker AS, Dorrucci M, Sabin C, Phillips A, Porter K; CASCADE Collaboration.	Ann Neurol. 2008 Feb;63(2):213-21.	Ann Neurol. 2008	PubMed	citation	PMID:17894380	pubmed	17894380	create date:2007/09/27 | first author:Bhaskaran K
Expression of Nogo-A in human muscle fibers is not specific for amyotrophic lateral sclerosis.	/pubmed/17894379	Askanas V, Wojcik S, Engel WK.	Ann Neurol. 2007 Dec;62(6):676-7; author reply 677. No abstract available.	Ann Neurol. 2007	PubMed	citation	PMID:17894379	pubmed	17894379	create date:2007/09/27 | first author:Askanas V
Causative factors and epidemiology of bilateral vestibulopathy in 255 patients.	/pubmed/17894378	Reich SG, Boatman-Reich D.	Ann Neurol. 2007 Nov;62(5):530; author reply 530. No abstract available.	Ann Neurol. 2007	PubMed	citation	PMID:17894378	pubmed	17894378	create date:2007/09/27 | first author:Reich SG
The one virus	one disease" model of multiple sclerosis is too constraining."	/pubmed/17894376	Steiner I, Sriram S.	Ann Neurol. 2007 Nov;62(5):529; author reply 529. No abstract available.	Ann Neurol. 2007	PubMed	citation	PMID:17894376	pubmed	17894376	create date:2007/09/27 | first author:Steiner I
Dandy, Ford, and Walsh, and the clinical features of bilateral vestibulopathy.	/pubmed/17894375	Lanska DJ.	Ann Neurol. 2007 Nov;62(5):530-1; author reply 531. No abstract available.	Ann Neurol. 2007	PubMed	citation	PMID:17894375	pubmed	17894375	create date:2007/09/27 | first author:Lanska DJ
Beta-amyloid burden is not associated with rates of brain atrophy.	/pubmed/17894374	Josephs KA, Whitwell JL, Ahmed Z, Shiung MM, Weigand SD, Knopman DS, Boeve BF, Parisi JE, Petersen RC, Dickson DW, Jack CR Jr.	Ann Neurol. 2008 Feb;63(2):204-12.	Ann Neurol. 2008	PubMed	citation	PMID:17894374	pubmed	17894374	create date:2007/09/27 | first author:Josephs KA
What do we really see when we look at magnetic resonance images?	/pubmed/17894367	Filippi M, Hartung HP.	Ann Neurol. 2007 Sep;62(3):207-9. No abstract available.	Ann Neurol. 2007	PubMed	citation	PMID:17894367	pubmed	17894367	create date:2007/09/27 | first author:Filippi M
Researcher access to patient samples reaches Supreme Court.	/pubmed/17894365	[No authors listed]	Ann Neurol. 2007 Sep;62(3):A12-4. No abstract available.	Ann Neurol. 2007	PubMed	citation	PMID:17894365	pubmed	17894365	create date:2007/09/27
The upcoming meeting of the ANA.	/pubmed/17894364	Hauser SL, Johnston SC.	Ann Neurol. 2007 Sep;62(3):A11. No abstract available.	Ann Neurol. 2007	PubMed	citation	PMID:17894364	pubmed	17894364	create date:2007/09/27 | first author:Hauser SL
Feeling sounds after a thalamic lesion.	/pubmed/17893864	Ro T, Farnè A, Johnson RM, Wedeen V, Chu Z, Wang ZJ, Hunter JV, Beauchamp MS.	Ann Neurol. 2007 Nov;62(5):433-41.	Ann Neurol. 2007	PubMed	citation	PMID:17893864	pubmed	17893864	create date:2007/09/26 | first author:Ro T
Botulinum injections for the treatment of bladder symptoms of multiple sclerosis.	/pubmed/17890635	Kalsi V, Gonzales G, Popat R, Apostolidis A, Elneil S, Dasgupta P, Fowler CJ.	Ann Neurol. 2007 Nov;62(5):452-7.	Ann Neurol. 2007	PubMed	citation	PMID:17890635	pubmed	17890635	create date:2007/09/25 | first author:Kalsi V
Exercise and cognitive health: the debate continues.	/pubmed/17887117	[No authors listed]	Ann Neurol. 2007 Aug;62(2):A13-4. No abstract available.	Ann Neurol. 2007	PubMed	citation	PMID:17887117	pubmed	17887117	create date:2007/09/25
Molecular consequences of dominant Bethlem myopathy collagen VI mutations.	/pubmed/17886299	Baker NL, Mörgelin M, Pace RA, Peat RA, Adams NE, Gardner RJ, Rowland LP, Miller G, De Jonghe P, Ceulemans B, Hannibal MC, Edwards M, Thompson EM, Jacobson R, Quinlivan RC, Aftimos S, Kornberg AJ, North KN, Bateman JF, Lamandé SR.	Ann Neurol. 2007 Oct;62(4):390-405.	Ann Neurol. 2007	PubMed	citation	PMID:17886299	pubmed	17886299	create date:2007/09/22 | first author:Baker NL
Angiogenin loss-of-function mutations in amyotrophic lateral sclerosis.	/pubmed/17886298	Wu D, Yu W, Kishikawa H, Folkerth RD, Iafrate AJ, Shen Y, Xin W, Sims K, Hu GF.	Ann Neurol. 2007 Dec;62(6):609-17.	Ann Neurol. 2007	PubMed	citation	PMID:17886298	pubmed	17886298	create date:2007/09/22 | first author:Wu D
Dopamine transporter relation to dopamine turnover in Parkinson's disease: a positron emission tomography study.	/pubmed/17886297	Sossi V, de la Fuente-Fernández R, Schulzer M, Troiano AR, Ruth TJ, Stoessl AJ.	Ann Neurol. 2007 Nov;62(5):468-74.	Ann Neurol. 2007	PubMed	citation	PMID:17886297	pubmed	17886297	create date:2007/09/22 | first author:Sossi V
Prevalence of mitochondrial DNA disease in adults.	/pubmed/17886296	Schaefer AM, McFarland R, Blakely EL, He L, Whittaker RG, Taylor RW, Chinnery PF, Turnbull DM.	Ann Neurol. 2008 Jan;63(1):35-9.	Ann Neurol. 2008	PubMed	citation	PMID:17886296	pubmed	17886296	create date:2007/09/22 | first author:Schaefer AM
Risk for symptomatic intracerebral hemorrhage after thrombolysis assessed by diffusion-weighted magnetic resonance imaging.	/pubmed/17880020	Singer OC, Humpich MC, Fiehler J, Albers GW, Lansberg MG, Kastrup A, Rovira A, Liebeskind DS, Gass A, Rosso C, Derex L, Kim JS, Neumann-Haefelin T; MR Stroke Study Group Investigators.	Ann Neurol. 2008 Jan;63(1):52-60.	Ann Neurol. 2008	PubMed	citation	PMID:17880020	pubmed	17880020	create date:2007/09/21 | first author:Singer OC
Likelihood of seizure remission in an adult population with refractory epilepsy.	/pubmed/17880009	Callaghan BC, Anand K, Hesdorffer D, Hauser WA, French JA.	Ann Neurol. 2007 Oct;62(4):382-9.	Ann Neurol. 2007	PubMed	citation	PMID:17880009	pubmed	17880009	create date:2007/09/21 | first author:Callaghan BC
Downregulation of macrophage inhibitory molecules in multiple sclerosis lesions.	/pubmed/17879969	Koning N, Bö L, Hoek RM, Huitinga I.	Ann Neurol. 2007 Nov;62(5):504-14.	Ann Neurol. 2007	PubMed	citation	PMID:17879969	pubmed	17879969	create date:2007/09/21 | first author:Koning N
[truncated: 2,328 more rows]
