# Supplementary material for: Rising Publication Delays Inflate Journal Impact Factors
Source: PLoS One. 2012 Dec 31;7(12):e53374. doi: 10.1371/journal.pone.0053374 (PMC3534064; doi:10.1371/journal.pone.0053374)
Supplement: Data S1 — Datasets used for the analysis. (ZIP) [file pone.0053374.s005.zip › Behavioural Brain Research.csv]

Title	URL	Description	Details	ShortDetails	Resource	Type	Identifiers	Db	EntrezUID	Properties
Autocrine motility factor receptor is involved in the process of learning and memory in the central nervous system.	/pubmed/22313999	Yang Y, Cheng XR, Zhang GR, Zhou WX, Zhang YX.	Behav Brain Res. 2012 Jan 31. [Epub ahead of print]	Behav Brain Res. 2012	PubMed	citation	PMID:22313999	pubmed	22313999	create date:2012/02/09 | first author:Yang Y
Amitriptyline attenuates astrocyte activation and morphine tolerance in rats: Role of the PSD-95/NR1/nNOS/PKCγ signaling pathway.	/pubmed/22309983	Huang YN, Tsai RY, Lin SL, Chien CC, Cherng CH, Wu CT, Yeh CC, Wong CS.	Behav Brain Res. 2012 Jan 30. [Epub ahead of print]	Behav Brain Res. 2012	PubMed	citation	PMID:22309983	pubmed	22309983	create date:2012/02/09 | first author:Huang YN
D1 and D2 dopamine receptor antagonists decrease behavioral bout duration, without altering the bout's repeated behavioral components, in a naturalistic model of repetitive and compulsive behavior.	/pubmed/22309982	Hoffman KL, Rueda Morales RI.	Behav Brain Res. 2012 Jan 30. [Epub ahead of print]	Behav Brain Res. 2012	PubMed	citation	PMID:22309982	pubmed	22309982	create date:2012/02/09 | first author:Hoffman KL
The biomechanics of locomotor compensation after peripheral nerve lesion in the rat.	/pubmed/22309981	Bennett SW, Lanovaz JL, Muir GD.	Behav Brain Res. 2012 Jan 30. [Epub ahead of print]	Behav Brain Res. 2012	PubMed	citation	PMID:22309981	pubmed	22309981	create date:2012/02/09 | first author:Bennett SW
Neuronal aggregates are associated with phenotypic onset in the R6/2 Huntington's disease transgenic mouse.	/pubmed/22306231	Cowin RM, Roscic A, Bui N, Graham D, Paganetti P, Jankowsky JL, Weiss A, Paylor R.	Behav Brain Res. 2012 Jan 28. [Epub ahead of print]	Behav Brain Res. 2012	PubMed	citation	PMID:22306231	pubmed	22306231	create date:2012/02/07 | first author:Cowin RM
The developmental dynamics of behavioral growth processes in rodent egocentric and allocentric space.	/pubmed/22306230	Golani I.	Behav Brain Res. 2012 Jan 28. [Epub ahead of print]	Behav Brain Res. 2012	PubMed	citation	PMID:22306230	pubmed	22306230	create date:2012/02/07 | first author:Golani I
Blocking mTORC1 activity by rapamycin leads to impairment of spatial memory retrieval but not acquisition in C57BL/6J mice.	/pubmed/22306200	Deli A, Schipany K, Rosner M, Höger H, Pollak A, Li L, Hengstschläger M, Lubec G.	Behav Brain Res. 2012 Jan 24. [Epub ahead of print]	Behav Brain Res. 2012	PubMed	citation	PMID:22306200	pubmed	22306200	create date:2012/02/07 | first author:Deli A
Auditory discrimination training rescues developmentally degraded directional selectivity and restores mature expression of GABA(A) and AMPA receptor subunits in rat auditory cortex.	/pubmed/22306199	Guo F, Zhang J, Zhu X, Cai R, Zhou X, Sun X.	Behav Brain Res. 2012 Jan 26. [Epub ahead of print]	Behav Brain Res. 2012	PubMed	citation	PMID:22306199	pubmed	22306199	create date:2012/02/07 | first author:Guo F
Fos expression in the orbital prefrontal cortex after exposure to the fixed-interval peak procedure.	/pubmed/22301352	Valencia-Torres L, Olarte-Sánchez CM, Body S, Fone KC, Bradshaw CM, Szabadi E.	Behav Brain Res. 2012 Jan 24. [Epub ahead of print]	Behav Brain Res. 2012	PubMed	citation	PMID:22301352	pubmed	22301352	create date:2012/02/04 | first author:Valencia-Torres L
The salience network contributes to an individual's fluid reasoning capacity.	/pubmed/22301351	Yuan Z, Qin W, Wang D, Jiang T, Zhang Y, Yu C.	Behav Brain Res. 2012 Jan 26. [Epub ahead of print]	Behav Brain Res. 2012	PubMed	citation	PMID:22301351	pubmed	22301351	create date:2012/02/04 | first author:Yuan Z
Effects of nicotine exposure on locomotor activity and pCREB levels in the ventral striatum of adolescent rats.	/pubmed/22301350	Philpot RM, Engberg ME, Wecker L.	Behav Brain Res. 2012 Jan 24. [Epub ahead of print]	Behav Brain Res. 2012	PubMed	citation	PMID:22301350	pubmed	22301350	create date:2012/02/04 | first author:Philpot RM
Loss in risk-taking: Absence of optimal gain or reduction in one's own resources?	/pubmed/22301349	Anselme P.	Behav Brain Res. 2012 Jan 24. [Epub ahead of print]	Behav Brain Res. 2012	PubMed	citation	PMID:22301349	pubmed	22301349	create date:2012/02/04 | first author:Anselme P
Excitotoxic perirhinal cortex lesions leave stimulus-specific habituation of suppression to lights intact.	/pubmed/22289200	Jones PM, Whitt EJ, Robinson J.	Behav Brain Res. 2012 Jan 24. [Epub ahead of print]	Behav Brain Res. 2012	PubMed	citation	PMID:22289200	pubmed	22289200	create date:2012/02/01 | first author:Jones PM
Cognitive decline in STZ-3V rats is largely due to dysfunctional insulin signalling through the dentate gyrus.	/pubmed/22289199	Shingo AS, Kanabayashi T, Murase T, Kito S.	Behav Brain Res. 2012 Jan 24. [Epub ahead of print]	Behav Brain Res. 2012	PubMed	citation	PMID:22289199	pubmed	22289199	create date:2012/02/01 | first author:Shingo AS
Implication of the VGF-derived peptide TLQP-21 in mouse acute and chronic stress responses.	/pubmed/22289198	Razzoli M, Bo E, Pascucci T, Pavone F, D'Amato FR, Cero C, Sanghez V, Dadomo H, Palanza P, Parmigiani S, Ceresini G, Puglisi-Allegra S, Porta M, Panzica GC, Moles A, Possenti R, Bartolomucci A.	Behav Brain Res. 2012 Jan 24. [Epub ahead of print]	Behav Brain Res. 2012	PubMed	citation	PMID:22289198	pubmed	22289198	create date:2012/02/01 | first author:Razzoli M
Pharmacological treatment of fragile X syndrome with GABAergic drugs in a knockout mouse model.	/pubmed/22285772	Heulens I, D'Hulst C, Van Dam D, De Deyn PP, Kooy RF.	Behav Brain Res. 2012 Jan 21. [Epub ahead of print]	Behav Brain Res. 2012	PubMed	citation	PMID:22285772	pubmed	22285772	create date:2012/01/31 | first author:Heulens I
Basal anxiety-like behavior predicts differences in dendritic morphology in the medial prefrontal cortex in two strains of rats.	/pubmed/22285422	Miller MM, Morrison JH, McEwen BS.	Behav Brain Res. 2012 Jan 21. [Epub ahead of print]	Behav Brain Res. 2012	PubMed	citation	PMID:22285422	pubmed	22285422	create date:2012/01/31 | first author:Miller MM
Some useful insights for graduate students beginning their research in physiological psychology: Anecdotes and attitudes.	/pubmed/22285421	Teitelbaum P.	Behav Brain Res. 2012 Jan 21. [Epub ahead of print]	Behav Brain Res. 2012	PubMed	citation	PMID:22285421	pubmed	22285421	create date:2012/01/31 | first author:Teitelbaum P
Temporal patterns of deep brain stimulation generated with a true random number generator and the logistic equation: Effects on CNS arousal in mice.	/pubmed/22285420	Quinkert AW, Pfaff DW.	Behav Brain Res. 2012 Jan 21. [Epub ahead of print]	Behav Brain Res. 2012	PubMed	citation	PMID:22285420	pubmed	22285420	create date:2012/01/31 | first author:Quinkert AW
Molecular mechanisms of short-term habituation in the leech Hirudo medicinalis.	/pubmed/22285419	Zaccardi ML, Mozzachiodi R, Traina G, Brunelli M, Scuri R.	Behav Brain Res. 2012 Jan 21. [Epub ahead of print]	Behav Brain Res. 2012	PubMed	citation	PMID:22285419	pubmed	22285419	create date:2012/01/31 | first author:Zaccardi ML
GluA3-deficiency in mice is associated with increased social and aggressive behavior and elevated dopamine in striatum.	/pubmed/22285418	Adamczyk A, Mejias R, Takamiya K, Yocum J, Krasnova I, Calderon J, Cadet JL, Huganir R, Pletnikov M, Wang T.	Behav Brain Res. 2012 Jan 21. [Epub ahead of print]	Behav Brain Res. 2012	PubMed	citation	PMID:22285418	pubmed	22285418	create date:2012/01/31 | first author:Adamczyk A
Amygdala volume predicts patterns of eye fixation in rhesus monkeys.	/pubmed/22285417	Zhang B, Noble PL, Winslow JT, Pine DS, Nelson EE.	Behav Brain Res. 2012 Jan 21. [Epub ahead of print]	Behav Brain Res. 2012	PubMed	citation	PMID:22285417	pubmed	22285417	create date:2012/01/31 | first author:Zhang B
Hippocampal neurogenesis increase with stereotypic behavior in mink (Neovison vison).	/pubmed/22285416	Malmkvist J, Brix B, Henningsen K, Wiborg O.	Behav Brain Res. 2012 Jan 20. [Epub ahead of print]	Behav Brain Res. 2012	PubMed	citation	PMID:22285416	pubmed	22285416	create date:2012/01/31 | first author:Malmkvist J
Long-term behavioral consequences of stress exposure in adolescent versus young adult rats.	/pubmed/22281462	Saul ML, Tylee D, Becoats KT, Guerrero BG, Sweeney P, Helmreich DL, Fudge JL.	Behav Brain Res. 2012 Jan 20. [Epub ahead of print]	Behav Brain Res. 2012	PubMed	citation	PMID:22281462	pubmed	22281462	create date:2012/01/28 | first author:Saul ML
Time-course of neurodegeneration and memory impairment following the 4-vessel occlusion/internal carotid artery model of chronic cerebral hypoperfusion in middle-aged rats.	/pubmed/22274621	Pereira FM, Ferreira ED, de Oliveira RM, Milani H.	Behav Brain Res. 2012 Jan 18. [Epub ahead of print]	Behav Brain Res. 2012	PubMed	citation	PMID:22274621	pubmed	22274621	create date:2012/01/26 | first author:Pereira FM
High-frequency gamblers show increased resistance to extinction following partial reinforcement.	/pubmed/22274620	Horsley RR, Osborne M, Norman C, Wells T.	Behav Brain Res. 2012 Jan 20. [Epub ahead of print]	Behav Brain Res. 2012	PubMed	citation	PMID:22274620	pubmed	22274620	create date:2012/01/26 | first author:Horsley RR
Endogenous ciliary neurotrophic factor modulates anxiety and depressive-like behavior.	/pubmed/22266927	Peruga I, Hartwig S, Merkler D, Thöne J, Hovemann B, Juckel G, Gold R, Linker RA.	Behav Brain Res. 2012 Jan 17. [Epub ahead of print]	Behav Brain Res. 2012	PubMed	citation	PMID:22266927	pubmed	22266927	create date:2012/01/24 | first author:Peruga I
An open system for automatic home-cage behavioral analysis and its application to male and female mouse models of Huntington's disease.	/pubmed/22266926	Zarringhalam K, Ka M, Kook YH, Terranova JI, Suh Y, King OD, Um M.	Behav Brain Res. 2012 Jan 13;229(1):216-225. [Epub ahead of print]	Behav Brain Res. 2012	PubMed	citation	PMID:22266926	pubmed	22266926	create date:2012/01/24 | first author:Zarringhalam K
Selective breeding for 50kHz ultrasonic vocalization emission produces alterations in the ontogeny and regulation of rough-and-tumble play.	/pubmed/22266925	Webber ES, Harmon KM, Beckwith TJ, Peña S, Burgdorf J, Panksepp J, Cromwell HC.	Behav Brain Res. 2012 Jan 13;229(1):138-144. [Epub ahead of print]	Behav Brain Res. 2012	PubMed	citation	PMID:22266925	pubmed	22266925	create date:2012/01/24 | first author:Webber ES
Stronger activation and deactivation in archery experts for differential cognitive strategy in visuospatial working memory processing.	/pubmed/22266924	Seo J, Kim YT, Song HJ, Lee HJ, Lee J, Jung TD, Lee G, Kwon E, Kim JG, Chang Y.	Behav Brain Res. 2012 Jan 16;229(1):185-193. [Epub ahead of print]	Behav Brain Res. 2012	PubMed	citation	PMID:22266924	pubmed	22266924	create date:2012/01/24 | first author:Seo J
Lithium and valproate prevent olfactory discrimination and short-term memory impairments in the intranasal 1-methyl-4-phenyl-1,2,3,6-tetrahydropyridine (MPTP) rat model of Parkinson's disease.	/pubmed/22266923	Castro AA, Ghisoni K, Latini A, Quevedo J, Tasca CI, Prediger RD.	Behav Brain Res. 2012 Jan 17;229(1):208-215. [Epub ahead of print]	Behav Brain Res. 2012	PubMed	citation	PMID:22266923	pubmed	22266923	create date:2012/01/24 | first author:Castro AA
Animated bird silhouette above the tank: Acute alcohol diminishes fear responses in zebrafish.	/pubmed/22266470	Luca RM, Gerlai R.	Behav Brain Res. 2012 Jan 16;229(1):194-201. [Epub ahead of print]	Behav Brain Res. 2012	PubMed	citation	PMID:22266470	pubmed	22266470	create date:2012/01/24 | first author:Luca RM
Tactile roughness discrimination of the finger pad relies primarily on vibration sensitive afferents not necessarily located in the hand.	/pubmed/22265887	Libouton X, Barbier O, Berger Y, Plaghki L, Thonnard JL.	Behav Brain Res. 2012 Jan 17. [Epub ahead of print]	Behav Brain Res. 2012	PubMed	citation	PMID:22265887	pubmed	22265887	create date:2012/01/24 | first author:Libouton X
Juvenile exposure to methamphetamine attenuates behavioral and neurochemical responses to methamphetamine in adult rats.	/pubmed/22261020	McFadden LM, Carter S, Matuszewich L.	Behav Brain Res. 2012 Jan 12;229(1):118-122. [Epub ahead of print]	Behav Brain Res. 2012	PubMed	citation	PMID:22261020	pubmed	22261020	create date:2012/01/21 | first author:McFadden LM
Reduced thyroid hormones with increased hippocampal SNAP-25 and Munc18-1 might involve cognitive impairment during aging.	/pubmed/22261019	Cao L, Wang F, Yang QG, Jiang W, Wang C, Chen YP, Chen GH.	Behav Brain Res. 2012 Jan 13;229(1):131-137. [Epub ahead of print]	Behav Brain Res. 2012	PubMed	citation	PMID:22261019	pubmed	22261019	create date:2012/01/21 | first author:Cao L
Recovery from medial prefrontal cortex injury during adolescence: Implications for age-dependent plasticity.	/pubmed/22261018	Nemati F, Kolb B.	Behav Brain Res. 2012 Jan 9;229(1):168-175. [Epub ahead of print]	Behav Brain Res. 2012	PubMed	citation	PMID:22261018	pubmed	22261018	create date:2012/01/21 | first author:Nemati F
Olfactory classical conditioning in neonatal mouse pups using thermal stimuli.	/pubmed/22257564	Bollen B, Matrot B, Ramanantsoa N, Van den Bergh O, D'Hooge R, Gallego J.	Behav Brain Res. 2012 Jan 12. [Epub ahead of print]	Behav Brain Res. 2012	PubMed	citation	PMID:22257564	pubmed	22257564	create date:2012/01/20 | first author:Bollen B
Excitotoxic lesions of the medial amygdala attenuate olfactory fear-potentiated startle and conditioned freezing behavior.	/pubmed/22249137	Cousens GA, Kearns A, Laterza F, Tundidor J.	Behav Brain Res. 2012 Jan 12. [Epub ahead of print]	Behav Brain Res. 2012	PubMed	citation	PMID:22249137	pubmed	22249137	create date:2012/01/18 | first author:Cousens GA
Sensory feedback modulates quipazine-induced stepping behavior in the newborn rat.	/pubmed/22249136	Brumley MR, Roberto ME, Strain MM.	Behav Brain Res. 2012 Jan 13. [Epub ahead of print]	Behav Brain Res. 2012	PubMed	citation	PMID:22249136	pubmed	22249136	create date:2012/01/18 | first author:Brumley MR
Prolonged elevation in hippocampal Aβ and cognitive deficits following repeated endotoxin exposure in the mouse.	/pubmed/22249135	Kahn MS, Kranjac D, Alonzo CA, Haase JH, Cedillos RO, McLinden KA, Boehm GW, Chumley MJ.	Behav Brain Res. 2012 Jan 12;229(1):176-184. [Epub ahead of print]	Behav Brain Res. 2012	PubMed	citation	PMID:22249135	pubmed	22249135	create date:2012/01/18 | first author:Kahn MS
Juvenile exposure to methylphenidate reduces cocaine reward and alters netrin-1 receptor expression in adulthood.	/pubmed/22249134	Argento JK, Arvanitogiannis A, Flores C.	Behav Brain Res. 2012 Jan 13;229(1):202-207. [Epub ahead of print]	Behav Brain Res. 2012	PubMed	citation	PMID:22249134	pubmed	22249134	create date:2012/01/18 | first author:Argento JK
The influence of different Stop-signal response time estimation procedures on behavior-behavior and brain-behavior correlations.	/pubmed/22245527	Boehler CN, Appelbaum LG, Krebs RM, Hopf JM, Woldorff MG.	Behav Brain Res. 2012 Jan 8;229(1):123-130. [Epub ahead of print]	Behav Brain Res. 2012	PubMed	citation	PMID:22245527	pubmed	22245527	create date:2012/01/17 | first author:Boehler CN
Postnatal exposure to predator odor (TMT) enhances spatial learning in mice adulthood.	/pubmed/22245526	Hacquemand R, Jacquot L, Brand G.	Behav Brain Res. 2012 Jan 8;229(1):113-117. [Epub ahead of print]	Behav Brain Res. 2012	PubMed	citation	PMID:22245526	pubmed	22245526	create date:2012/01/17 | first author:Hacquemand R
Sub-concussive brain injury in the Long-Evans rat induces acute neuroinflammation in the absence of behavioral impairments.	/pubmed/22245525	Shultz SR, Macfabe DF, Foley KA, Taylor R, Cain DP.	Behav Brain Res. 2011 Dec 19;229(1):145-152. [Epub ahead of print]	Behav Brain Res. 2011	PubMed	citation	PMID:22245525	pubmed	22245525	create date:2012/01/17 | first author:Shultz SR
Increased anxiety-like behaviors in rats experiencing chronic inflammatory pain.	/pubmed/22245257	Parent AJ, Beaudet N, Beaudry H, Bergeron J, Bérubé P, Drolet G, Sarret P, Gendron L.	Behav Brain Res. 2012 Jan 8;229(1):160-167. [Epub ahead of print]	Behav Brain Res. 2012	PubMed	citation	PMID:22245257	pubmed	22245257	create date:2012/01/17 | first author:Parent AJ
Discrimination learning with light stimuli in restrained American lobster.	/pubmed/22245256	Tomina Y, Takahata M.	Behav Brain Res. 2012 Jan 9;229(1):91-105. [Epub ahead of print]	Behav Brain Res. 2012	PubMed	citation	PMID:22245256	pubmed	22245256	create date:2012/01/17 | first author:Tomina Y
Neurochemical and behavioral analyses of the lateral hypothalamic syndrome: A look back.	/pubmed/22245255	Stricker EM.	Behav Brain Res. 2012 Jan 9. [Epub ahead of print]	Behav Brain Res. 2012	PubMed	citation	PMID:22245255	pubmed	22245255	create date:2012/01/17 | first author:Stricker EM
Traveling in the dark: The legibility of a regular and predictable structure of the environment extends beyond its borders.	/pubmed/22244924	Yaski O, Portugali J, Eilam D.	Behav Brain Res. 2012 Jan 8;229(1):74-81. [Epub ahead of print]	Behav Brain Res. 2012	PubMed	citation	PMID:22244924	pubmed	22244924	create date:2012/01/17 | first author:Yaski O
Opposite effects of low versus high dose haloperidol treatments on spontaneous and apomorphine induced motor behavior: Evidence that at a very low dose haloperidol acts as an indirect dopamine agonist.	/pubmed/22244923	Dias FR, de Matos LW, Sampaio MD, Carey RJ, Carrera MP.	Behav Brain Res. 2012 Jan 8;229(1):153-159. [Epub ahead of print]	Behav Brain Res. 2012	PubMed	citation	PMID:22244923	pubmed	22244923	create date:2012/01/17 | first author:Dias FR
Human memory manipulated: Dissociating factors contributing to MTL activity, an fMRI study.	/pubmed/22230115	Pustina D, Gizewski E, Forsting M, Daum I, Suchan B.	Behav Brain Res. 2012 Jan 2;229(1):57-67. [Epub ahead of print]	Behav Brain Res. 2012	PubMed	citation	PMID:22230115	pubmed	22230115	create date:2012/01/11 | first author:Pustina D
Title	URL	Description	Details	ShortDetails	Resource	Type	Identifiers	Db	EntrezUID	Properties
An investigation of whether there are sex differences in certain behavioural and neurochemical parameters in the rat.	/pubmed/22230114	Simpson J, Kelly JP.	Behav Brain Res. 2012 Jan 2. [Epub ahead of print]	Behav Brain Res. 2012	PubMed	citation	PMID:22230114	pubmed	22230114	create date:2012/01/11 | first author:Simpson J
Measures of anxiety, sensorimotor function, and memory in male and female mGluR4(-/-) mice.	/pubmed/22227508	Davis MJ, Haley T, Duvoisin RM, Raber J.	Behav Brain Res. 2012 Jan 2;229(1):21-28. [Epub ahead of print]	Behav Brain Res. 2012	PubMed	citation	PMID:22227508	pubmed	22227508	create date:2012/01/10 | first author:Davis MJ
Trial-to-trial variability differentiates motor imagery during observation between low versus high responders: A functional near-infrared spectroscopy study.	/pubmed/22227507	Holper L, Kobashi N, Kiper D, Scholkmann F, Wolf M, Eng K.	Behav Brain Res. 2012 Jan 2;229(1):29-40. [Epub ahead of print]	Behav Brain Res. 2012	PubMed	citation	PMID:22227507	pubmed	22227507	create date:2012/01/10 | first author:Holper L
Effects of MK-801 on recognition and neurodegeneration in an MPTP-induced Parkinson's rat model.	/pubmed/22227506	Hsieh MH, Gu SL, Ho SC, Pawlak CR, Lin CL, Ho YJ, Lai TJ, Wu FY.	Behav Brain Res. 2012 Jan 2;229(1):41-47. [Epub ahead of print]	Behav Brain Res. 2012	PubMed	citation	PMID:22227506	pubmed	22227506	create date:2012/01/10 | first author:Hsieh MH
Chronic ethanol exposure during adolescence alters the behavioral responsiveness to ethanol in adult mice.	/pubmed/22227505	Quoilin C, Didone V, Tirelli E, Quertemont E.	Behav Brain Res. 2011 Dec 31;229(1):1-9. [Epub ahead of print]	Behav Brain Res. 2011	PubMed	citation	PMID:22227505	pubmed	22227505	create date:2012/01/10 | first author:Quoilin C
Activation of dopamine D1 receptors in the medial septum improves scopolamine-induced amnesia in the dorsal hippocampus.	/pubmed/22226623	Zarrindast MR, Ardjmand A, Ahmadi S, Rezayof A.	Behav Brain Res. 2012 Jan 2;229(1):68-73. [Epub ahead of print]	Behav Brain Res. 2012	PubMed	citation	PMID:22226623	pubmed	22226623	create date:2012/01/10 | first author:Zarrindast MR
Odor-enriched environment rescues long-term social memory, but does not improve olfaction in social isolated adult mice.	/pubmed/22226622	Gusmão ID, Monteiro BM, Cornélio GO, Fonseca CS, Moraes MF, Pereira GS.	Behav Brain Res. 2012 Mar 17;228(2):440-6. Epub 2011 Dec 31.	Behav Brain Res. 2012	PubMed	citation	PMID:22226622	pubmed	22226622	create date:2012/01/10 | first author:Gusmão ID
Peripheral administration of poly I:C disrupts contextual fear memory consolidation and BDNF expression in mice.	/pubmed/22222172	Kranjac D, McLinden KA, Koster KM, Kaldenbach DL, Chumley MJ, Boehm GW.	Behav Brain Res. 2012 Mar 17;228(2):452-7. Epub 2011 Dec 27.	Behav Brain Res. 2012	PubMed	citation	PMID:22222172	pubmed	22222172	create date:2012/01/10 | first author:Kranjac D
Reliability of sensory predictions determines the experience of self-agency.	/pubmed/22212711	Gentsch A, Kathmann N, Schütz-Bosbach S.	Behav Brain Res. 2012 Mar 17;228(2):415-22. Epub 2011 Dec 28.	Behav Brain Res. 2012	PubMed	citation	PMID:22212711	pubmed	22212711	create date:2012/01/04 | first author:Gentsch A
Intra-amygdala inhibition of ERK(1/2) potentiates the discriminative stimulus effects of alcohol.	/pubmed/22209853	Besheer J, Fisher KR, Cannady R, Grondin JJ, Hodge CW.	Behav Brain Res. 2012 Mar 17;228(2):398-405. Epub 2011 Dec 23.	Behav Brain Res. 2012	PubMed	citation	PMID:22209853	pubmed	22209853	create date:2012/01/03 | first author:Besheer J
Interactive effects of a protein kinase AII inhibitor and testosterone on spatial learning in the Morris water maze.	/pubmed/22209852	Khorshidahmad T, Tabrizian K, Vakilzadeh G, Nikbin P, Moradi S, Hosseini-Sharifabad A, Roghani A, Naghdi N, Sharifzadeh M.	Behav Brain Res. 2012 Mar 17;228(2):432-9. Epub 2011 Dec 24.	Behav Brain Res. 2012	PubMed	citation	PMID:22209852	pubmed	22209852	create date:2012/01/03 | first author:Khorshidahmad T
Lipopolysaccharide affects exploratory behaviors toward novel objects by impairing cognition and/or motivation in mice: Possible role of activation of the central amygdala.	/pubmed/22209851	Haba R, Shintani N, Onaka Y, Wang H, Takenaga R, Hayata A, Baba A, Hashimoto H.	Behav Brain Res. 2012 Mar 17;228(2):423-31. Epub 2011 Dec 24.	Behav Brain Res. 2012	PubMed	citation	PMID:22209851	pubmed	22209851	create date:2012/01/03 | first author:Haba R
Spontaneous neural activity of the anterodorsal lobe and entopeduncular nucleus in adult zebrafish: A putative homologue of hippocampal sharp waves.	/pubmed/22207154	Vargas R, Thornorsteinsson H, Karlsson K.	Behav Brain Res. 2011 Dec 22;229(1):10-20. [Epub ahead of print]	Behav Brain Res. 2011	PubMed	citation	PMID:22207154	pubmed	22207154	create date:2011/12/31 | first author:Vargas R
Genetic ablation of the GluK4 kainate receptor subunit causes anxiolytic and antidepressant-like behavior in mice.	/pubmed/22203159	Catches JS, Xu J, Contractor A.	Behav Brain Res. 2012 Mar 17;228(2):406-14. Epub 2011 Dec 22.	Behav Brain Res. 2012	PubMed	citation	PMID:22203159	pubmed	22203159	create date:2011/12/29 | first author:Catches JS
Age-related changes in detection of spatial novelty.	/pubmed/22203158	Maasberg DW, Shelley LE, Gilbert PE.	Behav Brain Res. 2012 Mar 17;228(2):447-51. Epub 2011 Dec 22.	Behav Brain Res. 2012	PubMed	citation	PMID:22203158	pubmed	22203158	create date:2011/12/29 | first author:Maasberg DW
Odors from proximal species reverse the stress-decreased neurogenesis via main olfactory processing.	/pubmed/22200498	Cherng CF, Chang CP, Su CC, Tzeng WY, Chuang JY, Chen LH, Lin KY, Yu L.	Behav Brain Res. 2011 Dec 19;229(1):106-112. [Epub ahead of print]	Behav Brain Res. 2011	PubMed	citation	PMID:22200498	pubmed	22200498	create date:2011/12/28 | first author:Cherng CF
Beneficial effects of benzodiazepine diazepam on chronic stress-induced impairment of hippocampal structural plasticity and depression-like behavior in mice.	/pubmed/22198054	Zhao Y, Wang Z, Dai J, Chen L, Huang Y, Zhan Z.	Behav Brain Res. 2012 Mar 17;228(2):339-50. Epub 2011 Dec 16.	Behav Brain Res. 2012	PubMed	citation	PMID:22198054	pubmed	22198054	create date:2011/12/27 | first author:Zhao Y
Differential processing of social chemosignals obtained from potential partners in regards to gender and sexual orientation.	/pubmed/22197679	Lübke KT, Hoenen M, Pause BM.	Behav Brain Res. 2012 Mar 17;228(2):375-87. Epub 2011 Dec 19.	Behav Brain Res. 2012	PubMed	citation	PMID:22197679	pubmed	22197679	create date:2011/12/27 | first author:Lübke KT
Expression of HIV-Tat protein is associated with learning and memory deficits in the mouse.	/pubmed/22197678	Carey AN, Sypek EI, Singh HD, Kaufman MJ, McLaughlin JP.	Behav Brain Res. 2011 Dec 20;229(1):48-56. [Epub ahead of print]	Behav Brain Res. 2011	PubMed	citation	PMID:22197678	pubmed	22197678	create date:2011/12/27 | first author:Carey AN
Measuring thigmotaxis in larval zebrafish.	/pubmed/22197677	Schnörr SJ, Steenbergen PJ, Richardson MK, Champagne DL.	Behav Brain Res. 2012 Mar 17;228(2):367-74. Epub 2011 Dec 19.	Behav Brain Res. 2012	PubMed	citation	PMID:22197677	pubmed	22197677	create date:2011/12/27 | first author:Schnörr SJ
Neurotransmission of the antidepressant-like effects of the growth hormone-releasing hormone antagonist MZ-4-71.	/pubmed/22197299	Tanaka M, Schally AV, Telegdy G.	Behav Brain Res. 2012 Mar 17;228(2):388-91. Epub 2011 Dec 19.	Behav Brain Res. 2012	PubMed	citation	PMID:22197299	pubmed	22197299	create date:2011/12/27 | first author:Tanaka M
Cognitive phenotyping of amyloid precursor protein transgenic J20 mice.	/pubmed/22197298	Karl T, Bhatia S, Cheng D, Kim WS, Garner B.	Behav Brain Res. 2012 Mar 17;228(2):392-7. Epub 2011 Dec 19.	Behav Brain Res. 2012	PubMed	citation	PMID:22197298	pubmed	22197298	create date:2011/12/27 | first author:Karl T
The antidepressant-like effect of fisetin involves the serotonergic and noradrenergic system.	/pubmed/22197297	Zhen L, Zhu J, Zhao X, Huang W, An Y, Li S, Du X, Lin M, Wang Q, Xu Y, Pan J.	Behav Brain Res. 2012 Mar 17;228(2):359-66. Epub 2011 Dec 19.	Behav Brain Res. 2012	PubMed	citation	PMID:22197297	pubmed	22197297	create date:2011/12/27 | first author:Zhen L
Sensorimotor gating, working and social memory deficits in mice with reduced expression of the vesicular glutamate transporter VGLUT1.	/pubmed/22197296	Inta D, Vogt MA, Perreau-Lenz S, Schneider M, Pfeiffer N, Wojcik SM, Spanagel R, Gass P.	Behav Brain Res. 2012 Mar 17;228(2):328-32. Epub 2011 Dec 16.	Behav Brain Res. 2012	PubMed	citation	PMID:22197296	pubmed	22197296	create date:2011/12/27 | first author:Inta D
Lidocaine attenuates cognitive impairment after isoflurane anesthesia in old rats.	/pubmed/22192381	Lin D, Cao L, Wang Z, Li J, Washington JM, Zuo Z.	Behav Brain Res. 2012 Mar 17;228(2):319-27. Epub 2011 Dec 16.	Behav Brain Res. 2012	PubMed	citation	PMID:22192381	pubmed	22192381	create date:2011/12/24 | first author:Lin D
Physiological and behavioural responsivity to stress and anxiogenic stimuli in COMT-deficient mice.	/pubmed/22192380	Desbonnet L, Tighe O, Karayiorgou M, Gogos JA, Waddington JL, O'Tuathaigh CM.	Behav Brain Res. 2012 Mar 17;228(2):351-8. Epub 2011 Dec 17.	Behav Brain Res. 2012	PubMed	citation	PMID:22192380	pubmed	22192380	create date:2011/12/24 | first author:Desbonnet L
Aggression and monoamines: Effects of sex and social rank in zebrafish (Danio rerio).	/pubmed/22192379	Dahlbom SJ, Backström T, Lundstedt-Enkel K, Winberg S.	Behav Brain Res. 2012 Mar 17;228(2):333-8. Epub 2011 Dec 16.	Behav Brain Res. 2012	PubMed	citation	PMID:22192379	pubmed	22192379	create date:2011/12/24 | first author:Dahlbom SJ
Female rats are more susceptible to the deleterious effects of paradoxical sleep deprivation on cognitive performance.	/pubmed/22192378	Hajali V, Sheibani V, Esmaeili-Mahani S, Shabani M.	Behav Brain Res. 2012 Mar 17;228(2):311-8. Epub 2011 Dec 14.	Behav Brain Res. 2012	PubMed	citation	PMID:22192378	pubmed	22192378	create date:2011/12/24 | first author:Hajali V
Effects of the selective 5-HT(7) receptor antagonist SB-269970 in animal models of psychosis and cognition.	/pubmed/22189656	Waters KA, Stean TO, Hammond B, Virley DJ, Upton N, Kew JN, Hussain I.	Behav Brain Res. 2012 Mar 1;228(1):211-8. Epub 2011 Dec 16.	Behav Brain Res. 2012	PubMed	citation	PMID:22189656	pubmed	22189656	create date:2011/12/23 | first author:Waters KA
Tremella fuciformis enhances the neurite outgrowth of PC12 cells and restores trimethyltin-induced impairment of memory in rats via activation of CREB transcription and cholinergic systems.	/pubmed/22185695	Park HJ, Shim HS, Ahn YH, Kim KS, Park KJ, Choi WK, Ha HC, Kang JI, Kim TS, Yeo IH, Kim JS, Shim I.	Behav Brain Res. 2011 Dec 14;229(1):82-90. [Epub ahead of print]	Behav Brain Res. 2011	PubMed	citation	PMID:22185695	pubmed	22185695	create date:2011/12/22 | first author:Park HJ
Comparison of the MK-801-induced appetitive extinction deficit with pressing for reward and associated pERK1/2 staining in prefrontal cortex and nucleus accumbens.	/pubmed/22182675	Holahan MR, Westby EP, Albert K.	Behav Brain Res. 2012 Mar 1;228(1):194-202. Epub 2011 Dec 13.	Behav Brain Res. 2012	PubMed	citation	PMID:22182675	pubmed	22182675	create date:2011/12/21 | first author:Holahan MR
Sociability and brain development in BALB/cJ and C57BL/6J mice.	/pubmed/22178318	Fairless AH, Dow HC, Kreibich AS, Torre M, Kuruvilla M, Gordon E, Morton EA, Tan J, Berrettini WH, Li H, Abel T, Brodkin ES.	Behav Brain Res. 2012 Mar 17;228(2):299-310. Epub 2011 Dec 9.	Behav Brain Res. 2012	PubMed	citation	PMID:22178318	pubmed	22178318	create date:2011/12/20 | first author:Fairless AH
The effect of subchronic fluoxetine treatment on learning and memory in adolescent rats.	/pubmed/22178317	Sass A, Wörtwein G.	Behav Brain Res. 2012 Mar 1;228(1):169-75. Epub 2011 Dec 9.	Behav Brain Res. 2012	PubMed	citation	PMID:22178317	pubmed	22178317	create date:2011/12/20 | first author:Sass A
Impairment of object recognition memory by rapamycin inhibition of mTOR in the amygdala or hippocampus around the time of learning or reactivation.	/pubmed/22178316	Jobim PF, Pedroso TR, Werenicz A, Christoff RR, Maurmann N, Reolon GK, Schröder N, Roesler R.	Behav Brain Res. 2012 Mar 1;228(1):151-8. Epub 2011 Dec 9.	Behav Brain Res. 2012	PubMed	citation	PMID:22178316	pubmed	22178316	create date:2011/12/20 | first author:Jobim PF
Effects of calcium channel antagonists on the motivational effects of nicotine and morphine in conditioned place aversion paradigm.	/pubmed/22178315	Budzynska B, Polak P, Biala G.	Behav Brain Res. 2012 Mar 1;228(1):144-50. Epub 2011 Dec 11.	Behav Brain Res. 2012	PubMed	citation	PMID:22178315	pubmed	22178315	create date:2011/12/20 | first author:Budzynska B
Analysis of transcriptional levels of the oxytocin receptor in different areas of the central nervous system and behaviors in high and low licking rats.	/pubmed/22178314	Ruthschilling CA, Albiero G, Lazzari VM, Becker RO, de Moura AC, Lucion AB, Almeida S, Veiga AB, Giovenardi M.	Behav Brain Res. 2012 Mar 1;228(1):176-84. Epub 2011 Dec 9.	Behav Brain Res. 2012	PubMed	citation	PMID:22178314	pubmed	22178314	create date:2011/12/20 | first author:Ruthschilling CA
Coping style and stress hormone responses in genetically heterogeneous rats: Comparison with the Roman rat strains.	/pubmed/22178313	Díaz-Morán S, Palència M, Mont-Cardona C, Cañete T, Blázquez G, Martínez-Membrives E, López-Aumatell R, Tobeña A, Fernández-Teruel A.	Behav Brain Res. 2012 Mar 1;228(1):203-10. Epub 2011 Dec 9.	Behav Brain Res. 2012	PubMed	citation	PMID:22178313	pubmed	22178313	create date:2011/12/20 | first author:Díaz-Morán S
Sensorimotor assessment of the unilateral 6-hydroxydopamine mouse model of Parkinson's disease.	/pubmed/22178078	Glajch KE, Fleming SM, Surmeier DJ, Osten P.	Behav Brain Res. 2011 Dec 9. [Epub ahead of print]	Behav Brain Res. 2011	PubMed	citation	PMID:22178078	pubmed	22178078	create date:2011/12/20 | first author:Glajch KE
The use of a test battery assessing affective behavior in rats: Order effects.	/pubmed/22173002	Blokland A, Ten Oever S, van Gorp D, van Draanen M, Schmidt T, Nguyen E, Krugliak A, Napoletano A, Keuter S, Klinkenberg I.	Behav Brain Res. 2012 Mar 1;228(1):16-21. Epub 2011 Dec 6.	Behav Brain Res. 2012	PubMed	citation	PMID:22173002	pubmed	22173002	create date:2011/12/17 | first author:Blokland A
Parental enrichment and offspring development: Modifications to brain, behavior and the epigenome.	/pubmed/22173001	Mychasiuk R, Zahir S, Schmold N, Ilnytskyy S, Kovalchuk O, Gibb R.	Behav Brain Res. 2012 Mar 17;228(2):294-8. Epub 2011 Dec 8.	Behav Brain Res. 2012	PubMed	citation	PMID:22173001	pubmed	22173001	create date:2011/12/17 | first author:Mychasiuk R
Chronic fluoxetine treatment and maternal adversity differentially alter neurobehavioral outcomes in the rat dam.	/pubmed/22173000	Pawluski JL, Charlier TD, Fillet M, Houbart V, Crispin HT, Steinbusch HW, van den Hove DL.	Behav Brain Res. 2012 Mar 1;228(1):159-68. Epub 2011 Dec 6.	Behav Brain Res. 2012	PubMed	citation	PMID:22173000	pubmed	22173000	create date:2011/12/17 | first author:Pawluski JL
Possible interaction between opioidergic and cholinergic systems of CA1 in cholestasis-induced amnesia in mice.	/pubmed/22155612	Zarrindast MR, Hoseindoost S, Nasehi M.	Behav Brain Res. 2012 Mar 1;228(1):116-24. Epub 2011 Dec 6.	Behav Brain Res. 2012	PubMed	citation	PMID:22155612	pubmed	22155612	create date:2011/12/14 | first author:Zarrindast MR
Oxytocin directly administered into the nucleus accumbens core or subthalamic nucleus attenuates methamphetamine-induced conditioned place preference.	/pubmed/22155611	Baracz SJ, Rourke PI, Pardey MC, Hunt GE, McGregor IS, Cornish JL.	Behav Brain Res. 2012 Mar 1;228(1):185-93. Epub 2011 Dec 6.	Behav Brain Res. 2012	PubMed	citation	PMID:22155611	pubmed	22155611	create date:2011/12/14 | first author:Baracz SJ
Inversion of contrast polarity abolishes spontaneous preferences for face-like stimuli in newborn chicks.	/pubmed/22155610	Rosa Salva O, Regolin L, Vallortigara G.	Behav Brain Res. 2012 Mar 1;228(1):133-43. Epub 2011 Dec 2.	Behav Brain Res. 2012	PubMed	citation	PMID:22155610	pubmed	22155610	create date:2011/12/14 | first author:Rosa Salva O
The effects of working memory resource depletion and training on sensorimotor adaptation.	/pubmed/22155489	Anguera JA, Bernard JA, Jaeggi SM, Buschkuehl M, Benson BL, Jennett S, Humfleet J, Reuter-Lorenz PA, Jonides J, Seidler RD.	Behav Brain Res. 2012 Mar 1;228(1):107-15. Epub 2011 Dec 6.	Behav Brain Res. 2012	PubMed	citation	PMID:22155489	pubmed	22155489	create date:2011/12/14 | first author:Anguera JA
On the edge: Pharmacological evidence for anxiety-related behavior in zebrafish larvae.	/pubmed/22155488	Richendrfer H, Pelkowski SD, Colwill RM, Creton R.	Behav Brain Res. 2012 Mar 1;228(1):99-106. Epub 2011 Dec 6.	Behav Brain Res. 2012	PubMed	citation	PMID:22155488	pubmed	22155488	create date:2011/12/14 | first author:Richendrfer H
Deletion of the Lsamp gene lowers sensitivity to stressful environmental manipulations in mice.	/pubmed/22155487	Innos J, Philips MA, Raud S, Lilleväli K, Kõks S, Vasar E.	Behav Brain Res. 2012 Mar 1;228(1):74-81. Epub 2011 Dec 2.	Behav Brain Res. 2012	PubMed	citation	PMID:22155487	pubmed	22155487	create date:2011/12/14 | first author:Innos J
Uliginosin B, a phloroglucinol derivative from Hypericum polyanthemum: A promising new molecular pattern for the development of antidepressant drugs.	/pubmed/22155486	Stein AC, Viana AF, Müller LG, Nunes JM, Stolz ED, Do Rego JC, Costentin J, von Poser GL, Rates SM.	Behav Brain Res. 2012 Mar 1;228(1):66-73. Epub 2011 Dec 2.	Behav Brain Res. 2012	PubMed	citation	PMID:22155486	pubmed	22155486	create date:2011/12/14 | first author:Stein AC
The role of medial prefrontal cortex in theory of mind: A deep rTMS study.	/pubmed/22155478	Krause L, Enticott PG, Zangen A, Fitzgerald PB.	Behav Brain Res. 2012 Mar 1;228(1):87-90. Epub 2011 Dec 6.	Behav Brain Res. 2012	PubMed	citation	PMID:22155478	pubmed	22155478	create date:2011/12/14 | first author:Krause L
Dopaminergic modulation of the updating of stimulus-response episodes in Parkinson's disease.	/pubmed/22155477	Colzato LS, van Wouwe NC, Hommel B, Zmigrod S, Ridderinkhof KR, Wylie SA.	Behav Brain Res. 2012 Mar 1;228(1):82-6. Epub 2011 Dec 3.	Behav Brain Res. 2012	PubMed	citation	PMID:22155477	pubmed	22155477	create date:2011/12/14 | first author:Colzato LS
Title	URL	Description	Details	ShortDetails	Resource	Type	Identifiers	Db	EntrezUID	Properties
Neurokinin-1 receptor deletion modulates behavioural and neurochemical alterations in an animal model of depression.	/pubmed/22155476	Roche M, Kerr DM, Hunt SP, Kelly JP.	Behav Brain Res. 2012 Mar 1;228(1):91-8. Epub 2011 Dec 6.	Behav Brain Res. 2012	PubMed	citation	PMID:22155476	pubmed	22155476	create date:2011/12/14 | first author:Roche M
Unilateral nigrostriatal 6-hydroxydopamine lesions in mice I: Motor impairments identify extent of dopamine depletion at three different lesion sites.	/pubmed/22146593	Heuer A, Smith GA, Lelos MJ, Lane EL, Dunnett SB.	Behav Brain Res. 2012 Mar 1;228(1):30-43. Epub 2011 Nov 28.	Behav Brain Res. 2012	PubMed	citation	PMID:22146593	pubmed	22146593	create date:2011/12/08 | first author:Heuer A
Histamine promotes rat motor performances by activation of H(2) receptors in the cerebellar fastigial nucleus.	/pubmed/22146592	He YC, Wu GY, Li D, Tang B, Li B, Ding Y, Zhu JN, Wang JJ.	Behav Brain Res. 2012 Mar 1;228(1):44-52. Epub 2011 Nov 29.	Behav Brain Res. 2012	PubMed	citation	PMID:22146592	pubmed	22146592	create date:2011/12/08 | first author:He YC
Learning-performance distinction and memory processes for motor skills: A focused review and perspective.	/pubmed/22142953	Kantak SS, Winstein CJ.	Behav Brain Res. 2012 Mar 1;228(1):219-31. Epub 2011 Nov 28.	Behav Brain Res. 2012	PubMed	citation	PMID:22142953	pubmed	22142953	create date:2011/12/07 | first author:Kantak SS
Personality traits and the R668Q polymorphism located in the MMP-9 gene.	/pubmed/22142952	Suchankova P, Pettersson R, Nordenström K, Holm G, Ekman A.	Behav Brain Res. 2012 Mar 1;228(1):232-5. Epub 2011 Nov 28.	Behav Brain Res. 2012	PubMed	citation	PMID:22142952	pubmed	22142952	create date:2011/12/07 | first author:Suchankova P
Internally vs. externally triggered movements in patients with major depression.	/pubmed/22142951	Hoffstaedter F, Sarlon J, Grefkes C, Eickhoff SB.	Behav Brain Res. 2012 Mar 1;228(1):125-32. Epub 2011 Nov 28.	Behav Brain Res. 2012	PubMed	citation	PMID:22142951	pubmed	22142951	create date:2011/12/07 | first author:Hoffstaedter F
Environmental enrichment improves recent but not remote memory in association with a modified brain metabolic activation profile in adult mice.	/pubmed/22138509	Leger M, Bouet V, Freret T, Darmaillacq AS, Dacher M, Dauphin F, Boulouard M, Schumann-Bard P.	Behav Brain Res. 2012 Mar 1;228(1):22-9. Epub 2011 Nov 28.	Behav Brain Res. 2012	PubMed	citation	PMID:22138509	pubmed	22138509	create date:2011/12/06 | first author:Leger M
Order and disorder: Temporal organization of eating.	/pubmed/22138508	Rowland NE.	Behav Brain Res. 2011 Nov 28. [Epub ahead of print]	Behav Brain Res. 2011	PubMed	citation	PMID:22138508	pubmed	22138508	create date:2011/12/06 | first author:Rowland NE
Behavioral profiling of zebrafish embryos exposed to a panel of 60 water-soluble compounds.	/pubmed/22138507	Ali S, Champagne DL, Richardson MK.	Behav Brain Res. 2012 Mar 17;228(2):272-83. Epub 2011 Nov 26.	Behav Brain Res. 2012	PubMed	citation	PMID:22138507	pubmed	22138507	create date:2011/12/06 | first author:Ali S
Corticosterone synthesis inhibitor metyrapone ameliorates chronic hypobaric hypoxia induced memory impairment in rat.	/pubmed/22137888	Baitharu I, Deep SN, Jain V, Barhwal K, Malhotra AS, Hota SK, Prasad D, Ilavazhagan G.	Behav Brain Res. 2012 Mar 1;228(1):53-65. Epub 2011 Nov 28.	Behav Brain Res. 2012	PubMed	citation	PMID:22137888	pubmed	22137888	create date:2011/12/06 | first author:Baitharu I
Cotinine enhances the extinction of contextual fear memory and reduces anxiety after fear conditioning.	/pubmed/22137886	Zeitlin R, Patel S, Solomon R, Tran J, Weeber EJ, Echeverria V.	Behav Brain Res. 2012 Mar 17;228(2):284-93. Epub 2011 Nov 28.	Behav Brain Res. 2012	PubMed	citation	PMID:22137886	pubmed	22137886	create date:2011/12/06 | first author:Zeitlin R
Partial dopamine depletion in MPTP-treated mice differentially altered motor skill learning and action control.	/pubmed/22127145	Chagniel L, Robitaille C, Lacharité-Mueller C, Bureau G, Cyr M.	Behav Brain Res. 2012 Mar 1;228(1):9-15. Epub 2011 Nov 23.	Behav Brain Res. 2012	PubMed	citation	PMID:22127145	pubmed	22127145	create date:2011/12/01 | first author:Chagniel L
Increased occlusal vertical dimension induces cortical plasticity in the rat face primary motor cortex.	/pubmed/22123413	Kato C, Fujita K, Kokai S, Ishida T, Shibata M, Naito S, Yabushita T, Ono T.	Behav Brain Res. 2012 Mar 17;228(2):254-60. Epub 2011 Nov 22.	Behav Brain Res. 2012	PubMed	citation	PMID:22123413	pubmed	22123413	create date:2011/11/30 | first author:Kato C
Genetic reduction of muscarinic M(4) receptor modulates analgesic response and acoustic startle response in a mouse model of fragile X syndrome (FXS).	/pubmed/22123412	Veeraragavan S, Graham D, Bui N, Yuva-Paylor LA, Wess J, Paylor R.	Behav Brain Res. 2012 Mar 1;228(1):1-8. Epub 2011 Nov 23.	Behav Brain Res. 2012	PubMed	citation	PMID:22123412	pubmed	22123412	create date:2011/11/30 | first author:Veeraragavan S
LMN diet, rich in polyphenols and polyunsaturated fatty acids, improves mouse cognitive decline associated with aging and Alzheimer's disease.	/pubmed/22119712	Fernández-Fernández L, Comes G, Bolea I, Valente T, Ruiz J, Murtra P, Ramirez B, Anglés N, Reguant J, Morelló JR, Boada M, Hidalgo J, Escorihuela RM, Unzeta M.	Behav Brain Res. 2012 Mar 17;228(2):261-71. Epub 2011 Nov 22.	Behav Brain Res. 2012	PubMed	citation	PMID:22119712	pubmed	22119712	create date:2011/11/29 | first author:Fernández-Fernández L
Peony glycosides reverse the effects of corticosterone on behavior and brain BDNF expression in rats.	/pubmed/22119711	Mao QQ, Huang Z, Ip SP, Xian YF, Che CT.	Behav Brain Res. 2012 Feb 1;227(1):305-9. Epub 2011 Nov 19.	Behav Brain Res. 2012	PubMed	citation	PMID:22119711	pubmed	22119711	create date:2011/11/29 | first author:Mao QQ
Long-term effects of juvenile nicotine exposure on abstinence-related social anxiety-like behavior and amygdalar cannabinoid receptor 1 (CB1R) mRNA expression in the novelty-seeking phenotype.	/pubmed/22119710	Aydin C, Oztan O, Isgor C.	Behav Brain Res. 2012 Mar 1;228(1):236-9. Epub 2011 Nov 22.	Behav Brain Res. 2012	PubMed	citation	PMID:22119710	pubmed	22119710	create date:2011/11/29 | first author:Aydin C
Extremely low frequency magnetic field induced changes in motor behaviour of gerbils submitted to global cerebral ischemia.	/pubmed/22119248	Rauš S, Selaković V, Radenović L, Prolić Z, Janać B.	Behav Brain Res. 2012 Mar 17;228(2):241-6. Epub 2011 Nov 19.	Behav Brain Res. 2012	PubMed	citation	PMID:22119248	pubmed	22119248	create date:2011/11/29 | first author:Rauš S
Network asymmetry of motor areas revealed by resting-state functional magnetic resonance imaging.	/pubmed/22108343	Yan LR, Wu YB, Hu DW, Qin SZ, Xu GZ, Zeng XH, Song H.	Behav Brain Res. 2012 Feb 1;227(1):125-33. Epub 2011 Nov 17.	Behav Brain Res. 2012	PubMed	citation	PMID:22108343	pubmed	22108343	create date:2011/11/24 | first author:Yan LR
Deciding between conflicting motivations: What mice make of their prefrontal cortex.	/pubmed/22108342	Granon S, Changeux JP.	Behav Brain Res. 2011 Nov 18. [Epub ahead of print]	Behav Brain Res. 2011	PubMed	citation	PMID:22108342	pubmed	22108342	create date:2011/11/24 | first author:Granon S
Memory deficits in the transgenic rat model of Huntington's disease.	/pubmed/22101303	Zeef DH, van Goethem NP, Vlamings R, Schaper F, Jahanshahi A, Hescham S, von Hörsten S, Prickaerts J, Temel Y.	Behav Brain Res. 2012 Feb 1;227(1):194-8. Epub 2011 Nov 15.	Behav Brain Res. 2012	PubMed	citation	PMID:22101303	pubmed	22101303	create date:2011/11/22 | first author:Zeef DH
Contextual learning increases dendrite complexity and EphrinB2 levels in hippocampal mouse neurons.	/pubmed/22101302	Trabalza A, Colazingari S, Sgobio C, Bevilacqua A.	Behav Brain Res. 2012 Feb 1;227(1):175-83. Epub 2011 Nov 15.	Behav Brain Res. 2012	PubMed	citation	PMID:22101302	pubmed	22101302	create date:2011/11/22 | first author:Trabalza A
Lack of cyclin D2 impairing adult brain neurogenesis alters hippocampal-dependent behavioral tasks without reducing learning ability.	/pubmed/22101301	Jedynak P, Jaholkowski P, Wozniak G, Sandi C, Kaczmarek L, Filipkowski RK.	Behav Brain Res. 2012 Feb 1;227(1):159-66. Epub 2011 Nov 15.	Behav Brain Res. 2012	PubMed	citation	PMID:22101301	pubmed	22101301	create date:2011/11/22 | first author:Jedynak P
Excitotoxic lesions of the bed nucleus of the stria terminalis (BNST) attenuate the effects of repeated stress on weight gain: evidence for the recruitment of BNST activity by repeated, but not acute, stress.	/pubmed/22101300	Roman CW, Lezak KR, Kocho-Schellenberg M, Garret MA, Braas K, May V, Hammack SE.	Behav Brain Res. 2012 Feb 1;227(1):300-4. Epub 2011 Nov 15.	Behav Brain Res. 2012	PubMed	citation	PMID:22101300	pubmed	22101300	create date:2011/11/22 | first author:Roman CW
Fractone-associated N-sulfated heparan sulfate shows reduced quantity in BTBR T+tf/J mice: A strong model of autism.	/pubmed/22101175	Meyza KZ, Blanchard DC, Pearson BL, Pobbe RL, Blanchard RJ.	Behav Brain Res. 2012 Mar 17;228(2):247-53. Epub 2011 Nov 12.	Behav Brain Res. 2012	PubMed	citation	PMID:22101175	pubmed	22101175	create date:2011/11/22 | first author:Meyza KZ
The D₂ dopamine receptor and locomotor hyperactivity following bilateral vestibular deafferentation in the rat.	/pubmed/22101174	Stiles L, Zheng Y, Darlington CL, Smith PF.	Behav Brain Res. 2012 Feb 1;227(1):150-8. Epub 2011 Nov 15.	Behav Brain Res. 2012	PubMed	citation	PMID:22101174	pubmed	22101174	create date:2011/11/22 | first author:Stiles L
The chemotherapy agent oxaliplatin impairs the renewal of fear to an extinguished conditioned stimulus in rats.	/pubmed/22101173	Sharpe MJ, Fardell JE, Vardy J, Johnston IN.	Behav Brain Res. 2012 Feb 1;227(1):295-9. Epub 2011 Nov 15.	Behav Brain Res. 2012	PubMed	citation	PMID:22101173	pubmed	22101173	create date:2011/11/22 | first author:Sharpe MJ
Behavioral and neuromorphological characterization of a novel Tuba1 mutant mouse.	/pubmed/22101068	Furuse T, Yamada I, Kushida T, Masuya H, Miura I, Kaneda H, Kobayashi K, Wada Y, Yuasa S, Wakana S.	Behav Brain Res. 2012 Feb 1;227(1):167-74. Epub 2011 Nov 11.	Behav Brain Res. 2012	PubMed	citation	PMID:22101068	pubmed	22101068	create date:2011/11/22 | first author:Furuse T
Amphetamine stereotypy, the basal ganglia, and the selection problem""	/pubmed/22101067	Wolgin DL.	Behav Brain Res. 2011 Nov 11. [Epub ahead of print]	Behav Brain Res. 2011	PubMed	citation	PMID:22101067	pubmed	22101067	create date:2011/11/22 | first author:Wolgin DL
Exposure to repeated maternal aggression induces depressive-like behavior and increases startle in adult female rats.	/pubmed/22093902	Bourke CH, Neigh GN.	Behav Brain Res. 2012 Feb 1;227(1):270-5. Epub 2011 Nov 9.	Behav Brain Res. 2012	PubMed	citation	PMID:22093902	pubmed	22093902	create date:2011/11/19 | first author:Bourke CH
Coping in an intermittent swim stress paradigm compromises natural killer cell activity in rats.	/pubmed/22085883	Eren S, Drugan RC, Hazi A, Flannery G, Kent S.	Behav Brain Res. 2012 Feb 1;227(1):291-4. Epub 2011 Nov 9.	Behav Brain Res. 2012	PubMed	citation	PMID:22085883	pubmed	22085883	create date:2011/11/17 | first author:Eren S
17β-estradiol replacement in young, adult and middle-aged female ovariectomized rats promotes improvement of spatial reference memory and an antidepressant effect and alters monoamines and BDNF levels in memory- and depression-related brain areas.	/pubmed/22085882	Kiss A, Delattre AM, Pereira SI, Carolino RG, Szawka RE, Anselmo-Franci JA, Zanata SM, Ferraz AC.	Behav Brain Res. 2012 Feb 1;227(1):100-8. Epub 2011 Nov 7.	Behav Brain Res. 2012	PubMed	citation	PMID:22085882	pubmed	22085882	create date:2011/11/17 | first author:Kiss A
Impaired egocentric memory and reduced somatosensory cortex size in temporal lobe epilepsy with hippocampal sclerosis.	/pubmed/22085881	Weniger G, Ruhleder M, Lange C, Irle E.	Behav Brain Res. 2012 Feb 1;227(1):116-24. Epub 2011 Nov 7.	Behav Brain Res. 2012	PubMed	citation	PMID:22085881	pubmed	22085881	create date:2011/11/17 | first author:Weniger G
Synaptic transmission changes in fear memory circuits underlie key features of an animal model of schizophrenia.	/pubmed/22085880	Pollard M, Varin C, Hrupka B, Pemberton DJ, Steckler T, Shaban H.	Behav Brain Res. 2012 Feb 1;227(1):184-93. Epub 2011 Nov 9.	Behav Brain Res. 2012	PubMed	citation	PMID:22085880	pubmed	22085880	create date:2011/11/17 | first author:Pollard M
Neuropeptide Trefoil factor 3 improves learning and retention of novel object recognition memory in mice.	/pubmed/22085879	Shi HS, Yin X, Song L, Guo QJ, Luo XH.	Behav Brain Res. 2012 Feb 1;227(1):265-9. Epub 2011 Nov 9.	Behav Brain Res. 2012	PubMed	citation	PMID:22085879	pubmed	22085879	create date:2011/11/17 | first author:Shi HS
Consequences of early life MK-801 administration: long-term behavioural effects and relevance to schizophrenia research.	/pubmed/22085878	Lim AL, Taylor DA, Malone DT.	Behav Brain Res. 2012 Feb 1;227(1):276-86. Epub 2011 Nov 9.	Behav Brain Res. 2012	PubMed	citation	PMID:22085878	pubmed	22085878	create date:2011/11/17 | first author:Lim AL
Systemic treatment with the enteric bacterial fermentation product, propionic acid, produces both conditioned taste avoidance and conditioned place avoidance in rats.	/pubmed/22085877	Ossenkopp KP, Foley KA, Gibson J, Fudge MA, Kavaliers M, Cain DP, Macfabe DF.	Behav Brain Res. 2012 Feb 1;227(1):134-41. Epub 2011 Nov 9.	Behav Brain Res. 2012	PubMed	citation	PMID:22085877	pubmed	22085877	create date:2011/11/17 | first author:Ossenkopp KP
Muscarinic receptor/G-protein coupling is reduced in the dorsomedial striatum of cognitively impaired aged rats.	/pubmed/22085876	Nieves-Martinez E, Haynes K, Childers SR, Sonntag WE, Nicolle MM.	Behav Brain Res. 2012 Feb 1;227(1):258-64. Epub 2011 Nov 7.	Behav Brain Res. 2012	PubMed	citation	PMID:22085876	pubmed	22085876	create date:2011/11/17 | first author:Nieves-Martinez E
Temporal and frontal lobe initiation and regulation of the top-down escalation of anger and aggression.	/pubmed/22085875	Potegal M.	Behav Brain Res. 2011 Nov 9. [Epub ahead of print]	Behav Brain Res. 2011	PubMed	citation	PMID:22085875	pubmed	22085875	create date:2011/11/17 | first author:Potegal M
Adh1 and Adh1/4 knockout mice as possible rodent models for presymptomatic Parkinson's disease.	/pubmed/22079585	Anvret A, Ran C, Westerlund M, Gellhaar S, Lindqvist E, Pernold K, Lundströmer K, Duester G, Felder MR, Galter D, Belin AC.	Behav Brain Res. 2012 Feb 1;227(1):252-7. Epub 2011 Nov 6.	Behav Brain Res. 2012	PubMed	citation	PMID:22079585	pubmed	22079585	create date:2011/11/15 | first author:Anvret A
Effects of apomorphine and β-carbolines on firing rate of neurons in the ventral pallidum in the rats.	/pubmed/22074900	Haghparast A, Farzin D, Ordikhani-Seyedlar M, Motaman S, Kermani M, Azizi P.	Behav Brain Res. 2012 Feb 1;227(1):109-15. Epub 2011 Nov 6.	Behav Brain Res. 2012	PubMed	citation	PMID:22074900	pubmed	22074900	create date:2011/11/15 | first author:Haghparast A
The role of endogenous dynorphin in ethanol-induced state-dependent CPP.	/pubmed/22074899	Nguyen K, Tseng A, Marquez P, Hamid A, Lutfy K.	Behav Brain Res. 2012 Feb 1;227(1):58-63. Epub 2011 Oct 29.	Behav Brain Res. 2012	PubMed	citation	PMID:22074899	pubmed	22074899	create date:2011/11/15 | first author:Nguyen K
The neural coding of expected and unexpected monetary performance outcomes: dissociations between active and observational learning.	/pubmed/22074898	Bellebaum C, Jokisch D, Gizewski ER, Forsting M, Daum I.	Behav Brain Res. 2012 Feb 1;227(1):241-51. Epub 2011 Nov 6.	Behav Brain Res. 2012	PubMed	citation	PMID:22074898	pubmed	22074898	create date:2011/11/15 | first author:Bellebaum C
Development and implementation of a three-choice serial reaction time task for zebrafish (Danio rerio).	/pubmed/22062587	Parker MO, Millington ME, Combe FJ, Brennan CH.	Behav Brain Res. 2012 Feb 1;227(1):73-80. Epub 2011 Oct 31.	Behav Brain Res. 2012	PubMed	citation	PMID:22062587	pubmed	22062587	create date:2011/11/09 | first author:Parker MO
Antidepressive and anxiolytic activity of selective estrogen receptor modulators in ovariectomized mice submitted to chronic unpredictable stress.	/pubmed/22061801	Calmarza-Font I, Lagunas N, Garcia-Segura LM.	Behav Brain Res. 2012 Feb 1;227(1):287-90. Epub 2011 Oct 29.	Behav Brain Res. 2012	PubMed	citation	PMID:22061801	pubmed	22061801	create date:2011/11/09 | first author:Calmarza-Font I
Dexamethasone and Aβ₂₅-₃₅ accelerate learning and memory impairments due to elevate amyloid precursor protein expression and neuronal apoptosis in 12-month male rats.	/pubmed/22061800	Li WZ, Li WP, Huang DK, Kan HW, Wang X, Wu WY, Yin YY, Yao YY.	Behav Brain Res. 2012 Feb 1;227(1):142-9. Epub 2011 Oct 29.	Behav Brain Res. 2012	PubMed	citation	PMID:22061800	pubmed	22061800	create date:2011/11/09 | first author:Li WZ
Dissociable roles of the medial prefrontal cortex, the anterior cingulate cortex, and the hippocampus in behavioural flexibility revealed by serial reversal of three-choice discrimination in rats.	/pubmed/22061799	Kosaki Y, Watanabe S.	Behav Brain Res. 2012 Feb 1;227(1):81-90. Epub 2011 Oct 29.	Behav Brain Res. 2012	PubMed	citation	PMID:22061799	pubmed	22061799	create date:2011/11/09 | first author:Kosaki Y
Long-term effects of neonatal stress on adult conditioned place preference (CPP) and hippocampal neurogenesis.	/pubmed/22061798	Hays SL, McPherson RJ, Juul SE, Wallace G, Schindler AG, Chavkin C, Gleason CA.	Behav Brain Res. 2012 Feb 1;227(1):7-11. Epub 2011 Oct 28.	Behav Brain Res. 2012	PubMed	citation	PMID:22061798	pubmed	22061798	create date:2011/11/09 | first author:Hays SL
A voxel based morphometry study investigating brain structural changes in first episode psychosis.	/pubmed/22056751	Watson DR, Anderson JM, Bai F, Barrett SL, McGinnity TM, Mulholland CC, Rushe TM, Cooper SJ.	Behav Brain Res. 2012 Feb 1;227(1):91-9. Epub 2011 Oct 28.	Behav Brain Res. 2012	PubMed	citation	PMID:22056751	pubmed	22056751	create date:2011/11/08 | first author:Watson DR
Differences in BTBR T+ tf/J and C57BL/6J mice on probabilistic reversal learning and stereotyped behaviors.	/pubmed/22056750	Amodeo DA, Jones JH, Sweeney JA, Ragozzino ME.	Behav Brain Res. 2012 Feb 1;227(1):64-72. Epub 2011 Oct 28.	Behav Brain Res. 2012	PubMed	citation	PMID:22056750	pubmed	22056750	create date:2011/11/08 | first author:Amodeo DA
Title	URL	Description	Details	ShortDetails	Resource	Type	Identifiers	Db	EntrezUID	Properties
Decreased voluntary activity and amygdala levels of serotonin and dopamine in ovariectomized rats.	/pubmed/22056749	Izumo N, Ishibashi Y, Ohba M, Morikawa T, Manabe T.	Behav Brain Res. 2012 Feb 1;227(1):1-6. Epub 2011 Oct 28.	Behav Brain Res. 2012	PubMed	citation	PMID:22056749	pubmed	22056749	create date:2011/11/08 | first author:Izumo N
The role of social isolation in ethanol effects on the preweanling rat.	/pubmed/22051944	Kozlov AP, Nizhnikov ME, Varlinskaya EI, Spear NE.	Behav Brain Res. 2012 Feb 1;227(1):43-57. Epub 2011 Oct 25.	Behav Brain Res. 2012	PubMed	citation	PMID:22051944	pubmed	22051944	create date:2011/11/05 | first author:Kozlov AP
The effects of MyD88 deficiency on exploratory activity, anxiety, motor coordination, and spatial learning in C57BL/6 and APPswe/PS1dE9 mice.	/pubmed/22051943	Lim JE, Song M, Jin J, Kou J, Pattanayak A, Lalonde R, Fukuchi K.	Behav Brain Res. 2012 Feb 1;227(1):36-42. Epub 2011 Oct 21.	Behav Brain Res. 2012	PubMed	citation	PMID:22051943	pubmed	22051943	create date:2011/11/05 | first author:Lim JE
Contributions of Philip Teitelbaum to affective neuroscience.	/pubmed/22051942	Berridge KC.	Behav Brain Res. 2011 Oct 25. [Epub ahead of print]	Behav Brain Res. 2011	PubMed	citation	PMID:22051942	pubmed	22051942	create date:2011/11/05 | first author:Berridge KC
Head and eye movements in rats with pontine reticular lesions in comparison with primates: A scientific memoir and a fresh look at some old and 'new' data.	/pubmed/22044476	Sirkin DW.	Behav Brain Res. 2011 Oct 25. [Epub ahead of print]	Behav Brain Res. 2011	PubMed	citation	PMID:22044476	pubmed	22044476	create date:2011/11/03 | first author:Sirkin DW
Neural intrinsic connectivity networks associated with risk aversion in old age.	/pubmed/22044475	Han SD, Boyle PA, Arfanakis K, Fleischman DA, Yu L, Edmonds EC, Bennett DA.	Behav Brain Res. 2012 Feb 1;227(1):233-40. Epub 2011 Oct 21.	Behav Brain Res. 2012	PubMed	citation	PMID:22044475	pubmed	22044475	create date:2011/11/03 | first author:Han SD
Abnormal nuclear envelope in the cerebellar Purkinje cells and impaired motor learning in DYT11 myoclonus-dystonia mouse models.	/pubmed/22040906	Yokoi F, Dang MT, Yang G, Li J, Doroodchi A, Zhou T, Li Y.	Behav Brain Res. 2012 Feb 1;227(1):12-20. Epub 2011 Oct 21.	Behav Brain Res. 2012	PubMed	citation	PMID:22040906	pubmed	22040906	create date:2011/11/02 | first author:Yokoi F
Moving and being moved: differences in cerebral activation during recollection of whole-body motion.	/pubmed/22040905	Wutte MG, Glasauer S, Jahn K, Flanagin VL.	Behav Brain Res. 2012 Feb 1;227(1):21-9. Epub 2011 Oct 23.	Behav Brain Res. 2012	PubMed	citation	PMID:22040905	pubmed	22040905	create date:2011/11/02 | first author:Wutte MG
The effects of gonadectomy on sex- and age-typical responses to novelty and ethanol-induced social inhibition in adult male and female Sprague-Dawley rats.	/pubmed/22036699	Vetter-O'Hagen CS, Spear LP.	Behav Brain Res. 2012 Feb 1;227(1):224-32. Epub 2011 Oct 21.	Behav Brain Res. 2012	PubMed	citation	PMID:22036699	pubmed	22036699	create date:2011/11/01 | first author:Vetter-O'Hagen CS
Longitudinal changes in hippocampal volumes and cognition in remitted geriatric depressive disorder.	/pubmed/22036698	Hou Z, Yuan Y, Zhang Z, Bai F, Hou G, You J.	Behav Brain Res. 2012 Feb 1;227(1):30-5. Epub 2011 Oct 21.	Behav Brain Res. 2012	PubMed	citation	PMID:22036698	pubmed	22036698	create date:2011/11/01 | first author:Hou Z
Behavioral phenotyping of glutathione-deficient mice: relevance to schizophrenia and bipolar disorder.	/pubmed/22033334	Kulak A, Cuenod M, Do KQ.	Behav Brain Res. 2012 Jan 15;226(2):563-70. Epub 2011 Oct 20.	Behav Brain Res. 2012	PubMed	citation	PMID:22033334	pubmed	22033334	create date:2011/10/29 | first author:Kulak A
Pairings of lever and food induce Pavlovian conditioned approach of sign-tracking and goal-tracking in C57BL/6 mice.	/pubmed/22026925	Tomie A, Lincks M, Nadarajah SD, Pohorecky LA, Yu L.	Behav Brain Res. 2012 Jan 15;226(2):571-8. Epub 2011 Oct 20.	Behav Brain Res. 2012	PubMed	citation	PMID:22026925	pubmed	22026925	create date:2011/10/27 | first author:Tomie A
Effects of motor response expectancy on cortical processing of noxious laser stimuli.	/pubmed/22026924	Stancak A, Johnstone J, Fallon N.	Behav Brain Res. 2012 Feb 1;227(1):215-23. Epub 2011 Oct 17.	Behav Brain Res. 2012	PubMed	citation	PMID:22026924	pubmed	22026924	create date:2011/10/27 | first author:Stancak A
Differential learning-related changes in theta activity during place learning in young and old rats.	/pubmed/22024434	Olvera-Cortés ME, García-Alcántar I, Gutiérrez-Guzmán B, Hernández-Pérez JJ, López-Vázquez MÁ, Cervantes M.	Behav Brain Res. 2012 Jan 15;226(2):555-62. Epub 2011 Oct 17.	Behav Brain Res. 2012	PubMed	citation	PMID:22024434	pubmed	22024434	create date:2011/10/26 | first author:Olvera-Cortés ME
New neurons in an aged brain.	/pubmed/22024433	Lee SW, Clemenson GD, Gage FH.	Behav Brain Res. 2012 Feb 14;227(2):497-507. Epub 2011 Oct 18.	Behav Brain Res. 2012	PubMed	citation	PMID:22024433	pubmed	22024433	create date:2011/10/26 | first author:Lee SW
How we remember the stuff that dreams are made of: neurobiological approaches to the brain mechanisms of dream recall.	/pubmed/22024432	De Gennaro L, Marzano C, Cipolli C, Ferrara M.	Behav Brain Res. 2012 Jan 15;226(2):592-6. Epub 2011 Oct 17.	Behav Brain Res. 2012	PubMed	citation	PMID:22024432	pubmed	22024432	create date:2011/10/26 | first author:De Gennaro L
The role of the nucleus accumbens in the acquisition and expression of conditioned defeat.	/pubmed/22024431	Luckett C, Norvelle A, Huhman K.	Behav Brain Res. 2012 Feb 1;227(1):208-14. Epub 2011 Oct 14.	Behav Brain Res. 2012	PubMed	citation	PMID:22024431	pubmed	22024431	create date:2011/10/26 | first author:Luckett C
Blocking the postpartum mouse dam's CB1 receptors impairs maternal behavior as well as offspring development and their adult social-emotional behavior.	/pubmed/22020200	Schechter M, Pinhasov A, Weller A, Fride E.	Behav Brain Res. 2012 Jan 15;226(2):481-92. Epub 2011 Oct 15.	Behav Brain Res. 2012	PubMed	citation	PMID:22020200	pubmed	22020200	create date:2011/10/25 | first author:Schechter M
Changes of synaptic ultrastructure in the guinea pig interpositus nuclei associate with response magnitude and timing after trace eyeblink conditioning.	/pubmed/22019363	Hu B, Chen H, Yang L, Tao ZF, Yan J, Zhang YH, Zhu ZR, Sun WZ, Huang W, Huang WQ, Sui JF.	Behav Brain Res. 2012 Jan 15;226(2):529-37. Epub 2011 Oct 14.	Behav Brain Res. 2012	PubMed	citation	PMID:22019363	pubmed	22019363	create date:2011/10/25 | first author:Hu B
Neural stem cell deforestation as the main force driving the age-related decline in adult hippocampal neurogenesis.	/pubmed/22019362	Encinas JM, Sierra A.	Behav Brain Res. 2012 Feb 14;227(2):433-9. Epub 2011 Oct 14.	Behav Brain Res. 2012	PubMed	citation	PMID:22019362	pubmed	22019362	create date:2011/10/25 | first author:Encinas JM
Evidence that the nucleus accumbens shell, ventral pallidum, and lateral hypothalamus are components of a lateralized feeding circuit.	/pubmed/22019344	Stratford TR, Wirtshafter D.	Behav Brain Res. 2012 Jan 15;226(2):548-54. Epub 2011 Oct 15.	Behav Brain Res. 2012	PubMed	citation	PMID:22019344	pubmed	22019344	create date:2011/10/25 | first author:Stratford TR
Lesions of the dopaminergic innervation of the nucleus accumbens medial shell delay the generation of preference for sucrose, but not of sexual pheromones.	/pubmed/22019343	Martínez-Hernández J, Lanuza E, Martínez-García F.	Behav Brain Res. 2012 Jan 15;226(2):538-47. Epub 2011 Oct 15.	Behav Brain Res. 2012	PubMed	citation	PMID:22019343	pubmed	22019343	create date:2011/10/25 | first author:Martínez-Hernández J
Exercise, mood and cognitive performance in intellectual disability - a neurophysiological approach.	/pubmed/22019342	Vogt T, Schneider S, Abeln V, Anneken V, Strüder HK.	Behav Brain Res. 2012 Jan 15;226(2):473-80. Epub 2011 Oct 15.	Behav Brain Res. 2012	PubMed	citation	PMID:22019342	pubmed	22019342	create date:2011/10/25 | first author:Vogt T
Quinpirole-induced 50 kHz ultrasonic vocalization in the rat: role of D2 and D3 dopamine receptors.	/pubmed/22015714	Brudzynski SM, Komadoski M, St Pierre J.	Behav Brain Res. 2012 Jan 15;226(2):511-8. Epub 2011 Oct 8.	Behav Brain Res. 2012	PubMed	citation	PMID:22015714	pubmed	22015714	create date:2011/10/22 | first author:Brudzynski SM
Three lessons from Philip Teitelbaum and their application to studies of motor development in humans and mice.	/pubmed/22015713	Esposito G, Yoshida S, Venuti P, Kuroda KO.	Behav Brain Res. 2011 Oct 14. [Epub ahead of print]	Behav Brain Res. 2011	PubMed	citation	PMID:22015713	pubmed	22015713	create date:2011/10/22 | first author:Esposito G
Effects of acute restraint stress on different components of memory as assessed by object-recognition and object-location tasks in mice.	/pubmed/22008382	Li S, Fan YX, Wang W, Tang YY.	Behav Brain Res. 2012 Feb 1;227(1):199-207. Epub 2011 Oct 12.	Behav Brain Res. 2012	PubMed	citation	PMID:22008382	pubmed	22008382	create date:2011/10/20 | first author:Li S
Automated gait analysis in bilateral Parkinsonian rats and the role of L-DOPA therapy.	/pubmed/22008381	Westin JE, Janssen ML, Sager TN, Temel Y.	Behav Brain Res. 2012 Jan 15;226(2):519-28. Epub 2011 Oct 12.	Behav Brain Res. 2012	PubMed	citation	PMID:22008381	pubmed	22008381	create date:2011/10/20 | first author:Westin JE
Environmental enrichment with nesting material accelerates wound healing in isolation-reared rats.	/pubmed/22008380	Vitalo AG, Gorantla S, Fricchione JG, Scichilone JM, Camacho J, Niemi SM, Denninger JW, Benson H, Yarmush ML, Levine JB.	Behav Brain Res. 2012 Jan 15;226(2):606-12. Epub 2011 Oct 13.	Behav Brain Res. 2012	PubMed	citation	PMID:22008380	pubmed	22008380	create date:2011/10/20 | first author:Vitalo AG
Pharmacotherapy impacts functional connectivity among affective circuits during response inhibition in pediatric mania.	/pubmed/22004983	Pavuluri MN, Ellis JA, Wegbreit E, Passarotti AM, Stevens MC.	Behav Brain Res. 2012 Jan 15;226(2):493-503. Epub 2011 Oct 8.	Behav Brain Res. 2012	PubMed	citation	PMID:22004983	pubmed	22004983	create date:2011/10/19 | first author:Pavuluri MN
Could dietary trans fatty acids induce movement disorders? Effects of exercise and its influence on Na⁺K⁺-ATPase and catalase activity in rat striatum.	/pubmed/22004982	Teixeira AM, Dias VT, Pase CS, Roversi K, Boufleur N, Barcelos RC, Benvegnú DM, Trevizol F, Dolci GS, Carvalho NR, Quatrin A, Soares FA, Reckziegel P, Segat HJ, Rocha JB, Emanuelli T, Bürger ME.	Behav Brain Res. 2012 Jan 15;226(2):504-10. Epub 2011 Oct 8.	Behav Brain Res. 2012	PubMed	citation	PMID:22004982	pubmed	22004982	create date:2011/10/19 | first author:Teixeira AM
Examining the effect of the CaMKII inhibitor administration in the locus coeruleus on the naloxone-precipitated morphine withdrawal signs in rats.	/pubmed/22004981	Navidhamidi M, Semnanian S, Javan M, Goudarzvand M, Rohampour K, Azizi H.	Behav Brain Res. 2012 Jan 15;226(2):440-4. Epub 2011 Oct 10.	Behav Brain Res. 2012	PubMed	citation	PMID:22004981	pubmed	22004981	create date:2011/10/19 | first author:Navidhamidi M
Development of anticipatory 50 kHz USV production to a social stimuli in adolescent and adult male Sprague-Dawley rats.	/pubmed/22004980	Willey AR, Spear LP.	Behav Brain Res. 2012 Jan 15;226(2):613-8. Epub 2011 Oct 8.	Behav Brain Res. 2012	PubMed	citation	PMID:22004980	pubmed	22004980	create date:2011/10/19 | first author:Willey AR
Parallel contributions of cerebellar, striatal and M1 mechanisms to motor sequence learning.	/pubmed/22004979	Penhune VB, Steele CJ.	Behav Brain Res. 2012 Jan 15;226(2):579-91. Epub 2011 Oct 6.	Behav Brain Res. 2012	PubMed	citation	PMID:22004979	pubmed	22004979	create date:2011/10/19 | first author:Penhune VB
Estradiol treatment modulates spontaneous sleep and recovery after sleep deprivation in castrated male rats.	/pubmed/22004978	Wibowo E, Deurveilher S, Wassersug RJ, Semba K.	Behav Brain Res. 2012 Jan 15;226(2):456-64. Epub 2011 Oct 8.	Behav Brain Res. 2012	PubMed	citation	PMID:22004978	pubmed	22004978	create date:2011/10/19 | first author:Wibowo E
Effects of pattern redundancy and hierarchical grouping on global-local visual processing in monkeys (Cebus apella) and humans (Homo sapiens).	/pubmed/22001616	De Lillo C, Palumbo M, Spinozzi G, Giustino G.	Behav Brain Res. 2012 Jan 15;226(2):445-55. Epub 2011 Oct 5.	Behav Brain Res. 2012	PubMed	citation	PMID:22001616	pubmed	22001616	create date:2011/10/18 | first author:De Lillo C
Motor and non-motor behaviour in experimental Huntington's disease.	/pubmed/22001615	Zeef DH, Vlamings R, Lim LW, Tan S, Janssen ML, Jahanshahi A, Hoogland G, Prickaerts J, Steinbusch HW, Temel Y.	Behav Brain Res. 2012 Jan 15;226(2):435-9. Epub 2011 Oct 5.	Behav Brain Res. 2012	PubMed	citation	PMID:22001615	pubmed	22001615	create date:2011/10/18 | first author:Zeef DH
Reprint of Female C57BL/6 mice show consistent individual differences in spontaneous interaction with environmental enrichment that are predicted by neophobia.	/pubmed/22000859	Walker MD, Mason G.	Behav Brain Res. 2012 Feb 14;227(2):508-13. Epub 2011 Oct 4.	Behav Brain Res. 2012	PubMed	citation	PMID:22000859	pubmed	22000859	create date:2011/10/18 | first author:Walker MD
Behavioral characterization of cereblon forebrain-specific conditional null mice: a model for human non-syndromic intellectual disability.	/pubmed/21995942	Rajadhyaksha AM, Ra S, Kishinevsky S, Lee AS, Romanienko P, DuBoff M, Yang C, Zupan B, Byrne M, Daruwalla ZR, Mark W, Kosofsky BE, Toth M, Higgins JJ.	Behav Brain Res. 2012 Jan 15;226(2):428-34. Epub 2011 Oct 4.	Behav Brain Res. 2012	PubMed	citation	PMID:21995942	pubmed	21995942	create date:2011/10/15 | first author:Rajadhyaksha AM
An anticholinergic reverses motor control and corticostriatal LTD deficits in Dyt1 ΔGAG knock-in mice.	/pubmed/21995941	Dang MT, Yokoi F, Cheetham CC, Lu J, Vo V, Lovinger DM, Li Y.	Behav Brain Res. 2012 Jan 15;226(2):465-72. Epub 2011 Oct 8.	Behav Brain Res. 2012	PubMed	citation	PMID:21995941	pubmed	21995941	create date:2011/10/15 | first author:Dang MT
Pharmacological mechanisms of antidepressant-like effect of tipepidine in the forced swimming test.	/pubmed/21995940	Kawaura K, Miki R, Urashima Y, Kawahara R, Soeda F, Shirasaki T, Takahama K.	Behav Brain Res. 2012 Jan 15;226(2):381-5. Epub 2011 Oct 5.	Behav Brain Res. 2012	PubMed	citation	PMID:21995940	pubmed	21995940	create date:2011/10/15 | first author:Kawaura K
Brain structures involved in the sexual behaviour of Ile de France rams with different sexual preferences and levels of sexual activity.	/pubmed/21985862	Borja F, Fabre-Nys C.	Behav Brain Res. 2012 Jan 15;226(2):411-9. Epub 2011 Oct 1.	Behav Brain Res. 2012	PubMed	citation	PMID:21985862	pubmed	21985862	create date:2011/10/12 | first author:Borja F
Role of lateral parabrachial opioid receptors in exercise-induced modulation of the hypotensive hemorrhage response in conscious male rats.	/pubmed/21985861	Ahlgren JK, Hayward LF.	Behav Brain Res. 2012 Jan 15;226(2):404-10. Epub 2011 Oct 1.	Behav Brain Res. 2012	PubMed	citation	PMID:21985861	pubmed	21985861	create date:2011/10/12 | first author:Ahlgren JK
Neuroglial alterations in rats submitted to the okadaic acid-induced model of dementia.	/pubmed/21982813	Costa AP, Tramontina AC, Biasibetti R, Batassini C, Lopes MW, Wartchow KM, Bernardi C, Tortorelli LS, Leal RB, Gonçalves CA.	Behav Brain Res. 2012 Jan 15;226(2):420-7. Epub 2011 Oct 1.	Behav Brain Res. 2012	PubMed	citation	PMID:21982813	pubmed	21982813	create date:2011/10/11 | first author:Costa AP
Finding the right motivation: genotype-dependent differences in effective reinforcements for spatial learning.	/pubmed/21971014	Youn J, Ellenbroek BA, van Eck I, Roubos S, Verhage M, Stiedl O.	Behav Brain Res. 2012 Jan 15;226(2):397-403. Epub 2011 Sep 29.	Behav Brain Res. 2012	PubMed	citation	PMID:21971014	pubmed	21971014	create date:2011/10/06 | first author:Youn J
Ethyl-eicosapentaenoate (E-EPA) attenuates motor impairments and inflammation in the MPTP-probenecid mouse model of Parkinson's disease.	/pubmed/21971013	Luchtman DW, Meng Q, Song C.	Behav Brain Res. 2012 Jan 15;226(2):386-96. Epub 2011 Sep 29.	Behav Brain Res. 2012	PubMed	citation	PMID:21971013	pubmed	21971013	create date:2011/10/06 | first author:Luchtman DW
Spatial frequency threshold and contrast sensitivity of an optomotor behavior are impaired in the Ins2Akita mouse model of diabetes.	/pubmed/21963766	Akimov NP, Rentería RC.	Behav Brain Res. 2012 Jan 15;226(2):601-5. Epub 2011 Sep 28.	Behav Brain Res. 2012	PubMed	citation	PMID:21963766	pubmed	21963766	create date:2011/10/04 | first author:Akimov NP
Differential effects of escitalopram challenge on disgust processing in obsessive-compulsive disorder.	/pubmed/21963422	Lochner C, Simmons C, Kidd M, Chamberlain SR, Fineberg NA, van Honk J, Ipser J, Stein DJ.	Behav Brain Res. 2012 Jan 1;226(1):274-80. Epub 2011 Sep 22.	Behav Brain Res. 2012	PubMed	citation	PMID:21963422	pubmed	21963422	create date:2011/10/04 | first author:Lochner C
The effect of age and tongue exercise on BDNF and TrkB in the hypoglossal nucleus of rats.	/pubmed/21951697	Schaser AJ, Stang K, Connor NP, Behan M.	Behav Brain Res. 2012 Jan 1;226(1):235-41. Epub 2011 Sep 21.	Behav Brain Res. 2012	PubMed	citation	PMID:21951697	pubmed	21951697	create date:2011/09/29 | first author:Schaser AJ
Unilateral nigrostriatal 6-hydroxydopamine lesions in mice II: predicting l-DOPA-induced dyskinesia.	/pubmed/21946310	Smith GA, Heuer A, Dunnett SB, Lane EL.	Behav Brain Res. 2012 Jan 1;226(1):281-92. Epub 2011 Sep 19.	Behav Brain Res. 2012	PubMed	citation	PMID:21946310	pubmed	21946310	create date:2011/09/29 | first author:Smith GA
Type 1 5α-reductase may be required for estrous cycle changes in affective behaviors of female mice.	/pubmed/21946309	Koonce CJ, Walf AA, Frye CA.	Behav Brain Res. 2012 Jan 15;226(2):376-80. Epub 2011 Sep 21.	Behav Brain Res. 2012	PubMed	citation	PMID:21946309	pubmed	21946309	create date:2011/09/29 | first author:Koonce CJ
Title	URL	Description	Details	ShortDetails	Resource	Type	Identifiers	Db	EntrezUID	Properties
Significance of serum glucocorticoid and chelatable zinc in depression and cognition in zinc deficiency.	/pubmed/21946308	Takeda A, Tamano H, Ogawa T, Takada S, Ando M, Oku N, Watanabe M.	Behav Brain Res. 2012 Jan 1;226(1):259-64. Epub 2011 Sep 19.	Behav Brain Res. 2012	PubMed	citation	PMID:21946308	pubmed	21946308	create date:2011/09/29 | first author:Takeda A
The role of neurotensin in passive avoidance learning in the rat central nucleus of amygdala.	/pubmed/21946307	László K, Tóth K, Kertes E, Péczely L, Ollmann T, Madarassy-Szücs A, Lénárd L.	Behav Brain Res. 2012 Jan 15;226(2):597-600. Epub 2011 Sep 21.	Behav Brain Res. 2012	PubMed	citation	PMID:21946307	pubmed	21946307	create date:2011/09/29 | first author:László K
Environmental enrichment reduces attribution of incentive salience to a food-associated stimulus.	/pubmed/21945300	Beckmann JS, Bardo MT.	Behav Brain Res. 2012 Jan 1;226(1):331-4. Epub 2011 Sep 17.	Behav Brain Res. 2012	PubMed	citation	PMID:21945300	pubmed	21945300	create date:2011/09/29 | first author:Beckmann JS
Different pathophysiology underlying animal models of fibromyalgia and neuropathic pain: comparison of reserpine-induced myalgia and chronic constriction injury rats.	/pubmed/21945299	Nagakura Y, Takahashi M, Noto T, Sekizawa T, Oe T, Yoshimi E, Tamaki K, Shimizu Y.	Behav Brain Res. 2012 Jan 1;226(1):242-9. Epub 2011 Sep 17.	Behav Brain Res. 2012	PubMed	citation	PMID:21945299	pubmed	21945299	create date:2011/09/29 | first author:Nagakura Y
Involvement of tissue plasminogen activator tPA" in ethanol-induced locomotor sensitization and conditioned-place preference."	/pubmed/21945298	Bahi A, Dreyer JL.	Behav Brain Res. 2012 Jan 1;226(1):250-8. Epub 2011 Sep 17.	Behav Brain Res. 2012	PubMed	citation	PMID:21945298	pubmed	21945298	create date:2011/09/29 | first author:Bahi A
Acetylcholine from the mesopontine tegmental nuclei differentially affects methamphetamine induced locomotor activity and neurotransmitter levels in the mesolimbic pathway.	/pubmed/21945297	Dobbs LK, Mark GP.	Behav Brain Res. 2012 Jan 1;226(1):224-34. Epub 2011 Sep 17.	Behav Brain Res. 2012	PubMed	citation	PMID:21945297	pubmed	21945297	create date:2011/09/29 | first author:Dobbs LK
Neurologic function during developmental and adult stages in Dab1(scm) (scrambler) mutant mice.	/pubmed/21945093	Jacquelin C, Strazielle C, Lalonde R.	Behav Brain Res. 2012 Jan 1;226(1):265-73. Epub 2011 Sep 16.	Behav Brain Res. 2012	PubMed	citation	PMID:21945093	pubmed	21945093	create date:2011/09/29 | first author:Jacquelin C
Cognition in female transmembrane domain neuregulin 1 mutant mice.	/pubmed/21944941	Chesworth R, Downey L, Logge W, Killcross S, Karl T.	Behav Brain Res. 2012 Jan 1;226(1):218-23. Epub 2011 Sep 16.	Behav Brain Res. 2012	PubMed	citation	PMID:21944941	pubmed	21944941	create date:2011/09/29 | first author:Chesworth R
The neuroprotective effect of vitamin E on chronic sleep deprivation-induced memory impairment: the role of oxidative stress.	/pubmed/21944940	Alzoubi KH, Khabour OF, Rashid BA, Damaj IM, Salah HA.	Behav Brain Res. 2012 Jan 1;226(1):205-10. Epub 2011 Sep 16.	Behav Brain Res. 2012	PubMed	citation	PMID:21944940	pubmed	21944940	create date:2011/09/29 | first author:Alzoubi KH
Task-dependent effects of interhemispheric inhibition on motor control.	/pubmed/21944939	Fling BW, Seidler RD.	Behav Brain Res. 2012 Jan 1;226(1):211-7. Epub 2011 Sep 16.	Behav Brain Res. 2012	PubMed	citation	PMID:21944939	pubmed	21944939	create date:2011/09/29 | first author:Fling BW
The relationship between corticospinal excitability during motor imagery and motor imagery ability.	/pubmed/21939692	Williams J, Pearce AJ, Loporto M, Morris T, Holmes PS.	Behav Brain Res. 2012 Jan 15;226(2):369-75. Epub 2011 Sep 14.	Behav Brain Res. 2012	PubMed	citation	PMID:21939692	pubmed	21939692	create date:2011/09/24 | first author:Williams J
Comparison of rat sensory behavioral tasks to detect somatosensory morbidity after diffuse brain-injury.	/pubmed/21939691	Learoyd AE, Lifshitz J.	Behav Brain Res. 2012 Jan 1;226(1):197-204. Epub 2011 Sep 16.	Behav Brain Res. 2012	PubMed	citation	PMID:21939691	pubmed	21939691	create date:2011/09/24 | first author:Learoyd AE
A trigeminal conditioned stimulus yields fast acquisition of cerebellum-dependent conditioned eyeblinks.	/pubmed/21933685	Carrel AJ, Zbarska S, Zenitsky GD, Bracha V.	Behav Brain Res. 2012 Jan 1;226(1):189-96. Epub 2011 Sep 12.	Behav Brain Res. 2012	PubMed	citation	PMID:21933685	pubmed	21933685	create date:2011/09/22 | first author:Carrel AJ
Spinal P2X(7) receptor mediates microglia activation-induced neuropathic pain in the sciatic nerve injury rat model.	/pubmed/21933684	He WJ, Cui J, Du L, Zhao YD, Burnstock G, Zhou HD, Ruan HZ.	Behav Brain Res. 2012 Jan 1;226(1):163-70. Epub 2011 Sep 14.	Behav Brain Res. 2012	PubMed	citation	PMID:21933684	pubmed	21933684	create date:2011/09/22 | first author:He WJ
Postmenopausal hormone use impact on emotion processing circuitry.	/pubmed/21930160	Shafir T, Love T, Berent-Spillson A, Persad CC, Wang H, Reame NK, Frey KA, Zubieta JK, Smith YR.	Behav Brain Res. 2012 Jan 1;226(1):147-53. Epub 2011 Sep 14.	Behav Brain Res. 2012	PubMed	citation	PMID:21930160	pubmed	21930160	create date:2011/09/21 | first author:Shafir T
Preserved learning and memory in mice following chemotherapy: 5-Fluorouracil and doxorubicin single agent treatment, doxorubicin-cyclophosphamide combination treatment.	/pubmed/21930159	Fremouw T, Fessler CL, Ferguson RJ, Burguete Y.	Behav Brain Res. 2012 Jan 1;226(1):154-62. Epub 2011 Sep 14.	Behav Brain Res. 2012	PubMed	citation	PMID:21930159	pubmed	21930159	create date:2011/09/21 | first author:Fremouw T
Brain processing of the mammary pheromone in newborn rabbits.	/pubmed/21925546	Charra R, Datiche F, Casthano A, Gigot V, Schaal B, Coureaud G.	Behav Brain Res. 2012 Jan 1;226(1):179-88. Epub 2011 Sep 12.	Behav Brain Res. 2012	PubMed	citation	PMID:21925546	pubmed	21925546	create date:2011/09/20 | first author:Charra R
Selective blockade of 5-HT7 receptors facilitates attentional set-shifting in stressed and control rats.	/pubmed/21925545	Nikiforuk A.	Behav Brain Res. 2012 Jan 1;226(1):118-23. Epub 2011 Sep 12.	Behav Brain Res. 2012	PubMed	citation	PMID:21925545	pubmed	21925545	create date:2011/09/20 | first author:Nikiforuk A
Rimonabant attenuates amphetamine sensitisation in a CCK2 receptor-dependent manner.	/pubmed/21925544	Rünkorg K, Orav L, Kõks S, Matsui T, Volke V, Vasar E.	Behav Brain Res. 2012 Jan 1;226(1):335-9. Epub 2011 Sep 12.	Behav Brain Res. 2012	PubMed	citation	PMID:21925544	pubmed	21925544	create date:2011/09/20 | first author:Rünkorg K
Both the dorsal hippocampus and the dorsolateral striatum are needed for rat navigation in the Morris water maze.	/pubmed/21925543	Miyoshi E, Wietzikoski EC, Bortolanza M, Boschen SL, Canteras NS, Izquierdo I, Da Cunha C.	Behav Brain Res. 2012 Jan 1;226(1):171-8. Epub 2011 Sep 12.	Behav Brain Res. 2012	PubMed	citation	PMID:21925543	pubmed	21925543	create date:2011/09/20 | first author:Miyoshi E
Walking there: environmental influence on walking-distance estimation.	/pubmed/21925542	Iosa M, Fusco A, Morone G, Paolucci S.	Behav Brain Res. 2012 Jan 1;226(1):124-32. Epub 2011 Sep 12.	Behav Brain Res. 2012	PubMed	citation	PMID:21925542	pubmed	21925542	create date:2011/09/20 | first author:Iosa M
Dendritic morphology of amygdala and hippocampal neurons in more and less predator stress responsive rats and more and less spontaneously anxious handled controls.	/pubmed/21925210	Adamec R, Hebert M, Blundell J, Mervis RF.	Behav Brain Res. 2012 Jan 1;226(1):133-46. Epub 2011 Sep 12.	Behav Brain Res. 2012	PubMed	citation	PMID:21925210	pubmed	21925210	create date:2011/09/20 | first author:Adamec R
Early fear as a predictor of avoidance in a rat model of post-traumatic stress disorder.	/pubmed/21924297	Chen X, Li Y, Li S, Kirouac GJ.	Behav Brain Res. 2012 Jan 1;226(1):112-7. Epub 2011 Sep 8.	Behav Brain Res. 2012	PubMed	citation	PMID:21924297	pubmed	21924297	create date:2011/09/20 | first author:Chen X
Unpredictable saccharin reinforcement enhances locomotor responding to amphetamine.	/pubmed/21924296	Singer BF, Scott-Railton J, Vezina P.	Behav Brain Res. 2012 Jan 1;226(1):340-4. Epub 2011 Sep 8.	Behav Brain Res. 2012	PubMed	citation	PMID:21924296	pubmed	21924296	create date:2011/09/20 | first author:Singer BF
Anatomy is important, but need not be destiny: Novel uses of the thumb in aye-ayes compared to other lemurs.	/pubmed/21924295	Pellis SM, Pellis VC.	Behav Brain Res. 2011 Sep 6. [Epub ahead of print]	Behav Brain Res. 2011	PubMed	citation	PMID:21924295	pubmed	21924295	create date:2011/09/20 | first author:Pellis SM
Prolonged zymosan-induced inflammatory pain hypersensitivity in mice lacking glycine receptor alpha2.	/pubmed/21924294	Kallenborn-Gerhardt W, Lu R, Lorenz J, Gao W, Weiland J, Del Turco D, Deller T, Laube B, Betz H, Geisslinger G, Schmidtko A.	Behav Brain Res. 2012 Jan 1;226(1):106-11. Epub 2011 Sep 8.	Behav Brain Res. 2012	PubMed	citation	PMID:21924294	pubmed	21924294	create date:2011/09/20 | first author:Kallenborn-Gerhardt W
Post-conditioning experience with acute or chronic inflammatory pain reduces contextual fear conditioning in the rat.	/pubmed/21920390	Johnston IN, Maier SF, Rudy JW, Watkins LR.	Behav Brain Res. 2012 Jan 15;226(2):361-8. Epub 2011 Sep 6.	Behav Brain Res. 2012	PubMed	citation	PMID:21920390	pubmed	21920390	create date:2011/09/17 | first author:Johnston IN
In search of optimal fear inducing stimuli: Differential behavioral responses to computer animated images in zebrafish.	/pubmed/21920389	Luca RM, Gerlai R.	Behav Brain Res. 2012 Jan 1;226(1):66-76. Epub 2011 Sep 8.	Behav Brain Res. 2012	PubMed	citation	PMID:21920389	pubmed	21920389	create date:2011/09/17 | first author:Luca RM
Positive and negative ultrasonic social signals elicit opposing firing patterns in rat amygdala.	/pubmed/21911010	Parsana AJ, Li N, Brown TH.	Behav Brain Res. 2012 Jan 1;226(1):77-86. Epub 2011 Sep 3.	Behav Brain Res. 2012	PubMed	citation	PMID:21911010	pubmed	21911010	create date:2011/09/14 | first author:Parsana AJ
Functional specificity in the modulation of novelty exposure effects by reliability of maternal care.	/pubmed/21911009	Reeb-Sutherland BC, Tang AC.	Behav Brain Res. 2012 Jan 1;226(1):345-50. Epub 2011 Sep 6.	Behav Brain Res. 2012	PubMed	citation	PMID:21911009	pubmed	21911009	create date:2011/09/14 | first author:Reeb-Sutherland BC
Ghrelin is an orexigenic peptide and elicits anxiety-like behaviors following administration into discrete regions of the hypothalamus.	/pubmed/21907737	Currie PJ, Khelemsky R, Rigsbee EM, Dono LM, Coiro CD, Chapman CD, Hinchcliff K.	Behav Brain Res. 2012 Jan 1;226(1):96-105. Epub 2011 Sep 2.	Behav Brain Res. 2012	PubMed	citation	PMID:21907737	pubmed	21907737	create date:2011/09/13 | first author:Currie PJ
Does the endogenous neurogenic response alter behavioral recovery following stroke?	/pubmed/21907736	Lagace DC.	Behav Brain Res. 2012 Feb 14;227(2):426-32. Epub 2011 Sep 3.	Behav Brain Res. 2012	PubMed	citation	PMID:21907736	pubmed	21907736	create date:2011/09/13 | first author:Lagace DC
Disambiguating the similar: the dentate gyrus and pattern separation.	/pubmed/21907247	Schmidt B, Marrone DF, Markus EJ.	Behav Brain Res. 2012 Jan 1;226(1):56-65. Epub 2011 Sep 2.	Behav Brain Res. 2012	PubMed	citation	PMID:21907247	pubmed	21907247	create date:2011/09/13 | first author:Schmidt B
Stress-evoked increases in serotonin in the auditory midbrain do not directly result from elevations in serum corticosterone.	/pubmed/21907246	Hall IC, Sell GL, Chester EM, Hurley LM.	Behav Brain Res. 2012 Jan 1;226(1):41-9. Epub 2011 Sep 3.	Behav Brain Res. 2012	PubMed	citation	PMID:21907246	pubmed	21907246	create date:2011/09/13 | first author:Hall IC
Bright lighting conditions during testing increase thigmotaxis and impair water maze performance in BALB/c mice.	/pubmed/21907245	Huang Y, Zhou W, Zhang Y.	Behav Brain Res. 2012 Jan 1;226(1):26-31. Epub 2011 Sep 3.	Behav Brain Res. 2012	PubMed	citation	PMID:21907245	pubmed	21907245	create date:2011/09/13 | first author:Huang Y
5-HT(2A) receptor activation in the dorsolateral septum facilitates inhibitory avoidance in the elevated T-maze.	/pubmed/21907244	de Paula DC, Torricelli AS, Lopreato MR, Nascimento JO, Viana MB.	Behav Brain Res. 2012 Jan 1;226(1):50-5. Epub 2011 Sep 3.	Behav Brain Res. 2012	PubMed	citation	PMID:21907244	pubmed	21907244	create date:2011/09/13 | first author:de Paula DC
Increased microglial activation in the rat brain following neonatal exposure to a bacterial mimetic.	/pubmed/21907243	Sominsky L, Walker AK, Ong LK, Tynan RJ, Walker FR, Hodgson DM.	Behav Brain Res. 2012 Jan 1;226(1):351-6. Epub 2011 Sep 1.	Behav Brain Res. 2012	PubMed	citation	PMID:21907243	pubmed	21907243	create date:2011/09/13 | first author:Sominsky L
Cognitive enhancing effects of an AMPA receptor positive modulator on place learning in mice.	/pubmed/21906629	Malá H, Chen Y, Worm VH, Kure J, Kaae BH, Madsen U, Badolo L, Pickering DS, Mogensen J.	Behav Brain Res. 2012 Jan 1;226(1):18-25. Epub 2011 Sep 1.	Behav Brain Res. 2012	PubMed	citation	PMID:21906629	pubmed	21906629	create date:2011/09/13 | first author:Malá H
Rapamycin protects against middle cerebral artery occlusion induced focal cerebral ischemia in rats.	/pubmed/21903138	Chauhan A, Sharma U, Jagannathan NR, Reeta KH, Gupta YK.	Behav Brain Res. 2011 Dec 1;225(2):603-9. Epub 2011 Aug 31.	Behav Brain Res. 2011	PubMed	citation	PMID:21903138	pubmed	21903138	create date:2011/09/10 | first author:Chauhan A
The periaqueductal gray as a critical site to mediate reward seeking during predatory hunting.	/pubmed/21903137	Mota-Ortiz SR, Sukikara MH, Bittencourt JC, Baldo MV, Elias CF, Felicio LF, Canteras NS.	Behav Brain Res. 2012 Jan 1;226(1):32-40. Epub 2011 Aug 30.	Behav Brain Res. 2012	PubMed	citation	PMID:21903137	pubmed	21903137	create date:2011/09/10 | first author:Mota-Ortiz SR
Distinct behavioral consequences of stress models of depression in the elevated T-maze.	/pubmed/21896290	de Paula Soares V, Vicente MA, Biojone C, Zangrossi H Jr, Guimarães FS, Joca SR.	Behav Brain Res. 2011 Dec 1;225(2):590-5. Epub 2011 Aug 30.	Behav Brain Res. 2011	PubMed	citation	PMID:21896290	pubmed	21896290	create date:2011/09/08 | first author:de Paula Soares V
Voluntary wheel running enhances contextual but not trace fear conditioning.	/pubmed/21896289	Kohman RA, Clark PJ, Deyoung EK, Bhattacharya TK, Venghaus CE, Rhodes JS.	Behav Brain Res. 2012 Jan 1;226(1):1-7. Epub 2011 Aug 31.	Behav Brain Res. 2012	PubMed	citation	PMID:21896289	pubmed	21896289	create date:2011/09/08 | first author:Kohman RA
Adult neurogenesis. From circuits to models.	/pubmed/21893104	Wojtowicz JM.	Behav Brain Res. 2012 Feb 14;227(2):490-6. Epub 2011 Aug 12.	Behav Brain Res. 2012	PubMed	citation	PMID:21893104	pubmed	21893104	create date:2011/09/07 | first author:Wojtowicz JM
The influence of neonatal serotonin depletion on emotional and exploratory behaviours in rats.	/pubmed/21893103	Rok-Bujko P, Krząścik P, Szyndler J, Kostowski W, Stefański R.	Behav Brain Res. 2012 Jan 1;226(1):87-95. Epub 2011 Aug 30.	Behav Brain Res. 2012	PubMed	citation	PMID:21893103	pubmed	21893103	create date:2011/09/07 | first author:Rok-Bujko P
Developmentally degraded directional selectivity of the auditory cortex can be restored by auditory discrimination training in adults.	/pubmed/21893102	Pan Y, Zhang J, Cai R, Zhou X, Sun X.	Behav Brain Res. 2011 Dec 1;225(2):596-602. Epub 2011 Aug 30.	Behav Brain Res. 2011	PubMed	citation	PMID:21893102	pubmed	21893102	create date:2011/09/07 | first author:Pan Y
Effects of D-cycloserine and midazolam on the expression of the GABA-A alpha-2 receptor subunits in brain structures of fear conditioned rats.	/pubmed/21889957	Wisłowska-Stanek A, Lehner M, Skórzewska A, Maciejak P, Szyndler J, Turzyńska D, Sobolewska A, Płaźnik A.	Behav Brain Res. 2011 Dec 1;225(2):655-9. Epub 2011 Aug 27.	Behav Brain Res. 2011	PubMed	citation	PMID:21889957	pubmed	21889957	create date:2011/09/06 | first author:Wisłowska-Stanek A
Behavioral alterations and changes in Ca/calmodulin kinase II levels in the striatum of connexin36 deficient mice.	/pubmed/21889545	Zlomuzica A, Viggiano D, Degen J, Binder S, Ruocco LA, Sadile AG, Willecke K, Huston JP, Dere E.	Behav Brain Res. 2012 Jan 1;226(1):293-300. Epub 2011 Aug 25.	Behav Brain Res. 2012	PubMed	citation	PMID:21889545	pubmed	21889545	create date:2011/09/06 | first author:Zlomuzica A
Sex differences in the behavioral response to methylphenidate in three adolescent rat strains (WKY, SHR, SD).	/pubmed/21889544	Chelaru MI, Yang PB, Dafny N.	Behav Brain Res. 2012 Jan 1;226(1):8-17. Epub 2011 Aug 25.	Behav Brain Res. 2012	PubMed	citation	PMID:21889544	pubmed	21889544	create date:2011/09/06 | first author:Chelaru MI
Sustained attention in mice: expanding the translational utility of the SAT by incorporating the Michigan Controlled Access Response Port (MICARP).	/pubmed/21888929	St Peters M, Cherian AK, Bradshaw M, Sarter M.	Behav Brain Res. 2011 Dec 1;225(2):574-83. Epub 2011 Aug 22.	Behav Brain Res. 2011	PubMed	citation	PMID:21888929	pubmed	21888929	create date:2011/09/06 | first author:St Peters M
A mixture of odorant molecules potentially indicating oestrus in mammals elicits penile erections in male rats.	/pubmed/21884731	Nielsen BL, Jerôme N, Saint-Albin A, Thonat C, Briant C, Boué F, Rampin O, Maurin Y.	Behav Brain Res. 2011 Dec 1;225(2):584-9. Epub 2011 Aug 22.	Behav Brain Res. 2011	PubMed	citation	PMID:21884731	pubmed	21884731	create date:2011/09/03 | first author:Nielsen BL
Title	URL	Description	Details	ShortDetails	Resource	Type	Identifiers	Db	EntrezUID	Properties
Behavioural and cellular effects of exogenous amyloid-β peptides in rodents.	/pubmed/21884730	Chambon C, Wegener N, Gravius A, Danysz W.	Behav Brain Res. 2011 Dec 1;225(2):623-41. Epub 2011 Aug 22. Review.	Behav Brain Res. 2011	PubMed	citation	PMID:21884730	pubmed	21884730	create date:2011/09/03 | first author:Chambon C
Genetic influence on the working memory circuitry: behavior, structure, function and extensions to illness.	/pubmed/21878355	Karlsgodt KH, Bachman P, Winkler AM, Bearden CE, Glahn DC.	Behav Brain Res. 2011 Dec 1;225(2):610-22. Epub 2011 Aug 22. Review.	Behav Brain Res. 2011	PubMed	citation	PMID:21878355	pubmed	21878355	create date:2011/09/01 | first author:Karlsgodt KH
Adaptive changes in zebrafish brain in dominant-subordinate behavioral context.	/pubmed/21875623	Pavlidis M, Sundvik M, Chen YC, Panula P.	Behav Brain Res. 2011 Dec 1;225(2):529-37. Epub 2011 Aug 22.	Behav Brain Res. 2011	PubMed	citation	PMID:21875623	pubmed	21875623	create date:2011/08/31 | first author:Pavlidis M
Stereotactic functional mapping of the cat motor cortex.	/pubmed/21875622	Kobaiter-Maarrawi S, Maarrawi J, Abou Zeid H, Samaha E, Okais N, Garcia-Larrea L, Magnin M.	Behav Brain Res. 2011 Dec 1;225(2):646-50. Epub 2011 Aug 22.	Behav Brain Res. 2011	PubMed	citation	PMID:21875622	pubmed	21875622	create date:2011/08/31 | first author:Kobaiter-Maarrawi S
The sensitivity of two-dimensional hindlimb joint kinematics analysis in assessing functional recovery in rats after sciatic nerve crush.	/pubmed/21875621	Amado S, Armada-da-Silva PA, João F, Maurício AC, Luís AL, Simões MJ, Veloso AP.	Behav Brain Res. 2011 Dec 1;225(2):562-73. Epub 2011 Aug 22.	Behav Brain Res. 2011	PubMed	citation	PMID:21875621	pubmed	21875621	create date:2011/08/31 | first author:Amado S
Preliminary evidence of a neurophysiological basis for individual discrimination in filial imprinting.	/pubmed/21871926	Town SM.	Behav Brain Res. 2011 Dec 1;225(2):651-4. Epub 2011 Aug 18.	Behav Brain Res. 2011	PubMed	citation	PMID:21871926	pubmed	21871926	create date:2011/08/30 | first author:Town SM
Roles for HIF-1α in neural stem cell function and the regenerative response to stroke.	/pubmed/21871501	Cunningham LA, Candelario K, Li L.	Behav Brain Res. 2012 Feb 14;227(2):410-7. Epub 2011 Aug 18.	Behav Brain Res. 2012	PubMed	citation	PMID:21871501	pubmed	21871501	create date:2011/08/30 | first author:Cunningham LA
Dopamine D1 receptor antagonism impairs extinction of cocaine-cue memories.	/pubmed/21871500	Fricks-Gleason AN, Khalaj AJ, Marshall JF.	Behav Brain Res. 2012 Jan 1;226(1):357-60. Epub 2011 Aug 18.	Behav Brain Res. 2012	PubMed	citation	PMID:21871500	pubmed	21871500	create date:2011/08/30 | first author:Fricks-Gleason AN
Higher inherent fearfulness potentiates the effects of chronic stress in the Japanese quail.	/pubmed/21871499	Calandreau L, Favreau-Peigné A, Bertin A, Constantin P, Arnould C, Laurence A, Lumineau S, Houdelier C, Richard-Yris MA, Boissy A, Leterrier C.	Behav Brain Res. 2011 Dec 1;225(2):505-10. Epub 2011 Aug 19.	Behav Brain Res. 2011	PubMed	citation	PMID:21871499	pubmed	21871499	create date:2011/08/30 | first author:Calandreau L
Impaired sensitivity to Pavlovian stimulus-outcome learning after excitotoxic lesion of the ventrolateral neostriatum.	/pubmed/21871498	Lelos MJ, Harrison DJ, Dunnett SB.	Behav Brain Res. 2011 Dec 1;225(2):522-8. Epub 2011 Aug 18.	Behav Brain Res. 2011	PubMed	citation	PMID:21871498	pubmed	21871498	create date:2011/08/30 | first author:Lelos MJ
Behavioral coping strategies in response to social stress are associated with distinct neuroendocrine, monoaminergic and immune response profiles in mice.	/pubmed/21864582	De Miguel Z, Vegas O, Garmendia L, Arregi A, Beitia G, Azpiroz A.	Behav Brain Res. 2011 Dec 1;225(2):554-61. Epub 2011 Aug 12.	Behav Brain Res. 2011	PubMed	citation	PMID:21864582	pubmed	21864582	create date:2011/08/26 | first author:De Miguel Z
Central angiotensin converting enzyme facilitates memory impairment in intracerebroventricular streptozotocin treated rats.	/pubmed/21864581	Tota S, Kamat PK, Saxena G, Hanif K, Najmi AK, Nath C.	Behav Brain Res. 2012 Jan 1;226(1):317-30. Epub 2011 Aug 16.	Behav Brain Res. 2012	PubMed	citation	PMID:21864581	pubmed	21864581	create date:2011/08/26 | first author:Tota S
How one's favorite song activates the reward circuitry of the brain: personality matters!	/pubmed/21856337	Montag C, Reuter M, Axmacher N.	Behav Brain Res. 2011 Dec 1;225(2):511-4. Epub 2011 Aug 12.	Behav Brain Res. 2011	PubMed	citation	PMID:21856337	pubmed	21856337	create date:2011/08/23 | first author:Montag C
Electrical stimulation over the left inferior frontal gyrus (IFG) determines long-term effects in the recovery of speech apraxia in three chronic aphasics.	/pubmed/21856336	Marangolo P, Marinelli CV, Bonifazi S, Fiori V, Ceravolo MG, Provinciali L, Tomaiuolo F.	Behav Brain Res. 2011 Dec 1;225(2):498-504. Epub 2011 Aug 12.	Behav Brain Res. 2011	PubMed	citation	PMID:21856336	pubmed	21856336	create date:2011/08/23 | first author:Marangolo P
Functions for adult neurogenesis in memory: An introduction to the neurocomputational approach and to its contribution.	/pubmed/21856335	Noguès X, Corsini MM, Marighetto A, Abrous DN.	Behav Brain Res. 2012 Feb 14;227(2):418-25. Epub 2011 Aug 12.	Behav Brain Res. 2012	PubMed	citation	PMID:21856335	pubmed	21856335	create date:2011/08/23 | first author:Noguès X
Effects of ventral tegmental area stimulation on the acquisition and long-term retention of active avoidance learning.	/pubmed/21856334	Ilango A, Shumake J, Wetzel W, Scheich H, Ohl FW.	Behav Brain Res. 2011 Dec 1;225(2):515-21. Epub 2011 Aug 12.	Behav Brain Res. 2011	PubMed	citation	PMID:21856334	pubmed	21856334	create date:2011/08/23 | first author:Ilango A
Inhibition of PKA attenuates memory deficits induced by β-amyloid (1-42), and decreases oxidative stress and NF-κB transcription factors.	/pubmed/21856333	Eftekharzadeh B, Ramin M, Khodagholi F, Moradi S, Tabrizian K, Sharif R, Azami K, Beyer C, Sharifzadeh M.	Behav Brain Res. 2012 Jan 1;226(1):301-8. Epub 2011 Aug 12.	Behav Brain Res. 2012	PubMed	citation	PMID:21856333	pubmed	21856333	create date:2011/08/23 | first author:Eftekharzadeh B
Persistent cognitive deficits, induced by intrathecal methotrexate, are associated with elevated CSF concentrations of excitotoxic glutamate analogs and can be reversed by an NMDA antagonist.	/pubmed/21856332	Vijayanathan V, Gulinello M, Ali N, Cole PD.	Behav Brain Res. 2011 Dec 1;225(2):491-7. Epub 2011 Aug 12.	Behav Brain Res. 2011	PubMed	citation	PMID:21856332	pubmed	21856332	create date:2011/08/23 | first author:Vijayanathan V
Quinolinic acid lesions of the pedunculopontine nucleus impair sleep architecture, but not locomotion, exploration, emotionality or working memory in the rat.	/pubmed/21856331	Hernández-Chan NG, Góngora-Alfaro JL, Álvarez-Cervera FJ, Solís-Rodríguez FA, Heredia-López FJ, Arankowsky-Sandoval G.	Behav Brain Res. 2011 Dec 1;225(2):482-90. Epub 2011 Aug 12.	Behav Brain Res. 2011	PubMed	citation	PMID:21856331	pubmed	21856331	create date:2011/08/23 | first author:Hernández-Chan NG
Assessment of rewarding and reinforcing properties of biperiden in conditioned place preference in rats.	/pubmed/21855580	Allahverdiyev O, Nurten A, Enginar N.	Behav Brain Res. 2011 Dec 1;225(2):642-5. Epub 2011 Aug 10.	Behav Brain Res. 2011	PubMed	citation	PMID:21855580	pubmed	21855580	create date:2011/08/23 | first author:Allahverdiyev O
Predatory threat induces huddling in adolescent rats and residual changes in early adulthood suggestive of increased resilience.	/pubmed/21855579	Kendig MD, Bowen MT, Kemp AH, McGregor IS.	Behav Brain Res. 2011 Dec 1;225(2):405-14. Epub 2011 Aug 9.	Behav Brain Res. 2011	PubMed	citation	PMID:21855579	pubmed	21855579	create date:2011/08/23 | first author:Kendig MD
Zenk expression in auditory regions changes with breeding condition in male Black-capped chickadees (Poecile atricapillus).	/pubmed/21854811	Phillmore LS, Veysey AS, Roach SP.	Behav Brain Res. 2011 Dec 1;225(2):464-72. Epub 2011 Aug 11.	Behav Brain Res. 2011	PubMed	citation	PMID:21854811	pubmed	21854811	create date:2011/08/23 | first author:Phillmore LS
Threshold of adulthood for the onset of nicotine self-administration in male and female rats.	/pubmed/21854810	Levin ED, Slade S, Wells C, Cauley M, Petro A, Vendittelli A, Johnson M, Williams P, Horton K, Rezvani AH.	Behav Brain Res. 2011 Dec 1;225(2):473-81. Epub 2011 Aug 11.	Behav Brain Res. 2011	PubMed	citation	PMID:21854810	pubmed	21854810	create date:2011/08/23 | first author:Levin ED
The feedback-related negativity is modulated by feedback probability in observational learning.	/pubmed/21846482	Kobza S, Thoma P, Daum I, Bellebaum C.	Behav Brain Res. 2011 Dec 1;225(2):396-404. Epub 2011 Aug 9.	Behav Brain Res. 2011	PubMed	citation	PMID:21846482	pubmed	21846482	create date:2011/08/19 | first author:Kobza S
Newborn neurons in the adult olfactory bulb: Unique properties for specific odor behavior.	/pubmed/21843557	Breton-Provencher V, Saghatelyan A.	Behav Brain Res. 2012 Feb 14;227(2):480-9. Epub 2011 Aug 6.	Behav Brain Res. 2012	PubMed	citation	PMID:21843557	pubmed	21843557	create date:2011/08/17 | first author:Breton-Provencher V
A reverse translational approach to quantify approach-avoidance conflict in humans.	/pubmed/21843556	Aupperle RL, Sullivan S, Melrose AJ, Paulus MP, Stein MB.	Behav Brain Res. 2011 Dec 1;225(2):455-63. Epub 2011 Aug 6.	Behav Brain Res. 2011	PubMed	citation	PMID:21843556	pubmed	21843556	create date:2011/08/17 | first author:Aupperle RL
Seizure-induced structural and functional changes in the rat hippocampal formation: comparison between brief seizures and status epilepticus.	/pubmed/21843555	Cardoso A, Lukoyanova EA, Madeira MD, Lukoyanov NV.	Behav Brain Res. 2011 Dec 1;225(2):538-46. Epub 2011 Aug 5.	Behav Brain Res. 2011	PubMed	citation	PMID:21843555	pubmed	21843555	create date:2011/08/17 | first author:Cardoso A
Habituation within the somatosensory processing hierarchy.	/pubmed/21840344	Klingner CM, Nenadic I, Hasler C, Brodoehl S, Witte OW.	Behav Brain Res. 2011 Dec 1;225(2):432-6. Epub 2011 Aug 4.	Behav Brain Res. 2011	PubMed	citation	PMID:21840344	pubmed	21840344	create date:2011/08/16 | first author:Klingner CM
Towards high-throughput phenotyping of complex patterned behaviors in rodents: focus on mouse self-grooming and its sequencing.	/pubmed/21840343	Kyzar E, Gaikwad S, Roth A, Green J, Pham M, Stewart A, Liang Y, Kobla V, Kalueff AV.	Behav Brain Res. 2011 Dec 1;225(2):426-31. Epub 2011 Aug 5.	Behav Brain Res. 2011	PubMed	citation	PMID:21840343	pubmed	21840343	create date:2011/08/16 | first author:Kyzar E
Effect of intrastriatal mesenchymal stromal cell injection on progression of a murine model of Krabbe disease.	/pubmed/21840342	Wicks SE, Londot H, Zhang B, Dowden J, Klopf-Eiermann J, Fisher-Perkins JM, Trygg CB, Scruggs BA, Zhang X, Gimble JM, Bunnell BA, Pistell PJ.	Behav Brain Res. 2011 Dec 1;225(2):415-25. Epub 2011 Aug 5.	Behav Brain Res. 2011	PubMed	citation	PMID:21840342	pubmed	21840342	create date:2011/08/16 | first author:Wicks SE
Arena geometry and path shape: when rats travel in straight or in circuitous paths?	/pubmed/21840341	Yaski O, Portugali J, Eilam D.	Behav Brain Res. 2011 Dec 1;225(2):449-54. Epub 2011 Aug 5.	Behav Brain Res. 2011	PubMed	citation	PMID:21840341	pubmed	21840341	create date:2011/08/16 | first author:Yaski O
Human avoidance and approach learning: evidence for overlapping neural systems and experiential avoidance modulation of avoidance neurocircuitry.	/pubmed/21840340	Schlund MW, Magee S, Hudgins CD.	Behav Brain Res. 2011 Dec 1;225(2):437-48. Epub 2011 Aug 5.	Behav Brain Res. 2011	PubMed	citation	PMID:21840340	pubmed	21840340	create date:2011/08/16 | first author:Schlund MW
Hippocampal-prefrontal dynamics in spatial working memory: interactions and independent parallel processing.	/pubmed/21839780	Churchwell JC, Kesner RP.	Behav Brain Res. 2011 Dec 1;225(2):389-95. Epub 2011 Aug 3.	Behav Brain Res. 2011	PubMed	citation	PMID:21839780	pubmed	21839780	create date:2011/08/16 | first author:Churchwell JC
Blockade of 5-HT(2) receptors in the periaqueductal grey matter (PAG) abolishes the anxiolytic-like effect of 5-HT(1A) receptor antagonism in the median raphe nucleus in mice.	/pubmed/21839779	Nunes-de-Souza V, Nunes-de-Souza R, Rodgers RJ, Canto-de-Souza A.	Behav Brain Res. 2011 Dec 1;225(2):547-53. Epub 2011 Aug 5.	Behav Brain Res. 2011	PubMed	citation	PMID:21839779	pubmed	21839779	create date:2011/08/16 | first author:Nunes-de-Souza V
Long-term ovariectomy alters social and anxious behaviors in semi-free ranging Japanese macaques.	/pubmed/21835209	Coleman K, Robertson ND, Bethea CL.	Behav Brain Res. 2011 Nov 20;225(1):317-27. Epub 2011 Aug 3.	Behav Brain Res. 2011	PubMed	citation	PMID:21835209	pubmed	21835209	create date:2011/08/13 | first author:Coleman K
EEG mu component responses to viewing emotional faces.	/pubmed/21835208	Moore A, Gorodnitsky I, Pineda J.	Behav Brain Res. 2012 Jan 1;226(1):309-16. Epub 2011 Aug 3.	Behav Brain Res. 2012	PubMed	citation	PMID:21835208	pubmed	21835208	create date:2011/08/13 | first author:Moore A
Effects of antipsychotics on the behavioral deficits in human dominant-negative DISC1 transgenic mice with neonatal polyI:C treatment.	/pubmed/21835207	Nagai T, Kitahara Y, Ibi D, Nabeshima T, Sawa A, Yamada K.	Behav Brain Res. 2011 Nov 20;225(1):305-10. Epub 2011 Aug 3.	Behav Brain Res. 2011	PubMed	citation	PMID:21835207	pubmed	21835207	create date:2011/08/13 | first author:Nagai T
Variation in the NMDA receptor 2B subunit gene GRIN2B is associated with differential language lateralization.	/pubmed/21827795	Ocklenburg S, Arning L, Hahn C, Gerding WM, Epplen JT, Güntürkün O, Beste C.	Behav Brain Res. 2011 Nov 20;225(1):284-9. Epub 2011 Jul 30.	Behav Brain Res. 2011	PubMed	citation	PMID:21827795	pubmed	21827795	create date:2011/08/11 | first author:Ocklenburg S
The context preexposure facilitation effect in mice: a dose-response analysis of pretraining scopolamine administration.	/pubmed/21827794	Brown KL, Kennard JA, Sherer DJ, Comalli DM, Woodruff-Pak DS.	Behav Brain Res. 2011 Nov 20;225(1):290-6. Epub 2011 Jul 30.	Behav Brain Res. 2011	PubMed	citation	PMID:21827794	pubmed	21827794	create date:2011/08/11 | first author:Brown KL
Activity of cholinergic neurons in the laterodorsal tegmental nucleus during emission of 22kHz vocalization in rats.	/pubmed/21827793	Brudzynski SM, Iku A, Harness Neé Savoy A.	Behav Brain Res. 2011 Nov 20;225(1):276-83. Epub 2011 Jul 30.	Behav Brain Res. 2011	PubMed	citation	PMID:21827793	pubmed	21827793	create date:2011/08/11 | first author:Brudzynski SM
Damage to the lateral prefrontal cortex impairs familiarity but not recollection.	/pubmed/21827792	Aly M, Yonelinas AP, Kishiyama MM, Knight RT.	Behav Brain Res. 2011 Nov 20;225(1):297-304. Epub 2011 Jul 30.	Behav Brain Res. 2011	PubMed	citation	PMID:21827792	pubmed	21827792	create date:2011/08/11 | first author:Aly M
Ceftriaxone prevents the induction of cocaine sensitization and produces enduring attenuation of cue- and cocaine-primed reinstatement of cocaine-seeking.	/pubmed/21824497	Sondheimer I, Knackstedt LA.	Behav Brain Res. 2011 Nov 20;225(1):252-8. Epub 2011 Jul 30.	Behav Brain Res. 2011	PubMed	citation	PMID:21824497	pubmed	21824497	create date:2011/08/10 | first author:Sondheimer I
Escitalopram reduces circulating pro-inflammatory cytokines and improves depressive behavior without affecting sleep in a rat model of post-cardiac infarct depression.	/pubmed/21824496	Bah TM, Benderdour M, Kaloustian S, Karam R, Rousseau G, Godbout R.	Behav Brain Res. 2011 Nov 20;225(1):243-51. Epub 2011 Jul 30.	Behav Brain Res. 2011	PubMed	citation	PMID:21824496	pubmed	21824496	create date:2011/08/10 | first author:Bah TM
Early-life stress mediated modulation of adult neurogenesis and behavior.	/pubmed/21821065	Korosi A, Naninck EF, Oomen CA, Schouten M, Krugers H, Fitzsimons C, Lucassen PJ.	Behav Brain Res. 2012 Feb 14;227(2):400-9. Epub 2011 Jul 28.	Behav Brain Res. 2012	PubMed	citation	PMID:21821065	pubmed	21821065	create date:2011/08/09 | first author:Korosi A
Estrous cycle stage influences on neuronal responsiveness to repeated anxiogenic stress in female rats.	/pubmed/21821064	Devall AJ, Santos JM, Lovick TA.	Behav Brain Res. 2011 Nov 20;225(1):334-40. Epub 2011 Jul 28.	Behav Brain Res. 2011	PubMed	citation	PMID:21821064	pubmed	21821064	create date:2011/08/09 | first author:Devall AJ
Butyrylcholinesterase inhibitors ameliorate cognitive dysfunction induced by amyloid-β peptide in mice.	/pubmed/21820013	Furukawa-Hibi Y, Alkam T, Nitta A, Matsuyama A, Mizoguchi H, Suzuki K, Moussaoui S, Yu QS, Greig NH, Nagai T, Yamada K.	Behav Brain Res. 2011 Nov 20;225(1):222-9. Epub 2011 Jul 27.	Behav Brain Res. 2011	PubMed	citation	PMID:21820013	pubmed	21820013	create date:2011/08/09 | first author:Furukawa-Hibi Y
The amphetamine-chlordiazepoxide mixture, a pharmacological screen for mood stabilizers, does not enhance amphetamine-induced disruption of prepulse inhibition.	/pubmed/21820012	Douma TN, Kolarz A, Postma Y, Olivier B, Groenink L.	Behav Brain Res. 2011 Nov 20;225(1):377-81. Epub 2011 Jul 26.	Behav Brain Res. 2011	PubMed	citation	PMID:21820012	pubmed	21820012	create date:2011/08/09 | first author:Douma TN
Behavioural deficits associated with maternal immune activation in the rat model of schizophrenia.	/pubmed/21816179	Wolff AR, Cheyne KR, Bilkey DK.	Behav Brain Res. 2011 Nov 20;225(1):382-7. Epub 2011 Jul 26.	Behav Brain Res. 2011	PubMed	citation	PMID:21816179	pubmed	21816179	create date:2011/08/06 | first author:Wolff AR
Sensorimotor and cognitive functions in a SOD1(G37R) transgenic mouse model of amyotrophic lateral sclerosis.	/pubmed/21816178	Filali M, Lalonde R, Rivest S.	Behav Brain Res. 2011 Nov 20;225(1):215-21. Epub 2011 Jul 26.	Behav Brain Res. 2011	PubMed	citation	PMID:21816178	pubmed	21816178	create date:2011/08/06 | first author:Filali M
Emerging, reemerging, and forgotten brain areas of the reward circuit: Notes from the 2010 Motivational Neural Networks conference.	/pubmed/21816177	McGinty VB, Hayden BY, Heilbronner SR, Dumont EC, Graves SM, Mirrione MM, du Hoffmann J, Sartor GC, España RA, Millan EZ, Difeliceantonio AG, Marchant NJ, Napier TC, Root DH, Borgland SL, Treadway MT, Floresco SB, McGinty JF, Haber S.	Behav Brain Res. 2011 Nov 20;225(1):348-57. Epub 2011 Jul 26. Review.	Behav Brain Res. 2011	PubMed	citation	PMID:21816177	pubmed	21816177	create date:2011/08/06 | first author:McGinty VB
Title	URL	Description	Details	ShortDetails	Resource	Type	Identifiers	Db	EntrezUID	Properties
Concurrent stimulation-induced place preference in lateral hypothalamus and parabrachial complex: differential effects of naloxone.	/pubmed/21807032	Simon MJ, Garcia R, Puerto A.	Behav Brain Res. 2011 Nov 20;225(1):311-6. Epub 2011 Jul 22.	Behav Brain Res. 2011	PubMed	citation	PMID:21807032	pubmed	21807032	create date:2011/08/03 | first author:Simon MJ
Vigabatrin has antiepileptogenic and antidepressant effects in an animal model of epilepsy and depression comorbidity.	/pubmed/21807031	Russo E, Citraro R, Scicchitano F, Urzino A, Marra R, Rispoli V, De Sarro G.	Behav Brain Res. 2011 Nov 20;225(1):373-6. Epub 2011 Jul 22.	Behav Brain Res. 2011	PubMed	citation	PMID:21807031	pubmed	21807031	create date:2011/08/03 | first author:Russo E
Effect of prefrontal transcranial magnetic stimulation on spontaneous truth-telling.	/pubmed/21807030	Karton I, Bachmann T.	Behav Brain Res. 2011 Nov 20;225(1):209-14. Epub 2011 Jul 22.	Behav Brain Res. 2011	PubMed	citation	PMID:21807030	pubmed	21807030	create date:2011/08/03 | first author:Karton I
Subsystems of sensory attention for skilled reaching: Vision for transport and pre-shaping and somatosensation for grasping, withdrawal and release.	/pubmed/21807029	Sacrey LA, Whishaw IQ.	Behav Brain Res. 2011 Jul 22. [Epub ahead of print]	Behav Brain Res. 2011	PubMed	citation	PMID:21807029	pubmed	21807029	create date:2011/08/03 | first author:Sacrey LA
Neural basis of the spatial navigation based on geometric cues.	/pubmed/21803075	Vargas JP, Portavella M, Quintero E, López JC.	Behav Brain Res. 2011 Nov 20;225(1):367-72. Epub 2011 Jul 23.	Behav Brain Res. 2011	PubMed	citation	PMID:21803075	pubmed	21803075	create date:2011/08/02 | first author:Vargas JP
Different regulation of adult hippocampal neurogenesis in Western house mice (Mus musculus domesticus) and C57BL/6 mice.	/pubmed/21803074	Klaus F, Hauser T, Lindholm AK, Cameron HA, Slomianka L, Lipp HP, Amrein I.	Behav Brain Res. 2012 Feb 14;227(2):340-7. Epub 2011 Jul 23.	Behav Brain Res. 2012	PubMed	citation	PMID:21803074	pubmed	21803074	create date:2011/08/02 | first author:Klaus F
Involvement of nitric oxide-cGMP pathway in the antidepressant-like effect of ascorbic acid in the tail suspension test.	/pubmed/21802450	Moretti M, Freitas AE, Budni J, Fernandes SC, Balen Gde O, Rodrigues AL.	Behav Brain Res. 2011 Nov 20;225(1):328-33. Epub 2011 Jul 23.	Behav Brain Res. 2011	PubMed	citation	PMID:21802450	pubmed	21802450	create date:2011/08/02 | first author:Moretti M
Is the observation of the human kinematics sufficient to activate automatic imitation of transitive actions?	/pubmed/21802449	Campione GC, Gentilucci M.	Behav Brain Res. 2011 Nov 20;225(1):201-8. Epub 2011 Jul 23.	Behav Brain Res. 2011	PubMed	citation	PMID:21802449	pubmed	21802449	create date:2011/08/02 | first author:Campione GC
A case study in behavioral analysis, synthesis and attention to detail: Social learning of food preferences.	/pubmed/21802448	Galef BG.	Behav Brain Res. 2011 Jul 23. [Epub ahead of print]	Behav Brain Res. 2011	PubMed	citation	PMID:21802448	pubmed	21802448	create date:2011/08/02 | first author:Galef BG
Genetic predisposition to anxiety-related behavior predicts predator odor response.	/pubmed/21801755	Sotnikov SV, Markt PO, Umriukhin AE, Landgraf R.	Behav Brain Res. 2011 Nov 20;225(1):230-4. Epub 2011 Jul 23.	Behav Brain Res. 2011	PubMed	citation	PMID:21801755	pubmed	21801755	create date:2011/08/02 | first author:Sotnikov SV
Time-dependent involvement of adult-born dentate granule cells in behavior.	/pubmed/21801754	Kim WR, Christian K, Ming GL, Song H.	Behav Brain Res. 2012 Feb 14;227(2):470-9. Epub 2011 Jul 23.	Behav Brain Res. 2012	PubMed	citation	PMID:21801754	pubmed	21801754	create date:2011/08/02 | first author:Kim WR
FGF-2 induces behavioral recovery after early adolescent injury to the motor cortex of rats.	/pubmed/21801753	Nemati F, Kolb B.	Behav Brain Res. 2011 Nov 20;225(1):184-91. Epub 2011 Jul 23. Erratum in: Behav Brain Res. 2011 Dec 1;225(2):660.	Behav Brain Res. 2011	PubMed	citation	PMID:21801753	pubmed	21801753	create date:2011/08/02 | first author:Nemati F
Learning influence on the behavioral structure of rat response to pain in hot-plate.	/pubmed/21794836	Casarrubea M, Sorbera F, Santangelo A, Crescimanno G.	Behav Brain Res. 2011 Nov 20;225(1):177-83. Epub 2011 Jul 20.	Behav Brain Res. 2011	PubMed	citation	PMID:21794836	pubmed	21794836	create date:2011/07/29 | first author:Casarrubea M
The function of dopaminergic neural signal transmission in auditory pulse perception: evidence from dopaminergic treatment in Parkinson's patients.	/pubmed/21787806	Geiser E, Kaelin-Lang A.	Behav Brain Res. 2011 Nov 20;225(1):270-5. Epub 2011 Jul 20.	Behav Brain Res. 2011	PubMed	citation	PMID:21787806	pubmed	21787806	create date:2011/07/27 | first author:Geiser E
Determining shoal membership: a comparison between momentary and trajectory-based methods.	/pubmed/21787805	Quera V, Beltran FS, Dolado R.	Behav Brain Res. 2011 Nov 20;225(1):363-6. Epub 2011 Jul 20.	Behav Brain Res. 2011	PubMed	citation	PMID:21787805	pubmed	21787805	create date:2011/07/27 | first author:Quera V
Comparative effects of alcohol and thiamine deficiency on the developing central nervous system.	/pubmed/21784107	Bâ A.	Behav Brain Res. 2011 Nov 20;225(1):235-42. Epub 2011 Jul 20.	Behav Brain Res. 2011	PubMed	citation	PMID:21784107	pubmed	21784107	create date:2011/07/26 | first author:Bâ A
Age differences in spatial working memory contributions to visuomotor adaptation and transfer.	/pubmed/21784106	Langan J, Seidler RD.	Behav Brain Res. 2011 Nov 20;225(1):160-8. Epub 2011 Jul 20.	Behav Brain Res. 2011	PubMed	citation	PMID:21784106	pubmed	21784106	create date:2011/07/26 | first author:Langan J
Beta2-containing neuronal nicotinic receptors as major actors in the flexible choice between conflicting motivations.	/pubmed/21784105	Serreau P, Chabout J, Suarez SV, Naudé J, Granon S.	Behav Brain Res. 2011 Nov 20;225(1):151-9. Epub 2011 Jul 20.	Behav Brain Res. 2011	PubMed	citation	PMID:21784105	pubmed	21784105	create date:2011/07/26 | first author:Serreau P
Dopamine D2-like receptor agonists induce penile erection in male rats: differential role of D2, D3 and D4 receptors in the paraventricular nucleus of the hypothalamus.	/pubmed/21784104	Sanna F, Succu S, Hübner H, Gmeiner P, Argiolas A, Melis MR.	Behav Brain Res. 2011 Nov 20;225(1):169-76. Epub 2011 Jul 20.	Behav Brain Res. 2011	PubMed	citation	PMID:21784104	pubmed	21784104	create date:2011/07/26 | first author:Sanna F
Different chronic ethanol exposure regimens in adolescent and adult male rats: effects on tolerance to ethanol-induced motor impairment.	/pubmed/21782854	Broadwater M, Varlinskaya EI, Spear LP.	Behav Brain Res. 2011 Nov 20;225(1):358-62. Epub 2011 Jul 19.	Behav Brain Res. 2011	PubMed	citation	PMID:21782854	pubmed	21782854	create date:2011/07/26 | first author:Broadwater M
Age increases anxiety and reactivity of the fear/anxiety circuit in Lewis rats.	/pubmed/21782853	Meyza KZ, Boguszewski PM, Nikolaev E, Zagrodzka J.	Behav Brain Res. 2011 Nov 20;225(1):192-200. Epub 2011 Jul 18.	Behav Brain Res. 2011	PubMed	citation	PMID:21782853	pubmed	21782853	create date:2011/07/26 | first author:Meyza KZ
Phenomenology and neural correlates of implicit and emergent motor awareness in patients with anosognosia for hemiplegia.	/pubmed/21777624	Moro V, Pernigo S, Zapparoli P, Cordioli Z, Aglioti SM.	Behav Brain Res. 2011 Nov 20;225(1):259-69. Epub 2011 Jul 12.	Behav Brain Res. 2011	PubMed	citation	PMID:21777624	pubmed	21777624	create date:2011/07/23 | first author:Moro V
Are Sema5a mutant mice a good model of autism? A behavioral analysis of sensory systems, emotionality and cognition.	/pubmed/21777623	Gunn RK, Huentelman MJ, Brown RE.	Behav Brain Res. 2011 Nov 20;225(1):142-50. Epub 2011 Jul 12.	Behav Brain Res. 2011	PubMed	citation	PMID:21777623	pubmed	21777623	create date:2011/07/23 | first author:Gunn RK
Early onset of forced impaired forelimb use causes recovery of forelimb skilled motor function but no effect on gross sensory-motor function after capsular hemorrhage in rats.	/pubmed/21771615	Ishida A, Tamakoshi K, Hamakawa M, Shimada H, Nakashima H, Masuda T, Hida H, Ishida K.	Behav Brain Res. 2011 Nov 20;225(1):126-34. Epub 2011 Jul 12.	Behav Brain Res. 2011	PubMed	citation	PMID:21771615	pubmed	21771615	create date:2011/07/21 | first author:Ishida A
Simple gaze analysis and special design of a virtual Morris water maze provides a new method for differentiating egocentric and allocentric navigational strategy choice.	/pubmed/21771614	Livingstone-Lee SA, Murchison S, Zeman PM, Gandhi M, van Gerven D, Stewart L, Livingston NJ, Skelton RW.	Behav Brain Res. 2011 Nov 20;225(1):117-25. Epub 2011 Jul 8.	Behav Brain Res. 2011	PubMed	citation	PMID:21771614	pubmed	21771614	create date:2011/07/21 | first author:Livingstone-Lee SA
Repeated mirtazapine nullifies the maintenance of previously established methamphetamine-induced conditioned place preference in rats.	/pubmed/21771613	Voigt RM, Mickiewicz AL, Napier TC.	Behav Brain Res. 2011 Nov 20;225(1):91-6. Epub 2011 Jul 12.	Behav Brain Res. 2011	PubMed	citation	PMID:21771613	pubmed	21771613	create date:2011/07/21 | first author:Voigt RM
Sex differences in the effects of ethanol pre-exposure during adolescence on ethanol-induced conditioned taste aversion in adult rats.	/pubmed/21767576	Sherrill LK, Berthold C, Koss WA, Juraska JM, Gulley JM.	Behav Brain Res. 2011 Nov 20;225(1):104-9. Epub 2011 Jul 8.	Behav Brain Res. 2011	PubMed	citation	PMID:21767576	pubmed	21767576	create date:2011/07/20 | first author:Sherrill LK
Pro- and anti-inflammatory cytokines expression in rat's brain and spleen exposed to chronic mild stress: involvement in depression.	/pubmed/21767575	You Z, Luo C, Zhang W, Chen Y, He J, Zhao Q, Zuo R, Wu Y.	Behav Brain Res. 2011 Nov 20;225(1):135-41. Epub 2011 Jul 8.	Behav Brain Res. 2011	PubMed	citation	PMID:21767575	pubmed	21767575	create date:2011/07/20 | first author:You Z
Effects of social isolation and enriched environment on behavior of adult Swiss mice do not require hippocampal neurogenesis.	/pubmed/21767574	Silva CF, Duarte FS, Lima TC, de Oliveira CL.	Behav Brain Res. 2011 Nov 20;225(1):85-90. Epub 2011 Jul 8.	Behav Brain Res. 2011	PubMed	citation	PMID:21767574	pubmed	21767574	create date:2011/07/20 | first author:Silva CF
Young and middle-aged rats exhibit isometric forelimb force control deficits in a model of early-stage Parkinson's disease.	/pubmed/21767573	Bethel-Brown CS, Morris JK, Stanford JA.	Behav Brain Res. 2011 Nov 20;225(1):97-103. Epub 2011 Jul 8.	Behav Brain Res. 2011	PubMed	citation	PMID:21767573	pubmed	21767573	create date:2011/07/20 | first author:Bethel-Brown CS
Sodium phenylbutyrate ameliorates focal cerebral ischemic/reperfusion injury associated with comorbid type 2 diabetes by reducing endoplasmic reticulum stress and DNA fragmentation.	/pubmed/21767572	Srinivasan K, Sharma SS.	Behav Brain Res. 2011 Nov 20;225(1):110-6. Epub 2011 Jul 8.	Behav Brain Res. 2011	PubMed	citation	PMID:21767572	pubmed	21767572	create date:2011/07/20 | first author:Srinivasan K
Requirement of adult-born neurons for hippocampus-dependent learning.	/pubmed/21763727	Marín-Burgin A, Schinder AF.	Behav Brain Res. 2012 Feb 14;227(2):391-9. Epub 2011 Jul 7.	Behav Brain Res. 2012	PubMed	citation	PMID:21763727	pubmed	21763727	create date:2011/07/19 | first author:Marín-Burgin A
Facilitating influence of stress on the consolidation of fear memory induced by a weak training: reversal by midazolam pretreatment.	/pubmed/21763355	Maldonado NM, Martijena ID, Molina VA.	Behav Brain Res. 2011 Nov 20;225(1):77-84. Epub 2011 Jul 8.	Behav Brain Res. 2011	PubMed	citation	PMID:21763355	pubmed	21763355	create date:2011/07/19 | first author:Maldonado NM
Animal behavior as a conceptual framework for the study of obsessive-compulsive disorder (OCD).	/pubmed/21763354	Eilam D, Zor R, Fineberg N, Hermesh H.	Behav Brain Res. 2011 Jul 6. [Epub ahead of print]	Behav Brain Res. 2011	PubMed	citation	PMID:21763354	pubmed	21763354	create date:2011/07/19 | first author:Eilam D
Gene expression analysis of heat shock proteins in the nucleus accumbens of rats with different morphine seeking behaviours.	/pubmed/21763353	Salas E, Bocos C, Del Castillo C, Pérez-García C, Morales L, Alguacil LF.	Behav Brain Res. 2011 Nov 20;225(1):71-6. Epub 2011 Jul 7.	Behav Brain Res. 2011	PubMed	citation	PMID:21763353	pubmed	21763353	create date:2011/07/19 | first author:Salas E
Rapid task acquisition of spatial-delayed alternation in an automated T-maze by mice.	/pubmed/21741996	Schaefers AT, Winter Y.	Behav Brain Res. 2011 Nov 20;225(1):56-62. Epub 2011 Jul 2.	Behav Brain Res. 2011	PubMed	citation	PMID:21741996	pubmed	21741996	create date:2011/07/12 | first author:Schaefers AT
Olfactory memory is impaired in a triple transgenic model of Alzheimer disease.	/pubmed/21741995	Cassano T, Romano A, Macheda T, Colangeli R, Cimmino CS, Petrella A, LaFerla FM, Cuomo V, Gaetani S.	Behav Brain Res. 2011 Oct 31;224(2):408-12. Epub 2011 Jun 30.	Behav Brain Res. 2011	PubMed	citation	PMID:21741995	pubmed	21741995	create date:2011/07/12 | first author:Cassano T
Activation of corticotropin-releasing factor receptors from the basolateral or central amygdala increases the tonic immobility response in guinea pigs: an innate fear behavior.	/pubmed/21741994	Donatti AF, Leite-Panissi CR.	Behav Brain Res. 2011 Nov 20;225(1):23-30. Epub 2011 Jun 30.	Behav Brain Res. 2011	PubMed	citation	PMID:21741994	pubmed	21741994	create date:2011/07/12 | first author:Donatti AF
Memantine prevents aluminum-induced cognitive deficit in rats.	/pubmed/21741993	Abdel-Aal RA, Assi AA, Kostandy BB.	Behav Brain Res. 2011 Nov 20;225(1):31-8. Epub 2011 Jul 2.	Behav Brain Res. 2011	PubMed	citation	PMID:21741993	pubmed	21741993	create date:2011/07/12 | first author:Abdel-Aal RA
Effects of antipsychotics and amphetamine on social behaviors in spontaneously hypertensive rats.	/pubmed/21741413	Calzavara MB, Levin R, Medrano WA, Almeida V, Sampaio AP, Barone LC, Frussa-Filho R, Abílio VC.	Behav Brain Res. 2011 Nov 20;225(1):15-22. Epub 2011 Jun 30.	Behav Brain Res. 2011	PubMed	citation	PMID:21741413	pubmed	21741413	create date:2011/07/12 | first author:Calzavara MB
Dissociation of prefrontal cortex and nucleus accumbens dopaminergic systems in conditional learning in rats.	/pubmed/21741412	George DN, Jenkins TA, Killcross S.	Behav Brain Res. 2011 Nov 20;225(1):47-55. Epub 2011 Jun 30.	Behav Brain Res. 2011	PubMed	citation	PMID:21741412	pubmed	21741412	create date:2011/07/12 | first author:George DN
Bone marrow derived mesenchymal stem cell transplantation in cerebellar degeneration: a behavioral study.	/pubmed/21741411	Edalatmanesh MA, Bahrami AR, Hosseini E, Hosseini M, Khatamsaz S.	Behav Brain Res. 2011 Nov 20;225(1):63-70. Epub 2011 Jun 30.	Behav Brain Res. 2011	PubMed	citation	PMID:21741411	pubmed	21741411	create date:2011/07/12 | first author:Edalatmanesh MA
Could adult hippocampal neurogenesis be relevant for human behavior?	/pubmed/21736900	Snyder JS, Cameron HA.	Behav Brain Res. 2012 Feb 14;227(2):384-90. Epub 2011 Jun 28.	Behav Brain Res. 2012	PubMed	citation	PMID:21736900	pubmed	21736900	create date:2011/07/09 | first author:Snyder JS
Complementary activation of hippocampal-cortical subregions and immature neurons following chronic training in single and multiple context versions of the water maze.	/pubmed/21736899	Snyder JS, Clifford MA, Jeurling SI, Cameron HA.	Behav Brain Res. 2012 Feb 14;227(2):330-9. Epub 2011 Jun 28.	Behav Brain Res. 2012	PubMed	citation	PMID:21736899	pubmed	21736899	create date:2011/07/09 | first author:Snyder JS
Neurochemical and electrophysiological changes induced by paradoxical sleep deprivation in rats.	/pubmed/21729722	Mohammed HS, Aboul Ezz HS, Khadrawy YA, Noor NA.	Behav Brain Res. 2011 Nov 20;225(1):39-46. Epub 2011 Jun 24.	Behav Brain Res. 2011	PubMed	citation	PMID:21729722	pubmed	21729722	create date:2011/07/07 | first author:Mohammed HS
Diversity of the inferior frontal gyrus--a meta-analysis of neuroimaging studies.	/pubmed/21729721	Liakakis G, Nickel J, Seitz RJ.	Behav Brain Res. 2011 Nov 20;225(1):341-7. Epub 2011 Jun 25. Review.	Behav Brain Res. 2011	PubMed	citation	PMID:21729721	pubmed	21729721	create date:2011/07/07 | first author:Liakakis G
Evidence for suppressant effects of testosterone on sex-typical ethanol intake in male Sprague-Dawley rats.	/pubmed/21726585	Vetter-O'Hagen CS, Sanders KW, Spear LP.	Behav Brain Res. 2011 Oct 31;224(2):403-7. Epub 2011 Jun 24.	Behav Brain Res. 2011	PubMed	citation	PMID:21726585	pubmed	21726585	create date:2011/07/06 | first author:Vetter-O'Hagen CS
Mapping vocalization-related immediate early gene expression in echolocating bats.	/pubmed/21726584	Schwartz CP, Smotherman MS.	Behav Brain Res. 2011 Oct 31;224(2):358-68. Epub 2011 Jun 25.	Behav Brain Res. 2011	PubMed	citation	PMID:21726584	pubmed	21726584	create date:2011/07/06 | first author:Schwartz CP
Reassessment of motor-behavioural test analyses enables the detection of early disease-onset in a transgenic mouse model of amyotrophic lateral sclerosis.	/pubmed/21723884	Schäfer S, Hermans E.	Behav Brain Res. 2011 Nov 20;225(1):7-14. Epub 2011 Jun 25.	Behav Brain Res. 2011	PubMed	citation	PMID:21723884	pubmed	21723884	create date:2011/07/05 | first author:Schäfer S
Cross-modal versus within-modal recall: differences in behavioral and brain responses.	/pubmed/21723328	Butler AJ, James KH.	Behav Brain Res. 2011 Oct 31;224(2):387-96. Epub 2011 Jun 24.	Behav Brain Res. 2011	PubMed	citation	PMID:21723328	pubmed	21723328	create date:2011/07/05 | first author:Butler AJ
Title	URL	Description	Details	ShortDetails	Resource	Type	Identifiers	Db	EntrezUID	Properties
Behavioural and neuronal activation after microinjections of AMPA and NMDA into the perifornical lateral hypothalamus in rats.	/pubmed/21723327	Li FW, Deurveilher S, Semba K.	Behav Brain Res. 2011 Oct 31;224(2):376-86. Epub 2011 Jun 24.	Behav Brain Res. 2011	PubMed	citation	PMID:21723327	pubmed	21723327	create date:2011/07/05 | first author:Li FW
Diabetes impairs learning performance through affecting membrane excitability of hippocampal pyramidal neurons.	/pubmed/21722676	Heng LJ, Yang RH, Jia D.	Behav Brain Res. 2011 Oct 31;224(2):250-8. Epub 2011 Jun 22.	Behav Brain Res. 2011	PubMed	citation	PMID:21722676	pubmed	21722676	create date:2011/07/05 | first author:Heng LJ
Interhemispheric balance sets nostril differences in color-induced nasal thermal judgments.	/pubmed/21722675	Michael GA, Relland S, Galich H.	Behav Brain Res. 2011 Oct 31;224(2):369-75. Epub 2011 Jun 21.	Behav Brain Res. 2011	PubMed	citation	PMID:21722675	pubmed	21722675	create date:2011/07/05 | first author:Michael GA
5-HT1B mRNA expression after chronic social stress.	/pubmed/21718722	Furay AR, McDevitt RA, Miczek KA, Neumaier JF.	Behav Brain Res. 2011 Oct 31;224(2):350-7. Epub 2011 Jun 21.	Behav Brain Res. 2011	PubMed	citation	PMID:21718722	pubmed	21718722	create date:2011/07/02 | first author:Furay AR
The role of NTS2 in the development of tolerance to NT69L in mouse models for hypothermia and thermal analgesia.	/pubmed/21718721	Smith KE, Boules M, Williams K, Fauq AH, Richelson E.	Behav Brain Res. 2011 Oct 31;224(2):344-9. Epub 2011 Jun 21.	Behav Brain Res. 2011	PubMed	citation	PMID:21718721	pubmed	21718721	create date:2011/07/02 | first author:Smith KE
A single mild fluid percussion injury induces short-term behavioral and neuropathological changes in the Long-Evans rat: support for an animal model of concussion.	/pubmed/21704658	Shultz SR, MacFabe DF, Foley KA, Taylor R, Cain DP.	Behav Brain Res. 2011 Oct 31;224(2):326-35. Epub 2011 Jun 17.	Behav Brain Res. 2011	PubMed	citation	PMID:21704658	pubmed	21704658	create date:2011/06/28 | first author:Shultz SR
Antidepressant-like effect of pioglitazone in the forced swimming test in mice: the role of PPAR-gamma receptor and nitric oxide pathway.	/pubmed/21704657	Sadaghiani MS, Javadi-Paydar M, Gharedaghi MH, Fard YY, Dehpour AR.	Behav Brain Res. 2011 Oct 31;224(2):336-43. Epub 2011 Jun 17.	Behav Brain Res. 2011	PubMed	citation	PMID:21704657	pubmed	21704657	create date:2011/06/28 | first author:Sadaghiani MS
Pre- and/or postnatal protein restriction developmentally programs affect and risk assessment behaviors in adult male rats.	/pubmed/21704656	Reyes-Castro LA, Rodriguez JS, Rodríguez-González GL, Chavira R, Bautista CJ, McDonald TJ, Nathanielsz PW, Zambrano E.	Behav Brain Res. 2012 Feb 14;227(2):324-9. Epub 2011 Jun 17.	Behav Brain Res. 2012	PubMed	citation	PMID:21704656	pubmed	21704656	create date:2011/06/28 | first author:Reyes-Castro LA
Dissociation between neonatal novelty-induced preferential maternal care and enhancement in cognitive, social, and emotional functions.	/pubmed/21704655	Reeb-Sutherland BC, Tang AC.	Behav Brain Res. 2011 Oct 31;224(2):318-25. Epub 2011 Jun 17.	Behav Brain Res. 2011	PubMed	citation	PMID:21704655	pubmed	21704655	create date:2011/06/28 | first author:Reeb-Sutherland BC
β1-noradrenergic system of the central amygdala is involved in state-dependent memory induced by a cannabinoid agonist, WIN55,212-2, in rat.	/pubmed/21704654	Ghiasvand M, Rezayof A, Ahmadi S, Zarrindast MR.	Behav Brain Res. 2011 Nov 20;225(1):1-6. Epub 2011 Jun 17.	Behav Brain Res. 2011	PubMed	citation	PMID:21704654	pubmed	21704654	create date:2011/06/28 | first author:Ghiasvand M
Continuous nicotinamide administration improves behavioral recovery and reduces lesion size following bilateral frontal controlled cortical impact injury.	/pubmed/21704653	Vonder Haar C, Anderson GD, Hoane MR.	Behav Brain Res. 2011 Oct 31;224(2):311-7. Epub 2011 Jun 17.	Behav Brain Res. 2011	PubMed	citation	PMID:21704653	pubmed	21704653	create date:2011/06/28 | first author:Vonder Haar C
Kinematics of obstacle clearance in the rat.	/pubmed/21704082	Perrot O, Laroche D, Pozzo T, Marie C.	Behav Brain Res. 2011 Oct 31;224(2):241-9. Epub 2011 Jun 16.	Behav Brain Res. 2011	PubMed	citation	PMID:21704082	pubmed	21704082	create date:2011/06/28 | first author:Perrot O
Chronic epigallocatechin-3-gallate ameliorates learning and memory deficits in diabetic rats via modulation of nitric oxide and oxidative stress.	/pubmed/21699923	Baluchnejadmojarad T, Roghani M.	Behav Brain Res. 2011 Oct 31;224(2):305-10. Epub 2011 Jun 14.	Behav Brain Res. 2011	PubMed	citation	PMID:21699923	pubmed	21699923	create date:2011/06/28 | first author:Baluchnejadmojarad T
Neural networks associated with the speed-accuracy tradeoff: evidence from the response signal method.	/pubmed/21699922	Blumen HM, Gazes Y, Habeck C, Kumar A, Steffener J, Rakitin BC, Stern Y.	Behav Brain Res. 2011 Oct 31;224(2):397-402. Epub 2011 Jun 15.	Behav Brain Res. 2011	PubMed	citation	PMID:21699922	pubmed	21699922	create date:2011/06/28 | first author:Blumen HM
Spatial integration in human geometry learning.	/pubmed/21689686	Prados J, Alvarez B, Reynolds G.	Behav Brain Res. 2011 Oct 31;224(2):297-304. Epub 2011 Jun 12.	Behav Brain Res. 2011	PubMed	citation	PMID:21689686	pubmed	21689686	create date:2011/06/22 | first author:Prados J
Female C57BL/6 mice show consistent individual differences in spontaneous interaction with environmental enrichment that are predicted by neophobia.	/pubmed/21689685	Walker MD, Mason G.	Behav Brain Res. 2011 Oct 10;224(1):207-12. Epub 2011 Jun 13.	Behav Brain Res. 2011	PubMed	citation	PMID:21689685	pubmed	21689685	create date:2011/06/22 | first author:Walker MD
p-Hydroxyamphetamine causes prepulse inhibition disruption in mice: contribution of serotonin neurotransmission.	/pubmed/21689684	Onogi H, Nakagawasai O, Sato A, Mitazaki S, Nakaya K, Watanabe K, Niijima-Yaoita F, Tan-No K, Arai Y, Kikuchi T, Tadano T.	Behav Brain Res. 2011 Oct 10;224(1):159-65. Epub 2011 Jun 13.	Behav Brain Res. 2011	PubMed	citation	PMID:21689684	pubmed	21689684	create date:2011/06/22 | first author:Onogi H
Green odor and depressive-like state in rats: toward an evidence-based alternative medicine?	/pubmed/21684308	Watanabe T, Fujihara M, Murakami E, Miyoshi M, Tanaka Y, Koba S, Tachibana H.	Behav Brain Res. 2011 Oct 31;224(2):290-6. Epub 2011 Jun 13.	Behav Brain Res. 2011	PubMed	citation	PMID:21684308	pubmed	21684308	create date:2011/06/21 | first author:Watanabe T
Neonatal paternal deprivation or early deprivation reduces adult parental behavior and central estrogen receptor α expression in mandarin voles (Microtus mandarinus).	/pubmed/21684307	Jia R, Tai F, An S, Zhang X.	Behav Brain Res. 2011 Oct 31;224(2):279-89. Epub 2011 Jun 12.	Behav Brain Res. 2011	PubMed	citation	PMID:21684307	pubmed	21684307	create date:2011/06/21 | first author:Jia R
Timing behavior in streptozotocin-induced diabetic rats.	/pubmed/21683739	Orduña V, Hong E, Bouzas A.	Behav Brain Res. 2011 Oct 10;224(1):189-94. Epub 2011 Jun 13.	Behav Brain Res. 2011	PubMed	citation	PMID:21683739	pubmed	21683739	create date:2011/06/21 | first author:Orduña V
Differential effects of maternal immune activation and juvenile stress on anxiety-like behaviour and physiology in adult rats: no evidence for the double-hit hypothesis"."	/pubmed/21679729	Yee N, Ribic A, de Roo CC, Fuchs E.	Behav Brain Res. 2011 Oct 10;224(1):180-8. Epub 2011 Jun 6.	Behav Brain Res. 2011	PubMed	citation	PMID:21679729	pubmed	21679729	create date:2011/06/18 | first author:Yee N
A role for the head-direction system in geometric learning.	/pubmed/21672560	Vann SD.	Behav Brain Res. 2011 Oct 10;224(1):201-6. Epub 2011 Jun 6.	Behav Brain Res. 2011	PubMed	citation	PMID:21672560	pubmed	21672560	create date:2011/06/16 | first author:Vann SD
Subthreshold corticospinal control of anticipatory actions in humans.	/pubmed/21672559	Sangani SG, Raptis HA, Feldman AG.	Behav Brain Res. 2011 Oct 10;224(1):145-54. Epub 2011 Jun 7.	Behav Brain Res. 2011	PubMed	citation	PMID:21672559	pubmed	21672559	create date:2011/06/16 | first author:Sangani SG
Effects of the growth hormone-releasing hormone (GH-RH) antagonist on brain functions in mice.	/pubmed/21672558	Telegdy G, Tanaka M, Schally AV.	Behav Brain Res. 2011 Oct 10;224(1):155-8. Epub 2011 Jun 6.	Behav Brain Res. 2011	PubMed	citation	PMID:21672558	pubmed	21672558	create date:2011/06/16 | first author:Telegdy G
Repeated administration of the nitric oxide synthase inhibitor l-NAME differentially affects rats' recognition memory.	/pubmed/21672557	Georgiadou G, Pitsikas N.	Behav Brain Res. 2011 Oct 10;224(1):140-4. Epub 2011 Jun 6.	Behav Brain Res. 2011	PubMed	citation	PMID:21672557	pubmed	21672557	create date:2011/06/16 | first author:Georgiadou G
Adult hippocampal neurogenesis and memory interference.	/pubmed/21669236	Winocur G, Becker S, Luu P, Rosenzweig S, Wojtowicz JM.	Behav Brain Res. 2012 Feb 14;227(2):464-9. Epub 2011 Jun 6.	Behav Brain Res. 2012	PubMed	citation	PMID:21669236	pubmed	21669236	create date:2011/06/15 | first author:Winocur G
Involvement of AMPA receptor in both the rapid and sustained antidepressant-like effects of ketamine in animal models of depression.	/pubmed/21669235	Koike H, Iijima M, Chaki S.	Behav Brain Res. 2011 Oct 10;224(1):107-11. Epub 2011 Jun 6.	Behav Brain Res. 2011	PubMed	citation	PMID:21669235	pubmed	21669235	create date:2011/06/15 | first author:Koike H
Neonatal exposure to lipopolysaccharide enhances methamphetamine-induced reinstated behavioral sensitization in adult rats.	/pubmed/21669234	Tien LT, Cai Z, Rhodes PG, Fan LW.	Behav Brain Res. 2011 Oct 10;224(1):166-73. Epub 2011 Jun 6.	Behav Brain Res. 2011	PubMed	citation	PMID:21669234	pubmed	21669234	create date:2011/06/15 | first author:Tien LT
Antipsychotic drugs reverse MK-801-induced cognitive and social interaction deficits in zebrafish (Danio rerio).	/pubmed/21669233	Seibt KJ, Piato AL, da Luz Oliveira R, Capiotti KM, Vianna MR, Bonan CD.	Behav Brain Res. 2011 Oct 10;224(1):135-9. Epub 2011 Jun 6.	Behav Brain Res. 2011	PubMed	citation	PMID:21669233	pubmed	21669233	create date:2011/06/15 | first author:Seibt KJ
Ablation of the hypothalamic neuropeptide melanin concentrating hormone is associated with behavioral abnormalities that reflect impaired olfactory integration.	/pubmed/21669232	Adams AC, Domouzoglou EM, Chee MJ, Segal-Liebermann G, Pissios P, Maratos-Flier E.	Behav Brain Res. 2011 Oct 10;224(1):195-200. Epub 2011 Jun 6.	Behav Brain Res. 2011	PubMed	citation	PMID:21669232	pubmed	21669232	create date:2011/06/15 | first author:Adams AC
Gender effects on amygdala morphometry in adolescent marijuana users.	/pubmed/21664935	McQueeny T, Padula CB, Price J, Medina KL, Logan P, Tapert SF.	Behav Brain Res. 2011 Oct 10;224(1):128-34. Epub 2011 Jun 2.	Behav Brain Res. 2011	PubMed	citation	PMID:21664935	pubmed	21664935	create date:2011/06/15 | first author:McQueeny T
Reversed light-dark cycle and cage enrichment effects on ethanol-induced deficits in motor coordination assessed in inbred mouse strains with a compact battery of refined tests.	/pubmed/21664382	Munn E, Bunning M, Prada S, Bohlen M, Crabbe JC, Wahlsten D.	Behav Brain Res. 2011 Oct 31;224(2):259-71. Epub 2011 Jun 1.	Behav Brain Res. 2011	PubMed	citation	PMID:21664382	pubmed	21664382	create date:2011/06/15 | first author:Munn E
Breeder and batch-dependent variability in the acquisition and performance of a motor skill in adult Long-Evans rats.	/pubmed/21664381	O'Bryant AJ, Allred RP, Maldonado MA, Cormack LK, Jones TA.	Behav Brain Res. 2011 Oct 10;224(1):112-20. Epub 2011 Jun 1.	Behav Brain Res. 2011	PubMed	citation	PMID:21664381	pubmed	21664381	create date:2011/06/15 | first author:O'Bryant AJ
Effects on subjective and objective alertness and sleep in response to evening light exposure in older subjects.	/pubmed/21664380	Münch M, Scheuermaier KD, Zhang R, Dunne SP, Guzik AM, Silva EJ, Ronda JM, Duffy JF.	Behav Brain Res. 2011 Oct 31;224(2):272-8. Epub 2011 Jun 1.	Behav Brain Res. 2011	PubMed	citation	PMID:21664380	pubmed	21664380	create date:2011/06/15 | first author:Münch M
Cortical activity and children's rituals, habits and other repetitive behavior: a visual P300 study.	/pubmed/21658417	Evans DW, Maliken A.	Behav Brain Res. 2011 Oct 10;224(1):174-9. Epub 2011 May 31.	Behav Brain Res. 2011	PubMed	citation	PMID:21658417	pubmed	21658417	create date:2011/06/11 | first author:Evans DW
Origins of brain asymmetry: lateralization of odour memory recall in primitive Australian stingless bees.	/pubmed/21658416	Frasnelli E, Vallortigara G, Rogers LJ.	Behav Brain Res. 2011 Oct 10;224(1):121-7. Epub 2011 May 31.	Behav Brain Res. 2011	PubMed	citation	PMID:21658416	pubmed	21658416	create date:2011/06/11 | first author:Frasnelli E
Salience-based progression of visual attention.	/pubmed/21658415	Michael GA, Gálvez-García G.	Behav Brain Res. 2011 Oct 10;224(1):87-99. Epub 2011 Jun 1.	Behav Brain Res. 2011	PubMed	citation	PMID:21658415	pubmed	21658415	create date:2011/06/11 | first author:Michael GA
Does prenatal methamphetamine exposure affect the drug-seeking behavior of adult male rats?	/pubmed/21645557	Slamberová R, Schutová B, Hrubá L, Pometlová M.	Behav Brain Res. 2011 Oct 10;224(1):80-6. Epub 2011 May 30.	Behav Brain Res. 2011	PubMed	citation	PMID:21645557	pubmed	21645557	create date:2011/06/08 | first author:Slamberová R
Δ(9)-THC and WIN55,212-2 affect brain tissue levels of excitatory amino acids in a phenotype-, compound-, dose-, and region-specific manner.	/pubmed/21645556	Galanopoulos A, Polissidis A, Papadopoulou-Daifoti Z, Nomikos GG, Antoniou K.	Behav Brain Res. 2011 Oct 10;224(1):65-72. Epub 2011 May 27.	Behav Brain Res. 2011	PubMed	citation	PMID:21645556	pubmed	21645556	create date:2011/06/08 | first author:Galanopoulos A
Dysfunctional long-term potentiation-like plasticity in schizophrenia revealed by transcranial direct current stimulation.	/pubmed/21645555	Hasan A, Nitsche MA, Rein B, Schneider-Axmann T, Guse B, Gruber O, Falkai P, Wobrock T.	Behav Brain Res. 2011 Oct 10;224(1):15-22. Epub 2011 May 30.	Behav Brain Res. 2011	PubMed	citation	PMID:21645555	pubmed	21645555	create date:2011/06/08 | first author:Hasan A
Early life stress decreases hippocampal BDNF content and exacerbates recognition memory deficits induced by repeated D-amphetamine exposure.	/pubmed/21645554	de Lima MN, Presti-Torres J, Vedana G, Alcalde LA, Stertz L, Fries GR, Roesler R, Andersen ML, Quevedo J, Kapczinski F, Schröder N.	Behav Brain Res. 2011 Oct 10;224(1):100-6. Epub 2011 May 27.	Behav Brain Res. 2011	PubMed	citation	PMID:21645554	pubmed	21645554	create date:2011/06/08 | first author:de Lima MN
Effects of the 5-HT(6) receptor agonist ST 1936 on depression- and anhedonia-like experimental models.	/pubmed/21645553	Scheggi S, Marchese G, Borsini F, Bordi F, De Montis MG.	Behav Brain Res. 2011 Oct 10;224(1):35-43. Epub 2011 May 27.	Behav Brain Res. 2011	PubMed	citation	PMID:21645553	pubmed	21645553	create date:2011/06/08 | first author:Scheggi S
The influence of extrinsic motivation on competition-based selection.	/pubmed/21645552	Sänger J, Wascher E.	Behav Brain Res. 2011 Oct 10;224(1):58-64. Epub 2011 May 27.	Behav Brain Res. 2011	PubMed	citation	PMID:21645552	pubmed	21645552	create date:2011/06/08 | first author:Sänger J
Behavioral effects of elevated expression of human equilibrative nucleoside transporter 1 in mice.	/pubmed/21645551	Kost S, Sun C, Xiong W, Graham K, Cass CE, Young JD, Albensi BC, Parkinson FE.	Behav Brain Res. 2011 Oct 10;224(1):44-9. Epub 2011 May 27.	Behav Brain Res. 2011	PubMed	citation	PMID:21645551	pubmed	21645551	create date:2011/06/08 | first author:Kost S
Missense mutation of the reticulon-4 receptor alters spatial memory and social interaction in mice.	/pubmed/21645550	Lazar NL, Singh S, Paton T, Clapcote SJ, Gondo Y, Fukumura R, Roder JC, Cain DP.	Behav Brain Res. 2011 Oct 10;224(1):73-9. Epub 2011 May 27.	Behav Brain Res. 2011	PubMed	citation	PMID:21645550	pubmed	21645550	create date:2011/06/08 | first author:Lazar NL
Chlordiazepoxide and lavender oil alter unconditioned anxiety-induced c-fos expression in the rat brain.	/pubmed/21641938	Shaw D, Norwood K, Leslie JC.	Behav Brain Res. 2011 Oct 10;224(1):1-7. Epub 2011 May 27.	Behav Brain Res. 2011	PubMed	citation	PMID:21641938	pubmed	21641938	create date:2011/06/07 | first author:Shaw D
Dissociations within short-term memory in GluA1 AMPA receptor subunit knockout mice.	/pubmed/21641937	Taylor AM, Niewoehner B, Seeburg PH, Sprengel R, Rawlins JN, Bannerman DM, Sanderson DJ.	Behav Brain Res. 2011 Oct 10;224(1):8-14. Epub 2011 May 27.	Behav Brain Res. 2011	PubMed	citation	PMID:21641937	pubmed	21641937	create date:2011/06/07 | first author:Taylor AM
Adult neurogenesis: Optimizing hippocampal function to suit the environment.	/pubmed/21624398	Glasper ER, Schoenfeld TJ, Gould E.	Behav Brain Res. 2012 Feb 14;227(2):380-3. Epub 2011 May 23.	Behav Brain Res. 2012	PubMed	citation	PMID:21624398	pubmed	21624398	create date:2011/06/01 | first author:Glasper ER
Central effects of a local inflammation in three commonly used mouse strains with a different anxious phenotype.	/pubmed/21624397	Benatti C, Alboni S, Montanari C, Caggia F, Tascedda F, Brunello N, Blom JM.	Behav Brain Res. 2011 Oct 10;224(1):23-34. Epub 2011 May 23.	Behav Brain Res. 2011	PubMed	citation	PMID:21624397	pubmed	21624397	create date:2011/06/01 | first author:Benatti C
Exercise prevents sleep deprivation-associated anxiety-like behavior in rats: potential role of oxidative stress mechanisms.	/pubmed/21621560	Vollert C, Zagaar M, Hovatta I, Taneja M, Vu A, Dao A, Levine A, Alkadhi K, Salim S.	Behav Brain Res. 2011 Oct 31;224(2):233-40. Epub 2011 May 19.	Behav Brain Res. 2011	PubMed	citation	PMID:21621560	pubmed	21621560	create date:2011/05/31 | first author:Vollert C
Title	URL	Description	Details	ShortDetails	Resource	Type	Identifiers	Db	EntrezUID	Properties
Is there a role for young hippocampal neurons in adaptation to stress?	/pubmed/21621559	Dranovsky A, Leonardo ED.	Behav Brain Res. 2012 Feb 14;227(2):371-5. Epub 2011 May 19.	Behav Brain Res. 2012	PubMed	citation	PMID:21621559	pubmed	21621559	create date:2011/05/31 | first author:Dranovsky A
Novel claustrum activation observed during a visuomotor adaptation task using a viewing window paradigm.	/pubmed/21621558	Baugh LA, Lawrence JM, Marotta JJ.	Behav Brain Res. 2011 Oct 1;223(2):395-402. Epub 2011 May 19.	Behav Brain Res. 2011	PubMed	citation	PMID:21621558	pubmed	21621558	create date:2011/05/31 | first author:Baugh LA
Cognitive side effects of cancer therapy demonstrate a functional role for adult neurogenesis.	/pubmed/21621557	Monje M, Dietrich J.	Behav Brain Res. 2012 Feb 14;227(2):376-9. Epub 2011 May 23.	Behav Brain Res. 2012	PubMed	citation	PMID:21621557	pubmed	21621557	create date:2011/05/31 | first author:Monje M
ICV STZ induced impairment in memory and neuronal mitochondrial function: A protective role of nicotinic receptor.	/pubmed/21620901	Saxena G, Patro IK, Nath C.	Behav Brain Res. 2011 Oct 10;224(1):50-7. Epub 2011 May 20.	Behav Brain Res. 2011	PubMed	citation	PMID:21620901	pubmed	21620901	create date:2011/05/31 | first author:Saxena G
Sex-specific neuroendocrine and behavioral phenotypes in hypomorphic Type II Neuregulin 1 rats.	/pubmed/21620900	Taylor SB, Markham JA, Taylor AR, Kanaskie BZ, Koenig JI.	Behav Brain Res. 2011 Oct 31;224(2):223-32. Epub 2011 May 19.	Behav Brain Res. 2011	PubMed	citation	PMID:21620900	pubmed	21620900	create date:2011/05/31 | first author:Taylor SB
Abnormal functional connectivity in patients with vascular cognitive impairment, no dementia: a resting-state functional magnetic resonance imaging study.	/pubmed/21605598	Sun YW, Qin LD, Zhou Y, Xu Q, Qian LJ, Tao J, Xu JR.	Behav Brain Res. 2011 Oct 1;223(2):388-94. Epub 2011 May 13.	Behav Brain Res. 2011	PubMed	citation	PMID:21605598	pubmed	21605598	create date:2011/05/25 | first author:Sun YW
Do transmembrane domain neuregulin 1 mutant mice exhibit a reliable sensorimotor gating deficit?	/pubmed/21605597	Karl T, Burne TH, Van den Buuse M, Chesworth R.	Behav Brain Res. 2011 Oct 1;223(2):336-41. Epub 2011 May 13.	Behav Brain Res. 2011	PubMed	citation	PMID:21605597	pubmed	21605597	create date:2011/05/25 | first author:Karl T
Maternal voluntary drinking in C57BL/6J mice: advancing a model for fetal alcohol spectrum disorders.	/pubmed/21601595	Kleiber ML, Wright E, Singh SM.	Behav Brain Res. 2011 Oct 1;223(2):376-87. Epub 2011 May 14.	Behav Brain Res. 2011	PubMed	citation	PMID:21601595	pubmed	21601595	create date:2011/05/24 | first author:Kleiber ML
Food restriction dissociates sexual motivation, sexual performance, and the rewarding consequences of copulation in female Syrian hamsters.	/pubmed/21600244	Klingerman CM, Patel A, Hedges VL, Meisel RL, Schneider JE.	Behav Brain Res. 2011 Oct 1;223(2):356-70. Epub 2011 May 10.	Behav Brain Res. 2011	PubMed	citation	PMID:21600244	pubmed	21600244	create date:2011/05/24 | first author:Klingerman CM
Role for purinergic receptors in memory processing in young chicks.	/pubmed/21600243	Cronin C, Edwards TM, Gibbs ME.	Behav Brain Res. 2011 Oct 1;223(2):417-20. Epub 2011 May 10.	Behav Brain Res. 2011	PubMed	citation	PMID:21600243	pubmed	21600243	create date:2011/05/24 | first author:Cronin C
Stress-induced depressive behaviors are correlated with Par-4 and DRD2 expression in rat striatum.	/pubmed/21596067	Zhu X, Peng S, Zhang S, Zhang X.	Behav Brain Res. 2011 Oct 1;223(2):329-35. Epub 2011 May 8.	Behav Brain Res. 2011	PubMed	citation	PMID:21596067	pubmed	21596067	create date:2011/05/21 | first author:Zhu X
Age-related differences in the anticipation of future rewards.	/pubmed/21596066	Maasberg DW, Shelley LE, Gracian EI, Gilbert PE.	Behav Brain Res. 2011 Oct 1;223(2):371-5. Epub 2011 May 10.	Behav Brain Res. 2011	PubMed	citation	PMID:21596066	pubmed	21596066	create date:2011/05/21 | first author:Maasberg DW
Posttrial d-cycloserine enhances the emotional memory of an incentive downshift event.	/pubmed/21596065	Norris JN, Ortega LA, Papini MR.	Behav Brain Res. 2011 Oct 1;223(2):348-55. Epub 2011 May 7.	Behav Brain Res. 2011	PubMed	citation	PMID:21596065	pubmed	21596065	create date:2011/05/21 | first author:Norris JN
Neural correlates related to action observation in expert archers.	/pubmed/21575660	Kim YT, Seo JH, Song HJ, Yoo DS, Lee HJ, Lee J, Lee G, Kwon E, Kim JG, Chang Y.	Behav Brain Res. 2011 Oct 1;223(2):342-7. Epub 2011 May 10.	Behav Brain Res. 2011	PubMed	citation	PMID:21575660	pubmed	21575660	create date:2011/05/18 | first author:Kim YT
Cocaine enhances resistance to extinction of responding for brain-stimulation reward in adult prenatally stressed rats.	/pubmed/21575659	Gao S, Suenaga T, Oki Y, Yukie M, Nakahara D.	Behav Brain Res. 2011 Oct 1;223(2):411-6. Epub 2011 May 7.	Behav Brain Res. 2011	PubMed	citation	PMID:21575659	pubmed	21575659	create date:2011/05/18 | first author:Gao S
Reversal of long-term methamphetamine sensitization by combination of pergolide with ondansetron or ketanserin, but not mirtazapine.	/pubmed/21571009	Bhatia KS, Szabo ST, Fowler JC, Wetsel WC, Lee TH.	Behav Brain Res. 2011 Sep 30;223(1):227-32. Epub 2011 May 7.	Behav Brain Res. 2011	PubMed	citation	PMID:21571009	pubmed	21571009	create date:2011/05/17 | first author:Bhatia KS
General learning ability regulates exploration through its influence on rate of habituation.	/pubmed/21571008	Light KR, Grossman H, Kolata S, Wass C, Matzel LD.	Behav Brain Res. 2011 Oct 1;223(2):297-309. Epub 2011 May 6.	Behav Brain Res. 2011	PubMed	citation	PMID:21571008	pubmed	21571008	create date:2011/05/17 | first author:Light KR
Genetic reduction of group 1 metabotropic glutamate receptors alters select behaviors in a mouse model for fragile X syndrome.	/pubmed/21571007	Thomas AM, Bui N, Graham D, Perkins JR, Yuva-Paylor LA, Paylor R.	Behav Brain Res. 2011 Oct 1;223(2):310-21. Epub 2011 May 6.	Behav Brain Res. 2011	PubMed	citation	PMID:21571007	pubmed	21571007	create date:2011/05/17 | first author:Thomas AM
Accelerated maternal responding following intra-VTA pertussis toxin treatment.	/pubmed/21571006	Byrnes JJ, Gleason ED, Schoen MT, Lovelock DF, Carini LM, Byrnes EM, Bridges RS.	Behav Brain Res. 2011 Oct 1;223(2):322-8. Epub 2011 May 6.	Behav Brain Res. 2011	PubMed	citation	PMID:21571006	pubmed	21571006	create date:2011/05/17 | first author:Byrnes JJ
Modeling mania: Further validation for Black Swiss mice as model animals.	/pubmed/21570428	Hannah-Poquette C, Anderson GW, Flaisher-Grinberg S, Wang J, Meinerding TM, Einat H.	Behav Brain Res. 2011 Sep 30;223(1):222-6. Epub 2011 May 6.	Behav Brain Res. 2011	PubMed	citation	PMID:21570428	pubmed	21570428	create date:2011/05/17 | first author:Hannah-Poquette C
WITHDRAWN: Anterior cingulate cortex substitutes for the impaired retrieval role of prelimbic cortex in trace eyeblink conditioning.	/pubmed/21570427	Wu GY, Fan ZL, Li X, Wu B, Fan R, Sui JF.	Behav Brain Res. 2011 May 5. [Epub ahead of print]	Behav Brain Res. 2011	PubMed	citation	PMID:21570427	pubmed	21570427	create date:2011/05/17 | first author:Wu GY
Differential regional brain responses to induced maternal behavior in rats measured by cytochrome oxidase immunohistochemistry.	/pubmed/21569801	Pérez-Laso C, Rubio S, Martín JL, Gómez F, Segovia S, Del Cerro MC.	Behav Brain Res. 2011 Oct 1;223(2):293-6. Epub 2011 May 5.	Behav Brain Res. 2011	PubMed	citation	PMID:21569801	pubmed	21569801	create date:2011/05/17 | first author:Pérez-Laso C
Non-effective increase of fMRI-activation for motor performance in elder individuals.	/pubmed/21569800	Loibl M, Beutling W, Kaza E, Lotze M.	Behav Brain Res. 2011 Oct 1;223(2):280-6. Epub 2011 May 6.	Behav Brain Res. 2011	PubMed	citation	PMID:21569800	pubmed	21569800	create date:2011/05/17 | first author:Loibl M
Nucleus of the solitary tract and flavor aversion learning: relevance in concurrent but not sequential behavioral test.	/pubmed/21565224	Mediavilla C, Bernal A, Mahía J, Puerto A.	Behav Brain Res. 2011 Oct 1;223(2):287-92. Epub 2011 May 5.	Behav Brain Res. 2011	PubMed	citation	PMID:21565224	pubmed	21565224	create date:2011/05/14 | first author:Mediavilla C
The novel δ opioid receptor agonist KNT-127 produces antidepressant-like and antinociceptive effects in mice without producing convulsions.	/pubmed/21565223	Saitoh A, Sugiyama A, Nemoto T, Fujii H, Wada K, Oka J, Nagase H, Yamada M.	Behav Brain Res. 2011 Oct 1;223(2):271-9. Epub 2011 May 5.	Behav Brain Res. 2011	PubMed	citation	PMID:21565223	pubmed	21565223	create date:2011/05/14 | first author:Saitoh A
Withdrawal from chronic cocaine administration induces deficits in brain reward function in C57BL/6J mice.	/pubmed/21557971	Stoker AK, Markou A.	Behav Brain Res. 2011 Sep 30;223(1):176-81. Epub 2011 May 5.	Behav Brain Res. 2011	PubMed	citation	PMID:21557971	pubmed	21557971	create date:2011/05/12 | first author:Stoker AK
The role of neurogenesis in olfaction-dependent behaviors.	/pubmed/21557970	Kageyama R, Imayoshi I, Sakamoto M.	Behav Brain Res. 2012 Feb 14;227(2):459-63. Epub 2011 May 3.	Behav Brain Res. 2012	PubMed	citation	PMID:21557970	pubmed	21557970	create date:2011/05/12 | first author:Kageyama R
Serotonin transporter genotype x construction stress interaction in rats.	/pubmed/21549766	Schipper P, Nonkes LJ, Karel P, Kiliaan AJ, Homberg JR.	Behav Brain Res. 2011 Sep 30;223(1):169-75. Epub 2011 Apr 27. Erratum in: Behav Brain Res. 2012 Feb 1;227(1):310.	Behav Brain Res. 2011	PubMed	citation	PMID:21549766	pubmed	21549766	create date:2011/05/10 | first author:Schipper P
Involvement of endocannabinoids in antidepressant and anti-compulsive effect of fluoxetine in mice.	/pubmed/21549765	Umathe SN, Manna SS, Jain NS.	Behav Brain Res. 2011 Sep 30;223(1):125-34. Epub 2011 Apr 28.	Behav Brain Res. 2011	PubMed	citation	PMID:21549765	pubmed	21549765	create date:2011/05/10 | first author:Umathe SN
Expression of activity-regulated cytoskeleton-associated protein (Arc/Arg3.1) in the nucleus accumbens is critical for the acquisition, expression and reinstatement of morphine-induced conditioned place preference.	/pubmed/21549764	Lv XF, Xu Y, Han JS, Cui CL.	Behav Brain Res. 2011 Sep 30;223(1):182-91. Epub 2011 Apr 27.	Behav Brain Res. 2011	PubMed	citation	PMID:21549764	pubmed	21549764	create date:2011/05/10 | first author:Lv XF
Individual differences in novelty-seeking predict differential responses to chronic antidepressant treatment through sex- and phenotype-dependent neurochemical signatures.	/pubmed/21549763	Pitychoutis PM, Pallis EG, Mikail HG, Papadopoulou-Daifoti Z.	Behav Brain Res. 2011 Sep 30;223(1):154-68. Epub 2011 Apr 27.	Behav Brain Res. 2011	PubMed	citation	PMID:21549763	pubmed	21549763	create date:2011/05/10 | first author:Pitychoutis PM
A novel high-throughput imaging system for automated analyses of avoidance behavior in zebrafish larvae.	/pubmed/21549762	Pelkowski SD, Kapoor M, Richendrfer HA, Wang X, Colwill RM, Creton R.	Behav Brain Res. 2011 Sep 30;223(1):135-44. Epub 2011 Apr 28.	Behav Brain Res. 2011	PubMed	citation	PMID:21549762	pubmed	21549762	create date:2011/05/10 | first author:Pelkowski SD
Accurate performance of a rat model of schizophrenia in the water maze depends on visual cue availability and stability: a distortion in cognitive mapping abilities?	/pubmed/21549761	Preissmann D, Bertholet L, Sierro G, Cabungcal JH, Schenk F.	Behav Brain Res. 2011 Sep 30;223(1):145-53. Epub 2011 Apr 27.	Behav Brain Res. 2011	PubMed	citation	PMID:21549761	pubmed	21549761	create date:2011/05/10 | first author:Preissmann D
Simultaneous multisite recordings of neural ensemble responses in the motor cortex of behaving rats to peripheral noxious heat and chemical stimuli.	/pubmed/21549760	Wang CM, Yang L, Lu D, Lu YF, Chen XF, Yu YQ, Li Z, Zhang FK, Li H, Chen J.	Behav Brain Res. 2011 Sep 30;223(1):192-202. Epub 2011 Apr 27.	Behav Brain Res. 2011	PubMed	citation	PMID:21549760	pubmed	21549760	create date:2011/05/10 | first author:Wang CM
Omission of the habituation procedure in the acquisition of a working memory task - evidence from Balb/c, C57/BL6J, and CD-1 mice.	/pubmed/21549759	Ennaceur A.	Behav Brain Res. 2011 Sep 30;223(1):203-10. Epub 2011 Apr 27.	Behav Brain Res. 2011	PubMed	citation	PMID:21549759	pubmed	21549759	create date:2011/05/10 | first author:Ennaceur A
Running in laboratory and wild rodents: Differences in context sensitivity and plasticity of hippocampal neurogenesis.	/pubmed/21549157	Klaus F, Amrein I.	Behav Brain Res. 2012 Feb 14;227(2):363-70. Epub 2011 Apr 27.	Behav Brain Res. 2012	PubMed	citation	PMID:21549157	pubmed	21549157	create date:2011/05/10 | first author:Klaus F
The effects of a high-fat sucrose diet on functional outcome following cortical contusion injury in the rat.	/pubmed/21549156	Hoane MR, Swan AA, Heck SE.	Behav Brain Res. 2011 Sep 30;223(1):119-24. Epub 2011 Apr 27.	Behav Brain Res. 2011	PubMed	citation	PMID:21549156	pubmed	21549156	create date:2011/05/10 | first author:Hoane MR
Persistent behavioral impairments and alterations of brain dopamine system after early postnatal administration of thimerosal in rats.	/pubmed/21549155	Olczak M, Duszczyk M, Mierzejewski P, Meyza K, Majewska MD.	Behav Brain Res. 2011 Sep 30;223(1):107-18. Epub 2011 Apr 28.	Behav Brain Res. 2011	PubMed	citation	PMID:21549155	pubmed	21549155	create date:2011/05/10 | first author:Olczak M
Zinc transporter ZnT3 is involved in memory dependent on the hippocampus and perirhinal cortex.	/pubmed/21545813	Martel G, Hevi C, Kane-Goldsmith N, Shumyatsky GP.	Behav Brain Res. 2011 Sep 30;223(1):233-8. Epub 2011 Apr 27.	Behav Brain Res. 2011	PubMed	citation	PMID:21545813	pubmed	21545813	create date:2011/05/07 | first author:Martel G
Neonatal exposure to propofol affects BDNF but not CaMKII, GAP-43, synaptophysin and tau in the neonatal brain and causes an altered behavioural response to diazepam in the adult mouse brain.	/pubmed/21540061	Pontén E, Fredriksson A, Gordh T, Eriksson P, Viberg H.	Behav Brain Res. 2011 Sep 30;223(1):75-80. Epub 2011 Apr 21.	Behav Brain Res. 2011	PubMed	citation	PMID:21540061	pubmed	21540061	create date:2011/05/05 | first author:Pontén E
Schedule-induced polydipsia in the spontaneously hypertensive rat and its relation to impulsive behaviour.	/pubmed/21540060	Ibias J, Pellón R.	Behav Brain Res. 2011 Sep 30;223(1):58-69. Epub 2011 Apr 21.	Behav Brain Res. 2011	PubMed	citation	PMID:21540060	pubmed	21540060	create date:2011/05/05 | first author:Ibias J
Significant effects of 4-aminopyridine and tetraethylammonium in the treatment of 6-hydroxydopamine-induced Parkinson's disease.	/pubmed/21540059	Haghdoost-Yazdi H, Faraji A, Fraidouni N, Movahedi M, Hadibeygi E, Vaezi F.	Behav Brain Res. 2011 Sep 30;223(1):70-4. Epub 2011 Apr 21.	Behav Brain Res. 2011	PubMed	citation	PMID:21540059	pubmed	21540059	create date:2011/05/05 | first author:Haghdoost-Yazdi H
Retrospective revaluation and its neural circuit in rats.	/pubmed/21539862	San-Galli A, Marchand AR, Decorte L, Di Scala G.	Behav Brain Res. 2011 Oct 1;223(2):262-70. Epub 2011 Apr 22.	Behav Brain Res. 2011	PubMed	citation	PMID:21539862	pubmed	21539862	create date:2011/05/05 | first author:San-Galli A
Role of vascular endothelial growth factor in adult hippocampal neurogenesis: Implications for the pathophysiology and treatment of depression.	/pubmed/21536078	Fournier NM, Duman RS.	Behav Brain Res. 2012 Feb 14;227(2):440-9. Epub 2011 Apr 22.	Behav Brain Res. 2012	PubMed	citation	PMID:21536078	pubmed	21536078	create date:2011/05/04 | first author:Fournier NM
The structural and functional connectivity of the amygdala: from normal emotion to pathological anxiety.	/pubmed/21536077	Kim MJ, Loucks RA, Palmer AL, Brown AC, Solomon KM, Marchante AN, Whalen PJ.	Behav Brain Res. 2011 Oct 1;223(2):403-10. Epub 2011 Apr 22. Review.	Behav Brain Res. 2011	PubMed	citation	PMID:21536077	pubmed	21536077	create date:2011/05/04 | first author:Kim MJ
Use it or lose it: How neurogenesis keeps the brain fit for learning.	/pubmed/21536076	Shors TJ, Anderson ML, Curlik DM 2nd, Nokia MS.	Behav Brain Res. 2012 Feb 14;227(2):450-8. Epub 2011 Apr 22.	Behav Brain Res. 2012	PubMed	citation	PMID:21536076	pubmed	21536076	create date:2011/05/04 | first author:Shors TJ
How does the corpus callosum mediate interhemispheric transfer? A review.	/pubmed/21530590	van der Knaap LJ, van der Ham IJ.	Behav Brain Res. 2011 Sep 30;223(1):211-21. Epub 2011 Apr 21. Review.	Behav Brain Res. 2011	PubMed	citation	PMID:21530590	pubmed	21530590	create date:2011/05/03 | first author:van der Knaap LJ
A comparison of brain and behavioral effects of varenicline and nicotine in rats.	/pubmed/21527291	King J, Huang W, Chen W, Heffernan M, Shields J, Rane P, Bircher R, DiFranza JR.	Behav Brain Res. 2011 Sep 30;223(1):42-7. Epub 2011 Apr 17.	Behav Brain Res. 2011	PubMed	citation	PMID:21527291	pubmed	21527291	create date:2011/04/30 | first author:King J
Respiratory and sniffing behaviors throughout adulthood and aging in mice.	/pubmed/21524667	Wesson DW, Varga-Wesson AG, Borkowski AH, Wilson DA.	Behav Brain Res. 2011 Sep 30;223(1):99-106. Epub 2011 Apr 15.	Behav Brain Res. 2011	PubMed	citation	PMID:21524667	pubmed	21524667	create date:2011/04/29 | first author:Wesson DW
Executive control in chronic schizophrenia: A perspective from manual stimulus-response compatibility task performance.	/pubmed/21515312	Behrwind SD, Dafotakis M, Halfter S, Hobusch K, Berthold-Losleben M, Cieslik EC, Eickhoff SB.	Behav Brain Res. 2011 Sep 30;223(1):24-9. Epub 2011 Apr 14.	Behav Brain Res. 2011	PubMed	citation	PMID:21515312	pubmed	21515312	create date:2011/04/26 | first author:Behrwind SD
Title	URL	Description	Details	ShortDetails	Resource	Type	Identifiers	Db	EntrezUID	Properties
Maternal separation altered behavior and neuronal spine density without influencing amphetamine sensitization.	/pubmed/21515311	Muhammad A, Kolb B.	Behav Brain Res. 2011 Sep 30;223(1):7-16. Epub 2011 Apr 15.	Behav Brain Res. 2011	PubMed	citation	PMID:21515311	pubmed	21515311	create date:2011/04/26 | first author:Muhammad A
Dietary arginine depletion reduces depressive-like responses in male, but not female, mice.	/pubmed/21515310	Workman JL, Weber MD, Nelson RJ.	Behav Brain Res. 2011 Sep 30;223(1):81-7. Epub 2011 Apr 15.	Behav Brain Res. 2011	PubMed	citation	PMID:21515310	pubmed	21515310	create date:2011/04/26 | first author:Workman JL
Antidepressant-like effects of mineralocorticoid but not glucocorticoid antagonists in the lateral septum: interactions with the serotonergic system.	/pubmed/21515309	Mostalac-Preciado CR, de Gortari P, López-Rubalcava C.	Behav Brain Res. 2011 Sep 30;223(1):88-98. Epub 2011 Apr 14.	Behav Brain Res. 2011	PubMed	citation	PMID:21515309	pubmed	21515309	create date:2011/04/26 | first author:Mostalac-Preciado CR
Paired-associative stimulation can modulate muscle fatigue induced motor cortex excitability changes.	/pubmed/21515308	Milanović S, Filipović SR, Blesić S, Ilić TV, Dhanasekaran S, Ljubisavljević M.	Behav Brain Res. 2011 Sep 30;223(1):30-5. Epub 2011 Apr 15.	Behav Brain Res. 2011	PubMed	citation	PMID:21515308	pubmed	21515308	create date:2011/04/26 | first author:Milanović S
Sporadic dementia of Alzheimer's type induced by streptozotocin promotes anxiogenic behavior in mice.	/pubmed/21515307	Pinton S, da Rocha JT, Gai BM, Nogueira CW.	Behav Brain Res. 2011 Sep 30;223(1):1-6. Epub 2011 Apr 15.	Behav Brain Res. 2011	PubMed	citation	PMID:21515307	pubmed	21515307	create date:2011/04/26 | first author:Pinton S
The effects of galantamine on nicotine withdrawal-induced deficits in contextual fear conditioning in C57BL/6 mice.	/pubmed/21514327	Wilkinson DS, Gould TJ.	Behav Brain Res. 2011 Sep 30;223(1):53-7. Epub 2011 Apr 14.	Behav Brain Res. 2011	PubMed	citation	PMID:21514327	pubmed	21514327	create date:2011/04/26 | first author:Wilkinson DS
Soluble Aβ levels correlate with cognitive deficits in the 12-month-old APPswe/PS1dE9 mouse model of Alzheimer's disease.	/pubmed/21513747	Zhang W, Hao J, Liu R, Zhang Z, Lei G, Su C, Miao J, Li Z.	Behav Brain Res. 2011 Sep 23;222(2):342-50. Epub 2011 Apr 14.	Behav Brain Res. 2011	PubMed	citation	PMID:21513747	pubmed	21513747	create date:2011/04/26 | first author:Zhang W
Narcoleptic episodes in orexin-deficient mice are increased by both attractive and aversive odors.	/pubmed/21510981	Morawska M, Buchi M, Fendt M.	Behav Brain Res. 2011 Sep 23;222(2):397-400. Epub 2011 Apr 12.	Behav Brain Res. 2011	PubMed	citation	PMID:21510981	pubmed	21510981	create date:2011/04/23 | first author:Morawska M
Viral-mediated expression of a constitutively active form of CREB in the dentate gyrus does not induce abnormally enduring fear memory.	/pubmed/21510980	Vetere G, Marchetti C, Benevento M, Tafi E, Marie H, Ammassari-Teule M.	Behav Brain Res. 2011 Sep 23;222(2):394-6. Epub 2011 Apr 12.	Behav Brain Res. 2011	PubMed	citation	PMID:21510980	pubmed	21510980	create date:2011/04/23 | first author:Vetere G
DRD2/ANKK1 TaqI A polymorphism affects corticostriatal activity in response to negative affective facial stimuli.	/pubmed/21510979	Lee BT, Lee HY, Han C, Pae CU, Tae WS, Lee MS, Joe SH, Jung IK, Ham BJ.	Behav Brain Res. 2011 Sep 30;223(1):36-41. Epub 2011 Apr 12.	Behav Brain Res. 2011	PubMed	citation	PMID:21510979	pubmed	21510979	create date:2011/04/23 | first author:Lee BT
Regional cerebral blood flow and aberrant motor behaviour in Alzheimer's disease.	/pubmed/21507335	Reilly TJ, Staff RT, Ahearn TS, Bentham P, Wischik CM, Murray AD.	Behav Brain Res. 2011 Sep 23;222(2):375-9. Epub 2011 Apr 12.	Behav Brain Res. 2011	PubMed	citation	PMID:21507335	pubmed	21507335	create date:2011/04/22 | first author:Reilly TJ
Rats prone to attribute incentive salience to reward cues are also prone to impulsive action.	/pubmed/21507334	Lovic V, Saunders BT, Yager LM, Robinson TE.	Behav Brain Res. 2011 Oct 1;223(2):255-61. Epub 2011 Apr 12.	Behav Brain Res. 2011	PubMed	citation	PMID:21507334	pubmed	21507334	create date:2011/04/22 | first author:Lovic V
The genetics of colored sequence synesthesia: suggestive evidence of linkage to 16q and genetic heterogeneity for the condition.	/pubmed/21504763	Tomson SN, Avidan N, Lee K, Sarma AK, Tushe R, Milewicz DM, Bray M, Leal SM, Eagleman DM.	Behav Brain Res. 2011 Sep 30;223(1):48-52. Epub 2011 Apr 8.	Behav Brain Res. 2011	PubMed	citation	PMID:21504763	pubmed	21504763	create date:2011/04/21 | first author:Tomson SN
The impact of environmental enrichment in laboratory rats--behavioural and neurochemical aspects.	/pubmed/21504762	Simpson J, Kelly JP.	Behav Brain Res. 2011 Sep 12;222(1):246-64. Epub 2011 Apr 12. Review.	Behav Brain Res. 2011	PubMed	citation	PMID:21504762	pubmed	21504762	create date:2011/04/21 | first author:Simpson J
Effects of chronic stress and corticosterone on sialidase activity in the rat hippocampus.	/pubmed/21501633	Wielgat P, Walesiuk A, Braszko JJ.	Behav Brain Res. 2011 Sep 23;222(2):363-7. Epub 2011 Apr 8.	Behav Brain Res. 2011	PubMed	citation	PMID:21501633	pubmed	21501633	create date:2011/04/20 | first author:Wielgat P
Electrical high frequency stimulation in the dorsal striatum: Effects on response learning and on GABA levels in rats.	/pubmed/21501632	Schumacher A, de Vasconcelos AP, Lecourtier L, Moser A, Cassel JC.	Behav Brain Res. 2011 Sep 23;222(2):368-74. Epub 2011 Apr 8.	Behav Brain Res. 2011	PubMed	citation	PMID:21501632	pubmed	21501632	create date:2011/04/20 | first author:Schumacher A
Hippocampal GluR1 associates with behavior in the elevated plus maze and shows sex differences.	/pubmed/21497621	Xiang X, Huang W, Haile CN, Kosten TA.	Behav Brain Res. 2011 Sep 23;222(2):326-31. Epub 2011 Apr 7.	Behav Brain Res. 2011	PubMed	citation	PMID:21497621	pubmed	21497621	create date:2011/04/19 | first author:Xiang X
Opposing roles for dopamine D1- and D2-like receptors in discrete cue-induced reinstatement of food seeking.	/pubmed/21497172	Ball KT, Combs TA, Beyer DN.	Behav Brain Res. 2011 Sep 23;222(2):390-3. Epub 2011 Apr 7.	Behav Brain Res. 2011	PubMed	citation	PMID:21497172	pubmed	21497172	create date:2011/04/19 | first author:Ball KT
Electrolytic lesions of the bed nucleus of the stria terminalis disrupt freezing and startle potentiation in a conditioned context.	/pubmed/21497171	Luyten L, van Kuyck K, Vansteenwegen D, Nuttin B.	Behav Brain Res. 2011 Sep 23;222(2):357-62. Epub 2011 Apr 7.	Behav Brain Res. 2011	PubMed	citation	PMID:21497171	pubmed	21497171	create date:2011/04/19 | first author:Luyten L
Sharing stressful experiences attenuates anxiety-related cognitive and sleep impairments.	/pubmed/21497170	Macone BW, O'Malley M, Datta S.	Behav Brain Res. 2011 Sep 23;222(2):351-6. Epub 2011 Apr 7.	Behav Brain Res. 2011	PubMed	citation	PMID:21497170	pubmed	21497170	create date:2011/04/19 | first author:Macone BW
Impairments of exploration and memory after systemic or prelimbic D1-receptor antagonism in rats.	/pubmed/21497169	Clausen B, Schachtman TR, Mark LT, Reinholdt M, Christoffersen GR.	Behav Brain Res. 2011 Oct 1;223(2):241-54. Epub 2011 Apr 7.	Behav Brain Res. 2011	PubMed	citation	PMID:21497169	pubmed	21497169	create date:2011/04/19 | first author:Clausen B
Effects of a selective Y2R antagonist, JNJ-31020028, on nicotine abstinence-related social anxiety-like behavior, neuropeptide Y and corticotropin releasing factor mRNA levels in the novelty-seeking phenotype.	/pubmed/21497168	Aydin C, Oztan O, Isgor C.	Behav Brain Res. 2011 Sep 23;222(2):332-41. Epub 2011 Apr 8.	Behav Brain Res. 2011	PubMed	citation	PMID:21497168	pubmed	21497168	create date:2011/04/19 | first author:Aydin C
Administration of clozapine to a mother rat potentiates pup ultrasonic vocalization in response to separation and re-separation: contrast with haloperidol.	/pubmed/21473887	Li M, He W, Heupel K.	Behav Brain Res. 2011 Sep 23;222(2):385-9. Epub 2011 Apr 5.	Behav Brain Res. 2011	PubMed	citation	PMID:21473887	pubmed	21473887	create date:2011/04/09 | first author:Li M
Interfering effect and mechanism of neuregulin on experimental dementia model in rats.	/pubmed/21473886	Chen Y, Zhang M, Li Q, Guo Y, Ding W, Wang L, Zhou Z, Chen X.	Behav Brain Res. 2011 Sep 23;222(2):321-5. Epub 2011 Apr 5.	Behav Brain Res. 2011	PubMed	citation	PMID:21473886	pubmed	21473886	create date:2011/04/09 | first author:Chen Y
Recurrent perseveration correlates with abnormal repetitive locomotion in adult mink but is not reduced by environmental enrichment.	/pubmed/21466825	Dallaire JA, Meagher RK, Díez-León M, Garner JP, Mason GJ.	Behav Brain Res. 2011 Oct 31;224(2):213-22. Epub 2011 Apr 2.	Behav Brain Res. 2011	PubMed	citation	PMID:21466825	pubmed	21466825	create date:2011/04/07 | first author:Dallaire JA
Changes in behaviour and cytokine expression upon a peripheral immune challenge.	/pubmed/21466824	Bay-Richter C, Janelidze S, Hallberg L, Brundin L.	Behav Brain Res. 2011 Sep 12;222(1):193-9. Epub 2011 Apr 2.	Behav Brain Res. 2011	PubMed	citation	PMID:21466824	pubmed	21466824	create date:2011/04/07 | first author:Bay-Richter C
Neurosteroids infusion into the CA1 hippocampal region on exploration, anxiety-like behaviour and aversive learning.	/pubmed/21463656	Mòdol L, Darbra S, Pallarès M.	Behav Brain Res. 2011 Sep 12;222(1):223-9. Epub 2011 Apr 2.	Behav Brain Res. 2011	PubMed	citation	PMID:21463656	pubmed	21463656	create date:2011/04/06 | first author:Mòdol L
Anxiolytic-like effect of central administration of NOP receptor antagonist UFP-101 in rats submitted to the elevated T-maze.	/pubmed/21459118	Duzzioni M, Duarte FS, Leme LR, Gavioli EC, De Lima TC.	Behav Brain Res. 2011 Sep 12;222(1):206-11. Epub 2011 Mar 31.	Behav Brain Res. 2011	PubMed	citation	PMID:21459118	pubmed	21459118	create date:2011/04/05 | first author:Duzzioni M
Telencephalic histopathology and changes in behavioural and neural plasticity in a murine model for metachromatic leukodystrophy.	/pubmed/21459117	Faldini E, Stroobants S, Lüllmann-Rauch R, Eckhardt M, Gieselmann V, Balschun D, D'Hooge R.	Behav Brain Res. 2011 Sep 23;222(2):309-14. Epub 2011 Apr 1.	Behav Brain Res. 2011	PubMed	citation	PMID:21459117	pubmed	21459117	create date:2011/04/05 | first author:Faldini E
Tongue force and timing deficits in a rat model of Parkinson disease.	/pubmed/21459116	Ciucci MR, Russell JA, Schaser AJ, Doll EJ, Vinney LM, Connor NP.	Behav Brain Res. 2011 Sep 23;222(2):315-20. Epub 2011 Apr 1.	Behav Brain Res. 2011	PubMed	citation	PMID:21459116	pubmed	21459116	create date:2011/04/05 | first author:Ciucci MR
The effect of reduced dopamine D4 receptor expression in the 5-choice continuous performance task: Separating response inhibition from premature responding.	/pubmed/21458500	Young JW, Powell SB, Scott CN, Zhou X, Geyer MA.	Behav Brain Res. 2011 Sep 12;222(1):183-92. Epub 2011 Mar 31.	Behav Brain Res. 2011	PubMed	citation	PMID:21458500	pubmed	21458500	create date:2011/04/05 | first author:Young JW
Downregulation of hypothalamic insulin receptor expression elicits depressive-like behaviors in rats.	/pubmed/21458499	Grillo CA, Piroli GG, Kaigler KF, Wilson SP, Wilson MA, Reagan LP.	Behav Brain Res. 2011 Sep 12;222(1):230-5. Epub 2011 Mar 31.	Behav Brain Res. 2011	PubMed	citation	PMID:21458499	pubmed	21458499	create date:2011/04/05 | first author:Grillo CA
Effect of cannabidiol in a MK-801-rodent model of aspects of schizophrenia.	/pubmed/21458498	Gururajan A, Taylor DA, Malone DT.	Behav Brain Res. 2011 Sep 23;222(2):299-308. Epub 2011 Mar 31.	Behav Brain Res. 2011	PubMed	citation	PMID:21458498	pubmed	21458498	create date:2011/04/05 | first author:Gururajan A
Altered prefrontal cortical function during processing of fear-relevant stimuli in pregnancy.	/pubmed/21458497	Roos A, Robertson F, Lochner C, Vythilingum B, Stein DJ.	Behav Brain Res. 2011 Sep 12;222(1):200-5. Epub 2011 Mar 31.	Behav Brain Res. 2011	PubMed	citation	PMID:21458497	pubmed	21458497	create date:2011/04/05 | first author:Roos A
Cholinergic hypofunction in MeCP2-308 mice: beneficial neurobehavioural effects of neonatal choline supplementation.	/pubmed/21457731	Ricceri L, De Filippis B, Fuso A, Laviola G.	Behav Brain Res. 2011 Aug 10;221(2):623-9. Epub 2011 Mar 30.	Behav Brain Res. 2011	PubMed	citation	PMID:21457731	pubmed	21457731	create date:2011/04/05 | first author:Ricceri L
Anxiolytic action of urocortin 3 fragments in mice.	/pubmed/21457730	Telegdy G, Kádár K, Tóth G.	Behav Brain Res. 2011 Sep 23;222(2):295-8. Epub 2011 Mar 30.	Behav Brain Res. 2011	PubMed	citation	PMID:21457730	pubmed	21457730	create date:2011/04/05 | first author:Telegdy G
The role of olfactory stimulus in adult mammalian neurogenesis.	/pubmed/21453729	Arisi GM, Foresti ML, Mukherjee S, Shapiro LA.	Behav Brain Res. 2012 Feb 14;227(2):356-62. Epub 2011 Mar 29.	Behav Brain Res. 2012	PubMed	citation	PMID:21453729	pubmed	21453729	create date:2011/04/02 | first author:Arisi GM
Changes in expression of splice cassettes of NMDA receptor GluN1 subunits within the frontal lobe and memory in mice during aging.	/pubmed/21443909	Das SR, Magnusson KR.	Behav Brain Res. 2011 Sep 12;222(1):122-33. Epub 2011 Apr 2.	Behav Brain Res. 2011	PubMed	citation	PMID:21443909	pubmed	21443909	create date:2011/03/30 | first author:Das SR
Serotonin 5-HT6 receptor blockade reverses the age-related deficits of recognition memory and working memory in mice.	/pubmed/21443908	Da Silva Costa-Aze V, Dauphin F, Boulouard M.	Behav Brain Res. 2011 Sep 12;222(1):134-40. Epub 2011 Apr 1.	Behav Brain Res. 2011	PubMed	citation	PMID:21443908	pubmed	21443908	create date:2011/03/30 | first author:Da Silva Costa-Aze V
Dentate gyrus neurogenesis, integration and microRNAs.	/pubmed/21443907	Luikart BW, Perederiy JV, Westbrook GL.	Behav Brain Res. 2012 Feb 14;227(2):348-55. Epub 2011 Apr 1.	Behav Brain Res. 2012	PubMed	citation	PMID:21443907	pubmed	21443907	create date:2011/03/30 | first author:Luikart BW
Spatial learning and memory impairment and increased locomotion in a transgenic amyloid precursor protein mouse model of Alzheimer's disease.	/pubmed/21443906	Walker JM, Fowler SW, Miller DK, Sun AY, Weisman GA, Wood WG, Sun GY, Simonyi A, Schachtman TR.	Behav Brain Res. 2011 Sep 12;222(1):169-75. Epub 2011 Apr 1.	Behav Brain Res. 2011	PubMed	citation	PMID:21443906	pubmed	21443906	create date:2011/03/30 | first author:Walker JM
Comparative study on the song behavior and song control nuclei in male and female Mongolian larks (Melanocorypha mongolica).	/pubmed/21440576	Zhang X, Zeng S, Zhang X, Zuo M.	Behav Brain Res. 2011 Sep 12;222(1):98-105. Epub 2011 Mar 31.	Behav Brain Res. 2011	PubMed	citation	PMID:21440576	pubmed	21440576	create date:2011/03/29 | first author:Zhang X
A detailed analysis of the early context extinction deficits seen in APPswe/PS1dE9 female mice and their relevance to preclinical Alzheimer's disease.	/pubmed/21440575	Bonardi C, de Pulford F, Jennings D, Pardon MC.	Behav Brain Res. 2011 Sep 12;222(1):89-97. Epub 2011 Mar 31.	Behav Brain Res. 2011	PubMed	citation	PMID:21440575	pubmed	21440575	create date:2011/03/29 | first author:Bonardi C
Physical activity and neural correlates of aging: a combined TMS/fMRI study.	/pubmed/21440574	McGregor KM, Zlatar Z, Kleim E, Sudhyadhom A, Bauer A, Phan S, Seeds L, Ford A, Manini TM, White KD, Kleim J, Crosson B.	Behav Brain Res. 2011 Sep 12;222(1):158-68. Epub 2011 Apr 1.	Behav Brain Res. 2011	PubMed	citation	PMID:21440574	pubmed	21440574	create date:2011/03/29 | first author:McGregor KM
Geometric information is required for allothetic navigation in mice.	/pubmed/21440573	Fellini L, Morellini F.	Behav Brain Res. 2011 Sep 23;222(2):380-4. Epub 2011 Mar 31.	Behav Brain Res. 2011	PubMed	citation	PMID:21440573	pubmed	21440573	create date:2011/03/29 | first author:Fellini L
Motor deficits on a ladder rung task in male and female adolescent and adult CGG knock-in mice.	/pubmed/21440572	Hunsaker MR, von Leden RE, Ta BT, Goodrich-Hunsaker NJ, Arque G, Kim K, Willemsen R, Berman RF.	Behav Brain Res. 2011 Sep 12;222(1):117-21. Epub 2011 Mar 31.	Behav Brain Res. 2011	PubMed	citation	PMID:21440572	pubmed	21440572	create date:2011/03/29 | first author:Hunsaker MR
Glucokinase inhibitor glucosamine stimulates feeding and activates hypothalamic neuropeptide Y and orexin neurons.	/pubmed/21440571	Zhou L, Yueh CY, Lam DD, Shaw J, Osundiji M, Garfield AS, Evans M, Heisler LK.	Behav Brain Res. 2011 Sep 12;222(1):274-8. Epub 2011 Apr 1.	Behav Brain Res. 2011	PubMed	citation	PMID:21440571	pubmed	21440571	create date:2011/03/29 | first author:Zhou L
Differential outcomes aid the formation of categorical relationships between stimuli.	/pubmed/21440010	Easton A, Child S, Lopez-Crespo G.	Behav Brain Res. 2011 Sep 12;222(1):270-3. Epub 2011 Mar 31.	Behav Brain Res. 2011	PubMed	citation	PMID:21440010	pubmed	21440010	create date:2011/03/29 | first author:Easton A
Sex differences and phase of light cycle modify chronic stress effects on anxiety and depressive-like behavior.	/pubmed/21440009	Huynh TN, Krigbaum AM, Hanna JJ, Conrad CD.	Behav Brain Res. 2011 Sep 12;222(1):212-22. Epub 2011 Mar 31.	Behav Brain Res. 2011	PubMed	citation	PMID:21440009	pubmed	21440009	create date:2011/03/29 | first author:Huynh TN
Brain activation during direct and indirect processing of positive and negative words.	/pubmed/21440008	Straube T, Sauer A, Miltner WH.	Behav Brain Res. 2011 Sep 12;222(1):66-72. Epub 2011 Mar 29.	Behav Brain Res. 2011	PubMed	citation	PMID:21440008	pubmed	21440008	create date:2011/03/29 | first author:Straube T
Title	URL	Description	Details	ShortDetails	Resource	Type	Identifiers	Db	EntrezUID	Properties
Depressive-like behaviour of mice lacking cellular prion protein.	/pubmed/21439331	Gadotti VM, Bonfield SP, Zamponi GW.	Behav Brain Res. 2012 Feb 14;227(2):319-23. Epub 2011 Mar 23.	Behav Brain Res. 2012	PubMed	citation	PMID:21439331	pubmed	21439331	create date:2011/03/29 | first author:Gadotti VM
Visual Wulst analyses where" and entopallium analyses "what" in the zebra finch visual system."	/pubmed/21435357	Watanabe S, Mayer U, Bischof HJ.	Behav Brain Res. 2011 Sep 12;222(1):51-6. Epub 2011 Mar 21.	Behav Brain Res. 2011	PubMed	citation	PMID:21435357	pubmed	21435357	create date:2011/03/26 | first author:Watanabe S
Executive control of perceptual features and abstract relations by baboons (Papio papio).	/pubmed/21435356	Bonté E, Flemming T, Fagot J.	Behav Brain Res. 2011 Sep 12;222(1):176-82. Epub 2011 Mar 22.	Behav Brain Res. 2011	PubMed	citation	PMID:21435356	pubmed	21435356	create date:2011/03/26 | first author:Bonté E
Time-course gait analysis of hemiparkinsonian rats following 6-hydroxydopamine lesion.	/pubmed/21435355	Hsieh TH, Chen JJ, Chen LH, Chiang PT, Lee HY.	Behav Brain Res. 2011 Sep 12;222(1):1-9. Epub 2011 Mar 22.	Behav Brain Res. 2011	PubMed	citation	PMID:21435355	pubmed	21435355	create date:2011/03/26 | first author:Hsieh TH
Patterns of avoidance behaviours in the light/dark preference test in young juvenile zebrafish: a pharmacological study.	/pubmed/21421013	Steenbergen PJ, Richardson MK, Champagne DL.	Behav Brain Res. 2011 Sep 12;222(1):15-25. Epub 2011 Mar 21.	Behav Brain Res. 2011	PubMed	citation	PMID:21421013	pubmed	21421013	create date:2011/03/23 | first author:Steenbergen PJ
A new automated method to assess the rat recognition memory: validation of the method.	/pubmed/21421012	Chambon C, Wegener N, Gravius A, Danysz W.	Behav Brain Res. 2011 Sep 12;222(1):151-7. Epub 2011 Mar 21.	Behav Brain Res. 2011	PubMed	citation	PMID:21421012	pubmed	21421012	create date:2011/03/23 | first author:Chambon C
Posttraining systemic administration of the histone deacetylase inhibitor sodium butyrate ameliorates aging-related memory decline in rats.	/pubmed/21421011	Reolon GK, Maurmann N, Werenicz A, Garcia VA, Schröder N, Wood MA, Roesler R.	Behav Brain Res. 2011 Aug 1;221(1):329-32. Epub 2011 Mar 21.	Behav Brain Res. 2011	PubMed	citation	PMID:21421011	pubmed	21421011	create date:2011/03/23 | first author:Reolon GK
The effects of the intraamygdalar melatonin injections on the anxiety like behavior and the spatial memory performance in male Wistar rats.	/pubmed/21421010	Karakaş A, Coşkun H, Kaya A, Kücük A, Gündüz B.	Behav Brain Res. 2011 Sep 12;222(1):141-50. Epub 2011 Mar 21.	Behav Brain Res. 2011	PubMed	citation	PMID:21421010	pubmed	21421010	create date:2011/03/23 | first author:Karakaş A
Wake-promoting effects of orexin: Its independent actions against the background of an impaired corticotropine-releasing hormone receptor system.	/pubmed/21420442	Fenzl T, Romanowski CP, Flachskamm C, Deussing JM, Kimura M.	Behav Brain Res. 2011 Sep 12;222(1):43-50. Epub 2011 Mar 21.	Behav Brain Res. 2011	PubMed	citation	PMID:21420442	pubmed	21420442	create date:2011/03/23 | first author:Fenzl T
Down-regulation of hippocampal BDNF and Arc associated with improvement in aversive spatial memory performance in socially isolated rats.	/pubmed/21420441	Pisu MG, Dore R, Mostallino MC, Loi M, Pibiri F, Mameli R, Cadeddu R, Secci PP, Serra M.	Behav Brain Res. 2011 Sep 12;222(1):73-80. Epub 2011 Mar 21.	Behav Brain Res. 2011	PubMed	citation	PMID:21420441	pubmed	21420441	create date:2011/03/23 | first author:Pisu MG
Mildronate treatment improves functional recovery following middle cerebral artery occlusion in rats.	/pubmed/21420440	Svalbe B, Zvejniece L, Vavers E, Pugovics O, Muceniece R, Liepinsh E, Dambrova M.	Behav Brain Res. 2011 Sep 12;222(1):26-32. Epub 2011 Mar 21.	Behav Brain Res. 2011	PubMed	citation	PMID:21420440	pubmed	21420440	create date:2011/03/23 | first author:Svalbe B
Glucose regulation is associated with cognitive performance in young nondiabetic adults.	/pubmed/21420439	Messier C, Awad-Shimoon N, Gagnon M, Desrochers A, Tsiakas M.	Behav Brain Res. 2011 Sep 12;222(1):81-8. Epub 2011 Mar 21.	Behav Brain Res. 2011	PubMed	citation	PMID:21420439	pubmed	21420439	create date:2011/03/23 | first author:Messier C
A bird-brain view of episodic memory.	/pubmed/21420438	Rattenborg NC, Martinez-Gonzalez D.	Behav Brain Res. 2011 Sep 12;222(1):236-45. Epub 2011 Mar 21. Review.	Behav Brain Res. 2011	PubMed	citation	PMID:21420438	pubmed	21420438	create date:2011/03/23 | first author:Rattenborg NC
Antagonism of orexin 1 receptors eliminates motor hyperactivity and improves homing response acquisition in juvenile rats exposed to alcohol during early postnatal period.	/pubmed/21420437	Stettner GM, Kubin L, Volgin DV.	Behav Brain Res. 2011 Aug 1;221(1):324-8. Epub 2011 Mar 21.	Behav Brain Res. 2011	PubMed	citation	PMID:21420437	pubmed	21420437	create date:2011/03/23 | first author:Stettner GM
Neonatal exposure to constant light prevents anhedonia-like behavior induced by constant light exposure in adulthood.	/pubmed/21420436	Martynhak BJ, Correia D, Morais LH, Araujo P, Andersen ML, Lima MM, Louzada FM, Andreatini R.	Behav Brain Res. 2011 Sep 12;222(1):10-4. Epub 2011 Mar 21.	Behav Brain Res. 2011	PubMed	citation	PMID:21420436	pubmed	21420436	create date:2011/03/23 | first author:Martynhak BJ
Inactivation of the prelimbic cortex enhances freezing induced by trimethylthiazoline, a component of fox feces.	/pubmed/21420435	Fitzpatrick CJ, Knox D, Liberzon I.	Behav Brain Res. 2011 Aug 1;221(1):320-3. Epub 2011 Mar 21.	Behav Brain Res. 2011	PubMed	citation	PMID:21420435	pubmed	21420435	create date:2011/03/23 | first author:Fitzpatrick CJ
Perseveration on a reversal-learning task correlates with rates of self-directed behavior in nonhuman primates.	/pubmed/21419808	Judge PG, Evans DW, Schroepfer KK, Gross AC.	Behav Brain Res. 2011 Sep 12;222(1):57-65. Epub 2011 Mar 17.	Behav Brain Res. 2011	PubMed	citation	PMID:21419808	pubmed	21419808	create date:2011/03/23 | first author:Judge PG
Excitatory conditioning to the interoceptive nicotine stimulus blocks subsequent conditioning to an exteroceptive light stimulus.	/pubmed/21419807	Murray JE, Bevins RA.	Behav Brain Res. 2011 Aug 1;221(1):314-9. Epub 2011 Mar 17.	Behav Brain Res. 2011	PubMed	citation	PMID:21419807	pubmed	21419807	create date:2011/03/23 | first author:Murray JE
Dose-dependent loss of motor function after unilateral medial forebrain bundle rotenone lesion in rats: a cautionary note.	/pubmed/21419806	Klein A, Gidyk DC, Shriner AM, Colwell KL, Tatton NA, Tatton WG, Metz GA.	Behav Brain Res. 2011 Sep 12;222(1):33-42. Epub 2011 Mar 17.	Behav Brain Res. 2011	PubMed	citation	PMID:21419806	pubmed	21419806	create date:2011/03/23 | first author:Klein A
Morphological and neuro-behavioral parallels in the rat model of stroke.	/pubmed/21419805	Boyko M, Ohayon S, Goldsmith T, Novack L, Novack V, Perry ZH, Gruenbaum BF, Gruenbaum SE, Steiner O, Shapira Y, Teichberg VI, Zlotnik A.	Behav Brain Res. 2011 Sep 30;223(1):17-23. Epub 2011 Mar 17.	Behav Brain Res. 2011	PubMed	citation	PMID:21419805	pubmed	21419805	create date:2011/03/23 | first author:Boyko M
Cognitive and locomotor/exploratory behavior after chronic exercise in the olfactory bulbectomy animal model of depression.	/pubmed/21419804	Van Hoomissen J, Kunrath J, Dentlinger R, Lafrenz A, Krause M, Azar A.	Behav Brain Res. 2011 Sep 12;222(1):106-16. Epub 2011 Mar 17.	Behav Brain Res. 2011	PubMed	citation	PMID:21419804	pubmed	21419804	create date:2011/03/23 | first author:Van Hoomissen J
Horizontal biases in rats' use of three-dimensional space.	/pubmed/21419172	Jovalekic A, Hayman R, Becares N, Reid H, Thomas G, Wilson J, Jeffery K.	Behav Brain Res. 2011 Sep 23;222(2):279-88. Epub 2011 Mar 23.	Behav Brain Res. 2011	PubMed	citation	PMID:21419172	pubmed	21419172	create date:2011/03/23 | first author:Jovalekic A
Exposure to nicotine and ethanol in adolescent mice: effects on depressive-like behavior during exposure and withdrawal.	/pubmed/21402108	Ribeiro-Carvalho A, Lima CS, Nunes-Freitas AL, Filgueiras CC, Manhães AC, Abreu-Villaça Y.	Behav Brain Res. 2011 Aug 1;221(1):282-9. Epub 2011 Mar 21.	Behav Brain Res. 2011	PubMed	citation	PMID:21402108	pubmed	21402108	create date:2011/03/16 | first author:Ribeiro-Carvalho A
The effects of environmental enrichment in the chick anxiety-depression model.	/pubmed/21402107	Kim EH, Sufka KJ.	Behav Brain Res. 2011 Aug 1;221(1):276-81. Epub 2011 Mar 21.	Behav Brain Res. 2011	PubMed	citation	PMID:21402107	pubmed	21402107	create date:2011/03/16 | first author:Kim EH
Searching for anatomical correlates of olfactory lateralization in the honeybee antennal lobes: a morphological and behavioural study.	/pubmed/21402106	Rigosi E, Frasnelli E, Vinegoni C, Antolini R, Anfora G, Vallortigara G, Haase A.	Behav Brain Res. 2011 Aug 1;221(1):290-4. Epub 2011 Mar 21.	Behav Brain Res. 2011	PubMed	citation	PMID:21402106	pubmed	21402106	create date:2011/03/16 | first author:Rigosi E
Are there internal thought processes in the monkey?--default brain activity in humans and nonhuman primates.	/pubmed/21397636	Watanabe M.	Behav Brain Res. 2011 Aug 1;221(1):295-303. Epub 2011 Mar 21. Review.	Behav Brain Res. 2011	PubMed	citation	PMID:21397636	pubmed	21397636	create date:2011/03/15 | first author:Watanabe M
Statistical analysis of latency outcomes in behavioral experiments.	/pubmed/21397635	Jahn-Eimermacher A, Lasarzik I, Raber J.	Behav Brain Res. 2011 Aug 1;221(1):271-5. Epub 2011 Mar 17.	Behav Brain Res. 2011	PubMed	citation	PMID:21397635	pubmed	21397635	create date:2011/03/15 | first author:Jahn-Eimermacher A
Ketamine plus imipramine treatment induces antidepressant-like behavior and increases CREB and BDNF protein levels and PKA and PKC phosphorylation in rat brain.	/pubmed/21397634	Réus GZ, Stringari RB, Ribeiro KF, Ferraro AK, Vitto MF, Cesconetto P, Souza CT, Quevedo J.	Behav Brain Res. 2011 Aug 1;221(1):166-71. Epub 2011 Mar 21.	Behav Brain Res. 2011	PubMed	citation	PMID:21397634	pubmed	21397634	create date:2011/03/15 | first author:Réus GZ
Triadimefon supports conditioned cue preference.	/pubmed/21396967	Holden JM, Fitzgerald M, Bussell G, Ehlers V.	Behav Brain Res. 2011 Aug 1;221(1):307-10. Epub 2011 Mar 10.	Behav Brain Res. 2011	PubMed	citation	PMID:21396967	pubmed	21396967	create date:2011/03/15 | first author:Holden JM
Long-term effects of cytokine treatment on cognitive behavioral recovery and neuronal regeneration in soman-poisoned mice.	/pubmed/21396966	Collombet JM, Béracochéa D, Liscia P, Piérard C, Lallement G, Filliat P.	Behav Brain Res. 2011 Aug 1;221(1):261-70. Epub 2011 Mar 10.	Behav Brain Res. 2011	PubMed	citation	PMID:21396966	pubmed	21396966	create date:2011/03/15 | first author:Collombet JM
Long lasting effects of predator stress on pCREB expression in brain regions involved in fearful and anxious behavior.	/pubmed/21396965	Adamec R, Hebert M, Blundell J.	Behav Brain Res. 2011 Aug 1;221(1):118-33. Epub 2011 Mar 10.	Behav Brain Res. 2011	PubMed	citation	PMID:21396965	pubmed	21396965	create date:2011/03/15 | first author:Adamec R
Converging influence of neonatal novelty experience and maternal self-stress regulation on the plasticity of offspring acoustic startle response latency.	/pubmed/21396964	Tang AC, Jiang H, Yang Z, Zhang Y, Romeo RD, McEwen BS.	Behav Brain Res. 2011 Aug 1;221(1):253-60. Epub 2011 Mar 10.	Behav Brain Res. 2011	PubMed	citation	PMID:21396964	pubmed	21396964	create date:2011/03/15 | first author:Tang AC
Haloperidol modulates noradrenergic responses to aversive stimulation depending on treatment duration.	/pubmed/21396963	Amato D, Natesan S, Kapur S, Müller CP.	Behav Brain Res. 2011 Aug 1;221(1):311-3. Epub 2011 Mar 10.	Behav Brain Res. 2011	PubMed	citation	PMID:21396963	pubmed	21396963	create date:2011/03/15 | first author:Amato D
Expression of the gene encoding the ghrelin receptor in rats selected for differential alcohol preference.	/pubmed/21392542	Landgren S, Engel JA, Hyytiä P, Zetterberg H, Blennow K, Jerlhag E.	Behav Brain Res. 2011 Aug 1;221(1):182-8. Epub 2011 Mar 15.	Behav Brain Res. 2011	PubMed	citation	PMID:21392542	pubmed	21392542	create date:2011/03/12 | first author:Landgren S
Changes of protein expression profiles in the amygdala during the process of morphine-induced conditioned place preference in rats.	/pubmed/21392541	Lin X, Wang Q, Cheng Y, Ji J, Yu LC.	Behav Brain Res. 2011 Aug 1;221(1):197-206. Epub 2011 Mar 15.	Behav Brain Res. 2011	PubMed	citation	PMID:21392541	pubmed	21392541	create date:2011/03/12 | first author:Lin X
Coca-paste seized samples characterization: chemical analysis, stimulating effect in rats and relevance of caffeine as a major adulterant.	/pubmed/21392540	López-Hill X, Prieto JP, Meikle MN, Urbanavicius J, Abin-Carriquiry JA, Prunell G, Umpiérrez E, Scorza MC.	Behav Brain Res. 2011 Aug 1;221(1):134-41. Epub 2011 Mar 12.	Behav Brain Res. 2011	PubMed	citation	PMID:21392540	pubmed	21392540	create date:2011/03/12 | first author:López-Hill X
Disruption of glycogen synthase kinase-3-beta activity leads to abnormalities in physiological measures in mice.	/pubmed/21392539	Ahnaou A, Drinkenburg WH.	Behav Brain Res. 2011 Aug 1;221(1):246-52. Epub 2011 Mar 8.	Behav Brain Res. 2011	PubMed	citation	PMID:21392539	pubmed	21392539	create date:2011/03/12 | first author:Ahnaou A
Variation in asymmetry of the habenular nucleus correlates with behavioural asymmetry in a cichlid fish.	/pubmed/21392538	Gutiérrez-Ibáñez C, Reddon AR, Kreuzer MB, Wylie DR, Hurd PL.	Behav Brain Res. 2011 Aug 1;221(1):189-96. Epub 2011 Mar 15.	Behav Brain Res. 2011	PubMed	citation	PMID:21392538	pubmed	21392538	create date:2011/03/12 | first author:Gutiérrez-Ibáñez C
Improvement of brain energy metabolism and cholinergic functions contributes to the beneficial effects of silibinin against streptozotocin induced memory impairment.	/pubmed/21382422	Tota S, Kamat PK, Shukla R, Nath C.	Behav Brain Res. 2011 Aug 1;221(1):207-15. Epub 2011 Mar 4.	Behav Brain Res. 2011	PubMed	citation	PMID:21382422	pubmed	21382422	create date:2011/03/09 | first author:Tota S
Opposing roles of mGluR8 in measures of anxiety involving non-social and social challenges.	/pubmed/21382421	Duvoisin RM, Villasana L, Davis MJ, Winder DG, Raber J.	Behav Brain Res. 2011 Aug 1;221(1):50-4. Epub 2011 Mar 4.	Behav Brain Res. 2011	PubMed	citation	PMID:21382421	pubmed	21382421	create date:2011/03/09 | first author:Duvoisin RM
Functional brain asymmetry in adult novelty response: on fluidity of neonatal novelty exposure effects.	/pubmed/21382420	Tang AC, Reeb-Sutherland B, Yang Z.	Behav Brain Res. 2011 Aug 1;221(1):91-7. Epub 2011 Mar 4.	Behav Brain Res. 2011	PubMed	citation	PMID:21382420	pubmed	21382420	create date:2011/03/09 | first author:Tang AC
Blockade of adrenomedullin receptors reverses morphine tolerance and its neurochemical mechanisms.	/pubmed/21382419	Wang D, Chen P, Li Q, Quirion R, Hong Y.	Behav Brain Res. 2011 Aug 1;221(1):83-90. Epub 2011 Mar 4.	Behav Brain Res. 2011	PubMed	citation	PMID:21382419	pubmed	21382419	create date:2011/03/09 | first author:Wang D
Enhanced long-term fear memory and increased anxiety and depression-like behavior after exposure to an aversive event in mice lacking TIP39 signaling.	/pubmed/21382418	Coutellier L, Usdin TB.	Behav Brain Res. 2011 Sep 12;222(1):265-9. Epub 2011 Mar 5.	Behav Brain Res. 2011	PubMed	citation	PMID:21382418	pubmed	21382418	create date:2011/03/09 | first author:Coutellier L
Automated test of behavioral flexibility in mice using a behavioral sequencing task in IntelliCage.	/pubmed/21377499	Endo T, Maekawa F, Võikar V, Haijima A, Uemura Y, Zhang Y, Miyazaki W, Suyama S, Shimazaki K, Wolfer DP, Yada T, Tohyama C, Lipp HP, Kakeyama M.	Behav Brain Res. 2011 Aug 1;221(1):172-81. Epub 2011 Mar 4.	Behav Brain Res. 2011	PubMed	citation	PMID:21377499	pubmed	21377499	create date:2011/03/08 | first author:Endo T
Involvement of GABAergic non-benzodiazepine sites in the anxiolytic-like and sedative effects of the flavonoid baicalein in mice.	/pubmed/21377498	de Carvalho RS, Duarte FS, de Lima TC.	Behav Brain Res. 2011 Aug 1;221(1):75-82. Epub 2011 Mar 4.	Behav Brain Res. 2011	PubMed	citation	PMID:21377498	pubmed	21377498	create date:2011/03/08 | first author:de Carvalho RS
NMDA-complexes linked to spatial memory performance in the Barnes maze in CD1 mice.	/pubmed/21377497	Ghafari M, Patil SS, Höger H, Pollak A, Lubec G.	Behav Brain Res. 2011 Aug 1;221(1):142-8. Epub 2011 Mar 4.	Behav Brain Res. 2011	PubMed	citation	PMID:21377497	pubmed	21377497	create date:2011/03/08 | first author:Ghafari M
Do excitatory and inhibitory conditioning processes underlie psychomotor sensitization to amphetamine? An analysis using simple and multiple regressions.	/pubmed/21377496	Brabant C, Tambour S, Quertemont E, Ferrara A, Tirelli E.	Behav Brain Res. 2011 Aug 1;221(1):227-36. Epub 2011 Mar 4.	Behav Brain Res. 2011	PubMed	citation	PMID:21377496	pubmed	21377496	create date:2011/03/08 | first author:Brabant C
Hcrtr1 and 2 signaling differentially regulates depression-like behaviors.	/pubmed/21377495	Scott MM, Marcus JN, Pettersen A, Birnbaum SG, Mochizuki T, Scammell TE, Nestler EJ, Elmquist JK, Lutter M.	Behav Brain Res. 2011 Sep 23;222(2):289-94. Epub 2011 Mar 4.	Behav Brain Res. 2011	PubMed	citation	PMID:21377495	pubmed	21377495	create date:2011/03/08 | first author:Scott MM
Unconditioned responses and functional fear networks in human classical conditioning.	/pubmed/21377494	Linnman C, Rougemont-Bücking A, Beucke JC, Zeffiro TA, Milad MR.	Behav Brain Res. 2011 Aug 1;221(1):237-45. Epub 2011 Mar 4.	Behav Brain Res. 2011	PubMed	citation	PMID:21377494	pubmed	21377494	create date:2011/03/08 | first author:Linnman C
The sex bias in novelty preference of preadolescent mouse pups may require testicular Müllerian inhibiting substance.	/pubmed/21377493	Morgan K, Meredith J, Kuo JY, Bilkey DK, McLennan IS.	Behav Brain Res. 2011 Aug 1;221(1):304-6. Epub 2011 Mar 4.	Behav Brain Res. 2011	PubMed	citation	PMID:21377493	pubmed	21377493	create date:2011/03/08 | first author:Morgan K
Title	URL	Description	Details	ShortDetails	Resource	Type	Identifiers	Db	EntrezUID	Properties
Acute inescapable stress exposure induces long-term sleep disturbances and avoidance behavior: a mouse model of post-traumatic stress disorder (PTSD).	/pubmed/21377492	Philbert J, Pichat P, Beeské S, Decobert M, Belzung C, Griebel G.	Behav Brain Res. 2011 Aug 1;221(1):149-54. Epub 2011 Mar 4.	Behav Brain Res. 2011	PubMed	citation	PMID:21377492	pubmed	21377492	create date:2011/03/08 | first author:Philbert J
Genetic selection for body weight in chickens has altered responses of the brain's AMPK system to food intake regulation effect of ghrelin, but not obestatin.	/pubmed/21376757	Xu P, Siegel PB, Denbow DM.	Behav Brain Res. 2011 Aug 1;221(1):216-26. Epub 2011 Mar 3.	Behav Brain Res. 2011	PubMed	citation	PMID:21376757	pubmed	21376757	create date:2011/03/08 | first author:Xu P
The effect of CRF2 receptor antagonists on rat conditioned fear responses and c-Fos and CRF expression in the brain limbic structures.	/pubmed/21376756	Skórzewska A, Lehner M, Hamed A, Wisłowska-Stanek A, Turzyńska D, Sobolewska A, Płaźnik A.	Behav Brain Res. 2011 Aug 1;221(1):155-65. Epub 2011 Mar 3.	Behav Brain Res. 2011	PubMed	citation	PMID:21376756	pubmed	21376756	create date:2011/03/08 | first author:Skórzewska A
Effects of dorsal or ventral medial prefrontal cortical lesions on five-choice serial reaction time performance in rats.	/pubmed/21376088	Maddux JM, Holland PC.	Behav Brain Res. 2011 Aug 1;221(1):63-74. Epub 2011 Mar 2.	Behav Brain Res. 2011	PubMed	citation	PMID:21376088	pubmed	21376088	create date:2011/03/08 | first author:Maddux JM
Impact of early life stress on alcohol consumption and on the short- and long-term responses to alcohol in adolescent female rats.	/pubmed/21376087	Van Waes V, Darnaudéry M, Marrocco J, Gruber SH, Talavera E, Mairesse J, Van Camp G, Casolla B, Nicoletti F, Mathé AA, Maccari S, Morley-Fletcher S.	Behav Brain Res. 2011 Aug 1;221(1):43-9. Epub 2011 Mar 2.	Behav Brain Res. 2011	PubMed	citation	PMID:21376087	pubmed	21376087	create date:2011/03/08 | first author:Van Waes V
Avoidance perseveration during extinction training in Wistar-Kyoto rats: an interaction of innate vulnerability and stressor intensity.	/pubmed/21376086	Jiao X, Pang KC, Beck KD, Minor TR, Servatius RJ.	Behav Brain Res. 2011 Aug 1;221(1):98-107. Epub 2011 Mar 2.	Behav Brain Res. 2011	PubMed	citation	PMID:21376086	pubmed	21376086	create date:2011/03/08 | first author:Jiao X
Differential gene expression profiling in the mouse brain during motor skill learning: focus on the striatum structure.	/pubmed/21376085	D'Amours G, Bureau G, Boily MJ, Cyr M.	Behav Brain Res. 2011 Aug 1;221(1):108-17. Epub 2011 Mar 2.	Behav Brain Res. 2011	PubMed	citation	PMID:21376085	pubmed	21376085	create date:2011/03/08 | first author:D'Amours G
Inflammatory markers are associated with inhibitory avoidance memory deficit induced by sleep deprivation in rats.	/pubmed/21356250	Esumi LA, Palma BD, Gomes VL, Tufik S, Hipólide DC.	Behav Brain Res. 2011 Aug 1;221(1):7-12. Epub 2011 Feb 26.	Behav Brain Res. 2011	PubMed	citation	PMID:21356250	pubmed	21356250	create date:2011/03/02 | first author:Esumi LA
Lesions of the dorsal lateral septum do not affect neophagia in the novelty induced suppression of feeding paradigm but reduce defensive behaviours in the elevated plus maze and shock probe burying tests.	/pubmed/21356249	Chee SS, Menard JL.	Behav Brain Res. 2011 Jul 7;220(2):362-6. Epub 2011 Feb 26.	Behav Brain Res. 2011	PubMed	citation	PMID:21356249	pubmed	21356249	create date:2011/03/02 | first author:Chee SS
Comparative study between two animal models of extrapyramidal movement disorders: prevention and reversion by pecan nut shell aqueous extract.	/pubmed/21356248	Trevizol F, Benvegnú DM, Barcelos RC, Pase CS, Segat HJ, Dias VT, Dolci GS, Boufleur N, Reckziegel P, Bürger ME.	Behav Brain Res. 2011 Aug 1;221(1):13-8. Epub 2011 Feb 26.	Behav Brain Res. 2011	PubMed	citation	PMID:21356248	pubmed	21356248	create date:2011/03/02 | first author:Trevizol F
Nuclear factor-kappa B mediates TRPV4-NO pathway involved in thermal hyperalgesia following chronic compression of the dorsal root ganglion in rats.	/pubmed/21356247	Wang C, Ning LP, Wang YH, Zhang Y, Ding XL, Ge HY, Arendt-Nielsen L, Yue SW.	Behav Brain Res. 2011 Aug 1;221(1):19-24. Epub 2011 Feb 26.	Behav Brain Res. 2011	PubMed	citation	PMID:21356247	pubmed	21356247	create date:2011/03/02 | first author:Wang C
Effect of reversible inactivation of reuniens nucleus on memory processing in passive avoidance task.	/pubmed/21354215	Davoodi FG, Motamedi F, Akbari E, Ghanbarian E, Jila B.	Behav Brain Res. 2011 Aug 1;221(1):1-6. Epub 2011 Feb 24.	Behav Brain Res. 2011	PubMed	citation	PMID:21354215	pubmed	21354215	create date:2011/03/01 | first author:Davoodi FG
Feeble awake effects of plasminogen activator inhibitor type-1 in mice.	/pubmed/21354214	Sakakibara H, Romanowski CP, Jakubcakova V, Flachskamm C, Shimoi K, Kimura M.	Behav Brain Res. 2011 Jul 7;220(2):354-7. Epub 2011 Feb 24.	Behav Brain Res. 2011	PubMed	citation	PMID:21354214	pubmed	21354214	create date:2011/03/01 | first author:Sakakibara H
Dopamine D(3) receptor deficiency sensitizes mice to iron deficiency-related deficits in motor learning.	/pubmed/21354213	Klinker F, Hasan K, Dowling P, Paulus W, Liebetanz D.	Behav Brain Res. 2011 Jul 7;220(2):358-61. Epub 2011 Feb 24.	Behav Brain Res. 2011	PubMed	citation	PMID:21354213	pubmed	21354213	create date:2011/03/01 | first author:Klinker F
Favoured genetic background for testing anxiolytics in the fear-potentiated and light-enhanced startle paradigms in the rat.	/pubmed/21354212	Steiner MA, Lecourt H, Rakotoariniaina A, Jenck F.	Behav Brain Res. 2011 Aug 1;221(1):34-42. Epub 2011 Feb 24.	Behav Brain Res. 2011	PubMed	citation	PMID:21354212	pubmed	21354212	create date:2011/03/01 | first author:Steiner MA
Dysfunctional play and dopamine physiology in the Fischer 344 rat.	/pubmed/21335036	Siviy SM, Crawford CA, Akopian G, Walsh JP.	Behav Brain Res. 2011 Jul 7;220(2):294-304. Epub 2011 Feb 16.	Behav Brain Res. 2011	PubMed	citation	PMID:21335036	pubmed	21335036	create date:2011/02/22 | first author:Siviy SM
The functional role of the ventral premotor cortex in a visually paced finger tapping task: a TMS study.	/pubmed/21333693	Ruspantini I, Mäki H, Korhonen R, D'Ausilio A, Ilmoniemi RJ.	Behav Brain Res. 2011 Jul 7;220(2):325-30. Epub 2011 Feb 17.	Behav Brain Res. 2011	PubMed	citation	PMID:21333693	pubmed	21333693	create date:2011/02/22 | first author:Ruspantini I
Sildenafil, a selective phosphodiesterase type 5 inhibitor, enhances memory reconsolidation of an inhibitory avoidance task in mice.	/pubmed/21333692	Boccia MM, Blake MG, Krawczyk MC, Baratti CM.	Behav Brain Res. 2011 Jul 7;220(2):319-24. Epub 2011 Feb 17.	Behav Brain Res. 2011	PubMed	citation	PMID:21333692	pubmed	21333692	create date:2011/02/22 | first author:Boccia MM
Differential effects of inescapable stress on locus coeruleus GRK3, alpha2-adrenoceptor and CRF1 receptor levels in learned helpless and non-helpless rats: a potential link to stress resilience.	/pubmed/21333691	Taneja M, Salim S, Saha K, Happe HK, Qutna N, Petty F, Bylund DB, Eikenburg DC.	Behav Brain Res. 2011 Aug 1;221(1):25-33. Epub 2011 Feb 17.	Behav Brain Res. 2011	PubMed	citation	PMID:21333691	pubmed	21333691	create date:2011/02/22 | first author:Taneja M
Behavioral performance altering effects of MK-801 in zebrafish (Danio rerio).	/pubmed/21333690	Sison M, Gerlai R.	Behav Brain Res. 2011 Jul 7;220(2):331-7. Epub 2011 Feb 17.	Behav Brain Res. 2011	PubMed	citation	PMID:21333690	pubmed	21333690	create date:2011/02/22 | first author:Sison M
Effects of serum response factor (SRF) deletion on conditioned reinforcement.	/pubmed/21329726	Johnson AW, Crombag HS, Smith DR, Ramanan N.	Behav Brain Res. 2011 Jul 7;220(2):312-8. Epub 2011 Feb 15.	Behav Brain Res. 2011	PubMed	citation	PMID:21329726	pubmed	21329726	create date:2011/02/19 | first author:Johnson AW
GABAA receptors in the posterior, but not anterior, ventral tegmental area mediate Ro15-4513-induced attenuation of binge-like ethanol consumption in C57BL/6J female mice.	/pubmed/21320533	Melón LC, Boehm SL 2nd.	Behav Brain Res. 2011 Jun 20;220(1):230-7. Epub 2011 Feb 12.	Behav Brain Res. 2011	PubMed	citation	PMID:21320533	pubmed	21320533	create date:2011/02/16 | first author:Melón LC
The dorsomedial striatum mediates flexible choice behavior in spatial tasks.	/pubmed/21316399	Braun S, Hauber W.	Behav Brain Res. 2011 Jul 7;220(2):288-93. Epub 2011 Feb 21.	Behav Brain Res. 2011	PubMed	citation	PMID:21316399	pubmed	21316399	create date:2011/02/15 | first author:Braun S
Lesions of the basolateral, but not central, amygdala impair flavour-taste learning based on fructose or quinine reinforcers.	/pubmed/21316398	Dwyer DM.	Behav Brain Res. 2011 Jul 7;220(2):349-53. Epub 2011 Feb 21.	Behav Brain Res. 2011	PubMed	citation	PMID:21316398	pubmed	21316398	create date:2011/02/15 | first author:Dwyer DM
Individual variation in the propensity to attribute incentive salience to an appetitive cue predicts the propensity to attribute motivational salience to an aversive cue.	/pubmed/21316397	Morrow JD, Maren S, Robinson TE.	Behav Brain Res. 2011 Jun 20;220(1):238-43. Epub 2011 Feb 21.	Behav Brain Res. 2011	PubMed	citation	PMID:21316397	pubmed	21316397	create date:2011/02/15 | first author:Morrow JD
Increased anxiety-related behaviour in Hint1 knockout mice.	/pubmed/21316396	Varadarajulu J, Lebar M, Krishnamoorthy G, Habelt S, Lu J, Bernard Weinstein I, Li H, Holsboer F, Turck CW, Touma C.	Behav Brain Res. 2011 Jul 7;220(2):305-11. Epub 2011 Feb 21.	Behav Brain Res. 2011	PubMed	citation	PMID:21316396	pubmed	21316396	create date:2011/02/15 | first author:Varadarajulu J
Sensory mismatch induces autonomic responses associated with hippocampal theta waves in rats.	/pubmed/21316395	Aitake M, Hori E, Matsumoto J, Umeno K, Fukuda M, Ono T, Nishijo H.	Behav Brain Res. 2011 Jun 20;220(1):244-53. Epub 2011 Feb 21.	Behav Brain Res. 2011	PubMed	citation	PMID:21316395	pubmed	21316395	create date:2011/02/15 | first author:Aitake M
Predictive validity of a non-induced mouse model of compulsive-like behavior.	/pubmed/21316394	Greene-Schloesser DM, Van der Zee EA, Sheppard DK, Castillo MR, Gregg KA, Burrow T, Foltz H, Slater M, Bult-Ito A.	Behav Brain Res. 2011 Aug 1;221(1):55-62. Epub 2011 Feb 21.	Behav Brain Res. 2011	PubMed	citation	PMID:21316394	pubmed	21316394	create date:2011/02/15 | first author:Greene-Schloesser DM
Acute and chronic anxiogenic-like response to fluoxetine in rats in the elevated plus-maze: modulation by stressful handling.	/pubmed/21315769	Robert G, Drapier D, Bentué-Ferrer D, Renault A, Reymann JM.	Behav Brain Res. 2011 Jul 7;220(2):344-8. Epub 2011 Feb 18.	Behav Brain Res. 2011	PubMed	citation	PMID:21315769	pubmed	21315769	create date:2011/02/15 | first author:Robert G
Pre- and post-conditioning treatment with an ultra-low dose of Δ9-tetrahydrocannabinol (THC) protects against pentylenetetrazole (PTZ)-induced cognitive damage.	/pubmed/21315768	Assaf F, Fishbein M, Gafni M, Keren O, Sarne Y.	Behav Brain Res. 2011 Jun 20;220(1):194-201. Epub 2011 Feb 18.	Behav Brain Res. 2011	PubMed	citation	PMID:21315768	pubmed	21315768	create date:2011/02/15 | first author:Assaf F
Lesions of the entopeduncular nucleus in rats prevent apomorphine-induced deficient sensorimotor gating.	/pubmed/21315767	Lütjens G, Krauss JK, Schwabe K.	Behav Brain Res. 2011 Jul 7;220(2):281-7. Epub 2011 Feb 17.	Behav Brain Res. 2011	PubMed	citation	PMID:21315767	pubmed	21315767	create date:2011/02/15 | first author:Lütjens G
The hydrophobic dipeptide Leu-Ile inhibits immobility induced by repeated forced swimming via the induction of BDNF.	/pubmed/21315766	Furukawa-Hibi Y, Nitta A, Ikeda T, Morishita K, Liu W, Ibi D, Alkam T, Nabeshima T, Yamada K.	Behav Brain Res. 2011 Jul 7;220(2):271-80. Epub 2011 Feb 18.	Behav Brain Res. 2011	PubMed	citation	PMID:21315766	pubmed	21315766	create date:2011/02/15 | first author:Furukawa-Hibi Y
An analysis of nicotine conditioned place conditioning in early postweanling and adolescent rats neonatally treated with quinpirole.	/pubmed/21315765	Perna MK, Henderson YO, Bruner CL, Brown RW.	Behav Brain Res. 2011 Jun 20;220(1):254-61. Epub 2011 Feb 18.	Behav Brain Res. 2011	PubMed	citation	PMID:21315765	pubmed	21315765	create date:2011/02/15 | first author:Perna MK
Early hippocampal cell death, and late learning and memory deficits in rats exposed to the environmental toxin BMAA (β-N-methylamino-L-alanine) during the neonatal period.	/pubmed/21315110	Karlsson O, Roman E, Berg AL, Brittebo EB.	Behav Brain Res. 2011 Jun 1;219(2):310-20. Epub 2011 Feb 12.	Behav Brain Res. 2011	PubMed	citation	PMID:21315110	pubmed	21315110	create date:2011/02/15 | first author:Karlsson O
Involvement of the cholinergic system in conditioning and perceptual memory.	/pubmed/21315109	Robinson L, Platt B, Riedel G.	Behav Brain Res. 2011 Aug 10;221(2):443-65. Epub 2011 Feb 17. Review.	Behav Brain Res. 2011	PubMed	citation	PMID:21315109	pubmed	21315109	create date:2011/02/15 | first author:Robinson L
Altered prefrontal and insular cortical thickness in adolescent marijuana users.	/pubmed/21310189	Lopez-Larson MP, Bogorodzki P, Rogowska J, McGlade E, King JB, Terry J, Yurgelun-Todd D.	Behav Brain Res. 2011 Jun 20;220(1):164-72. Epub 2011 Feb 12.	Behav Brain Res. 2011	PubMed	citation	PMID:21310189	pubmed	21310189	create date:2011/02/12 | first author:Lopez-Larson MP
The COGITAT holeboard system as a valuable tool to assess learning, memory and activity in mice.	/pubmed/21310188	Post AM, Wultsch T, Popp S, Painsipp E, Wetzstein H, Kittel-Schneider S, Sontag TA, Lesch KP, Reif A.	Behav Brain Res. 2011 Jun 20;220(1):152-8. Epub 2011 Feb 12.	Behav Brain Res. 2011	PubMed	citation	PMID:21310188	pubmed	21310188	create date:2011/02/12 | first author:Post AM
Facilitation of tactile working memory by top-down suppression from prefrontal to primary somatosensory cortex during sensory interference.	/pubmed/21310187	Savolainen P, Carlson S, Boldt R, Neuvonen T, Hannula H, Hiltunen J, Salonen O, Ma YY, Pertovaara A.	Behav Brain Res. 2011 Jun 1;219(2):387-90. Epub 2011 Feb 15.	Behav Brain Res. 2011	PubMed	citation	PMID:21310187	pubmed	21310187	create date:2011/02/12 | first author:Savolainen P
Effects of the cognition impairer MK-801 on learning and memory in mice and rats.	/pubmed/21310186	van der Staay FJ, Rutten K, Erb C, Blokland A.	Behav Brain Res. 2011 Jun 20;220(1):215-29. Epub 2011 Feb 15.	Behav Brain Res. 2011	PubMed	citation	PMID:21310186	pubmed	21310186	create date:2011/02/12 | first author:van der Staay FJ
Frequency-induced changes in interlimb interactions: increasing manifestations of closed-loop control.	/pubmed/21310185	de Boer BJ, Peper CL, Beek PJ.	Behav Brain Res. 2011 Jun 20;220(1):202-14. Epub 2011 Feb 16.	Behav Brain Res. 2011	PubMed	citation	PMID:21310185	pubmed	21310185	create date:2011/02/12 | first author:de Boer BJ
Behavioral profile and Fos activation of serotonergic and non-serotonergic raphe neurons after central injections of serotonin in the pigeon (Columba livia).	/pubmed/21310184	dos Santos TS, Meneghelli C, Hoeller AA, Paschoalini MA, Arckens L, Lino-de-Oliveira C, Marino-Neto J.	Behav Brain Res. 2011 Jun 20;220(1):173-84. Epub 2011 Feb 12.	Behav Brain Res. 2011	PubMed	citation	PMID:21310184	pubmed	21310184	create date:2011/02/12 | first author:dos Santos TS
The lateral hypothalamus: a site for integration of nutrient and fluid balance.	/pubmed/21300111	van Dijk G, Evers SS, Guidotti S, Thornton SN, Scheurink AJ, Nyakas C.	Behav Brain Res. 2011 Aug 10;221(2):481-7. Epub 2011 Feb 12. Review.	Behav Brain Res. 2011	PubMed	citation	PMID:21300111	pubmed	21300111	create date:2011/02/09 | first author:van Dijk G
Resting frontal gamma power at 16, 24 and 36 months predicts individual differences in language and cognition at 4 and 5 years.	/pubmed/21295619	Gou Z, Choudhury N, Benasich AA.	Behav Brain Res. 2011 Jul 7;220(2):263-70. Epub 2011 Feb 3.	Behav Brain Res. 2011	PubMed	citation	PMID:21295619	pubmed	21295619	create date:2011/02/08 | first author:Gou Z
Three-dimensional motion analysis of postural adjustments during over-ground locomotion in a rat model of Parkinson's disease.	/pubmed/21295618	Madete JK, Klein A, Dunnett SB, Holt CA.	Behav Brain Res. 2011 Jun 20;220(1):119-25. Epub 2011 Feb 3.	Behav Brain Res. 2011	PubMed	citation	PMID:21295618	pubmed	21295618	create date:2011/02/08 | first author:Madete JK
Apomorphine locomotor sensitization can be potentiated by environmental change: evidence for a non-Pavlovian associative behavioral contrast factor in sensitization expression.	/pubmed/21295617	Coelho GC, Galvanho JP, Carey RJ, Carrera MP.	Behav Brain Res. 2011 Jun 20;220(1):146-51. Epub 2011 Feb 3.	Behav Brain Res. 2011	PubMed	citation	PMID:21295617	pubmed	21295617	create date:2011/02/08 | first author:Coelho GC
Acetylcholine: future research and perspectives.	/pubmed/21295616	Van der Zee EA, Platt B, Riedel G.	Behav Brain Res. 2011 Aug 10;221(2):583-6. Epub 2011 Feb 3. Review.	Behav Brain Res. 2011	PubMed	citation	PMID:21295616	pubmed	21295616	create date:2011/02/08 | first author:Van der Zee EA
Changes in phosphorylation of CREB, ERK, and c-fos induction in rat ventral tegmental area, hippocampus and prefrontal cortex after conditioned place preference induced by chemical stimulation of lateral hypothalamus.	/pubmed/21295078	Haghparast A, Taslimi Z, Ramin M, Azizi P, Khodagholi F, Hassanpour-Ezatti M.	Behav Brain Res. 2011 Jun 20;220(1):112-8. Epub 2011 Feb 2.	Behav Brain Res. 2011	PubMed	citation	PMID:21295078	pubmed	21295078	create date:2011/02/08 | first author:Haghparast A
Social encounter with a novel partner in adolescent rats: activation of the central endocannabinoid system.	/pubmed/21295077	Marco EM, Rapino C, Caprioli A, Borsini F, Maccarrone M, Laviola G.	Behav Brain Res. 2011 Jun 20;220(1):140-5. Epub 2011 Feb 2.	Behav Brain Res. 2011	PubMed	citation	PMID:21295077	pubmed	21295077	create date:2011/02/08 | first author:Marco EM
Conflict processing is modulated by positive emotion: ERP data from a flanker task.	/pubmed/21295076	Kanske P, Kotz SA.	Behav Brain Res. 2011 Jun 1;219(2):382-6. Epub 2011 Feb 2.	Behav Brain Res. 2011	PubMed	citation	PMID:21295076	pubmed	21295076	create date:2011/02/08 | first author:Kanske P
Social stress reduces forebrain cell proliferation in rainbow trout (Oncorhynchus mykiss).	/pubmed/21291915	Sørensen C, Nilsson GE, Summers CH, Overli O.	Behav Brain Res. 2012 Feb 14;227(2):311-8. Epub 2011 Feb 1.	Behav Brain Res. 2012	PubMed	citation	PMID:21291915	pubmed	21291915	create date:2011/02/05 | first author:Sørensen C
Title	URL	Description	Details	ShortDetails	Resource	Type	Identifiers	Db	EntrezUID	Properties
Hippocampus lesions induced deficits in social and spatial recognition in Octodon degus.	/pubmed/21291914	Uekita T, Okanoya K.	Behav Brain Res. 2011 Jun 1;219(2):302-9. Epub 2011 Feb 1.	Behav Brain Res. 2011	PubMed	citation	PMID:21291914	pubmed	21291914	create date:2011/02/05 | first author:Uekita T
Inadequate early social experience increases the incentive salience of reward-related cues in adulthood.	/pubmed/21277909	Lomanowska AM, Lovic V, Rankine MJ, Mooney SJ, Robinson TE, Kraemer GW.	Behav Brain Res. 2011 Jun 20;220(1):91-9. Epub 2011 Jan 26.	Behav Brain Res. 2011	PubMed	citation	PMID:21277909	pubmed	21277909	create date:2011/02/01 | first author:Lomanowska AM
Memantine abolishes the formation of cocaine-induced conditioned place preference possibly via its IL-6-modulating effect in medial prefrontal cortex.	/pubmed/21277908	Lin KY, Cherng CG, Yang FR, Lin LC, Lu RB, Yu L.	Behav Brain Res. 2011 Jun 20;220(1):126-31. Epub 2011 Jan 26.	Behav Brain Res. 2011	PubMed	citation	PMID:21277908	pubmed	21277908	create date:2011/02/01 | first author:Lin KY
Prenatal exposure to PCP produces behavioral deficits accompanied by the overexpression of GLAST in the prefrontal cortex of postpubertal mice.	/pubmed/21277907	Lu L, Mamiya T, Lu P, Toriumi K, Mouri A, Hiramatsu M, Zou LB, Nabeshima T.	Behav Brain Res. 2011 Jun 20;220(1):132-9. Epub 2011 Jan 26.	Behav Brain Res. 2011	PubMed	citation	PMID:21277907	pubmed	21277907	create date:2011/02/01 | first author:Lu L
Nicotine ameliorates impairment of working memory in methamphetamine-treated rats.	/pubmed/21277906	Mizoguchi H, Ibi D, Takase F, Nagai T, Kamei H, Toth E, Sato J, Takuma K, Yamada K.	Behav Brain Res. 2011 Jun 20;220(1):159-63. Epub 2011 Jan 26.	Behav Brain Res. 2011	PubMed	citation	PMID:21277906	pubmed	21277906	create date:2011/02/01 | first author:Mizoguchi H
The effects of selective antagonists of serotonin 5-HT7 and 5-HT1A receptors on MK-801-induced impairment of learning and memory in the passive avoidance and Morris water maze tests in rats: mechanistic implications for the beneficial effects of the novel atypical antipsychotic lurasidone.	/pubmed/21277905	Horisawa T, Ishibashi T, Nishikawa H, Enomoto T, Toma S, Ishiyama T, Taiji M.	Behav Brain Res. 2011 Jun 20;220(1):83-90. Epub 2011 Jan 26.	Behav Brain Res. 2011	PubMed	citation	PMID:21277905	pubmed	21277905	create date:2011/02/01 | first author:Horisawa T
Encoding/retrieval dissociation in working memory for human body forms.	/pubmed/21277335	Bauser DA, Mayer K, Daum I, Suchan B.	Behav Brain Res. 2011 Jun 20;220(1):65-73. Epub 2011 Jan 28.	Behav Brain Res. 2011	PubMed	citation	PMID:21277335	pubmed	21277335	create date:2011/02/01 | first author:Bauser DA
Evaluation of object-based attention in mice.	/pubmed/21277334	Alkam T, Hiramatsu M, Mamiya T, Aoyama Y, Nitta A, Yamada K, Kim HC, Nabeshima T.	Behav Brain Res. 2011 Jun 20;220(1):185-93. Epub 2011 Jan 28.	Behav Brain Res. 2011	PubMed	citation	PMID:21277334	pubmed	21277334	create date:2011/02/01 | first author:Alkam T
Neurochemical, hormonal, and behavioral effects of chronic unpredictable stress in the rat.	/pubmed/21277333	Cox BM, Alsawah F, McNeill PC, Galloway MP, Perrine SA.	Behav Brain Res. 2011 Jun 20;220(1):106-11. Epub 2011 Jan 28.	Behav Brain Res. 2011	PubMed	citation	PMID:21277333	pubmed	21277333	create date:2011/02/01 | first author:Cox BM
Blocking α4β2 and α7 nicotinic acetylcholine receptors inhibits the reinstatement of morphine-induced CPP by drug priming in mice.	/pubmed/21277332	Feng B, Xing JH, Jia D, Liu SB, Guo HJ, Li XQ, He XS, Zhao MG.	Behav Brain Res. 2011 Jun 20;220(1):100-5. Epub 2011 Jan 28.	Behav Brain Res. 2011	PubMed	citation	PMID:21277332	pubmed	21277332	create date:2011/02/01 | first author:Feng B
Cholinergic influences on cortical development and adult neurogenesis.	/pubmed/21272598	Bruel-Jungerman E, Lucassen PJ, Francis F.	Behav Brain Res. 2011 Aug 10;221(2):379-88. Epub 2011 Jan 25. Review.	Behav Brain Res. 2011	PubMed	citation	PMID:21272598	pubmed	21272598	create date:2011/01/29 | first author:Bruel-Jungerman E
Serotonergic involvement in methamphetamine-induced locomotor activity: a detailed pharmacological study.	/pubmed/21262272	Steed E, Jones CA, McCreary AC.	Behav Brain Res. 2011 Jun 20;220(1):9-19. Epub 2011 Jan 22.	Behav Brain Res. 2011	PubMed	citation	PMID:21262272	pubmed	21262272	create date:2011/01/26 | first author:Steed E
Effects of D-cycloserine on MPTP-induced behavioral and neurological changes: potential for treatment of Parkinson's disease dementia.	/pubmed/21262271	Ho YJ, Ho SC, Pawlak CR, Yeh KY.	Behav Brain Res. 2011 Jun 1;219(2):280-90. Epub 2011 Jan 22.	Behav Brain Res. 2011	PubMed	citation	PMID:21262271	pubmed	21262271	create date:2011/01/26 | first author:Ho YJ
Away game or home match: the influence of venue and serotonin transporter genotype on the display of offensive aggression.	/pubmed/21262270	Jansen F, Heiming RS, Kloke V, Kaiser S, Palme R, Lesch KP, Sachser N.	Behav Brain Res. 2011 Jun 1;219(2):291-301. Epub 2011 Jan 22.	Behav Brain Res. 2011	PubMed	citation	PMID:21262270	pubmed	21262270	create date:2011/01/26 | first author:Jansen F
Learning deferred imitation of long spatial sequences.	/pubmed/21262269	Drever J, Straube A, Eggert T.	Behav Brain Res. 2011 Jun 20;220(1):74-82. Epub 2011 Jan 22.	Behav Brain Res. 2011	PubMed	citation	PMID:21262269	pubmed	21262269	create date:2011/01/26 | first author:Drever J
Nucleus accumbens dopamine and mu-opioid receptors modulate the reinstatement of food-seeking behavior by food-associated cues.	/pubmed/21262268	Guy EG, Choi E, Pratt WE.	Behav Brain Res. 2011 Jun 1;219(2):265-72. Epub 2011 Jan 22.	Behav Brain Res. 2011	PubMed	citation	PMID:21262268	pubmed	21262268	create date:2011/01/26 | first author:Guy EG
Voluntary wheel running produces resistance to inescapable stress-induced potentiation of morphine conditioned place preference.	/pubmed/21262267	Rozeske RR, Greenwood BN, Fleshner M, Watkins LR, Maier SF.	Behav Brain Res. 2011 Jun 1;219(2):378-81. Epub 2011 Jan 22.	Behav Brain Res. 2011	PubMed	citation	PMID:21262267	pubmed	21262267	create date:2011/01/26 | first author:Rozeske RR
Effects of 5-HT(2A) and 5-HT(2C) receptor antagonists on acute and chronic dyskinetic effects induced by haloperidol in rats.	/pubmed/21262266	Creed-Carson M, Oraha A, Nobrega JN.	Behav Brain Res. 2011 Jun 1;219(2):273-9. Epub 2011 Jan 22.	Behav Brain Res. 2011	PubMed	citation	PMID:21262266	pubmed	21262266	create date:2011/01/26 | first author:Creed-Carson M
Functional interaction between morphine and central amygdala cannabinoid CB1 receptors in the acquisition and expression of conditioned place preference.	/pubmed/21262265	Rezayof A, Sardari M, Zarrindast MR, Nayer-Nouri T.	Behav Brain Res. 2011 Jun 20;220(1):1-8. Epub 2011 Jan 22.	Behav Brain Res. 2011	PubMed	citation	PMID:21262265	pubmed	21262265	create date:2011/01/26 | first author:Rezayof A
Protection of cholinergic and antioxidant system contributes to the effect of berberine ameliorating memory dysfunction in rat model of streptozotocin-induced diabetes.	/pubmed/21262264	Bhutada P, Mundhada Y, Bansod K, Tawari S, Patil S, Dixit P, Umathe S, Mundhada D.	Behav Brain Res. 2011 Jun 20;220(1):30-41. Epub 2011 Jan 22.	Behav Brain Res. 2011	PubMed	citation	PMID:21262264	pubmed	21262264	create date:2011/01/26 | first author:Bhutada P
Inflammation modulates anxiety in an animal model of multiple sclerosis.	/pubmed/21255614	Peruga I, Hartwig S, Thöne J, Hovemann B, Gold R, Juckel G, Linker RA.	Behav Brain Res. 2011 Jun 20;220(1):20-9. Epub 2011 Jan 19.	Behav Brain Res. 2011	PubMed	citation	PMID:21255614	pubmed	21255614	create date:2011/01/25 | first author:Peruga I
Effects of insulin and leptin in the ventral tegmental area and arcuate hypothalamic nucleus on food intake and brain reward function in female rats.	/pubmed/21255613	Bruijnzeel AW, Corrie LW, Rogers JA, Yamada H.	Behav Brain Res. 2011 Jun 1;219(2):254-64. Epub 2011 Jan 19.	Behav Brain Res. 2011	PubMed	citation	PMID:21255613	pubmed	21255613	create date:2011/01/25 | first author:Bruijnzeel AW
Individual differences in maternal response to immune challenge predict offspring behavior: contribution of environmental factors.	/pubmed/21255612	Bronson SL, Ahlbrand R, Horn PS, Kern JR, Richtand NM.	Behav Brain Res. 2011 Jun 20;220(1):55-64. Epub 2011 Jan 19.	Behav Brain Res. 2011	PubMed	citation	PMID:21255612	pubmed	21255612	create date:2011/01/25 | first author:Bronson SL
Differences of acute versus chronic ethanol exposure on anxiety-like behavioral responses in zebrafish.	/pubmed/21255611	Mathur P, Guo S.	Behav Brain Res. 2011 Jun 1;219(2):234-9. Epub 2011 Jan 19.	Behav Brain Res. 2011	PubMed	citation	PMID:21255611	pubmed	21255611	create date:2011/01/25 | first author:Mathur P
Lithium chloride disrupts consolidation of morphine-induced conditioned place preference in male mice: the nitric oxide/cyclic GMP signaling pathway.	/pubmed/21241742	Kiyani A, Javadi-Paydar M, Mohammadkhani H, Esmaeili B, Dehpour AR.	Behav Brain Res. 2011 Jun 1;219(2):240-7. Epub 2011 Jan 15.	Behav Brain Res. 2011	PubMed	citation	PMID:21241742	pubmed	21241742	create date:2011/01/19 | first author:Kiyani A
The effects of two forms of physical activity on eyeblink classical conditioning.	/pubmed/21238502	Green JT, Chess AC, Burns M, Schachinger KM, Thanellou A.	Behav Brain Res. 2011 May 16;219(1):165-74. Epub 2011 Jan 14.	Behav Brain Res. 2011	PubMed	citation	PMID:21238502	pubmed	21238502	create date:2011/01/18 | first author:Green JT
Sex-specificity of associative learning-induced changes in GABAergic tonic inhibition in layer 4 neurons of mouse barrel cortex.	/pubmed/21238501	Urban-Ciecko J, Mozrzymas JW.	Behav Brain Res. 2011 Jun 1;219(2):373-7. Epub 2011 Jan 14.	Behav Brain Res. 2011	PubMed	citation	PMID:21238501	pubmed	21238501	create date:2011/01/18 | first author:Urban-Ciecko J
Serotonin transporter knockout and repeated social defeat stress: impact on neuronal morphology and plasticity in limbic brain areas.	/pubmed/21238500	Nietzer SL, Bonn M, Jansen F, Heiming RS, Lewejohann L, Sachser N, Asan ES, Lesch KP, Schmitt AG.	Behav Brain Res. 2011 Jun 20;220(1):42-54. Epub 2011 Jan 14.	Behav Brain Res. 2011	PubMed	citation	PMID:21238500	pubmed	21238500	create date:2011/01/18 | first author:Nietzer SL
Ventrolateral periaqueductal gray lesion attenuates nociception but does not change anxiety-like indices or fear-induced antinociception in mice.	/pubmed/21238499	Mendes-Gomes J, Amaral VC, Nunes-de-Souza RL.	Behav Brain Res. 2011 Jun 1;219(2):248-53. Epub 2011 Jan 14.	Behav Brain Res. 2011	PubMed	citation	PMID:21238499	pubmed	21238499	create date:2011/01/18 | first author:Mendes-Gomes J
Long-term effects of neonatal methamphetamine exposure on cognitive function in adolescent mice.	/pubmed/21238498	Siegel JA, Park BS, Raber J.	Behav Brain Res. 2011 May 16;219(1):159-64. Epub 2011 Jan 14.	Behav Brain Res. 2011	PubMed	citation	PMID:21238498	pubmed	21238498	create date:2011/01/18 | first author:Siegel JA
The cholinergic system, EEG and sleep.	/pubmed/21238497	Platt B, Riedel G.	Behav Brain Res. 2011 Aug 10;221(2):499-504. Epub 2011 Jan 14. Review.	Behav Brain Res. 2011	PubMed	citation	PMID:21238497	pubmed	21238497	create date:2011/01/18 | first author:Platt B
Theory of Mind in Parkinson's disease.	/pubmed/21238496	Poletti M, Enrici I, Bonuccelli U, Adenzato M.	Behav Brain Res. 2011 Jun 1;219(2):342-50. Epub 2011 Jan 14. Review.	Behav Brain Res. 2011	PubMed	citation	PMID:21238496	pubmed	21238496	create date:2011/01/18 | first author:Poletti M
Evaluation of chronic alcohol self-administration by a 3-bottle choice paradigm in adult male rats. Effects on behavioural reactivity, spatial learning and reference memory.	/pubmed/21238495	Cacace S, Plescia F, La Barbera M, Cannizzaro C.	Behav Brain Res. 2011 Jun 1;219(2):213-20. Epub 2011 Jan 14.	Behav Brain Res. 2011	PubMed	citation	PMID:21238495	pubmed	21238495	create date:2011/01/18 | first author:Cacace S
Chronic mild stress in mice promotes cognitive impairment and CDK5-dependent tau hyperphosphorylation.	/pubmed/21238494	Cuadrado-Tejedor M, Ricobaraza A, Del Río J, Frechilla D, Franco R, Pérez-Mediavilla A, Garcia-Osta A.	Behav Brain Res. 2011 Jul 7;220(2):338-43. Epub 2011 Jan 14.	Behav Brain Res. 2011	PubMed	citation	PMID:21238494	pubmed	21238494	create date:2011/01/18 | first author:Cuadrado-Tejedor M
Brain ischemia changes the long term response to antidepressant drugs in mice.	/pubmed/21238493	Deplanque D, Venna VR, Bordet R.	Behav Brain Res. 2011 Jun 1;219(2):367-72. Epub 2011 Jan 14.	Behav Brain Res. 2011	PubMed	citation	PMID:21238493	pubmed	21238493	create date:2011/01/18 | first author:Deplanque D
Memory enhancing effects of saffron in aged mice are correlated with antioxidant protection.	/pubmed/21238492	Papandreou MA, Tsachaki M, Efthimiopoulos S, Cordopatis P, Lamari FN, Margarity M.	Behav Brain Res. 2011 Jun 1;219(2):197-204. Epub 2011 Jan 14.	Behav Brain Res. 2011	PubMed	citation	PMID:21238492	pubmed	21238492	create date:2011/01/18 | first author:Papandreou MA
Tropisetron increases the inhibitory effect of mild restraint on lordosis behavior of hormonally primed, ovariectomized rats.	/pubmed/21238491	Uphouse L, Heckard D, Hiegel C, Guptarak J, Maswood S.	Behav Brain Res. 2011 Jun 1;219(2):221-6. Epub 2011 Jan 14.	Behav Brain Res. 2011	PubMed	citation	PMID:21238491	pubmed	21238491	create date:2011/01/18 | first author:Uphouse L
Neural correlates of the interactive relationship between memory deficits and depressive symptoms in nondemented elderly: resting fMRI study.	/pubmed/21238490	Goveas J, Xie C, Wu Z, Douglas Ward B, Li W, Franczak MB, Jones JL, Antuono PG, Yang Z, Li SJ.	Behav Brain Res. 2011 Jun 1;219(2):205-12. Epub 2011 Jan 14.	Behav Brain Res. 2011	PubMed	citation	PMID:21238490	pubmed	21238490	create date:2011/01/18 | first author:Goveas J
Impaired conditioned emotional response and object recognition are concomitant to neuronal damage in the amygdala and perirhinal cortex in middle-aged ischemic rats.	/pubmed/21238489	de la Tremblaye PB, Plamondon H.	Behav Brain Res. 2011 Jun 1;219(2):227-33. Epub 2011 Jan 14.	Behav Brain Res. 2011	PubMed	citation	PMID:21238489	pubmed	21238489	create date:2011/01/18 | first author:de la Tremblaye PB
As the world turns: short-term human spatial memory in egocentric and allocentric coordinates.	/pubmed/21237209	Banta Lavenex P, Lecci S, Prêtre V, Brandner C, Mazza C, Pasquier J, Lavenex P.	Behav Brain Res. 2011 May 16;219(1):132-41. Epub 2011 Jan 12.	Behav Brain Res. 2011	PubMed	citation	PMID:21237209	pubmed	21237209	create date:2011/01/18 | first author:Banta Lavenex P
Working memory span capacity improved by a D2 but not D1 receptor family agonist.	/pubmed/21232557	Tarantino IS, Sharp RF, Geyer MA, Meves JM, Young JW.	Behav Brain Res. 2011 Jun 1;219(2):181-8. Epub 2011 Jan 11.	Behav Brain Res. 2011	PubMed	citation	PMID:21232557	pubmed	21232557	create date:2011/01/15 | first author:Tarantino IS
Differential effects of 5-HT(2A) and 5-HT(2C) receptor blockade on strategy-switching.	/pubmed/21232556	Baker PM, Thompson JL, Sweeney JA, Ragozzino ME.	Behav Brain Res. 2011 May 16;219(1):123-31. Epub 2011 Jan 12.	Behav Brain Res. 2011	PubMed	citation	PMID:21232556	pubmed	21232556	create date:2011/01/15 | first author:Baker PM
Molecular mechanisms of working memory.	/pubmed/21232555	Khan ZU, Muly EC.	Behav Brain Res. 2011 Jun 1;219(2):329-41. Epub 2011 Jan 11. Review.	Behav Brain Res. 2011	PubMed	citation	PMID:21232555	pubmed	21232555	create date:2011/01/15 | first author:Khan ZU
Blockade of opioid receptors in anterior cingulate cortex disrupts ethanol-seeking behavior in mice.	/pubmed/21219940	Gremel CM, Young EA, Cunningham CL.	Behav Brain Res. 2011 Jun 1;219(2):358-62. Epub 2011 Jan 8.	Behav Brain Res. 2011	PubMed	citation	PMID:21219940	pubmed	21219940	create date:2011/01/12 | first author:Gremel CM
Effect of environmental enrichment on methylphenidate-induced locomotion and dopamine transporter dynamics.	/pubmed/21219939	Wooters TE, Bardo MT, Dwoskin LP, Midde NM, Gomez AM, Mactutus CF, Booze RM, Zhu J.	Behav Brain Res. 2011 May 16;219(1):98-107. Epub 2011 Jan 8.	Behav Brain Res. 2011	PubMed	citation	PMID:21219939	pubmed	21219939	create date:2011/01/12 | first author:Wooters TE
Species-relevant inescapable stress differently influences memory consolidation and retrieval of mice in a spatial radial arm maze.	/pubmed/21219938	Janitzky K, Schwegler H, Kröber A, Roskoden T, Yanagawa Y, Linke R.	Behav Brain Res. 2011 May 16;219(1):142-8. Epub 2011 Jan 8.	Behav Brain Res. 2011	PubMed	citation	PMID:21219938	pubmed	21219938	create date:2011/01/12 | first author:Janitzky K
Reverse-translational biomarker validation of Abnormal Repetitive Behaviors in mice: an illustration of the 4P's modeling approach.	/pubmed/21219937	Garner JP, Thogerson CM, Dufour BD, Würbel H, Murray JD, Mench JA.	Behav Brain Res. 2011 Jun 1;219(2):189-96. Epub 2011 Jan 8.	Behav Brain Res. 2011	PubMed	citation	PMID:21219937	pubmed	21219937	create date:2011/01/12 | first author:Garner JP
Early prenatal morphine exposure impairs performance of learning tasks and attenuates in vitro heterosynaptic long-term potentiation of intermediate medial mesopallium in day-old chicks.	/pubmed/21219936	Jiang J, He X, Wang MY, Sui N.	Behav Brain Res. 2011 Jun 1;219(2):363-6. Epub 2011 Jan 8.	Behav Brain Res. 2011	PubMed	citation	PMID:21219936	pubmed	21219936	create date:2011/01/12 | first author:Jiang J
Stress-induced modulation of instrumental behavior: from goal-directed to habitual control of action.	/pubmed/21219935	Schwabe L, Wolf OT.	Behav Brain Res. 2011 Jun 1;219(2):321-8. Epub 2011 Jan 8. Review.	Behav Brain Res. 2011	PubMed	citation	PMID:21219935	pubmed	21219935	create date:2011/01/12 | first author:Schwabe L
Activity modulation of the globus pallidus and the nucleus entopeduncularis affects compulsive checking in rats.	/pubmed/21219934	Djodari-Irani A, Klein J, Banzhaf J, Joel D, Heinz A, Harnack D, Lagemann T, Juckel G, Kupsch A, Morgenstern R, Winter C.	Behav Brain Res. 2011 May 16;219(1):149-58. Epub 2011 Jan 8.	Behav Brain Res. 2011	PubMed	citation	PMID:21219934	pubmed	21219934	create date:2011/01/12 | first author:Djodari-Irani A
Title	URL	Description	Details	ShortDetails	Resource	Type	Identifiers	Db	EntrezUID	Properties
The effects of the mGluR5 receptor antagonist 6-methyl-2-(phenylethynyl)-pyridine (MPEP) on the stimulation of dopamine release evoked by nicotine in the rat brain.	/pubmed/21216262	Tronci V, Balfour DJ.	Behav Brain Res. 2011 Jun 1;219(2):354-7. Epub 2011 Jan 7.	Behav Brain Res. 2011	PubMed	citation	PMID:21216262	pubmed	21216262	create date:2011/01/11 | first author:Tronci V
Influence of transgenic corticotropin-releasing factor (CRF) over-expression on social recognition memory in mice.	/pubmed/21192987	Kasahara M, Groenink L, Kas MJ, Bijlsma EY, Olivier B, Sarnyai Z.	Behav Brain Res. 2011 Apr 15;218(2):357-62. Epub 2010 Dec 28.	Behav Brain Res. 2011	PubMed	citation	PMID:21192987	pubmed	21192987	create date:2011/01/05 | first author:Kasahara M
Brain enlargement and increased behavioral and cytokine reactivity in infant monkeys following acute prenatal endotoxemia.	/pubmed/21192986	Willette AA, Lubach GR, Knickmeyer RC, Short SJ, Styner M, Gilmore JH, Coe CL.	Behav Brain Res. 2011 May 16;219(1):108-15. Epub 2010 Dec 27.	Behav Brain Res. 2011	PubMed	citation	PMID:21192986	pubmed	21192986	create date:2011/01/05 | first author:Willette AA
Chronic ω-3 fatty acids supplementation promotes beneficial effects on anxiety, cognitive and depressive-like behaviors in rats subjected to a restraint stress protocol.	/pubmed/21192985	Ferraz AC, Delattre AM, Almendra RG, Sonagli M, Borges C, Araujo P, Andersen ML, Tufik S, Lima MM.	Behav Brain Res. 2011 May 16;219(1):116-22. Epub 2010 Dec 27.	Behav Brain Res. 2011	PubMed	citation	PMID:21192985	pubmed	21192985	create date:2011/01/05 | first author:Ferraz AC
Treadmill exercise prevents decline in spatial learning and memory in APP/PS1 transgenic mice through improvement of hippocampal long-term potentiation.	/pubmed/21192984	Liu HL, Zhao G, Cai K, Zhao HH, Shi LD.	Behav Brain Res. 2011 Apr 15;218(2):308-14. Epub 2010 Dec 27.	Behav Brain Res. 2011	PubMed	citation	PMID:21192984	pubmed	21192984	create date:2011/01/05 | first author:Liu HL
Memory impairment in rats by hippocampal administration of the serine protease subtilisin.	/pubmed/21185873	Kornisiuk E, Snitcofsky M, Blanco C, Harvey AL, Stone TW, Jerusalinsky D.	Behav Brain Res. 2011 May 16;219(1):63-7. Epub 2010 Dec 24.	Behav Brain Res. 2011	PubMed	citation	PMID:21185873	pubmed	21185873	create date:2010/12/28 | first author:Kornisiuk E
NMDA preconditioning protects against quinolinic acid-induced seizures via PKA, PI3K and MAPK/ERK signaling pathways.	/pubmed/21185872	de Araújo Herculano B, Vandresen-Filho S, Martins WC, Boeck CR, Tasca CI.	Behav Brain Res. 2011 May 16;219(1):92-7. Epub 2010 Dec 24.	Behav Brain Res. 2011	PubMed	citation	PMID:21185872	pubmed	21185872	create date:2010/12/28 | first author:de Araújo Herculano B
Increased plasma corticosterone levels after periaqueductal gray stimulation-induced escape reaction or panic attacks in rats.	/pubmed/21185871	Lim LW, Blokland A, van Duinen M, Visser-Vandewalle V, Tan S, Vlamings R, Janssen M, Jahanshahi A, Aziz-Mohammadi M, Steinbusch HW, Schruers K, Temel Y.	Behav Brain Res. 2011 Apr 15;218(2):301-7. Epub 2010 Dec 24.	Behav Brain Res. 2011	PubMed	citation	PMID:21185871	pubmed	21185871	create date:2010/12/28 | first author:Lim LW
Alcohol seeking and consumption in the NVHL neurodevelopmental rat model of schizophrenia.	/pubmed/21184782	Berg SA, Czachowski CL, Chambers RA.	Behav Brain Res. 2011 Apr 15;218(2):346-9. Epub 2010 Dec 22.	Behav Brain Res. 2011	PubMed	citation	PMID:21184782	pubmed	21184782	create date:2010/12/28 | first author:Berg SA
Novelty-induced enhancement in spatial memory: is infancy a critical period?	/pubmed/21168449	Yang Z, Tang AC.	Behav Brain Res. 2011 May 16;219(1):47-54. Epub 2010 Dec 17.	Behav Brain Res. 2011	PubMed	citation	PMID:21168449	pubmed	21168449	create date:2010/12/21 | first author:Yang Z
Role of Ca(V)2.1-mediated NMDA receptor signaling in the nucleus accumbens in spatial short-term memory.	/pubmed/21168448	Takahashi E, Niimi K, Itakura C.	Behav Brain Res. 2011 Apr 15;218(2):353-6. Epub 2010 Dec 17.	Behav Brain Res. 2011	PubMed	citation	PMID:21168448	pubmed	21168448	create date:2010/12/21 | first author:Takahashi E
Aspects of static and dynamic motor function in peripheral nerve regeneration: SSI and CatWalk gait analysis.	/pubmed/21168447	Bozkurt A, Scheffel J, Brook GA, Joosten EA, Suschek CV, O'Dey DM, Pallua N, Deumens R.	Behav Brain Res. 2011 May 16;219(1):55-62. Epub 2010 Dec 17.	Behav Brain Res. 2011	PubMed	citation	PMID:21168447	pubmed	21168447	create date:2010/12/21 | first author:Bozkurt A
Sensorimotor and cognitive function of a NEFL(P22S) mutant model of Charcot-Marie-Tooth disease type 2E.	/pubmed/21168446	Filali M, Dequen F, Lalonde R, Julien JP.	Behav Brain Res. 2011 Jun 1;219(2):175-80. Epub 2010 Dec 17.	Behav Brain Res. 2011	PubMed	citation	PMID:21168446	pubmed	21168446	create date:2010/12/21 | first author:Filali M
Attention, executive functioning and memory in normal aged rhesus monkeys.	/pubmed/21168445	Zeamer A, Decamp E, Clark K, Schneider JS.	Behav Brain Res. 2011 May 16;219(1):23-30. Epub 2010 Dec 17.	Behav Brain Res. 2011	PubMed	citation	PMID:21168445	pubmed	21168445	create date:2010/12/21 | first author:Zeamer A
Sensorimotor learning in Dab1(scm) (scrambler) mutant mice.	/pubmed/21167868	Lalonde R, Strazielle C.	Behav Brain Res. 2011 Apr 15;218(2):350-2. Epub 2010 Dec 16.	Behav Brain Res. 2011	PubMed	citation	PMID:21167868	pubmed	21167868	create date:2010/12/21 | first author:Lalonde R
Tail-pinch stress and REM sleep deprivation differentially affect sensorimotor gating function in modafinil-treated rats.	/pubmed/21167213	Liu YP, Tung CS, Chuang CH, Lo SM, Ku YC.	Behav Brain Res. 2011 May 16;219(1):98-104. Epub 2010 Dec 15.	Behav Brain Res. 2011	PubMed	citation	PMID:21167213	pubmed	21167213	create date:2010/12/21 | first author:Liu YP
Dorsal striatum mediation of cocaine-seeking after withdrawal from short or long daily access cocaine self-administration in rats.	/pubmed/21167212	Pacchioni AM, Gabriele A, See RE.	Behav Brain Res. 2011 Apr 15;218(2):296-300. Epub 2010 Dec 15.	Behav Brain Res. 2011	PubMed	citation	PMID:21167212	pubmed	21167212	create date:2010/12/21 | first author:Pacchioni AM
Discrimination of brief speech sounds is impaired in rats with auditory cortex lesions.	/pubmed/21167211	Porter BA, Rosenthal TR, Ranasinghe KG, Kilgard MP.	Behav Brain Res. 2011 May 16;219(1):68-74. Epub 2010 Dec 15.	Behav Brain Res. 2011	PubMed	citation	PMID:21167211	pubmed	21167211	create date:2010/12/21 | first author:Porter BA
Sex differences in heart rate variability during sleep following prenatal nicotine exposure in rat pups.	/pubmed/21163307	Boychuk CR, Fuller DD, Hayward LF.	Behav Brain Res. 2011 May 16;219(1):82-91. Epub 2010 Dec 14.	Behav Brain Res. 2011	PubMed	citation	PMID:21163307	pubmed	21163307	create date:2010/12/18 | first author:Boychuk CR
Effects of hand termination and accuracy requirements on eye-hand coordination in older adults.	/pubmed/21163306	Rand MK, Stelmach GE.	Behav Brain Res. 2011 May 16;219(1):39-46. Epub 2010 Dec 14.	Behav Brain Res. 2011	PubMed	citation	PMID:21163306	pubmed	21163306	create date:2010/12/18 | first author:Rand MK
Different patterns of neuronal activities in the infralimbic and prelimbic cortices and behavioral expression in response to two affective odors, 2,5-dihydro-2,4,5-trimethylthiazoline and a mixture of cis-3-hexenol and trans-2-hexenal, in the freely moving rat.	/pubmed/21147176	Nikaido Y, Nakashima T.	Behav Brain Res. 2011 Mar 17;218(1):218-27. Epub 2010 Dec 13.	Behav Brain Res. 2011	PubMed	citation	PMID:21147176	pubmed	21147176	create date:2010/12/15 | first author:Nikaido Y
Mu-opioid receptor densities are depleted in regions implicated in agonistic and sexual behavior in male European starlings (Sturnus vulgaris) defending nest sites and courting females.	/pubmed/21147175	Kelm CA, Forbes-Lorman RM, Auger CJ, Riters LV.	Behav Brain Res. 2011 May 16;219(1):15-22. Epub 2010 Dec 13.	Behav Brain Res. 2011	PubMed	citation	PMID:21147175	pubmed	21147175	create date:2010/12/15 | first author:Kelm CA
Hand-eye coordination relies on extra-retinal signals: evidence from reactive saccade adaptation.	/pubmed/21147174	Cotti J, Vercher JL, Guillaume A.	Behav Brain Res. 2011 Mar 17;218(1):248-52. Epub 2010 Dec 13.	Behav Brain Res. 2011	PubMed	citation	PMID:21147174	pubmed	21147174	create date:2010/12/15 | first author:Cotti J
Effect of nicotine on feeding and body weight in rats: involvement of cocaine- and amphetamine-regulated transcript peptide.	/pubmed/21147173	Dandekar MP, Nakhate KT, Kokare DM, Subhedar NK.	Behav Brain Res. 2011 May 16;219(1):31-8. Epub 2010 Dec 13.	Behav Brain Res. 2011	PubMed	citation	PMID:21147173	pubmed	21147173	create date:2010/12/15 | first author:Dandekar MP
Neuropeptide AF is associated with short-term reduced food intake in rats.	/pubmed/21147172	Newmyer BA, Cline MA.	Behav Brain Res. 2011 Jun 1;219(2):351-3. Epub 2010 Dec 13.	Behav Brain Res. 2011	PubMed	citation	PMID:21147172	pubmed	21147172	create date:2010/12/15 | first author:Newmyer BA
Transient brain ischemia due to cardiac arrest causes irreversible long-lasting cognitive injury.	/pubmed/21147171	Kiryk A, Pluta R, Figiel I, Mikosz M, Ulamek M, Niewiadomska G, Jablonski M, Kaczmarek L.	Behav Brain Res. 2011 May 16;219(1):1-7. Epub 2010 Dec 13.	Behav Brain Res. 2011	PubMed	citation	PMID:21147171	pubmed	21147171	create date:2010/12/15 | first author:Kiryk A
The glucocorticoid system is required for the voluntary exercise-induced enhancement of learning and memory in rats.	/pubmed/21147170	Hajisoltani R, Rashidy-Pour A, Vafaei AA, Ghaderdoost B, Bandegi AR, Motamedi F.	Behav Brain Res. 2011 May 16;219(1):75-81. Epub 2010 Dec 13.	Behav Brain Res. 2011	PubMed	citation	PMID:21147170	pubmed	21147170	create date:2010/12/15 | first author:Hajisoltani R
The role of the ventromedial prefrontal cortex in memory consolidation.	/pubmed/21147169	Nieuwenhuis IL, Takashima A.	Behav Brain Res. 2011 Apr 15;218(2):325-34. Epub 2010 Dec 13. Review.	Behav Brain Res. 2011	PubMed	citation	PMID:21147169	pubmed	21147169	create date:2010/12/15 | first author:Nieuwenhuis IL
Contributions of ERK signaling in the striatum to instrumental learning and performance.	/pubmed/21147168	Shiflett MW, Balleine BW.	Behav Brain Res. 2011 Mar 17;218(1):240-7. Epub 2010 Dec 13. Review.	Behav Brain Res. 2011	PubMed	citation	PMID:21147168	pubmed	21147168	create date:2010/12/15 | first author:Shiflett MW
The cholinergic system in aging and neuronal degeneration.	/pubmed/21145918	Schliebs R, Arendt T.	Behav Brain Res. 2011 Aug 10;221(2):555-63. Epub 2010 Dec 9. Review.	Behav Brain Res. 2011	PubMed	citation	PMID:21145918	pubmed	21145918	create date:2010/12/15 | first author:Schliebs R
Relation between reaction time and reach errors during visuomotor adaptation.	/pubmed/21138745	Fernandez-Ruiz J, Wong W, Armstrong IT, Flanagan JR.	Behav Brain Res. 2011 May 16;219(1):8-14. Epub 2010 Dec 5.	Behav Brain Res. 2011	PubMed	citation	PMID:21138745	pubmed	21138745	create date:2010/12/09 | first author:Fernandez-Ruiz J
Adolescent opioid exposure in female rats: transgenerational effects on morphine analgesia and anxiety-like behavior in adult offspring.	/pubmed/21138744	Byrnes JJ, Babb JA, Scanlan VF, Byrnes EM.	Behav Brain Res. 2011 Mar 17;218(1):200-5. Epub 2010 Dec 5.	Behav Brain Res. 2011	PubMed	citation	PMID:21138744	pubmed	21138744	create date:2010/12/09 | first author:Byrnes JJ
Protracted cocaine withdrawal produces circadian rhythmic alterations of phosphorylated GSK-3β in reward-related brain areas in rats.	/pubmed/21130813	Wei YM, Li SX, Shi HS, Ding ZB, Luo YX, Xue YX, Lu L, Yu CX.	Behav Brain Res. 2011 Mar 17;218(1):228-33. Epub 2010 Dec 3.	Behav Brain Res. 2011	PubMed	citation	PMID:21130813	pubmed	21130813	create date:2010/12/07 | first author:Wei YM
Social and hormonal triggers of neural plasticity in naked mole-rats.	/pubmed/21130812	Holmes MM, Seney ML, Goldman BD, Forger NG.	Behav Brain Res. 2011 Mar 17;218(1):234-9. Epub 2010 Dec 3.	Behav Brain Res. 2011	PubMed	citation	PMID:21130812	pubmed	21130812	create date:2010/12/07 | first author:Holmes MM
Lowering barometric pressure aggravates depression-like behavior in rats.	/pubmed/21130811	Mizoguchi H, Fukaya K, Mori R, Itoh M, Funakubo M, Sato J.	Behav Brain Res. 2011 Mar 17;218(1):190-3. Epub 2010 Dec 3.	Behav Brain Res. 2011	PubMed	citation	PMID:21130811	pubmed	21130811	create date:2010/12/07 | first author:Mizoguchi H
Pharmacological characterizations of memantine-induced disruption of prepulse inhibition of the acoustic startle response in mice: involvement of dopamine D2 and 5-HT2A receptors.	/pubmed/21130810	Nakaya K, Nakagawasai O, Arai Y, Onogi H, Sato A, Niijima F, Tan-No K, Tadano T.	Behav Brain Res. 2011 Mar 17;218(1):165-73. Epub 2010 Dec 3.	Behav Brain Res. 2011	PubMed	citation	PMID:21130810	pubmed	21130810	create date:2010/12/07 | first author:Nakaya K
Acetylcholine and memory: a long, complex and chaotic but still living relationship.	/pubmed/21130809	Micheau J, Marighetto A.	Behav Brain Res. 2011 Aug 10;221(2):424-9. Epub 2010 Dec 3. Review.	Behav Brain Res. 2011	PubMed	citation	PMID:21130809	pubmed	21130809	create date:2010/12/07 | first author:Micheau J
The role of NMDA and AMPA/Kainate receptors in the consolidation of catalepsy sensitization.	/pubmed/21130808	Riedinger K, Kulak A, Schmidt WJ, von Ameln-Mayerhofer A.	Behav Brain Res. 2011 Mar 17;218(1):194-9. Epub 2010 Dec 3.	Behav Brain Res. 2011	PubMed	citation	PMID:21130808	pubmed	21130808	create date:2010/12/07 | first author:Riedinger K
Involvement of p38/NF-κB signaling pathway in the nucleus accumbens in the rewarding effects of morphine in rats.	/pubmed/21130118	Zhang X, Cui Y, Jing J, Cui Y, Xin W, Liu X.	Behav Brain Res. 2011 Mar 17;218(1):184-9. Epub 2010 Dec 2.	Behav Brain Res. 2011	PubMed	citation	PMID:21130118	pubmed	21130118	create date:2010/12/07 | first author:Zhang X
The cholinergic system and hippocampal plasticity.	/pubmed/21130117	Drever BD, Riedel G, Platt B.	Behav Brain Res. 2011 Aug 10;221(2):505-14. Epub 2010 Dec 2. Review.	Behav Brain Res. 2011	PubMed	citation	PMID:21130117	pubmed	21130117	create date:2010/12/07 | first author:Drever BD
Increased phasic activity of VTA dopamine neurons in mice 3 weeks after repeated social defeat.	/pubmed/21129410	Razzoli M, Andreoli M, Michielin F, Quarta D, Sokal DM.	Behav Brain Res. 2011 Mar 17;218(1):253-7. Epub 2010 Dec 1.	Behav Brain Res. 2011	PubMed	citation	PMID:21129410	pubmed	21129410	create date:2010/12/07 | first author:Razzoli M
Sign- vs. goal-tracking in a feature positive discrimination task with nicotine: importance of spatial location of the conditional stimulus.	/pubmed/21129409	Dion AM, Reichel CM, Bevins RA.	Behav Brain Res. 2011 Apr 15;218(2):341-5. Epub 2010 Dec 1.	Behav Brain Res. 2011	PubMed	citation	PMID:21129409	pubmed	21129409	create date:2010/12/07 | first author:Dion AM
The cholinergic system and neostriatal memory functions.	/pubmed/21129408	Havekes R, Abel T, Van der Zee EA.	Behav Brain Res. 2011 Aug 10;221(2):412-23. Epub 2010 Dec 1. Review.	Behav Brain Res. 2011	PubMed	citation	PMID:21129408	pubmed	21129408	create date:2010/12/07 | first author:Havekes R
Localization of pre- and postsynaptic cholinergic markers in rodent forebrain: a brief history and comparison of rat and mouse.	/pubmed/21129407	Van der Zee EA, Keijser JN.	Behav Brain Res. 2011 Aug 10;221(2):356-66. Epub 2010 Dec 1. Review.	Behav Brain Res. 2011	PubMed	citation	PMID:21129407	pubmed	21129407	create date:2010/12/07 | first author:Van der Zee EA
Agomelatine reverses the decrease in hippocampal cell survival induced by chronic mild stress.	/pubmed/21115070	Dagytė G, Crescente I, Postema F, Seguin L, Gabriel C, Mocaër E, Boer JA, Koolhaas JM.	Behav Brain Res. 2011 Mar 17;218(1):121-8. Epub 2010 Nov 27.	Behav Brain Res. 2011	PubMed	citation	PMID:21115070	pubmed	21115070	create date:2010/12/01 | first author:Dagytė G
Detection of age-dependent working memory deterioration in APP751SL mice.	/pubmed/21115069	Blanchard J, Martel G, Brayda-Bruno L, Noguès X, Micheau J.	Behav Brain Res. 2011 Mar 17;218(1):129-37. Epub 2010 Nov 27.	Behav Brain Res. 2011	PubMed	citation	PMID:21115069	pubmed	21115069	create date:2010/12/01 | first author:Blanchard J
Vogel conflict test: sex differences and pharmacological validation of the model.	/pubmed/21115068	Basso AM, Gallagher KB, Mikusa JP, Rueter LE.	Behav Brain Res. 2011 Mar 17;218(1):174-83. Epub 2010 Nov 27.	Behav Brain Res. 2011	PubMed	citation	PMID:21115068	pubmed	21115068	create date:2010/12/01 | first author:Basso AM
Effects of medial prefrontal cortex lesions in rats on the what-where-when memory of a fear conditioning event.	/pubmed/21115067	Li JS, Hsiao KY, Chen WM.	Behav Brain Res. 2011 Mar 17;218(1):94-8. Epub 2010 Nov 27.	Behav Brain Res. 2011	PubMed	citation	PMID:21115067	pubmed	21115067	create date:2010/12/01 | first author:Li JS
Dorso- and ventro-lateral prefrontal volume and spatial working memory in schizotypal personality disorder.	/pubmed/21115066	Goldstein KE, Hazlett EA, Savage KR, Berlin HA, Hamilton HK, Zelmanova Y, Look AE, Koenigsberg HW, Mitsis EM, Tang CY, McNamara M, Siever LJ, Cohen BH, New AS.	Behav Brain Res. 2011 Apr 15;218(2):335-40. Epub 2010 Nov 27.	Behav Brain Res. 2011	PubMed	citation	PMID:21115066	pubmed	21115066	create date:2010/12/01 | first author:Goldstein KE
The double-H maze test, a novel, simple, water-escape memory task: acquisition, recall of recent and remote memory, and effects of systemic muscarinic or NMDA receptor blockade during training.	/pubmed/21115065	Pol-Bodetto S, Jeltsch-David H, Lecourtier L, Rusnac N, Mam-Lam-Fook C, Cosquer B, Geiger K, Cassel JC.	Behav Brain Res. 2011 Mar 17;218(1):138-51. Epub 2010 Nov 27.	Behav Brain Res. 2011	PubMed	citation	PMID:21115065	pubmed	21115065	create date:2010/12/01 | first author:Pol-Bodetto S
Title	URL	Description	Details	ShortDetails	Resource	Type	Identifiers	Db	EntrezUID	Properties
The cholinergic system, circadian rhythmicity, and time memory.	/pubmed/21115064	Hut RA, Van der Zee EA.	Behav Brain Res. 2011 Aug 10;221(2):466-80. Epub 2010 Nov 27. Review.	Behav Brain Res. 2011	PubMed	citation	PMID:21115064	pubmed	21115064	create date:2010/12/01 | first author:Hut RA
Age and genetic strain differences in response to chronic methylphenidate administration.	/pubmed/21111006	Yang PB, Cuellar DO 3rd, Swann AC, Dafny N.	Behav Brain Res. 2011 Mar 17;218(1):206-17. Epub 2010 Nov 24.	Behav Brain Res. 2011	PubMed	citation	PMID:21111006	pubmed	21111006	create date:2010/11/30 | first author:Yang PB
Gene-environment interaction influences anxiety-like behavior in ethologically based mouse models.	/pubmed/21111005	Post AM, Weyers P, Holzer P, Painsipp E, Pauli P, Wultsch T, Reif A, Lesch KP.	Behav Brain Res. 2011 Mar 17;218(1):99-105. Epub 2010 Nov 24.	Behav Brain Res. 2011	PubMed	citation	PMID:21111005	pubmed	21111005	create date:2010/11/30 | first author:Post AM
ACE I/D polymorphism affects cognitive function and gray-matter volume in amnestic mild cognitive impairment.	/pubmed/21108975	Zhang Z, Deng L, Bai F, Shi Y, Yu H, Yuan Y, Jiang T, Jia J, Zhang Z.	Behav Brain Res. 2011 Mar 17;218(1):114-20. Epub 2010 Nov 23.	Behav Brain Res. 2011	PubMed	citation	PMID:21108975	pubmed	21108975	create date:2010/11/27 | first author:Zhang Z
Divergent effects of age on performance in spatial associative learning and real idiothetic memory in humans.	/pubmed/21108974	Skolimowska J, Wesierska M, Lewandowska M, Szymaszek A, Szelag E.	Behav Brain Res. 2011 Mar 17;218(1):87-93. Epub 2010 Nov 23.	Behav Brain Res. 2011	PubMed	citation	PMID:21108974	pubmed	21108974	create date:2010/11/27 | first author:Skolimowska J
Distinctive effects of unpredictable subchronic stress on memory, serum corticosterone and hippocampal BDNF levels in high and low exploratory mice.	/pubmed/21108973	Kazlauckas V, Kalinine E, Leke R, Oses JP, Nunes F, Espinosa J, Mioranzza S, Lulhier F, Portela LV, Porciúncula LO, Lara DR.	Behav Brain Res. 2011 Mar 17;218(1):80-6. Epub 2010 Nov 23.	Behav Brain Res. 2011	PubMed	citation	PMID:21108973	pubmed	21108973	create date:2010/11/27 | first author:Kazlauckas V
Acetylcholine and attention.	/pubmed/21108972	Klinkenberg I, Sambeth A, Blokland A.	Behav Brain Res. 2011 Aug 10;221(2):430-42. Epub 2010 Nov 23. Review.	Behav Brain Res. 2011	PubMed	citation	PMID:21108972	pubmed	21108972	create date:2010/11/27 | first author:Klinkenberg I
The cholinergic system and spatial learning.	/pubmed/21108971	Deiana S, Platt B, Riedel G.	Behav Brain Res. 2011 Aug 10;221(2):389-411. Epub 2010 Nov 23. Review.	Behav Brain Res. 2011	PubMed	citation	PMID:21108971	pubmed	21108971	create date:2010/11/27 | first author:Deiana S
The benzodiazepine diazepam demonstrates the usefulness of Syrian hamsters as a model for anxiety testing: evaluation of other classes of anxiolytics in comparison to diazepam.	/pubmed/21094664	Gannon RL, Lungwitz E, Batista N, Hester I, Huntley C, Peacock A, Delagrange P, Millan MJ.	Behav Brain Res. 2011 Mar 17;218(1):8-14. Epub 2010 Nov 20.	Behav Brain Res. 2011	PubMed	citation	PMID:21094664	pubmed	21094664	create date:2010/11/26 | first author:Gannon RL
Environmental noise affects auditory temporal processing development and NMDA-2B receptor expression in auditory cortex.	/pubmed/21094188	Sun W, Tang L, Allman BL.	Behav Brain Res. 2011 Mar 17;218(1):15-20. Epub 2010 Nov 19.	Behav Brain Res. 2011	PubMed	citation	PMID:21094188	pubmed	21094188	create date:2010/11/26 | first author:Sun W
Structural pathology underlying neuroendocrine dysfunction in schizophrenia.	/pubmed/21093493	Goldman MB, Wang L, Wachi C, Daudi S, Csernansky J, Marlow-O'Connor M, Keedy S, Torres I.	Behav Brain Res. 2011 Mar 17;218(1):106-13. Epub 2010 Nov 17.	Behav Brain Res. 2011	PubMed	citation	PMID:21093493	pubmed	21093493	create date:2010/11/26 | first author:Goldman MB
Multiple autism-like behaviors in a novel transgenic mouse model.	/pubmed/21093492	Hamilton SM, Spencer CM, Harrison WR, Yuva-Paylor LA, Graham DF, Daza RA, Hevner RF, Overbeek PA, Paylor R.	Behav Brain Res. 2011 Mar 17;218(1):29-41. Epub 2010 Nov 17.	Behav Brain Res. 2011	PubMed	citation	PMID:21093492	pubmed	21093492	create date:2010/11/26 | first author:Hamilton SM
The antidepressant action of imipramine and venlafaxine involves suppression of nitric oxide synthesis.	/pubmed/21093491	Krass M, Wegener G, Vasar E, Volke V.	Behav Brain Res. 2011 Mar 17;218(1):57-63. Epub 2010 Nov 18.	Behav Brain Res. 2011	PubMed	citation	PMID:21093491	pubmed	21093491	create date:2010/11/26 | first author:Krass M
Functional lateralization of the baso-lateral amygdala neural circuits modulating the motivated exploratory behaviour in rats: role of histamine.	/pubmed/21075146	Alvarez EO, Banzan AM.	Behav Brain Res. 2011 Mar 17;218(1):158-64. Epub 2010 Nov 12.	Behav Brain Res. 2011	PubMed	citation	PMID:21075146	pubmed	21075146	create date:2010/11/16 | first author:Alvarez EO
Modeling Parkinson's disease genetics: altered function of the dopamine system in Adh4 knockout mice.	/pubmed/21075145	Belin AC, Westerlund M, Anvret A, Lindqvist E, Pernold K, Ogren SO, Duester G, Galter D.	Behav Brain Res. 2011 Mar 1;217(2):439-45. Epub 2010 Nov 12.	Behav Brain Res. 2011	PubMed	citation	PMID:21075145	pubmed	21075145	create date:2010/11/16 | first author:Belin AC
fMRI activation during failures to respond key to understanding performance changes with sleep deprivation.	/pubmed/21074577	Tucker AM, Rakitin BC, Basner RC, Gazes Y, Steffener J, Stern Y.	Behav Brain Res. 2011 Mar 17;218(1):73-9. Epub 2010 Nov 11.	Behav Brain Res. 2011	PubMed	citation	PMID:21074577	pubmed	21074577	create date:2010/11/16 | first author:Tucker AM
Effects of dilemmas and aromas on performance of the Iowa Gambling Task.	/pubmed/21074576	Overman WH, Boettcher L, Watterson L, Walsh K.	Behav Brain Res. 2011 Mar 17;218(1):64-72. Epub 2010 Nov 11.	Behav Brain Res. 2011	PubMed	citation	PMID:21074576	pubmed	21074576	create date:2010/11/16 | first author:Overman WH
Inhibition of JNK phosphorylation reverses memory deficit induced by β-amyloid (1-42) associated with decrease of apoptotic factors.	/pubmed/21074575	Ramin M, Azizi P, Motamedi F, Haghparast A, Khodagholi F.	Behav Brain Res. 2011 Mar 1;217(2):424-31. Epub 2010 Nov 11.	Behav Brain Res. 2011	PubMed	citation	PMID:21074575	pubmed	21074575	create date:2010/11/16 | first author:Ramin M
SLV330, a cannabinoid CB(1) receptor antagonist, attenuates ethanol and nicotine seeking and improves inhibitory response control in rats.	/pubmed/21074574	de Bruin NM, Lange JH, Kruse CG, Herremans AH, Schoffelmeer AN, van Drimmelen M, De Vries TJ.	Behav Brain Res. 2011 Mar 1;217(2):408-15. Epub 2010 Nov 11.	Behav Brain Res. 2011	PubMed	citation	PMID:21074574	pubmed	21074574	create date:2010/11/16 | first author:de Bruin NM
NIH-3T3 fibroblast transplants enhance host regeneration and improve spatial learning in ventral subicular lesioned rats.	/pubmed/21074573	Rekha J, Veena LR, Prem N, Kalaivani P, Choudhury R, Alladi PA, Agrahari M, Raju TR, Kutty BM.	Behav Brain Res. 2011 Apr 15;218(2):315-24. Epub 2010 Nov 11.	Behav Brain Res. 2011	PubMed	citation	PMID:21074573	pubmed	21074573	create date:2010/11/16 | first author:Rekha J
Diversity of grip in adults and young humans and chimpanzees (Pan troglodytes).	/pubmed/21074572	Pouydebat E, Reghem E, Borel A, Gorce P.	Behav Brain Res. 2011 Mar 17;218(1):21-8. Epub 2010 Nov 11.	Behav Brain Res. 2011	PubMed	citation	PMID:21074572	pubmed	21074572	create date:2010/11/16 | first author:Pouydebat E
Nitric oxide synthase inhibitors improve prepulse inhibition responses of Wistar rats.	/pubmed/21074571	Issy AC, Lazzarini M, Szawka RE, Carolino RO, Anselmo-Franci JA, Del Bel EA.	Behav Brain Res. 2011 Mar 1;217(2):416-23. Epub 2010 Nov 11.	Behav Brain Res. 2011	PubMed	citation	PMID:21074571	pubmed	21074571	create date:2010/11/16 | first author:Issy AC
Amygdalar orexinergic-GABAergic interactions regulate anxiety behaviors of the Syrian golden hamster.	/pubmed/21074570	Avolio E, Alò R, Carelli A, Canonaco M.	Behav Brain Res. 2011 Apr 15;218(2):288-95. Epub 2010 Nov 11.	Behav Brain Res. 2011	PubMed	citation	PMID:21074570	pubmed	21074570	create date:2010/11/16 | first author:Avolio E
Inhibition of extracellular signal-regulated kinase (ERK) activity with SL327 does not prevent acquisition, expression, and extinction of ethanol-seeking behavior in mice.	/pubmed/21074569	Groblewski PA, Franken FH, Cunningham CL.	Behav Brain Res. 2011 Mar 1;217(2):399-407. Epub 2010 Nov 11.	Behav Brain Res. 2011	PubMed	citation	PMID:21074569	pubmed	21074569	create date:2010/11/16 | first author:Groblewski PA
A new tool for measuring hand preference in non-human primates: adaptation of Bishop's Quantifying Hand Preference task for Olive baboons.	/pubmed/21074568	Meunier H, Blois-Heulin C, Vauclair J.	Behav Brain Res. 2011 Mar 17;218(1):1-7. Epub 2010 Nov 11.	Behav Brain Res. 2011	PubMed	citation	PMID:21074568	pubmed	21074568	create date:2010/11/16 | first author:Meunier H
Contribution of melanin-concentrating hormone (MCH1) receptor to thermoregulation and sleep stabilization: evidence from MCH1 (-/-) mice.	/pubmed/21074567	Ahnaou A, Dautzenberg FM, Huysmans H, Steckler T, Drinkenburg WH.	Behav Brain Res. 2011 Mar 17;218(1):42-50. Epub 2010 Nov 11.	Behav Brain Res. 2011	PubMed	citation	PMID:21074567	pubmed	21074567	create date:2010/11/16 | first author:Ahnaou A
Weight loss induced by rimonabant is associated with an altered leptin expression and hypothalamic leptin signaling in diet-induced obese mice.	/pubmed/21074566	Lazzari P, Sanna A, Mastinu A, Cabasino S, Manca I, Pani L.	Behav Brain Res. 2011 Mar 1;217(2):432-8. Epub 2010 Nov 11.	Behav Brain Res. 2011	PubMed	citation	PMID:21074566	pubmed	21074566	create date:2010/11/16 | first author:Lazzari P
Drug treatment and familiar music aids an attention shift from vision to somatosensation in Parkinson's disease on the reach-to-eat task.	/pubmed/21073905	Sacrey LA, Travis SG, Whishaw IQ.	Behav Brain Res. 2011 Mar 1;217(2):391-8. Epub 2010 Nov 10.	Behav Brain Res. 2011	PubMed	citation	PMID:21073905	pubmed	21073905	create date:2010/11/16 | first author:Sacrey LA
Extinction of drug seeking.	/pubmed/21073904	Millan EZ, Marchant NJ, McNally GP.	Behav Brain Res. 2011 Mar 1;217(2):454-62. Epub 2010 Nov 10. Review.	Behav Brain Res. 2011	PubMed	citation	PMID:21073904	pubmed	21073904	create date:2010/11/16 | first author:Millan EZ
Acceleration of age-related learning and memory decline in middle-aged CD-1 mice due to maternal exposure to lipopolysaccharide during late pregnancy.	/pubmed/21070822	Chen GH, Wang H, Yang QG, Tao F, Wang C, Xu DX.	Behav Brain Res. 2011 Apr 15;218(2):267-79. Epub 2010 Nov 9.	Behav Brain Res. 2011	PubMed	citation	PMID:21070822	pubmed	21070822	create date:2010/11/13 | first author:Chen GH
Extended access to methamphetamine self-administration affects sensorimotor gating in rats.	/pubmed/21070821	Hadamitzky M, Markou A, Kuczenski R.	Behav Brain Res. 2011 Mar 1;217(2):386-90. Epub 2010 Nov 9.	Behav Brain Res. 2011	PubMed	citation	PMID:21070821	pubmed	21070821	create date:2010/11/13 | first author:Hadamitzky M
Long-term voluntary wheel running is rewarding and produces plasticity in the mesolimbic reward pathway.	/pubmed/21070820	Greenwood BN, Foley TE, Le TV, Strong PV, Loughridge AB, Day HE, Fleshner M.	Behav Brain Res. 2011 Mar 1;217(2):354-62. Epub 2010 Nov 9.	Behav Brain Res. 2011	PubMed	citation	PMID:21070820	pubmed	21070820	create date:2010/11/13 | first author:Greenwood BN
Mesenchymal stem cell transplantation and DMEM administration in a 3NP rat model of Huntington's disease: morphological and behavioral outcomes.	/pubmed/21070819	Rossignol J, Boyer C, Lévèque X, Fink KD, Thinard R, Blanchard F, Dunbar GL, Lescaudron L.	Behav Brain Res. 2011 Mar 1;217(2):369-78. Epub 2010 Nov 9.	Behav Brain Res. 2011	PubMed	citation	PMID:21070819	pubmed	21070819	create date:2010/11/13 | first author:Rossignol J
Glutamate microinjection at the medial preoptic area enhances slow wave sleep in rats.	/pubmed/21070818	Kaushik MK, Kumar VM, Mallick HN.	Behav Brain Res. 2011 Feb 2;217(1):240-3. Epub 2010 Nov 9.	Behav Brain Res. 2011	PubMed	citation	PMID:21070818	pubmed	21070818	create date:2010/11/13 | first author:Kaushik MK
The sedative but not the memory-blocking properties of ethanol are modulated by α5-subunit-containing γ-aminobutyric acid type A receptors.	/pubmed/21070817	Martin LJ, Zurek AA, Bonin RP, Oh GH, Kim JH, Mount HT, Orser BA.	Behav Brain Res. 2011 Mar 1;217(2):379-85. Epub 2010 Nov 9.	Behav Brain Res. 2011	PubMed	citation	PMID:21070817	pubmed	21070817	create date:2010/11/13 | first author:Martin LJ
Risk variants in the S100B gene, associated with elevated S100B levels, are also associated with visuospatial disability of schizophrenia.	/pubmed/21070816	Zhai J, Zhang Q, Cheng L, Chen M, Wang K, Liu Y, Deng X, Chen X, Shen Q, Xu Z, Ji F, Liu C, Dong Q, Chen C, Li J.	Behav Brain Res. 2011 Mar 1;217(2):363-8. Epub 2010 Nov 9.	Behav Brain Res. 2011	PubMed	citation	PMID:21070816	pubmed	21070816	create date:2010/11/13 | first author:Zhai J
Trpc2-deficient lactating mice exhibit altered brain and behavioral responses to bedding stimuli.	/pubmed/21070815	Hasen NS, Gammie SC.	Behav Brain Res. 2011 Mar 1;217(2):347-53. Epub 2010 Nov 9.	Behav Brain Res. 2011	PubMed	citation	PMID:21070815	pubmed	21070815	create date:2010/11/13 | first author:Hasen NS
Acute treatment with cannabinoid receptor agonist WIN55212.2 improves prepulse inhibition in psychosocially stressed mice.	/pubmed/21070814	Brzózka MM, Fischer A, Falkai P, Havemann-Reinecke U.	Behav Brain Res. 2011 Apr 15;218(2):280-7. Epub 2010 Nov 9.	Behav Brain Res. 2011	PubMed	citation	PMID:21070814	pubmed	21070814	create date:2010/11/13 | first author:Brzózka MM
Functional cerebral lateralization and dual-task efficiency-testing the function of human brain lateralization using fTCD.	/pubmed/21056593	Lust JM, Geuze RH, Groothuis AG, Bouma A.	Behav Brain Res. 2011 Mar 1;217(2):293-301. Epub 2010 Nov 5.	Behav Brain Res. 2011	PubMed	citation	PMID:21056593	pubmed	21056593	create date:2010/11/09 | first author:Lust JM
Olanzapine treatment and metabolic dysfunction: a dose response study in female Sprague Dawley rats.	/pubmed/21056063	Weston-Green K, Huang XF, Deng C.	Behav Brain Res. 2011 Mar 1;217(2):337-46. Epub 2010 Nov 4.	Behav Brain Res. 2011	PubMed	citation	PMID:21056063	pubmed	21056063	create date:2010/11/09 | first author:Weston-Green K
Lifetime behavioural changes after exposure to anaesthetics in infant rats.	/pubmed/21056062	Medeiros LF, Rozisky JR, de Souza A, Hidalgo MP, Netto CA, Caumo W, Battastini AM, Torres IL.	Behav Brain Res. 2011 Mar 17;218(1):51-6. Epub 2010 Nov 4.	Behav Brain Res. 2011	PubMed	citation	PMID:21056062	pubmed	21056062	create date:2010/11/09 | first author:Medeiros LF
Cat's behavioral sensitivity and cortical spatiotemporal responses to the sweep direction of frequency-modulated tones.	/pubmed/21056061	Zhang X, Qin L, Liu Y, Dong C, Sato Y.	Behav Brain Res. 2011 Mar 1;217(2):315-25. Epub 2010 Nov 4.	Behav Brain Res. 2011	PubMed	citation	PMID:21056061	pubmed	21056061	create date:2010/11/09 | first author:Zhang X
Depressive-like profile induced by MCH microinjections into the dorsal raphe nucleus evaluated in the forced swim test.	/pubmed/21056060	Lagos P, Urbanavicius J, Scorza MC, Miraballes R, Torterolo P.	Behav Brain Res. 2011 Apr 15;218(2):259-66. Epub 2010 Nov 4.	Behav Brain Res. 2011	PubMed	citation	PMID:21056060	pubmed	21056060	create date:2010/11/09 | first author:Lagos P
Behavioral differences between late preweanling and adult female Sprague-Dawley rat exploration of animate and inanimate stimuli and food.	/pubmed/21056059	Smith KS, Morrell JI.	Behav Brain Res. 2011 Mar 1;217(2):326-36. Epub 2010 Nov 4.	Behav Brain Res. 2011	PubMed	citation	PMID:21056059	pubmed	21056059	create date:2010/11/09 | first author:Smith KS
Pretraining affects Morris water maze performance with different patterns between control and ovariectomized plus D-galactose-injected mice.	/pubmed/21055424	Li L, Ding J, Marshall C, Gao J, Hu G, Xiao M.	Behav Brain Res. 2011 Feb 2;217(1):244-7. Epub 2010 Nov 3.	Behav Brain Res. 2011	PubMed	citation	PMID:21055424	pubmed	21055424	create date:2010/11/09 | first author:Li L
Lesions of the medial prefrontal cortex enhance social modulation of avoidance.	/pubmed/21055423	Masuda A, Aou S.	Behav Brain Res. 2011 Mar 1;217(2):309-14. Epub 2010 Nov 3.	Behav Brain Res. 2011	PubMed	citation	PMID:21055423	pubmed	21055423	create date:2010/11/09 | first author:Masuda A
The effects of age on lipopolysaccharide-induced cognitive deficits and interleukin-1β expression.	/pubmed/21055422	Tarr AJ, McLinden KA, Kranjac D, Kohman RA, Amaral W, Boehm GW.	Behav Brain Res. 2011 Mar 1;217(2):481-5. Epub 2010 Nov 3.	Behav Brain Res. 2011	PubMed	citation	PMID:21055422	pubmed	21055422	create date:2010/11/09 | first author:Tarr AJ
A novel social proximity test suggests patterns of social avoidance and gaze aversion-like behavior in BTBR T+ tf/J mice.	/pubmed/21055421	Defensor EB, Pearson BL, Pobbe RL, Bolivar VJ, Blanchard DC, Blanchard RJ.	Behav Brain Res. 2011 Mar 1;217(2):302-8. Epub 2010 Nov 3.	Behav Brain Res. 2011	PubMed	citation	PMID:21055421	pubmed	21055421	create date:2010/11/09 | first author:Defensor EB
The nexus between decision making and emotion regulation: a review of convergent neurocognitive substrates.	/pubmed/21055420	Mitchell DG.	Behav Brain Res. 2011 Feb 2;217(1):215-31. Epub 2010 Nov 3. Review.	Behav Brain Res. 2011	PubMed	citation	PMID:21055420	pubmed	21055420	create date:2010/11/09 | first author:Mitchell DG
The telomeric part of the human chromosome 21 from Cstb to Prmt2 is not necessary for the locomotor and short-term memory deficits observed in the Tc1 mouse model of Down syndrome.	/pubmed/21047530	Duchon A, Pothion S, Brault V, Sharp AJ, Tybulewicz VL, Fisher EM, Herault Y.	Behav Brain Res. 2011 Mar 1;217(2):271-81. Epub 2010 Oct 31.	Behav Brain Res. 2011	PubMed	citation	PMID:21047530	pubmed	21047530	create date:2010/11/05 | first author:Duchon A
Title	URL	Description	Details	ShortDetails	Resource	Type	Identifiers	Db	EntrezUID	Properties
Bromocriptine increased operant responding for high fat food but decreased chow intake in both obesity-prone and resistant rats.	/pubmed/21034777	Thanos PK, Cho J, Kim R, Michaelides M, Primeaux S, Bray G, Wang GJ, Volkow ND.	Behav Brain Res. 2011 Feb 2;217(1):165-70. Epub 2010 Oct 27.	Behav Brain Res. 2011	PubMed	citation	PMID:21034777	pubmed	21034777	create date:2010/11/03 | first author:Thanos PK
High fat feeding promotes simultaneous decline in insulin sensitivity and cognitive performance in a delayed matching and non-matching to position task.	/pubmed/20974195	McNeilly AD, Williamson R, Sutherland C, Balfour DJ, Stewart CA.	Behav Brain Res. 2011 Feb 2;217(1):134-41. Epub 2010 Oct 23.	Behav Brain Res. 2011	PubMed	citation	PMID:20974195	pubmed	20974195	create date:2010/10/27 | first author:McNeilly AD
A role for MAPK and PI-3K signaling pathways in brain-derived neurotrophic factor modification of conditioned taste aversion retention.	/pubmed/20974194	Castillo DV, Escobar ML.	Behav Brain Res. 2011 Feb 2;217(1):248-52. Epub 2010 Oct 23.	Behav Brain Res. 2011	PubMed	citation	PMID:20974194	pubmed	20974194	create date:2010/10/27 | first author:Castillo DV
Hippocampal neurochemistry is involved in the behavioural effects of neonatal maternal separation and their reversal by post-weaning environmental enrichment: a magnetic resonance study.	/pubmed/20974193	Hui JJ, Zhang ZJ, Liu SS, Xi GJ, Zhang XR, Teng GJ, Chan KC, Wu EX, Nie BB, Shan BC, Li LJ, Reynolds GP.	Behav Brain Res. 2011 Feb 2;217(1):122-7. Epub 2010 Oct 23.	Behav Brain Res. 2011	PubMed	citation	PMID:20974193	pubmed	20974193	create date:2010/10/27 | first author:Hui JJ
Retardation of neurobehavioral development and reelin down-regulation regulated by further DNA methylation in the hippocampus of the rat pups are associated with maternal deprivation.	/pubmed/20974192	Qin L, Tu W, Sun X, Zhang J, Chen Y, Zhao H.	Behav Brain Res. 2011 Feb 2;217(1):142-7. Epub 2010 Oct 23.	Behav Brain Res. 2011	PubMed	citation	PMID:20974192	pubmed	20974192	create date:2010/10/27 | first author:Qin L
Sensorimotor gating and vigilance-dependent choice accuracy: a within-subject correlative analysis in wild-type C57BL/6 mice.	/pubmed/20974191	Bitanihirwe BK, Dubroqua S, Singer P, Feldon J, Yee BK.	Behav Brain Res. 2011 Feb 2;217(1):178-87. Epub 2010 Oct 23.	Behav Brain Res. 2011	PubMed	citation	PMID:20974191	pubmed	20974191	create date:2010/10/27 | first author:Bitanihirwe BK
Long-term development of excessive and inflexible nicotine taking by rats, effects of a novel treatment approach.	/pubmed/20974190	Galli G, Wolffgramm J.	Behav Brain Res. 2011 Mar 1;217(2):261-70. Epub 2010 Oct 23.	Behav Brain Res. 2011	PubMed	citation	PMID:20974190	pubmed	20974190	create date:2010/10/27 | first author:Galli G
Effect of the interaction between the serotonin transporter gene and maternal environment on developing mouse brain.	/pubmed/20974189	Carola V, Pascucci T, Puglisi-Allegra S, Cabib S, Gross C.	Behav Brain Res. 2011 Feb 2;217(1):188-94. Epub 2010 Oct 23.	Behav Brain Res. 2011	PubMed	citation	PMID:20974189	pubmed	20974189	create date:2010/10/27 | first author:Carola V
Adaptation of a novel operant orofacial testing system to characterize both mechanical and thermal pain.	/pubmed/20974188	Nolan TA, Hester J, Bokrand-Donatelli Y, Caudle RM, Neubert JK.	Behav Brain Res. 2011 Mar 1;217(2):477-80. Epub 2010 Oct 23.	Behav Brain Res. 2011	PubMed	citation	PMID:20974188	pubmed	20974188	create date:2010/10/27 | first author:Nolan TA
Individual differences in vulnerability for self-injurious behavior: studies using an animal model.	/pubmed/20974187	Muehlmann AM, Wilkinson JA, Devine DP.	Behav Brain Res. 2011 Feb 2;217(1):148-54. Epub 2010 Oct 23.	Behav Brain Res. 2011	PubMed	citation	PMID:20974187	pubmed	20974187	create date:2010/10/27 | first author:Muehlmann AM
Preference for ethanol in zebrafish following a single exposure.	/pubmed/20974186	Mathur P, Berberoglu MA, Guo S.	Behav Brain Res. 2011 Feb 2;217(1):128-33. Epub 2010 Oct 23.	Behav Brain Res. 2011	PubMed	citation	PMID:20974186	pubmed	20974186	create date:2010/10/27 | first author:Mathur P
Association between striatal accumulation of FosB/ΔFosB and long-term psychomotor sensitization to amphetamine in mice depends on the genetic background.	/pubmed/20974185	Conversi D, Orsini C, Colelli V, Cruciani F, Cabib S.	Behav Brain Res. 2011 Feb 2;217(1):155-64. Epub 2010 Oct 23.	Behav Brain Res. 2011	PubMed	citation	PMID:20974185	pubmed	20974185	create date:2010/10/27 | first author:Conversi D
Substantia nigra pars reticulata is crucially involved in barbiturate and ethanol withdrawal in mice.	/pubmed/20974184	Chen G, Kozell LB, Buck KJ.	Behav Brain Res. 2011 Mar 17;218(1):152-7. Epub 2010 Oct 23.	Behav Brain Res. 2011	PubMed	citation	PMID:20974184	pubmed	20974184	create date:2010/10/27 | first author:Chen G
Fast and slow spindle involvement in the consolidation of a new motor sequence.	/pubmed/20974183	Barakat M, Doyon J, Debas K, Vandewalle G, Morin A, Poirier G, Martin N, Lafortune M, Karni A, Ungerleider LG, Benali H, Carrier J.	Behav Brain Res. 2011 Feb 2;217(1):117-21. Epub 2010 Oct 23.	Behav Brain Res. 2011	PubMed	citation	PMID:20974183	pubmed	20974183	create date:2010/10/27 | first author:Barakat M
Role of mouse cerebellar nicotinic acetylcholine receptor (nAChR) α(4)β(2)- and α(7) subtypes in the behavioral cross-tolerance between nicotine and ethanol-induced ataxia.	/pubmed/20974182	Taslim N, Soderstrom K, Dar MS.	Behav Brain Res. 2011 Mar 1;217(2):282-92. Epub 2010 Oct 23.	Behav Brain Res. 2011	PubMed	citation	PMID:20974182	pubmed	20974182	create date:2010/10/27 | first author:Taslim N
Individual differences in schedule-induced polydipsia: neuroanatomical dopamine divergences.	/pubmed/20974181	Pellón R, Ruíz A, Moreno M, Claro F, Ambrosio E, Flores P.	Behav Brain Res. 2011 Feb 2;217(1):195-201. Epub 2010 Oct 23.	Behav Brain Res. 2011	PubMed	citation	PMID:20974181	pubmed	20974181	create date:2010/10/27 | first author:Pellón R
Antidepressant-like properties of α2-containing GABA(A) receptors.	/pubmed/20965216	Vollenweider I, Smith KS, Keist R, Rudolph U.	Behav Brain Res. 2011 Feb 2;217(1):77-80. Epub 2010 Oct 20.	Behav Brain Res. 2011	PubMed	citation	PMID:20965216	pubmed	20965216	create date:2010/10/23 | first author:Vollenweider I
Lever pressing responses under a fixed-ratio schedule of mice with 6-hydroxydopamine-induced dopamine depletion in the nucleus accumbens.	/pubmed/20943202	Tsutsui Y, Nishizawa K, Kai N, Kobayashi K.	Behav Brain Res. 2011 Feb 2;217(1):60-6. Epub 2010 Oct 11.	Behav Brain Res. 2011	PubMed	citation	PMID:20943202	pubmed	20943202	create date:2010/10/15 | first author:Tsutsui Y
Effects of cannabinoid CB₁ receptor antagonist rimonabant on acquisition and reinstatement of psychostimulant reward memory in mice.	/pubmed/20937331	Yu LL, Zhou SJ, Wang XY, Liu JF, Xue YX, Jiang W, Lu L.	Behav Brain Res. 2011 Feb 2;217(1):111-6. Epub 2010 Oct 16.	Behav Brain Res. 2011	PubMed	citation	PMID:20937331	pubmed	20937331	create date:2010/10/13 | first author:Yu LL
Chemical stimulation of the lateral hypothalamus induces conditioned place preference in rats: Involvement of OX1 and CB1 receptors in the ventral tegmental area.	/pubmed/20937330	Taslimi Z, Haghparast A, Hassanpour-Ezatti M, Safari MS.	Behav Brain Res. 2011 Feb 2;217(1):41-6. Epub 2010 Oct 19.	Behav Brain Res. 2011	PubMed	citation	PMID:20937330	pubmed	20937330	create date:2010/10/13 | first author:Taslimi Z
Phenylephrine into the median raphe nucleus evokes an anxiolytic-like effect in free-feeding rats but does not alter food intake in free feeding rats.	/pubmed/20937329	Mansur SS, Terenzi MG, Neto JM, Faria MS, Paschoalini MA.	Behav Brain Res. 2011 Feb 2;217(1):209-14. Epub 2010 Oct 19.	Behav Brain Res. 2011	PubMed	citation	PMID:20937329	pubmed	20937329	create date:2010/10/13 | first author:Mansur SS
Effect of one week of stress on emotional reactivity and learning and memory performances in Japanese quail.	/pubmed/20937328	Calandreau L, Bertin A, Boissy A, Arnould C, Constantin P, Desmedt A, Guémené D, Nowak R, Leterrier C.	Behav Brain Res. 2011 Feb 2;217(1):104-10. Epub 2010 Oct 16.	Behav Brain Res. 2011	PubMed	citation	PMID:20937328	pubmed	20937328	create date:2010/10/13 | first author:Calandreau L
Adaptation of the hypothalamic-pituitary-adrenal axis and glucose to repeated immobilization or restraint stress is not influenced by associative signals.	/pubmed/20937327	Rabasa C, Delgado-Morales R, Muñoz-Abellán C, Nadal R, Armario A.	Behav Brain Res. 2011 Feb 2;217(1):232-9. Epub 2010 Oct 19.	Behav Brain Res. 2011	PubMed	citation	PMID:20937327	pubmed	20937327	create date:2010/10/13 | first author:Rabasa C
Effects of the enteric bacterial metabolic product propionic acid on object-directed behavior, social behavior, cognition, and neuroinflammation in adolescent rats: Relevance to autism spectrum disorder.	/pubmed/20937326	MacFabe DF, Cain NE, Boon F, Ossenkopp KP, Cain DP.	Behav Brain Res. 2011 Feb 2;217(1):47-54. Epub 2010 Oct 16.	Behav Brain Res. 2011	PubMed	citation	PMID:20937326	pubmed	20937326	create date:2010/10/13 | first author:MacFabe DF
Effects of intraaccumbens amphetamine on production of 50 kHz vocalizations in three lines of selectively bred Long-Evans rats.	/pubmed/20937325	Brudzynski SM, Silkstone M, Komadoski M, Scullion K, Duffus S, Burgdorf J, Kroes RA, Moskal JR, Panksepp J.	Behav Brain Res. 2011 Feb 2;217(1):32-40. Epub 2010 Oct 19.	Behav Brain Res. 2011	PubMed	citation	PMID:20937325	pubmed	20937325	create date:2010/10/13 | first author:Brudzynski SM
Contributions of subregions of the prefrontal cortex to the theory of mind and decision making.	/pubmed/20934455	Xi C, Zhu Y, Niu C, Zhu C, Lee TM, Tian Y, Wang K.	Behav Brain Res. 2011 Aug 10;221(2):587-93. Epub 2010 Oct 8.	Behav Brain Res. 2011	PubMed	citation	PMID:20934455	pubmed	20934455	create date:2010/10/12 | first author:Xi C
NR2B subunit of the NMDA receptor in the basolateral amygdala is necessary for the acquisition of conditioned defeat in Syrian hamsters.	/pubmed/20933543	Day DE, Cooper MA, Markham CM, Huhman KL.	Behav Brain Res. 2011 Feb 2;217(1):55-9. Epub 2010 Oct 8.	Behav Brain Res. 2011	PubMed	citation	PMID:20933543	pubmed	20933543	create date:2010/10/12 | first author:Day DE
Central injections of noradrenaline induce reinstatement of cocaine seeking and increase c-fos mRNA expression in the extended amygdala.	/pubmed/20933023	Brown ZJ, Nobrega JN, Erb S.	Behav Brain Res. 2011 Mar 1;217(2):472-6. Epub 2010 Oct 7.	Behav Brain Res. 2011	PubMed	citation	PMID:20933023	pubmed	20933023	create date:2010/10/12 | first author:Brown ZJ
Behavioral characterization of a mutant mouse strain lacking D-amino acid oxidase activity.	/pubmed/20933022	Zhang M, Ballard ME, Basso AM, Bratcher N, Browman KE, Curzon P, Konno R, Meyer AH, Rueter LE.	Behav Brain Res. 2011 Feb 2;217(1):81-7. Epub 2010 Oct 7.	Behav Brain Res. 2011	PubMed	citation	PMID:20933022	pubmed	20933022	create date:2010/10/12 | first author:Zhang M
Sickness behaviors following medial frontal cortical contusions in male rats.	/pubmed/20933021	Grossman KJ, Goss CW, Stein DG.	Behav Brain Res. 2011 Feb 2;217(1):202-8. Epub 2010 Oct 7.	Behav Brain Res. 2011	PubMed	citation	PMID:20933021	pubmed	20933021	create date:2010/10/12 | first author:Grossman KJ
Neurobiology of decision-making in adolescents.	/pubmed/20933020	Shad MU, Bidesi AS, Chen LA, Thomas BP, Ernst M, Rao U.	Behav Brain Res. 2011 Feb 2;217(1):67-76. Epub 2010 Oct 7.	Behav Brain Res. 2011	PubMed	citation	PMID:20933020	pubmed	20933020	create date:2010/10/12 | first author:Shad MU
The effects of pentylenetetrazol, chlordiazepoxide and caffeine in rats tested in the elevated plus-maze depend on the experimental illumination.	/pubmed/20933019	Garcia AM, Cardenas FP, Morato S.	Behav Brain Res. 2011 Feb 2;217(1):171-7. Epub 2010 Oct 7.	Behav Brain Res. 2011	PubMed	citation	PMID:20933019	pubmed	20933019	create date:2010/10/12 | first author:Garcia AM
Evidence that the reward attenuating effect of the D1-like antagonist, SCH-23390, is not mediated by its agonist action at the 5-HT2c receptors.	/pubmed/20920533	Benaliouad F, Zhornitsky S, Rompré PP.	Behav Brain Res. 2011 Mar 1;217(2):467-71. Epub 2010 Oct 25.	Behav Brain Res. 2011	PubMed	citation	PMID:20920533	pubmed	20920533	create date:2010/10/06 | first author:Benaliouad F
Interaction between early postnatal neurosteroid manipulations and adult infusion of neurosteroids into CA1 hippocampal region on the open field behaviour.	/pubmed/20920532	Darbra S, Pallarès M.	Behav Brain Res. 2011 Jan 20;216(2):705-11. Epub 2010 Oct 8.	Behav Brain Res. 2011	PubMed	citation	PMID:20920532	pubmed	20920532	create date:2010/10/06 | first author:Darbra S
A role for hypocretin/orexin in motivation.	/pubmed/20920531	Thompson JL, Borgland SL.	Behav Brain Res. 2011 Mar 1;217(2):446-53. Review.	Behav Brain Res. 2011	PubMed	citation	PMID:20920531	pubmed	20920531	create date:2010/10/06 | first author:Thompson JL
Ultrasonic vocalization ratios reflect the influence of motivational state and amygdala lesions on different types of taste avoidance learning.	/pubmed/20888864	Hamdani S, White NM.	Behav Brain Res. 2011 Feb 2;217(1):88-98. Epub 2010 Oct 1.	Behav Brain Res. 2011	PubMed	citation	PMID:20888864	pubmed	20888864	create date:2010/10/05 | first author:Hamdani S
Quercetin and rutin prevent scopolamine-induced memory impairment in zebrafish.	/pubmed/20888863	Richetti SK, Blank M, Capiotti KM, Piato AL, Bogo MR, Vianna MR, Bonan CD.	Behav Brain Res. 2011 Feb 2;217(1):10-5. Epub 2010 Oct 1.	Behav Brain Res. 2011	PubMed	citation	PMID:20888863	pubmed	20888863	create date:2010/10/05 | first author:Richetti SK
Sleep deprivation lowers inhibition and enhances impulsivity to negative stimuli.	/pubmed/20888369	Anderson C, Platten CR.	Behav Brain Res. 2011 Mar 1;217(2):463-6. Epub 2010 Oct 1.	Behav Brain Res. 2011	PubMed	citation	PMID:20888369	pubmed	20888369	create date:2010/10/05 | first author:Anderson C
Neuropeptide S receptor deficiency modulates spontaneous locomotor activity and the acoustic startle response.	/pubmed/20888368	Fendt M, Buchi M, Bürki H, Imobersteg S, Ricoux B, Suply T, Sailer AW.	Behav Brain Res. 2011 Feb 2;217(1):1-9. Epub 2010 Oct 1.	Behav Brain Res. 2011	PubMed	citation	PMID:20888368	pubmed	20888368	create date:2010/10/05 | first author:Fendt M
Lower anxiety and a decrease in agonistic behaviour in Lsamp-deficient mice.	/pubmed/20888367	Innos J, Philips MA, Leidmaa E, Heinla I, Raud S, Reemann P, Plaas M, Nurk K, Kurrikoff K, Matto V, Visnapuu T, Mardi P, Kõks S, Vasar E.	Behav Brain Res. 2011 Feb 2;217(1):21-31. Epub 2010 Oct 1.	Behav Brain Res. 2011	PubMed	citation	PMID:20888367	pubmed	20888367	create date:2010/10/05 | first author:Innos J
Locomotion-induced hippocampal theta is independent of visual information in rats during movement through a pipe.	/pubmed/20888366	Chen CY, Yang CC, Lin YY, Kuo TB.	Behav Brain Res. 2011 Jan 20;216(2):699-704. Epub 2010 Oct 1.	Behav Brain Res. 2011	PubMed	citation	PMID:20888366	pubmed	20888366	create date:2010/10/05 | first author:Chen CY
Enriched environment prevents memory deficits in type 1 diabetic rats.	/pubmed/20888365	Piazza FV, Pinto GV, Trott G, Marcuzzo S, Gomez R, Fernandes Mda C.	Behav Brain Res. 2011 Feb 2;217(1):16-20. Epub 2010 Oct 1.	Behav Brain Res. 2011	PubMed	citation	PMID:20888365	pubmed	20888365	create date:2010/10/05 | first author:Piazza FV
Dipeptidyl peptidase IV (DPP4)-deficiency attenuates diet-induced obesity in rats: possible implications for the hypothalamic neuropeptidergic system.	/pubmed/20887754	Stephan M, Radicke A, Leutloff S, Schmiedl A, Pabst R, von Hörsten S, Dettmer S, Lotz J, Nave H.	Behav Brain Res. 2011 Jan 20;216(2):712-8. Epub 2010 Sep 29.	Behav Brain Res. 2011	PubMed	citation	PMID:20887754	pubmed	20887754	create date:2010/10/05 | first author:Stephan M
Soy protein diet increases skilled forelimb reaching function after stroke in rats.	/pubmed/20883727	Cheatwood JL, Burnet D, Butteiger DN, Banz WJ.	Behav Brain Res. 2011 Jan 20;216(2):681-4. Epub 2010 Sep 29.	Behav Brain Res. 2011	PubMed	citation	PMID:20883727	pubmed	20883727	create date:2010/10/05 | first author:Cheatwood JL
Facilitation of 5-HT(2A/2C)-mediated neurotransmission in the ventromedial hypothalamic nucleus decreases anxiety in the elevated T-maze.	/pubmed/20883726	da Silva ES, Poltronieri SC, Nascimento JO, Zangrossi H Jr, Viana MB.	Behav Brain Res. 2011 Jan 20;216(2):692-8. Epub 2010 Sep 29.	Behav Brain Res. 2011	PubMed	citation	PMID:20883726	pubmed	20883726	create date:2010/10/05 | first author:da Silva ES
The impact of basal ganglia lesions on sensorimotor synchronization, spontaneous motor tempo, and the detection of tempo changes.	/pubmed/20883725	Schwartze M, Keller PE, Patel AD, Kotz SA.	Behav Brain Res. 2011 Jan 20;216(2):685-91. Epub 2010 Sep 29.	Behav Brain Res. 2011	PubMed	citation	PMID:20883725	pubmed	20883725	create date:2010/10/05 | first author:Schwartze M
Recovery from sexual exhaustion-induced copulatory inhibition and drug hypersensitivity follow a same time course: two expressions of a same process?	/pubmed/20875461	Rodríguez-Manzo G, Guadarrama-Bazante IL, Morales-Calderón A.	Behav Brain Res. 2011 Mar 1;217(2):253-60. Epub 2010 Sep 25.	Behav Brain Res. 2011	PubMed	citation	PMID:20875461	pubmed	20875461	create date:2010/09/30 | first author:Rodríguez-Manzo G
Nucleus accumbens carbachol disrupts olfactory and contextual fear-potentiated startle and attenuates baseline startle reactivity.	/pubmed/20854845	Cousens GA, Skrobacz CG, Blumenthal A.	Behav Brain Res. 2011 Jan 20;216(2):673-80. Epub 2010 Sep 18.	Behav Brain Res. 2011	PubMed	citation	PMID:20854845	pubmed	20854845	create date:2010/09/22 | first author:Cousens GA
Identification of hyperactive intrinsic amygdala network connectivity associated with impulsivity in abstinent heroin addicts.	/pubmed/20851718	Xie C, Li SJ, Shao Y, Fu L, Goveas J, Ye E, Li W, Cohen AD, Chen G, Zhang Z, Yang Z.	Behav Brain Res. 2011 Jan 20;216(2):639-46. Epub 2010 Sep 20.	Behav Brain Res. 2011	PubMed	citation	PMID:20851718	pubmed	20851718	create date:2010/09/21 | first author:Xie C
Midazolam reduces the selective activation of the rhinal cortex by contextual fear stimuli.	/pubmed/20851717	Albrechet-Souza L, Borelli KG, Almada RC, Brandão ML.	Behav Brain Res. 2011 Jan 20;216(2):631-8. Epub 2010 Sep 19.	Behav Brain Res. 2011	PubMed	citation	PMID:20851717	pubmed	20851717	create date:2010/09/21 | first author:Albrechet-Souza L
Title	URL	Description	Details	ShortDetails	Resource	Type	Identifiers	Db	EntrezUID	Properties
Abnormal whole-brain functional connection in amnestic mild cognitive impairment patients.	/pubmed/20851147	Bai F, Liao W, Watson DR, Shi Y, Wang Y, Yue C, Teng Y, Wu D, Yuan Y, Jia J, Zhang Z.	Behav Brain Res. 2011 Jan 20;216(2):666-72. Epub 2010 Sep 17.	Behav Brain Res. 2011	PubMed	citation	PMID:20851147	pubmed	20851147	create date:2010/09/21 | first author:Bai F
The threshold of insulin-induced hypophagia is lower in chicks selected for low rather than high juvenile body weight.	/pubmed/20851146	Smith ML, Prall BC, Siegel PB, Cline MA.	Behav Brain Res. 2011 Jan 20;216(2):719-22. Epub 2010 Sep 17.	Behav Brain Res. 2011	PubMed	citation	PMID:20851146	pubmed	20851146	create date:2010/09/21 | first author:Smith ML
Characterization of Atp1a3 mutant mice as a model of rapid-onset dystonia with parkinsonism.	/pubmed/20850480	DeAndrade MP, Yokoi F, van Groen T, Lingrel JB, Li Y.	Behav Brain Res. 2011 Jan 20;216(2):659-65. Epub 2010 Sep 17.	Behav Brain Res. 2011	PubMed	citation	PMID:20850480	pubmed	20850480	create date:2010/09/21 | first author:DeAndrade MP
Adolescent social isolation changes social recognition in adult mice.	/pubmed/20849881	Kercmar J, Büdefeld T, Grgurevic N, Tobet SA, Majdic G.	Behav Brain Res. 2011 Jan 20;216(2):647-51. Epub 2010 Sep 16.	Behav Brain Res. 2011	PubMed	citation	PMID:20849881	pubmed	20849881	create date:2010/09/21 | first author:Kercmar J
Cistanches Herba enhances learning and memory by inducing nerve growth factor.	/pubmed/20849880	Choi JG, Moon M, Jeong HU, Kim MC, Kim SY, Oh MS.	Behav Brain Res. 2011 Jan 20;216(2):652-8. Epub 2010 Sep 16.	Behav Brain Res. 2011	PubMed	citation	PMID:20849880	pubmed	20849880	create date:2010/09/21 | first author:Choi JG
Cage-induced stereotypies in female ICR CD-1 mice do not correlate with recurrent perseveration.	/pubmed/20837068	Gross AN, Engel AK, Richter SH, Garner JP, Würbel H.	Behav Brain Res. 2011 Jan 20;216(2):613-20. Epub 2010 Sep 15.	Behav Brain Res. 2011	PubMed	citation	PMID:20837068	pubmed	20837068	create date:2010/09/15 | first author:Gross AN
Neural correlates of mental preparation for successful insight problem solving.	/pubmed/20837067	Tian F, Tu S, Qiu J, Lv JY, Wei DT, Su YH, Zhang QL.	Behav Brain Res. 2011 Jan 20;216(2):626-30. Epub 2010 Sep 15.	Behav Brain Res. 2011	PubMed	citation	PMID:20837067	pubmed	20837067	create date:2010/09/15 | first author:Tian F
GW1929: a nonthiazolidinedione PPARγ agonist, ameliorates neurological damage in global cerebral ischemic-reperfusion injury through reduction in inflammation and DNA fragmentation.	/pubmed/20833208	Kaundal RK, Sharma SS.	Behav Brain Res. 2011 Jan 20;216(2):606-12. Epub 2010 Sep 15.	Behav Brain Res. 2011	PubMed	citation	PMID:20833208	pubmed	20833208	create date:2010/09/14 | first author:Kaundal RK
Repetitive administration of aripiprazole enhances locomotor response to methamphetamine in mice.	/pubmed/20833207	Cheng MC, Hsu SH, Chen CH.	Behav Brain Res. 2011 Jan 20;216(2):621-5. Epub 2010 Sep 15.	Behav Brain Res. 2011	PubMed	citation	PMID:20833207	pubmed	20833207	create date:2010/09/14 | first author:Cheng MC
Stress-induced changes in c-Fos and corticotropin releasing hormone immunoreactivity in the amygdala of the spontaneously hypertensive rat.	/pubmed/20832430	Porter K, Hayward LF.	Behav Brain Res. 2011 Jan 20;216(2):543-51. Epub 2010 Sep 9.	Behav Brain Res. 2011	PubMed	citation	PMID:20832430	pubmed	20832430	create date:2010/09/14 | first author:Porter K
The effects of repeated social interaction stress on behavioural and physiological parameters in a stress-sensitive mouse strain.	/pubmed/20826188	Savignac HM, Hyland NP, Dinan TG, Cryan JF.	Behav Brain Res. 2011 Jan 20;216(2):576-84. Epub 2010 Sep 6.	Behav Brain Res. 2011	PubMed	citation	PMID:20826188	pubmed	20826188	create date:2010/09/10 | first author:Savignac HM
Auditory brainstem measures predict reading and speech-in-noise perception in school-aged children.	/pubmed/20826187	Hornickel J, Chandrasekaran B, Zecker S, Kraus N.	Behav Brain Res. 2011 Jan 20;216(2):597-605. Epub 2010 Sep 6.	Behav Brain Res. 2011	PubMed	citation	PMID:20826187	pubmed	20826187	create date:2010/09/10 | first author:Hornickel J
Transcranial direct current stimulation decreases convulsions and spatial memory deficits following pilocarpine-induced status epilepticus in immature rats.	/pubmed/20826186	Kamida T, Kong S, Eshima N, Abe T, Fujiki M, Kobayashi H.	Behav Brain Res. 2011 Feb 2;217(1):99-103. Epub 2010 Sep 6.	Behav Brain Res. 2011	PubMed	citation	PMID:20826186	pubmed	20826186	create date:2010/09/10 | first author:Kamida T
Alterations in adult behavioral responses to cocaine and dopamine transporters following juvenile exposure to methamphetamine.	/pubmed/20817044	McFadden L, Yamamoto BK, Matuszewich L.	Behav Brain Res. 2011 Jan 20;216(2):726-30. Epub 2010 Sep 9.	Behav Brain Res. 2011	PubMed	citation	PMID:20817044	pubmed	20817044	create date:2010/09/08 | first author:McFadden L
Dopamine transporter genotype predicts implicit sequence learning.	/pubmed/20817043	Simon JR, Stollstorff M, Westbay LC, Vaidya CJ, Howard JH Jr, Howard DV.	Behav Brain Res. 2011 Jan 1;216(1):452-7. Epub 2010 Sep 8.	Behav Brain Res. 2011	PubMed	citation	PMID:20817043	pubmed	20817043	create date:2010/09/08 | first author:Simon JR
Increment of hypothalamic 2-arachidonoylglycerol induces the preference for a high-fat diet via activation of cannabinoid 1 receptors.	/pubmed/20817042	Higuchi S, Ohji M, Araki M, Furuta R, Katsuki M, Yamaguchi R, Akitake Y, Matsuyama K, Irie K, Mishima K, Mishima K, Iwasaki K, Fujiwara M.	Behav Brain Res. 2011 Jan 1;216(1):477-80. Epub 2010 Sep 9.	Behav Brain Res. 2011	PubMed	citation	PMID:20817042	pubmed	20817042	create date:2010/09/08 | first author:Higuchi S
Disruptive effect of amphetamines on Pavlovian to instrumental transfer.	/pubmed/20817041	Hall DA, Gulley JM.	Behav Brain Res. 2011 Jan 1;216(1):440-5. Epub 2010 Sep 9.	Behav Brain Res. 2011	PubMed	citation	PMID:20817041	pubmed	20817041	create date:2010/09/08 | first author:Hall DA
Fluoxetine reverts chronic restraint stress-induced depression-like behaviour and increases neuropeptide Y and galanin expression in mice.	/pubmed/20816900	Christiansen SH, Olesen MV, Wörtwein G, Woldbye DP.	Behav Brain Res. 2011 Jan 20;216(2):585-91. Epub 2010 Sep 15.	Behav Brain Res. 2011	PubMed	citation	PMID:20816900	pubmed	20816900	create date:2010/09/08 | first author:Christiansen SH
The effects of pre-pubertal gonadectomy and binge-like ethanol exposure during adolescence on ethanol drinking in adult male and female rats.	/pubmed/20816899	Sherrill LK, Koss WA, Foreman ES, Gulley JM.	Behav Brain Res. 2011 Jan 20;216(2):569-75. Epub 2010 Sep 15.	Behav Brain Res. 2011	PubMed	citation	PMID:20816899	pubmed	20816899	create date:2010/09/08 | first author:Sherrill LK
Exploring intermediate phenotypes with EEG: working memory dysfunction in schizophrenia.	/pubmed/20816898	Haenschel C, Linden D.	Behav Brain Res. 2011 Jan 20;216(2):481-95. Epub 2010 Sep 15. Review.	Behav Brain Res. 2011	PubMed	citation	PMID:20816898	pubmed	20816898	create date:2010/09/08 | first author:Haenschel C
Two models for weight gain and hyperphagia as side effects of atypical antipsychotics in male rats: validation with olanzapine and ziprasidone.	/pubmed/20816897	Shobo M, Yamada H, Mihara T, Kondo Y, Irie M, Harada K, Ni K, Matsuoka N, Kayama Y.	Behav Brain Res. 2011 Jan 20;216(2):561-8. Epub 2010 Sep 15.	Behav Brain Res. 2011	PubMed	citation	PMID:20816897	pubmed	20816897	create date:2010/09/08 | first author:Shobo M
Inhibition of nuclear factor-κB impairs reconsolidation of morphine reward memory in rats.	/pubmed/20816896	Yang J, Yu J, Jia X, Zhu W, Zhao L, Li S, Xu C, Yang C, Wu P, Lu L.	Behav Brain Res. 2011 Jan 20;216(2):592-6. Epub 2010 Sep 15.	Behav Brain Res. 2011	PubMed	citation	PMID:20816896	pubmed	20816896	create date:2010/09/08 | first author:Yang J
Maternal separation decreases adult hippocampal cell proliferation and impairs cognitive performance but has little effect on stress sensitivity and anxiety in adult Wistar rats.	/pubmed/20816703	Hulshof HJ, Novati A, Sgoifo A, Luiten PG, den Boer JA, Meerlo P.	Behav Brain Res. 2011 Jan 20;216(2):552-60. Epub 2010 Sep 8.	Behav Brain Res. 2011	PubMed	citation	PMID:20816703	pubmed	20816703	create date:2010/09/08 | first author:Hulshof HJ
Associative cortico-cortical plasticity may affect ipsilateral finger opposition movements.	/pubmed/20816702	Rizzo V, Bove M, Naro A, Tacchino A, Mastroeni C, Avanzino L, Crupi D, Morgante F, Siebner HR, Quartarone A.	Behav Brain Res. 2011 Jan 1;216(1):433-9. Epub 2010 Sep 9.	Behav Brain Res. 2011	PubMed	citation	PMID:20816702	pubmed	20816702	create date:2010/09/08 | first author:Rizzo V
General and social anxiety in the BTBR T+ tf/J mouse strain.	/pubmed/20816701	Pobbe RL, Defensor EB, Pearson BL, Bolivar VJ, Blanchard DC, Blanchard RJ.	Behav Brain Res. 2011 Jan 1;216(1):446-51. Epub 2010 Sep 9.	Behav Brain Res. 2011	PubMed	citation	PMID:20816701	pubmed	20816701	create date:2010/09/08 | first author:Pobbe RL
Sex-dependent behavioral effects of Mthfr deficiency and neonatal GABA potentiation in mice.	/pubmed/20813139	Levav-Rabkin T, Blumkin E, Galron D, Golan HM.	Behav Brain Res. 2011 Jan 20;216(2):505-13. Epub 2010 Sep 8.	Behav Brain Res. 2011	PubMed	citation	PMID:20813139	pubmed	20813139	create date:2010/09/04 | first author:Levav-Rabkin T
Effects of d-amphetamine on short- and long-term memory in spontaneously hypertensive, Wistar-Kyoto and Sprague-Dawley rats.	/pubmed/20813138	Meneses A, Ponce-Lopez T, Tellez R, Gonzalez R, Castillo C, Gasbarri A.	Behav Brain Res. 2011 Jan 1;216(1):472-6. Epub 2010 Sep 8.	Behav Brain Res. 2011	PubMed	citation	PMID:20813138	pubmed	20813138	create date:2010/09/04 | first author:Meneses A
Opposite effects on the ingestion of ethanol and sucrose solutions after injections of muscimol into the nucleus accumbens shell.	/pubmed/20804790	Stratford TR, Wirtshafter D.	Behav Brain Res. 2011 Jan 20;216(2):514-8. Epub 2010 Sep 8.	Behav Brain Res. 2011	PubMed	citation	PMID:20804790	pubmed	20804790	create date:2010/09/02 | first author:Stratford TR
Age and gene overexpression interact to abolish nesting behavior in Tg2576 amyloid precursor protein (APP) mice.	/pubmed/20804789	Wesson DW, Wilson DA.	Behav Brain Res. 2011 Jan 1;216(1):408-13. Epub 2010 Sep 8.	Behav Brain Res. 2011	PubMed	citation	PMID:20804789	pubmed	20804789	create date:2010/09/02 | first author:Wesson DW
Administration of GABA(B) receptor positive allosteric modulators inhibit the expression of previously established methamphetamine-induced conditioned place preference.	/pubmed/20804788	Voigt RM, Herrold AA, Riddle JL, Napier TC.	Behav Brain Res. 2011 Jan 1;216(1):419-23. Epub 2010 Sep 8.	Behav Brain Res. 2011	PubMed	citation	PMID:20804788	pubmed	20804788	create date:2010/09/02 | first author:Voigt RM
Effects of intracerebral ventricular administration of gastrin-releasing peptide and its receptor antagonist RC-3095 on learned fear responses in the rat.	/pubmed/20801162	Merali Z, Mountney C, Kent P, Anisman H.	Behav Brain Res. 2011 Jan 20;216(2):519-24. Epub 2010 Aug 27.	Behav Brain Res. 2011	PubMed	citation	PMID:20801162	pubmed	20801162	create date:2010/08/31 | first author:Merali Z
Classical and instrumental conditioning of eyeblink responses in Wistar-Kyoto and Sprague-Dawley rats.	/pubmed/20801161	Ricart TM, Jiao X, Pang KC, Beck KD, Servatius RJ.	Behav Brain Res. 2011 Jan 1;216(1):414-8. Epub 2010 Aug 27.	Behav Brain Res. 2011	PubMed	citation	PMID:20801161	pubmed	20801161	create date:2010/08/31 | first author:Ricart TM
Learning, memory and search strategies of inbred mouse strains with different visual abilities in the Barnes maze.	/pubmed/20801160	O'Leary TP, Savoie V, Brown RE.	Behav Brain Res. 2011 Jan 20;216(2):531-42. Epub 2010 Aug 27.	Behav Brain Res. 2011	PubMed	citation	PMID:20801160	pubmed	20801160	create date:2010/08/31 | first author:O'Leary TP
The relationships between trait anxiety, place recognition memory, and learning strategy.	/pubmed/20801159	Hawley WR, Grissom EM, Dohanich GP.	Behav Brain Res. 2011 Jan 20;216(2):525-30. Epub 2010 Aug 27.	Behav Brain Res. 2011	PubMed	citation	PMID:20801159	pubmed	20801159	create date:2010/08/31 | first author:Hawley WR
The effects of VTA NMDA receptor antagonism on reward-related learning and associated c-fos expression in forebrain.	/pubmed/20801158	Ranaldi R, Kest K, Zellner MR, Lubelski D, Muller J, Cruz Y, Saliba M.	Behav Brain Res. 2011 Jan 1;216(1):424-32. Epub 2010 Aug 27.	Behav Brain Res. 2011	PubMed	citation	PMID:20801158	pubmed	20801158	create date:2010/08/31 | first author:Ranaldi R
Depth-of-processing effects on memory encoding after selective amygdalohippocampectomy.	/pubmed/20797413	Fliessbach K, Witt JA, Packheiser J, von Lehe M, Elger CE, Helmstaedter C.	Behav Brain Res. 2011 Jan 1;216(1):402-7. Epub 2010 Aug 24.	Behav Brain Res. 2011	PubMed	citation	PMID:20797413	pubmed	20797413	create date:2010/08/28 | first author:Fliessbach K
Electrophysiological correlates of inter- and intrahemispheric saccade-related updating of visual space.	/pubmed/20797412	Peterburs J, Gajda K, Hoffmann KP, Daum I, Bellebaum C.	Behav Brain Res. 2011 Jan 20;216(2):496-504. Epub 2010 Aug 24.	Behav Brain Res. 2011	PubMed	citation	PMID:20797412	pubmed	20797412	create date:2010/08/28 | first author:Peterburs J
Effect of caloric and non-caloric sweet reward solutions on thermal facial operant conditioning.	/pubmed/20797411	Nolan TA, Caudle RM, Neubert JK.	Behav Brain Res. 2011 Jan 20;216(2):723-5. Epub 2010 Aug 24.	Behav Brain Res. 2011	PubMed	citation	PMID:20797411	pubmed	20797411	create date:2010/08/28 | first author:Nolan TA
A neurotoxic regimen of methamphetamine impairs novelty recognition as measured by a social odor-based task.	/pubmed/20797410	O'Dell SJ, Feinberg LM, Marshall JF.	Behav Brain Res. 2011 Jan 1;216(1):396-401. Epub 2010 Aug 24.	Behav Brain Res. 2011	PubMed	citation	PMID:20797410	pubmed	20797410	create date:2010/08/28 | first author:O'Dell SJ
Stressor experiences during the juvenile period increase stressor responsivity in adulthood: transmission of stressor experiences.	/pubmed/20732357	Jacobson-Pick S, Audet MC, Nathoo N, Anisman H.	Behav Brain Res. 2011 Jan 1;216(1):365-74. Epub 2010 Aug 21.	Behav Brain Res. 2011	PubMed	citation	PMID:20732357	pubmed	20732357	create date:2010/08/25 | first author:Jacobson-Pick S
Environmental enrichment exerts sex-specific effects on emotionality in C57BL/6J mice.	/pubmed/20732356	Lin EJ, Choi E, Liu X, Martin A, During MJ.	Behav Brain Res. 2011 Jan 1;216(1):349-57. Epub 2010 Aug 21.	Behav Brain Res. 2011	PubMed	citation	PMID:20732356	pubmed	20732356	create date:2010/08/25 | first author:Lin EJ
Effects of the 5-HT₆ receptor antagonists SB-399885 and RO-4368554 and of the 5-HT(2A) receptor antagonist EMD 281014 on sleep and wakefulness in the rat during both phases of the light-dark cycle.	/pubmed/20732355	Monti JM, Jantos H.	Behav Brain Res. 2011 Jan 1;216(1):381-8. Epub 2010 Aug 21.	Behav Brain Res. 2011	PubMed	citation	PMID:20732355	pubmed	20732355	create date:2010/08/25 | first author:Monti JM
Acute prenatal exposure to ethanol and social behavior: effects of age, sex, and timing of exposure.	/pubmed/20728475	Mooney SM, Varlinskaya EI.	Behav Brain Res. 2011 Jan 1;216(1):358-64. Epub 2010 Aug 20.	Behav Brain Res. 2011	PubMed	citation	PMID:20728475	pubmed	20728475	create date:2010/08/24 | first author:Mooney SM
Behavioral effects of PNU-282987, an alpha7 nicotinic receptor agonist, in mice.	/pubmed/20728474	Vicens P, Ribes D, Torrente M, Domingo JL.	Behav Brain Res. 2011 Jan 1;216(1):341-8. Epub 2010 Aug 20.	Behav Brain Res. 2011	PubMed	citation	PMID:20728474	pubmed	20728474	create date:2010/08/24 | first author:Vicens P
Orexin-1 receptor mediates long-term potentiation in the dentate gyrus area of freely moving rats.	/pubmed/20728473	Akbari E, Motamedi F, Davoodi FG, Noorbakhshnia M, Ghanbarian E.	Behav Brain Res. 2011 Jan 1;216(1):375-80. Epub 2010 Aug 20.	Behav Brain Res. 2011	PubMed	citation	PMID:20728473	pubmed	20728473	create date:2010/08/24 | first author:Akbari E
A serotonin receptor 1A containing complex in hippocampus of PWD/PhJ mice is linked to training effects in the Barnes maze.	/pubmed/20728472	Heo S, Patil SS, Jung G, Höger H, Lubec G.	Behav Brain Res. 2011 Jan 1;216(1):389-95. Epub 2010 Aug 20.	Behav Brain Res. 2011	PubMed	citation	PMID:20728472	pubmed	20728472	create date:2010/08/24 | first author:Heo S
Focal expression of mutated tau in entorhinal cortex neurons of rats impairs spatial working memory.	/pubmed/20727915	Ramirez JJ, Poulton WE, Knelson E, Barton C, King MA, Klein RL.	Behav Brain Res. 2011 Jan 1;216(1):332-40. Epub 2010 Aug 19.	Behav Brain Res. 2011	PubMed	citation	PMID:20727915	pubmed	20727915	create date:2010/08/24 | first author:Ramirez JJ
Gene expression of conditioned locomotion and context-specific locomotor sensitization controlled by morphine-associated environment.	/pubmed/20727914	Liang J, Chen JH, Chen XH, Peng YH, Zheng XG.	Behav Brain Res. 2011 Jan 1;216(1):321-31. Epub 2010 Aug 19.	Behav Brain Res. 2011	PubMed	citation	PMID:20727914	pubmed	20727914	create date:2010/08/24 | first author:Liang J
Reviewing the impact of problem structure on planning: a software tool for analyzing tower tasks.	/pubmed/20723568	Kaller CP, Rahm B, Köstering L, Unterrainer JM.	Behav Brain Res. 2011 Jan 1;216(1):1-8. Epub 2010 Aug 17. Review.	Behav Brain Res. 2011	PubMed	citation	PMID:20723568	pubmed	20723568	create date:2010/08/21 | first author:Kaller CP
Anxiolytic and anxiogenic drug effects on male and female gerbils in the black-white box.	/pubmed/20723567	Bradley BF, Bridges NJ, Starkey NJ, Brown SL, Lea RW.	Behav Brain Res. 2011 Jan 1;216(1):285-92. Epub 2010 Aug 17.	Behav Brain Res. 2011	PubMed	citation	PMID:20723567	pubmed	20723567	create date:2010/08/21 | first author:Bradley BF
Title	URL	Description	Details	ShortDetails	Resource	Type	Identifiers	Db	EntrezUID	Properties
Facilitated acquisition of the classically conditioned eyeblink response in females is augmented in those taking oral contraceptives.	/pubmed/20723566	Holloway JL, Beck KD, Servatius RJ.	Behav Brain Res. 2011 Jan 1;216(1):301-7. Epub 2010 Aug 17.	Behav Brain Res. 2011	PubMed	citation	PMID:20723566	pubmed	20723566	create date:2010/08/21 | first author:Holloway JL
Progressive motor and respiratory metabolism deficits in post-weaning Mecp2-null male mice.	/pubmed/20713094	Pratte M, Panayotis N, Ghata A, Villard L, Roux JC.	Behav Brain Res. 2011 Jan 1;216(1):313-20. Epub 2010 Aug 14.	Behav Brain Res. 2011	PubMed	citation	PMID:20713094	pubmed	20713094	create date:2010/08/18 | first author:Pratte M
The effect of propranolol dose and novelty of the reactivation procedure on the reconsolidation of a morphine place preference.	/pubmed/20713093	Robinson MJ, Ross EC, Franklin KB.	Behav Brain Res. 2011 Jan 1;216(1):281-4. Epub 2010 Aug 14.	Behav Brain Res. 2011	PubMed	citation	PMID:20713093	pubmed	20713093	create date:2010/08/18 | first author:Robinson MJ
Manganese-enhanced magnetic resonance imaging (MEMRI) of rat brain after systemic administration of MnCl₂: hippocampal signal enhancement without disruption of hippocampus-dependent behavior.	/pubmed/20713092	Jackson SJ, Hussey R, Jansen MA, Merrifield GD, Marshall I, MacLullich A, Yau JL, Bast T.	Behav Brain Res. 2011 Jan 1;216(1):293-300. Epub 2010 Aug 14.	Behav Brain Res. 2011	PubMed	citation	PMID:20713092	pubmed	20713092	create date:2010/08/18 | first author:Jackson SJ
The potent inhibitory effect of tipepidine on marble-burying behavior in mice.	/pubmed/20713091	Honda S, Kawaura K, Soeda F, Shirasaki T, Takahama K.	Behav Brain Res. 2011 Jan 1;216(1):308-12. Epub 2010 Aug 14.	Behav Brain Res. 2011	PubMed	citation	PMID:20713091	pubmed	20713091	create date:2010/08/18 | first author:Honda S
Rosiglitazone reversal of Tg2576 cognitive deficits is independent of peripheral gluco-regulatory status.	/pubmed/20709114	Rodriguez-Rivera J, Denner L, Dineley KT.	Behav Brain Res. 2011 Jan 1;216(1):255-61. Epub 2010 Aug 13.	Behav Brain Res. 2011	PubMed	citation	PMID:20709114	pubmed	20709114	create date:2010/08/17 | first author:Rodriguez-Rivera J
Treadmill running improves spatial memory in an animal model of Alzheimer's disease.	/pubmed/20709113	Hoveida R, Alaei H, Oryan S, Parivar K, Reisi P.	Behav Brain Res. 2011 Jan 1;216(1):270-4. Epub 2010 Aug 13.	Behav Brain Res. 2011	PubMed	citation	PMID:20709113	pubmed	20709113	create date:2010/08/17 | first author:Hoveida R
Inertial stimuli generated by arena rotation are important for acquisition of the active place avoidance task.	/pubmed/20709112	Blahna K, Svoboda J, Telensky P, Klement D.	Behav Brain Res. 2011 Jan 1;216(1):207-13. Epub 2010 Aug 13.	Behav Brain Res. 2011	PubMed	citation	PMID:20709112	pubmed	20709112	create date:2010/08/17 | first author:Blahna K
Naloxone blocks ethanol-mediated appetitive conditioning and locomotor activation in adolescent rats.	/pubmed/20708642	Pautassi RM, Nizhnikov ME, Acevedo MB, Spear NE.	Behav Brain Res. 2011 Jan 1;216(1):262-9. Epub 2010 Aug 12.	Behav Brain Res. 2011	PubMed	citation	PMID:20708642	pubmed	20708642	create date:2010/08/17 | first author:Pautassi RM
Impact of baseline prepulse inhibition on nicotine-induced locomotor sensitization in rats.	/pubmed/20708641	Kayir H, Goktalay G, Yavuz O, Uzbay TI.	Behav Brain Res. 2011 Jan 1;216(1):275-80. Epub 2010 Aug 12.	Behav Brain Res. 2011	PubMed	citation	PMID:20708641	pubmed	20708641	create date:2010/08/17 | first author:Kayir H
Cocaine-induced homeostatic regulation and dysregulation of nucleus accumbens neurons.	/pubmed/20708038	Huang YH, Schlüter OM, Dong Y.	Behav Brain Res. 2011 Jan 1;216(1):9-18. Epub 2010 Aug 11. Review.	Behav Brain Res. 2011	PubMed	citation	PMID:20708038	pubmed	20708038	create date:2010/08/17 | first author:Huang YH
Effects of serotonergic drugs on locomotor activity and vigilance states in ring doves.	/pubmed/20699107	Tejada S, Rial RV, Gamundí A, Esteban S.	Behav Brain Res. 2011 Jan 1;216(1):238-46. Epub 2010 Aug 8.	Behav Brain Res. 2011	PubMed	citation	PMID:20699107	pubmed	20699107	create date:2010/08/12 | first author:Tejada S
Effect of 'chronic' versus 'acute' ketamine administration and its 'withdrawal' effect on behavioural alterations in mice: implications for experimental psychosis.	/pubmed/20699106	Chatterjee M, Ganguly S, Srivastava M, Palit G.	Behav Brain Res. 2011 Jan 1;216(1):247-54. Epub 2010 Aug 8.	Behav Brain Res. 2011	PubMed	citation	PMID:20699106	pubmed	20699106	create date:2010/08/12 | first author:Chatterjee M
Somatosensory and sensorimotor consequences associated with the heterozygous disruption of the autism candidate gene, Gabrb3.	/pubmed/20699105	DeLorey TM, Sahbaie P, Hashemi E, Li WW, Salehi A, Clark DJ.	Behav Brain Res. 2011 Jan 1;216(1):36-45. Epub 2010 Aug 10.	Behav Brain Res. 2011	PubMed	citation	PMID:20699105	pubmed	20699105	create date:2010/08/12 | first author:DeLorey TM
Comparative neuroprotective profile of statins in quinolinic acid induced neurotoxicity in rats.	/pubmed/20696189	Kalonia H, Kumar P, Kumar A.	Behav Brain Res. 2011 Jan 1;216(1):220-8. Epub 2010 Aug 7.	Behav Brain Res. 2011	PubMed	citation	PMID:20696189	pubmed	20696189	create date:2010/08/11 | first author:Kalonia H
Rat psychomotor vigilance task with fast response times using a conditioned lick behavior.	/pubmed/20696188	Walker JL, Walker BM, Fuentes FM, Rector DM.	Behav Brain Res. 2011 Jan 1;216(1):229-37. Epub 2010 Aug 7.	Behav Brain Res. 2011	PubMed	citation	PMID:20696188	pubmed	20696188	create date:2010/08/11 | first author:Walker JL
Seasonal regulation of social communication by photoperiod and testosterone: effects of arginine-vasopressin, serotonin and galanin in the medial preoptic area-anterior hypothalamus.	/pubmed/20696187	Gutzler SJ, Karom M, Erwin WD, Albers HE.	Behav Brain Res. 2011 Jan 1;216(1):214-9. Epub 2010 Aug 7.	Behav Brain Res. 2011	PubMed	citation	PMID:20696187	pubmed	20696187	create date:2010/08/11 | first author:Gutzler SJ
Antinociception and sedation following intracerebroventricular administration of Δ⁹-tetrahydrocannabinol in female vs. male rats.	/pubmed/20692296	Wakley AA, Craft RM.	Behav Brain Res. 2011 Jan 1;216(1):200-6. Epub 2010 Aug 6.	Behav Brain Res. 2011	PubMed	citation	PMID:20692296	pubmed	20692296	create date:2010/08/10 | first author:Wakley AA
Acute but not chronic administration of pioglitazone promoted behavioral and neurochemical protective effects in the MPTP model of Parkinson's disease.	/pubmed/20688106	Barbiero JK, Santiago RM, Lima MM, Ariza D, Morais LH, Andreatini R, Vital MA.	Behav Brain Res. 2011 Jan 1;216(1):186-92. Epub 2010 Aug 3.	Behav Brain Res. 2011	PubMed	citation	PMID:20688106	pubmed	20688106	create date:2010/08/07 | first author:Barbiero JK
Neural inputs of the hypothalamic aggression area" in the rat."	/pubmed/20685366	Toth M, Fuzesi T, Halasz J, Tulogdi A, Haller J.	Behav Brain Res. 2010 Dec 20;215(1):7-20. Epub 2010 Jun 4.	Behav Brain Res. 2010	PubMed	citation	PMID:20685366	pubmed	20685366	create date:2010/08/06 | first author:Toth M
Neonatal gastrin-releasing peptide receptor blockade reduces maternal odor preference in rats.	/pubmed/20678987	Garcia VA, Dornelles AS, Presti-Torres J, Alcalde LA, Halmenschlager LH, Schwartsmann G, Roesler R, Lucion AB, Schröder N.	Behav Brain Res. 2010 Dec 25;214(2):456-9. Epub 2010 Jun 1.	Behav Brain Res. 2010	PubMed	citation	PMID:20678987	pubmed	20678987	create date:2010/08/04 | first author:Garcia VA
Ventromedial and medial preoptic hypothalamic ibotenic acid lesions potentiate systemic morphine analgesia in female, but not male rats.	/pubmed/20678986	Cataldo G, Lovric J, Chen CC, Pytte CL, Bodnar RJ.	Behav Brain Res. 2010 Dec 25;214(2):301-16. Epub 2010 Jun 4.	Behav Brain Res. 2010	PubMed	citation	PMID:20678986	pubmed	20678986	create date:2010/08/04 | first author:Cataldo G
Sexual or paternal experiences alter alloparental behavior and the central expression of ERalpha and OT in male mandarin voles (Microtus mandarinus).	/pubmed/20678985	Song Z, Tai F, Yu C, Wu R, Zhang X, Broders H, He F, Guo R.	Behav Brain Res. 2010 Dec 25;214(2):290-300. Epub 2010 Jun 1.	Behav Brain Res. 2010	PubMed	citation	PMID:20678985	pubmed	20678985	create date:2010/08/04 | first author:Song Z
Basic operations in working memory: contributions from functional imaging studies.	/pubmed/20678984	Bledowski C, Kaiser J, Rahm B.	Behav Brain Res. 2010 Dec 25;214(2):172-9. Epub 2010 Jun 1. Review.	Behav Brain Res. 2010	PubMed	citation	PMID:20678984	pubmed	20678984	create date:2010/08/04 | first author:Bledowski C
Sildenafil counteracts the inhibitory effect of social subordination on competitive aggression and sexual motivation in male mice.	/pubmed/20678529	Dadomo H, Volpi R, Ferrari M, Vignali A, Bartolomucci A, Palanza P, Parmigiani S.	Behav Brain Res. 2011 Jan 1;216(1):193-9. Epub 2010 Aug 1.	Behav Brain Res. 2011	PubMed	citation	PMID:20678529	pubmed	20678529	create date:2010/08/04 | first author:Dadomo H
Reciprocal interactions between MK-801, sleep deprivation and recovery in modulating rat behaviour.	/pubmed/20678528	Dubiela FP, Messias MF, Moreira KD, Zanlorenci LH, Grassl C, Filho RF, Nobrega JN, Tufik S, Hipólide DC.	Behav Brain Res. 2011 Jan 1;216(1):180-5. Epub 2010 Aug 3.	Behav Brain Res. 2011	PubMed	citation	PMID:20678528	pubmed	20678528	create date:2010/08/04 | first author:Dubiela FP
Blocking SK channels impairs long-term memory formation in young chicks.	/pubmed/20678527	Baker KD, Edwards TM, Rickard NS.	Behav Brain Res. 2011 Jan 1;216(1):458-62. Epub 2010 Aug 3.	Behav Brain Res. 2011	PubMed	citation	PMID:20678527	pubmed	20678527	create date:2010/08/04 | first author:Baker KD
Pharmacological inhibition of the lateral habenula improves depressive-like behavior in an animal model of treatment resistant depression.	/pubmed/20678526	Winter C, Vollmayr B, Djodari-Irani A, Klein J, Sartorius A.	Behav Brain Res. 2011 Jan 1;216(1):463-5. Epub 2010 Aug 3.	Behav Brain Res. 2011	PubMed	citation	PMID:20678526	pubmed	20678526	create date:2010/08/04 | first author:Winter C
Loss of learning in mice when exposed to rat odor: a water maze study.	/pubmed/20678525	Banik A, Anand A.	Behav Brain Res. 2011 Jan 1;216(1):466-71. Epub 2010 Aug 3.	Behav Brain Res. 2011	PubMed	citation	PMID:20678525	pubmed	20678525	create date:2010/08/04 | first author:Banik A
The effect of denervation of the locus coeruleus projections with N-(2-chloroethyl)-N-ethyl-2-bromobenzylamine (DSP-4) on cocaine-induced locomotion and place preference in rats.	/pubmed/20678524	Kõiv K, Zobel R, Raudkivi K, Kivastik T, Harro J.	Behav Brain Res. 2011 Jan 1;216(1):172-9. Epub 2010 Aug 1.	Behav Brain Res. 2011	PubMed	citation	PMID:20678524	pubmed	20678524	create date:2010/08/04 | first author:Kõiv K
An automated predator avoidance task in zebrafish.	/pubmed/20674614	Ahmed O, Seguin D, Gerlai R.	Behav Brain Res. 2011 Jan 1;216(1):166-71. Epub 2010 Jul 30.	Behav Brain Res. 2011	PubMed	citation	PMID:20674614	pubmed	20674614	create date:2010/08/03 | first author:Ahmed O
Successful physiological aging and episodic memory: a brain stimulation study.	/pubmed/20667492	Manenti R, Cotelli M, Miniussi C.	Behav Brain Res. 2011 Jan 1;216(1):153-8. Epub 2010 Aug 2.	Behav Brain Res. 2011	PubMed	citation	PMID:20667492	pubmed	20667492	create date:2010/07/30 | first author:Manenti R
On the role of serotonin and effort in voluntary attention: evidence of genetic variation in N1 modulation.	/pubmed/20655956	Enge S, Fleischhauer M, Lesch KP, Strobel A.	Behav Brain Res. 2011 Jan 1;216(1):122-8. Epub 2010 Jul 23.	Behav Brain Res. 2011	PubMed	citation	PMID:20655956	pubmed	20655956	create date:2010/07/27 | first author:Enge S
Methylphenidate improves cognitive deficits produced by infantile iron deficiency in rats.	/pubmed/20655955	Mohamed WM, Unger EL, Kambhampati SK, Jones BC.	Behav Brain Res. 2011 Jan 1;216(1):146-52. Epub 2010 Jul 23.	Behav Brain Res. 2011	PubMed	citation	PMID:20655955	pubmed	20655955	create date:2010/07/27 | first author:Mohamed WM
Novelty seeking, incentive salience and acquisition of cocaine self-administration in the rat.	/pubmed/20655954	Beckmann JS, Marusich JA, Gipson CD, Bardo MT.	Behav Brain Res. 2011 Jan 1;216(1):159-65. Epub 2010 Jul 23.	Behav Brain Res. 2011	PubMed	citation	PMID:20655954	pubmed	20655954	create date:2010/07/27 | first author:Beckmann JS
Effect of reference frames and number of cues available on the spatial orientation of males and females in a virtual memory task.	/pubmed/20655953	Cánovas R, García RF, Cimadevilla JM.	Behav Brain Res. 2011 Jan 1;216(1):116-21. Epub 2010 Jul 23.	Behav Brain Res. 2011	PubMed	citation	PMID:20655953	pubmed	20655953	create date:2010/07/27 | first author:Cánovas R
Increased aggression in males in transgenic Tg2576 mouse model of Alzheimer's disease.	/pubmed/20655336	Alexander G, Hanna A, Serna V, Younkin L, Younkin S, Janus C.	Behav Brain Res. 2011 Jan 1;216(1):77-83. Epub 2010 Jul 22.	Behav Brain Res. 2011	PubMed	citation	PMID:20655336	pubmed	20655336	create date:2010/07/27 | first author:Alexander G
Investigation of interactions between texture and ortho- and retronasal olfactory stimuli using psychophysical and electrophysiological approaches.	/pubmed/20655335	Roudnitzky N, Bult JH, de Wijk RA, Reden J, Schuster B, Hummel T.	Behav Brain Res. 2011 Jan 1;216(1):109-15. Epub 2010 Jul 22.	Behav Brain Res. 2011	PubMed	citation	PMID:20655335	pubmed	20655335	create date:2010/07/27 | first author:Roudnitzky N
Topology of intrastriatal dopaminergic grafts determines functional and emotional outcome in neurotoxin-lesioned rats.	/pubmed/20655334	Jungnickel J, Kalve I, Reimers L, Nobre A, Wesemann M, Ratzka A, Halfer N, Lindemann C, Schwabe K, Töllner K, Gernert M, Grothe C.	Behav Brain Res. 2011 Jan 1;216(1):129-35. Epub 2010 Jul 22.	Behav Brain Res. 2011	PubMed	citation	PMID:20655334	pubmed	20655334	create date:2010/07/27 | first author:Jungnickel J
Prefrontal cortex, caloric restriction and stress during aging: studies on dopamine and acetylcholine release, BDNF and working memory.	/pubmed/20655333	Del Arco A, Segovia G, de Blas M, Garrido P, Acuña-Castroviejo D, Pamplona R, Mora F.	Behav Brain Res. 2011 Jan 1;216(1):136-45. Epub 2010 Jul 22.	Behav Brain Res. 2011	PubMed	citation	PMID:20655333	pubmed	20655333	create date:2010/07/27 | first author:Del Arco A
Preface. Special issue on episodic memory.	/pubmed/20655332	Dere E, de Souza Silva MA.	Behav Brain Res. 2010 Dec 31;215(2):161. Epub 2010 Jul 22. No abstract available.	Behav Brain Res. 2010	PubMed	citation	PMID:20655332	pubmed	20655332	create date:2010/07/27 | first author:Dere E
Chronic alcohol exposure induced gene expression changes in the zebrafish brain.	/pubmed/20654657	Pan Y, Kaiguo M, Razak Z, Westwood JT, Gerlai R.	Behav Brain Res. 2011 Jan 1;216(1):66-76. Epub 2010 Jul 21.	Behav Brain Res. 2011	PubMed	citation	PMID:20654657	pubmed	20654657	create date:2010/07/27 | first author:Pan Y
Different susceptibility to social defeat stress of BalbC and C57BL6/J mice.	/pubmed/20654656	Razzoli M, Carboni L, Andreoli M, Ballottari A, Arban R.	Behav Brain Res. 2011 Jan 1;216(1):100-8. Epub 2010 Jul 21.	Behav Brain Res. 2011	PubMed	citation	PMID:20654656	pubmed	20654656	create date:2010/07/27 | first author:Razzoli M
Functional mapping of the periaqueductal gray matter involved in organizing tonic immobility behavior in guinea pigs.	/pubmed/20654655	Vieira EB, Menescal-de-Oliveira L, Leite-Panissi CR.	Behav Brain Res. 2011 Jan 1;216(1):94-9. Epub 2010 Jul 21.	Behav Brain Res. 2011	PubMed	citation	PMID:20654655	pubmed	20654655	create date:2010/07/27 | first author:Vieira EB
Prostaglandins mediate depressive-like behaviour induced by endotoxin in mice.	/pubmed/20654654	de Paiva VN, Lima SN, Fernandes MM, Soncini R, Andrade CA, Giusti-Paiva A.	Behav Brain Res. 2010 Dec 20;215(1):146-51. Epub 2010 Jul 21.	Behav Brain Res. 2010	PubMed	citation	PMID:20654654	pubmed	20654654	create date:2010/07/27 | first author:de Paiva VN
High but not low frequency stimulation of both the globus pallidus and the entopeduncular nucleus reduces 'compulsive' lever-pressing in rats.	/pubmed/20654653	Klavir O, Winter C, Joel D.	Behav Brain Res. 2011 Jan 1;216(1):84-93. Epub 2010 Jul 21.	Behav Brain Res. 2011	PubMed	citation	PMID:20654653	pubmed	20654653	create date:2010/07/27 | first author:Klavir O
The monkey pulvinar neurons differentially respond to emotional expressions of human faces.	/pubmed/20643164	Maior RS, Hori E, Tomaz C, Ono T, Nishijo H.	Behav Brain Res. 2010 Dec 20;215(1):129-35. Epub 2010 Jul 17.	Behav Brain Res. 2010	PubMed	citation	PMID:20643164	pubmed	20643164	create date:2010/07/21 | first author:Maior RS
Influence of olfactory bulbectomy on maternal behavior and dopaminergic function in nucleus accumbens in mice.	/pubmed/20638419	Sato A, Nakagawasai O, Tan-No K, Onogi H, Niijima F, Tadano T.	Behav Brain Res. 2010 Dec 20;215(1):141-5. Epub 2010 Jul 16.	Behav Brain Res. 2010	PubMed	citation	PMID:20638419	pubmed	20638419	create date:2010/07/20 | first author:Sato A
On a possible dual role for the lateral septal area 5-HT(1A) receptor system in the regulation of water intake and urinary excretion.	/pubmed/20638418	de Arruda Camargo GM, de Arruda Camargo LA, Saad WA.	Behav Brain Res. 2010 Dec 20;215(1):122-8. Epub 2010 Jul 16.	Behav Brain Res. 2010	PubMed	citation	PMID:20638418	pubmed	20638418	create date:2010/07/20 | first author:de Arruda Camargo GM
Long term exposure to norharman exacerbates 6-hydroxydopamine-induced parkinsonism: possible involvement of L-type Ca2+ channels.	/pubmed/20638417	Haghdoost-Yazdi H, Hosseini SS, Faraji A, Nahid D, Jahanihashemi H.	Behav Brain Res. 2010 Dec 20;215(1):136-40. Epub 2010 Jul 16.	Behav Brain Res. 2010	PubMed	citation	PMID:20638417	pubmed	20638417	create date:2010/07/20 | first author:Haghdoost-Yazdi H
Title	URL	Description	Details	ShortDetails	Resource	Type	Identifiers	Db	EntrezUID	Properties
Carbon chain length and the stimulus problem in olfaction.	/pubmed/20637806	Boesveldt S, Olsson MJ, Lundström JN.	Behav Brain Res. 2010 Dec 20;215(1):110-3. Epub 2010 Jul 15.	Behav Brain Res. 2010	PubMed	citation	PMID:20637806	pubmed	20637806	create date:2010/07/20 | first author:Boesveldt S
The mind of the mnemonists: an MEG and neuropsychological study of autistic memory savants.	/pubmed/20637245	Neumann N, Dubischar-Krivec AM, Braun C, Löw A, Poustka F, Bölte S, Birbaumer N.	Behav Brain Res. 2010 Dec 20;215(1):114-21. Epub 2010 Jul 14.	Behav Brain Res. 2010	PubMed	citation	PMID:20637245	pubmed	20637245	create date:2010/07/20 | first author:Neumann N
The diverse neurogeography of emotional experience: form follows function.	/pubmed/20637244	Sharpley CF, Bitsika V.	Behav Brain Res. 2010 Dec 20;215(1):1-6. Epub 2010 Jul 14. Review.	Behav Brain Res. 2010	PubMed	citation	PMID:20637244	pubmed	20637244	create date:2010/07/20 | first author:Sharpley CF
The role of hippocampal subregions in memory for stimulus associations.	/pubmed/20633579	Langston RF, Stevenson CH, Wilson CL, Saunders I, Wood ER.	Behav Brain Res. 2010 Dec 31;215(2):275-91. Epub 2010 Jul 13. Review.	Behav Brain Res. 2010	PubMed	citation	PMID:20633579	pubmed	20633579	create date:2010/07/17 | first author:Langston RF
Deficient proactive interference of eyeblink conditioning in Wistar-Kyoto rats.	/pubmed/20621128	Ricart TM, De Niear MA, Jiao X, Pang KC, Beck KD, Servatius RJ.	Behav Brain Res. 2011 Jan 1;216(1):59-65. Epub 2010 Jul 17.	Behav Brain Res. 2011	PubMed	citation	PMID:20621128	pubmed	20621128	create date:2010/07/14 | first author:Ricart TM
The modulatory effects of rostral ventromedial medulla on air-puff evoked microarousals in rats.	/pubmed/20621127	Foo H, Crabtree K, Mason P.	Behav Brain Res. 2010 Dec 20;215(1):156-9. Epub 2010 Jul 17.	Behav Brain Res. 2010	PubMed	citation	PMID:20621127	pubmed	20621127	create date:2010/07/14 | first author:Foo H
Genetic variants within the dopaminergic system interact to modulate endocrine stress reactivity and recovery.	/pubmed/20620172	Alexander N, Osinsky R, Mueller E, Schmitz A, Guenthert S, Kuepper Y, Hennig J.	Behav Brain Res. 2011 Jan 1;216(1):53-8. Epub 2010 Jul 8.	Behav Brain Res. 2011	PubMed	citation	PMID:20620172	pubmed	20620172	create date:2010/07/14 | first author:Alexander N
Riluzole rapidly attenuates hyperemotional responses in olfactory bulbectomized rats, an animal model of depression.	/pubmed/20620171	Takahashi K, Murasawa H, Yamaguchi K, Yamada M, Nakatani A, Yoshida M, Iwai T, Inagaki M, Yamada M, Saitoh A.	Behav Brain Res. 2011 Jan 1;216(1):46-52. Epub 2010 Jul 8.	Behav Brain Res. 2011	PubMed	citation	PMID:20620171	pubmed	20620171	create date:2010/07/14 | first author:Takahashi K
Neonatal exposure to LPS leads to heightened exploratory activity in adolescent rats.	/pubmed/20620170	Rico JL, Ferraz DB, Ramalho-Pinto FJ, Morato S.	Behav Brain Res. 2010 Dec 20;215(1):102-9. Epub 2010 Jul 8.	Behav Brain Res. 2010	PubMed	citation	PMID:20620170	pubmed	20620170	create date:2010/07/14 | first author:Rico JL
Behavioural habituation to novelty and brain area specific immediate early gene expression in female mice of two inbred strains.	/pubmed/20615435	Salomons AR, Bronkers G, Kirchhoff S, Arndt SS, Ohl F.	Behav Brain Res. 2010 Dec 20;215(1):95-101. Epub 2010 Jul 6.	Behav Brain Res. 2010	PubMed	citation	PMID:20615435	pubmed	20615435	create date:2010/07/10 | first author:Salomons AR
Chronic forced exercise during adolescence decreases cocaine conditioned place preference in Lewis rats.	/pubmed/20615434	Thanos PK, Tucci A, Stamos J, Robison L, Wang GJ, Anderson BJ, Volkow ND.	Behav Brain Res. 2010 Dec 20;215(1):77-82. Epub 2010 Jul 6.	Behav Brain Res. 2010	PubMed	citation	PMID:20615434	pubmed	20615434	create date:2010/07/10 | first author:Thanos PK
Impaired behavior of female tg-ArcSwe APP mice in the IntelliCage: A longitudinal study.	/pubmed/20615433	Codita A, Gumucio A, Lannfelt L, Gellerfors P, Winblad B, Mohammed AH, Nilsson LN.	Behav Brain Res. 2010 Dec 20;215(1):83-94. Epub 2010 Jul 6.	Behav Brain Res. 2010	PubMed	citation	PMID:20615433	pubmed	20615433	create date:2010/07/10 | first author:Codita A
Early social enrichment provided by communal nest increases resilience to depression-like behavior more in female than in male mice.	/pubmed/20603156	D'Andrea I, Gracci F, Alleva E, Branchi I.	Behav Brain Res. 2010 Dec 20;215(1):71-6. Epub 2010 Jul 7.	Behav Brain Res. 2010	PubMed	citation	PMID:20603156	pubmed	20603156	create date:2010/07/07 | first author:D'Andrea I
Lateral but not medial telencephalic pallium ablation impairs the use of goldfish spatial allocentric strategies in a hole-board" task."	/pubmed/20600353	Durán E, Ocaña FM, Broglio C, Rodríguez F, Salas C.	Behav Brain Res. 2010 Dec 25;214(2):480-7. Epub 2010 Jun 19.	Behav Brain Res. 2010	PubMed	citation	PMID:20600353	pubmed	20600353	create date:2010/07/06 | first author:Durán E
Ten years of research into avian models of episodic-like memory and its implications for developmental and comparative cognition.	/pubmed/20600352	Salwiczek LH, Watanabe A, Clayton NS.	Behav Brain Res. 2010 Dec 31;215(2):221-34. Epub 2010 Jun 19. Review.	Behav Brain Res. 2010	PubMed	citation	PMID:20600352	pubmed	20600352	create date:2010/07/06 | first author:Salwiczek LH
The effect of intra-locus coeruleus injection of 17beta-estradiol on inflammatory pain modulation in male rat.	/pubmed/20600351	Khakpay R, Semnanian S, Javan M, Janahmadi M.	Behav Brain Res. 2010 Dec 25;214(2):409-16. Epub 2010 Jun 20.	Behav Brain Res. 2010	PubMed	citation	PMID:20600351	pubmed	20600351	create date:2010/07/06 | first author:Khakpay R
Antipsychotic drugs prevent the motor hyperactivity induced by psychotomimetic MK-801 in zebrafish (Danio rerio).	/pubmed/20600350	Seibt KJ, Oliveira Rda L, Zimmermann FF, Capiotti KM, Bogo MR, Ghisleni G, Bonan CD.	Behav Brain Res. 2010 Dec 25;214(2):417-22. Epub 2010 Jun 20.	Behav Brain Res. 2010	PubMed	citation	PMID:20600350	pubmed	20600350	create date:2010/07/06 | first author:Seibt KJ
Muscular synergies during motor corrections: investigation of the latencies of muscle activities.	/pubmed/20600349	Fautrelle L, Ballay Y, Bonnetblanc F.	Behav Brain Res. 2010 Dec 25;214(2):428-36. Epub 2010 Jun 19.	Behav Brain Res. 2010	PubMed	citation	PMID:20600349	pubmed	20600349	create date:2010/07/06 | first author:Fautrelle L
Frontal cortex activation associated with speeded processing of visuospatial working memory revealed by multichannel near-infrared spectroscopy during Advanced Trail Making Test performance.	/pubmed/20600348	Nakahachi T, Ishii R, Iwase M, Canuet L, Takahashi H, Kurimoto R, Ikezawa K, Azechi M, Kajimoto O, Takeda M.	Behav Brain Res. 2010 Dec 20;215(1):21-7. Epub 2010 Jun 19.	Behav Brain Res. 2010	PubMed	citation	PMID:20600348	pubmed	20600348	create date:2010/07/06 | first author:Nakahachi T
COG1410, an apolipoprotein E-based peptide, improves cognitive performance and reduces cortical loss following moderate fluid percussion injury in the rat.	/pubmed/20600347	Kaufman NA, Beare JE, Tan AA, Vitek MP, McKenna SE, Hoane MR.	Behav Brain Res. 2010 Dec 25;214(2):395-401. Epub 2010 Jun 19.	Behav Brain Res. 2010	PubMed	citation	PMID:20600347	pubmed	20600347	create date:2010/07/06 | first author:Kaufman NA
Acute reversible inactivation of the ventral medial prefrontal cortex induces antidepressant-like effects in rats.	/pubmed/20600346	Scopinho AA, Scopinho M, Lisboa SF, Correa FM, Guimarães FS, Joca SR.	Behav Brain Res. 2010 Dec 25;214(2):437-42. Epub 2010 Jun 19.	Behav Brain Res. 2010	PubMed	citation	PMID:20600346	pubmed	20600346	create date:2010/07/06 | first author:Scopinho AA
The effect of methamphetamine on social interaction of adult male rats.	/pubmed/20600345	Slamberová R, Mikulecká A, Pometlová M, Schutová B, Hrubá L, Deykun K.	Behav Brain Res. 2010 Dec 25;214(2):423-7. Epub 2010 Jun 19.	Behav Brain Res. 2010	PubMed	citation	PMID:20600345	pubmed	20600345	create date:2010/07/06 | first author:Slamberová R
Brief light as a practical aversive stimulus for the albino rat.	/pubmed/20600344	Barker DJ, Sanabria F, Lasswell A, Thrailkill EA, Pawlak AP, Killeen PR.	Behav Brain Res. 2010 Dec 25;214(2):402-8. Epub 2010 Jun 19.	Behav Brain Res. 2010	PubMed	citation	PMID:20600344	pubmed	20600344	create date:2010/07/06 | first author:Barker DJ
Stimulation of dopamine D2/D3 but not D1 receptors in the central amygdala decreases cocaine-seeking behavior.	/pubmed/20600343	Thiel KJ, Wenzel JM, Pentkowski NS, Hobbs RJ, Alleweireldt AT, Neisewander JL.	Behav Brain Res. 2010 Dec 25;214(2):386-94. Epub 2010 Jun 19.	Behav Brain Res. 2010	PubMed	citation	PMID:20600343	pubmed	20600343	create date:2010/07/06 | first author:Thiel KJ
Chronic caffeine treatment during prepubertal period confers long-term cognitive benefits in adult spontaneously hypertensive rats (SHR), an animal model of attention deficit hyperactivity disorder (ADHD).	/pubmed/20600342	Pires VA, Pamplona FA, Pandolfo P, Prediger RD, Takahashi RN.	Behav Brain Res. 2010 Dec 20;215(1):39-44. Epub 2010 Jun 25.	Behav Brain Res. 2010	PubMed	citation	PMID:20600342	pubmed	20600342	create date:2010/07/06 | first author:Pires VA
Functional MRI evidence for inefficient attentional control in adolescent chronic cannabis abuse.	/pubmed/20600341	Abdullaev Y, Posner MI, Nunnally R, Dishion TJ.	Behav Brain Res. 2010 Dec 20;215(1):45-57. Epub 2010 Jun 25.	Behav Brain Res. 2010	PubMed	citation	PMID:20600341	pubmed	20600341	create date:2010/07/06 | first author:Abdullaev Y
Expression of social behaviors of C57BL/6J versus BTBR inbred mouse strains in the visible burrow system.	/pubmed/20600340	Pobbe RL, Pearson BL, Defensor EB, Bolivar VJ, Blanchard DC, Blanchard RJ.	Behav Brain Res. 2010 Dec 25;214(2):443-9. Epub 2010 Jun 25.	Behav Brain Res. 2010	PubMed	citation	PMID:20600340	pubmed	20600340	create date:2010/07/06 | first author:Pobbe RL
Acute, post-ischemic sensorimotor deficits correlate positively with infarct size but fail to predict its occurrence and magnitude after middle cerebral artery occlusion in rats.	/pubmed/20600339	Senda DM, Franzin S, Mori MA, de Oliveira RM, Milani H.	Behav Brain Res. 2011 Jan 1;216(1):29-35. Epub 2010 Jun 25.	Behav Brain Res. 2011	PubMed	citation	PMID:20600339	pubmed	20600339	create date:2010/07/06 | first author:Senda DM
Positive reinforcing effects of substance P in the rat globus pallidus revealed by conditioned place preference.	/pubmed/20600338	Kertes E, László K, Berta B, Lénárd L.	Behav Brain Res. 2010 Dec 20;215(1):152-5. Epub 2010 Jun 25.	Behav Brain Res. 2010	PubMed	citation	PMID:20600338	pubmed	20600338	create date:2010/07/06 | first author:Kertes E
Microdialysis study of striatal dopamine in MPTP-hemilesioned rats challenged with apomorphine and amphetamine.	/pubmed/20600337	Dombrowski PA, Carvalho MC, Miyoshi E, Correia D, Bortolanza M, Dos Santos LM, Wietzikoski EC, Eckart MT, Schwarting RK, Brandão ML, Da Cunha C.	Behav Brain Res. 2010 Dec 20;215(1):63-70. Epub 2010 Jul 1.	Behav Brain Res. 2010	PubMed	citation	PMID:20600337	pubmed	20600337	create date:2010/07/06 | first author:Dombrowski PA
Right prefrontal HF-rTMS attenuates right amygdala processing of negatively valenced emotional stimuli in healthy females.	/pubmed/20600336	Baeken C, De Raedt R, Van Schuerbeek P, Vanderhasselt MA, De Mey J, Bossuyt A, Luypaert R.	Behav Brain Res. 2010 Dec 25;214(2):450-5. Epub 2010 Jul 1.	Behav Brain Res. 2010	PubMed	citation	PMID:20600336	pubmed	20600336	create date:2010/07/06 | first author:Baeken C
Postnatal exposure to synthetic predator odor (TMT) induces quantitative modification in fear-related behaviors during adulthood without change in corticosterone levels.	/pubmed/20599566	Hacquemand R, Pourie G, Jacquot L, Brand G.	Behav Brain Res. 2010 Dec 20;215(1):58-62. Epub 2010 Jun 25.	Behav Brain Res. 2010	PubMed	citation	PMID:20599566	pubmed	20599566	create date:2010/07/06 | first author:Hacquemand R
Neural correlates of auditory temporal-interval discrimination in cats.	/pubmed/20599565	Liu Y, Qin L, Zhang X, Dong C, Sato Y.	Behav Brain Res. 2010 Dec 20;215(1):28-38. Epub 2010 Jun 25.	Behav Brain Res. 2010	PubMed	citation	PMID:20599565	pubmed	20599565	create date:2010/07/06 | first author:Liu Y
Exposure to TMT odor affects adrenal sympathetic nerve activity and behavioral consequences in rats.	/pubmed/20595033	Horii Y, Nikaido Y, Nagai K, Nakashima T.	Behav Brain Res. 2010 Dec 25;214(2):317-22. Epub 2010 Jun 4.	Behav Brain Res. 2010	PubMed	citation	PMID:20595033	pubmed	20595033	create date:2010/07/03 | first author:Horii Y
Inhibitory control and response latency differences between C57BL/6J and DBA/2J mice in a Go/No-Go and 5-choice serial reaction time task and strain-specific responsivity to amphetamine.	/pubmed/20580749	Loos M, Staal J, Schoffelmeer AN, Smit AB, Spijker S, Pattij T.	Behav Brain Res. 2010 Dec 25;214(2):216-24. Epub 2010 May 24.	Behav Brain Res. 2010	PubMed	citation	PMID:20580749	pubmed	20580749	create date:2010/06/29 | first author:Loos M
Age-related changes during a paradigm of chronic sleep restriction.	/pubmed/20580748	de Souza L, Andersen ML, Smaili SS, Lopes GS, Ho PS, Papale LA, Tufik S.	Behav Brain Res. 2010 Dec 25;214(2):201-5. Epub 2010 May 24.	Behav Brain Res. 2010	PubMed	citation	PMID:20580748	pubmed	20580748	create date:2010/06/29 | first author:de Souza L
Interregional synchrony of visuomotor tracking: perturbation effects and individual differences.	/pubmed/20580747	Spapé MM, Serrien DJ.	Behav Brain Res. 2010 Dec 1;213(2):313-8. Epub 2010 May 24.	Behav Brain Res. 2010	PubMed	citation	PMID:20580747	pubmed	20580747	create date:2010/06/29 | first author:Spapé MM
Increased depressive behaviour in mice harboring the mutant thyroid hormone receptor alpha 1.	/pubmed/20580649	Pilhatsch M, Winter C, Nordström K, Vennström B, Bauer M, Juckel G.	Behav Brain Res. 2010 Dec 25;214(2):187-92. Epub 2010 May 16.	Behav Brain Res. 2010	PubMed	citation	PMID:20580649	pubmed	20580649	create date:2010/06/29 | first author:Pilhatsch M
Stress inoculation facilitates active avoidance learning of the semi-precocial rodent Octodon degus.	/pubmed/20580648	Abraham A, Gruss M.	Behav Brain Res. 2010 Dec 1;213(2):293-303. Epub 2010 May 16.	Behav Brain Res. 2010	PubMed	citation	PMID:20580648	pubmed	20580648	create date:2010/06/29 | first author:Abraham A
Lateralized response of oxytocinase activity in the medial prefrontal cortex of a unilateral rat model of Parkinson's disease.	/pubmed/20576539	Banegas I, Prieto I, Vives F, Alba F, de Gasparo M, Duran R, Segarra AB, Ramírez M.	Behav Brain Res. 2010 Dec 1;213(2):328-31. Epub 2010 May 24.	Behav Brain Res. 2010	PubMed	citation	PMID:20576539	pubmed	20576539	create date:2010/06/26 | first author:Banegas I
Augmentation of the behavioural effects of desipramine by repeated immobilization stress.	/pubmed/20573590	Hadweh N, Santibañez M, González MP, Forray MI.	Behav Brain Res. 2010 Dec 25;214(2):285-9. Epub 2010 May 31.	Behav Brain Res. 2010	PubMed	citation	PMID:20573590	pubmed	20573590	create date:2010/06/25 | first author:Hadweh N
The functional origins of speech-related hand gestures.	/pubmed/20573589	Whishaw IQ, Sacrey LA, Travis SG, Gholamrezaei G, Karl JM.	Behav Brain Res. 2010 Dec 25;214(2):206-15. Epub 2010 May 24.	Behav Brain Res. 2010	PubMed	citation	PMID:20573589	pubmed	20573589	create date:2010/06/25 | first author:Whishaw IQ
Elevated corticosterone in the amygdala leads to persistent increases in anxiety-like behavior and pain sensitivity.	/pubmed/20573588	Myers B, Greenwood-Van Meerveld B.	Behav Brain Res. 2010 Dec 25;214(2):465-9. Epub 2010 Jun 4.	Behav Brain Res. 2010	PubMed	citation	PMID:20573588	pubmed	20573588	create date:2010/06/25 | first author:Myers B
Training-induced plasticity in rats with cervical spinal cord injury: effects and side effects.	/pubmed/20573587	Krajacic A, Weishaupt N, Girgis J, Tetzlaff W, Fouad K.	Behav Brain Res. 2010 Dec 25;214(2):323-31. Epub 2010 Jun 4.	Behav Brain Res. 2010	PubMed	citation	PMID:20573587	pubmed	20573587	create date:2010/06/25 | first author:Krajacic A
Patterns of social-experience-related c-fos and Arc expression in the frontal cortices of rats exposed to saccharin or moderate levels of ethanol during prenatal brain development.	/pubmed/20570698	Hamilton DA, Candelaria-Cook FT, Akers KG, Rice JP, Maes LI, Rosenberg M, Valenzuela CF, Savage DD.	Behav Brain Res. 2010 Dec 6;214(1):66-74. Epub 2010 Jun 4.	Behav Brain Res. 2010	PubMed	citation	PMID:20570698	pubmed	20570698	create date:2010/06/24 | first author:Hamilton DA
A new approach for modeling episodic memory from rodents to humans: the temporal order memory.	/pubmed/20570697	Fouquet C, Tobin C, Rondi-Reig L.	Behav Brain Res. 2010 Dec 31;215(2):172-9. Epub 2010 Jun 4. Review.	Behav Brain Res. 2010	PubMed	citation	PMID:20570697	pubmed	20570697	create date:2010/06/24 | first author:Fouquet C
Choice between reinforcer delays versus choice between reinforcer magnitudes: differential Fos expression in the orbital prefrontal cortex and nucleus accumbens core.	/pubmed/20570596	da Costa Araújo S, Body S, Valencia Torres L, Olarte Sanchez CM, Bak VK, Deakin JF, Anderson IM, Bradshaw CM, Szabadi E.	Behav Brain Res. 2010 Dec 1;213(2):269-77. Epub 2010 May 16.	Behav Brain Res. 2010	PubMed	citation	PMID:20570596	pubmed	20570596	create date:2010/06/24 | first author:da Costa Araújo S
Differential impact of juvenile stress and corticosterone in juvenility and in adulthood, in male and female rats.	/pubmed/20561965	Jacobson-Pick S, Richter-Levin G.	Behav Brain Res. 2010 Dec 25;214(2):268-76. Epub 2010 Jun 1.	Behav Brain Res. 2010	PubMed	citation	PMID:20561965	pubmed	20561965	create date:2010/06/22 | first author:Jacobson-Pick S
Dependency of nociception facilitation or inhibition after periaqueductal gray matter stimulation on the context.	/pubmed/20561964	Martins MA, De Castro Bastos L, Melo NE, Tonussi CR.	Behav Brain Res. 2010 Dec 25;214(2):260-7. Epub 2010 Jun 1.	Behav Brain Res. 2010	PubMed	citation	PMID:20561964	pubmed	20561964	create date:2010/06/22 | first author:Martins MA
Effects of asenapine, olanzapine, and risperidone on psychotomimetic-induced reversal-learning deficits in the rat.	/pubmed/20561963	McLean SL, Neill JC, Idris NF, Marston HM, Wong EH, Shahid M.	Behav Brain Res. 2010 Dec 25;214(2):240-7. Epub 2010 May 31.	Behav Brain Res. 2010	PubMed	citation	PMID:20561963	pubmed	20561963	create date:2010/06/22 | first author:McLean SL
Title	URL	Description	Details	ShortDetails	Resource	Type	Identifiers	Db	EntrezUID	Properties
Involvement of retrosplenial cortex in classical conditioning.	/pubmed/20561962	Radwanska A, Debowska W, Liguz-Lecznar M, Brzezicka A, Kossut M, Cybulska-Klosowicz A.	Behav Brain Res. 2010 Dec 25;214(2):231-9. Epub 2010 May 31.	Behav Brain Res. 2010	PubMed	citation	PMID:20561962	pubmed	20561962	create date:2010/06/22 | first author:Radwanska A
Characterization of behavioral and endocrine effects of LSD on zebrafish.	/pubmed/20561961	Grossman L, Utterback E, Stewart A, Gaikwad S, Chung KM, Suciu C, Wong K, Elegante M, Elkhayat S, Tan J, Gilder T, Wu N, Dileo J, Cachat J, Kalueff AV.	Behav Brain Res. 2010 Dec 25;214(2):277-84. Epub 2010 Jun 1.	Behav Brain Res. 2010	PubMed	citation	PMID:20561961	pubmed	20561961	create date:2010/06/22 | first author:Grossman L
Conditioned saccharin avoidance and sensitization to drugs of abuse.	/pubmed/20561960	Fenu S, Cadoni C, Di Chiara G.	Behav Brain Res. 2010 Dec 25;214(2):248-53. Epub 2010 May 31.	Behav Brain Res. 2010	PubMed	citation	PMID:20561960	pubmed	20561960	create date:2010/06/22 | first author:Fenu S
Viral-mediated expression of extracellular signal-regulated kinase-2 in the ventral tegmental area modulates behavioral responses to cocaine.	/pubmed/20561901	Iñiguez SD, Warren BL, Neve RL, Russo SJ, Nestler EJ, Bolaños-Guzmán CA.	Behav Brain Res. 2010 Dec 25;214(2):460-4. Epub 2010 Jun 1.	Behav Brain Res. 2010	PubMed	citation	PMID:20561901	pubmed	20561901	create date:2010/06/22 | first author:Iñiguez SD
The hippocampus makes a significant contribution to experience-dependent neocortical plasticity.	/pubmed/20561544	Sutherland R, Gibb R, Kolb B.	Behav Brain Res. 2010 Dec 6;214(1):121-4. Epub 2010 Jun 16.	Behav Brain Res. 2010	PubMed	citation	PMID:20561544	pubmed	20561544	create date:2010/06/22 | first author:Sutherland R
Temporal patterning of pulses during deep brain stimulation affects central nervous system arousal.	/pubmed/20558210	Quinkert AW, Schiff ND, Pfaff DW.	Behav Brain Res. 2010 Dec 25;214(2):377-85. Epub 2010 Jun 15.	Behav Brain Res. 2010	PubMed	citation	PMID:20558210	pubmed	20558210	create date:2010/06/19 | first author:Quinkert AW
Behavioural phenotyping of dopamine transporter knockdown mice using local small interference RNA.	/pubmed/20558209	Chen YC, Lai WS.	Behav Brain Res. 2010 Dec 25;214(2):475-9. Epub 2010 Jun 15.	Behav Brain Res. 2010	PubMed	citation	PMID:20558209	pubmed	20558209	create date:2010/06/19 | first author:Chen YC
The role of sleep and practice in implicit and explicit motor learning.	/pubmed/20553972	Rieth CA, Cai DJ, McDevitt EA, Mednick SC.	Behav Brain Res. 2010 Dec 25;214(2):470-4. Epub 2010 Jun 8.	Behav Brain Res. 2010	PubMed	citation	PMID:20553972	pubmed	20553972	create date:2010/06/18 | first author:Rieth CA
Different effects of scopolamine on the retrieval of spatial memory and fear memory.	/pubmed/20553767	Huang ZB, Wang H, Rao XR, Zhong GF, Hu WH, Sheng GQ.	Behav Brain Res. 2011 Aug 10;221(2):604-9. Epub 2010 May 27.	Behav Brain Res. 2011	PubMed	citation	PMID:20553767	pubmed	20553767	create date:2010/06/18 | first author:Huang ZB
The basal forebrain cholinergic system in aging and dementia. Rescuing cholinergic neurons from neurotoxic amyloid-β42 with memantine.	/pubmed/20553766	Nyakas C, Granic I, Halmy LG, Banerjee P, Luiten PG.	Behav Brain Res. 2011 Aug 10;221(2):594-603. Epub 2010 May 27.	Behav Brain Res. 2011	PubMed	citation	PMID:20553766	pubmed	20553766	create date:2010/06/18 | first author:Nyakas C
Caffeine prevents disruption of memory consolidation in the inhibitory avoidance and novel object recognition tasks by scopolamine in adult mice.	/pubmed/20553765	Botton PH, Costa MS, Ardais AP, Mioranzza S, Souza DO, da Rocha JB, Porciúncula LO.	Behav Brain Res. 2010 Dec 25;214(2):254-9. Epub 2010 May 27.	Behav Brain Res. 2010	PubMed	citation	PMID:20553765	pubmed	20553765	create date:2010/06/18 | first author:Botton PH
Special issue on behavioural and neural plasticity.	/pubmed/20547187	Teskey GC, Pellis SM.	Behav Brain Res. 2010 Dec 6;214(1):1-2. Epub 2010 Jun 12. No abstract available.	Behav Brain Res. 2010	PubMed	citation	PMID:20547187	pubmed	20547187	create date:2010/06/16 | first author:Teskey GC
Age-related effects of acute nicotine on behavioural and neuronal measures of anxiety.	/pubmed/20546793	Kupferschmidt DA, Funk D, Erb S, Lê AD.	Behav Brain Res. 2010 Dec 1;213(2):288-92. Epub 2010 May 28.	Behav Brain Res. 2010	PubMed	citation	PMID:20546793	pubmed	20546793	create date:2010/06/16 | first author:Kupferschmidt DA
The importance of the basolateral/basomedial amygdala for goal-directed maternal responses in postpartum rats.	/pubmed/20542062	Numan M, Bress JA, Ranker LR, Gary AJ, Denicola AL, Bettis JK, Knapp SE.	Behav Brain Res. 2010 Dec 25;214(2):368-76. Epub 2010 Jun 11.	Behav Brain Res. 2010	PubMed	citation	PMID:20542062	pubmed	20542062	create date:2010/06/15 | first author:Numan M
Odor cues from tumor-bearing mice induces neuroimmune changes.	/pubmed/20541567	Alves GJ, Vismari L, Lazzarini R, Merusse JL, Palermo-Neto J.	Behav Brain Res. 2010 Dec 25;214(2):357-67. Epub 2010 Jun 10.	Behav Brain Res. 2010	PubMed	citation	PMID:20541567	pubmed	20541567	create date:2010/06/15 | first author:Alves GJ
p-Hydroxyamphetamine causes prepulse inhibition disruptions in mice: contribution of dopamine neurotransmission.	/pubmed/20540968	Onogi H, Nakagawasai O, Tan-No K, Mitazaki S, Sato A, Nakaya K, Niijima F, Arai Y, Kikuchi T, Tadano T.	Behav Brain Res. 2010 Dec 25;214(2):349-56. Epub 2010 Jun 9.	Behav Brain Res. 2010	PubMed	citation	PMID:20540968	pubmed	20540968	create date:2010/06/15 | first author:Onogi H
Female urine-induced male mice ultrasonic vocalizations, but not scent-marking, is modulated by social experience.	/pubmed/20540967	Roullet FI, Wöhr M, Crawley JN.	Behav Brain Res. 2011 Jan 1;216(1):19-28. Epub 2010 Jun 9.	Behav Brain Res. 2011	PubMed	citation	PMID:20540967	pubmed	20540967	create date:2010/06/15 | first author:Roullet FI
Translating rodent behavioral repertoire to zebrafish (Danio rerio): relevance for stress research.	/pubmed/20540966	Champagne DL, Hoefnagels CC, de Kloet RE, Richardson MK.	Behav Brain Res. 2010 Dec 25;214(2):332-42. Epub 2010 Jun 9.	Behav Brain Res. 2010	PubMed	citation	PMID:20540966	pubmed	20540966	create date:2010/06/15 | first author:Champagne DL
Effects of co-administration of amitriptyline and fluoxetine on inhibitory avoidance in mice.	/pubmed/20540965	Parra A, Ferrer-Añó A, Fuentes C, Monleón S, Vinader-Caerols C.	Behav Brain Res. 2010 Dec 25;214(2):343-8. Epub 2010 Jun 9.	Behav Brain Res. 2010	PubMed	citation	PMID:20540965	pubmed	20540965	create date:2010/06/15 | first author:Parra A
Measuring anxiety in zebrafish: a critical review.	/pubmed/20510300	Maximino C, de Brito TM, da Silva Batista AW, Herculano AM, Morato S, Gouveia A Jr.	Behav Brain Res. 2010 Dec 25;214(2):157-71. Epub 2010 May 25. Review.	Behav Brain Res. 2010	PubMed	citation	PMID:20510300	pubmed	20510300	create date:2010/06/01 | first author:Maximino C
Behavioral characterization of non-copulating male rats with high spontaneous yawning frequency rate.	/pubmed/20510299	Portillo W, Camacho F, Eguibar JR, Paredes RG.	Behav Brain Res. 2010 Dec 25;214(2):225-30. Epub 2010 May 25.	Behav Brain Res. 2010	PubMed	citation	PMID:20510299	pubmed	20510299	create date:2010/06/01 | first author:Portillo W
A diacetyl-induced quiescence in young Caenorhabditis elegans.	/pubmed/20493908	Hoffmann MC, Sellings LH, van der Kooy D.	Behav Brain Res. 2010 Dec 6;214(1):12-7. Epub 2010 May 21.	Behav Brain Res. 2010	PubMed	citation	PMID:20493908	pubmed	20493908	create date:2010/05/25 | first author:Hoffmann MC
Conditioned response suppression in the IntelliCage: assessment of mouse strain differences and effects of hippocampal and striatal lesions on acquisition and retention of memory.	/pubmed/20493907	Voikar V, Colacicco G, Gruber O, Vannoni E, Lipp HP, Wolfer DP.	Behav Brain Res. 2010 Dec 1;213(2):304-12. Epub 2010 May 21.	Behav Brain Res. 2010	PubMed	citation	PMID:20493907	pubmed	20493907	create date:2010/05/25 | first author:Voikar V
Twenty-four hours, or five days, of continuous sleep deprivation or experimental sleep fragmentation do not alter thirst or motivation for water reward in rats.	/pubmed/20493906	Christie MA, McCarley RW, Strecker RE.	Behav Brain Res. 2010 Dec 25;214(2):180-6. Epub 2010 May 21.	Behav Brain Res. 2010	PubMed	citation	PMID:20493906	pubmed	20493906	create date:2010/05/25 | first author:Christie MA
Genetically engineered mesenchymal stem cells reduce behavioral deficits in the YAC 128 mouse model of Huntington's disease.	/pubmed/20493905	Dey ND, Bombard MC, Roland BP, Davidson S, Lu M, Rossignol J, Sandstrom MI, Skeel RL, Lescaudron L, Dunbar GL.	Behav Brain Res. 2010 Dec 25;214(2):193-200. Epub 2010 May 21.	Behav Brain Res. 2010	PubMed	citation	PMID:20493905	pubmed	20493905	create date:2010/05/25 | first author:Dey ND
Maternal deprivation induces depressive-like behaviours only in female rats.	/pubmed/20488211	Mourlon V, Baudin A, Blanc O, Lauber A, Giros B, Naudon L, Daugé V.	Behav Brain Res. 2010 Dec 1;213(2):278-87. Epub 2010 May 19.	Behav Brain Res. 2010	PubMed	citation	PMID:20488211	pubmed	20488211	create date:2010/05/22 | first author:Mourlon V
Neuroimaging creativity: a psychometric view.	/pubmed/20488210	Arden R, Chavez RS, Grazioplene R, Jung RE.	Behav Brain Res. 2010 Dec 25;214(2):143-56. Epub 2010 May 19. Review.	Behav Brain Res. 2010	PubMed	citation	PMID:20488210	pubmed	20488210	create date:2010/05/22 | first author:Arden R
Temporal ordering deficits in female CGG KI mice heterozygous for the fragile X premutation.	/pubmed/20478339	Hunsaker MR, Goodrich-Hunsaker NJ, Willemsen R, Berman RF.	Behav Brain Res. 2010 Dec 1;213(2):263-8. Epub 2010 May 15.	Behav Brain Res. 2010	PubMed	citation	PMID:20478339	pubmed	20478339	create date:2010/05/19 | first author:Hunsaker MR
Ecologically relevant stressors modify long-term memory formation in a model system.	/pubmed/20478338	Lukowiak K, Orr M, de Caigny P, Lukowiak KS, Rosenegger D, Han JI, Dalesman S.	Behav Brain Res. 2010 Dec 6;214(1):18-24. Epub 2010 May 15.	Behav Brain Res. 2010	PubMed	citation	PMID:20478338	pubmed	20478338	create date:2010/05/19 | first author:Lukowiak K
Challenging context affects standing reach kinematics among Parkinson's disease patients.	/pubmed/20478337	Doan JB, Whishaw IQ, Pellis SM, Suchowersky O, de Bruin N, Brown LA.	Behav Brain Res. 2010 Dec 6;214(1):135-41. Epub 2010 May 15.	Behav Brain Res. 2010	PubMed	citation	PMID:20478337	pubmed	20478337	create date:2010/05/19 | first author:Doan JB
Seizures, but not lowered seizure thresholds, results in larger neocortical motor maps and concomitant disruptions in skilled motor behaviour.	/pubmed/20472003	Flynn C, Young NA, Teskey GC.	Behav Brain Res. 2010 Dec 6;214(1):60-5. Epub 2010 May 22.	Behav Brain Res. 2010	PubMed	citation	PMID:20472003	pubmed	20472003	create date:2010/05/18 | first author:Flynn C
Adult hippocampal neurogenesis and c-Fos induction during escalation of voluntary wheel running in C57BL/6J mice.	/pubmed/20472002	Clark PJ, Kohman RA, Miller DS, Bhattacharya TK, Haferkamp EH, Rhodes JS.	Behav Brain Res. 2010 Dec 1;213(2):246-52. Epub 2010 May 20.	Behav Brain Res. 2010	PubMed	citation	PMID:20472002	pubmed	20472002	create date:2010/05/18 | first author:Clark PJ
Short-term motor plasticity revealed in a visuomotor decision-making task.	/pubmed/20472001	Chapman CS, Gallivan JP, Wood DK, Milne JL, Culham JC, Goodale MA.	Behav Brain Res. 2010 Dec 6;214(1):130-4. Epub 2010 May 21.	Behav Brain Res. 2010	PubMed	citation	PMID:20472001	pubmed	20472001	create date:2010/05/18 | first author:Chapman CS
Exercise effects on motor and affective behavior and catecholamine neurochemistry in the MPTP-lesioned mouse.	/pubmed/20472000	Gorton LM, Vuckovic MG, Vertelkina N, Petzinger GM, Jakowec MW, Wood RI.	Behav Brain Res. 2010 Dec 1;213(2):253-62. Epub 2010 May 21.	Behav Brain Res. 2010	PubMed	citation	PMID:20472000	pubmed	20472000	create date:2010/05/18 | first author:Gorton LM
The maternal immune activation (MIA) model of schizophrenia produces pre-pulse inhibition (PPI) deficits in both juvenile and adult rats but these effects are not associated with maternal weight loss.	/pubmed/20471999	Wolff AR, Bilkey DK.	Behav Brain Res. 2010 Dec 1;213(2):323-7. Epub 2010 May 20.	Behav Brain Res. 2010	PubMed	citation	PMID:20471999	pubmed	20471999	create date:2010/05/18 | first author:Wolff AR
The etiology of age-related dementia is more complicated than we think.	/pubmed/20471430	McDonald RJ, Craig LA, Hong NS.	Behav Brain Res. 2010 Dec 6;214(1):3-11. Epub 2010 May 13.	Behav Brain Res. 2010	PubMed	citation	PMID:20471430	pubmed	20471430	create date:2010/05/18 | first author:McDonald RJ
Cocaine deprivation effect: cue abstinence over weekends boosts anticipatory 50-kHz ultrasonic vocalizations in rats.	/pubmed/20470830	Maier EY, Ahrens AM, Ma ST, Schallert T, Duvauchelle CL.	Behav Brain Res. 2010 Dec 6;214(1):75-9. Epub 2010 May 12.	Behav Brain Res. 2010	PubMed	citation	PMID:20470830	pubmed	20470830	create date:2010/05/18 | first author:Maier EY
Reproductive status regulates expression of sex steroid and GnRH receptors in the olfactory bulb.	/pubmed/20466023	Maruska KP, Fernald RD.	Behav Brain Res. 2010 Dec 1;213(2):208-17. Epub 2010 May 11.	Behav Brain Res. 2010	PubMed	citation	PMID:20466023	pubmed	20466023	create date:2010/05/15 | first author:Maruska KP
Intra-dorsal periaqueductal gray administration of cannabidiol blocks panic-like response by activating 5-HT1A receptors.	/pubmed/20457188	Soares Vde P, Campos AC, Bortoli VC, Zangrossi H Jr, Guimarães FS, Zuardi AW.	Behav Brain Res. 2010 Dec 1;213(2):225-9. Epub 2010 May 8.	Behav Brain Res. 2010	PubMed	citation	PMID:20457188	pubmed	20457188	create date:2010/05/12 | first author:Soares Vde P
Resistance to the development of stress-induced behavioral despair in the forced swim test associated with elevated hippocampal Bcl-xl expression.	/pubmed/20457187	Shishkina GT, Kalinina TS, Berezova IV, Bulygina VV, Dygalo NN.	Behav Brain Res. 2010 Dec 1;213(2):218-24. Epub 2010 May 8.	Behav Brain Res. 2010	PubMed	citation	PMID:20457187	pubmed	20457187	create date:2010/05/12 | first author:Shishkina GT
Reconsolidation of a morphine place preference: impact of the strength and age of memory on disruption by propranolol and midazolam.	/pubmed/20457186	Robinson MJ, Franklin KB.	Behav Brain Res. 2010 Dec 1;213(2):201-7. Epub 2010 May 10.	Behav Brain Res. 2010	PubMed	citation	PMID:20457186	pubmed	20457186	create date:2010/05/12 | first author:Robinson MJ
GABAA receptor signaling in caudal periaqueductal gray regulates maternal aggression and maternal care in mice.	/pubmed/20457185	Lee G, Gammie SC.	Behav Brain Res. 2010 Dec 1;213(2):230-7. Epub 2010 May 8.	Behav Brain Res. 2010	PubMed	citation	PMID:20457185	pubmed	20457185	create date:2010/05/12 | first author:Lee G
5HT-1A receptors and anxiety-like behaviours: studies in rats with constitutionally upregulated/downregulated serotonin transporter.	/pubmed/20457184	Bordukalo-Niksic T, Mokrovic G, Stefulj J, Zivin M, Jernej B, Cicin-Sain L.	Behav Brain Res. 2010 Dec 1;213(2):238-45. Epub 2010 May 8.	Behav Brain Res. 2010	PubMed	citation	PMID:20457184	pubmed	20457184	create date:2010/05/12 | first author:Bordukalo-Niksic T
C57BL/6J mice fail to exhibit preference for social novelty in the three-chamber apparatus.	/pubmed/20452381	Pearson BL, Defensor EB, Blanchard DC, Blanchard RJ.	Behav Brain Res. 2010 Dec 1;213(2):189-94. Epub 2010 May 7.	Behav Brain Res. 2010	PubMed	citation	PMID:20452381	pubmed	20452381	create date:2010/05/11 | first author:Pearson BL
A comparison of the effects of days 1 and 10 unilateral lesions of medial prefrontal cortex on cerebral morphogenesis and behavior.	/pubmed/20451561	Sherren N, Kolb B.	Behav Brain Res. 2010 Dec 6;214(1):108-14. Epub 2010 May 6.	Behav Brain Res. 2010	PubMed	citation	PMID:20451561	pubmed	20451561	create date:2010/05/11 | first author:Sherren N
Development of collection precedes targeted reaching: resting shapes of the hands and digits in 1-6-month-old human infants.	/pubmed/20451560	Sacrey LA, Whishaw IQ.	Behav Brain Res. 2010 Dec 6;214(1):125-9. Epub 2010 May 6.	Behav Brain Res. 2010	PubMed	citation	PMID:20451560	pubmed	20451560	create date:2010/05/11 | first author:Sacrey LA
Dorsal raphe nucleus regulation of a panic-like defensive behavior evoked by chemical stimulation of the rat dorsal periaqueductal gray matter.	/pubmed/20451559	Miguel TL, Pobbe RL, Spiacci Junior A, Zangrossi Junior H.	Behav Brain Res. 2010 Dec 1;213(2):195-200. Epub 2010 May 6.	Behav Brain Res. 2010	PubMed	citation	PMID:20451559	pubmed	20451559	create date:2010/05/11 | first author:Miguel TL
Repeated agmatine treatment attenuates nicotine sensitization in mice: modulation by alpha2-adrenoceptors.	/pubmed/20450939	Kotagale NR, Taksande BG, Gahane AY, Ugale RR, Chopde CT.	Behav Brain Res. 2010 Dec 1;213(2):161-74. Epub 2010 May 5.	Behav Brain Res. 2010	PubMed	citation	PMID:20450939	pubmed	20450939	create date:2010/05/11 | first author:Kotagale NR
The different satiating capacity of CHO and fats can be mediated by different effects on leptin and ghrelin systems.	/pubmed/20450938	Sánchez J, Cladera MM, Llopis M, Palou A, Picó C.	Behav Brain Res. 2010 Dec 1;213(2):183-8. Epub 2010 May 5.	Behav Brain Res. 2010	PubMed	citation	PMID:20450938	pubmed	20450938	create date:2010/05/11 | first author:Sánchez J
Combined lesions of GABAergic and cholinergic septal neurons increase locomotor activity and potentiate the locomotor response to amphetamine.	/pubmed/20450937	Lecourtier L, de Vasconcelos AP, Cosquer B, Cassel JC.	Behav Brain Res. 2010 Dec 1;213(2):175-82. Epub 2010 May 5.	Behav Brain Res. 2010	PubMed	citation	PMID:20450937	pubmed	20450937	create date:2010/05/11 | first author:Lecourtier L
Title	URL	Description	Details	ShortDetails	Resource	Type	Identifiers	Db	EntrezUID	Properties
Significance of behavioural tests in a transgenic mouse model of amyotrophic lateral sclerosis (ALS).	/pubmed/20450936	Knippenberg S, Thau N, Dengler R, Petri S.	Behav Brain Res. 2010 Nov 12;213(1):82-7. Epub 2010 May 5.	Behav Brain Res. 2010	PubMed	citation	PMID:20450936	pubmed	20450936	create date:2010/05/11 | first author:Knippenberg S
Conservative motor systems, behavioral modulation and neural plasticity.	/pubmed/20441780	Pellis SM.	Behav Brain Res. 2010 Dec 6;214(1):25-9. Epub 2010 May 2.	Behav Brain Res. 2010	PubMed	citation	PMID:20441780	pubmed	20441780	create date:2010/05/06 | first author:Pellis SM
Fear conditioning by-proxy: social transmission of fear during memory retrieval.	/pubmed/20441779	Bruchey AK, Jones CE, Monfils MH.	Behav Brain Res. 2010 Dec 6;214(1):80-4. Epub 2010 May 2.	Behav Brain Res. 2010	PubMed	citation	PMID:20441779	pubmed	20441779	create date:2010/05/06 | first author:Bruchey AK
Human opiorphin: the lack of physiological dependence, tolerance to antinociceptive effects and abuse liability in laboratory mice.	/pubmed/20438769	Popik P, Kamysz E, Kreczko J, Wróbel M.	Behav Brain Res. 2010 Nov 12;213(1):88-93. Epub 2010 May 8.	Behav Brain Res. 2010	PubMed	citation	PMID:20438769	pubmed	20438769	create date:2010/05/05 | first author:Popik P
Strain differences in the chronic mild stress animal model of depression.	/pubmed/20438768	Wu HH, Wang S.	Behav Brain Res. 2010 Nov 12;213(1):94-102. Epub 2010 May 11.	Behav Brain Res. 2010	PubMed	citation	PMID:20438768	pubmed	20438768	create date:2010/05/05 | first author:Wu HH
Response acquisition with signaled delayed reinforcement in a rodent model of ADHD.	/pubmed/20438767	Hand DJ, Fox AT, Reilly MP.	Behav Brain Res. 2010 Dec 1;213(2):155-60. Epub 2010 May 7.	Behav Brain Res. 2010	PubMed	citation	PMID:20438767	pubmed	20438767	create date:2010/05/05 | first author:Hand DJ
The effects of IL2Rgamma knockout on depression and contextual memory.	/pubmed/20438766	Wu X, Kastin AJ, Hsuchou H, Pan W.	Behav Brain Res. 2010 Dec 1;213(2):319-22. Epub 2010 May 12.	Behav Brain Res. 2010	PubMed	citation	PMID:20438766	pubmed	20438766	create date:2010/05/05 | first author:Wu X
Reduced reelin protein synthesis in ventral hippocampus of isolation reared Wistar rats accompanies impaired avoidance conditioning.	/pubmed/20438765	Cassidy AW, Mulvany SK, Pangalos MN, Murphy KJ, Regan CM.	Behav Brain Res. 2010 Nov 12;213(1):130-4. Epub 2010 May 8.	Behav Brain Res. 2010	PubMed	citation	PMID:20438765	pubmed	20438765	create date:2010/05/05 | first author:Cassidy AW
Modulation of the CRH system by substance P/NKA in an animal model of depression.	/pubmed/20438764	Frisch P, Bilkei-Gorzó A, Rácz I, Zimmer A.	Behav Brain Res. 2010 Nov 12;213(1):103-8. Epub 2010 May 8.	Behav Brain Res. 2010	PubMed	citation	PMID:20438764	pubmed	20438764	create date:2010/05/05 | first author:Frisch P
Restraint stress-induced brain activation patterns in two strains of mice differing in their anxiety behaviour.	/pubmed/20435071	O'Mahony CM, Sweeney FF, Daly E, Dinan TG, Cryan JF.	Behav Brain Res. 2010 Dec 1;213(2):148-54. Epub 2010 May 7.	Behav Brain Res. 2010	PubMed	citation	PMID:20435071	pubmed	20435071	create date:2010/05/04 | first author:O'Mahony CM
Pre-treatment with dopamine agonists influence L-dopa mediated rotations without affecting abnormal involuntary movements in the 6-OHDA lesioned rat.	/pubmed/20434491	Lane EL, Dunnett SB.	Behav Brain Res. 2010 Nov 12;213(1):66-72. Epub 2010 Apr 29.	Behav Brain Res. 2010	PubMed	citation	PMID:20434491	pubmed	20434491	create date:2010/05/04 | first author:Lane EL
Synergistic effects of age and stress in a rodent model of stroke.	/pubmed/20434490	Merrett DL, Kirkland SW, Metz GA.	Behav Brain Res. 2010 Dec 6;214(1):55-9. Epub 2010 Apr 29.	Behav Brain Res. 2010	PubMed	citation	PMID:20434490	pubmed	20434490	create date:2010/05/04 | first author:Merrett DL
Lesion of the medial prefrontal cortex and the subthalamic nucleus selectively affect depression-like behavior in rats.	/pubmed/20434489	Klein J, Winter C, Coquery N, Heinz A, Morgenstern R, Kupsch A, Juckel G.	Behav Brain Res. 2010 Nov 12;213(1):73-81. Epub 2010 Apr 29.	Behav Brain Res. 2010	PubMed	citation	PMID:20434489	pubmed	20434489	create date:2010/05/04 | first author:Klein J
Strain differences of selective attention in mice: effect of Kamin blocking on classical fear conditioning.	/pubmed/20434488	Yamada K.	Behav Brain Res. 2010 Nov 12;213(1):126-9. Epub 2010 Apr 29.	Behav Brain Res. 2010	PubMed	citation	PMID:20434488	pubmed	20434488	create date:2010/05/04 | first author:Yamada K
Housing environment and sex affect behavioral recovery from ischemic brain damage.	/pubmed/20434487	Saucier DM, Yager JY, Armstrong EA.	Behav Brain Res. 2010 Dec 6;214(1):48-54. Epub 2010 Apr 29.	Behav Brain Res. 2010	PubMed	citation	PMID:20434487	pubmed	20434487	create date:2010/05/04 | first author:Saucier DM
Chronic metals ingestion by prairie voles produces sex-specific deficits in social behavior: an animal model of autism.	/pubmed/20433873	Curtis JT, Hood AN, Chen Y, Cobb GP, Wallace DR.	Behav Brain Res. 2010 Nov 12;213(1):42-9. Epub 2010 Apr 28.	Behav Brain Res. 2010	PubMed	citation	PMID:20433873	pubmed	20433873	create date:2010/05/04 | first author:Curtis JT
Learning-induced alterations in prefrontal cortical dendritic morphology.	/pubmed/20433872	Comeau WL, McDonald RJ, Kolb BE.	Behav Brain Res. 2010 Dec 6;214(1):91-101. Epub 2010 Apr 28.	Behav Brain Res. 2010	PubMed	citation	PMID:20433872	pubmed	20433872	create date:2010/05/04 | first author:Comeau WL
Corticospinal excitability during observation and imagery of simple and complex hand tasks: implications for motor rehabilitation.	/pubmed/20433871	Roosink M, Zijdewind I.	Behav Brain Res. 2010 Nov 12;213(1):35-41. Epub 2010 Apr 28.	Behav Brain Res. 2010	PubMed	citation	PMID:20433871	pubmed	20433871	create date:2010/05/04 | first author:Roosink M
Neural representations of subjective reward value.	/pubmed/20420859	Peters J, Büchel C.	Behav Brain Res. 2010 Dec 1;213(2):135-41. Epub 2010 Apr 24. Review.	Behav Brain Res. 2010	PubMed	citation	PMID:20420859	pubmed	20420859	create date:2010/04/28 | first author:Peters J
Evaluating the interaction between early postnatal inflammation and maternal care in the programming of adult anxiety and depression-related behaviors.	/pubmed/20420858	Lucchina L, Carola V, Pitossi F, Depino AM.	Behav Brain Res. 2010 Nov 12;213(1):56-65. Epub 2010 Apr 24.	Behav Brain Res. 2010	PubMed	citation	PMID:20420858	pubmed	20420858	create date:2010/04/28 | first author:Lucchina L
Stress impairs spatial but not early stimulus-response learning.	/pubmed/20420857	Schwabe L, Schächinger H, de Kloet ER, Oitzl MS.	Behav Brain Res. 2010 Nov 12;213(1):50-5. Epub 2010 Apr 24.	Behav Brain Res. 2010	PubMed	citation	PMID:20420857	pubmed	20420857	create date:2010/04/28 | first author:Schwabe L
Impairment of spatial short-term memory following acute administration of the NMDA receptor antagonist in heterozygous rolling Nagoya mice carrying the Ca V 2.1 alpha1 mutation.	/pubmed/20420856	Takahashi E, Niimi K, Itakura C.	Behav Brain Res. 2010 Nov 12;213(1):121-5. Epub 2010 Apr 24.	Behav Brain Res. 2010	PubMed	citation	PMID:20420856	pubmed	20420856	create date:2010/04/28 | first author:Takahashi E
Assessment of auditory sensory processing in a neurodevelopmental animal model of schizophrenia--gating of auditory-evoked potentials and prepulse inhibition.	/pubmed/20417666	Broberg BV, Oranje B, Glenthøj BY, Fejgin K, Plath N, Bastlund JF.	Behav Brain Res. 2010 Dec 1;213(2):142-7. Epub 2010 Apr 24.	Behav Brain Res. 2010	PubMed	citation	PMID:20417666	pubmed	20417666	create date:2010/04/27 | first author:Broberg BV
Tactile stimulation after frontal or parietal cortical injury in infant rats facilitates functional recovery and produces synaptic changes in adjacent cortex.	/pubmed/20417237	Kolb B, Gibb R.	Behav Brain Res. 2010 Dec 6;214(1):115-20. Epub 2010 Apr 22.	Behav Brain Res. 2010	PubMed	citation	PMID:20417237	pubmed	20417237	create date:2010/04/27 | first author:Kolb B
Rehabilitation after intracerebral hemorrhage in rats improves recovery with enhanced dendritic complexity but no effect on cell proliferation.	/pubmed/20417236	Auriat AM, Wowk S, Colbourne F.	Behav Brain Res. 2010 Dec 6;214(1):42-7. Epub 2010 Apr 22.	Behav Brain Res. 2010	PubMed	citation	PMID:20417236	pubmed	20417236	create date:2010/04/27 | first author:Auriat AM
Working and reference memory across the estrous cycle of rat: a long-term study in gonadally intact females.	/pubmed/20416343	Pompili A, Tomaz C, Arnone B, Tavares MC, Gasbarri A.	Behav Brain Res. 2010 Nov 12;213(1):10-8. Epub 2010 Apr 21.	Behav Brain Res. 2010	PubMed	citation	PMID:20416343	pubmed	20416343	create date:2010/04/27 | first author:Pompili A
Cue-induced reinstatement of food seeking in rats that differ in their propensity to attribute incentive salience to food cues.	/pubmed/20416342	Yager LM, Robinson TE.	Behav Brain Res. 2010 Dec 6;214(1):30-4. Epub 2010 Apr 21.	Behav Brain Res. 2010	PubMed	citation	PMID:20416342	pubmed	20416342	create date:2010/04/27 | first author:Yager LM
Cocaine-induced changes in affective state modulate the light-enhanced startle response.	/pubmed/20412821	Bijlsma EY, Olivier B, Groenink L.	Behav Brain Res. 2010 Nov 12;213(1):117-20. Epub 2010 Apr 20.	Behav Brain Res. 2010	PubMed	citation	PMID:20412821	pubmed	20412821	create date:2010/04/24 | first author:Bijlsma EY
Recency gets larger as lesions move from anterior to posterior locations within the ventromedial prefrontal cortex.	/pubmed/20412820	Hochman G, Yechiam E, Bechara A.	Behav Brain Res. 2010 Nov 12;213(1):27-34. Epub 2010 Apr 20.	Behav Brain Res. 2010	PubMed	citation	PMID:20412820	pubmed	20412820	create date:2010/04/24 | first author:Hochman G
The role of the human hippocampus in familiarity-based and recollection-based recognition memory.	/pubmed/20412819	Wixted JT, Squire LR.	Behav Brain Res. 2010 Dec 31;215(2):197-208. Epub 2010 Apr 20. Review.	Behav Brain Res. 2010	PubMed	citation	PMID:20412819	pubmed	20412819	create date:2010/04/24 | first author:Wixted JT
Mechanisms of attention for appetitive and aversive outcomes in Pavlovian conditioning.	/pubmed/20412818	Austin AJ, Duka T.	Behav Brain Res. 2010 Nov 12;213(1):19-26. Epub 2010 Apr 20.	Behav Brain Res. 2010	PubMed	citation	PMID:20412818	pubmed	20412818	create date:2010/04/24 | first author:Austin AJ
Ventral prefrontal cortex and serotonergic system activation during pedaling exercise induces negative mood improvement and increased alpha band in EEG.	/pubmed/20412817	Fumoto M, Oshima T, Kamiya K, Kikuchi H, Seki Y, Nakatani Y, Yu X, Sekiyama T, Sato-Suzuki I, Arita H.	Behav Brain Res. 2010 Nov 12;213(1):1-9. Epub 2010 Apr 20.	Behav Brain Res. 2010	PubMed	citation	PMID:20412817	pubmed	20412817	create date:2010/04/24 | first author:Fumoto M
Effects of neurotensin-2 receptor deletion on sensorimotor gating and locomotor activity.	/pubmed/20399236	Feifel D, Pang Z, Shilling PD, Melendez G, Schreiber R, Button D.	Behav Brain Res. 2010 Oct 15;212(2):174-8. Epub 2010 Apr 21. Erratum in: Behav Brain Res. 2011 Mar 1;217(2):486. Pang, Zheng [corrected to Pang, Zhen].	Behav Brain Res. 2010	PubMed	citation	PMID:20399236	pubmed	20399236	create date:2010/04/20 | first author:Feifel D
When the future becomes the past: Differences in brain activation patterns for episodic memory and episodic future thinking.	/pubmed/20399235	Weiler JA, Suchan B, Daum I.	Behav Brain Res. 2010 Oct 15;212(2):196-203. Epub 2010 Apr 21.	Behav Brain Res. 2010	PubMed	citation	PMID:20399235	pubmed	20399235	create date:2010/04/20 | first author:Weiler JA
D-cycloserine in prelimbic cortex enhances relearning of an odor-reward associative task.	/pubmed/20399234	Villarejo-Rodríguez I, Vale-Martínez A, Guillazo-Blanch G, Martí-Nicolovius M.	Behav Brain Res. 2010 Nov 12;213(1):113-6. Epub 2010 Apr 22.	Behav Brain Res. 2010	PubMed	citation	PMID:20399234	pubmed	20399234	create date:2010/04/20 | first author:Villarejo-Rodríguez I
Topical application of L-menthol induces heat analgesia, mechanical allodynia, and a biphasic effect on cold sensitivity in rats.	/pubmed/20398704	Klein AH, Sawyer CM, Carstens MI, Tsagareli MG, Tsiklauri N, Carstens E.	Behav Brain Res. 2010 Oct 15;212(2):179-86. Epub 2010 Apr 14.	Behav Brain Res. 2010	PubMed	citation	PMID:20398704	pubmed	20398704	create date:2010/04/20 | first author:Klein AH
Graft-mediated functional recovery on a skilled forelimb use paradigm in a rodent model of Parkinson's disease is dependent on reward contingency.	/pubmed/20394782	Cordeiro KK, Jiang W, Papazoglou A, Tenório SB, Döbrössy M, Nikkhah G.	Behav Brain Res. 2010 Oct 15;212(2):187-95. Epub 2010 Apr 13.	Behav Brain Res. 2010	PubMed	citation	PMID:20394782	pubmed	20394782	create date:2010/04/17 | first author:Cordeiro KK
Time-dependent increases in cue-induced reinstatement of sucrose seeking after sucrose self-administration in adolescence.	/pubmed/20394781	Li C, Frantz KJ.	Behav Brain Res. 2010 Nov 12;213(1):109-12. Epub 2010 Apr 13.	Behav Brain Res. 2010	PubMed	citation	PMID:20394781	pubmed	20394781	create date:2010/04/17 | first author:Li C
Tactile stimulation promotes motor recovery following cortical injury in adult rats.	/pubmed/20394780	Gibb RL, Gonzalez CL, Wegenast W, Kolb BE.	Behav Brain Res. 2010 Dec 6;214(1):102-7. Epub 2010 Apr 13.	Behav Brain Res. 2010	PubMed	citation	PMID:20394780	pubmed	20394780	create date:2010/04/17 | first author:Gibb RL
A role for the insula in color-induced nasal thermal sensations.	/pubmed/20394779	Michael GA, Relland S, Borg C, Peyron R, Thomas-Anterion C.	Behav Brain Res. 2010 Sep 1;212(1):103-8. Epub 2010 Apr 13.	Behav Brain Res. 2010	PubMed	citation	PMID:20394779	pubmed	20394779	create date:2010/04/17 | first author:Michael GA
Ups and downs in the hippocampus: the influence of oscillatory sleep states on neuroplasticity" at different time scales."	/pubmed/20394778	Dickson CT.	Behav Brain Res. 2010 Dec 6;214(1):35-41. Epub 2010 Apr 13.	Behav Brain Res. 2010	PubMed	citation	PMID:20394778	pubmed	20394778	create date:2010/04/17 | first author:Dickson CT
Time-dependent lateralization of social learning in the domestic chick (Gallus gallus domesticus): Effects of retention delays in the observed lateralization pattern.	/pubmed/20392427	Rosa Salva O, Daisley JN, Regolin L, Vallortigara G.	Behav Brain Res. 2010 Oct 15;212(2):152-8. Epub 2010 Apr 12.	Behav Brain Res. 2010	PubMed	citation	PMID:20392427	pubmed	20392427	create date:2010/04/16 | first author:Rosa Salva O
Variants of contextual fear conditioning are differentially impaired in the juvenile rat by binge ethanol exposure on postnatal days 4-9.	/pubmed/20385174	Murawski NJ, Stanton ME.	Behav Brain Res. 2010 Oct 15;212(2):133-42. Epub 2010 Apr 10.	Behav Brain Res. 2010	PubMed	citation	PMID:20385174	pubmed	20385174	create date:2010/04/14 | first author:Murawski NJ
Acute pharmacological modulation of mGluR8 reduces measures of anxiety.	/pubmed/20385173	Duvoisin RM, Pfankuch T, Wilson JM, Grabell J, Chhajlani V, Brown DG, Johnson E, Raber J.	Behav Brain Res. 2010 Oct 15;212(2):168-73. Epub 2010 Apr 10.	Behav Brain Res. 2010	PubMed	citation	PMID:20385173	pubmed	20385173	create date:2010/04/14 | first author:Duvoisin RM
Pharmacological modulation of contextual episodic-like" memory in aged mice."	/pubmed/20385172	Tronche C, Lestage P, Louis C, Carrie I, Béracochéa D.	Behav Brain Res. 2010 Dec 31;215(2):255-60. Epub 2010 Apr 10. Review.	Behav Brain Res. 2010	PubMed	citation	PMID:20385172	pubmed	20385172	create date:2010/04/14 | first author:Tronche C
Evaluation of multiple-session delay eyeblink conditioning comparing patients with focal cerebellar lesions and cerebellar degeneration.	/pubmed/20385171	Gerwig M, Guberina H, Esser AC, Siebler M, Schoch B, Frings M, Kolb FP, Aurich V, Beck A, Forsting M, Timmann D.	Behav Brain Res. 2010 Oct 15;212(2):143-51. Epub 2010 Apr 10.	Behav Brain Res. 2010	PubMed	citation	PMID:20385171	pubmed	20385171	create date:2010/04/14 | first author:Gerwig M
Barnes maze performance of Octodon degus is gender dependent.	/pubmed/20385170	Popović N, Madrid JA, Rol MA, Caballero-Bleda M, Popović M.	Behav Brain Res. 2010 Oct 15;212(2):159-67. Epub 2010 Apr 10.	Behav Brain Res. 2010	PubMed	citation	PMID:20385170	pubmed	20385170	create date:2010/04/14 | first author:Popović N
Hippocampal activation during retrieval of spatial context from episodic and semantic memory.	/pubmed/20385169	Hoscheidt SM, Nadel L, Payne J, Ryan L.	Behav Brain Res. 2010 Oct 15;212(2):121-32. Epub 2010 Apr 10.	Behav Brain Res. 2010	PubMed	citation	PMID:20385169	pubmed	20385169	create date:2010/04/14 | first author:Hoscheidt SM
Repeated intravenous cocaine experience: development and escalation of pre-drug anticipatory 50-kHz ultrasonic vocalizations in rats.	/pubmed/20382187	Ma ST, Maier EY, Ahrens AM, Schallert T, Duvauchelle CL.	Behav Brain Res. 2010 Sep 1;212(1):109-14. Epub 2010 Apr 9.	Behav Brain Res. 2010	PubMed	citation	PMID:20382187	pubmed	20382187	create date:2010/04/13 | first author:Ma ST
Subchronic MK-801 treatment and post-weaning social isolation in rats: differential effects on locomotor activity and hippocampal long-term potentiation.	/pubmed/20382186	Ashby DM, Habib D, Dringenberg HC, Reynolds JN, Beninger RJ.	Behav Brain Res. 2010 Sep 1;212(1):64-70. Epub 2010 Apr 9.	Behav Brain Res. 2010	PubMed	citation	PMID:20382186	pubmed	20382186	create date:2010/04/13 | first author:Ashby DM
Title	URL	Description	Details	ShortDetails	Resource	Type	Identifiers	Db	EntrezUID	Properties
Learning that a cocaine reward is smaller than expected: A test of Redish's computational model of addiction.	/pubmed/20381539	Marks KR, Kearns DN, Christensen CJ, Silberberg A, Weiss SJ.	Behav Brain Res. 2010 Oct 15;212(2):204-7. Epub 2010 Apr 8.	Behav Brain Res. 2010	PubMed	citation	PMID:20381539	pubmed	20381539	create date:2010/04/13 | first author:Marks KR
Effect size of reference memory deficits in the Morris water maze in Tg2576 mice.	/pubmed/20381538	Reed MN, Liu P, Kotilinek LA, Ashe KH.	Behav Brain Res. 2010 Sep 1;212(1):115-20. Epub 2010 Apr 8.	Behav Brain Res. 2010	PubMed	citation	PMID:20381538	pubmed	20381538	create date:2010/04/13 | first author:Reed MN
Maternal separation stress leads to enhanced emotional responses to noxious stimuli in adult rats.	/pubmed/20381537	Uhelski ML, Fuchs PN.	Behav Brain Res. 2010 Oct 15;212(2):208-12. Epub 2010 Apr 8.	Behav Brain Res. 2010	PubMed	citation	PMID:20381537	pubmed	20381537	create date:2010/04/13 | first author:Uhelski ML
Effects of long-term memantine on memory and neuropathology in Ts65Dn mice, a model for Down syndrome.	/pubmed/20363261	Lockrow J, Boger H, Bimonte-Nelson H, Granholm AC.	Behav Brain Res. 2011 Aug 10;221(2):610-22. Epub 2010 Apr 2.	Behav Brain Res. 2011	PubMed	citation	PMID:20363261	pubmed	20363261	create date:2010/04/07 | first author:Lockrow J
Pragmatic and idiosyncratic acts in human everyday routines: the counterpart of compulsive rituals.	/pubmed/20363260	Keren H, Boyer P, Mort J, Eilam D.	Behav Brain Res. 2010 Sep 1;212(1):90-5. Epub 2010 Apr 2.	Behav Brain Res. 2010	PubMed	citation	PMID:20363260	pubmed	20363260	create date:2010/04/07 | first author:Keren H
Progesterone and maternal aggressive behavior in rats.	/pubmed/20363259	de Sousa FL, Lazzari V, de Azevedo MS, de Almeida S, Sanvitto GL, Lucion AB, Giovenardi M.	Behav Brain Res. 2010 Sep 1;212(1):84-9. Epub 2010 Apr 2.	Behav Brain Res. 2010	PubMed	citation	PMID:20363259	pubmed	20363259	create date:2010/04/07 | first author:de Sousa FL
Altered emotionality leads to increased pain tolerance in amyloid beta (Abeta1-40) peptide-treated mice.	/pubmed/20363258	Pamplona FA, Pandolfo P, Duarte FS, Takahashi RN, Prediger RD.	Behav Brain Res. 2010 Sep 1;212(1):96-102. Epub 2010 Apr 2.	Behav Brain Res. 2010	PubMed	citation	PMID:20363258	pubmed	20363258	create date:2010/04/07 | first author:Pamplona FA
The Rho GTPase activating CNF1 improves associative working memory for object-in-place.	/pubmed/20362628	De Viti S, Martino A, Musilli M, Fiorentini C, Diana G.	Behav Brain Res. 2010 Sep 1;212(1):78-83. Epub 2010 Apr 1.	Behav Brain Res. 2010	PubMed	citation	PMID:20362628	pubmed	20362628	create date:2010/04/07 | first author:De Viti S
Acoustic tone or medial geniculate stimulation cue training in the rat is associated with neocortical neuroplasticity and reduced akinesia under haloperidol challenge.	/pubmed/20362012	Brown AR, Hu B, Kolb B, Teskey GC.	Behav Brain Res. 2010 Dec 6;214(1):85-90. Epub 2010 Mar 31.	Behav Brain Res. 2010	PubMed	citation	PMID:20362012	pubmed	20362012	create date:2010/04/07 | first author:Brown AR
Some appetitive procedures for examining associative learning in the mouse: Implications for psychopathology.	/pubmed/20362011	Bonardi C, Bartle C, Bowles K, de Pulford F, Jennings DJ.	Behav Brain Res. 2010 Aug 25;211(2):240-7. Epub 2010 Mar 31.	Behav Brain Res. 2010	PubMed	citation	PMID:20362011	pubmed	20362011	create date:2010/04/07 | first author:Bonardi C
Changes in food intake and anxiety-like behaviors after clonidine injected into the median raphe nucleus.	/pubmed/20359503	Mansur SS, Terenzi MG, Neto JM, Faria MS, Paschoalini MA.	Behav Brain Res. 2010 Sep 1;212(1):71-7. Epub 2010 Mar 30.	Behav Brain Res. 2010	PubMed	citation	PMID:20359503	pubmed	20359503	create date:2010/04/03 | first author:Mansur SS
Attention to visual, but not tactile, properties of a stimulus results in activation of FOS protein in the visual thalamic reticular nucleus of rats.	/pubmed/20359502	Petrof I, Brown VJ.	Behav Brain Res. 2010 Aug 25;211(2):248-52. Epub 2010 Mar 30.	Behav Brain Res. 2010	PubMed	citation	PMID:20359502	pubmed	20359502	create date:2010/04/03 | first author:Petrof I
Environmental enrichment and chronic restraint stress in ICR mice: effects on prepulse inhibition of startle and Y-maze spatial recognition memory.	/pubmed/20359501	Chen Y, Mao Y, Zhou D, Hu X, Wang J, Ma Y.	Behav Brain Res. 2010 Sep 1;212(1):49-55. Epub 2010 Mar 30.	Behav Brain Res. 2010	PubMed	citation	PMID:20359501	pubmed	20359501	create date:2010/04/03 | first author:Chen Y
Social status and day-to-day behaviour of male serotonin transporter knockout mice.	/pubmed/20347882	Lewejohann L, Kloke V, Heiming RS, Jansen F, Kaiser S, Schmitt A, Lesch KP, Sachser N.	Behav Brain Res. 2010 Aug 25;211(2):220-8. Epub 2010 Mar 27.	Behav Brain Res. 2010	PubMed	citation	PMID:20347882	pubmed	20347882	create date:2010/03/30 | first author:Lewejohann L
Prevention of ketamine-induced working memory impairments by AMPA potentiators in a nonhuman primate model of cognitive dysfunction.	/pubmed/20347881	Roberts BM, Holden DE, Shaffer CL, Seymour PA, Menniti FS, Schmidt CJ, Williams GV, Castner SA.	Behav Brain Res. 2010 Sep 1;212(1):41-8. Epub 2010 Mar 27.	Behav Brain Res. 2010	PubMed	citation	PMID:20347881	pubmed	20347881	create date:2010/03/30 | first author:Roberts BM
Vibrissal paralysis unveils a preference for textural rather than positional novelty in the one-trial object recognition task in rats.	/pubmed/20347880	Moreno C, Vivas O, Lamprea NP, Lamprea MR, Múnera A, Troncoso J.	Behav Brain Res. 2010 Aug 25;211(2):229-35. Epub 2010 Mar 27.	Behav Brain Res. 2010	PubMed	citation	PMID:20347880	pubmed	20347880	create date:2010/03/30 | first author:Moreno C
Predicting sensorimotor and memory deficits after neonatal ischemic stroke with reperfusion in the rat.	/pubmed/20347879	Bouet V, Freret T, Ankri S, Bezault M, Renolleau S, Boulouard M, Jacotot E, Chauvier D, Schumann-Bard P.	Behav Brain Res. 2010 Sep 1;212(1):56-63. Epub 2010 Mar 27.	Behav Brain Res. 2010	PubMed	citation	PMID:20347879	pubmed	20347879	create date:2010/03/30 | first author:Bouet V
Intrinsic functional connectivity of the periaqueductal gray, a resting fMRI study.	/pubmed/20347878	Kong J, Tu PC, Zyloney C, Su TP.	Behav Brain Res. 2010 Aug 25;211(2):215-9. Epub 2010 Mar 27.	Behav Brain Res. 2010	PubMed	citation	PMID:20347878	pubmed	20347878	create date:2010/03/30 | first author:Kong J
Anxiety-like behavior and locomotion in CCK1 knockout rats as a function of strain, sex and early maternal environment.	/pubmed/20347877	Schroeder M, Weller A.	Behav Brain Res. 2010 Aug 25;211(2):198-207. Epub 2010 Mar 27.	Behav Brain Res. 2010	PubMed	citation	PMID:20347877	pubmed	20347877	create date:2010/03/30 | first author:Schroeder M
Clonidine improves attentional and memory components of delayed response performance in a model of early Parkinsonism.	/pubmed/20347876	Schneider JS, Tinker JP, Decamp E.	Behav Brain Res. 2010 Aug 25;211(2):236-9. Epub 2010 Mar 27.	Behav Brain Res. 2010	PubMed	citation	PMID:20347876	pubmed	20347876	create date:2010/03/30 | first author:Schneider JS
Vigilance and intrinsic maintenance of alert state: An ERP study.	/pubmed/20346988	Bonnefond A, Doignon-Camus N, Touzalin-Chretien P, Dufour A.	Behav Brain Res. 2010 Aug 25;211(2):185-90. Epub 2010 Mar 25.	Behav Brain Res. 2010	PubMed	citation	PMID:20346988	pubmed	20346988	create date:2010/03/30 | first author:Bonnefond A
Deafening decreases neuronal incorporation in the zebra finch caudomedial nidopallium (NCM).	/pubmed/20346987	Pytte CL, Parent C, Wildstein S, Varghese C, Oberlander S.	Behav Brain Res. 2010 Aug 25;211(2):141-7. Epub 2010 Mar 25.	Behav Brain Res. 2010	PubMed	citation	PMID:20346987	pubmed	20346987	create date:2010/03/30 | first author:Pytte CL
Neuronal firing activity of hippocampal pyramidal cells during an auditory discrimination task in conscious guinea pigs.	/pubmed/20346986	Gao J, Wu Y, Zhu Z, Yang C, Cheng P, Liu L, Sui J.	Behav Brain Res. 2010 Sep 1;212(1):35-40. Epub 2010 Mar 25.	Behav Brain Res. 2010	PubMed	citation	PMID:20346986	pubmed	20346986	create date:2010/03/30 | first author:Gao J
Exercise as a countermeasure to psycho-physiological deconditioning during long-term confinement.	/pubmed/20346985	Schneider S, Brümmer V, Carnahan H, Kleinert J, Piacentini MF, Meeusen R, Strüder HK.	Behav Brain Res. 2010 Aug 25;211(2):208-14. Epub 2010 Mar 25.	Behav Brain Res. 2010	PubMed	citation	PMID:20346985	pubmed	20346985	create date:2010/03/30 | first author:Schneider S
Inhibitory avoidance acquisition in adult rats exposed to a combination of ethanol and methylmercury during central nervous system development.	/pubmed/20346984	Maia Cdo S, Ferreira VM, Diniz JS, Carneiro FP, de Sousa JB, da Costa ET, Tomaz C.	Behav Brain Res. 2010 Aug 25;211(2):191-7. Epub 2010 Mar 25.	Behav Brain Res. 2010	PubMed	citation	PMID:20346984	pubmed	20346984	create date:2010/03/30 | first author:Maia Cdo S
Prenatal oxycodone exposure impairs spatial learning and/or memory in rats.	/pubmed/20307587	Davis CP, Franklin LM, Johnson GS, Schrott LM.	Behav Brain Res. 2010 Sep 1;212(1):27-34. Epub 2010 Mar 20.	Behav Brain Res. 2010	PubMed	citation	PMID:20307587	pubmed	20307587	create date:2010/03/24 | first author:Davis CP
Acute and repeated stress differentially regulates behavioral, endocrine, neural parameters relevant to emotional and stress response in young and aged rats.	/pubmed/20307586	Shoji H, Mizoguchi K.	Behav Brain Res. 2010 Aug 25;211(2):169-77. Epub 2010 Mar 20.	Behav Brain Res. 2010	PubMed	citation	PMID:20307586	pubmed	20307586	create date:2010/03/24 | first author:Shoji H
Regular voluntary exercise cures stress-induced impairment of cognitive function and cell proliferation accompanied by increases in cerebral IGF-1 and GST activity in mice.	/pubmed/20307585	Nakajima S, Ohsawa I, Ohta S, Ohno M, Mikami T.	Behav Brain Res. 2010 Aug 25;211(2):178-84. Epub 2010 Mar 20.	Behav Brain Res. 2010	PubMed	citation	PMID:20307585	pubmed	20307585	create date:2010/03/24 | first author:Nakajima S
Dorsolateral prefrontal cortex specifically processes general - but not personal - knowledge deception: Multiple brain networks for lying.	/pubmed/20307584	Mameli F, Mrakic-Sposta S, Vergari M, Fumagalli M, Macis M, Ferrucci R, Nordio F, Consonni D, Sartori G, Priori A.	Behav Brain Res. 2010 Aug 25;211(2):164-8. Epub 2010 Mar 20.	Behav Brain Res. 2010	PubMed	citation	PMID:20307584	pubmed	20307584	create date:2010/03/24 | first author:Mameli F
A computational theory of episodic memory formation in the hippocampus.	/pubmed/20307583	Rolls ET.	Behav Brain Res. 2010 Dec 31;215(2):180-96. Epub 2010 Mar 20. Review.	Behav Brain Res. 2010	PubMed	citation	PMID:20307583	pubmed	20307583	create date:2010/03/24 | first author:Rolls ET
Neurochemical and behavioral effects elicited by bupropion and diethylpropion in rats.	/pubmed/20307582	Santamaría A, Arias HR.	Behav Brain Res. 2010 Jul 29;211(1):132-9. Epub 2010 Mar 20.	Behav Brain Res. 2010	PubMed	citation	PMID:20307582	pubmed	20307582	create date:2010/03/24 | first author:Santamaría A
Regional metabolic alteration of Alzheimer's disease in mouse brain expressing mutant human APP-PS1 by 1H HR-MAS.	/pubmed/20307581	Woo DC, Lee SH, Lee DW, Kim SY, Kim GY, Rhim HS, Choi CB, Kim HY, Lee CU, Choe BY.	Behav Brain Res. 2010 Jul 29;211(1):125-31. Epub 2010 Mar 20.	Behav Brain Res. 2010	PubMed	citation	PMID:20307581	pubmed	20307581	create date:2010/03/24 | first author:Woo DC
Morphological correlates of MAO A VNTR polymorphism: new evidence from cortical thickness measurement.	/pubmed/20303364	Cerasa A, Cherubini A, Quattrone A, Gioia MC, Magariello A, Muglia M, Manna I, Assogna F, Caltagirone C, Spalletta G.	Behav Brain Res. 2010 Jul 29;211(1):118-24. Epub 2010 Mar 18.	Behav Brain Res. 2010	PubMed	citation	PMID:20303364	pubmed	20303364	create date:2010/03/23 | first author:Cerasa A
Contributions of the amygdala central nucleus and ventrolateral periaqueductal grey to freezing and instrumental suppression in Pavlovian fear conditioning.	/pubmed/20298722	McDannald MA.	Behav Brain Res. 2010 Jul 29;211(1):111-7. Epub 2010 Mar 16.	Behav Brain Res. 2010	PubMed	citation	PMID:20298722	pubmed	20298722	create date:2010/03/20 | first author:McDannald MA
Frustration and perseveration in stereotypic captive animals: is a taste of enrichment worse than none at all?	/pubmed/20230861	Latham N, Mason G.	Behav Brain Res. 2010 Jul 29;211(1):96-104. Epub 2010 Mar 15.	Behav Brain Res. 2010	PubMed	citation	PMID:20230861	pubmed	20230861	create date:2010/03/17 | first author:Latham N
The suitability of 129SvEv mice for studying depressive-like behaviour: both males and females develop learned helplessness.	/pubmed/20230860	Chourbaji S, Pfeiffer N, Dormann C, Brandwein C, Fradley R, Sheardown M, Gass P.	Behav Brain Res. 2010 Jul 29;211(1):105-10. Epub 2010 Mar 15.	Behav Brain Res. 2010	PubMed	citation	PMID:20230860	pubmed	20230860	create date:2010/03/17 | first author:Chourbaji S
The effects of glucose dose and dual-task performance on memory for emotional material.	/pubmed/20230859	Brandt KR, Sünram-Lea SI, Jenkinson PM, Jones E.	Behav Brain Res. 2010 Jul 29;211(1):83-8. Epub 2010 Mar 15.	Behav Brain Res. 2010	PubMed	citation	PMID:20230859	pubmed	20230859	create date:2010/03/17 | first author:Brandt KR
Emotion and episodic memory in neuropsychiatric disorders.	/pubmed/20227444	Dere E, Pause BM, Pietrowsky R.	Behav Brain Res. 2010 Dec 31;215(2):162-71. Epub 2010 Mar 20. Review.	Behav Brain Res. 2010	PubMed	citation	PMID:20227444	pubmed	20227444	create date:2010/03/17 | first author:Dere E
Impairment of contextual conditioned fear extinction after microinjection of alpha-1-adrenergic blocker prazosin into the medial prefrontal cortex.	/pubmed/20227443	Do-Monte FH, Allensworth M, Carobrez AP.	Behav Brain Res. 2010 Jul 29;211(1):89-95. Epub 2010 Mar 19.	Behav Brain Res. 2010	PubMed	citation	PMID:20227443	pubmed	20227443	create date:2010/03/17 | first author:Do-Monte FH
Morphine-induced impairment of spatial memory acquisition reversed by morphine sensitization in rats.	/pubmed/20226816	Farahmandfar M, Karimian SM, Naghdi N, Zarrindast MR, Kadivar M.	Behav Brain Res. 2010 Aug 25;211(2):156-63. Epub 2010 Mar 11.	Behav Brain Res. 2010	PubMed	citation	PMID:20226816	pubmed	20226816	create date:2010/03/17 | first author:Farahmandfar M
[truncated: 3,711 more rows]
