# Supplementary material for: Rising Publication Delays Inflate Journal Impact Factors
Source: PLoS One. 2012 Dec 31;7(12):e53374. doi: 10.1371/journal.pone.0053374 (PMC3534064; doi:10.1371/journal.pone.0053374)
Supplement: Data S1 — Datasets used for the analysis. (ZIP) [file pone.0053374.s005.zip › Biological Psychiatry.csv]

Title	URL	Description	Details	ShortDetails	Resource	Type	Identifiers	Db	EntrezUID	Properties
Genomic tics in tourette syndrome.	/pubmed/22310325	Mulle JG, Warren ST.	Biol Psychiatry. 2012 Mar 1;71(5):390-1. No abstract available.	Biol Psychiatry. 2012	PubMed	citation	PMID:22310325	pubmed	22310325	create date:2012/02/09 | first author:Mulle JG
Behavioral Effects of Incomplete Temporal Lobe Necrosis and Cerebellar Damage.	/pubmed/22305977	Tobe EH.	Biol Psychiatry. 2012 Feb 4. [Epub ahead of print] No abstract available.	Biol Psychiatry. 2012	PubMed	citation	PMID:22305977	pubmed	22305977	create date:2012/02/07 | first author:Tobe EH
Hair Cortisol Level as a Biomarker for Altered Hypothalamic-Pituitary-Adrenal Activity in Female Adolescents with Posttraumatic Stress Disorder After the 2008 Wenchuan Earthquake.	/pubmed/22305287	Luo H, Hu X, Liu X, Ma X, Guo W, Qiu C, Wang Y, Wang Q, Zhang X, Zhang W, Hannum G, Zhang K, Liu X, Li T.	Biol Psychiatry. 2012 Feb 1. [Epub ahead of print]	Biol Psychiatry. 2012	PubMed	citation	PMID:22305287	pubmed	22305287	create date:2012/02/07 | first author:Luo H
Phasic Mesolimbic Dopamine Signaling Precedes and Predicts Performance of a Self-Initiated Action Sequence Task.	/pubmed/22305286	Wassum KM, Ostlund SB, Maidment NT.	Biol Psychiatry. 2012 Feb 1. [Epub ahead of print]	Biol Psychiatry. 2012	PubMed	citation	PMID:22305286	pubmed	22305286	create date:2012/02/07 | first author:Wassum KM
Dysfunctional Forward Model Mechanisms and Aberrant Sense of Agency in Obsessive-Compulsive Disorder.	/pubmed/22305109	Gentsch A, Schütz-Bosbach S, Endrass T, Kathmann N.	Biol Psychiatry. 2012 Feb 2. [Epub ahead of print]	Biol Psychiatry. 2012	PubMed	citation	PMID:22305109	pubmed	22305109	create date:2012/02/07 | first author:Gentsch A
Association of COL25A1 with Comorbid Antisocial Personality Disorder and Substance Dependence.	/pubmed/22297151	Li D, Zhao H, Kranzler HR, Oslin D, Anton RF, Farrer LA, Gelernter J.	Biol Psychiatry. 2012 Jan 30. [Epub ahead of print]	Biol Psychiatry. 2012	PubMed	citation	PMID:22297151	pubmed	22297151	create date:2012/02/03 | first author:Li D
Replication of Ketamine's Antidepressant Efficacy in Bipolar Depression: A Randomized Controlled Add-On Trial.	/pubmed/22297150	Zarate CA Jr, Brutsche NE, Ibrahim L, Franco-Chaves J, Diazgranados N, Cravchik A, Selter J, Marquardt CA, Liberty V, Luckenbaugh DA.	Biol Psychiatry. 2012 Jan 30. [Epub ahead of print]	Biol Psychiatry. 2012	PubMed	citation	PMID:22297150	pubmed	22297150	create date:2012/02/03 | first author:Zarate CA Jr
Increasing Histone Acetylation in the Hippocampus-Infralimbic Network Enhances Fear Extinction.	/pubmed/22290116	Stafford JM, Raybuck JD, Ryabinin AE, Lattal KM.	Biol Psychiatry. 2012 Jan 28. [Epub ahead of print]	Biol Psychiatry. 2012	PubMed	citation	PMID:22290116	pubmed	22290116	create date:2012/02/01 | first author:Stafford JM
Dopamine Release in Chronic Cannabis Users: A [(11)C]Raclopride Positron Emission Tomography Study.	/pubmed/22290115	Urban NB, Slifstein M, Thompson JL, Xu X, Girgis RR, Raheja S, Haney M, Abi-Dargham A.	Biol Psychiatry. 2012 Jan 28. [Epub ahead of print]	Biol Psychiatry. 2012	PubMed	citation	PMID:22290115	pubmed	22290115	create date:2012/02/01 | first author:Urban NB
Increased Cerebrospinal Fluid Levels of Double-Stranded RNA-Dependant Protein Kinase in Alzheimer's Disease.	/pubmed/22281122	Mouton-Liger F, Paquet C, Dumurgier J, Lapalus P, Gray F, Laplanche JL, Hugon J; for the Groupe d'Investigation du Liquide Céphalorachidien Study Network.	Biol Psychiatry. 2012 Jan 24. [Epub ahead of print]	Biol Psychiatry. 2012	PubMed	citation	PMID:22281122	pubmed	22281122	create date:2012/01/28 | first author:Mouton-Liger F
Cortical Volume, Surface Area, and Thickness in Schizophrenia and Bipolar Disorder.	/pubmed/22281121	Rimol LM, Nesvåg R, Hagler DJ Jr, Bergmann O, Fennema-Notestine C, Hartberg CB, Haukvik UK, Lange E, Pung CJ, Server A, Melle I, Andreassen OA, Agartz I, Dale AM.	Biol Psychiatry. 2012 Jan 24. [Epub ahead of print]	Biol Psychiatry. 2012	PubMed	citation	PMID:22281121	pubmed	22281121	create date:2012/01/28 | first author:Rimol LM
Effective Deep Brain Stimulation in Heroin Addiction: A Case Report with Complementary Intracranial Electroencephalogram.	/pubmed/22281120	Valencia-Alfonso CE, Luigjes J, Smolders R, Cohen MX, Levar N, Mazaheri A, van den Munckhof P, Schuurman PR, van den Brink W, Denys D.	Biol Psychiatry. 2012 Jan 24. [Epub ahead of print] No abstract available.	Biol Psychiatry. 2012	PubMed	citation	PMID:22281120	pubmed	22281120	create date:2012/01/28 | first author:Valencia-Alfonso CE
Electrophysiological Assessment of Auditory Stimulus-Specific Plasticity in Schizophrenia.	/pubmed/22277333	Mears RP, Spencer KM.	Biol Psychiatry. 2012 Jan 23. [Epub ahead of print]	Biol Psychiatry. 2012	PubMed	citation	PMID:22277333	pubmed	22277333	create date:2012/01/27 | first author:Mears RP
Magnitude of Impact of Executive Functioning and IQ on Episodic Memory in Schizophrenia.	/pubmed/22265665	Kopald BE, Mirra KM, Egan MF, Weinberger DR, Goldberg TE.	Biol Psychiatry. 2012 Jan 20. [Epub ahead of print]	Biol Psychiatry. 2012	PubMed	citation	PMID:22265665	pubmed	22265665	create date:2012/01/24 | first author:Kopald BE
Extracellular Signal-Regulated Kinase 2 Signaling in the Hippocampal Dentate Gyrus Mediates the Antidepressant Effects of Testosterone.	/pubmed/22265242	Carrier N, Kabbaj M.	Biol Psychiatry. 2012 Jan 18. [Epub ahead of print]	Biol Psychiatry. 2012	PubMed	citation	PMID:22265242	pubmed	22265242	create date:2012/01/24 | first author:Carrier N
A Polymorphism Associated with Depressive Disorders Differentially Regulates Brain Derived Neurotrophic Factor Promoter IV Activity.	/pubmed/22265241	Hing B, Davidson S, Lear M, Breen G, Quinn J, McGuffin P, Mackenzie A.	Biol Psychiatry. 2012 Jan 18. [Epub ahead of print]	Biol Psychiatry. 2012	PubMed	citation	PMID:22265241	pubmed	22265241	create date:2012/01/24 | first author:Hing B
Memory Reconsolidation Processes and Posttraumatic Stress Disorder: Promises and Challenges of Translational Research.	/pubmed/22265027	De̢biec J.	Biol Psychiatry. 2012 Feb 15;71(4):284-285. No abstract available.	Biol Psychiatry. 2012	PubMed	citation	PMID:22265027	pubmed	22265027	create date:2012/01/24 | first author:De̢biec J
Low cortisol and risk and resilience to stress-related psychiatric disorders.	/pubmed/22265026	Binder EB, Holsboer F.	Biol Psychiatry. 2012 Feb 15;71(4):282-3. No abstract available.	Biol Psychiatry. 2012	PubMed	citation	PMID:22265026	pubmed	22265026	create date:2012/01/24 | first author:Binder EB
Child abuse and psychiatric illness.	/pubmed/22265025	Kaufman J.	Biol Psychiatry. 2012 Feb 15;71(4):280-1. No abstract available.	Biol Psychiatry. 2012	PubMed	citation	PMID:22265025	pubmed	22265025	create date:2012/01/24 | first author:Kaufman J
β-Arrestin2 Regulates Cannabinoid CB(1) Receptor Signaling and Adaptation in a Central Nervous System Region-Dependent Manner.	/pubmed/22264443	Nguyen PT, Schmid CL, Raehal KM, Selley DE, Bohn LM, Sim-Selley LJ.	Biol Psychiatry. 2012 Jan 19. [Epub ahead of print]	Biol Psychiatry. 2012	PubMed	citation	PMID:22264443	pubmed	22264443	create date:2012/01/24 | first author:Nguyen PT
Adenylate Cyclase 7 Is Implicated in the Biology of Depression and Modulation of Affective Neural Circuitry.	/pubmed/22264442	Joeyen-Waldorf J, Nikolova YS, Edgar N, Walsh C, Kota R, Lewis DA, Ferrell R, Manuck SB, Hariri AR, Sibille E.	Biol Psychiatry. 2012 Jan 19. [Epub ahead of print]	Biol Psychiatry. 2012	PubMed	citation	PMID:22264442	pubmed	22264442	create date:2012/01/24 | first author:Joeyen-Waldorf J
Contrasting Effects of Haloperidol and Lithium on Rodent Brain Structure: A Magnetic Resonance Imaging Study with Postmortem Confirmation.	/pubmed/22244831	Vernon AC, Natesan S, Crum WR, Cooper JD, Modo M, Williams SC, Kapur S.	Biol Psychiatry. 2012 Jan 13. [Epub ahead of print]	Biol Psychiatry. 2012	PubMed	citation	PMID:22244831	pubmed	22244831	create date:2012/01/17 | first author:Vernon AC
Does Stress Contribute to the Incubation of Craving?	/pubmed/22244359	Karoly HC, Hutchison KE.	Biol Psychiatry. 2012 Jan 11. [Epub ahead of print] No abstract available.	Biol Psychiatry. 2012	PubMed	citation	PMID:22244359	pubmed	22244359	create date:2012/01/17 | first author:Karoly HC
GR-owing Up Stressed: Implications for Anxiety and Addiction.	/pubmed/22226121	Russo SJ.	Biol Psychiatry. 2012 Feb 1;71(3):182-3. No abstract available.	Biol Psychiatry. 2012	PubMed	citation	PMID:22226121	pubmed	22226121	create date:2012/01/10 | first author:Russo SJ
Risky dopamine.	/pubmed/22226120	Schultz W.	Biol Psychiatry. 2012 Feb 1;71(3):180-1. No abstract available.	Biol Psychiatry. 2012	PubMed	citation	PMID:22226120	pubmed	22226120	create date:2012/01/10 | first author:Schultz W
Comparison of the Effects of Estradiol and Progesterone on Serotonergic Function.	/pubmed/22225849	Benmansour S, Weaver RS, Barton AK, Adeniji OS, Frazer A.	Biol Psychiatry. 2012 Jan 4. [Epub ahead of print]	Biol Psychiatry. 2012	PubMed	citation	PMID:22225849	pubmed	22225849	create date:2012/01/10 | first author:Benmansour S
Presynaptic Inhibition of Gamma-Aminobutyric Acid Release in the Bed Nucleus of the Stria Terminalis by Kappa Opioid Receptor Signaling.	/pubmed/22225848	Li C, Pleil KE, Stamatakis AM, Busan S, Vong L, Lowell BB, Stuber GD, Kash TL.	Biol Psychiatry. 2012 Jan 4. [Epub ahead of print]	Biol Psychiatry. 2012	PubMed	citation	PMID:22225848	pubmed	22225848	create date:2012/01/10 | first author:Li C
Cumulative Adversity and Smaller Gray Matter Volume in Medial Prefrontal, Anterior Cingulate, and Insula Regions.	/pubmed/22218286	Ansell EB, Rando K, Tuit K, Guarnaccia J, Sinha R.	Biol Psychiatry. 2012 Jan 2. [Epub ahead of print]	Biol Psychiatry. 2012	PubMed	citation	PMID:22218286	pubmed	22218286	create date:2012/01/06 | first author:Ansell EB
Fear Processing and Social Networking in the Absence of a Functional Amygdala.	/pubmed/22218285	Becker B, Mihov Y, Scheele D, Kendrick KM, Feinstein JS, Matusch A, Aydin M, Reich H, Urbach H, Oros-Peusquens AM, Shah NJ, Kunz WS, Schlaepfer TE, Zilles K, Maier W, Hurlemann R.	Biol Psychiatry. 2012 Jan 2. [Epub ahead of print]	Biol Psychiatry. 2012	PubMed	citation	PMID:22218285	pubmed	22218285	create date:2012/01/06 | first author:Becker B
The effects of stimulant medication on working memory functional connectivity in attention-deficit/hyperactivity disorder.	/pubmed/22209640	Wong CG, Stevens MC.	Biol Psychiatry. 2012 Mar 1;71(5):458-66. Epub 2011 Dec 29.	Biol Psychiatry. 2012	PubMed	citation	PMID:22209640	pubmed	22209640	create date:2012/01/03 | first author:Wong CG
Cortical Thickness and Folding Deficits in Conduct-Disordered Adolescents.	/pubmed/22209639	Hyatt CJ, Haney-Caron E, Stevens MC.	Biol Psychiatry. 2011 Dec 29. [Epub ahead of print]	Biol Psychiatry. 2011	PubMed	citation	PMID:22209639	pubmed	22209639	create date:2012/01/03 | first author:Hyatt CJ
Psychostimulants Act Within the Prefrontal Cortex to Improve Cognitive Function.	/pubmed/22209638	Spencer RC, Klein RM, Berridge CW.	Biol Psychiatry. 2011 Dec 29. [Epub ahead of print]	Biol Psychiatry. 2011	PubMed	citation	PMID:22209638	pubmed	22209638	create date:2012/01/03 | first author:Spencer RC
Cocaine Hydrolase Encoded in Viral Vector Blocks the Reinstatement of Cocaine Seeking in Rats for 6 Months.	/pubmed/22209637	Anker JJ, Brimijoin S, Gao Y, Geng L, Zlebnik NE, Parks RJ, Carroll ME.	Biol Psychiatry. 2011 Dec 29. [Epub ahead of print]	Biol Psychiatry. 2011	PubMed	citation	PMID:22209637	pubmed	22209637	create date:2012/01/03 | first author:Anker JJ
Optogenetics, Sex, and Violence in the Brain: Implications for Psychiatry.	/pubmed/22209636	Anderson DJ.	Biol Psychiatry. 2011 Dec 29. [Epub ahead of print]	Biol Psychiatry. 2011	PubMed	citation	PMID:22209636	pubmed	22209636	create date:2012/01/03 | first author:Anderson DJ
Multiple Clinical Traits Predict Clinical Diagnosis of Depersonalization Disorder: Implications for DSM-V.	/pubmed/22206878	Lemche E, Surguladze SA, Brammer MJ, Phillips ML, Sierra M, David AS, Williams SC, Giampietro VP.	Biol Psychiatry. 2011 Dec 27. [Epub ahead of print] No abstract available.	Biol Psychiatry. 2011	PubMed	citation	PMID:22206878	pubmed	22206878	create date:2011/12/31 | first author:Lemche E
Functional Magnetic Resonance Imaging Correlates of Emotional Word Encoding and Recognition in Depression and Anxiety Disorders.	/pubmed/22206877	van Tol MJ, Demenescu LR, van der Wee NJ, Kortekaas R, Marjan M A N, Boer JA, Renken RJ, van Buchem MA, Zitman FG, Aleman A, Veltman DJ.	Biol Psychiatry. 2011 Dec 27. [Epub ahead of print]	Biol Psychiatry. 2011	PubMed	citation	PMID:22206877	pubmed	22206877	create date:2011/12/31 | first author:van Tol MJ
Neural Activation During Facial Emotion Processing in Unmedicated Bipolar Depression, Euthymia, and Mania.	/pubmed/22206876	Hulvershorn LA, Karne H, Gunn AD, Hartwick SL, Wang Y, Hummer TA, Anand A.	Biol Psychiatry. 2011 Dec 27. [Epub ahead of print]	Biol Psychiatry. 2011	PubMed	citation	PMID:22206876	pubmed	22206876	create date:2011/12/31 | first author:Hulvershorn LA
Reply to: Neurobiology of Emotional Dysfunction in Schizophrenia: New Directions Revealed Through Meta-Analyses.	/pubmed/22206875	Taylor SF, Kang J, Brege IS, Tso IF, Hosanagar A, Johnson TD.	Biol Psychiatry. 2011 Dec 27. [Epub ahead of print] No abstract available.	Biol Psychiatry. 2011	PubMed	citation	PMID:22206875	pubmed	22206875	create date:2011/12/31 | first author:Taylor SF
Neurobiology of Emotional Dysfunction in Schizophrenia: New Directions Revealed Through Meta-Analyses.	/pubmed/22206874	Anticevic A, Van Snellenberg JX, Barch DM.	Biol Psychiatry. 2011 Dec 27. [Epub ahead of print] No abstract available.	Biol Psychiatry. 2011	PubMed	citation	PMID:22206874	pubmed	22206874	create date:2011/12/31 | first author:Anticevic A
Pre- and perinatal risk factors in adults with attention-deficit/hyperactivity disorder.	/pubmed/22200325	Halmøy A, Klungsøyr K, Skjærven R, Haavik J.	Biol Psychiatry. 2012 Mar 1;71(5):474-81. Epub 2011 Dec 24.	Biol Psychiatry. 2012	PubMed	citation	PMID:22200325	pubmed	22200325	create date:2011/12/28 | first author:Halmøy A
The Stress-Induced Cytokine Interleukin-6 Decreases the Inhibition/Excitation Ratio in the Rat Temporal Cortex via Trans-Signaling.	/pubmed/22196984	Garcia-Oscos F, Salgado H, Hall S, Thomas F, Farmer GE, Bermeo J, Galindo LC, Ramirez RD, D'Mello S, Rose-John S, Atzori M.	Biol Psychiatry. 2011 Dec 22. [Epub ahead of print]	Biol Psychiatry. 2011	PubMed	citation	PMID:22196984	pubmed	22196984	create date:2011/12/27 | first author:Garcia-Oscos F
Optogenetic Modulation of Neural Circuits that Underlie Reward Seeking.	/pubmed/22196983	Stuber GD, Britt JP, Bonci A.	Biol Psychiatry. 2011 Dec 22. [Epub ahead of print]	Biol Psychiatry. 2011	PubMed	citation	PMID:22196983	pubmed	22196983	create date:2011/12/27 | first author:Stuber GD
Differential Relationships of Mismatch Negativity and Visual P1 Deficits to Premorbid Characteristics and Functional Outcome in Schizophrenia.	/pubmed/22192361	Friedman T, Sehatpour P, Dias E, Perrin M, Javitt DC.	Biol Psychiatry. 2011 Dec 20. [Epub ahead of print]	Biol Psychiatry. 2011	PubMed	citation	PMID:22192361	pubmed	22192361	create date:2011/12/24 | first author:Friedman T
Clinical and Cerebral Volumetric Effects of Sodium Benzoate, a d-Amino Acid Oxidase Inhibitor, in a Drug-Naïve Patient with Major Depression.	/pubmed/22177737	Lai CH, Lane HY, Tsai GE.	Biol Psychiatry. 2012 Feb 15;71(4):e9-e10. Epub 2011 Dec 15. No abstract available.	Biol Psychiatry. 2012	PubMed	citation	PMID:22177737	pubmed	22177737	create date:2011/12/20 | first author:Lai CH
Evidence of a Dissociation Pattern in Resting-State Default Mode Network Connectivity in First-Episode, Treatment-Naive Major Depression Patients.	/pubmed/22177602	Zhu X, Wang X, Xiao J, Liao J, Zhong M, Wang W, Yao S.	Biol Psychiatry. 2011 Dec 15. [Epub ahead of print]	Biol Psychiatry. 2011	PubMed	citation	PMID:22177602	pubmed	22177602	create date:2011/12/20 | first author:Zhu X
(1)H-[(13)C]-Nuclear Magnetic Resonance Spectroscopy Measures of Ketamine's Effect on Amino Acid Neurotransmitter Metabolism.	/pubmed/22169441	Chowdhury GM, Behar KL, Cho W, Thomas MA, Rothman DL, Sanacora G.	Biol Psychiatry. 2011 Dec 8. [Epub ahead of print]	Biol Psychiatry. 2011	PubMed	citation	PMID:22169441	pubmed	22169441	create date:2011/12/16 | first author:Chowdhury GM
Punishing Food: What Brain Activity Can Tell Us About the Representation of Food in Recovered Anorexia Nervosa.	/pubmed/22169440	Vicario CM, Crescentini C.	Biol Psychiatry. 2011 Dec 8. [Epub ahead of print] No abstract available.	Biol Psychiatry. 2011	PubMed	citation	PMID:22169440	pubmed	22169440	create date:2011/12/16 | first author:Vicario CM
Concussive brain injury enhances fear learning and excitatory processes in the amygdala.	/pubmed/22169439	Reger ML, Poulos AM, Buen F, Giza CC, Hovda DA, Fanselow MS.	Biol Psychiatry. 2012 Feb 15;71(4):335-43. Epub 2011 Dec 9.	Biol Psychiatry. 2012	PubMed	citation	PMID:22169439	pubmed	22169439	create date:2011/12/16 | first author:Reger ML
Reply to: Punishing Food: What Brain Activity Can Tell Us About the Representation of Food in Recovered Anorexia Nervosa.	/pubmed/22169438	Cowdrey FA, Park RJ, Harmer CJ, McCabe C.	Biol Psychiatry. 2011 Dec 8. [Epub ahead of print] No abstract available.	Biol Psychiatry. 2011	PubMed	citation	PMID:22169438	pubmed	22169438	create date:2011/12/16 | first author:Cowdrey FA
Controlling the Elements: An Optogenetic Approach to Understanding the Neural Circuits of Fear.	/pubmed/22169096	Johansen JP, Wolff SB, Lüthi A, Ledoux JE.	Biol Psychiatry. 2011 Dec 12. [Epub ahead of print]	Biol Psychiatry. 2011	PubMed	citation	PMID:22169096	pubmed	22169096	create date:2011/12/16 | first author:Johansen JP
Title	URL	Description	Details	ShortDetails	Resource	Type	Identifiers	Db	EntrezUID	Properties
Rare copy number variants in tourette syndrome disrupt genes in histaminergic pathways and overlap with autism.	/pubmed/22169095	Fernandez TV, Sanders SJ, Yurkiewicz IR, Ercan-Sencicek AG, Kim YS, Fishman DO, Raubeson MJ, Song Y, Yasuno K, Ho WS, Bilguvar K, Glessner J, Chu SH, Leckman JF, King RA, Gilbert DL, Heiman GA, Tischfield JA, Hoekstra PJ, Devlin B, Hakonarson H, Mane SM, et al.	Biol Psychiatry. 2012 Mar 1;71(5):392-402. Epub 2011 Dec 14.	Biol Psychiatry. 2012	PubMed	citation	PMID:22169095	pubmed	22169095	create date:2011/12/16 | first author:Fernandez TV
Protein Kinase Mζ Is Necessary for Cocaine-Induced Synaptic Potentiation in the Ventral Tegmental Area.	/pubmed/22153887	Ho SY, Chen CH, Liu TH, Chang HF, Liou JC.	Biol Psychiatry. 2011 Dec 7. [Epub ahead of print]	Biol Psychiatry. 2011	PubMed	citation	PMID:22153887	pubmed	22153887	create date:2011/12/14 | first author:Ho SY
Nociceptin/Orphanin FQ Blockade of Corticotropin-Releasing Factor-Induced Gamma-Aminobutyric Acid Release in Central Amygdala Is Enhanced After Chronic Ethanol Exposure.	/pubmed/22153590	Cruz MT, Herman MA, Kallupi M, Roberto M.	Biol Psychiatry. 2011 Dec 5. [Epub ahead of print]	Biol Psychiatry. 2011	PubMed	citation	PMID:22153590	pubmed	22153590	create date:2011/12/14 | first author:Cruz MT
Abnormal functional connectivity in children with attention-deficit/hyperactivity disorder.	/pubmed/22153589	Tomasi D, Volkow ND.	Biol Psychiatry. 2012 Mar 1;71(5):443-50. Epub 2011 Dec 6.	Biol Psychiatry. 2012	PubMed	citation	PMID:22153589	pubmed	22153589	create date:2011/12/14 | first author:Tomasi D
Neural bases of emotional experience versus perception in schizophrenia.	/pubmed/22152783	Green MF, Lee J.	Biol Psychiatry. 2012 Jan 15;71(2):96-7. No abstract available.	Biol Psychiatry. 2012	PubMed	citation	PMID:22152783	pubmed	22152783	create date:2011/12/14 | first author:Green MF
In search of psychosis biomarkers in high-risk populations: is the mismatch negativity the one we've been waiting for?	/pubmed/22152782	Belger A, Yucel GH, Donkers FC.	Biol Psychiatry. 2012 Jan 15;71(2):94-5. No abstract available.	Biol Psychiatry. 2012	PubMed	citation	PMID:22152782	pubmed	22152782	create date:2011/12/14 | first author:Belger A
Variations in the promoter region of the serotonin transporter gene and biased attention for emotional information: a meta-analysis.	/pubmed/22138391	Pergamin-Hight L, Bakermans-Kranenburg MJ, van Ijzendoorn MH, Bar-Haim Y.	Biol Psychiatry. 2012 Feb 15;71(4):373-9. Epub 2011 Dec 3.	Biol Psychiatry. 2012	PubMed	citation	PMID:22138391	pubmed	22138391	create date:2011/12/06 | first author:Pergamin-Hight L
Reply to: Are Antidepressants Good for the Soul but Bad for the Matter? Using Noninvasive Brain Stimulation to Detangle Depression/Antidepressants Effects on Heart Rate Variability and Cardiovascular Risk.	/pubmed/22138390	Kemp AH.	Biol Psychiatry. 2011 Dec 2. [Epub ahead of print] No abstract available.	Biol Psychiatry. 2011	PubMed	citation	PMID:22138390	pubmed	22138390	create date:2011/12/06 | first author:Kemp AH
Are Antidepressants Good for the Soul but Bad for the Matter? Using Noninvasive Brain Stimulation to Detangle Depression/Antidepressants Effects on Heart Rate Variability and Cardiovascular Risk.	/pubmed/22138389	Brunoni AR, Lotufo PA, Benseñor IM.	Biol Psychiatry. 2011 Dec 2. [Epub ahead of print] No abstract available.	Biol Psychiatry. 2011	PubMed	citation	PMID:22138389	pubmed	22138389	create date:2011/12/06 | first author:Brunoni AR
The Effect of N-Acetylcysteine in the Nucleus Accumbens on Neurotransmission and Relapse to Cocaine.	/pubmed/22137594	Kupchik YM, Moussawi K, Tang XC, Wang X, Kalivas BC, Kolokithas R, Ogburn KB, Kalivas PW.	Biol Psychiatry. 2011 Dec 1. [Epub ahead of print]	Biol Psychiatry. 2011	PubMed	citation	PMID:22137594	pubmed	22137594	create date:2011/12/06 | first author:Kupchik YM
Reorganization of synaptic inputs to the hypothalamic paraventricular nucleus during chronic psychogenic stress in rats.	/pubmed/22137593	Miklós IH, Kovács KJ.	Biol Psychiatry. 2012 Feb 15;71(4):301-8. Epub 2011 Dec 3.	Biol Psychiatry. 2012	PubMed	citation	PMID:22137593	pubmed	22137593	create date:2011/12/06 | first author:Miklós IH
Glucocorticoid receptor pathway components predict posttraumatic stress disorder symptom development: a prospective study.	/pubmed/22137507	van Zuiden M, Geuze E, Willemen HL, Vermetten E, Maas M, Amarouchi K, Kavelaars A, Heijnen CJ.	Biol Psychiatry. 2012 Feb 15;71(4):309-16. Epub 2011 Dec 2.	Biol Psychiatry. 2012	PubMed	citation	PMID:22137507	pubmed	22137507	create date:2011/12/06 | first author:van Zuiden M
Synchrony of corticostriatal-midbrain activation enables normal inhibitory control and conflict processing in recovering alcoholic men.	/pubmed/22137506	Schulte T, Müller-Oehring EM, Sullivan EV, Pfefferbaum A.	Biol Psychiatry. 2012 Feb 1;71(3):269-78. Epub 2011 Dec 2.	Biol Psychiatry. 2012	PubMed	citation	PMID:22137506	pubmed	22137506	create date:2011/12/06 | first author:Schulte T
PER2 rs2304672 Polymorphism Moderates Circadian-Relevant Reward Circuitry Activity in Adolescents.	/pubmed/22137505	Forbes EE, Dahl RE, Almeida JR, Ferrell RE, Nimgaonkar VL, Mansour H, Sciarrillo SR, Holm SM, Rodriguez EE, Phillips ML.	Biol Psychiatry. 2012 Mar 1;71(5):451-7. Epub 2011 Dec 2.	Biol Psychiatry. 2012	PubMed	citation	PMID:22137505	pubmed	22137505	create date:2011/12/06 | first author:Forbes EE
Depression and inflammation: an intricate relationship.	/pubmed/22137156	Dantzer R.	Biol Psychiatry. 2012 Jan 1;71(1):4-5. No abstract available.	Biol Psychiatry. 2012	PubMed	citation	PMID:22137156	pubmed	22137156	create date:2011/12/06 | first author:Dantzer R
Bringing genetics back to psychiatric endophenotypes.	/pubmed/22137155	Gotlib IH, Hamilton JP.	Biol Psychiatry. 2012 Jan 1;71(1):2-3. No abstract available.	Biol Psychiatry. 2012	PubMed	citation	PMID:22137155	pubmed	22137155	create date:2011/12/06 | first author:Gotlib IH
Increased Stress-Induced Dopamine Release in Psychosis.	/pubmed/22133268	Mizrahi R, Addington J, Rusjan PM, Suridjan I, Ng A, Boileau I, Pruessner JC, Remington G, Houle S, Wilson AA.	Biol Psychiatry. 2011 Nov 29. [Epub ahead of print]	Biol Psychiatry. 2011	PubMed	citation	PMID:22133268	pubmed	22133268	create date:2011/12/03 | first author:Mizrahi R
In Vivo Evidence of Deep Brain Stimulation-Induced Dopaminergic Modulation in Tourette's Syndrome.	/pubmed/22129758	Kuhn J, Janouschek H, Raptis M, Rex S, Lenartz D, Neuner I, Mottaghy FM, Schneider F, Schaefer WM, Sturm V, Gründer G, Vernaleken I.	Biol Psychiatry. 2012 Mar 1;71(5):e11-3. Epub 2011 Nov 30. No abstract available.	Biol Psychiatry. 2012	PubMed	citation	PMID:22129758	pubmed	22129758	create date:2011/12/02 | first author:Kuhn J
Neural signature of reconsolidation impairments by propranolol in humans.	/pubmed/22129757	Schwabe L, Nader K, Wolf OT, Beaudry T, Pruessner JC.	Biol Psychiatry. 2012 Feb 15;71(4):380-6. Epub 2011 Nov 30.	Biol Psychiatry. 2012	PubMed	citation	PMID:22129757	pubmed	22129757	create date:2011/12/02 | first author:Schwabe L
Orbitofrontal Volumes in Early Adolescence Predict Initiation of Cannabis Use: A 4-Year Longitudinal and Prospective Study.	/pubmed/22129756	Cheetham A, Allen NB, Whittle S, Simmons J, Yücel M, Lubman DI.	Biol Psychiatry. 2011 Nov 28. [Epub ahead of print]	Biol Psychiatry. 2011	PubMed	citation	PMID:22129756	pubmed	22129756	create date:2011/12/02 | first author:Cheetham A
Catecholamines in the bed nucleus of the stria terminalis reciprocally respond to reward and aversion.	/pubmed/22115620	Park J, Wheeler RA, Fontillas K, Keithley RB, Carelli RM, Wightman RM.	Biol Psychiatry. 2012 Feb 15;71(4):327-34. Epub 2011 Nov 23.	Biol Psychiatry. 2012	PubMed	citation	PMID:22115620	pubmed	22115620	create date:2011/11/26 | first author:Park J
Is Deep Brain Stimulation Able to Make Antidepressants Effective in Resistant Obsessive-Compulsive Disorder?	/pubmed/22115619	Aouizerate B, Cuny E, Rotgé JY, Martin-Guehl C, Doumy O, Benazzouz A, Allard M, Rougier A, Bioulac B, Tignol J, Guehl D, Burbaud P.	Biol Psychiatry. 2011 Nov 22. [Epub ahead of print] No abstract available.	Biol Psychiatry. 2011	PubMed	citation	PMID:22115619	pubmed	22115619	create date:2011/11/26 | first author:Aouizerate B
Abnormal brain wiring as a pathogenetic mechanism in schizophrenia.	/pubmed/22115412	van den Heuvel MP, Kahn RS.	Biol Psychiatry. 2011 Dec 15;70(12):1107-8. No abstract available.	Biol Psychiatry. 2011	PubMed	citation	PMID:22115412	pubmed	22115412	create date:2011/11/26 | first author:van den Heuvel MP
Hurry up and wait: action, distraction, and inhibition in schizophrenia.	/pubmed/22115411	Fletcher PC.	Biol Psychiatry. 2011 Dec 15;70(12):1104-6. No abstract available.	Biol Psychiatry. 2011	PubMed	citation	PMID:22115411	pubmed	22115411	create date:2011/11/26 | first author:Fletcher PC
Rare variants and risk for schizophrenia: more support.	/pubmed/22115410	Rapoport J, Ahn K.	Biol Psychiatry. 2011 Dec 15;70(12):1102-3. No abstract available.	Biol Psychiatry. 2011	PubMed	citation	PMID:22115410	pubmed	22115410	create date:2011/11/26 | first author:Rapoport J
Lifetime adversity leads to blunted stress axis reactivity: studies from the oklahoma family health patterns project.	/pubmed/22112928	Lovallo WR, Farag NH, Sorocco KH, Cohoon AJ, Vincent AS.	Biol Psychiatry. 2012 Feb 15;71(4):344-9. Epub 2011 Nov 23.	Biol Psychiatry. 2012	PubMed	citation	PMID:22112928	pubmed	22112928	create date:2011/11/25 | first author:Lovallo WR
Limbic scars: long-term consequences of childhood maltreatment revealed by functional and structural magnetic resonance imaging.	/pubmed/22112927	Dannlowski U, Stuhrmann A, Beutelmann V, Zwanzger P, Lenzen T, Grotegerd D, Domschke K, Hohoff C, Ohrmann P, Bauer J, Lindner C, Postert C, Konrad C, Arolt V, Heindel W, Suslow T, Kugel H.	Biol Psychiatry. 2012 Feb 15;71(4):286-93. Epub 2011 Nov 23.	Biol Psychiatry. 2012	PubMed	citation	PMID:22112927	pubmed	22112927	create date:2011/11/25 | first author:Dannlowski U
I Want It Now! Neural Correlates of Hypersensitivity to Immediate Reward in Hypomania.	/pubmed/22104291	Mason L, O'Sullivan N, Blackburn M, Bentall R, El-Deredy W.	Biol Psychiatry. 2011 Nov 18. [Epub ahead of print]	Biol Psychiatry. 2011	PubMed	citation	PMID:22104291	pubmed	22104291	create date:2011/11/23 | first author:Mason L
Cognitive-behavioral stress management reverses anxiety-related leukocyte transcriptional dynamics.	/pubmed/22088795	Antoni MH, Lutgendorf SK, Blomberg B, Carver CS, Lechner S, Diaz A, Stagl J, Arevalo JM, Cole SW.	Biol Psychiatry. 2012 Feb 15;71(4):366-72. Epub 2011 Nov 16.	Biol Psychiatry. 2012	PubMed	citation	PMID:22088795	pubmed	22088795	create date:2011/11/18 | first author:Antoni MH
Asymmetric Loss of Parietal Activity Causes Spatial Bias in Prodromal and Mild Alzheimer's Disease.	/pubmed/22079258	Sorg C, Myers N, Redel P, Bublak P, Riedl V, Manoliu A, Perneczky R, Grimmer T, Kurz A, Förstl H, Drzezga A, Müller HJ, Wohlschläger AM, Finke K.	Biol Psychiatry. 2011 Nov 11. [Epub ahead of print]	Biol Psychiatry. 2011	PubMed	citation	PMID:22079258	pubmed	22079258	create date:2011/11/15 | first author:Sorg C
Association study of nonsynonymous single nucleotide polymorphisms in schizophrenia.	/pubmed/22078303	Carrera N, Arrojo M, Sanjuán J, Ramos-Ríos R, Paz E, Suárez-Rama JJ, Páramo M, Agra S, Brenlla J, Martínez S, Rivero O, Collier DA, Palotie A, Cichon S, Nöthen MM, Rietschel M, Rujescu D, Stefansson H, Steinberg S, Sigurdsson E, St Clair D, Tosato S, et al.	Biol Psychiatry. 2012 Jan 15;71(2):169-77. Epub 2011 Nov 10.	Biol Psychiatry. 2012	PubMed	citation	PMID:22078303	pubmed	22078303	create date:2011/11/15 | first author:Carrera N
Altered cell cycle dynamics in schizophrenia.	/pubmed/22074612	Fan Y, Abrahamsen G, McGrath JJ, Mackay-Sim A.	Biol Psychiatry. 2012 Jan 15;71(2):129-35. Epub 2011 Nov 9.	Biol Psychiatry. 2012	PubMed	citation	PMID:22074612	pubmed	22074612	create date:2011/11/15 | first author:Fan Y
Reply to: Implicit Memory in Schizophrenia: The Problem That Will Not Go Away.	/pubmed/22074611	Weickert TW.	Biol Psychiatry. 2011 Nov 8. [Epub ahead of print] No abstract available.	Biol Psychiatry. 2011	PubMed	citation	PMID:22074611	pubmed	22074611	create date:2011/11/15 | first author:Weickert TW
Ifenprodil for the treatment of flashbacks in female posttraumatic stress disorder patients with a history of childhood sexual abuse.	/pubmed/22071533	Kishimoto A, Kaneko M, Gotoh Y, Hashimoto K.	Biol Psychiatry. 2012 Feb 15;71(4):e7-8. Epub 2011 Nov 8. No abstract available.	Biol Psychiatry. 2012	PubMed	citation	PMID:22071533	pubmed	22071533	create date:2011/11/11 | first author:Kishimoto A
What Is the Real Effect of 1-Hz Repetitive Transcranial Magnetic Stimulation on Hallucinations? Controlling for Publication Bias in Neuromodulation Trials.	/pubmed/22071532	Demeulemeester M, Amad A, Bubrovszky M, Pins D, Thomas P, Jardri R.	Biol Psychiatry. 2011 Nov 7. [Epub ahead of print] No abstract available.	Biol Psychiatry. 2011	PubMed	citation	PMID:22071532	pubmed	22071532	create date:2011/11/11 | first author:Demeulemeester M
Reply to: Implicit Memory in Schizophrenia: The Problem That Will Not Go Away.	/pubmed/22055721	Vakalopoulos C.	Biol Psychiatry. 2011 Nov 3. [Epub ahead of print] No abstract available.	Biol Psychiatry. 2011	PubMed	citation	PMID:22055721	pubmed	22055721	create date:2011/11/08 | first author:Vakalopoulos C
Short telomeres in depression and the general population are associated with a hypocortisolemic state.	/pubmed/22055018	Wikgren M, Maripuu M, Karlsson T, Nordfjäll K, Bergdahl J, Hultdin J, Del-Favero J, Roos G, Nilsson LG, Adolfsson R, Norrback KF.	Biol Psychiatry. 2012 Feb 15;71(4):294-300. Epub 2011 Nov 4.	Biol Psychiatry. 2012	PubMed	citation	PMID:22055018	pubmed	22055018	create date:2011/11/08 | first author:Wikgren M
Phasic nucleus accumbens dopamine encodes risk-based decision-making behavior.	/pubmed/22055017	Sugam JA, Day JJ, Wightman RM, Carelli RM.	Biol Psychiatry. 2012 Feb 1;71(3):199-205. Epub 2011 Nov 4.	Biol Psychiatry. 2012	PubMed	citation	PMID:22055017	pubmed	22055017	create date:2011/11/08 | first author:Sugam JA
Intact relational memory and normal hippocampal structure in the early stage of psychosis.	/pubmed/22055016	Williams LE, Avery SN, Woolard AA, Heckers S.	Biol Psychiatry. 2012 Jan 15;71(2):105-13. Epub 2011 Nov 4.	Biol Psychiatry. 2012	PubMed	citation	PMID:22055016	pubmed	22055016	create date:2011/11/08 | first author:Williams LE
Multiple Biological Pathways Link Cognitive Lifestyle to Protection from Dementia.	/pubmed/22055015	Valenzuela MJ, Matthews FE, Brayne C, Ince P, Halliday G, Kril JJ, Dalton MA, Richardson K, Forster G, Sachdev PS; Medical Research Council Cognitive Function and Ageing Study.	Biol Psychiatry. 2011 Nov 2. [Epub ahead of print]	Biol Psychiatry. 2011	PubMed	citation	PMID:22055015	pubmed	22055015	create date:2011/11/08 | first author:Valenzuela MJ
Differential Role of NR2A and NR2B Subunits in N-Methyl-D-Aspartate Receptor Antagonist-Induced Aberrant Cortical Gamma Oscillations.	/pubmed/22055014	Kocsis B.	Biol Psychiatry. 2011 Nov 2. [Epub ahead of print]	Biol Psychiatry. 2011	PubMed	citation	PMID:22055014	pubmed	22055014	create date:2011/11/08 | first author:Kocsis B
Reply to: Implicit Memory in Schizophrenia: The Problem That Will Not Go Away.	/pubmed/22050923	Gomar JJ, McKenna P.	Biol Psychiatry. 2011 Nov 1. [Epub ahead of print] No abstract available.	Biol Psychiatry. 2011	PubMed	citation	PMID:22050923	pubmed	22050923	create date:2011/11/05 | first author:Gomar JJ
Frontal white matter integrity predictors of adult alcohol treatment outcome.	/pubmed/22047719	Sorg SF, Taylor MJ, Alhassoon OM, Gongvatana A, Theilmann RJ, Frank LR, Grant I.	Biol Psychiatry. 2012 Feb 1;71(3):262-8. Epub 2011 Nov 1.	Biol Psychiatry. 2012	PubMed	citation	PMID:22047719	pubmed	22047719	create date:2011/11/04 | first author:Sorg SF
Cumulative depression episodes predict later C-reactive protein levels: a prospective analysis.	/pubmed/22047718	Copeland WE, Shanahan L, Worthman C, Angold A, Costello EJ.	Biol Psychiatry. 2012 Jan 1;71(1):15-21. Epub 2011 Nov 1.	Biol Psychiatry. 2012	PubMed	citation	PMID:22047718	pubmed	22047718	create date:2011/11/04 | first author:Copeland WE
Stress and the baby brain.	/pubmed/22045037	McOmish CE, Gingrich JA.	Biol Psychiatry. 2011 Dec 1;70(11):1006-7. No abstract available.	Biol Psychiatry. 2011	PubMed	citation	PMID:22045037	pubmed	22045037	create date:2011/11/03 | first author:McOmish CE
Attention bias modification and the serotonin transporter: personalized treatment implications of gene interactions with learning.	/pubmed/22045036	Britton JC, Rauch SL.	Biol Psychiatry. 2011 Dec 1;70(11):1004-5. No abstract available.	Biol Psychiatry. 2011	PubMed	citation	PMID:22045036	pubmed	22045036	create date:2011/11/03 | first author:Britton JC
Pathophysiological modeling of obsessive-compulsive disorder: challenges, and progress.	/pubmed/22045035	Pittenger C.	Biol Psychiatry. 2011 Dec 1;70(11):1002-3. No abstract available.	Biol Psychiatry. 2011	PubMed	citation	PMID:22045035	pubmed	22045035	create date:2011/11/03 | first author:Pittenger C
Brain-Derived Neurotrophic Factor Val66Met Allele Impairs Basal and Ketamine-Stimulated Synaptogenesis in Prefrontal Cortex.	/pubmed/22036038	Liu RJ, Lee FS, Li XY, Bambico F, Duman RS, Aghajanian GK.	Biol Psychiatry. 2011 Oct 28. [Epub ahead of print]	Biol Psychiatry. 2011	PubMed	citation	PMID:22036038	pubmed	22036038	create date:2011/11/01 | first author:Liu RJ
Cortical glutamic acid decarboxylase 67 deficiency results in lower cannabinoid 1 receptor messenger RNA expression: implications for schizophrenia.	/pubmed/22036037	Eggan SM, Lazarus MS, Stoyak SR, Volk DW, Glausier JR, Huang ZJ, Lewis DA.	Biol Psychiatry. 2012 Jan 15;71(2):114-9. Epub 2011 Oct 28.	Biol Psychiatry. 2012	PubMed	citation	PMID:22036037	pubmed	22036037	create date:2011/11/01 | first author:Eggan SM
Glutamatergic Modulation of Auditory Information Processing in the Human Brain.	/pubmed/22036036	Gunduz-Bruce H, Reinhart RM, Roach BJ, Gueorguieva R, Oliver S, D'Souza DC, Ford JM, Krystal JH, Mathalon DH.	Biol Psychiatry. 2011 Oct 28. [Epub ahead of print]	Biol Psychiatry. 2011	PubMed	citation	PMID:22036036	pubmed	22036036	create date:2011/11/01 | first author:Gunduz-Bruce H
Title	URL	Description	Details	ShortDetails	Resource	Type	Identifiers	Db	EntrezUID	Properties
Attention and masking in schizophrenia.	/pubmed/22036035	Lalanne L, Dufour A, Després O, Giersch A.	Biol Psychiatry. 2012 Jan 15;71(2):162-8. Epub 2011 Oct 28.	Biol Psychiatry. 2012	PubMed	citation	PMID:22036035	pubmed	22036035	create date:2011/11/01 | first author:Lalanne L
Evidence for impaired neocortical synaptic plasticity in bipolar II disorder.	/pubmed/22036034	Elvsåshagen T, Moberget T, Bøen E, Boye B, Englin NO, Pedersen PØ, Andreassen OA, Dietrichs E, Malt UF, Andersson S.	Biol Psychiatry. 2012 Jan 1;71(1):68-74. Epub 2011 Oct 29.	Biol Psychiatry. 2012	PubMed	citation	PMID:22036034	pubmed	22036034	create date:2011/11/01 | first author:Elvsåshagen T
Fibroblast growth factor receptor 1- 5-hydroxytryptamine 1A heteroreceptor complexes and their enhancement of hippocampal plasticity.	/pubmed/22035699	Borroto-Escuela DO, Romero-Fernandez W, Mudó G, Pérez-Alea M, Ciruela F, Tarakanov AO, Narvaez M, Di Liberto V, Agnati LF, Belluardo N, Fuxe K.	Biol Psychiatry. 2012 Jan 1;71(1):84-91. Epub 2011 Oct 27.	Biol Psychiatry. 2012	PubMed	citation	PMID:22035699	pubmed	22035699	create date:2011/11/01 | first author:Borroto-Escuela DO
Chronic Exposure to Nicotine Is Associated with Reduced Reward-Related Activity in the Striatum but not the Midbrain.	/pubmed/22032832	Rose EJ, Ross TJ, Salmeron BJ, Lee M, Shakleya DM, Huestis M, Stein EA.	Biol Psychiatry. 2012 Feb 1;71(3):206-13. Epub 2011 Oct 26.	Biol Psychiatry. 2012	PubMed	citation	PMID:22032832	pubmed	22032832	create date:2011/10/29 | first author:Rose EJ
Nicotinic α5 subunits drive developmental changes in the activation and morphology of prefrontal cortex layer VI neurons.	/pubmed/22030359	Bailey CD, Alves NC, Nashmi R, De Biasi M, Lambe EK.	Biol Psychiatry. 2012 Jan 15;71(2):120-8. Epub 2011 Oct 25.	Biol Psychiatry. 2012	PubMed	citation	PMID:22030359	pubmed	22030359	create date:2011/10/28 | first author:Bailey CD
Child Abuse and Neglect, MAOA, and Mental Health Outcomes: A Prospective Examination.	/pubmed/22030358	Nikulina V, Widom CS, Brzustowicz LM.	Biol Psychiatry. 2012 Feb 15;71(4):350-7. Epub 2011 Oct 25.	Biol Psychiatry. 2012	PubMed	citation	PMID:22030358	pubmed	22030358	create date:2011/10/28 | first author:Nikulina V
Elevated transcription factor specificity protein 1 in autistic brains alters the expression of autism candidate genes.	/pubmed/22030357	Thanseem I, Anitha A, Nakamura K, Suda S, Iwata K, Matsuzaki H, Ohtsubo M, Ueki T, Katayama T, Iwata Y, Suzuki K, Minoshima S, Mori N.	Biol Psychiatry. 2012 Mar 1;71(5):410-8. Epub 2011 Oct 26.	Biol Psychiatry. 2012	PubMed	citation	PMID:22030357	pubmed	22030357	create date:2011/10/28 | first author:Thanseem I
Stimulus-Selective Response Plasticity in the Visual Cortex: An Assay for the Assessment of Pathophysiology and Treatment of Cognitive Impairment Associated with Psychiatric Disorders.	/pubmed/22019003	Cooke SF, Bear MF.	Biol Psychiatry. 2011 Oct 19. [Epub ahead of print]	Biol Psychiatry. 2011	PubMed	citation	PMID:22019003	pubmed	22019003	create date:2011/10/25 | first author:Cooke SF
Regulation of emotion in major depressive disorder.	/pubmed/22018356	Kober H, Ochsner KN.	Biol Psychiatry. 2011 Nov 15;70(10):910-1. doi: 10.1016/j.biopsych.2011.09.019. No abstract available.	Biol Psychiatry. 2011	PubMed	citation	PMID:22018356	pubmed	22018356	create date:2011/10/25 | first author:Kober H
Complex roles of estrogen in emotion: sex matters.	/pubmed/22018355	Hiroi R, Neumaier JF.	Biol Psychiatry. 2011 Nov 15;70(10):908-9. doi: 10.1016/j.biopsych.2011.09.017. No abstract available.	Biol Psychiatry. 2011	PubMed	citation	PMID:22018355	pubmed	22018355	create date:2011/10/25 | first author:Hiroi R
Relating the effects of prenatal stress in rodents to the pathogenesis of schizophrenia.	/pubmed/22018354	Moore H, Susser E.	Biol Psychiatry. 2011 Nov 15;70(10):906-7. doi: 10.1016/j.biopsych.2011.10.001. No abstract available.	Biol Psychiatry. 2011	PubMed	citation	PMID:22018354	pubmed	22018354	create date:2011/10/25 | first author:Moore H
Deficits in dopamine d(2) receptors and presynaptic dopamine in heroin dependence: commonalities and differences with other types of addiction.	/pubmed/22015315	Martinez D, Saccone PA, Liu F, Slifstein M, Orlowska D, Grassetti A, Cook S, Broft A, Van Heertum R, Comer SD.	Biol Psychiatry. 2012 Feb 1;71(3):192-8. Epub 2011 Oct 19.	Biol Psychiatry. 2012	PubMed	citation	PMID:22015315	pubmed	22015315	create date:2011/10/22 | first author:Martinez D
Fronto-striato-cerebellar dysregulation in adolescents with depression during motivated attention.	/pubmed/22015111	Chantiluke K, Halari R, Simic M, Pariante CM, Papadopoulos A, Giampietro V, Rubia K.	Biol Psychiatry. 2012 Jan 1;71(1):59-67. Epub 2011 Oct 19.	Biol Psychiatry. 2012	PubMed	citation	PMID:22015111	pubmed	22015111	create date:2011/10/22 | first author:Chantiluke K
Variation in the oxytocin receptor gene is associated with pair-bonding and social behavior.	/pubmed/22015110	Walum H, Lichtenstein P, Neiderhiser JM, Reiss D, Ganiban JM, Spotts EL, Pedersen NL, Anckarsäter H, Larsson H, Westberg L.	Biol Psychiatry. 2012 Mar 1;71(5):419-26. Epub 2011 Oct 19.	Biol Psychiatry. 2012	PubMed	citation	PMID:22015110	pubmed	22015110	create date:2011/10/22 | first author:Walum H
Deep brain stimulation reverses anhedonic-like behavior in a chronic model of depression: role of serotonin and brain derived neurotrophic factor.	/pubmed/22000731	Hamani C, Machado DC, Hipólide DC, Dubiela FP, Suchecki D, Macedo CE, Tescarollo F, Martins U, Covolan L, Nobrega JN.	Biol Psychiatry. 2012 Jan 1;71(1):30-5. Epub 2011 Oct 14.	Biol Psychiatry. 2012	PubMed	citation	PMID:22000731	pubmed	22000731	create date:2011/10/18 | first author:Hamani C
Duration mismatch negativity and P3a in first-episode psychosis and individuals at ultra-high risk of psychosis.	/pubmed/22000060	Atkinson RJ, Michie PT, Schall U.	Biol Psychiatry. 2012 Jan 15;71(2):98-104. Epub 2011 Oct 13.	Biol Psychiatry. 2012	PubMed	citation	PMID:22000060	pubmed	22000060	create date:2011/10/18 | first author:Atkinson RJ
Meta-analysis of functional neuroimaging studies of emotion perception and experience in schizophrenia.	/pubmed/21993193	Taylor SF, Kang J, Brege IS, Tso IF, Hosanagar A, Johnson TD.	Biol Psychiatry. 2012 Jan 15;71(2):136-45. Epub 2011 Oct 11.	Biol Psychiatry. 2012	PubMed	citation	PMID:21993193	pubmed	21993193	create date:2011/10/14 | first author:Taylor SF
Bimodal distribution of fatty acids in recurrent major depressive disorder.	/pubmed/21993192	Mocking RJ, Assies J, Koeter MW, Ruhé HG, Lok A, Schene AH.	Biol Psychiatry. 2012 Jan 1;71(1):e3-5. Epub 2011 Oct 11. No abstract available.	Biol Psychiatry. 2012	PubMed	citation	PMID:21993192	pubmed	21993192	create date:2011/10/14 | first author:Mocking RJ
Parenthood, stress, and the brain.	/pubmed/21986092	Carter CS, Porges EC.	Biol Psychiatry. 2011 Nov 1;70(9):804-5. No abstract available.	Biol Psychiatry. 2011	PubMed	citation	PMID:21986092	pubmed	21986092	create date:2011/10/12 | first author:Carter CS
The fragile X-associated disorders: time to order fragile X DNA testing.	/pubmed/21986091	Hagerman RJ.	Biol Psychiatry. 2011 Nov 1;70(9):802-3. No abstract available.	Biol Psychiatry. 2011	PubMed	citation	PMID:21986091	pubmed	21986091	create date:2011/10/12 | first author:Hagerman RJ
High dimensional endophenotype ranking in the search for major depression risk genes.	/pubmed/21982424	Glahn DC, Curran JE, Winkler AM, Carless MA, Kent JW Jr, Charlesworth JC, Johnson MP, Göring HH, Cole SA, Dyer TD, Moses EK, Olvera RL, Kochunov P, Duggirala R, Fox PT, Almasy L, Blangero J.	Biol Psychiatry. 2012 Jan 1;71(1):6-14. Epub 2011 Oct 7.	Biol Psychiatry. 2012	PubMed	citation	PMID:21982424	pubmed	21982424	create date:2011/10/11 | first author:Glahn DC
Copy number variants for schizophrenia and related psychotic disorders in oceanic palau: risk and transmission in extended pedigrees.	/pubmed/21982423	Melhem N, Middleton F, McFadden K, Klei L, Faraone SV, Vinogradov S, Tiobech J, Yano V, Kuartei S, Roeder K, Byerley W, Devlin B, Myles-Worsley M.	Biol Psychiatry. 2011 Dec 15;70(12):1115-21. Epub 2011 Oct 7.	Biol Psychiatry. 2011	PubMed	citation	PMID:21982423	pubmed	21982423	create date:2011/10/11 | first author:Melhem N
Roles of p75(NTR), long-term depression, and cholinergic transmission in anxiety and acute stress coping.	/pubmed/21978521	Martinowich K, Schloesser RJ, Lu Y, Jimenez DV, Paredes D, Greene JS, Greig NH, Manji HK, Lu B.	Biol Psychiatry. 2012 Jan 1;71(1):75-83. Epub 2011 Oct 5.	Biol Psychiatry. 2012	PubMed	citation	PMID:21978521	pubmed	21978521	create date:2011/10/08 | first author:Martinowich K
Behavioral Stress-induced Activation of FoxO3a in the Cerebral Cortex of Mice.	/pubmed/21978520	Zhou W, Chen L, Yang S, Li F, Li X.	Biol Psychiatry. 2011 Oct 4. [Epub ahead of print]	Biol Psychiatry. 2011	PubMed	citation	PMID:21978520	pubmed	21978520	create date:2011/10/08 | first author:Zhou W
Dimensional brain-behavior relationships in children with attention-deficit/hyperactivity disorder.	/pubmed/21974788	Chabernaud C, Mennes M, Kelly C, Nooner K, Di Martino A, Castellanos FX, Milham MP.	Biol Psychiatry. 2012 Mar 1;71(5):434-42. Epub 2011 Oct 5.	Biol Psychiatry. 2012	PubMed	citation	PMID:21974788	pubmed	21974788	create date:2011/10/07 | first author:Chabernaud C
Hostility and Cellular Aging in Men from the Whitehall II Cohort.	/pubmed/21974787	Brydon L, Lin J, Butcher L, Hamer M, Erusalimsky JD, Blackburn EH, Steptoe A.	Biol Psychiatry. 2011 Oct 3. [Epub ahead of print]	Biol Psychiatry. 2011	PubMed	citation	PMID:21974787	pubmed	21974787	create date:2011/10/07 | first author:Brydon L
Mirror Neuron Activity Associated with Social Impairments but not Age in Autism Spectrum Disorder.	/pubmed/21974786	Enticott PG, Kennedy HA, Rinehart NJ, Tonge BJ, Bradshaw JL, Taffe JR, Daskalakis ZJ, Fitzgerald PB.	Biol Psychiatry. 2012 Mar 1;71(5):427-33. Epub 2011 Oct 5.	Biol Psychiatry. 2012	PubMed	citation	PMID:21974786	pubmed	21974786	create date:2011/10/07 | first author:Enticott PG
Translating Long-Term Potentiation from Animals to Humans: A Novel Method for Noninvasive Assessment of Cortical Plasticity.	/pubmed/21974785	Clapp WC, Hamm JP, Kirk IJ, Teyler TJ.	Biol Psychiatry. 2011 Oct 3. [Epub ahead of print]	Biol Psychiatry. 2011	PubMed	citation	PMID:21974785	pubmed	21974785	create date:2011/10/07 | first author:Clapp WC
Response perseveration in stimulant dependence is associated with striatal dysfunction and can be ameliorated by a D(2/3) receptor agonist.	/pubmed/21967987	Ersche KD, Roiser JP, Abbott S, Craig KJ, Müller U, Suckling J, Ooi C, Shabbir SS, Clark L, Sahakian BJ, Fineberg NA, Merlo-Pich EV, Robbins TW, Bullmore ET.	Biol Psychiatry. 2011 Oct 15;70(8):754-62.	Biol Psychiatry. 2011	PubMed	citation	PMID:21967987	pubmed	21967987	create date:2011/10/05 | first author:Ersche KD
Understanding the neural circuitry of appetitive regulation in eating disorders.	/pubmed/21967986	Kaye WH, Bailer UF.	Biol Psychiatry. 2011 Oct 15;70(8):704-5. No abstract available.	Biol Psychiatry. 2011	PubMed	citation	PMID:21967986	pubmed	21967986	create date:2011/10/05 | first author:Kaye WH
Manipulation of cigarette craving with transcranial magnetic stimulation.	/pubmed/21967985	Brody AL, Cook IA.	Biol Psychiatry. 2011 Oct 15;70(8):702-3. No abstract available.	Biol Psychiatry. 2011	PubMed	citation	PMID:21967985	pubmed	21967985	create date:2011/10/05 | first author:Brody AL
Is brain-derived neurotrophic factor a selective biomarker that predicts cocaine relapse outcomes?	/pubmed/21967984	McGinty JF, Mendelson JE.	Biol Psychiatry. 2011 Oct 15;70(8):700-1. No abstract available.	Biol Psychiatry. 2011	PubMed	citation	PMID:21967984	pubmed	21967984	create date:2011/10/05 | first author:McGinty JF
Reduced anterior cingulate cognitive activation is associated with prefrontal-temporal cortical thinning in schizophrenia.	/pubmed/21967959	Schultz CC, Koch K, Wagner G, Nenadic I, Schachtzabel C, Güllmar D, Reichenbach JR, Sauer H, Schlösser RG.	Biol Psychiatry. 2012 Jan 15;71(2):146-53. Epub 2011 Oct 2.	Biol Psychiatry. 2012	PubMed	citation	PMID:21967959	pubmed	21967959	create date:2011/10/05 | first author:Schultz CC
Reduced sleep spindles and spindle coherence in schizophrenia: mechanisms of impaired memory consolidation?	/pubmed/21967958	Wamsley EJ, Tucker MA, Shinn AK, Ono KE, McKinley SK, Ely AV, Goff DC, Stickgold R, Manoach DS.	Biol Psychiatry. 2012 Jan 15;71(2):154-61. Epub 2011 Oct 2.	Biol Psychiatry. 2012	PubMed	citation	PMID:21967958	pubmed	21967958	create date:2011/10/05 | first author:Wamsley EJ
Days-out-of-role associated with insomnia and comorbid conditions in the America Insomnia Survey.	/pubmed/21962491	Hajak G, Petukhova M, Lakoma MD, Coulouvrat C, Roth T, Sampson NA, Shahly V, Shillington AC, Stephenson JJ, Walsh JK, Kessler RC.	Biol Psychiatry. 2011 Dec 1;70(11):1063-73. Epub 2011 Oct 1.	Biol Psychiatry. 2011	PubMed	citation	PMID:21962491	pubmed	21962491	create date:2011/10/04 | first author:Hajak G
Adverse rearing environments and neural development in children: the development of frontal electroencephalogram asymmetry.	/pubmed/21962332	McLaughlin KA, Fox NA, Zeanah CH, Nelson CA.	Biol Psychiatry. 2011 Dec 1;70(11):1008-15. Epub 2011 Sep 29.	Biol Psychiatry. 2011	PubMed	citation	PMID:21962332	pubmed	21962332	create date:2011/10/04 | first author:McLaughlin KA
ΔFosB enhances the rewarding effects of cocaine while reducing the pro-depressive effects of the kappa-opioid receptor agonist U50488.	/pubmed/21962331	Muschamp JW, Nemeth CL, Robison AJ, Nestler EJ, Carlezon WA Jr.	Biol Psychiatry. 2012 Jan 1;71(1):44-50. Epub 2011 Sep 29.	Biol Psychiatry. 2012	PubMed	citation	PMID:21962331	pubmed	21962331	create date:2011/10/04 | first author:Muschamp JW
Postnatal serotonin type 2 receptor blockade prevents the emergence of anxiety behavior, dysregulated stress-induced immediate early gene responses, and specific transcriptional changes that arise following early life stress.	/pubmed/21959103	Benekareddy M, Vadodaria KC, Nair AR, Vaidya VA.	Biol Psychiatry. 2011 Dec 1;70(11):1024-32. Epub 2011 Sep 28.	Biol Psychiatry. 2011	PubMed	citation	PMID:21959103	pubmed	21959103	create date:2011/10/01 | first author:Benekareddy M
Neurobiological Elements of Cognitive Dysfunction in Down Syndrome: Exploring the Role of APP.	/pubmed/21945306	Millan Sanchez M, Heyn SN, Das D, Moghadam S, Martin KJ, Salehi A.	Biol Psychiatry. 2012 Mar 1;71(5):403-9. Epub 2011 Sep 25.	Biol Psychiatry. 2012	PubMed	citation	PMID:21945306	pubmed	21945306	create date:2011/09/29 | first author:Millan Sanchez M
N-Acetylcysteine Normalizes Neurochemical Changes in the Glutathione-Deficient Schizophrenia Mouse Model During Development.	/pubmed/21945305	Duarte JM, Kulak A, Gholam-Razaee MM, Cuenod M, Gruetter R, Do KQ.	Biol Psychiatry. 2011 Sep 25. [Epub ahead of print]	Biol Psychiatry. 2011	PubMed	citation	PMID:21945305	pubmed	21945305	create date:2011/09/29 | first author:Duarte JM
Analysis of target genes regulated by chronic electroconvulsive therapy reveals role for Fzd6 in depression.	/pubmed/21937024	Voleti B, Tanis KQ, Newton SS, Duman RS.	Biol Psychiatry. 2012 Jan 1;71(1):51-8. Epub 2011 Sep 19.	Biol Psychiatry. 2012	PubMed	citation	PMID:21937024	pubmed	21937024	create date:2011/09/23 | first author:Voleti B
A meta-analysis of electroencephalographic sleep in depression: evidence for genetic biomarkers.	/pubmed/21937023	Pillai V, Kalmbach DA, Ciesla JA.	Biol Psychiatry. 2011 Nov 15;70(10):912-9. doi: 10.1016/j.biopsych.2011.07.016. Epub 2011 Sep 19.	Biol Psychiatry. 2011	PubMed	citation	PMID:21937023	pubmed	21937023	create date:2011/09/23 | first author:Pillai V
ErbB4 localization to interneurons: clearer insights into schizophrenia pathology.	/pubmed/21924131	Cooper MA, Koleske AJ.	Biol Psychiatry. 2011 Oct 1;70(7):602-3. No abstract available.	Biol Psychiatry. 2011	PubMed	citation	PMID:21924131	pubmed	21924131	create date:2011/09/20 | first author:Cooper MA
Challenges associated with application of clinical staging models to psychotic disorders.	/pubmed/21924130	Mathalon DH.	Biol Psychiatry. 2011 Oct 1;70(7):600-1. No abstract available.	Biol Psychiatry. 2011	PubMed	citation	PMID:21924130	pubmed	21924130	create date:2011/09/20 | first author:Mathalon DH
Essential role for orbitofrontal serotonin 1B receptors in obsessive-compulsive disorder-like behavior and serotonin reuptake inhibitor response in mice.	/pubmed/21920503	Shanahan NA, Velez LP, Masten VL, Dulawa SC.	Biol Psychiatry. 2011 Dec 1;70(11):1039-48. Epub 2011 Sep 13.	Biol Psychiatry. 2011	PubMed	citation	PMID:21920503	pubmed	21920503	create date:2011/09/17 | first author:Shanahan NA
Effects of acute tryptophan depletion on prefrontal-amygdala connectivity while viewing facial signals of aggression.	/pubmed/21920502	Passamonti L, Crockett MJ, Apergis-Schoute AM, Clark L, Rowe JB, Calder AJ, Robbins TW.	Biol Psychiatry. 2012 Jan 1;71(1):36-43. Epub 2011 Sep 13.	Biol Psychiatry. 2012	PubMed	citation	PMID:21920502	pubmed	21920502	create date:2011/09/17 | first author:Passamonti L
Theory of mind skills are related to gray matter volume in the ventromedial prefrontal cortex in schizophrenia.	/pubmed/21917239	Hooker CI, Bruce L, Lincoln SH, Fisher M, Vinogradov S.	Biol Psychiatry. 2011 Dec 15;70(12):1169-78. Epub 2011 Sep 13.	Biol Psychiatry. 2011	PubMed	citation	PMID:21917239	pubmed	21917239	create date:2011/09/16 | first author:Hooker CI
Translational Magnetic Resonance Spectroscopy Reveals Excessive Central Glutamate Levels During Alcohol Withdrawal in Humans and Rats.	/pubmed/21907974	Hermann D, Weber-Fahr W, Sartorius A, Hoerst M, Frischknecht U, Tunc-Skarka N, Perreau-Lenz S, Hansson AC, Krumm B, Kiefer F, Spanagel R, Mann K, Ende G, Sommer WH.	Biol Psychiatry. 2011 Sep 10. [Epub ahead of print]	Biol Psychiatry. 2011	PubMed	citation	PMID:21907974	pubmed	21907974	create date:2011/09/13 | first author:Hermann D
FK506 binding protein 5 shapes stress responsiveness: modulation of neuroendocrine reactivity and coping behavior.	/pubmed/21907973	Touma C, Gassen NC, Herrmann L, Cheung-Flynn J, Büll DR, Ionescu IA, Heinzmann JM, Knapman A, Siebertz A, Depping AM, Hartmann J, Hausch F, Schmidt MV, Holsboer F, Ising M, Cox MB, Schmidt U, Rein T.	Biol Psychiatry. 2011 Nov 15;70(10):928-36. doi: 10.1016/j.biopsych.2011.07.023. Epub 2011 Sep 10.	Biol Psychiatry. 2011	PubMed	citation	PMID:21907973	pubmed	21907973	create date:2011/09/13 | first author:Touma C
Atypical lateral connectivity: a neural basis for altered visuospatial processing in autism.	/pubmed/21907325	Kéïta L, Mottron L, Dawson M, Bertone A.	Biol Psychiatry. 2011 Nov 1;70(9):806-11. Epub 2011 Sep 9.	Biol Psychiatry. 2011	PubMed	citation	PMID:21907325	pubmed	21907325	create date:2011/09/13 | first author:Kéïta L
Title	URL	Description	Details	ShortDetails	Resource	Type	Identifiers	Db	EntrezUID	Properties
Striatal Volume Contributes to the Prediction of Onset of Huntington Disease in Incident Cases.	/pubmed/21907324	Aylward EH, Liu D, Nopoulos PC, Ross CA, Pierson RK, Mills JA, Long JD, Paulsen JS; PREDICT-HD Investigators and Coordinators of the Huntington Study Group.	Biol Psychiatry. 2011 Sep 8. [Epub ahead of print]	Biol Psychiatry. 2011	PubMed	citation	PMID:21907324	pubmed	21907324	create date:2011/09/13 | first author:Aylward EH
Serotonergic and noradrenergic pathways are required for the anxiolytic-like and antidepressant-like behavioral effects of repeated vagal nerve stimulation in rats.	/pubmed/21907323	Furmaga H, Shah A, Frazer A.	Biol Psychiatry. 2011 Nov 15;70(10):937-45. doi: 10.1016/j.biopsych.2011.07.020. Epub 2011 Sep 9.	Biol Psychiatry. 2011	PubMed	citation	PMID:21907323	pubmed	21907323	create date:2011/09/13 | first author:Furmaga H
Cortisol awakening response prospectively predicts peritraumatic and acute stress reactions in police officers.	/pubmed/21906725	Inslicht SS, Otte C, McCaslin SE, Apfel BA, Henn-Haase C, Metzler T, Yehuda R, Neylan TC, Marmar CR.	Biol Psychiatry. 2011 Dec 1;70(11):1055-62. Epub 2011 Sep 9.	Biol Psychiatry. 2011	PubMed	citation	PMID:21906725	pubmed	21906725	create date:2011/09/13 | first author:Inslicht SS
Changes in gray matter volume and white matter microstructure in adolescents with obsessive-compulsive disorder.	/pubmed/21903200	Zarei M, Mataix-Cols D, Heyman I, Hough M, Doherty J, Burge L, Winmill L, Nijhawan S, Matthews PM, James A.	Biol Psychiatry. 2011 Dec 1;70(11):1083-90. Epub 2011 Sep 8.	Biol Psychiatry. 2011	PubMed	citation	PMID:21903200	pubmed	21903200	create date:2011/09/10 | first author:Zarei M
Association of somatic and cognitive depressive symptoms and biomarkers in acute myocardial infarction: insights from the translational research investigating underlying disparities in acute myocardial infarction patients' health status registry.	/pubmed/21903199	Smolderen KG, Spertus JA, Reid KJ, Buchanan DM, Vaccarino V, Lichtman JH, Bekelman DB, Chan PS.	Biol Psychiatry. 2012 Jan 1;71(1):22-9. Epub 2011 Sep 8.	Biol Psychiatry. 2012	PubMed	citation	PMID:21903199	pubmed	21903199	create date:2011/09/10 | first author:Smolderen KG
Reduced proactive inhibition in schizophrenia is related to corticostriatal dysfunction and poor working memory.	/pubmed/21903198	Zandbelt BB, van Buuren M, Kahn RS, Vink M.	Biol Psychiatry. 2011 Dec 15;70(12):1151-8. Epub 2011 Sep 8.	Biol Psychiatry. 2011	PubMed	citation	PMID:21903198	pubmed	21903198	create date:2011/09/10 | first author:Zandbelt BB
Multivariate searchlight classification of structural magnetic resonance imaging in children and adolescents with autism.	/pubmed/21890111	Uddin LQ, Menon V, Young CB, Ryali S, Chen T, Khouzam A, Minshew NJ, Hardan AY.	Biol Psychiatry. 2011 Nov 1;70(9):833-41. Epub 2011 Sep 3.	Biol Psychiatry. 2011	PubMed	citation	PMID:21890111	pubmed	21890111	create date:2011/09/06 | first author:Uddin LQ
A time-dependent history of mood disorders in a murine model of neuropathic pain.	/pubmed/21890110	Yalcin I, Bohren Y, Waltisperger E, Sage-Ciocca D, Yin JC, Freund-Mercier MJ, Barrot M.	Biol Psychiatry. 2011 Nov 15;70(10):946-53. doi: 10.1016/j.biopsych.2011.07.017. Epub 2011 Sep 3.	Biol Psychiatry. 2011	PubMed	citation	PMID:21890110	pubmed	21890110	create date:2011/09/06 | first author:Yalcin I
Differential Sensitivity to Psychostimulants Across Prefrontal Cognitive Tasks: Differential Involvement of Noradrenergic α(1)- and α(2)-Receptors.	/pubmed/21890109	Berridge CW, Shumsky JS, Andrzejewski ME, McGaughy JA, Spencer RC, Devilbiss DM, Waterhouse BD.	Biol Psychiatry. 2012 Mar 1;71(5):467-73. Epub 2011 Sep 3.	Biol Psychiatry. 2012	PubMed	citation	PMID:21890109	pubmed	21890109	create date:2011/09/06 | first author:Berridge CW
Emergence of functional spinal delta opioid receptors after chronic ethanol exposure.	/pubmed/21889123	van Rijn RM, Brissett DI, Whistler JL.	Biol Psychiatry. 2012 Feb 1;71(3):232-8. Epub 2011 Sep 1.	Biol Psychiatry. 2012	PubMed	citation	PMID:21889123	pubmed	21889123	create date:2011/09/06 | first author:van Rijn RM
Visual acuity in adults with Asperger's syndrome: no evidence for eagle-eyed" vision."	/pubmed/21885036	Falkmer M, Stuart GW, Danielsson H, Bram S, Lönebrink M, Falkmer T.	Biol Psychiatry. 2011 Nov 1;70(9):812-6. Epub 2011 Aug 31.	Biol Psychiatry. 2011	PubMed	citation	PMID:21885036	pubmed	21885036	create date:2011/09/03 | first author:Falkmer M
Early-life forebrain glucocorticoid receptor overexpression increases anxiety behavior and cocaine sensitization.	/pubmed/21872848	Wei Q, Fentress HM, Hoversten MT, Zhang L, Hebda-Bauer EK, Watson SJ, Seasholtz AF, Akil H.	Biol Psychiatry. 2012 Feb 1;71(3):224-31. Epub 2011 Aug 27.	Biol Psychiatry. 2012	PubMed	citation	PMID:21872848	pubmed	21872848	create date:2011/08/30 | first author:Wei Q
Withdrawal from chronic nicotine exposure alters dopamine signaling dynamics in the nucleus accumbens.	/pubmed/21872847	Zhang L, Dong Y, Doyon WM, Dani JA.	Biol Psychiatry. 2012 Feb 1;71(3):184-91. Epub 2011 Aug 27.	Biol Psychiatry. 2012	PubMed	citation	PMID:21872847	pubmed	21872847	create date:2011/08/30 | first author:Zhang L
Antidepressant medication use and risk of hyperglycemia and diabetes mellitus: a noncausal association?	/pubmed/21872216	Kivimäki M, Batty GD, Jokela M, Ebmeier KP, Vahtera J, Virtanen M, Brunner EJ, Tabak AG, Witte DR, Kumari M, Singh-Manoux A, Hamer M.	Biol Psychiatry. 2011 Nov 15;70(10):978-84. doi: 10.1016/j.biopsych.2011.07.008. Epub 2011 Aug 27.	Biol Psychiatry. 2011	PubMed	citation	PMID:21872216	pubmed	21872216	create date:2011/08/30 | first author:Kivimäki M
Neurogenetic effects of OXTR rs2254298 in the extended limbic system of healthy Caucasian adults.	/pubmed/21872215	Tost H, Kolachana B, Verchinski BA, Bilek E, Goldman AL, Mattay VS, Weinberger DR, Meyer-Lindenberg A.	Biol Psychiatry. 2011 Nov 1;70(9):e37-9; author reply e41-2. Epub 2011 Aug 27. No abstract available.	Biol Psychiatry. 2011	PubMed	citation	PMID:21872215	pubmed	21872215	create date:2011/08/30 | first author:Tost H
Prioritization and association analysis of murine-derived candidate genes in anxiety-spectrum disorders.	/pubmed/21871609	Hettema JM, Webb BT, Guo AY, Zhao Z, Maher BS, Chen X, An SS, Sun C, Aggen SH, Kendler KS, Kuo PH, Otowa T, Flint J, van den Oord EJ.	Biol Psychiatry. 2011 Nov 1;70(9):888-96. Epub 2011 Aug 25.	Biol Psychiatry. 2011	PubMed	citation	PMID:21871609	pubmed	21871609	create date:2011/08/30 | first author:Hettema JM
Reduced right ventrolateral prefrontal cortex activity while inhibiting positive affect is associated with improvement in hedonic capacity after 8 weeks of antidepressant treatment in major depressive disorder.	/pubmed/21867991	Light SN, Heller AS, Johnstone T, Kolden GG, Peterson MJ, Kalin NH, Davidson RJ.	Biol Psychiatry. 2011 Nov 15;70(10):962-8. doi: 10.1016/j.biopsych.2011.06.031. Epub 2011 Aug 25.	Biol Psychiatry. 2011	PubMed	citation	PMID:21867991	pubmed	21867991	create date:2011/08/27 | first author:Light SN
Functions of arginine vasopressin and its receptors: importance of human molecular genetics studies in bidirectional translational research.	/pubmed/21864735	Kreek MJ, Zhou Y, Levran O.	Biol Psychiatry. 2011 Sep 15;70(6):502-3. No abstract available.	Biol Psychiatry. 2011	PubMed	citation	PMID:21864735	pubmed	21864735	create date:2011/08/26 | first author:Kreek MJ
New approaches to identifying rare genetic variants associated with nicotine dependence.	/pubmed/21864734	Hutchison KE, Ray LA.	Biol Psychiatry. 2011 Sep 15;70(6):500-1. No abstract available.	Biol Psychiatry. 2011	PubMed	citation	PMID:21864734	pubmed	21864734	create date:2011/08/26 | first author:Hutchison KE
Common and rare variants in alcohol dependence.	/pubmed/21864733	Edenberg HJ.	Biol Psychiatry. 2011 Sep 15;70(6):498-9. No abstract available.	Biol Psychiatry. 2011	PubMed	citation	PMID:21864733	pubmed	21864733	create date:2011/08/26 | first author:Edenberg HJ
Clinical symptoms and alpha band resting-state functional connectivity imaging in patients with schizophrenia: implications for novel approaches to treatment.	/pubmed/21861988	Hinkley LB, Vinogradov S, Guggisberg AG, Fisher M, Findlay AM, Nagarajan SS.	Biol Psychiatry. 2011 Dec 15;70(12):1134-42. Epub 2011 Sep 8.	Biol Psychiatry. 2011	PubMed	citation	PMID:21861988	pubmed	21861988	create date:2011/08/25 | first author:Hinkley LB
Mefloquine blockade of connexin 36 and connexin 43 gap junctions and risk of suicide.	/pubmed/21861987	Nevin RL.	Biol Psychiatry. 2012 Jan 1;71(1):e1-2. Epub 2011 Sep 8. No abstract available.	Biol Psychiatry. 2012	PubMed	citation	PMID:21861987	pubmed	21861987	create date:2011/08/25 | first author:Nevin RL
Negative and nonemotional interference with visual working memory in schizophrenia.	/pubmed/21861986	Anticevic A, Repovs G, Corlett PR, Barch DM.	Biol Psychiatry. 2011 Dec 15;70(12):1159-68. Epub 2011 Aug 20.	Biol Psychiatry. 2011	PubMed	citation	PMID:21861986	pubmed	21861986	create date:2011/08/25 | first author:Anticevic A
Reduced amygdala serotonin transporter binding in posttraumatic stress disorder.	/pubmed/21855859	Murrough JW, Huang Y, Hu J, Henry S, Williams W, Gallezot JD, Bailey CR, Krystal JH, Carson RE, Neumeister A.	Biol Psychiatry. 2011 Dec 1;70(11):1033-8.	Biol Psychiatry. 2011	PubMed	citation	PMID:21855859	pubmed	21855859	create date:2011/08/23 | first author:Murrough JW
Gene profiling reveals a role for stress hormones in the molecular and behavioral response to food restriction.	/pubmed/21855858	Guarnieri DJ, Brayton CE, Richards SM, Maldonado-Aviles J, Trinko JR, Nelson J, Taylor JR, Gourley SL, Dileone RJ.	Biol Psychiatry. 2012 Feb 15;71(4):358-65.	Biol Psychiatry. 2012	PubMed	citation	PMID:21855858	pubmed	21855858	create date:2011/08/23 | first author:Guarnieri DJ
Serotonin 2A receptors in obsessive-compulsive disorder: a positron emission tomography study with [11C]MDL 100907.	/pubmed/21855857	Simpson HB, Slifstein M, Bender J Jr, Xu X, Hackett E, Maher MJ, Abi-Dargham A.	Biol Psychiatry. 2011 Nov 1;70(9):897-904.	Biol Psychiatry. 2011	PubMed	citation	PMID:21855857	pubmed	21855857	create date:2011/08/23 | first author:Simpson HB
Intravenous Ethanol Infusion Decreases Human Cortical γ-Aminobutyric Acid and N-Acetylaspartate as Measured with Proton Magnetic Resonance Spectroscopy at 4 Tesla.	/pubmed/21855054	Gomez R, Behar KL, Watzl J, Weinzimer SA, Gulanski B, Sanacora G, Koretski J, Guidone E, Jiang L, Petrakis IL, Pittman B, Krystal JH, Mason GF.	Biol Psychiatry. 2012 Feb 1;71(3):239-46. Epub 2011 Aug 19.	Biol Psychiatry. 2012	PubMed	citation	PMID:21855054	pubmed	21855054	create date:2011/08/23 | first author:Gomez R
De novo rates and selection of schizophrenia-associated copy number variants.	/pubmed/21855053	Rees E, Moskvina V, Owen MJ, O'Donovan MC, Kirov G.	Biol Psychiatry. 2011 Dec 15;70(12):1109-14. Epub 2011 Aug 19.	Biol Psychiatry. 2011	PubMed	citation	PMID:21855053	pubmed	21855053	create date:2011/08/23 | first author:Rees E
The serotonin transporter gene alters sensitivity to attention bias modification: evidence for a plasticity gene.	/pubmed/21840502	Fox E, Zougkou K, Ridgewell A, Garner K.	Biol Psychiatry. 2011 Dec 1;70(11):1049-54. Epub 2011 Aug 16.	Biol Psychiatry. 2011	PubMed	citation	PMID:21840502	pubmed	21840502	create date:2011/08/16 | first author:Fox E
Blunted cortisol responses to stress signal social and behavioral problems among maltreated/bullied 12-year-old children.	/pubmed/21839988	Ouellet-Morin I, Odgers CL, Danese A, Bowes L, Shakoor S, Papadopoulos AS, Caspi A, Moffitt TE, Arseneault L.	Biol Psychiatry. 2011 Dec 1;70(11):1016-23. Epub 2011 Aug 12.	Biol Psychiatry. 2011	PubMed	citation	PMID:21839988	pubmed	21839988	create date:2011/08/16 | first author:Ouellet-Morin I
Risk factors for illicit anabolic-androgenic steroid use in male weightlifters: a cross-sectional cohort study.	/pubmed/21839424	Pope HG Jr, Kanayama G, Hudson JI.	Biol Psychiatry. 2012 Feb 1;71(3):254-61. Epub 2011 Aug 12.	Biol Psychiatry. 2012	PubMed	citation	PMID:21839424	pubmed	21839424	create date:2011/08/16 | first author:Pope HG Jr
Hypocretin/Orexin Signaling in the Hypothalamic Paraventricular Nucleus is Essential for the Expression of Nicotine Withdrawal.	/pubmed/21831361	Plaza-Zabala A, Flores A, Maldonado R, Berrendero F.	Biol Psychiatry. 2012 Feb 1;71(3):214-23. Epub 2011 Aug 10.	Biol Psychiatry. 2012	PubMed	citation	PMID:21831361	pubmed	21831361	create date:2011/08/13 | first author:Plaza-Zabala A
Loss of function studies in mice and genetic association link receptor protein tyrosine phosphatase α to schizophrenia.	/pubmed/21831360	Takahashi N, Nielsen KS, Aleksic B, Petersen S, Ikeda M, Kushima I, Vacaresse N, Ujike H, Iwata N, Dubreuil V, Mirza N, Sakurai T, Ozaki N, Buxbaum JD, Sap J.	Biol Psychiatry. 2011 Oct 1;70(7):626-35. Epub 2011 Aug 10.	Biol Psychiatry. 2011	PubMed	citation	PMID:21831360	pubmed	21831360	create date:2011/08/13 | first author:Takahashi N
A randomized, double-blind study of paliperidone extended-release in treatment of acute schizophrenia in adolescents.	/pubmed/21831359	Singh J, Robb A, Vijapurkar U, Nuamah I, Hough D.	Biol Psychiatry. 2011 Dec 15;70(12):1179-87. Epub 2011 Aug 9.	Biol Psychiatry. 2011	PubMed	citation	PMID:21831359	pubmed	21831359	create date:2011/08/13 | first author:Singh J
Exploring the neural correlates of delusions of reference.	/pubmed/21831358	Menon M, Schmitz TW, Anderson AK, Graff A, Korostil M, Mamo D, Gerretsen P, Addington J, Remington G, Kapur S.	Biol Psychiatry. 2011 Dec 15;70(12):1127-33. Epub 2011 Aug 10.	Biol Psychiatry. 2011	PubMed	citation	PMID:21831358	pubmed	21831358	create date:2011/08/13 | first author:Menon M
Maternal cannabis use alters ventral striatal dopamine D2 gene regulation in the offspring.	/pubmed/21820648	DiNieri JA, Wang X, Szutorisz H, Spano SM, Kaur J, Casaccia P, Dow-Edwards D, Hurd YL.	Biol Psychiatry. 2011 Oct 15;70(8):763-9. Epub 2011 Aug 5.	Biol Psychiatry. 2011	PubMed	citation	PMID:21820648	pubmed	21820648	create date:2011/08/09 | first author:DiNieri JA
Abnormal hypothalamic response to light in seasonal affective disorder.	/pubmed/21820647	Vandewalle G, Hébert M, Beaulieu C, Richard L, Daneault V, Garon ML, Leblanc J, Grandjean D, Maquet P, Schwartz S, Dumont M, Doyon J, Carrier J.	Biol Psychiatry. 2011 Nov 15;70(10):954-61. doi: 10.1016/j.biopsych.2011.06.022. Epub 2011 Aug 6.	Biol Psychiatry. 2011	PubMed	citation	PMID:21820647	pubmed	21820647	create date:2011/08/09 | first author:Vandewalle G
Who is resilient to depression? Multimodal imaging of the hippocampus in preclinical chronic mild stress model may provide clues.	/pubmed/21820531	Rowland LM.	Biol Psychiatry. 2011 Sep 1;70(5):406-7. No abstract available.	Biol Psychiatry. 2011	PubMed	citation	PMID:21820531	pubmed	21820531	create date:2011/08/09 | first author:Rowland LM
Sensitization in relation to posttraumatic stress disorder.	/pubmed/21820530	Anisman H.	Biol Psychiatry. 2011 Sep 1;70(5):404-5. No abstract available.	Biol Psychiatry. 2011	PubMed	citation	PMID:21820530	pubmed	21820530	create date:2011/08/09 | first author:Anisman H
Are different biological mechanisms involved in the transmission of maternal versus paternal stress-induced vulnerability to offspring?	/pubmed/21820529	Yehuda R.	Biol Psychiatry. 2011 Sep 1;70(5):402-3. No abstract available.	Biol Psychiatry. 2011	PubMed	citation	PMID:21820529	pubmed	21820529	create date:2011/08/09 | first author:Yehuda R
Atrophy of the Cholinergic Basal Forebrain Over the Adult Age Range and in Early Stages of Alzheimer's Disease.	/pubmed/21816388	Grothe M, Heinsen H, Teipel SJ.	Biol Psychiatry. 2011 Aug 3. [Epub ahead of print]	Biol Psychiatry. 2011	PubMed	citation	PMID:21816388	pubmed	21816388	create date:2011/08/06 | first author:Grothe M
Abnormal trajectories of neurodevelopment and behavior following in utero insult in the rat.	/pubmed/21816387	Piontkewitz Y, Arad M, Weiner I.	Biol Psychiatry. 2011 Nov 1;70(9):842-51. Epub 2011 Aug 4.	Biol Psychiatry. 2011	PubMed	citation	PMID:21816387	pubmed	21816387	create date:2011/08/06 | first author:Piontkewitz Y
Aberrant frontal lobe maturation in adolescents with fragile X syndrome is related to delayed cognitive maturation.	/pubmed/21802660	Bray S, Hirt M, Jo B, Hall SS, Lightbody AA, Walter E, Chen K, Patnaik S, Reiss AL.	Biol Psychiatry. 2011 Nov 1;70(9):852-8. Epub 2011 Jul 29.	Biol Psychiatry. 2011	PubMed	citation	PMID:21802660	pubmed	21802660	create date:2011/08/02 | first author:Bray S
Should neonates sleep alone?	/pubmed/21802659	Morgan BE, Horn AR, Bergman NJ.	Biol Psychiatry. 2011 Nov 1;70(9):817-25. Epub 2011 Jul 29.	Biol Psychiatry. 2011	PubMed	citation	PMID:21802659	pubmed	21802659	create date:2011/08/02 | first author:Morgan BE
Opiate-induced dopamine release is modulated by severity of alcohol dependence: an [(18)F]fallypride positron emission tomography study.	/pubmed/21802658	Spreckelmeyer KN, Paulzen M, Raptis M, Baltus T, Schaffrath S, Van Waesberghe J, Zalewski MM, Rösch F, Vernaleken I, Schäfer WM, Gründer G.	Biol Psychiatry. 2011 Oct 15;70(8):770-6. Epub 2011 Jul 29.	Biol Psychiatry. 2011	PubMed	citation	PMID:21802658	pubmed	21802658	create date:2011/08/02 | first author:Spreckelmeyer KN
Impaired reality testing in an animal model of schizophrenia.	/pubmed/21798517	McDannald MA, Whitt JP, Calhoon GG, Piantadosi PT, Karlsson RM, O'Donnell P, Schoenbaum G.	Biol Psychiatry. 2011 Dec 15;70(12):1122-6. Epub 2011 Jul 27.	Biol Psychiatry. 2011	PubMed	citation	PMID:21798517	pubmed	21798517	create date:2011/07/30 | first author:McDannald MA
Altered integrity of perisylvian language pathways in schizophrenia: relationship to auditory hallucinations.	/pubmed/21798516	Catani M, Craig MC, Forkel SJ, Kanaan R, Picchioni M, Toulopoulou T, Shergill S, Williams S, Murphy DG, McGuire P.	Biol Psychiatry. 2011 Dec 15;70(12):1143-50. Epub 2011 Jul 27.	Biol Psychiatry. 2011	PubMed	citation	PMID:21798516	pubmed	21798516	create date:2011/07/30 | first author:Catani M
Proteomics and metabolomics analysis of a trait anxiety mouse model reveals divergent mitochondrial pathways.	/pubmed/21791337	Filiou MD, Zhang Y, Teplytska L, Reckow S, Gormanns P, Maccarrone G, Frank E, Kessler MS, Hambsch B, Nussbaumer M, Bunck M, Ludwig T, Yassouridis A, Holsboer F, Landgraf R, Turck CW.	Biol Psychiatry. 2011 Dec 1;70(11):1074-82. Epub 2011 Jul 24.	Biol Psychiatry. 2011	PubMed	citation	PMID:21791337	pubmed	21791337	create date:2011/07/28 | first author:Filiou MD
Heterosexual pedophilia in a frontotemporal dementia patient with a mutation in the progranulin gene.	/pubmed/21791336	Rainero I, Rubino E, Negro E, Gallone S, Galimberti D, Gentile S, Scarpini E, Pinessi L.	Biol Psychiatry. 2011 Nov 1;70(9):e43-4. Epub 2011 Jul 24. No abstract available.	Biol Psychiatry. 2011	PubMed	citation	PMID:21791336	pubmed	21791336	create date:2011/07/28 | first author:Rainero I
Disrupted brain connectivity networks in drug-naive, first-episode major depressive disorder.	/pubmed/21791259	Zhang J, Wang J, Wu Q, Kuang W, Huang X, He Y, Gong Q.	Biol Psychiatry. 2011 Aug 15;70(4):334-42.	Biol Psychiatry. 2011	PubMed	citation	PMID:21791259	pubmed	21791259	create date:2011/07/28 | first author:Zhang J
Title	URL	Description	Details	ShortDetails	Resource	Type	Identifiers	Db	EntrezUID	Properties
Ruminating on rumination.	/pubmed/21791258	Berman MG, Jonides J.	Biol Psychiatry. 2011 Aug 15;70(4):310-1. No abstract available.	Biol Psychiatry. 2011	PubMed	citation	PMID:21791258	pubmed	21791258	create date:2011/07/28 | first author:Berman MG
Depression and the hippocampus: cause or effect?	/pubmed/21791257	Sheline YI.	Biol Psychiatry. 2011 Aug 15;70(4):308-9. No abstract available.	Biol Psychiatry. 2011	PubMed	citation	PMID:21791257	pubmed	21791257	create date:2011/07/28 | first author:Sheline YI
Evidence for neurodegeneration and neuroplasticity as part of the neurobiology of suicide.	/pubmed/21791256	Underwood MD, Arango V.	Biol Psychiatry. 2011 Aug 15;70(4):306-7. No abstract available.	Biol Psychiatry. 2011	PubMed	citation	PMID:21791256	pubmed	21791256	create date:2011/07/28 | first author:Underwood MD
Progressive brain change in schizophrenia: a prospective longitudinal study of first-episode schizophrenia.	/pubmed/21784414	Andreasen NC, Nopoulos P, Magnotta V, Pierson R, Ziebell S, Ho BC.	Biol Psychiatry. 2011 Oct 1;70(7):672-9. Epub 2011 Jul 23.	Biol Psychiatry. 2011	PubMed	citation	PMID:21784414	pubmed	21784414	create date:2011/07/26 | first author:Andreasen NC
Do unexpected panic attacks occur spontaneously?	/pubmed/21783179	Meuret AE, Rosenfield D, Wilhelm FH, Zhou E, Conrad A, Ritz T, Roth WT.	Biol Psychiatry. 2011 Nov 15;70(10):985-91. doi: 10.1016/j.biopsych.2011.05.027. Epub 2011 Jul 23.	Biol Psychiatry. 2011	PubMed	citation	PMID:21783179	pubmed	21783179	create date:2011/07/26 | first author:Meuret AE
Site-specific genetic manipulation of amygdala corticotropin-releasing factor reveals its imperative role in mediating behavioral response to challenge.	/pubmed/21783178	Regev L, Tsoory M, Gil S, Chen A.	Biol Psychiatry. 2012 Feb 15;71(4):317-26. Epub 2011 Jul 23.	Biol Psychiatry. 2012	PubMed	citation	PMID:21783178	pubmed	21783178	create date:2011/07/26 | first author:Regev L
Neural correlates of hypothalamic-pituitary-adrenal regulation of mothers with their infants.	/pubmed/21783177	Laurent HK, Stevens A, Ablow JC.	Biol Psychiatry. 2011 Nov 1;70(9):826-32. Epub 2011 Jul 23.	Biol Psychiatry. 2011	PubMed	citation	PMID:21783177	pubmed	21783177	create date:2011/07/26 | first author:Laurent HK
α(2) Adrenergic and imidazoline receptor agonists prevent cue-induced cocaine seeking.	/pubmed/21783176	Smith RJ, Aston-Jones G.	Biol Psychiatry. 2011 Oct 15;70(8):712-9. Epub 2011 Jul 23.	Biol Psychiatry. 2011	PubMed	citation	PMID:21783176	pubmed	21783176	create date:2011/07/26 | first author:Smith RJ
Catechol-O-methyltransferase Val158Met polymorphism moderates anterior cingulate volume in posttraumatic stress disorder.	/pubmed/21783175	Schulz-Heik RJ, Schaer M, Eliez S, Hallmayer JF, Lin X, Kaloupek DG, Woodward SH.	Biol Psychiatry. 2011 Dec 1;70(11):1091-6. Epub 2011 Jul 23.	Biol Psychiatry. 2011	PubMed	citation	PMID:21783175	pubmed	21783175	create date:2011/07/26 | first author:Schulz-Heik RJ
Decreased fragile X mental retardation protein expression underlies amygdala dysfunction in carriers of the fragile X premutation.	/pubmed/21783174	Hessl D, Wang JM, Schneider A, Koldewyn K, Le L, Iwahashi C, Cheung K, Tassone F, Hagerman PJ, Rivera SM.	Biol Psychiatry. 2011 Nov 1;70(9):859-65. Epub 2011 Jul 23.	Biol Psychiatry. 2011	PubMed	citation	PMID:21783174	pubmed	21783174	create date:2011/07/26 | first author:Hessl D
Estradiol modulates medial prefrontal cortex and amygdala activity during fear extinction in women and female rats.	/pubmed/21762880	Zeidan MA, Igoe SA, Linnman C, Vitalo A, Levine JB, Klibanski A, Goldstein JM, Milad MR.	Biol Psychiatry. 2011 Nov 15;70(10):920-7. doi: 10.1016/j.biopsych.2011.05.016. Epub 2011 Jul 18.	Biol Psychiatry. 2011	PubMed	citation	PMID:21762880	pubmed	21762880	create date:2011/07/19 | first author:Zeidan MA
A Multivariate Twin Study of the DSM-IV Criteria for Antisocial Personality Disorder.	/pubmed/21762879	Kendler KS, Aggen SH, Patrick CJ.	Biol Psychiatry. 2012 Feb 1;71(3):247-53. Epub 2011 Jul 18.	Biol Psychiatry. 2012	PubMed	citation	PMID:21762879	pubmed	21762879	create date:2011/07/19 | first author:Kendler KS
Repetitive transcranial magnetic stimulation of the superior frontal gyrus modulates craving for cigarettes.	/pubmed/21762878	Rose JE, McClernon FJ, Froeliger B, Behm FM, Preud'homme X, Krystal AD.	Biol Psychiatry. 2011 Oct 15;70(8):794-9. Epub 2011 Jul 18.	Biol Psychiatry. 2011	PubMed	citation	PMID:21762878	pubmed	21762878	create date:2011/07/19 | first author:Rose JE
Magnetic resonance imaging and spectroscopy reveal differential hippocampal changes in anhedonic and resilient subtypes of the chronic mild stress rat model.	/pubmed/21762877	Delgado y Palacios R, Campo A, Henningsen K, Verhoye M, Poot D, Dijkstra J, Van Audekerke J, Benveniste H, Sijbers J, Wiborg O, Van der Linden A.	Biol Psychiatry. 2011 Sep 1;70(5):449-57. Epub 2011 Jul 18.	Biol Psychiatry. 2011	PubMed	citation	PMID:21762877	pubmed	21762877	create date:2011/07/19 | first author:Delgado y Palacios R
Not pitch perfect: sensory contributions to affective communication impairment in schizophrenia.	/pubmed/21762876	Leitman DI, Wolf DH, Laukka P, Ragland JD, Valdez JN, Turetsky BI, Gur RE, Gur RC.	Biol Psychiatry. 2011 Oct 1;70(7):611-8. Epub 2011 Jul 18.	Biol Psychiatry. 2011	PubMed	citation	PMID:21762876	pubmed	21762876	create date:2011/07/19 | first author:Leitman DI
Neuroimaging and treatment evidence for clinical staging in psychotic disorders: from the at-risk mental state to chronic schizophrenia.	/pubmed/21762875	Wood SJ, Yung AR, McGorry PD, Pantelis C.	Biol Psychiatry. 2011 Oct 1;70(7):619-25. Epub 2011 Jul 18. Review.	Biol Psychiatry. 2011	PubMed	citation	PMID:21762875	pubmed	21762875	create date:2011/07/19 | first author:Wood SJ
Dorsolateral prefrontal γ-aminobutyric acid in men predicts individual differences in rash impulsivity.	/pubmed/21757187	Boy F, Evans CJ, Edden RA, Lawrence AD, Singh KD, Husain M, Sumner P.	Biol Psychiatry. 2011 Nov 1;70(9):866-72. Epub 2011 Jul 14.	Biol Psychiatry. 2011	PubMed	citation	PMID:21757187	pubmed	21757187	create date:2011/07/16 | first author:Boy F
Repeated exposure to the κ-opioid receptor agonist salvinorin A modulates extracellular signal-regulated kinase and reward sensitivity.	/pubmed/21757186	Potter DN, Damez-Werno D, Carlezon WA Jr, Cohen BM, Chartoff EH.	Biol Psychiatry. 2011 Oct 15;70(8):744-53. Epub 2011 Jul 14.	Biol Psychiatry. 2011	PubMed	citation	PMID:21757186	pubmed	21757186	create date:2011/07/16 | first author:Potter DN
Converging evidence for an association of ATP2B2 allelic variants with autism in male subjects.	/pubmed/21757185	Carayol J, Sacco R, Tores F, Rousseau F, Lewin P, Hager J, Persico AM.	Biol Psychiatry. 2011 Nov 1;70(9):880-7. Epub 2011 Jul 14.	Biol Psychiatry. 2011	PubMed	citation	PMID:21757185	pubmed	21757185	create date:2011/07/16 | first author:Carayol J
The neural basis of drug stimulus processing and craving: an activation likelihood estimation meta-analysis.	/pubmed/21757184	Chase HW, Eickhoff SB, Laird AR, Hogarth L.	Biol Psychiatry. 2011 Oct 15;70(8):785-93. Epub 2011 Jul 14.	Biol Psychiatry. 2011	PubMed	citation	PMID:21757184	pubmed	21757184	create date:2011/07/16 | first author:Chase HW
The what, where, and when of catechol-O-methyltransferase.	/pubmed/21745617	Hariri AR.	Biol Psychiatry. 2011 Aug 1;70(3):214-5. No abstract available.	Biol Psychiatry. 2011	PubMed	citation	PMID:21745617	pubmed	21745617	create date:2011/07/13 | first author:Hariri AR
The mismatch negativity and its magnetic equivalent: an index of language impairment or more general cognitive decline in autism?	/pubmed/21745616	Näätänen R, Kujala T.	Biol Psychiatry. 2011 Aug 1;70(3):212-3. No abstract available.	Biol Psychiatry. 2011	PubMed	citation	PMID:21745616	pubmed	21745616	create date:2011/07/13 | first author:Näätänen R
Expanding findings on D-cycloserine augmentation of therapeutic learning: a role for social learning relative to autism spectrum disorders?	/pubmed/21745615	Otto MW.	Biol Psychiatry. 2011 Aug 1;70(3):210-1. No abstract available.	Biol Psychiatry. 2011	PubMed	citation	PMID:21745615	pubmed	21745615	create date:2011/07/13 | first author:Otto MW
Cue-induced reactivity, cortisol response and substance use outcome in treated heroin dependent individuals.	/pubmed/21741031	Fatseas M, Denis C, Massida Z, Verger M, Franques-Rénéric P, Auriacombe M.	Biol Psychiatry. 2011 Oct 15;70(8):720-7. Epub 2011 Jul 8.	Biol Psychiatry. 2011	PubMed	citation	PMID:21741031	pubmed	21741031	create date:2011/07/12 | first author:Fatseas M
Neural changes associated with treatment outcome in children with externalizing problems.	/pubmed/21741030	Woltering S, Granic I, Lamm C, Lewis MD.	Biol Psychiatry. 2011 Nov 1;70(9):873-9. Epub 2011 Jul 8.	Biol Psychiatry. 2011	PubMed	citation	PMID:21741030	pubmed	21741030	create date:2011/07/12 | first author:Woltering S
Increased serum brain-derived neurotrophic factor is predictive of cocaine relapse outcomes: a prospective study.	/pubmed/21741029	D'Sa C, Fox HC, Hong AK, Dileone RJ, Sinha R.	Biol Psychiatry. 2011 Oct 15;70(8):706-11. Epub 2011 Jul 8.	Biol Psychiatry. 2011	PubMed	citation	PMID:21741029	pubmed	21741029	create date:2011/07/12 | first author:D'Sa C
Altered temporal difference learning in bulimia nervosa.	/pubmed/21718969	Frank GK, Reynolds JR, Shott ME, O'Reilly RC.	Biol Psychiatry. 2011 Oct 15;70(8):728-35. Epub 2011 Jun 29.	Biol Psychiatry. 2011	PubMed	citation	PMID:21718969	pubmed	21718969	create date:2011/07/02 | first author:Frank GK
Brain type 1 cannabinoid receptor availability in patients with anorexia and bulimia nervosa.	/pubmed/21718968	Gérard N, Pieters G, Goffin K, Bormans G, Van Laere K.	Biol Psychiatry. 2011 Oct 15;70(8):777-84. Epub 2011 Jun 29.	Biol Psychiatry. 2011	PubMed	citation	PMID:21718968	pubmed	21718968	create date:2011/07/02 | first author:Gérard N
Increased neural processing of rewarding and aversive food stimuli in recovered anorexia nervosa.	/pubmed/21714958	Cowdrey FA, Park RJ, Harmer CJ, McCabe C.	Biol Psychiatry. 2011 Oct 15;70(8):736-43. Epub 2011 Jun 28.	Biol Psychiatry. 2011	PubMed	citation	PMID:21714958	pubmed	21714958	create date:2011/07/01 | first author:Cowdrey FA
Further evidence for vascular mediation of Alzheimer's dementia pathogenesis?	/pubmed/21708304	Breitner JC.	Biol Psychiatry. 2011 Jul 15;70(2):113-4. No abstract available.	Biol Psychiatry. 2011	PubMed	citation	PMID:21708304	pubmed	21708304	create date:2011/06/29 | first author:Breitner JC
Depression symptoms, low-grade inflammatory activity, and new targets for clinical intervention.	/pubmed/21708303	Lotrich F.	Biol Psychiatry. 2011 Jul 15;70(2):111-2. No abstract available.	Biol Psychiatry. 2011	PubMed	citation	PMID:21708303	pubmed	21708303	create date:2011/06/29 | first author:Lotrich F
What is the role of apolipoprotein E for cognitive functioning across the lifespan?	/pubmed/21708302	Sternäng O, Wahlin A.	Biol Psychiatry. 2011 Jul 15;70(2):109-10. No abstract available.	Biol Psychiatry. 2011	PubMed	citation	PMID:21708302	pubmed	21708302	create date:2011/06/29 | first author:Sternäng O
An initial study of neural responses to monetary incentives as related to treatment outcome in cocaine dependence.	/pubmed/21704307	Jia Z, Worhunsky PD, Carroll KM, Rounsaville BJ, Stevens MC, Pearlson GD, Potenza MN.	Biol Psychiatry. 2011 Sep 15;70(6):553-60. Epub 2011 Jun 24.	Biol Psychiatry. 2011	PubMed	citation	PMID:21704307	pubmed	21704307	create date:2011/06/28 | first author:Jia Z
Brain energy consumption induced by electrical stimulation promotes systemic glucose uptake.	/pubmed/21703596	Binkofski F, Loebig M, Jauch-Chara K, Bergmann S, Melchert UH, Scholand-Engler HG, Schweiger U, Pellerin L, Oltmanns KM.	Biol Psychiatry. 2011 Oct 1;70(7):690-5. Epub 2011 Jun 24.	Biol Psychiatry. 2011	PubMed	citation	PMID:21703596	pubmed	21703596	create date:2011/06/28 | first author:Binkofski F
Differential role of anandamide and 2-arachidonoylglycerol in memory and anxiety-like responses.	/pubmed/21684528	Busquets-Garcia A, Puighermanal E, Pastor A, de la Torre R, Maldonado R, Ozaita A.	Biol Psychiatry. 2011 Sep 1;70(5):479-86.	Biol Psychiatry. 2011	PubMed	citation	PMID:21684528	pubmed	21684528	create date:2011/06/21 | first author:Busquets-Garcia A
Rare copy number deletions predict individual variation in human brain metabolite concentrations in individuals with alcohol use disorders.	/pubmed/21684527	Yeo RA, Gangestad SW, Gasparovic C, Liu J, Calhoun VD, Thoma RJ, Mayer AR, Kalyanam R, Hutchison KE.	Biol Psychiatry. 2011 Sep 15;70(6):537-44.	Biol Psychiatry. 2011	PubMed	citation	PMID:21684527	pubmed	21684527	create date:2011/06/21 | first author:Yeo RA
Safety signals mitigate the consequences of uncontrollable stress via a circuit involving the sensory insular cortex and bed nucleus of the stria terminalis.	/pubmed/21684526	Christianson JP, Jennings JH, Ragole T, Flyer JG, Benison AM, Barth DS, Watkins LR, Maier SF.	Biol Psychiatry. 2011 Sep 1;70(5):458-64.	Biol Psychiatry. 2011	PubMed	citation	PMID:21684526	pubmed	21684526	create date:2011/06/21 | first author:Christianson JP
Rare nonsynonymous variants in alpha-4 nicotinic acetylcholine receptor gene protect against nicotine dependence.	/pubmed/21683344	Xie P, Kranzler HR, Krauthammer M, Cosgrove KP, Oslin D, Anton RF, Farrer LA, Picciotto MR, Krystal JH, Zhao H, Gelernter J.	Biol Psychiatry. 2011 Sep 15;70(6):528-36. Epub 2011 Jun 17.	Biol Psychiatry. 2011	PubMed	citation	PMID:21683344	pubmed	21683344	create date:2011/06/21 | first author:Xie P
Regional Expansion of Hypometabolism in Alzheimer's Disease Follows Amyloid Deposition with Temporal Delay.	/pubmed/21679929	Förster S, Grimmer T, Miederer I, Henriksen G, Yousefi BH, Graner P, Wester HJ, Förstl H, Kurz A, Dickerson BC, Bartenstein P, Drzezga A.	Biol Psychiatry. 2011 Jun 14. [Epub ahead of print]	Biol Psychiatry. 2011	PubMed	citation	PMID:21679929	pubmed	21679929	create date:2011/06/18 | first author:Förster S
FosB is essential for the enhancement of stress tolerance and antagonizes locomotor sensitization by ΔFosB.	/pubmed/21679928	Ohnishi YN, Ohnishi YH, Hokama M, Nomaru H, Yamazaki K, Tominaga Y, Sakumi K, Nestler EJ, Nakabeppu Y.	Biol Psychiatry. 2011 Sep 1;70(5):487-95. Epub 2011 Jun 15.	Biol Psychiatry. 2011	PubMed	citation	PMID:21679928	pubmed	21679928	create date:2011/06/18 | first author:Ohnishi YN
Nonsteroidal anti-inflammatory treatment prevents delayed effects of early life stress in rats.	/pubmed/21679927	Brenhouse HC, Andersen SL.	Biol Psychiatry. 2011 Sep 1;70(5):434-40. Epub 2011 Jun 16.	Biol Psychiatry. 2011	PubMed	citation	PMID:21679927	pubmed	21679927	create date:2011/06/18 | first author:Brenhouse HC
Paternal transmission of stress-induced pathologies.	/pubmed/21679926	Dietz DM, Laplant Q, Watts EL, Hodes GE, Russo SJ, Feng J, Oosting RS, Vialou V, Nestler EJ.	Biol Psychiatry. 2011 Sep 1;70(5):408-14. Epub 2011 Jun 16.	Biol Psychiatry. 2011	PubMed	citation	PMID:21679926	pubmed	21679926	create date:2011/06/18 | first author:Dietz DM
Standardization, integration, and sharing-leveraging research investments.	/pubmed/21672648	Insel TR, Morris SE, Heinssen RK.	Biol Psychiatry. 2011 Jul 1;70(1):5-6. No abstract available.	Biol Psychiatry. 2011	PubMed	citation	PMID:21672648	pubmed	21672648	create date:2011/06/16 | first author:Insel TR
Methylphenidate normalizes frontocingulate underactivation during error processing in attention-deficit/hyperactivity disorder.	/pubmed/21664605	Rubia K, Halari R, Mohammad AM, Taylor E, Brammer M.	Biol Psychiatry. 2011 Aug 1;70(3):255-62. Epub 2011 Jun 12.	Biol Psychiatry. 2011	PubMed	citation	PMID:21664605	pubmed	21664605	create date:2011/06/15 | first author:Rubia K
Conserved interneuron-specific ErbB4 expression in frontal cortex of rodents, monkeys, and humans: implications for schizophrenia.	/pubmed/21664604	Neddens J, Fish KN, Tricoire L, Vullhorst D, Shamir A, Chung W, Lewis DA, McBain CJ, Buonanno A.	Biol Psychiatry. 2011 Oct 1;70(7):636-45. Epub 2011 Jun 12.	Biol Psychiatry. 2011	PubMed	citation	PMID:21664604	pubmed	21664604	create date:2011/06/15 | first author:Neddens J
Reply to Abramowitz et al.: Animal Models of OCD.	/pubmed/21643508	Andersen SL, Thompson BS.	Biol Psychiatry. 2011 May 1;69(9):e31-e32. Epub 2011 Feb 11. No abstract available.	Biol Psychiatry. 2011	PubMed	citation	PMID:21643508	pubmed	21643508	create date:2011/06/07 | first author:Andersen SL
Mega cisterna magna associated with recurrent catatonia: a case report.	/pubmed/21641583	Kumar S, Sur S, Singh A.	Biol Psychiatry. 2011 Aug 15;70(4):e19. Epub 2011 Jun 8. No abstract available.	Biol Psychiatry. 2011	PubMed	citation	PMID:21641583	pubmed	21641583	create date:2011/06/07 | first author:Kumar S
A study of the bidirectional association between hippocampal volume on magnetic resonance imaging and depression in the elderly.	/pubmed/21641582	den Heijer T, Tiemeier H, Luijendijk HJ, van der Lijn F, Koudstaal PJ, Hofman A, Breteler MM.	Biol Psychiatry. 2011 Jul 15;70(2):191-7. Epub 2011 Jun 8.	Biol Psychiatry. 2011	PubMed	citation	PMID:21641582	pubmed	21641582	create date:2011/06/07 | first author:den Heijer T
Meta-analysis of cytokine alterations in schizophrenia: clinical status and antipsychotic effects.	/pubmed/21641581	Miller BJ, Buckley P, Seabolt W, Mellor A, Kirkpatrick B.	Biol Psychiatry. 2011 Oct 1;70(7):663-71. Epub 2011 Jun 8.	Biol Psychiatry. 2011	PubMed	citation	PMID:21641581	pubmed	21641581	create date:2011/06/07 | first author:Miller BJ
Prefrontal cortical organization and function: implications for externalizing disorders.	/pubmed/21640860	Arnsten AF, Casey BJ.	Biol Psychiatry. 2011 Jun 15;69(12):1131-2. No abstract available.	Biol Psychiatry. 2011	PubMed	citation	PMID:21640860	pubmed	21640860	create date:2011/06/07 | first author:Arnsten AF
Title	URL	Description	Details	ShortDetails	Resource	Type	Identifiers	Db	EntrezUID	Properties
Cyclin-dependent kinase 5 activator p25 is generated during memory formation and is reduced at an early stage in Alzheimer's disease.	/pubmed/21616478	Engmann O, Hortobágyi T, Thompson AJ, Guadagno J, Troakes C, Soriano S, Al-Sarraj S, Kim Y, Giese KP.	Biol Psychiatry. 2011 Jul 15;70(2):159-68. Epub 2011 May 26.	Biol Psychiatry. 2011	PubMed	citation	PMID:21616478	pubmed	21616478	create date:2011/05/28 | first author:Engmann O
Unique brain areas associated with abstinence control are damaged in multiply detoxified alcoholics.	/pubmed/21612768	Duka T, Trick L, Nikolaou K, Gray MA, Kempton MJ, Williams H, Williams SC, Critchley HD, Stephens DN.	Biol Psychiatry. 2011 Sep 15;70(6):545-52. Epub 2011 May 25.	Biol Psychiatry. 2011	PubMed	citation	PMID:21612768	pubmed	21612768	create date:2011/05/27 | first author:Duka T
The neural basis of familial risk and temperamental variation in individuals at high risk of bipolar disorder.	/pubmed/21601834	Whalley HC, Sussmann JE, Chakirova G, Mukerjee P, Peel A, McKirdy J, Hall J, Johnstone EC, Lawrie SM, McIntosh AM.	Biol Psychiatry. 2011 Aug 15;70(4):343-9. Epub 2011 May 24.	Biol Psychiatry. 2011	PubMed	citation	PMID:21601834	pubmed	21601834	create date:2011/05/24 | first author:Whalley HC
Two-week administration of the combined serotonin-noradrenaline reuptake inhibitor duloxetine augments functioning of mesolimbic incentive processing circuits.	/pubmed/21601833	Ossewaarde L, Verkes RJ, Hermans EJ, Kooijman SC, Urner M, Tendolkar I, van Wingen GA, Fernández G.	Biol Psychiatry. 2011 Sep 15;70(6):568-74. Epub 2011 May 24.	Biol Psychiatry. 2011	PubMed	citation	PMID:21601833	pubmed	21601833	create date:2011/05/24 | first author:Ossewaarde L
Functional differentiation of posterior superior temporal sulcus in autism: a functional connectivity magnetic resonance imaging study.	/pubmed/21601832	Shih P, Keehn B, Oram JK, Leyden KM, Keown CL, Müller RA.	Biol Psychiatry. 2011 Aug 1;70(3):270-7. Epub 2011 May 24.	Biol Psychiatry. 2011	PubMed	citation	PMID:21601832	pubmed	21601832	create date:2011/05/24 | first author:Shih P
Vigilance for threat interacts with amygdala responses to subliminal threat cues in specific phobia.	/pubmed/21601831	Lipka J, Miltner WH, Straube T.	Biol Psychiatry. 2011 Sep 1;70(5):472-8. Epub 2011 May 24.	Biol Psychiatry. 2011	PubMed	citation	PMID:21601831	pubmed	21601831	create date:2011/05/24 | first author:Lipka J
Brain morphology at entry into treatment for alcohol dependence is related to relapse propensity.	/pubmed/21601177	Cardenas VA, Durazzo TC, Gazdzinski S, Mon A, Studholme C, Meyerhoff DJ.	Biol Psychiatry. 2011 Sep 15;70(6):561-7. Epub 2011 May 20.	Biol Psychiatry. 2011	PubMed	citation	PMID:21601177	pubmed	21601177	create date:2011/05/24 | first author:Cardenas VA
Preclinical validation of a novel cocaine exposure therapy for relapse prevention.	/pubmed/21571256	Mihindou C, Vouillac C, Koob GF, Ahmed SH.	Biol Psychiatry. 2011 Sep 15;70(6):593-8. Epub 2011 May 14.	Biol Psychiatry. 2011	PubMed	citation	PMID:21571256	pubmed	21571256	create date:2011/05/17 | first author:Mihindou C
Mapping corticocortical structural integrity in schizophrenia and effects of genetic liability.	/pubmed/21571255	Phillips OR, Nuechterlein KH, Asarnow RF, Clark KA, Cabeen R, Yang Y, Woods RP, Toga AW, Narr KL.	Biol Psychiatry. 2011 Oct 1;70(7):680-9. Epub 2011 May 14.	Biol Psychiatry. 2011	PubMed	citation	PMID:21571255	pubmed	21571255	create date:2011/05/17 | first author:Phillips OR
Transcranial magnetic stimulation: a neuroscientific probe of cortical function in schizophrenia.	/pubmed/21571254	McClintock SM, Freitas C, Oberman L, Lisanby SH, Pascual-Leone A.	Biol Psychiatry. 2011 Jul 1;70(1):19-27. Epub 2011 May 14. Review.	Biol Psychiatry. 2011	PubMed	citation	PMID:21571254	pubmed	21571254	create date:2011/05/17 | first author:McClintock SM
Dysfunction of astrocyte connexins 30 and 43 in dorsal lateral prefrontal cortex of suicide completers.	/pubmed/21571253	Ernst C, Nagy C, Kim S, Yang JP, Deng X, Hellstrom IC, Choi KH, Gershenfeld H, Meaney MJ, Turecki G.	Biol Psychiatry. 2011 Aug 15;70(4):312-9. Epub 2011 May 14.	Biol Psychiatry. 2011	PubMed	citation	PMID:21571253	pubmed	21571253	create date:2011/05/17 | first author:Ernst C
Binge cocaine administration in adolescent rats affects amygdalar gene expression patterns and alters anxiety-related behavior in adulthood.	/pubmed/21571252	Sillivan SE, Black YD, Naydenov AV, Vassoler FR, Hanlin RP, Konradi C.	Biol Psychiatry. 2011 Sep 15;70(6):583-92. Epub 2011 May 14.	Biol Psychiatry. 2011	PubMed	citation	PMID:21571252	pubmed	21571252	create date:2011/05/17 | first author:Sillivan SE
Aversive imagery in panic disorder: agoraphobia severity, comorbidity, and defensive physiology.	/pubmed/21550590	McTeague LM, Lang PJ, Laplante MC, Bradley MM.	Biol Psychiatry. 2011 Sep 1;70(5):415-24. Epub 2011 May 8.	Biol Psychiatry. 2011	PubMed	citation	PMID:21550590	pubmed	21550590	create date:2011/05/10 | first author:McTeague LM
Varenicline and the evaluation of neuropsychiatric adverse events in smokers.	/pubmed/21550436	O'Malley SS.	Biol Psychiatry. 2011 Jun 1;69(11):1017-8. No abstract available.	Biol Psychiatry. 2011	PubMed	citation	PMID:21550436	pubmed	21550436	create date:2011/05/10 | first author:O'Malley SS
Merger fever: can two separate mechanisms work together to explain why we drink?	/pubmed/21550435	Holmes A.	Biol Psychiatry. 2011 Jun 1;69(11):1015-6. No abstract available.	Biol Psychiatry. 2011	PubMed	citation	PMID:21550435	pubmed	21550435	create date:2011/05/10 | first author:Holmes A
Cocaine and synaptic alterations in the nucleus accumbens.	/pubmed/21550434	Koya E, Hope BT.	Biol Psychiatry. 2011 Jun 1;69(11):1013-4. No abstract available.	Biol Psychiatry. 2011	PubMed	citation	PMID:21550434	pubmed	21550434	create date:2011/05/10 | first author:Koya E
The roles of dopamine and noradrenaline in the pathophysiology and treatment of attention-deficit/hyperactivity disorder.	/pubmed/21550021	Del Campo N, Chamberlain SR, Sahakian BJ, Robbins TW.	Biol Psychiatry. 2011 Jun 15;69(12):e145-57. Epub 2011 May 6. Review.	Biol Psychiatry. 2011	PubMed	citation	PMID:21550021	pubmed	21550021	create date:2011/05/10 | first author:Del Campo N
Changes in gray matter volume with rapid body weight changes in anorexia nervosa: a voxel-based morphometric study.	/pubmed/21550020	Suda M, Narita K, Takei Y, Aoyama Y, Takahashi K, Yuki N, Uehara T, Fukuda M, Mikuni M.	Biol Psychiatry. 2011 Oct 15;70(8):e35-6. Epub 2011 May 6. No abstract available.	Biol Psychiatry. 2011	PubMed	citation	PMID:21550020	pubmed	21550020	create date:2011/05/10 | first author:Suda M
Catechol-O-methyltransferase valine158methionine polymorphism moderates methylphenidate effects on oppositional symptoms in boys with attention-deficit/hyperactivity disorder.	/pubmed/21550019	Salatino-Oliveira A, Genro JP, Zeni C, Polanczyk GV, Chazan R, Guimarães AP, Callegari-Jacques SM, Rohde LA, Hutz MH.	Biol Psychiatry. 2011 Aug 1;70(3):216-21. Epub 2011 May 6.	Biol Psychiatry. 2011	PubMed	citation	PMID:21550019	pubmed	21550019	create date:2011/05/10 | first author:Salatino-Oliveira A
Glutamatergic gene expression is specifically reduced in thalamocortical projecting relay neurons in schizophrenia.	/pubmed/21549355	Sodhi MS, Simmons M, McCullumsmith R, Haroutunian V, Meador-Woodruff JH.	Biol Psychiatry. 2011 Oct 1;70(7):646-54. Epub 2011 May 6.	Biol Psychiatry. 2011	PubMed	citation	PMID:21549355	pubmed	21549355	create date:2011/05/10 | first author:Sodhi MS
White matter differences in monozygotic twins discordant or concordant for obsessive-compulsive symptoms: a combined diffusion tensor imaging/voxel-based morphometry study.	/pubmed/21549354	den Braber A, van 't Ent D, Boomsma DI, Cath DC, Veltman DJ, Thompson PM, de Geus EJ.	Biol Psychiatry. 2011 Nov 15;70(10):969-77. doi: 10.1016/j.biopsych.2011.03.029. Epub 2011 May 6.	Biol Psychiatry. 2011	PubMed	citation	PMID:21549354	pubmed	21549354	create date:2011/05/10 | first author:den Braber A
AKT signaling pathway in the nucleus accumbens mediates excessive alcohol drinking behaviors.	/pubmed/21549353	Neasta J, Ben Hamida S, Yowell QV, Carnicella S, Ron D.	Biol Psychiatry. 2011 Sep 15;70(6):575-82. Epub 2011 May 6.	Biol Psychiatry. 2011	PubMed	citation	PMID:21549353	pubmed	21549353	create date:2011/05/10 | first author:Neasta J
Cortical responses to a graded working memory challenge predict functional decline in mild cognitive impairment.	/pubmed/21546002	Kochan NA, Breakspear M, Valenzuela M, Slavin MJ, Brodaty H, Wen W, Trollor JN, Turner A, Crawford JD, Sachdev PS.	Biol Psychiatry. 2011 Jul 15;70(2):123-30. Epub 2011 May 5.	Biol Psychiatry. 2011	PubMed	citation	PMID:21546002	pubmed	21546002	create date:2011/05/07 | first author:Kochan NA
Bimodal distribution of polyunsaturated fatty acids in schizophrenia suggests two endophenotypes of the disorder.	/pubmed/21546001	Bentsen H, Solberg DK, Refsum H, Gran JM, Bøhmer T, Torjesen PA, Halvorsen O, Lingjærde O.	Biol Psychiatry. 2011 Jul 1;70(1):97-105. Epub 2011 May 5.	Biol Psychiatry. 2011	PubMed	citation	PMID:21546001	pubmed	21546001	create date:2011/05/07 | first author:Bentsen H
Atypical prefrontal connectivity in attention-deficit/hyperactivity disorder: pathway to disease or pathological end point?	/pubmed/21546000	Liston C, Cohen MM, Teslovich T, Levenson D, Casey BJ.	Biol Psychiatry. 2011 Jun 15;69(12):1168-77. Epub 2011 May 5. Review.	Biol Psychiatry. 2011	PubMed	citation	PMID:21546000	pubmed	21546000	create date:2011/05/07 | first author:Liston C
RELN rs7341475 and schizophrenia risk: confusing, yet somehow intriguing.	/pubmed/21532921	Tost H, Weinberger DR.	Biol Psychiatry. 2011 Mar 1;69(5):e19. No abstract available.	Biol Psychiatry. 2011	PubMed	citation	PMID:21532921	pubmed	21532921	create date:2011/05/03 | first author:Tost H
Kappa opioid receptor signaling in the basolateral amygdala regulates conditioned fear and anxiety in rats.	/pubmed/21531393	Knoll AT, Muschamp JW, Sillivan SE, Ferguson D, Dietz DM, Meloni EG, Carroll FI, Nestler EJ, Konradi C, Carlezon WA Jr.	Biol Psychiatry. 2011 Sep 1;70(5):425-33. Epub 2011 Apr 30.	Biol Psychiatry. 2011	PubMed	citation	PMID:21531393	pubmed	21531393	create date:2011/05/03 | first author:Knoll AT
Voltage-gated potassium channel antibody associated mood disorder without paraneoplastic disease.	/pubmed/21531392	Kitten S, Gupta N, Bloch RM, Dunham CK.	Biol Psychiatry. 2011 Aug 15;70(4):e15-7. Epub 2011 Apr 30. No abstract available.	Biol Psychiatry. 2011	PubMed	citation	PMID:21531392	pubmed	21531392	create date:2011/05/03 | first author:Kitten S
Right anterior cingulate cortical thickness and bilateral striatal volume correlate with child behavior checklist aggressive behavior scores in healthy children.	/pubmed/21531391	Ducharme S, Hudziak JJ, Botteron KN, Ganjavi H, Lepage C, Collins DL, Albaugh MD, Evans AC, Karama S; Brain Development Cooperative Group.	Biol Psychiatry. 2011 Aug 1;70(3):283-90. Epub 2011 Apr 30.	Biol Psychiatry. 2011	PubMed	citation	PMID:21531391	pubmed	21531391	create date:2011/05/03 | first author:Ducharme S
Diminished gray matter within the hypothalamus in autism disorder: a potential link to hormonal effects?	/pubmed/21531390	Kurth F, Narr KL, Woods RP, O'Neill J, Alger JR, Caplan R, McCracken JT, Toga AW, Levitt JG.	Biol Psychiatry. 2011 Aug 1;70(3):278-82. Epub 2011 May 4.	Biol Psychiatry. 2011	PubMed	citation	PMID:21531390	pubmed	21531390	create date:2011/05/03 | first author:Kurth F
Convergence of two independent mental disease genes on the protein level: recruitment of dysbindin to cell-invasive disrupted-in-schizophrenia 1 aggresomes.	/pubmed/21531389	Ottis P, Bader V, Trossbach SV, Kretzschmar H, Michel M, Leliveld SR, Korth C.	Biol Psychiatry. 2011 Oct 1;70(7):604-10. Epub 2011 May 4.	Biol Psychiatry. 2011	PubMed	citation	PMID:21531389	pubmed	21531389	create date:2011/05/03 | first author:Ottis P
Inverted-U-shaped dopamine actions on human working memory and cognitive control.	/pubmed/21531388	Cools R, D'Esposito M.	Biol Psychiatry. 2011 Jun 15;69(12):e113-25. Epub 2011 May 4. Review.	Biol Psychiatry. 2011	PubMed	citation	PMID:21531388	pubmed	21531388	create date:2011/05/03 | first author:Cools R
Corticolimbic function in impulsive aggressive behavior.	/pubmed/21531387	Coccaro EF, Sripada CS, Yanowitch RN, Phan KL.	Biol Psychiatry. 2011 Jun 15;69(12):1153-9. Epub 2011 May 4. Review.	Biol Psychiatry. 2011	PubMed	citation	PMID:21531387	pubmed	21531387	create date:2011/05/03 | first author:Coccaro EF
May posterror performance be a critical factor for behavioral deficits in attention-deficit/hyperactivity disorder?	/pubmed/21531386	Yordanova J, Kolev V, Albrecht B, Uebel H, Banaschewski T, Rothenberger A.	Biol Psychiatry. 2011 Aug 1;70(3):246-54. Epub 2011 Apr 30.	Biol Psychiatry. 2011	PubMed	citation	PMID:21531386	pubmed	21531386	create date:2011/05/03 | first author:Yordanova J
ANXA7, PPP3CB, DNAJC9, and ZMYND17 genes at chromosome 10q22 associated with the subgroup of schizophrenia with deficits in attention and executive function.	/pubmed/21531385	Liu CM, Fann CS, Chen CY, Liu YL, Oyang YJ, Yang WC, Chang CC, Wen CC, Chen WJ, Hwang TJ, Hsieh MH, Liu CC, Faraone SV, Tsuang MT, Hwu HG.	Biol Psychiatry. 2011 Jul 1;70(1):51-8. Epub 2011 Apr 30.	Biol Psychiatry. 2011	PubMed	citation	PMID:21531385	pubmed	21531385	create date:2011/05/03 | first author:Liu CM
Exaggerated brain activation during emotion processing in unaffected siblings of patients with schizophrenia.	/pubmed/21531384	van Buuren M, Vink M, Rapcencu AE, Kahn RS.	Biol Psychiatry. 2011 Jul 1;70(1):81-7. Epub 2011 Apr 30.	Biol Psychiatry. 2011	PubMed	citation	PMID:21531384	pubmed	21531384	create date:2011/05/03 | first author:van Buuren M
Suicidal behavior is associated with reduced corpus callosum area.	/pubmed/21531383	Cyprien F, Courtet P, Malafosse A, Maller J, Meslin C, Bonafé A, Le Bars E, de Champfleur NM, Ritchie K, Artero S.	Biol Psychiatry. 2011 Aug 15;70(4):320-6. Epub 2011 Apr 30.	Biol Psychiatry. 2011	PubMed	citation	PMID:21531383	pubmed	21531383	create date:2011/05/03 | first author:Cyprien F
Mood-linked responses in medial prefrontal cortex predict relapse in patients with recurrent unipolar depression.	/pubmed/21531382	Farb NA, Anderson AK, Bloch RT, Segal ZV.	Biol Psychiatry. 2011 Aug 15;70(4):366-72. Epub 2011 Apr 30.	Biol Psychiatry. 2011	PubMed	citation	PMID:21531382	pubmed	21531382	create date:2011/05/03 | first author:Farb NA
A quantitative-trait genome-wide association study of alcoholism risk in the community: findings and implications.	/pubmed/21529783	Heath AC, Whitfield JB, Martin NG, Pergadia ML, Goate AM, Lind PA, McEvoy BP, Schrage AJ, Grant JD, Chou YL, Zhu R, Henders AK, Medland SE, Gordon SD, Nelson EC, Agrawal A, Nyholt DR, Bucholz KK, Madden PA, Montgomery GW.	Biol Psychiatry. 2011 Sep 15;70(6):513-8. Epub 2011 May 6.	Biol Psychiatry. 2011	PubMed	citation	PMID:21529783	pubmed	21529783	create date:2011/05/03 | first author:Heath AC
Spatial attention, feature-based attention, and saccades: three sides of one coin?	/pubmed/21529782	Mazer JA.	Biol Psychiatry. 2011 Jun 15;69(12):1147-52. Epub 2011 May 6. Review.	Biol Psychiatry. 2011	PubMed	citation	PMID:21529782	pubmed	21529782	create date:2011/05/03 | first author:Mazer JA
Cognitive Neuroscience Treatment Research to Improve Cognition in Schizophrenia II: developing imaging biomarkers to enhance treatment development for schizophrenia and related disorders.	/pubmed/21529781	Carter CS, Barch DM, Bullmore E, Breiling J, Buchanan RW, Butler P, Cohen JD, Geyer M, Gollub R, Green MF, Jaeger J, Krystal JH, Moore H, Nuechterlein K, Robbins T, Silverstein S, Smith EE, Strauss M, Wykes T.	Biol Psychiatry. 2011 Jul 1;70(1):7-12. Epub 2011 May 6. Review.	Biol Psychiatry. 2011	PubMed	citation	PMID:21529781	pubmed	21529781	create date:2011/05/03 | first author:Carter CS
Induction of prolonged mania during ketamine therapy for reflex sympathetic dystrophy.	/pubmed/21529780	Ricke AK, Snook RJ, Anand A.	Biol Psychiatry. 2011 Aug 15;70(4):e13-4. Epub 2011 May 6. No abstract available.	Biol Psychiatry. 2011	PubMed	citation	PMID:21529780	pubmed	21529780	create date:2011/05/03 | first author:Ricke AK
Dopamine-glutamate interactions: a neural convergence mechanism of common schizophrenia risk variants.	/pubmed/21515141	Tost H, Meyer-Lindenberg A.	Biol Psychiatry. 2011 May 15;69(10):912-3. No abstract available.	Biol Psychiatry. 2011	PubMed	citation	PMID:21515141	pubmed	21515141	create date:2011/04/26 | first author:Tost H
Clinical and genetic high-risk paradigms: converging paths to psychosis meet in the temporal lobes.	/pubmed/21515140	Jalbrzikowski M, Bearden CE.	Biol Psychiatry. 2011 May 15;69(10):910-1. No abstract available.	Biol Psychiatry. 2011	PubMed	citation	PMID:21515140	pubmed	21515140	create date:2011/04/26 | first author:Jalbrzikowski M
Influence of the COMT genotype on working memory and brain activity changes during development.	/pubmed/21514925	Dumontheil I, Roggeman C, Ziermans T, Peyrard-Janvid M, Matsson H, Kere J, Klingberg T.	Biol Psychiatry. 2011 Aug 1;70(3):222-9. Epub 2011 Apr 22.	Biol Psychiatry. 2011	PubMed	citation	PMID:21514925	pubmed	21514925	create date:2011/04/26 | first author:Dumontheil I
Cognitively preserved subjects with transitional cerebrospinal fluid ß-amyloid 1-42 values have thicker cortex in Alzheimer's disease vulnerable areas.	/pubmed/21514924	Fortea J, Sala-Llonch R, Bartrés-Faz D, Lladó A, Solé-Padullés C, Bosch B, Antonell A, Olives J, Sanchez-Valle R, Molinuevo JL, Rami L.	Biol Psychiatry. 2011 Jul 15;70(2):183-90. Epub 2011 Apr 23.	Biol Psychiatry. 2011	PubMed	citation	PMID:21514924	pubmed	21514924	create date:2011/04/26 | first author:Fortea J
General and specific functional connectivity disturbances in first-episode schizophrenia during cognitive control performance.	/pubmed/21514570	Fornito A, Yoon J, Zalesky A, Bullmore ET, Carter CS.	Biol Psychiatry. 2011 Jul 1;70(1):64-72. Epub 2011 Apr 22.	Biol Psychiatry. 2011	PubMed	citation	PMID:21514570	pubmed	21514570	create date:2011/04/26 | first author:Fornito A
The AVPR1A gene and substance use disorders: association, replication, and functional evidence.	/pubmed/21514569	Maher BS, Vladimirov VI, Latendresse SJ, Thiselton DL, McNamee R, Kang M, Bigdeli TB, Chen X, Riley BP, Hettema JM, Chilcoat H, Heidbreder C, Muglia P, Murrelle EL, Dick DM, Aliev F, Agrawal A, Edenberg HJ, Kramer J, Nurnberger J, Tischfield JA, Devlin B, et al.	Biol Psychiatry. 2011 Sep 15;70(6):519-27. Epub 2011 Apr 22.	Biol Psychiatry. 2011	PubMed	citation	PMID:21514569	pubmed	21514569	create date:2011/04/26 | first author:Maher BS
Common sequence variants in the major histocompatibility complex region associate with cerebral ventricular size in schizophrenia.	/pubmed/21514568	Agartz I, Brown AA, Rimol LM, Hartberg CB, Dale AM, Melle I, Djurovic S, Andreassen OA.	Biol Psychiatry. 2011 Oct 1;70(7):696-8. Epub 2011 Apr 22.	Biol Psychiatry. 2011	PubMed	citation	PMID:21514568	pubmed	21514568	create date:2011/04/26 | first author:Agartz I
Abstracts of the 66th Annual Scientific Convention and Meeting of the Society of Biological Psychiatry. May 12-14, 2011.	/pubmed/21513031	[No authors listed]	Biol Psychiatry. 2011 May 1;69(9 Suppl):1-305. No abstract available.	Biol Psychiatry. 2011	PubMed	citation	PMID:21513031	pubmed	21513031	create date:2011/04/26
Title	URL	Description	Details	ShortDetails	Resource	Type	Identifiers	Db	EntrezUID	Properties
Rapid habituation of ventral striatal response to reward receipt in postpartum depression.	/pubmed/21507385	Moses-Kolko EL, Fraser D, Wisner KL, James JA, Saul AT, Fiez JA, Phillips ML.	Biol Psychiatry. 2011 Aug 15;70(4):395-9. Epub 2011 Apr 20.	Biol Psychiatry. 2011	PubMed	citation	PMID:21507385	pubmed	21507385	create date:2011/04/22 | first author:Moses-Kolko EL
Current source density measures of electroencephalographic alpha predict antidepressant treatment response.	/pubmed/21507383	Tenke CE, Kayser J, Manna CG, Fekri S, Kroppmann CJ, Schaller JD, Alschuler DM, Stewart JW, McGrath PJ, Bruder GE.	Biol Psychiatry. 2011 Aug 15;70(4):388-94. Epub 2011 Apr 20.	Biol Psychiatry. 2011	PubMed	citation	PMID:21507383	pubmed	21507383	create date:2011/04/22 | first author:Tenke CE
Strong association of the alcohol dehydrogenase 1B gene (ADH1B) with alcohol dependence and alcohol-induced medical diseases.	/pubmed/21497796	Li D, Zhao H, Gelernter J.	Biol Psychiatry. 2011 Sep 15;70(6):504-12. Epub 2011 Apr 17.	Biol Psychiatry. 2011	PubMed	citation	PMID:21497796	pubmed	21497796	create date:2011/04/19 | first author:Li D
The association of elevated body mass index with reduced brain volumes in first-episode mania.	/pubmed/21497795	Bond DJ, Lang DJ, Noronha MM, Kunz M, Torres IJ, Su W, Honer WG, Lam RW, Yatham LN.	Biol Psychiatry. 2011 Aug 15;70(4):381-7. Epub 2011 Apr 17.	Biol Psychiatry. 2011	PubMed	citation	PMID:21497795	pubmed	21497795	create date:2011/04/19 | first author:Bond DJ
A functional variant of the serotonin transporter gene (SLC6A4) moderates impulsive choice in attention-deficit/hyperactivity disorder boys and siblings.	/pubmed/21497794	Sonuga-Barke EJ, Kumsta R, Schlotz W, Lasky-Su J, Marco R, Miranda A, Mulas F, Oades RD, Banaschewski T, Mueller U, Andreou P, Christiansen H, Gabriels I, Uebel H, Kuntsi J, Franke B, Buitelaar J, Ebstein R, Gill M, Anney R, Roeyers H, Rothenberger A, et al.	Biol Psychiatry. 2011 Aug 1;70(3):230-6. Epub 2011 Apr 17.	Biol Psychiatry. 2011	PubMed	citation	PMID:21497794	pubmed	21497794	create date:2011/04/19 | first author:Sonuga-Barke EJ
Leucine-rich repeat genes and the fine-tuning of synapses.	/pubmed/21497681	Francks C.	Biol Psychiatry. 2011 May 1;69(9):820-1. No abstract available.	Biol Psychiatry. 2011	PubMed	citation	PMID:21497681	pubmed	21497681	create date:2011/04/19 | first author:Francks C
A complicated picture of oxytocin action in the central nervous system revealed.	/pubmed/21497680	Ring RH.	Biol Psychiatry. 2011 May 1;69(9):818-9. No abstract available.	Biol Psychiatry. 2011	PubMed	citation	PMID:21497680	pubmed	21497680	create date:2011/04/19 | first author:Ring RH
The erosion of phenotypic specificity in psychiatric genetics: emerging lessons from CNTNAP2.	/pubmed/21497679	State MW.	Biol Psychiatry. 2011 May 1;69(9):816-7. No abstract available.	Biol Psychiatry. 2011	PubMed	citation	PMID:21497679	pubmed	21497679	create date:2011/04/19 | first author:State MW
Variable global dysconnectivity and individual differences in schizophrenia.	/pubmed/21496789	Cole MW, Anticevic A, Repovs G, Barch D.	Biol Psychiatry. 2011 Jul 1;70(1):43-50. Epub 2011 Apr 15.	Biol Psychiatry. 2011	PubMed	citation	PMID:21496789	pubmed	21496789	create date:2011/04/19 | first author:Cole MW
Epstein-barr virus transformed DNA as a source of false positive findings in methylation studies of psychiatric conditions.	/pubmed/21496788	Aberg K, van den Oord EJ.	Biol Psychiatry. 2011 Sep 1;70(5):e25-6; author reply e27-8. Epub 2011 Apr 15. No abstract available.	Biol Psychiatry. 2011	PubMed	citation	PMID:21496788	pubmed	21496788	create date:2011/04/19 | first author:Aberg K
Childhood trauma associated with short leukocyte telomere length in posttraumatic stress disorder.	/pubmed/21489410	O'Donovan A, Epel E, Lin J, Wolkowitz O, Cohen B, Maguen S, Metzler T, Lenoci M, Blackburn E, Neylan TC.	Biol Psychiatry. 2011 Sep 1;70(5):465-71. Epub 2011 Apr 13.	Biol Psychiatry. 2011	PubMed	citation	PMID:21489410	pubmed	21489410	create date:2011/04/15 | first author:O'Donovan A
Cingulate, frontal, and parietal cortical dysfunction in attention-deficit/hyperactivity disorder.	/pubmed/21489409	Bush G.	Biol Psychiatry. 2011 Jun 15;69(12):1160-7. Epub 2011 Apr 13. Review.	Biol Psychiatry. 2011	PubMed	citation	PMID:21489409	pubmed	21489409	create date:2011/04/15 | first author:Bush G
Catecholamine influences on dorsolateral prefrontal cortical networks.	/pubmed/21489408	Arnsten AF.	Biol Psychiatry. 2011 Jun 15;69(12):e89-99. Epub 2011 Apr 13. Review.	Biol Psychiatry. 2011	PubMed	citation	PMID:21489408	pubmed	21489408	create date:2011/04/15 | first author:Arnsten AF
Deep brain stimulation of nucleus accumbens on heroin-seeking behaviors: a case report.	/pubmed/21489407	Zhou H, Xu J, Jiang J.	Biol Psychiatry. 2011 Jun 1;69(11):e41-2. Epub 2011 Apr 13. No abstract available.	Biol Psychiatry. 2011	PubMed	citation	PMID:21489407	pubmed	21489407	create date:2011/04/15 | first author:Zhou H
Type 1 equilibrative nucleoside transporter regulates ethanol drinking through accumbal N-methyl-D-aspartate receptor signaling.	/pubmed/21489406	Nam HW, Lee MR, Zhu Y, Wu J, Hinton DJ, Choi S, Kim T, Hammack N, Yin JC, Choi DS.	Biol Psychiatry. 2011 Jun 1;69(11):1043-51. Epub 2011 Apr 13.	Biol Psychiatry. 2011	PubMed	citation	PMID:21489406	pubmed	21489406	create date:2011/04/15 | first author:Nam HW
Genome-wide analysis shows increased frequency of copy number variation deletions in Dutch schizophrenia patients.	/pubmed/21489405	Buizer-Voskamp JE, Muntjewerff JW; Genetic Risk and Outcome in Psychosis (GROUP) Consortium Members, Strengman E, Sabatti C, Stefansson H, Vorstman JA, Ophoff RA.	Biol Psychiatry. 2011 Oct 1;70(7):655-62. Epub 2011 Apr 13.	Biol Psychiatry. 2011	PubMed	citation	PMID:21489405	pubmed	21489405	create date:2011/04/15 | first author:Buizer-Voskamp JE
Dose- and exposure-response to ketamine in depression.	/pubmed/21481846	Glue P, Gulati A, Le Nedelec M, Duffull S.	Biol Psychiatry. 2011 Aug 15;70(4):e9-10; author reply e11-2. Epub 2011 Apr 8. No abstract available.	Biol Psychiatry. 2011	PubMed	citation	PMID:21481846	pubmed	21481846	create date:2011/04/13 | first author:Glue P
Sex-specific role for adenylyl cyclase type 7 in alcohol dependence.	/pubmed/21481845	Desrivières S, Pronko SP, Lourdusamy A, Ducci F, Hoffman PL, Wodarz N, Ridinger M, Rietschel M, Zelenika D, Lathrop M, Schumann G, Tabakoff B.	Biol Psychiatry. 2011 Jun 1;69(11):1100-8. Epub 2011 Apr 8.	Biol Psychiatry. 2011	PubMed	citation	PMID:21481845	pubmed	21481845	create date:2011/04/13 | first author:Desrivières S
D-cycloserine facilitates socially reinforced learning in an animal model relevant to autism spectrum disorders.	/pubmed/21481844	Modi ME, Young LJ.	Biol Psychiatry. 2011 Aug 1;70(3):298-304. Epub 2011 Apr 8.	Biol Psychiatry. 2011	PubMed	citation	PMID:21481844	pubmed	21481844	create date:2011/04/13 | first author:Modi ME
Cocaine cues drive opposing context-dependent shifts in reward processing and emotional state.	/pubmed/21481843	Wheeler RA, Aragona BJ, Fuhrmann KA, Jones JL, Day JJ, Cacciapaglia F, Wightman RM, Carelli RM.	Biol Psychiatry. 2011 Jun 1;69(11):1067-74. Epub 2011 Apr 8.	Biol Psychiatry. 2011	PubMed	citation	PMID:21481843	pubmed	21481843	create date:2011/04/13 | first author:Wheeler RA
Hippocampal glutamate levels and striatal dopamine D(2/3) receptor occupancy in subjects at ultra high risk of psychosis.	/pubmed/21481842	Bloemen OJ, Gleich T, de Koning MB, da Silva Alvis F, de Haan L, Linszen DH, Booij J, van Amelsvoort TA.	Biol Psychiatry. 2011 Jul 1;70(1):e1-2; author reply e3. Epub 2011 Apr 8. No abstract available.	Biol Psychiatry. 2011	PubMed	citation	PMID:21481842	pubmed	21481842	create date:2011/04/13 | first author:Bloemen OJ
An examination of single nucleotide polymorphism selection prioritization strategies for tests of gene-gene interaction.	/pubmed/21481336	Moskvina V, Craddock N, Müller-Myhsok B, Kam-Thong T, Green E, Holmans P, Owen MJ, O'Donovan MC.	Biol Psychiatry. 2011 Jul 15;70(2):198-203. Epub 2011 Apr 9.	Biol Psychiatry. 2011	PubMed	citation	PMID:21481336	pubmed	21481336	create date:2011/04/13 | first author:Moskvina V
Impaired hierarchical control within the lateral prefrontal cortex in schizophrenia.	/pubmed/21481335	Barbalat G, Chambon V, Domenech PJ, Ody C, Koechlin E, Franck N, Farrer C.	Biol Psychiatry. 2011 Jul 1;70(1):73-80. Epub 2011 Apr 9.	Biol Psychiatry. 2011	PubMed	citation	PMID:21481335	pubmed	21481335	create date:2011/04/13 | first author:Barbalat G
Early adversity and hypothalamus-pituitary-adrenal axis function: cross-diagnostic common findings in different studies.	/pubmed/21474119	Sigalas PD, Watson S.	Biol Psychiatry. 2011 Sep 1;70(5):e29. Epub 2011 Apr 7. No abstract available.	Biol Psychiatry. 2011	PubMed	citation	PMID:21474119	pubmed	21474119	create date:2011/04/09 | first author:Sigalas PD
Oxytocin modulates amygdala, insula, and inferior frontal gyrus responses to infant crying: a randomized controlled trial.	/pubmed/21470595	Riem MM, Bakermans-Kranenburg MJ, Pieper S, Tops M, Boksem MA, Vermeiren RR, van Ijzendoorn MH, Rombouts SA.	Biol Psychiatry. 2011 Aug 1;70(3):291-7. Epub 2011 Apr 5.	Biol Psychiatry. 2011	PubMed	citation	PMID:21470595	pubmed	21470595	create date:2011/04/08 | first author:Riem MM
Neuropeptide Y opposes alcohol effects on gamma-aminobutyric acid release in amygdala and blocks the transition to alcohol dependence.	/pubmed/21459365	Gilpin NW, Misra K, Herman MA, Cruz MT, Koob GF, Roberto M.	Biol Psychiatry. 2011 Jun 1;69(11):1091-9. Epub 2011 Apr 3.	Biol Psychiatry. 2011	PubMed	citation	PMID:21459365	pubmed	21459365	create date:2011/04/05 | first author:Gilpin NW
Default-mode and task-positive network activity in major depressive disorder: implications for adaptive and maladaptive rumination.	/pubmed/21459364	Hamilton JP, Furman DJ, Chang C, Thomason ME, Dennis E, Gotlib IH.	Biol Psychiatry. 2011 Aug 15;70(4):327-33. Epub 2011 Apr 3.	Biol Psychiatry. 2011	PubMed	citation	PMID:21459364	pubmed	21459364	create date:2011/04/05 | first author:Hamilton JP
DCDC2, KIAA0319 and CMIP are associated with reading-related traits.	/pubmed/21457949	Scerri TS, Morris AP, Buckingham LL, Newbury DF, Miller LL, Monaco AP, Bishop DV, Paracchini S.	Biol Psychiatry. 2011 Aug 1;70(3):237-45. Epub 2011 Mar 31.	Biol Psychiatry. 2011	PubMed	citation	PMID:21457949	pubmed	21457949	create date:2011/04/05 | first author:Scerri TS
Antihypertensive therapy is associated with reduced rate of conversion to Alzheimer's disease in midregional proatrial natriuretic peptide stratified subjects with mild cognitive impairment.	/pubmed/21457948	Schneider P, Buerger K, Teipel S, Uspenskaya O, Hartmann O, Hansson O, Minthon L, Rujescu D, Moeller HJ, Zetterberg H, Blennow K, Ernst A, Bergmann A, Hampel H.	Biol Psychiatry. 2011 Jul 15;70(2):145-51. Epub 2011 Mar 31.	Biol Psychiatry. 2011	PubMed	citation	PMID:21457948	pubmed	21457948	create date:2011/04/05 | first author:Schneider P
Relationship between genetic variation in the glutaminase gene GLS1 and brain glutamine/glutamate ratio measured in vivo.	/pubmed/21457947	Öngür D, Haddad S, Prescot AP, Jensen JE, Siburian R, Cohen BM, Renshaw PF, Smoller JW.	Biol Psychiatry. 2011 Jul 15;70(2):169-74. Epub 2011 Mar 31.	Biol Psychiatry. 2011	PubMed	citation	PMID:21457947	pubmed	21457947	create date:2011/04/05 | first author:Öngür D
Are there progressive brain changes in schizophrenia? A meta-analysis of structural magnetic resonance imaging studies.	/pubmed/21457946	Olabi B, Ellison-Wright I, McIntosh AM, Wood SJ, Bullmore E, Lawrie SM.	Biol Psychiatry. 2011 Jul 1;70(1):88-96. Epub 2011 Mar 31.	Biol Psychiatry. 2011	PubMed	citation	PMID:21457946	pubmed	21457946	create date:2011/04/05 | first author:Olabi B
Remission prognosis for cognitive therapy for recurrent depression using the pupil: utility and neural correlates.	/pubmed/21447417	Siegle GJ, Steinhauer SR, Friedman ES, Thompson WS, Thase ME.	Biol Psychiatry. 2011 Apr 15;69(8):726-33.	Biol Psychiatry. 2011	PubMed	citation	PMID:21447417	pubmed	21447417	create date:2011/03/31 | first author:Siegle GJ
The tryptophan depletion challenge test in medical research: unresolved issues and broader implications for the use of physiological challenges to investigate and categorize disease.	/pubmed/21447416	Delgado PL.	Biol Psychiatry. 2011 Apr 15;69(8):718-9. No abstract available.	Biol Psychiatry. 2011	PubMed	citation	PMID:21447416	pubmed	21447416	create date:2011/03/31 | first author:Delgado PL
Serotonin and the neurochemistry of intimacy.	/pubmed/21447415	Bartz JA.	Biol Psychiatry. 2011 Apr 15;69(8):716-7. No abstract available.	Biol Psychiatry. 2011	PubMed	citation	PMID:21447415	pubmed	21447415	create date:2011/03/31 | first author:Bartz JA
The serotonin 1B receptor: a new target for depression therapeutics?	/pubmed/21447414	Murrough JW, Neumeister A.	Biol Psychiatry. 2011 Apr 15;69(8):714-5. No abstract available.	Biol Psychiatry. 2011	PubMed	citation	PMID:21447414	pubmed	21447414	create date:2011/03/31 | first author:Murrough JW
The complement control-related genes CSMD1 and CSMD2 associate to schizophrenia.	/pubmed/21439553	Håvik B, Le Hellard S, Rietschel M, Lybæk H, Djurovic S, Mattheisen M, Mühleisen TW, Degenhardt F, Priebe L, Maier W, Breuer R, Schulze TG, Agartz I, Melle I, Hansen T, Bramham CR, Nöthen MM, Stevens B, Werge T, Andreassen OA, Cichon S, Steen VM.	Biol Psychiatry. 2011 Jul 1;70(1):35-42. Epub 2011 Mar 24.	Biol Psychiatry. 2011	PubMed	citation	PMID:21439553	pubmed	21439553	create date:2011/03/29 | first author:Håvik B
Depression, hypothalamic pituitary adrenal axis, and hippocampal and entorhinal cortex volumes--the SMART Medea study.	/pubmed/21439552	Gerritsen L, Comijs HC, van der Graaf Y, Knoops AJ, Penninx BW, Geerlings MI.	Biol Psychiatry. 2011 Aug 15;70(4):373-80. Epub 2011 Mar 24.	Biol Psychiatry. 2011	PubMed	citation	PMID:21439552	pubmed	21439552	create date:2011/03/29 | first author:Gerritsen L
Deconstructing craving: dissociable cortical control of cue reactivity in nicotine addiction.	/pubmed/21429478	Scott D, Hiroi N.	Biol Psychiatry. 2011 Jun 1;69(11):1052-9. Epub 2011 Mar 23.	Biol Psychiatry. 2011	PubMed	citation	PMID:21429478	pubmed	21429478	create date:2011/03/25 | first author:Scott D
Trait-related decision-making impairment in the three phases of bipolar disorder.	/pubmed/21429477	Adida M, Jollant F, Clark L, Besnier N, Guillaume S, Kaladjian A, Mazzola-Pomietto P, Jeanningros R, Goodwin GM, Azorin JM, Courtet P.	Biol Psychiatry. 2011 Aug 15;70(4):357-65. Epub 2011 Mar 23.	Biol Psychiatry. 2011	PubMed	citation	PMID:21429477	pubmed	21429477	create date:2011/03/25 | first author:Adida M
Brain-derived neurotrophic factor predicts physical health in untreated patients with hepatitis C.	/pubmed/21429476	Modabbernia A, Ashrafi M, Keyvani H, Taslimi S, Poorkaveh A, Merat S, Poustchi H, Malekzadeh R.	Biol Psychiatry. 2011 Sep 1;70(5):e31-2. Epub 2011 Mar 23. No abstract available.	Biol Psychiatry. 2011	PubMed	citation	PMID:21429476	pubmed	21429476	create date:2011/03/25 | first author:Modabbernia A
White matter integrity in individuals at high genetic risk of bipolar disorder.	/pubmed/21429475	Sprooten E, Sussmann JE, Clugston A, Peel A, McKirdy J, Moorhead TW, Anderson S, Shand AJ, Giles S, Bastin ME, Hall J, Johnstone EC, Lawrie SM, McIntosh AM.	Biol Psychiatry. 2011 Aug 15;70(4):350-6. Epub 2011 Mar 23.	Biol Psychiatry. 2011	PubMed	citation	PMID:21429475	pubmed	21429475	create date:2011/03/25 | first author:Sprooten E
At-risk variant in TCF7L2 for type II diabetes increases risk of schizophrenia.	/pubmed/21414605	Hansen T, Ingason A, Djurovic S, Melle I, Fenger M, Gustafsson O, Jakobsen KD, Rasmussen HB, Tosato S, Rietschel M, Frank J, Owen M, Bonetto C, Suvisaari J, Thygesen JH, Pétursson H, Lönnqvist J, Sigurdsson E, Giegling I, Craddock N, O'Donovan MC, Ruggeri M, et al.	Biol Psychiatry. 2011 Jul 1;70(1):59-63. Epub 2011 Mar 16.	Biol Psychiatry. 2011	PubMed	citation	PMID:21414605	pubmed	21414605	create date:2011/03/19 | first author:Hansen T
Pharmacologic rescue of motivational deficit in an animal model of the negative symptoms of schizophrenia.	/pubmed/21414604	Simpson EH, Kellendonk C, Ward RD, Richards V, Lipatova O, Fairhurst S, Kandel ER, Balsam PD.	Biol Psychiatry. 2011 May 15;69(10):928-35. Epub 2011 Mar 16.	Biol Psychiatry. 2011	PubMed	citation	PMID:21414604	pubmed	21414604	create date:2011/03/19 | first author:Simpson EH
Voltage-dependent mania after subthalamic nucleus deep brain stimulation in Parkinson's disease: a case report.	/pubmed/21414603	Chopra A, Tye SJ, Lee KH, Matsumoto J, Klassen B, Adams AC, Stead M, Sampson S, Kall BA, Frye MA.	Biol Psychiatry. 2011 Jul 15;70(2):e5-7. Epub 2011 Mar 16. No abstract available.	Biol Psychiatry. 2011	PubMed	citation	PMID:21414603	pubmed	21414603	create date:2011/03/19 | first author:Chopra A
Developmental perspective on the role of genes in smoking risk.	/pubmed/21397743	Gelernter J.	Biol Psychiatry. 2011 Apr 1;69(7):616-7. No abstract available.	Biol Psychiatry. 2011	PubMed	citation	PMID:21397743	pubmed	21397743	create date:2011/03/15 | first author:Gelernter J
Small K channels: big targets for treating alcoholism?	/pubmed/21397742	Morikawa H, Harris RA.	Biol Psychiatry. 2011 Apr 1;69(7):614-5. No abstract available.	Biol Psychiatry. 2011	PubMed	citation	PMID:21397742	pubmed	21397742	create date:2011/03/15 | first author:Morikawa H
Deficits in reward system activation and impulsivity: a predisposing condition to alcoholism?	/pubmed/21397741	Duka T.	Biol Psychiatry. 2011 Apr 1;69(7):612-3. No abstract available.	Biol Psychiatry. 2011	PubMed	citation	PMID:21397741	pubmed	21397741	create date:2011/03/15 | first author:Duka T
Using computational patients to evaluate illness mechanisms in schizophrenia.	/pubmed/21397213	Hoffman RE, Grasemann U, Gueorguieva R, Quinlan D, Lane D, Miikkulainen R.	Biol Psychiatry. 2011 May 15;69(10):997-1005. Epub 2011 Mar 11.	Biol Psychiatry. 2011	PubMed	citation	PMID:21397213	pubmed	21397213	create date:2011/03/15 | first author:Hoffman RE
The molecular genetics of executive function: role of monoamine system genes.	/pubmed/21397212	Barnes JJ, Dean AJ, Nandam LS, O'Connell RG, Bellgrove MA.	Biol Psychiatry. 2011 Jun 15;69(12):e127-43. Epub 2011 Mar 11. Review.	Biol Psychiatry. 2011	PubMed	citation	PMID:21397212	pubmed	21397212	create date:2011/03/15 | first author:Barnes JJ
Perturbation in mitochondrial network dynamics and in complex I dependent cellular respiration in schizophrenia.	/pubmed/21397211	Rosenfeld M, Brenner-Lavie H, Ari SG, Kavushansky A, Ben-Shachar D.	Biol Psychiatry. 2011 May 15;69(10):980-8. Epub 2011 Mar 11.	Biol Psychiatry. 2011	PubMed	citation	PMID:21397211	pubmed	21397211	create date:2011/03/15 | first author:Rosenfeld M
Title	URL	Description	Details	ShortDetails	Resource	Type	Identifiers	Db	EntrezUID	Properties
Serotonergic activity influences the cognitive appraisal of close intimate relationships in healthy adults.	/pubmed/21396628	Bilderbeck AC, McCabe C, Wakeley J, McGlone F, Harris T, Cowen PJ, Rogers RD.	Biol Psychiatry. 2011 Apr 15;69(8):720-5.	Biol Psychiatry. 2011	PubMed	citation	PMID:21396628	pubmed	21396628	create date:2011/03/15 | first author:Bilderbeck AC
Genetic dissection of behavioral flexibility: reversal learning in mice.	/pubmed/21392734	Laughlin RE, Grant TL, Williams RW, Jentsch JD.	Biol Psychiatry. 2011 Jun 1;69(11):1109-16. Epub 2011 Mar 9.	Biol Psychiatry. 2011	PubMed	citation	PMID:21392734	pubmed	21392734	create date:2011/03/12 | first author:Laughlin RE
Auditory magnetic mismatch field latency: a biomarker for language impairment in autism.	/pubmed/21392733	Roberts TP, Cannon KM, Tavabi K, Blaskey L, Khan SY, Monroe JF, Qasmieh S, Levy SE, Edgar JC.	Biol Psychiatry. 2011 Aug 1;70(3):263-9. Epub 2011 Mar 9.	Biol Psychiatry. 2011	PubMed	citation	PMID:21392733	pubmed	21392733	create date:2011/03/12 | first author:Roberts TP
Tryptophan depletion and emotional processing in healthy volunteers at high risk for depression.	/pubmed/21377656	Feder A, Skipper J, Blair JR, Buchholz K, Mathew SJ, Schwarz M, Doucette JT, Alonso A, Collins KA, Neumeister A, Charney DS.	Biol Psychiatry. 2011 Apr 15;69(8):804-7. Epub 2011 Mar 5.	Biol Psychiatry. 2011	PubMed	citation	PMID:21377656	pubmed	21377656	create date:2011/03/08 | first author:Feder A
Early, time-dependent disturbances of hippocampal synaptic transmission and plasticity after in utero immune challenge.	/pubmed/21377655	Escobar M, Crouzin N, Cavalier M, Quentin J, Roussel J, Lanté F, Batista-Novais AR, Cohen-Solal C, De Jesus Ferreira MC, Guiramand J, Barbanel G, Vignes M.	Biol Psychiatry. 2011 Nov 15;70(10):992-9. doi: 10.1016/j.biopsych.2011.01.009. Epub 2011 Mar 5.	Biol Psychiatry. 2011	PubMed	citation	PMID:21377655	pubmed	21377655	create date:2011/03/08 | first author:Escobar M
Cell type-specific alterations in the nucleus accumbens by repeated exposures to cocaine.	/pubmed/21377654	Kim J, Park BH, Lee JH, Park SK, Kim JH.	Biol Psychiatry. 2011 Jun 1;69(11):1026-34. Epub 2011 Mar 5.	Biol Psychiatry. 2011	PubMed	citation	PMID:21377654	pubmed	21377654	create date:2011/03/08 | first author:Kim J
Implicit memory in schizophrenia: the problem that will not go away.	/pubmed/21377653	Vakalopoulos C.	Biol Psychiatry. 2011 May 15;69(10):e33; author reply e35. Epub 2011 Mar 5. No abstract available.	Biol Psychiatry. 2011	PubMed	citation	PMID:21377653	pubmed	21377653	create date:2011/03/08 | first author:Vakalopoulos C
Frontal hyperconnectivity related to discounting and reversal learning in cocaine subjects.	/pubmed/21371689	Camchong J, MacDonald AW 3rd, Nelson B, Bell C, Mueller BA, Specker S, Lim KO.	Biol Psychiatry. 2011 Jun 1;69(11):1117-23. Epub 2011 Mar 2.	Biol Psychiatry. 2011	PubMed	citation	PMID:21371689	pubmed	21371689	create date:2011/03/05 | first author:Camchong J
The serotonin transporter and emotionality: risk, resilience, and new therapeutic opportunities.	/pubmed/21353836	Murrough JW, Charney DS.	Biol Psychiatry. 2011 Mar 15;69(6):510-2. No abstract available.	Biol Psychiatry. 2011	PubMed	citation	PMID:21353836	pubmed	21353836	create date:2011/03/01 | first author:Murrough JW
Toward a novel endogenous anxiolytic factor, fibroblast growth factor 2.	/pubmed/21353835	Salmaso N, Vaccarino FM.	Biol Psychiatry. 2011 Mar 15;69(6):508-9. No abstract available.	Biol Psychiatry. 2011	PubMed	citation	PMID:21353835	pubmed	21353835	create date:2011/03/01 | first author:Salmaso N
Who's afraid of anxiety genetics?	/pubmed/21353834	Smoller JW.	Biol Psychiatry. 2011 Mar 15;69(6):506-7. No abstract available.	Biol Psychiatry. 2011	PubMed	citation	PMID:21353834	pubmed	21353834	create date:2011/03/01 | first author:Smoller JW
Effects of serotonin reuptake inhibitors on heart rate variability: methodological issues, medical comorbidity, and clinical relevance.	/pubmed/21353666	Kemp AH, Quintana DS, Malhi GS.	Biol Psychiatry. 2011 Apr 15;69(8):e25-6; author reply e27-8. Epub 2011 Feb 26. No abstract available.	Biol Psychiatry. 2011	PubMed	citation	PMID:21353666	pubmed	21353666	create date:2011/03/01 | first author:Kemp AH
The importance of serotonin for orbitofrontal function.	/pubmed/21353665	Roberts AC.	Biol Psychiatry. 2011 Jun 15;69(12):1185-91. Epub 2011 Feb 26. Review.	Biol Psychiatry. 2011	PubMed	citation	PMID:21353665	pubmed	21353665	create date:2011/03/01 | first author:Roberts AC
Serotonin 1B autoreceptors originating in the caudal dorsal raphe nucleus reduce expression of fear and depression-like behavior.	/pubmed/21353664	McDevitt RA, Hiroi R, Mackenzie SM, Robin NC, Cohn A, Kim JJ, Neumaier JF.	Biol Psychiatry. 2011 Apr 15;69(8):780-7. Epub 2011 Feb 26.	Biol Psychiatry. 2011	PubMed	citation	PMID:21353664	pubmed	21353664	create date:2011/03/01 | first author:McDevitt RA
Evidence of sex-modulated association of ZNF804A with schizophrenia.	/pubmed/21349497	Zhang F, Chen Q, Ye T, Lipska BK, Straub RE, Vakkalanka R, Rujescu D, St Clair D, Hyde TM, Bigelow L, Kleinman JE, Weinberger DR.	Biol Psychiatry. 2011 May 15;69(10):914-7. Epub 2011 Feb 24.	Biol Psychiatry. 2011	PubMed	citation	PMID:21349497	pubmed	21349497	create date:2011/02/26 | first author:Zhang F
Using brain imaging measures in studies of procognitive pharmacologic agents in schizophrenia: psychometric and quality assurance considerations.	/pubmed/21334602	Barch DM, Mathalon DH.	Biol Psychiatry. 2011 Jul 1;70(1):13-8. Epub 2011 Feb 21. Review.	Biol Psychiatry. 2011	PubMed	citation	PMID:21334602	pubmed	21334602	create date:2011/02/22 | first author:Barch DM
Retinoid x receptor gamma is implicated in docosahexaenoic acid modulation of despair behaviors and working memory in mice.	/pubmed/21334601	Wietrzych-Schindler M, Szyszka-Niagolov M, Ohta K, Endo Y, Pérez E, de Lera AR, Chambon P, Krezel W.	Biol Psychiatry. 2011 Apr 15;69(8):788-94. Epub 2011 Feb 21.	Biol Psychiatry. 2011	PubMed	citation	PMID:21334601	pubmed	21334601	create date:2011/02/22 | first author:Wietrzych-Schindler M
β-Adrenergic receptors enhance excitatory transmission in the bed nucleus of the stria terminalis through a corticotrophin-releasing factor receptor-dependent and cocaine-regulated mechanism.	/pubmed/21334600	Nobis WP, Kash TL, Silberman Y, Winder DG.	Biol Psychiatry. 2011 Jun 1;69(11):1083-90. Epub 2011 Feb 21.	Biol Psychiatry. 2011	PubMed	citation	PMID:21334600	pubmed	21334600	create date:2011/02/22 | first author:Nobis WP
Depression, anxiety, and arterial stiffness.	/pubmed/21334599	Seldenrijk A, van Hout HP, van Marwijk HW, de Groot E, Gort J, Rustemeijer C, Diamant M, Penninx BW.	Biol Psychiatry. 2011 Apr 15;69(8):795-803. Epub 2011 Feb 21.	Biol Psychiatry. 2011	PubMed	citation	PMID:21334599	pubmed	21334599	create date:2011/02/22 | first author:Seldenrijk A
Lethal forethought: delayed reward discounting differentiates high- and low-lethality suicide attempts in old age.	/pubmed/21329911	Dombrovski AY, Szanto K, Siegle GJ, Wallace ML, Forman SD, Sahakian B, Reynolds CF 3rd, Clark L.	Biol Psychiatry. 2011 Jul 15;70(2):138-44. Epub 2011 Feb 16.	Biol Psychiatry. 2011	PubMed	citation	PMID:21329911	pubmed	21329911	create date:2011/02/19 | first author:Dombrovski AY
Synaptic adaptations in the nucleus accumbens caused by experiences linked to relapse.	/pubmed/21329910	Rothwell PE, Kourrich S, Thomas MJ.	Biol Psychiatry. 2011 Jun 1;69(11):1124-6. Epub 2011 Feb 16.	Biol Psychiatry. 2011	PubMed	citation	PMID:21329910	pubmed	21329910	create date:2011/02/19 | first author:Rothwell PE
Pharmacological enhancement of cognition in individuals with schizophrenia.	/pubmed/21316514	Lewis DA.	Biol Psychiatry. 2011 Mar 1;69(5):397-8. No abstract available.	Biol Psychiatry. 2011	PubMed	citation	PMID:21316514	pubmed	21316514	create date:2011/02/15 | first author:Lewis DA
Gating in schizophrenia: from genes to cognition (to real world function?).	/pubmed/21316513	Braff DL.	Biol Psychiatry. 2011 Mar 1;69(5):395-6. No abstract available.	Biol Psychiatry. 2011	PubMed	citation	PMID:21316513	pubmed	21316513	create date:2011/02/15 | first author:Braff DL
A review of functional brain imaging correlates of successful cognitive aging.	/pubmed/21316037	Eyler LT, Sherzai A, Kaup AR, Jeste DV.	Biol Psychiatry. 2011 Jul 15;70(2):115-22. Epub 2011 Feb 11. Review.	Biol Psychiatry. 2011	PubMed	citation	PMID:21316037	pubmed	21316037	create date:2011/02/15 | first author:Eyler LT
Animal models of obsessive-compulsive disorder.	/pubmed/21316035	Abramowitz JS, Taylor S, McKay D, Deacon BJ.	Biol Psychiatry. 2011 May 1;69(9):e29-30; author reply e31-2. Epub 2011 Feb 11. No abstract available.	Biol Psychiatry. 2011	PubMed	citation	PMID:21316035	pubmed	21316035	create date:2011/02/15 | first author:Abramowitz JS
Age-related increase in inferior frontal gyrus activity and social functioning in autism spectrum disorder.	/pubmed/21310395	Bastiaansen JA, Thioux M, Nanetti L, van der Gaag C, Ketelaars C, Minderaa R, Keysers C.	Biol Psychiatry. 2011 May 1;69(9):832-8. Epub 2011 Feb 18.	Biol Psychiatry. 2011	PubMed	citation	PMID:21310395	pubmed	21310395	create date:2011/02/12 | first author:Bastiaansen JA
Efficacy and safety of transcranial direct current stimulation in major depression.	/pubmed/21310394	Dell'Osso B, Priori A, Altamura AC.	Biol Psychiatry. 2011 Apr 15;69(8):e23-4. Epub 2011 Feb 18. No abstract available.	Biol Psychiatry. 2011	PubMed	citation	PMID:21310394	pubmed	21310394	create date:2011/02/12 | first author:Dell'Osso B
Pharmacologic rescue of impaired cognitive flexibility, social deficits, increased aggression, and seizure susceptibility in oxytocin receptor null mice: a neurobehavioral model of autism.	/pubmed/21306704	Sala M, Braida D, Lentini D, Busnelli M, Bulgheroni E, Capurro V, Finardi A, Donzelli A, Pattini L, Rubino T, Parolaro D, Nishimori K, Parenti M, Chini B.	Biol Psychiatry. 2011 May 1;69(9):875-82. Epub 2011 Feb 21.	Biol Psychiatry. 2011	PubMed	citation	PMID:21306704	pubmed	21306704	create date:2011/02/11 | first author:Sala M
A double-blind randomized placebo-controlled pilot study of neuropsychiatric adverse events in abstinent smokers treated with varenicline or placebo.	/pubmed/21295286	Garza D, Murphy M, Tseng LJ, Riordan HJ, Chatterjee A.	Biol Psychiatry. 2011 Jun 1;69(11):1075-82. Epub 2011 Feb 3.	Biol Psychiatry. 2011	PubMed	citation	PMID:21295286	pubmed	21295286	create date:2011/02/08 | first author:Garza D
Effects of cue-exposure treatment on neural cue reactivity in alcohol dependence: a randomized trial.	/pubmed/21292243	Vollstädt-Klein S, Loeber S, Kirsch M, Bach P, Richter A, Bühler M, von der Goltz C, Hermann D, Mann K, Kiefer F.	Biol Psychiatry. 2011 Jun 1;69(11):1060-6. Epub 2011 Feb 3.	Biol Psychiatry. 2011	PubMed	citation	PMID:21292243	pubmed	21292243	create date:2011/02/05 | first author:Vollstädt-Klein S
Glutamate N-methyl-D-aspartate receptor antagonists rapidly reverse behavioral and synaptic deficits caused by chronic stress exposure.	/pubmed/21292242	Li N, Liu RJ, Dwyer JM, Banasr M, Lee B, Son H, Li XY, Aghajanian G, Duman RS.	Biol Psychiatry. 2011 Apr 15;69(8):754-61. Epub 2011 Feb 3.	Biol Psychiatry. 2011	PubMed	citation	PMID:21292242	pubmed	21292242	create date:2011/02/05 | first author:Li N
Imaging changes in glutamate transmission in vivo with the metabotropic glutamate receptor 5 tracer [11C] ABP688 and N-acetylcysteine challenge.	/pubmed/21288506	Miyake N, Skinbjerg M, Easwaramoorthy B, Kumar D, Girgis RR, Xu X, Slifstein M, Abi-Dargham A.	Biol Psychiatry. 2011 May 1;69(9):822-4. Epub 2011 Feb 2.	Biol Psychiatry. 2011	PubMed	citation	PMID:21288506	pubmed	21288506	create date:2011/02/04 | first author:Miyake N
Dysfunction of preattentive visual information processing among patients with major depressive disorder.	/pubmed/21288505	Chang Y, Xu J, Shi N, Pang X, Zhang B, Cai Z.	Biol Psychiatry. 2011 Apr 15;69(8):742-7. Epub 2011 Feb 2.	Biol Psychiatry. 2011	PubMed	citation	PMID:21288505	pubmed	21288505	create date:2011/02/04 | first author:Chang Y
Chronic low-grade inflammation in elderly persons is associated with altered tryptophan and tyrosine metabolism: role in neuropsychiatric symptoms.	/pubmed/21277567	Capuron L, Schroecksnadel S, Féart C, Aubert A, Higueret D, Barberger-Gateau P, Layé S, Fuchs D.	Biol Psychiatry. 2011 Jul 15;70(2):175-82. Epub 2011 Jan 31.	Biol Psychiatry. 2011	PubMed	citation	PMID:21277567	pubmed	21277567	create date:2011/02/01 | first author:Capuron L
Acute hydrocortisone treatment increases anxiety but not fear in healthy volunteers: a fear-potentiated startle study.	/pubmed/21277566	Grillon C, Heller R, Hirschhorn E, Kling MA, Pine DS, Schulkin J, Vythilingam M.	Biol Psychiatry. 2011 Mar 15;69(6):549-55. Epub 2011 Jan 31.	Biol Psychiatry. 2011	PubMed	citation	PMID:21277566	pubmed	21277566	create date:2011/02/01 | first author:Grillon C
Mapping repetition suppression of the N100 evoked response to the human cerebral cortex.	/pubmed/21276965	Boutros NN, Gjini K, Urbach H, Pflieger ME.	Biol Psychiatry. 2011 May 1;69(9):883-9. Epub 2011 Jan 28.	Biol Psychiatry. 2011	PubMed	citation	PMID:21276965	pubmed	21276965	create date:2011/02/01 | first author:Boutros NN
Activation of nuclear PPARγ receptors by the antidiabetic agent pioglitazone suppresses alcohol drinking and relapse to alcohol seeking.	/pubmed/21276964	Stopponi S, Somaini L, Cippitelli A, Cannella N, Braconi S, Kallupi M, Ruggeri B, Heilig M, Demopulos G, Gaitanaris G, Massi M, Ciccocioppo R.	Biol Psychiatry. 2011 Apr 1;69(7):642-9. Epub 2011 Jan 31.	Biol Psychiatry. 2011	PubMed	citation	PMID:21276964	pubmed	21276964	create date:2011/02/01 | first author:Stopponi S
Is our self nothing but reward?	/pubmed/21276963	Northoff G, Hayes DJ.	Biol Psychiatry. 2011 Jun 1;69(11):1019-25. Epub 2011 Jan 31. Review.	Biol Psychiatry. 2011	PubMed	citation	PMID:21276963	pubmed	21276963	create date:2011/02/01 | first author:Northoff G
Dysfunctional reward circuitry in obsessive-compulsive disorder.	/pubmed/21272861	Figee M, Vink M, de Geus F, Vulink N, Veltman DJ, Westenberg H, Denys D.	Biol Psychiatry. 2011 May 1;69(9):867-74. Epub 2011 Jan 26.	Biol Psychiatry. 2011	PubMed	citation	PMID:21272861	pubmed	21272861	create date:2011/01/29 | first author:Figee M
Structural trait markers of bipolar disorder: disruption of white matter integrity and localized gray matter abnormalities in anterior fronto-limbic regions.	/pubmed/21272736	Bora E, Pantelis C.	Biol Psychiatry. 2011 Feb 15;69(4):299-300. No abstract available.	Biol Psychiatry. 2011	PubMed	citation	PMID:21272736	pubmed	21272736	create date:2011/01/29 | first author:Bora E
Genetic variation in PCLO is associated with prefrontal cortex expression and bipolar disorder.	/pubmed/21272735	Kleinman JE.	Biol Psychiatry. 2011 Feb 15;69(4):298. No abstract available.	Biol Psychiatry. 2011	PubMed	citation	PMID:21272735	pubmed	21272735	create date:2011/01/29 | first author:Kleinman JE
Removing the A2 criteria will not rescue posttraumatic stress disorder.	/pubmed/21257159	Nielssen OB, Large MM.	Biol Psychiatry. 2011 Sep 1;70(5):e21; author reply e23. Epub 2011 Jan 22. No abstract available.	Biol Psychiatry. 2011	PubMed	citation	PMID:21257159	pubmed	21257159	create date:2011/01/25 | first author:Nielssen OB
Increased amygdala response to positive social feedback in young people with major depressive disorder.	/pubmed/21257158	Davey CG, Allen NB, Harrison BJ, Yücel M.	Biol Psychiatry. 2011 Apr 15;69(8):734-41. Epub 2011 Jan 22.	Biol Psychiatry. 2011	PubMed	citation	PMID:21257158	pubmed	21257158	create date:2011/01/25 | first author:Davey CG
Folding of the prefrontal cortex in schizophrenia: regional differences in gyrification.	/pubmed/21257157	Palaniyappan L, Mallikarjun P, Joseph V, White TP, Liddle PF.	Biol Psychiatry. 2011 May 15;69(10):974-9. Epub 2011 Jan 22.	Biol Psychiatry. 2011	PubMed	citation	PMID:21257157	pubmed	21257157	create date:2011/01/25 | first author:Palaniyappan L
The role of norepinephrine in differential response to stress in an animal model of posttraumatic stress disorder.	/pubmed/21251647	Olson VG, Rockett HR, Reh RK, Redila VA, Tran PM, Venkov HA, Defino MC, Hague C, Peskind ER, Szot P, Raskind MA.	Biol Psychiatry. 2011 Sep 1;70(5):441-8. Epub 2011 Jan 20.	Biol Psychiatry. 2011	PubMed	citation	PMID:21251647	pubmed	21251647	create date:2011/01/22 | first author:Olson VG
Reduced interhemispheric resting state functional connectivity in cocaine addiction.	/pubmed/21251646	Kelly C, Zuo XN, Gotimer K, Cox CL, Lynch L, Brock D, Imperati D, Garavan H, Rotrosen J, Castellanos FX, Milham MP.	Biol Psychiatry. 2011 Apr 1;69(7):684-92. Epub 2011 Jan 20.	Biol Psychiatry. 2011	PubMed	citation	PMID:21251646	pubmed	21251646	create date:2011/01/22 | first author:Kelly C
Activation of thalamocortical networks by the N-methyl-D-aspartate receptor antagonist phencyclidine: reversal by clozapine.	/pubmed/21251645	Santana N, Troyano-Rodriguez E, Mengod G, Celada P, Artigas F.	Biol Psychiatry. 2011 May 15;69(10):918-27. Epub 2011 Jan 20.	Biol Psychiatry. 2011	PubMed	citation	PMID:21251645	pubmed	21251645	create date:2011/01/22 | first author:Santana N
Developmental trajectories of the corpus callosum in attention-deficit/hyperactivity disorder.	/pubmed/21247556	Gilliam M, Stockman M, Malek M, Sharp W, Greenstein D, Lalonde F, Clasen L, Giedd J, Rapoport J, Shaw P.	Biol Psychiatry. 2011 May 1;69(9):839-46. Epub 2011 Jan 17.	Biol Psychiatry. 2011	PubMed	citation	PMID:21247556	pubmed	21247556	create date:2011/01/21 | first author:Gilliam M
De novo SYNGAP1 mutations in nonsyndromic intellectual disability and autism.	/pubmed/21237447	Hamdan FF, Daoud H, Piton A, Gauthier J, Dobrzeniecka S, Krebs MO, Joober R, Lacaille JC, Nadeau A, Milunsky JM, Wang Z, Carmant L, Mottron L, Beauchamp MH, Rouleau GA, Michaud JL.	Biol Psychiatry. 2011 May 1;69(9):898-901. Epub 2011 Jan 15.	Biol Psychiatry. 2011	PubMed	citation	PMID:21237447	pubmed	21237447	create date:2011/01/18 | first author:Hamdan FF
With great power comes great responsibility: meta-analytic proof for a timeless insight.	/pubmed/21216394	Wacker J.	Biol Psychiatry. 2011 May 15;69(10):e37; author reply e39. Epub 2011 Jan 8. No abstract available.	Biol Psychiatry. 2011	PubMed	citation	PMID:21216394	pubmed	21216394	create date:2011/01/11 | first author:Wacker J
Title	URL	Description	Details	ShortDetails	Resource	Type	Identifiers	Db	EntrezUID	Properties
Persistent changes in ability to express long-term potentiation/depression in the rat hippocampus after juvenile/adult stress.	/pubmed/21216393	Maggio N, Segal M.	Biol Psychiatry. 2011 Apr 15;69(8):748-53. Epub 2011 Jan 8.	Biol Psychiatry. 2011	PubMed	citation	PMID:21216393	pubmed	21216393	create date:2011/01/11 | first author:Maggio N
Abnormalities of neuronal oscillations and temporal integration to low- and high-frequency auditory stimulation in schizophrenia.	/pubmed/21216392	Hamm JP, Gilmore CS, Picchetti NA, Sponheim SR, Clementz BA.	Biol Psychiatry. 2011 May 15;69(10):989-96. Epub 2011 Jan 8.	Biol Psychiatry. 2011	PubMed	citation	PMID:21216392	pubmed	21216392	create date:2011/01/11 | first author:Hamm JP
Reversible palmitoylation regulates surface stability of AMPA receptors in the nucleus accumbens in response to cocaine in vivo.	/pubmed/21216391	Van Dolah DK, Mao LM, Shaffer C, Guo ML, Fibuch EE, Chu XP, Buch S, Wang JQ.	Biol Psychiatry. 2011 Jun 1;69(11):1035-42. Epub 2011 Jan 8.	Biol Psychiatry. 2011	PubMed	citation	PMID:21216391	pubmed	21216391	create date:2011/01/11 | first author:Van Dolah DK
The CREB1-BDNF-NTRK2 pathway in depression: multiple gene-cognition-environment interactions.	/pubmed/21215389	Juhasz G, Dunham JS, McKie S, Thomas E, Downey D, Chase D, Lloyd-Williams K, Toth ZG, Platt H, Mekli K, Payton A, Elliott R, Williams SR, Anderson IM, Deakin JF.	Biol Psychiatry. 2011 Apr 15;69(8):762-71. Epub 2011 Jan 7.	Biol Psychiatry. 2011	PubMed	citation	PMID:21215389	pubmed	21215389	create date:2011/01/11 | first author:Juhasz G
A role for ΔFosB in calorie restriction-induced metabolic changes.	/pubmed/21215388	Vialou V, Cui H, Perello M, Mahgoub M, Yu HG, Rush AJ, Pranav H, Jung S, Yangisawa M, Zigman JM, Elmquist JK, Nestler EJ, Lutter M.	Biol Psychiatry. 2011 Jul 15;70(2):204-7. Epub 2011 Jan 7.	Biol Psychiatry. 2011	PubMed	citation	PMID:21215388	pubmed	21215388	create date:2011/01/11 | first author:Vialou V
IQ, educational attainment, memory and plasma lipids: associations with apolipoprotein E genotype in 5995 children.	/pubmed/21215387	Taylor AE, Guthrie PA, Smith GD, Golding J, Sattar N, Hingorani AD, Deanfield JE, Day IN.	Biol Psychiatry. 2011 Jul 15;70(2):152-8. Epub 2011 Jan 7.	Biol Psychiatry. 2011	PubMed	citation	PMID:21215387	pubmed	21215387	create date:2011/01/11 | first author:Taylor AE
Short-hairpin RNA silencing of endogenous fibroblast growth factor 2 in rat hippocampus increases anxiety behavior.	/pubmed/21215386	Eren-Koçak E, Turner CA, Watson SJ, Akil H.	Biol Psychiatry. 2011 Mar 15;69(6):534-40. Epub 2011 Jan 7.	Biol Psychiatry. 2011	PubMed	citation	PMID:21215386	pubmed	21215386	create date:2011/01/11 | first author:Eren-Koçak E
A neurophysiological dissociation between monitoring one's own and others' actions in psychopathy.	/pubmed/21215385	Brazil IA, Mars RB, Bulten BH, Buitelaar JK, Verkes RJ, De Bruijn ER.	Biol Psychiatry. 2011 Apr 1;69(7):693-9. Epub 2011 Jan 7.	Biol Psychiatry. 2011	PubMed	citation	PMID:21215385	pubmed	21215385	create date:2011/01/11 | first author:Brazil IA
Interactive effects of DAOA (G72) and catechol-O-methyltransferase on neurophysiology in prefrontal cortex.	/pubmed/21215384	Nixon DC, Prust MJ, Sambataro F, Tan HY, Mattay VS, Weinberger DR, Callicott JH.	Biol Psychiatry. 2011 May 15;69(10):1006-8. Epub 2011 Jan 7.	Biol Psychiatry. 2011	PubMed	citation	PMID:21215384	pubmed	21215384	create date:2011/01/11 | first author:Nixon DC
Emotional vulnerability in borderline personality disorder is cue specific and modulated by traumatization.	/pubmed/21211792	Limberg A, Barnow S, Freyberger HJ, Hamm AO.	Biol Psychiatry. 2011 Mar 15;69(6):574-82. Epub 2011 Jan 6.	Biol Psychiatry. 2011	PubMed	citation	PMID:21211792	pubmed	21211792	create date:2011/01/08 | first author:Limberg A
Increased glutamatergic synaptic transmission in the amygdala of drug abusers.	/pubmed/21199709	Rayport S.	Biol Psychiatry. 2011 Feb 1;69(3):199-200. No abstract available.	Biol Psychiatry. 2011	PubMed	citation	PMID:21199709	pubmed	21199709	create date:2011/01/05 | first author:Rayport S
Computerized cognitive remediation treatment for substance abuse disorders.	/pubmed/21199708	Wexler BE.	Biol Psychiatry. 2011 Feb 1;69(3):197-8. No abstract available.	Biol Psychiatry. 2011	PubMed	citation	PMID:21199708	pubmed	21199708	create date:2011/01/05 | first author:Wexler BE
Neuronal correlates of cognitive reappraisal in borderline patients with affective instability.	/pubmed/21195392	Schulze L, Domes G, Krüger A, Berger C, Fleischer M, Prehn K, Schmahl C, Grossmann A, Hauenstein K, Herpertz SC.	Biol Psychiatry. 2011 Mar 15;69(6):564-73. Epub 2010 Dec 31.	Biol Psychiatry. 2011	PubMed	citation	PMID:21195392	pubmed	21195392	create date:2011/01/05 | first author:Schulze L
Association of reelin (RELN) single nucleotide polymorphism rs7341475 with prepulse inhibition in the Jewish Israeli population.	/pubmed/21195391	Greenbaum L, Levin R, Lerer E, Alkelai A, Kohn Y, Heresco-Levy U, Ebstein RP, Lerer B.	Biol Psychiatry. 2011 Mar 1;69(5):e17-8; author reply e19. Epub 2010 Dec 31. No abstract available.	Biol Psychiatry. 2011	PubMed	citation	PMID:21195391	pubmed	21195391	create date:2011/01/05 | first author:Greenbaum L
Effect of chronic antipsychotic treatment on brain structure: a serial magnetic resonance imaging study with ex vivo and postmortem confirmation.	/pubmed/21195390	Vernon AC, Natesan S, Modo M, Kapur S.	Biol Psychiatry. 2011 May 15;69(10):936-44. Epub 2010 Dec 31.	Biol Psychiatry. 2011	PubMed	citation	PMID:21195390	pubmed	21195390	create date:2011/01/05 | first author:Vernon AC
Prevalence and perceived health associated with insomnia based on DSM-IV-TR; International Statistical Classification of Diseases and Related Health Problems, Tenth Revision; and Research Diagnostic Criteria/International Classification of Sleep Disorders, Second Edition criteria: results from the A...	/pubmed/21195389	Roth T, Coulouvrat C, Hajak G, Lakoma MD, Sampson NA, Shahly V, Shillington AC, Stephenson JJ, Walsh JK, Kessler RC.	Biol Psychiatry. 2011 Mar 15;69(6):592-600. Epub 2010 Dec 31.	Biol Psychiatry. 2011	PubMed	citation	PMID:21195389	pubmed	21195389	create date:2011/01/05 | first author:Roth T
Aberrant striatal functional connectivity in children with autism.	/pubmed/21195388	Di Martino A, Kelly C, Grzadzinski R, Zuo XN, Mennes M, Mairena MA, Lord C, Castellanos FX, Milham MP.	Biol Psychiatry. 2011 May 1;69(9):847-56. Epub 2010 Dec 31.	Biol Psychiatry. 2011	PubMed	citation	PMID:21195388	pubmed	21195388	create date:2011/01/05 | first author:Di Martino A
Neuroanatomic predictors to prodromal psychosis in velocardiofacial syndrome (22q11.2 deletion syndrome): a longitudinal study.	/pubmed/21195387	Kates WR, Antshel KM, Faraone SV, Fremont WP, Higgins AM, Shprintzen RJ, Botti JA, Kelchner L, McCarthy C.	Biol Psychiatry. 2011 May 15;69(10):945-52. Epub 2010 Dec 31.	Biol Psychiatry. 2011	PubMed	citation	PMID:21195387	pubmed	21195387	create date:2011/01/05 | first author:Kates WR
Chlorzoxazone, an SK-type potassium channel activator used in humans, reduces excessive alcohol intake in rats.	/pubmed/21195386	Hopf FW, Simms JA, Chang SJ, Seif T, Bartlett SE, Bonci A.	Biol Psychiatry. 2011 Apr 1;69(7):618-24. Epub 2010 Dec 31.	Biol Psychiatry. 2011	PubMed	citation	PMID:21195386	pubmed	21195386	create date:2011/01/05 | first author:Hopf FW
Brain network connectivity in individuals with schizophrenia and their siblings.	/pubmed/21193174	Repovs G, Csernansky JG, Barch DM.	Biol Psychiatry. 2011 May 15;69(10):967-73. Epub 2010 Dec 30.	Biol Psychiatry. 2011	PubMed	citation	PMID:21193174	pubmed	21193174	create date:2011/01/05 | first author:Repovs G
A common genetic variant in the neurexin superfamily member CNTNAP2 is associated with increased risk for selective mutism and social anxiety-related traits.	/pubmed/21193173	Stein MB, Yang BZ, Chavira DA, Hitchcock CA, Sung SC, Shipon-Blum E, Gelernter J.	Biol Psychiatry. 2011 May 1;69(9):825-31. Epub 2010 Dec 30.	Biol Psychiatry. 2011	PubMed	citation	PMID:21193173	pubmed	21193173	create date:2011/01/05 | first author:Stein MB
Methylphenidate but not atomoxetine or citalopram modulates inhibitory control and response time variability.	/pubmed/21193172	Nandam LS, Hester R, Wagner J, Cummins TD, Garner K, Dean AJ, Kim BN, Nathan PJ, Mattingley JB, Bellgrove MA.	Biol Psychiatry. 2011 May 1;69(9):902-4. Epub 2010 Dec 30.	Biol Psychiatry. 2011	PubMed	citation	PMID:21193172	pubmed	21193172	create date:2011/01/05 | first author:Nandam LS
Gene expression and genetic variation data implicate PCLO in bipolar disorder.	/pubmed/21185011	Choi KH, Higgs BW, Wendland JR, Song J, McMahon FJ, Webster MJ.	Biol Psychiatry. 2011 Feb 15;69(4):353-9. Epub 2010 Dec 24.	Biol Psychiatry. 2011	PubMed	citation	PMID:21185011	pubmed	21185011	create date:2010/12/28 | first author:Choi KH
Gray matter alterations in adults with attention-deficit/hyperactivity disorder identified by voxel based morphometry.	/pubmed/21183160	Seidman LJ, Biederman J, Liang L, Valera EM, Monuteaux MC, Brown A, Kaiser J, Spencer T, Faraone SV, Makris N.	Biol Psychiatry. 2011 May 1;69(9):857-66. Epub 2010 Dec 23.	Biol Psychiatry. 2011	PubMed	citation	PMID:21183160	pubmed	21183160	create date:2010/12/25 | first author:Seidman LJ
Interaction of 5-HTTLPR and a variation on the oxytocin receptor gene influences negative emotionality.	/pubmed/21183159	Montag C, Fiebach CJ, Kirsch P, Reuter M.	Biol Psychiatry. 2011 Mar 15;69(6):601-3. Epub 2010 Dec 23.	Biol Psychiatry. 2011	PubMed	citation	PMID:21183159	pubmed	21183159	create date:2010/12/25 | first author:Montag C
Anterior cingulate activation is related to a positivity bias and emotional stability in successful aging.	/pubmed/21183158	Brassen S, Gamer M, Büchel C.	Biol Psychiatry. 2011 Jul 15;70(2):131-7. Epub 2010 Dec 23.	Biol Psychiatry. 2011	PubMed	citation	PMID:21183158	pubmed	21183158	create date:2010/12/25 | first author:Brassen S
Altered microRNA expression profiles in postmortem brain samples from individuals with schizophrenia and bipolar disorder.	/pubmed/21183010	Moreau MP, Bruse SE, David-Rus R, Buyske S, Brzustowicz LM.	Biol Psychiatry. 2011 Jan 15;69(2):188-93.	Biol Psychiatry. 2011	PubMed	citation	PMID:21183010	pubmed	21183010	create date:2010/12/25 | first author:Moreau MP
Genetic neuropathology of schizophrenia: new approaches to an old question and new uses for postmortem human brains.	/pubmed/21183009	Kleinman JE, Law AJ, Lipska BK, Hyde TM, Ellis JK, Harrison PJ, Weinberger DR.	Biol Psychiatry. 2011 Jan 15;69(2):140-5. Review.	Biol Psychiatry. 2011	PubMed	citation	PMID:21183009	pubmed	21183009	create date:2010/12/25 | first author:Kleinman JE
Using our brains: the findings, flaws, and future of postmortem studies of psychiatric disorders.	/pubmed/21183008	Harrison PJ.	Biol Psychiatry. 2011 Jan 15;69(2):102-3. No abstract available.	Biol Psychiatry. 2011	PubMed	citation	PMID:21183008	pubmed	21183008	create date:2010/12/25 | first author:Harrison PJ
Human microRNAs miR-22, miR-138-2, miR-148a, and miR-488 are associated with panic disorder and regulate several anxiety candidate genes and related pathways.	/pubmed/21168126	Muiños-Gimeno M, Espinosa-Parrilla Y, Guidi M, Kagerbauer B, Sipilä T, Maron E, Pettai K, Kananen L, Navinés R, Martín-Santos R, Gratacòs M, Metspalu A, Hovatta I, Estivill X.	Biol Psychiatry. 2011 Mar 15;69(6):526-33. Epub 2010 Dec 17.	Biol Psychiatry. 2011	PubMed	citation	PMID:21168126	pubmed	21168126	create date:2010/12/21 | first author:Muiños-Gimeno M
TTC12-ANKK1-DRD2 and CHRNA5-CHRNA3-CHRNB4 influence different pathways leading to smoking behavior from adolescence to mid-adulthood.	/pubmed/21168125	Ducci F, Kaakinen M, Pouta A, Hartikainen AL, Veijola J, Isohanni M, Charoen P, Coin L, Hoggart C, Ekelund J, Peltonen L, Freimer N, Elliott P, Schumann G, Järvelin MR.	Biol Psychiatry. 2011 Apr 1;69(7):650-60. Epub 2010 Dec 17.	Biol Psychiatry. 2011	PubMed	citation	PMID:21168125	pubmed	21168125	create date:2010/12/21 | first author:Ducci F
Deficits in positive reinforcement learning and uncertainty-driven exploration are associated with distinct aspects of negative symptoms in schizophrenia.	/pubmed/21168124	Strauss GP, Frank MJ, Waltz JA, Kasanova Z, Herbener ES, Gold JM.	Biol Psychiatry. 2011 Mar 1;69(5):424-31. Epub 2010 Dec 17.	Biol Psychiatry. 2011	PubMed	citation	PMID:21168124	pubmed	21168124	create date:2010/12/21 | first author:Strauss GP
Longitudinal volume reductions in people at high genetic risk of schizophrenia as they develop psychosis.	/pubmed/21168123	McIntosh AM, Owens DC, Moorhead WJ, Whalley HC, Stanfield AC, Hall J, Johnstone EC, Lawrie SM.	Biol Psychiatry. 2011 May 15;69(10):953-8. Epub 2010 Dec 17.	Biol Psychiatry. 2011	PubMed	citation	PMID:21168123	pubmed	21168123	create date:2010/12/21 | first author:McIntosh AM
Neural correlates of error monitoring modulated by atomoxetine in healthy volunteers.	/pubmed/21168122	Graf H, Abler B, Freudenmann R, Beschoner P, Schaeffeler E, Spitzer M, Schwab M, Grön G.	Biol Psychiatry. 2011 May 1;69(9):890-7. Epub 2010 Dec 17.	Biol Psychiatry. 2011	PubMed	citation	PMID:21168122	pubmed	21168122	create date:2010/12/21 | first author:Graf H
Deletion of the δ opioid receptor gene impairs place conditioning but preserves morphine reinforcement.	/pubmed/21168121	Le Merrer J, Plaza-Zabala A, Del Boca C, Matifas A, Maldonado R, Kieffer BL.	Biol Psychiatry. 2011 Apr 1;69(7):700-3. Epub 2010 Dec 17.	Biol Psychiatry. 2011	PubMed	citation	PMID:21168121	pubmed	21168121	create date:2010/12/21 | first author:Le Merrer J
The Bcl-2 gene polymorphism rs956572AA increases inositol 1,4,5-trisphosphate receptor-mediated endoplasmic reticulum calcium release in subjects with bipolar disorder.	/pubmed/21167476	Machado-Vieira R, Pivovarova NB, Stanika RI, Yuan P, Wang Y, Zhou R, Zarate CA Jr, Drevets WC, Brantner CA, Baum A, Laje G, McMahon FJ, Chen G, Du J, Manji HK, Andrews SB.	Biol Psychiatry. 2011 Feb 15;69(4):344-52. Epub 2010 Dec 16.	Biol Psychiatry. 2011	PubMed	citation	PMID:21167476	pubmed	21167476	create date:2010/12/21 | first author:Machado-Vieira R
Prediction of psychosis by mismatch negativity.	/pubmed/21167475	Bodatsch M, Ruhrmann S, Wagner M, Müller R, Schultze-Lutter F, Frommann I, Brinkmeyer J, Gaebel W, Maier W, Klosterkötter J, Brockhaus-Dumke A.	Biol Psychiatry. 2011 May 15;69(10):959-66. Epub 2010 Dec 16.	Biol Psychiatry. 2011	PubMed	citation	PMID:21167475	pubmed	21167475	create date:2010/12/21 | first author:Bodatsch M
Reducing prefrontal gamma-aminobutyric acid activity induces cognitive, behavioral, and dopaminergic abnormalities that resemble schizophrenia.	/pubmed/21146155	Enomoto T, Tse MT, Floresco SB.	Biol Psychiatry. 2011 Mar 1;69(5):432-41. Epub 2010 Dec 10.	Biol Psychiatry. 2011	PubMed	citation	PMID:21146155	pubmed	21146155	create date:2010/12/15 | first author:Enomoto T
Association of plasma interleukin-18 levels with emotion regulation and μ-opioid neurotransmitter function in major depression and healthy volunteers.	/pubmed/21145535	Prossin AR, Koch AE, Campbell PL, McInnis MG, Zalcman SS, Zubieta JK.	Biol Psychiatry. 2011 Apr 15;69(8):808-12. Epub 2010 Dec 9.	Biol Psychiatry. 2011	PubMed	citation	PMID:21145535	pubmed	21145535	create date:2010/12/15 | first author:Prossin AR
Lack of change in markers of presynaptic terminal abundance alongside subtle reductions in markers of presynaptic terminal plasticity in prefrontal cortex of schizophrenia patients.	/pubmed/21145444	Fung SJ, Sivagnanasundaram S, Weickert CS.	Biol Psychiatry. 2011 Jan 1;69(1):71-9.	Biol Psychiatry. 2011	PubMed	citation	PMID:21145444	pubmed	21145444	create date:2010/12/15 | first author:Fung SJ
α7 Nicotinic receptor agonists as cognitive treatments: is less (or less often) more?	/pubmed/21145443	Buchanan RW, Schwarcz R.	Biol Psychiatry. 2011 Jan 1;69(1):5-6. No abstract available.	Biol Psychiatry. 2011	PubMed	citation	PMID:21145443	pubmed	21145443	create date:2010/12/15 | first author:Buchanan RW
Dysbindin and Schizophrenia: it's dopamine and glutamate all over again.	/pubmed/21145442	Papaleo F, Weinberger DR.	Biol Psychiatry. 2011 Jan 1;69(1):2-4. No abstract available.	Biol Psychiatry. 2011	PubMed	citation	PMID:21145442	pubmed	21145442	create date:2010/12/15 | first author:Papaleo F
The subcallosal cingulate gyrus in the context of major depression.	/pubmed/21145043	Hamani C, Mayberg H, Stone S, Laxton A, Haber S, Lozano AM.	Biol Psychiatry. 2011 Feb 15;69(4):301-8. Epub 2010 Dec 8. Review.	Biol Psychiatry. 2011	PubMed	citation	PMID:21145043	pubmed	21145043	create date:2010/12/15 | first author:Hamani C
Elevated functional connectivity along a corticostriatal loop and the mechanism of auditory/verbal hallucinations in patients with schizophrenia.	/pubmed/21145042	Hoffman RE, Fernandez T, Pittman B, Hampson M.	Biol Psychiatry. 2011 Mar 1;69(5):407-14. Epub 2010 Dec 8.	Biol Psychiatry. 2011	PubMed	citation	PMID:21145042	pubmed	21145042	create date:2010/12/15 | first author:Hoffman RE
A randomized clinical trial of MK-0777 for the treatment of cognitive impairments in people with schizophrenia.	/pubmed/21145041	Buchanan RW, Keefe RS, Lieberman JA, Barch DM, Csernansky JG, Goff DC, Gold JM, Green MF, Jarskog LF, Javitt DC, Kimhy D, Kraus MS, McEvoy JP, Mesholam-Gately RI, Seidman LJ, Ball MP, McMahon RP, Kern RS, Robinson J, Marder SR.	Biol Psychiatry. 2011 Mar 1;69(5):442-9. Epub 2010 Dec 8.	Biol Psychiatry. 2011	PubMed	citation	PMID:21145041	pubmed	21145041	create date:2010/12/15 | first author:Buchanan RW
Electrical brain stimulation in depression: which target(s)?	/pubmed/21145040	Lim LW, Tan SK, Groenewegen HJ, Temel Y.	Biol Psychiatry. 2011 Feb 15;69(4):e5-6; author reply e7-8. Epub 2010 Dec 8. No abstract available.	Biol Psychiatry. 2011	PubMed	citation	PMID:21145040	pubmed	21145040	create date:2010/12/15 | first author:Lim LW
Proton magnetic resonance spectroscopy and illness stage in schizophrenia--a systematic review and meta-analysis.	/pubmed/21145039	Brugger S, Davis JM, Leucht S, Stone JM.	Biol Psychiatry. 2011 Mar 1;69(5):495-503. Epub 2010 Dec 8. Review.	Biol Psychiatry. 2011	PubMed	citation	PMID:21145039	pubmed	21145039	create date:2010/12/15 | first author:Brugger S
Can low-frequency repetitive transcranial magnetic stimulation really relieve medication-resistant auditory verbal hallucinations? Negative results from a large randomized controlled trial.	/pubmed/21144499	Slotema CW, Blom JD, de Weijer AD, Diederen KM, Goekoop R, Looijestijn J, Daalman K, Rijkaart AM, Kahn RS, Hoek HW, Sommer IE.	Biol Psychiatry. 2011 Mar 1;69(5):450-6. Epub 2010 Dec 7.	Biol Psychiatry. 2011	PubMed	citation	PMID:21144499	pubmed	21144499	create date:2010/12/15 | first author:Slotema CW
An anterior-to-posterior shift in midline cortical activity in schizophrenia during self-reflection.	/pubmed/21144498	Holt DJ, Cassidy BS, Andrews-Hanna JR, Lee SM, Coombs G, Goff DC, Gabrieli JD, Moran JM.	Biol Psychiatry. 2011 Mar 1;69(5):415-23. Epub 2010 Dec 8.	Biol Psychiatry. 2011	PubMed	citation	PMID:21144498	pubmed	21144498	create date:2010/12/15 | first author:Holt DJ
Hyperactive error responses and altered connectivity in ventromedial and frontoinsular cortices in obsessive-compulsive disorder.	/pubmed/21144497	Stern ER, Welsh RC, Fitzgerald KD, Gehring WJ, Lister JJ, Himle JA, Abelson JL, Taylor SF.	Biol Psychiatry. 2011 Mar 15;69(6):583-91. Epub 2010 Dec 7.	Biol Psychiatry. 2011	PubMed	citation	PMID:21144497	pubmed	21144497	create date:2010/12/15 | first author:Stern ER
Title	URL	Description	Details	ShortDetails	Resource	Type	Identifiers	Db	EntrezUID	Properties
Congenital adrenal hyperplasia associated with mania and serious violence.	/pubmed/21130982	Nielssen O, Holmes-Walker DJ, Large M, Steinbeck K.	Biol Psychiatry. 2011 Apr 15;69(8):e21-2. Epub 2010 Dec 4. No abstract available.	Biol Psychiatry. 2011	PubMed	citation	PMID:21130982	pubmed	21130982	create date:2010/12/07 | first author:Nielssen O
Prenatal interaction of mutant DISC1 and immune activation produces adult psychopathology.	/pubmed/21130225	Abazyan B, Nomura J, Kannan G, Ishizuka K, Tamashiro KL, Nucifora F, Pogorelov V, Ladenheim B, Yang C, Krasnova IN, Cadet JL, Pardo C, Mori S, Kamiya A, Vogel MW, Sawa A, Ross CA, Pletnikov MV.	Biol Psychiatry. 2010 Dec 15;68(12):1172-81. Erratum in: Biol Psychiatry. 2011 Feb 15;69(4):390.	Biol Psychiatry. 2010	PubMed	citation	PMID:21130225	pubmed	21130225	create date:2010/12/07 | first author:Abazyan B
Hyperimitation of actions is related to reduced understanding of others' minds in autism spectrum conditions.	/pubmed/21130224	Spengler S, Bird G, Brass M.	Biol Psychiatry. 2010 Dec 15;68(12):1148-55.	Biol Psychiatry. 2010	PubMed	citation	PMID:21130224	pubmed	21130224	create date:2010/12/07 | first author:Spengler S
Meta-analysis of genetic variation in DTNBP1 and general cognitive ability.	/pubmed/21130223	Zhang JP, Burdick KE, Lencz T, Malhotra AK.	Biol Psychiatry. 2010 Dec 15;68(12):1126-33.	Biol Psychiatry. 2010	PubMed	citation	PMID:21130223	pubmed	21130223	create date:2010/12/07 | first author:Zhang JP
Validating γ oscillations and delayed auditory responses as translational biomarkers of autism.	/pubmed/21130222	Gandal MJ, Edgar JC, Ehrlichman RS, Mehta M, Roberts TP, Siegel SJ.	Biol Psychiatry. 2010 Dec 15;68(12):1100-6.	Biol Psychiatry. 2010	PubMed	citation	PMID:21130222	pubmed	21130222	create date:2010/12/07 | first author:Gandal MJ
Is ecstasy an empathogen?	/pubmed/21130221	Scahill L, Anderson GM.	Biol Psychiatry. 2010 Dec 15;68(12):1082-3. No abstract available.	Biol Psychiatry. 2010	PubMed	citation	PMID:21130221	pubmed	21130221	create date:2010/12/07 | first author:Scahill L
What happened when the environment met DISC1? Showing the interactive effects of poly I:C and DISC1 on mouse phenotypes related to mood disorders.	/pubmed/21130220	Brandon NJ.	Biol Psychiatry. 2010 Dec 15;68(12):1080-1. No abstract available.	Biol Psychiatry. 2010	PubMed	citation	PMID:21130220	pubmed	21130220	create date:2010/12/07 | first author:Brandon NJ
A deletion in tropomyosin-related kinase B and the development of human anxiety.	/pubmed/21126736	Ernst C, Wanner B, Brezo J, Vitaro F, Tremblay R, Turecki G.	Biol Psychiatry. 2011 Mar 15;69(6):604-7. Epub 2010 Dec 3.	Biol Psychiatry. 2011	PubMed	citation	PMID:21126736	pubmed	21126736	create date:2010/12/04 | first author:Ernst C
Individuals family history positive for alcoholism show functional magnetic resonance imaging differences in reward sensitivity that are related to impulsivity factors.	/pubmed/21126735	Andrews MM, Meda SA, Thomas AD, Potenza MN, Krystal JH, Worhunsky P, Stevens MC, O'Malley S, Book GA, Reynolds B, Pearlson GD.	Biol Psychiatry. 2011 Apr 1;69(7):675-83. Epub 2010 Dec 3.	Biol Psychiatry. 2011	PubMed	citation	PMID:21126735	pubmed	21126735	create date:2010/12/04 | first author:Andrews MM
Dysregulated postsynaptic density and endocytic zone in the amygdala of human heroin and cocaine abusers.	/pubmed/21126734	Okvist A, Fagergren P, Whittard J, Garcia-Osta A, Drakenberg K, Horvath MC, Schmidt CJ, Keller E, Bannon MJ, Hurd YL.	Biol Psychiatry. 2011 Feb 1;69(3):245-52. Epub 2010 Dec 3.	Biol Psychiatry. 2011	PubMed	citation	PMID:21126734	pubmed	21126734	create date:2010/12/04 | first author:Okvist A
The 5-HT2A/1A agonist psilocybin disrupts modal object completion associated with visual hallucinations.	/pubmed/21126732	Kometer M, Cahn BR, Andel D, Carter OL, Vollenweider FX.	Biol Psychiatry. 2011 Mar 1;69(5):399-406. Epub 2010 Dec 3.	Biol Psychiatry. 2011	PubMed	citation	PMID:21126732	pubmed	21126732	create date:2010/12/04 | first author:Kometer M
Gamma-aminobutyric acidergic deficits cause melancholic depression: a reply to Markou and Geyer.	/pubmed/21126731	Luscher B, Shen Q.	Biol Psychiatry. 2011 Feb 15;69(4):e13-4; author reply e15-6. Epub 2010 Dec 3. No abstract available.	Biol Psychiatry. 2011	PubMed	citation	PMID:21126731	pubmed	21126731	create date:2010/12/04 | first author:Luscher B
Serotonin transporter polymorphism moderates effects of prenatal maternal anxiety on infant negative emotionality.	/pubmed/21126730	Pluess M, Velders FP, Belsky J, van IJzendoorn MH, Bakermans-Kranenburg MJ, Jaddoe VW, Hofman A, Arp PP, Verhulst FC, Tiemeier H.	Biol Psychiatry. 2011 Mar 15;69(6):520-5. Epub 2010 Dec 3.	Biol Psychiatry. 2011	PubMed	citation	PMID:21126730	pubmed	21126730	create date:2010/12/04 | first author:Pluess M
Localization of dysfunction in major depressive disorder: prefrontal cortex and amygdala.	/pubmed/21111403	Murray EA, Wise SP, Drevets WC.	Biol Psychiatry. 2011 Jun 15;69(12):e43-54. Epub 2010 Dec 15. Review.	Biol Psychiatry. 2011	PubMed	citation	PMID:21111403	pubmed	21111403	create date:2010/11/30 | first author:Murray EA
Upregulation of dicer and microRNA expression in the dorsolateral prefrontal cortex Brodmann area 46 in schizophrenia.	/pubmed/21111402	Santarelli DM, Beveridge NJ, Tooney PA, Cairns MJ.	Biol Psychiatry. 2011 Jan 15;69(2):180-7. Epub 2010 Dec 15.	Biol Psychiatry. 2011	PubMed	citation	PMID:21111402	pubmed	21111402	create date:2010/11/30 | first author:Santarelli DM
A roadmap for the development and validation of event-related potential biomarkers in schizophrenia research.	/pubmed/21111401	Luck SJ, Mathalon DH, O'Donnell BF, Hämäläinen MS, Spencer KM, Javitt DC, Uhlhaas PJ.	Biol Psychiatry. 2011 Jul 1;70(1):28-34. Epub 2010 Dec 15. Review.	Biol Psychiatry. 2011	PubMed	citation	PMID:21111401	pubmed	21111401	create date:2010/11/30 | first author:Luck SJ
Effects of modafinil on emotional processing in first episode psychosis.	/pubmed/21109234	Scoriels L, Barnett JH, Murray GK, Cherukuru S, Fielding M, Cheng F, Lennox BR, Sahakian BJ, Jones PB.	Biol Psychiatry. 2011 Mar 1;69(5):457-64. Epub 2010 Dec 15.	Biol Psychiatry. 2011	PubMed	citation	PMID:21109234	pubmed	21109234	create date:2010/11/27 | first author:Scoriels L
Selective norepinephrine reuptake inhibition by atomoxetine prevents cue-induced heroin and cocaine seeking.	/pubmed/21109233	Economidou D, Dalley JW, Everitt BJ.	Biol Psychiatry. 2011 Feb 1;69(3):266-74. Epub 2010 Dec 15.	Biol Psychiatry. 2011	PubMed	citation	PMID:21109233	pubmed	21109233	create date:2010/11/27 | first author:Economidou D
Attentional processing of food pictures in individuals with anorexia nervosa--an eye-tracking study.	/pubmed/21109232	Giel KE, Friederich HC, Teufel M, Hautzinger M, Enck P, Zipfel S.	Biol Psychiatry. 2011 Apr 1;69(7):661-7. Epub 2010 Dec 3.	Biol Psychiatry. 2011	PubMed	citation	PMID:21109232	pubmed	21109232	create date:2010/11/27 | first author:Giel KE
Habenula volume in bipolar disorder and major depressive disorder: a high-resolution magnetic resonance imaging study.	/pubmed/21094939	Savitz JB, Nugent AC, Bogers W, Roiser JP, Bain EE, Neumeister A, Zarate CA Jr, Manji HK, Cannon DM, Marrett S, Henn F, Charney DS, Drevets WC.	Biol Psychiatry. 2011 Feb 15;69(4):336-43. Epub 2010 Nov 20.	Biol Psychiatry. 2011	PubMed	citation	PMID:21094939	pubmed	21094939	create date:2010/11/26 | first author:Savitz JB
Cool" inferior frontostriatal dysfunction in attention-deficit/hyperactivity disorder versus "hot" ventromedial orbitofrontal-limbic dysfunction in conduct disorder: a review."	/pubmed/21094938	Rubia K.	Biol Psychiatry. 2011 Jun 15;69(12):e69-87. Epub 2010 Nov 20. Review.	Biol Psychiatry. 2011	PubMed	citation	PMID:21094938	pubmed	21094938	create date:2010/11/26 | first author:Rubia K
Hippocampal volume differences in Gulf War veterans with current versus lifetime posttraumatic stress disorder symptoms.	/pubmed/21094937	Apfel BA, Ross J, Hlavin J, Meyerhoff DJ, Metzler TJ, Marmar CR, Weiner MW, Schuff N, Neylan TC.	Biol Psychiatry. 2011 Mar 15;69(6):541-8. Epub 2010 Nov 20.	Biol Psychiatry. 2011	PubMed	citation	PMID:21094937	pubmed	21094937	create date:2010/11/26 | first author:Apfel BA
Novel approaches to the study of postmortem brain in psychiatric illness: old limitations and new challenges.	/pubmed/21094488	McCullumsmith RE, Meador-Woodruff JH.	Biol Psychiatry. 2011 Jan 15;69(2):127-33. Epub 2010 Nov 20. Review.	Biol Psychiatry. 2011	PubMed	citation	PMID:21094488	pubmed	21094488	create date:2010/11/26 | first author:McCullumsmith RE
Mirtazapine alters cue-associated methamphetamine seeking in rats.	/pubmed/21093851	Graves SM, Napier TC.	Biol Psychiatry. 2011 Feb 1;69(3):275-81. Epub 2010 Nov 20.	Biol Psychiatry. 2011	PubMed	citation	PMID:21093851	pubmed	21093851	create date:2010/11/26 | first author:Graves SM
Cortisol and brain: beyond the hippocampus.	/pubmed/21093849	Kremen WS, Panizzon MS, Lyons MJ, Franz CE.	Biol Psychiatry. 2011 Feb 15;69(4):e9; author reply e11. Epub 2010 Nov 20. No abstract available.	Biol Psychiatry. 2011	PubMed	citation	PMID:21093849	pubmed	21093849	create date:2010/11/26 | first author:Kremen WS
Specific cognitive training normalizes auditory sensory gating in schizophrenia: a randomized trial.	/pubmed/21092939	Popov T, Jordanov T, Rockstroh B, Elbert T, Merzenich MM, Miller GA.	Biol Psychiatry. 2011 Mar 1;69(5):465-71. Epub 2010 Nov 18.	Biol Psychiatry. 2011	PubMed	citation	PMID:21092939	pubmed	21092939	create date:2010/11/26 | first author:Popov T
Neuroimaging evidence of cerebellar involvement in premenstrual dysphoric disorder.	/pubmed/21092938	Rapkin AJ, Berman SM, Mandelkern MA, Silverman DH, Morgan M, London ED.	Biol Psychiatry. 2011 Feb 15;69(4):374-80. Epub 2010 Nov 18.	Biol Psychiatry. 2011	PubMed	citation	PMID:21092938	pubmed	21092938	create date:2010/11/26 | first author:Rapkin AJ
Prefrontal mechanisms of fear reduction after threat offset.	/pubmed/21075229	Klumpers F, Raemaekers MA, Ruigrok AN, Hermans EJ, Kenemans JL, Baas JM.	Biol Psychiatry. 2010 Dec 1;68(11):1031-8.	Biol Psychiatry. 2010	PubMed	citation	PMID:21075229	pubmed	21075229	create date:2010/11/16 | first author:Klumpers F
Metabotropic glutamate receptor 5/Homer interactions underlie stress effects on fear.	/pubmed/21075228	Tronson NC, Guzman YF, Guedea AL, Huh KH, Gao C, Schwarz MK, Radulovic J.	Biol Psychiatry. 2010 Dec 1;68(11):1007-15.	Biol Psychiatry. 2010	PubMed	citation	PMID:21075228	pubmed	21075228	create date:2010/11/16 | first author:Tronson NC
An odyssey of fear: Homer stresses new mechanisms.	/pubmed/21075227	Patel S, Winder DG.	Biol Psychiatry. 2010 Dec 1;68(11):980-1. No abstract available.	Biol Psychiatry. 2010	PubMed	citation	PMID:21075227	pubmed	21075227	create date:2010/11/16 | first author:Patel S
Attention bias modification training and the new interventions research.	/pubmed/21075226	March JS.	Biol Psychiatry. 2010 Dec 1;68(11):978-9. No abstract available.	Biol Psychiatry. 2010	PubMed	citation	PMID:21075226	pubmed	21075226	create date:2010/11/16 | first author:March JS
Contributions of striatal dopamine signaling to the modulation of cognitive flexibility.	/pubmed/21074144	Darvas M, Palmiter RD.	Biol Psychiatry. 2011 Apr 1;69(7):704-7. Epub 2010 Nov 11.	Biol Psychiatry. 2011	PubMed	citation	PMID:21074144	pubmed	21074144	create date:2010/11/16 | first author:Darvas M
Genetic influences on being processed through the criminal justice system: results from a sample of adoptees.	/pubmed/21071016	Beaver KM.	Biol Psychiatry. 2011 Feb 1;69(3):282-7. Epub 2010 Nov 10.	Biol Psychiatry. 2011	PubMed	citation	PMID:21071016	pubmed	21071016	create date:2010/11/13 | first author:Beaver KM
Small conductance calcium-activated potassium type 2 channels regulate alcohol-associated plasticity of glutamatergic synapses.	/pubmed/21056409	Mulholland PJ, Becker HC, Woodward JJ, Chandler LJ.	Biol Psychiatry. 2011 Apr 1;69(7):625-32. Epub 2010 Nov 5.	Biol Psychiatry. 2011	PubMed	citation	PMID:21056409	pubmed	21056409	create date:2010/11/09 | first author:Mulholland PJ
Cyclic adenosine monophosphate-independent tyrosine phosphorylation of NR2B mediates cocaine-induced extracellular signal-regulated kinase activation.	/pubmed/21055728	Pascoli V, Besnard A, Hervé D, Pagès C, Heck N, Girault JA, Caboche J, Vanhoutte P.	Biol Psychiatry. 2011 Feb 1;69(3):218-27. Epub 2010 Nov 4.	Biol Psychiatry. 2011	PubMed	citation	PMID:21055728	pubmed	21055728	create date:2010/11/09 | first author:Pascoli V
Functional magnetic resonance imaging brain activation in bipolar mania: evidence for disruption of the ventrolateral prefrontal-amygdala emotional pathway.	/pubmed/21051038	Strakowski SM, Eliassen JC, Lamy M, Cerullo MA, Allendorfer JB, Madore M, Lee JH, Welge JA, DelBello MP, Fleck DE, Adler CM.	Biol Psychiatry. 2011 Feb 15;69(4):381-8. Epub 2010 Nov 3.	Biol Psychiatry. 2011	PubMed	citation	PMID:21051038	pubmed	21051038	create date:2010/11/06 | first author:Strakowski SM
Methamphetamine self-administration produces attentional set-shifting deficits and alters prefrontal cortical neurophysiology in rats.	/pubmed/21051037	Parsegian A, Glen WB Jr, Lavin A, See RE.	Biol Psychiatry. 2011 Feb 1;69(3):253-9. Epub 2010 Nov 3.	Biol Psychiatry. 2011	PubMed	citation	PMID:21051037	pubmed	21051037	create date:2010/11/06 | first author:Parsegian A
Looking on the bright side of serotonin transporter gene variation.	/pubmed/21047622	Homberg JR, Lesch KP.	Biol Psychiatry. 2011 Mar 15;69(6):513-9. Epub 2010 Nov 2. Review.	Biol Psychiatry. 2011	PubMed	citation	PMID:21047622	pubmed	21047622	create date:2010/11/05 | first author:Homberg JR
Translational approaches to frontostriatal dysfunction in attention-deficit/hyperactivity disorder using a computerized neuropsychological battery.	/pubmed/21047621	Chamberlain SR, Robbins TW, Winder-Rhodes S, Müller U, Sahakian BJ, Blackwell AD, Barnett JH.	Biol Psychiatry. 2011 Jun 15;69(12):1192-203. Epub 2010 Nov 3.	Biol Psychiatry. 2011	PubMed	citation	PMID:21047621	pubmed	21047621	create date:2010/11/05 | first author:Chamberlain SR
Disrupted axonal fiber connectivity in schizophrenia.	/pubmed/21035793	Zalesky A, Fornito A, Seal ML, Cocchi L, Westin CF, Bullmore ET, Egan GF, Pantelis C.	Biol Psychiatry. 2011 Jan 1;69(1):80-9. Epub 2010 Oct 29.	Biol Psychiatry. 2011	PubMed	citation	PMID:21035793	pubmed	21035793	create date:2010/11/03 | first author:Zalesky A
Reduced dysbindin expression mediates N-methyl-D-aspartate receptor hypofunction and impaired working memory performance.	/pubmed/21035792	Karlsgodt KH, Robleto K, Trantham-Davidson H, Jairl C, Cannon TD, Lavin A, Jentsch JD.	Biol Psychiatry. 2011 Jan 1;69(1):28-34. Epub 2010 Oct 30.	Biol Psychiatry. 2011	PubMed	citation	PMID:21035792	pubmed	21035792	create date:2010/11/03 | first author:Karlsgodt KH
The parent-of-origin of the extra X chromosome may differentially affect psychopathology in Klinefelter syndrome.	/pubmed/21035791	Bruining H, van Rijn S, Swaab H, Giltay J, Kates W, Kas MJ, van Engeland H, de Sonneville L.	Biol Psychiatry. 2010 Dec 15;68(12):1156-62. Epub 2010 Oct 29.	Biol Psychiatry. 2010	PubMed	citation	PMID:21035791	pubmed	21035791	create date:2010/11/03 | first author:Bruining H
Leptin regulates energy balance and motivation through action at distinct neural circuits.	/pubmed/21035790	Davis JF, Choi DL, Schurdak JD, Fitzgerald MF, Clegg DJ, Lipton JW, Figlewicz DP, Benoit SC.	Biol Psychiatry. 2011 Apr 1;69(7):668-74. Epub 2010 Oct 29.	Biol Psychiatry. 2011	PubMed	citation	PMID:21035790	pubmed	21035790	create date:2010/11/03 | first author:Davis JF
Searching for neuropathology: gliosis in schizophrenia.	/pubmed/21035789	Schnieder TP, Dwork AJ.	Biol Psychiatry. 2011 Jan 15;69(2):134-9. Epub 2010 Oct 30. Review.	Biol Psychiatry. 2011	PubMed	citation	PMID:21035789	pubmed	21035789	create date:2010/11/03 | first author:Schnieder TP
Reduced dorsal prefrontal gray matter after chronic ketamine use.	/pubmed/21035788	Liao Y, Tang J, Corlett PR, Wang X, Yang M, Chen H, Liu T, Chen X, Hao W, Fletcher PC.	Biol Psychiatry. 2011 Jan 1;69(1):42-8. Epub 2010 Oct 29.	Biol Psychiatry. 2011	PubMed	citation	PMID:21035788	pubmed	21035788	create date:2010/11/03 | first author:Liao Y
Fear extinction in traumatized civilians with posttraumatic stress disorder: relation to symptom severity.	/pubmed/21035787	Norrholm SD, Jovanovic T, Olin IW, Sands LA, Karapanou I, Bradley B, Ressler KJ.	Biol Psychiatry. 2011 Mar 15;69(6):556-63. Epub 2010 Oct 29.	Biol Psychiatry. 2011	PubMed	citation	PMID:21035787	pubmed	21035787	create date:2010/11/03 | first author:Norrholm SD
cAMP response element binding protein phosphorylation in nucleus accumbens underlies sustained recovery of sensorimotor gating following repeated D₂-like receptor agonist treatment in rats.	/pubmed/21035786	Berger AK, Green T, Siegel SJ, Nestler EJ, Hammer RP Jr.	Biol Psychiatry. 2011 Feb 1;69(3):288-94. Epub 2010 Oct 30.	Biol Psychiatry. 2011	PubMed	citation	PMID:21035786	pubmed	21035786	create date:2010/11/03 | first author:Berger AK
Altered medial temporal activation related to local glutamate levels in subjects with prodromal signs of psychosis.	/pubmed/21035785	Valli I, Stone J, Mechelli A, Bhattacharyya S, Raffin M, Allen P, Fusar-Poli P, Lythgoe D, O'Gorman R, Seal M, McGuire P.	Biol Psychiatry. 2011 Jan 1;69(1):97-9. Epub 2010 Oct 30.	Biol Psychiatry. 2011	PubMed	citation	PMID:21035785	pubmed	21035785	create date:2010/11/03 | first author:Valli I
The influence of schizophrenia-related neuregulin-1 polymorphisms on sensorimotor gating in healthy males.	/pubmed/21035784	Roussos P, Giakoumaki SG, Adamaki E, Bitsios P.	Biol Psychiatry. 2011 Mar 1;69(5):479-86. Epub 2010 Oct 30.	Biol Psychiatry. 2011	PubMed	citation	PMID:21035784	pubmed	21035784	create date:2010/11/03 | first author:Roussos P
A positron emission tomography study examining the dopaminergic activity of armodafinil in adults using [¹¹C]altropane and [¹¹C]raclopride.	/pubmed/21035624	Spencer TJ, Madras BK, Bonab AA, Dougherty DD, Clarke A, Mirto T, Martin J, Fischman AJ.	Biol Psychiatry. 2010 Nov 15;68(10):964-70.	Biol Psychiatry. 2010	PubMed	citation	PMID:21035624	pubmed	21035624	create date:2010/11/03 | first author:Spencer TJ
Title	URL	Description	Details	ShortDetails	Resource	Type	Identifiers	Db	EntrezUID	Properties
YKL-40: a novel prognostic fluid biomarker for preclinical Alzheimer's disease.	/pubmed/21035623	Craig-Schapiro R, Perrin RJ, Roe CM, Xiong C, Carter D, Cairns NJ, Mintun MA, Peskind ER, Li G, Galasko DR, Clark CM, Quinn JF, D'Angelo G, Malone JP, Townsend RR, Morris JC, Fagan AM, Holtzman DM.	Biol Psychiatry. 2010 Nov 15;68(10):903-12. Erratum in: Biol Psychiatry. 2011 Feb 15;69(4):389.	Biol Psychiatry. 2010	PubMed	citation	PMID:21035623	pubmed	21035623	create date:2010/11/03 | first author:Craig-Schapiro R
What can be inferred from the interruption of the semagacestat trial for treatment of Alzheimer's disease?	/pubmed/21035622	Cummings J.	Biol Psychiatry. 2010 Nov 15;68(10):876-8. No abstract available.	Biol Psychiatry. 2010	PubMed	citation	PMID:21035622	pubmed	21035622	create date:2010/11/03 | first author:Cummings J
Dimensions of depression and anxiety and the hypothalamo-pituitary-adrenal axis.	/pubmed/21030010	Wardenaar KJ, Vreeburg SA, van Veen T, Giltay EJ, Veen G, Penninx BW, Zitman FG.	Biol Psychiatry. 2011 Feb 15;69(4):366-73. Epub 2010 Oct 27.	Biol Psychiatry. 2011	PubMed	citation	PMID:21030010	pubmed	21030010	create date:2010/10/30 | first author:Wardenaar KJ
Exposure to cocaine alters dynorphin-mediated regulation of excitatory synaptic transmission in nucleus accumbens neurons.	/pubmed/21030009	Mu P, Neumann PA, Panksepp J, Schlüter OM, Dong Y.	Biol Psychiatry. 2011 Feb 1;69(3):228-35. Epub 2010 Oct 27.	Biol Psychiatry. 2011	PubMed	citation	PMID:21030009	pubmed	21030009	create date:2010/10/30 | first author:Mu P
Structural magnetic resonance imaging in bipolar disorder: an international collaborative mega-analysis of individual adult patient data.	/pubmed/21030008	Hallahan B, Newell J, Soares JC, Brambilla P, Strakowski SM, Fleck DE, Kieseppä T, Altshuler LL, Fornito A, Malhi GS, McIntosh AM, Yurgelun-Todd DA, Labar KS, Sharma V, MacQueen GM, Murray RM, McDonald C.	Biol Psychiatry. 2011 Feb 15;69(4):326-35. Epub 2010 Oct 27.	Biol Psychiatry. 2011	PubMed	citation	PMID:21030008	pubmed	21030008	create date:2010/10/30 | first author:Hallahan B
Increased interstitial white matter neuron density in the dorsolateral prefrontal cortex of people with schizophrenia.	/pubmed/20974464	Yang Y, Fung SJ, Rothwell A, Tianmei S, Weickert CS.	Biol Psychiatry. 2011 Jan 1;69(1):63-70. Epub 2010 Oct 25.	Biol Psychiatry. 2011	PubMed	citation	PMID:20974464	pubmed	20974464	create date:2010/10/27 | first author:Yang Y
No replication of genotype effect of 5-HTTLPR on cortisol response to social stress in larger adolescent sample.	/pubmed/20970779	Bouma E, Riese H, Nederhof E, Ormel J, Oldehinkel A.	Biol Psychiatry. 2010 Dec 1;68(11):e33-4; author reply e35. No abstract available. Erratum in: Biol Psychiatry. 2011 Feb 15;69(4):389.	Biol Psychiatry. 2010	PubMed	citation	PMID:20970779	pubmed	20970779	create date:2010/10/26 | first author:Bouma E
Response inhibition and response monitoring in a saccadic countermanding task in schizophrenia.	/pubmed/20970778	Thakkar KN, Schall JD, Boucher L, Logan GD, Park S.	Biol Psychiatry. 2011 Jan 1;69(1):55-62. Epub 2010 Oct 23.	Biol Psychiatry. 2011	PubMed	citation	PMID:20970778	pubmed	20970778	create date:2010/10/26 | first author:Thakkar KN
Convergent animal and human evidence suggests a role of PPM1A gene in response to antidepressants.	/pubmed/20970119	Malki K, Uher R, Paya-Cano J, Binder E, Rietschel M, Zobel A, Mors O, Hauser J, Henigsberg N, Jerman B, Souery D, Placentino A, Ng MY, Cohen-Woods S, Sluyter F, Farmer A, Aitchison KJ, Craig IW, Lewis CM, McGuffin P, Schalkwyk LC.	Biol Psychiatry. 2011 Feb 15;69(4):360-5. Epub 2010 Oct 20.	Biol Psychiatry. 2011	PubMed	citation	PMID:20970119	pubmed	20970119	create date:2010/10/26 | first author:Malki K
Glutamate as a marker of cognitive function in schizophrenia: a proton spectroscopic imaging study at 4 Tesla.	/pubmed/20970118	Bustillo JR, Chen H, Gasparovic C, Mullins P, Caprihan A, Qualls C, Apfeldorf W, Lauriello J, Posse S.	Biol Psychiatry. 2011 Jan 1;69(1):19-27. Epub 2010 Oct 20.	Biol Psychiatry. 2011	PubMed	citation	PMID:20970118	pubmed	20970118	create date:2010/10/26 | first author:Bustillo JR
Remember the future: working memory training decreases delay discounting among stimulant addicts.	/pubmed/20965498	Bickel WK, Yi R, Landes RD, Hill PF, Baxter C.	Biol Psychiatry. 2011 Feb 1;69(3):260-5. Epub 2010 Oct 20.	Biol Psychiatry. 2011	PubMed	citation	PMID:20965498	pubmed	20965498	create date:2010/10/23 | first author:Bickel WK
Immediate and sustained improvements in working memory after selective stimulation of α7 nicotinic acetylcholine receptors.	/pubmed/20965497	Castner SA, Smagin GN, Piser TM, Wang Y, Smith JS, Christian EP, Mrzljak L, Williams GV.	Biol Psychiatry. 2011 Jan 1;69(1):12-8. Epub 2010 Oct 20.	Biol Psychiatry. 2011	PubMed	citation	PMID:20965497	pubmed	20965497	create date:2010/10/23 | first author:Castner SA
Differentiating frontostriatal and fronto-cerebellar circuits in attention-deficit/hyperactivity disorder.	/pubmed/20965496	Durston S, van Belle J, de Zeeuw P.	Biol Psychiatry. 2011 Jun 15;69(12):1178-84. Epub 2010 Oct 20. Review.	Biol Psychiatry. 2011	PubMed	citation	PMID:20965496	pubmed	20965496	create date:2010/10/23 | first author:Durston S
Abnormal cingulate and prefrontal cortical neurochemistry in major depression after electroconvulsive therapy.	/pubmed/20951980	Merkl A, Schubert F, Quante A, Luborzewski A, Brakemeier EL, Grimm S, Heuser I, Bajbouj M.	Biol Psychiatry. 2011 Apr 15;69(8):772-9. Epub 2010 Oct 16.	Biol Psychiatry. 2011	PubMed	citation	PMID:20951980	pubmed	20951980	create date:2010/10/19 | first author:Merkl A
Reduced cortical thickness as an outcome of differential sensitivity to environmental risks in schizophrenia.	/pubmed/20951979	Habets P, Marcelis M, Gronenschild E, Drukker M, van Os J; Genetic Risk and Outcome of Psychosis (G.R.O.U.P).	Biol Psychiatry. 2011 Mar 1;69(5):487-94. Epub 2010 Oct 16.	Biol Psychiatry. 2011	PubMed	citation	PMID:20951979	pubmed	20951979	create date:2010/10/19 | first author:Habets P
Decrease of prefrontal metabolism after subthalamic stimulation in obsessive-compulsive disorder: a positron emission tomography study.	/pubmed/20951978	Le Jeune F, Vérin M, N'Diaye K, Drapier D, Leray E, Du Montcel ST, Baup N, Pelissolo A, Polosan M, Mallet L, Yelnik J, Devaux B, Fontaine D, Chereau I, Bourguignon A, Peron J, Sauleau P, Raoul S, Garin E, Krebs MO, Jaafari N, Millet B; et al.	Biol Psychiatry. 2010 Dec 1;68(11):1016-22. Epub 2010 Oct 16.	Biol Psychiatry. 2010	PubMed	citation	PMID:20951978	pubmed	20951978	create date:2010/10/19 | first author:Le Jeune F
Sustained elevation of serum interleukin-6 and relative insensitivity to hydrocortisone differentiates posttraumatic stress disorder with and without depression.	/pubmed/20951370	Gill J, Luckenbaugh D, Charney D, Vythilingam M.	Biol Psychiatry. 2010 Dec 1;68(11):999-1006. Epub 2010 Oct 15.	Biol Psychiatry. 2010	PubMed	citation	PMID:20951370	pubmed	20951370	create date:2010/10/19 | first author:Gill J
Candidate gene analysis of the human natural killer-1 carbohydrate pathway and perineuronal nets in schizophrenia: B3GAT2 is associated with disease risk and cortical surface area.	/pubmed/20950796	Kähler AK, Djurovic S, Rimol LM, Brown AA, Athanasiu L, Jönsson EG, Hansen T, Gústafsson O, Hall H, Giegling I, Muglia P, Cichon S, Rietschel M, Pietiläinen OP, Peltonen L, Bramon E, Collier D, St Clair D, Sigurdsson E, Petursson H, Rujescu D, Melle I, et al.	Biol Psychiatry. 2011 Jan 1;69(1):90-6. Epub 2010 Oct 15.	Biol Psychiatry. 2011	PubMed	citation	PMID:20950796	pubmed	20950796	create date:2010/10/19 | first author:Kähler AK
The SNAP25 gene is linked to working memory capacity and maturation of the posterior cingulate cortex during childhood.	/pubmed/20950795	Söderqvist S, McNab F, Peyrard-Janvid M, Matsson H, Humphreys K, Kere J, Klingberg T.	Biol Psychiatry. 2010 Dec 15;68(12):1120-5. Epub 2010 Oct 15.	Biol Psychiatry. 2010	PubMed	citation	PMID:20950795	pubmed	20950795	create date:2010/10/19 | first author:Söderqvist S
Sigma receptor agonists: receptor binding and effects on mesolimbic dopamine neurotransmission assessed by microdialysis.	/pubmed/20950794	Garcés-Ramírez L, Green JL, Hiranita T, Kopajtic TA, Mereu M, Thomas AM, Mesangeau C, Narayanan S, McCurdy CR, Katz JL, Tanda G.	Biol Psychiatry. 2011 Feb 1;69(3):208-17. Epub 2010 Oct 15.	Biol Psychiatry. 2011	PubMed	citation	PMID:20950794	pubmed	20950794	create date:2010/10/19 | first author:Garcés-Ramírez L
Exploring the impact of ketamine on the experience of illusory body ownership.	/pubmed/20947068	Morgan HL, Turner DC, Corlett PR, Absalom AR, Adapa R, Arana FS, Pigott J, Gardner J, Everitt J, Haggard P, Fletcher PC.	Biol Psychiatry. 2011 Jan 1;69(1):35-41. Epub 2010 Oct 13.	Biol Psychiatry. 2011	PubMed	citation	PMID:20947068	pubmed	20947068	create date:2010/10/16 | first author:Morgan HL
Impaired emotional-like behavior and serotonergic function during protracted abstinence from chronic morphine.	/pubmed/20947067	Goeldner C, Lutz PE, Darcq E, Halter T, Clesse D, Ouagazzal AM, Kieffer BL.	Biol Psychiatry. 2011 Feb 1;69(3):236-44. Epub 2010 Oct 14.	Biol Psychiatry. 2011	PubMed	citation	PMID:20947067	pubmed	20947067	create date:2010/10/16 | first author:Goeldner C
Is ecstasy an empathogen"? Effects of ±3	4-methylenedioxymethamphetamine on prosocial feelings and identification of emotional states in others."	/pubmed/20947066	Bedi G, Hyman D, de Wit H.	Biol Psychiatry. 2010 Dec 15;68(12):1134-40. Epub 2010 Oct 14.	Biol Psychiatry. 2010	PubMed	citation	PMID:20947066	pubmed	20947066	create date:2010/10/16 | first author:Bedi G
Altered function and connectivity of the medial frontal cortex in pediatric obsessive-compulsive disorder.	/pubmed/20947065	Fitzgerald KD, Stern ER, Angstadt M, Nicholson-Muth KC, Maynor MR, Welsh RC, Hanna GL, Taylor SF.	Biol Psychiatry. 2010 Dec 1;68(11):1039-47. Epub 2010 Oct 14.	Biol Psychiatry. 2010	PubMed	citation	PMID:20947065	pubmed	20947065	create date:2010/10/16 | first author:Fitzgerald KD
Can single genes matter in a polygenic world?	/pubmed/20946974	Perlis RH.	Biol Psychiatry. 2010 Nov 1;68(9):783-4. No abstract available.	Biol Psychiatry. 2010	PubMed	citation	PMID:20946974	pubmed	20946974	create date:2010/10/16 | first author:Perlis RH
Magnetic resonance spectroscopy studies of the glutamatergic system in mood disorders: a pathway to diagnosis, novel therapeutics, and personalized medicine?	/pubmed/20946973	Salvadore G, Zarate CA Jr.	Biol Psychiatry. 2010 Nov 1;68(9):780-2. No abstract available.	Biol Psychiatry. 2010	PubMed	citation	PMID:20946973	pubmed	20946973	create date:2010/10/16 | first author:Salvadore G
From reactive to proactive and selective control: developing a richer model for stopping inappropriate responses.	/pubmed/20932513	Aron AR.	Biol Psychiatry. 2011 Jun 15;69(12):e55-68. Epub 2010 Oct 8. Review.	Biol Psychiatry. 2011	PubMed	citation	PMID:20932513	pubmed	20932513	create date:2010/10/12 | first author:Aron AR
Disruption of white matter integrity in bipolar depression as a possible structural marker of illness.	/pubmed/20926068	Benedetti F, Yeh PH, Bellani M, Radaelli D, Nicoletti MA, Poletti S, Falini A, Dallaspezia S, Colombo C, Scotti G, Smeraldi E, Soares JC, Brambilla P.	Biol Psychiatry. 2011 Feb 15;69(4):309-17.	Biol Psychiatry. 2011	PubMed	citation	PMID:20926068	pubmed	20926068	create date:2010/10/12 | first author:Benedetti F
Basic impairments in regulating the speed-accuracy tradeoff predict symptoms of attention-deficit/hyperactivity disorder.	/pubmed/20926067	Mulder MJ, Bos D, Weusten JM, van Belle J, van Dijk SC, Simen P, van Engeland H, Durston S.	Biol Psychiatry. 2010 Dec 15;68(12):1114-9.	Biol Psychiatry. 2010	PubMed	citation	PMID:20926067	pubmed	20926067	create date:2010/10/12 | first author:Mulder MJ
Infralimbic D2 receptors are necessary for fear extinction and extinction-related tone responses.	/pubmed/20926066	Mueller D, Bravo-Rivera C, Quirk GJ.	Biol Psychiatry. 2010 Dec 1;68(11):1055-60.	Biol Psychiatry. 2010	PubMed	citation	PMID:20926066	pubmed	20926066	create date:2010/10/12 | first author:Mueller D
To include or not to include? A response to the meta-analysis of heart rate variability and depression.	/pubmed/20926065	Licht CM, Penninx BW, de Geus EJ.	Biol Psychiatry. 2011 Feb 15;69(4):e1; author reply e3-4. No abstract available.	Biol Psychiatry. 2011	PubMed	citation	PMID:20926065	pubmed	20926065	create date:2010/10/12 | first author:Licht CM
Sensory pathways and emotional context for action in primate prefrontal cortex.	/pubmed/20889144	Barbas H, Zikopoulos B, Timbie C.	Biol Psychiatry. 2011 Jun 15;69(12):1133-9. Epub 2010 Oct 2. Review.	Biol Psychiatry. 2011	PubMed	citation	PMID:20889144	pubmed	20889144	create date:2010/10/05 | first author:Barbas H
Childhood adversity modifies the relationship between anxiety disorders and cortisol secretion.	/pubmed/20889143	van der Vegt EJ, van der Ende J, Huizink AC, Verhulst FC, Tiemeier H.	Biol Psychiatry. 2010 Dec 1;68(11):1048-54.	Biol Psychiatry. 2010	PubMed	citation	PMID:20889143	pubmed	20889143	create date:2010/10/05 | first author:van der Vegt EJ
Sleep deprivation facilitates extinction of implicit fear generalization and physiological response to fear.	/pubmed/20889142	Kuriyama K, Soshi T, Kim Y.	Biol Psychiatry. 2010 Dec 1;68(11):991-8.	Biol Psychiatry. 2010	PubMed	citation	PMID:20889142	pubmed	20889142	create date:2010/10/05 | first author:Kuriyama K
Dopamine and serotonin interactively modulate prefrontal cortex neurons in vitro.	/pubmed/20889141	Di Pietro NC, Seamans JK.	Biol Psychiatry. 2011 Jun 15;69(12):1204-11. Epub 2010 Oct 2.	Biol Psychiatry. 2011	PubMed	citation	PMID:20889141	pubmed	20889141	create date:2010/10/05 | first author:Di Pietro NC
Stress alleviation and reward enhancement: two promising targets for relapse prevention.	/pubmed/20888456	Rose JE.	Biol Psychiatry. 2010 Oct 15;68(8):687-8. No abstract available.	Biol Psychiatry. 2010	PubMed	citation	PMID:20888456	pubmed	20888456	create date:2010/10/05 | first author:Rose JE
Opioid-dopamine interactions: implications for substance use disorders and their treatment.	/pubmed/20888455	Volkow ND.	Biol Psychiatry. 2010 Oct 15;68(8):685-6. No abstract available.	Biol Psychiatry. 2010	PubMed	citation	PMID:20888455	pubmed	20888455	create date:2010/10/05 | first author:Volkow ND
Attention bias modification treatment: a meta-analysis toward the establishment of novel treatment for anxiety.	/pubmed/20887977	Hakamata Y, Lissek S, Bar-Haim Y, Britton JC, Fox NA, Leibenluft E, Ernst M, Pine DS.	Biol Psychiatry. 2010 Dec 1;68(11):982-90.	Biol Psychiatry. 2010	PubMed	citation	PMID:20887977	pubmed	20887977	create date:2010/10/05 | first author:Hakamata Y
The neuroproteomics of schizophrenia.	/pubmed/20887976	English JA, Pennington K, Dunn MJ, Cotter DR.	Biol Psychiatry. 2011 Jan 15;69(2):163-72. Review. Erratum in: Biol Psychiatry. 2011 May 1;69(9):906.	Biol Psychiatry. 2011	PubMed	citation	PMID:20887976	pubmed	20887976	create date:2010/10/05 | first author:English JA
Cross-sectional and longitudinal assessment of structural brain alterations in melancholic depression.	/pubmed/20875637	Soriano-Mas C, Hernández-Ribas R, Pujol J, Urretavizcaya M, Deus J, Harrison BJ, Ortiz H, López-Solà M, Menchón JM, Cardoner N.	Biol Psychiatry. 2011 Feb 15;69(4):318-25. Epub 2010 Sep 26.	Biol Psychiatry. 2011	PubMed	citation	PMID:20875637	pubmed	20875637	create date:2010/09/30 | first author:Soriano-Mas C
Psychostimulants as cognitive enhancers: the prefrontal cortex, catecholamines, and attention-deficit/hyperactivity disorder.	/pubmed/20875636	Berridge CW, Devilbiss DM.	Biol Psychiatry. 2011 Jun 15;69(12):e101-11. Epub 2010 Sep 26. Review.	Biol Psychiatry. 2011	PubMed	citation	PMID:20875636	pubmed	20875636	create date:2010/09/30 | first author:Berridge CW
Reduced thickness of medial orbitofrontal cortex in smokers.	/pubmed/20875635	Kühn S, Schubert F, Gallinat J.	Biol Psychiatry. 2010 Dec 1;68(11):1061-5. Epub 2010 Sep 27.	Biol Psychiatry. 2010	PubMed	citation	PMID:20875635	pubmed	20875635	create date:2010/09/30 | first author:Kühn S
α₂-Adrenoceptor functionality in postmortem frontal cortex of depressed suicide victims.	/pubmed/20864091	Valdizán EM, Díez-Alarcia R, González-Maeso J, Pilar-Cuéllar F, García-Sevilla JA, Meana JJ, Pazos A.	Biol Psychiatry. 2010 Nov 1;68(9):869-72. Epub 2010 Sep 22.	Biol Psychiatry. 2010	PubMed	citation	PMID:20864091	pubmed	20864091	create date:2010/09/25 | first author:Valdizán EM
Cortisol awakening response and hippocampal volume: vulnerability for major depressive disorder?	/pubmed/20864090	Dedovic K, Engert V, Duchesne A, Lue SD, Andrews J, Efanov SI, Beaudry T, Pruessner JC.	Biol Psychiatry. 2010 Nov 1;68(9):847-53. Epub 2010 Sep 22.	Biol Psychiatry. 2010	PubMed	citation	PMID:20864090	pubmed	20864090	create date:2010/09/25 | first author:Dedovic K
The neural correlates of emotional memory in posttraumatic stress disorder.	/pubmed/20855060	Brohawn KH, Offringa R, Pfaff DL, Hughes KC, Shin LM.	Biol Psychiatry. 2010 Dec 1;68(11):1023-30. Epub 2010 Sep 19.	Biol Psychiatry. 2010	PubMed	citation	PMID:20855060	pubmed	20855060	create date:2010/09/22 | first author:Brohawn KH
What is not working in working memory?	/pubmed/20850595	MacDonald AW 3rd.	Biol Psychiatry. 2010 Oct 1;68(7):593-4. No abstract available.	Biol Psychiatry. 2010	PubMed	citation	PMID:20850595	pubmed	20850595	create date:2010/09/21 | first author:MacDonald AW 3rd
Retraction. Allelic variation in the serotonin transporter promoter modulates cortical excitability.	/pubmed/20050156	[No authors listed]	Biol Psychiatry. 2010 Jan 15;67(2):193. No abstract available.	Biol Psychiatry. 2010	PubMed	citation	PMID:20050156	pubmed	20050156	create date:2010/09/21
Longitudinal evidence for unfavorable effects of antidepressants on heart rate variability.	/pubmed/20843507	Licht CM, de Geus EJ, van Dyck R, Penninx BW.	Biol Psychiatry. 2010 Nov 1;68(9):861-8. Epub 2010 Sep 16.	Biol Psychiatry. 2010	PubMed	citation	PMID:20843507	pubmed	20843507	create date:2010/09/17 | first author:Licht CM
Attention-deficit/hyperactivity phenotype in mice lacking the cyclin-dependent kinase 5 cofactor p35.	/pubmed/20832057	Drerup JM, Hayashi K, Cui H, Mettlach GL, Long MA, Marvin M, Sun X, Goldberg MS, Lutter M, Bibb JA.	Biol Psychiatry. 2010 Dec 15;68(12):1163-71. Epub 2010 Sep 15.	Biol Psychiatry. 2010	PubMed	citation	PMID:20832057	pubmed	20832057	create date:2010/09/14 | first author:Drerup JM
Genome-wide association study of schizophrenia in a Japanese population.	/pubmed/20832056	Ikeda M, Aleksic B, Kinoshita Y, Okochi T, Kawashima K, Kushima I, Ito Y, Nakamura Y, Kishi T, Okumura T, Fukuo Y, Williams HJ, Hamshere ML, Ivanov D, Inada T, Suzuki M, Hashimoto R, Ujike H, Takeda M, Craddock N, Kaibuchi K, Owen MJ, et al.	Biol Psychiatry. 2011 Mar 1;69(5):472-8. Epub 2010 Sep 15.	Biol Psychiatry. 2011	PubMed	citation	PMID:20832056	pubmed	20832056	create date:2010/09/14 | first author:Ikeda M
Title	URL	Description	Details	ShortDetails	Resource	Type	Identifiers	Db	EntrezUID	Properties
Association between the oxytocin receptor gene and amygdalar volume in healthy adults.	/pubmed/20832055	Inoue H, Yamasue H, Tochigi M, Abe O, Liu X, Kawamura Y, Takei K, Suga M, Yamada H, Rogers MA, Aoki S, Sasaki T, Kasai K.	Biol Psychiatry. 2010 Dec 1;68(11):1066-72. Epub 2010 Sep 15.	Biol Psychiatry. 2010	PubMed	citation	PMID:20832055	pubmed	20832055	create date:2010/09/14 | first author:Inoue H
A preliminary study of D-cycloserine augmentation of cognitive-behavioral therapy in pediatric obsessive-compulsive disorder.	/pubmed/20817153	Storch EA, Murphy TK, Goodman WK, Geffken GR, Lewin AB, Henin A, Micco JA, Sprich S, Wilhelm S, Bengtson M, Geller DA.	Biol Psychiatry. 2010 Dec 1;68(11):1073-6.	Biol Psychiatry. 2010	PubMed	citation	PMID:20817153	pubmed	20817153	create date:2010/09/08 | first author:Storch EA
Procedural learning in schizophrenia: reconciling the discrepant findings.	/pubmed/20817152	Gomar JJ, Pomarol-Clotet E, Sarró S, Salvador R, Myers CE, McKenna PJ.	Biol Psychiatry. 2011 Jan 1;69(1):49-54.	Biol Psychiatry. 2011	PubMed	citation	PMID:20817152	pubmed	20817152	create date:2010/09/08 | first author:Gomar JJ
Oxidative stress and amyloid-beta pathology in normal individuals with a maternal history of Alzheimer's.	/pubmed/20817151	Mosconi L, Glodzik L, Mistur R, McHugh P, Rich KE, Javier E, Williams S, Pirraglia E, De Santi S, Mehta PD, Zinkowski R, Blennow K, Pratico D, de Leon MJ.	Biol Psychiatry. 2010 Nov 15;68(10):913-21.	Biol Psychiatry. 2010	PubMed	citation	PMID:20817151	pubmed	20817151	create date:2010/09/08 | first author:Mosconi L
Incubation of cue-induced cigarette craving during abstinence in human smokers.	/pubmed/20817135	Bedi G, Preston KL, Epstein DH, Heishman SJ, Marrone GF, Shaham Y, de Wit H.	Biol Psychiatry. 2011 Apr 1;69(7):708-11.	Biol Psychiatry. 2011	PubMed	citation	PMID:20817135	pubmed	20817135	create date:2010/09/08 | first author:Bedi G
Blockade of nicotine reward and reinstatement by activation of alpha-type peroxisome proliferator-activated receptors.	/pubmed/20801430	Mascia P, Pistis M, Justinova Z, Panlilio LV, Luchicchi A, Lecca S, Scherma M, Fratta W, Fadda P, Barnes C, Redhi GH, Yasar S, Le Foll B, Tanda G, Piomelli D, Goldberg SR.	Biol Psychiatry. 2011 Apr 1;69(7):633-41.	Biol Psychiatry. 2011	PubMed	citation	PMID:20801430	pubmed	20801430	create date:2010/08/31 | first author:Mascia P
Cocaine-insensitive dopamine transporters with intact substrate transport produced by self-administration.	/pubmed/20801429	Ferris MJ, Mateo Y, Roberts DC, Jones SR.	Biol Psychiatry. 2011 Feb 1;69(3):201-7.	Biol Psychiatry. 2011	PubMed	citation	PMID:20801429	pubmed	20801429	create date:2010/08/31 | first author:Ferris MJ
Analyzing schizophrenia by DNA microarrays.	/pubmed/20801428	Horváth S, Janka Z, Mirnics K.	Biol Psychiatry. 2011 Jan 15;69(2):157-62. Review.	Biol Psychiatry. 2011	PubMed	citation	PMID:20801428	pubmed	20801428	create date:2010/08/31 | first author:Horváth S
Reduced gray matter volume of pars opercularis is associated with impaired social communication in high-functioning autism spectrum disorders.	/pubmed/20801427	Yamasaki S, Yamasue H, Abe O, Suga M, Yamada H, Inoue H, Kuwabara H, Kawakubo Y, Yahata N, Aoki S, Kano Y, Kato N, Kasai K.	Biol Psychiatry. 2010 Dec 15;68(12):1141-7.	Biol Psychiatry. 2010	PubMed	citation	PMID:20801427	pubmed	20801427	create date:2010/08/31 | first author:Yamasaki S
Genome-wide association scan of trait depression.	/pubmed/20800221	Terracciano A, Tanaka T, Sutin AR, Sanna S, Deiana B, Lai S, Uda M, Schlessinger D, Abecasis GR, Ferrucci L, Costa PT Jr.	Biol Psychiatry. 2010 Nov 1;68(9):811-7. Epub 2010 Aug 25.	Biol Psychiatry. 2010	PubMed	citation	PMID:20800221	pubmed	20800221	create date:2010/08/31 | first author:Terracciano A
Studies in genetically modified mice suggest novel mechanisms of mood regulation.	/pubmed/20797461	Markou A, Geyer MA.	Biol Psychiatry. 2010 Sep 15;68(6):500-2. No abstract available.	Biol Psychiatry. 2010	PubMed	citation	PMID:20797461	pubmed	20797461	create date:2010/08/28 | first author:Markou A
Fronto-temporal spontaneous resting state functional connectivity in pediatric bipolar disorder.	/pubmed/20739018	Dickstein DP, Gorrostieta C, Ombao H, Goldberg LD, Brazel AC, Gable CJ, Kelly C, Gee DG, Zuo XN, Castellanos FX, Milham MP.	Biol Psychiatry. 2010 Nov 1;68(9):839-46. Epub 2010 Aug 24.	Biol Psychiatry. 2010	PubMed	citation	PMID:20739018	pubmed	20739018	create date:2010/08/27 | first author:Dickstein DP
Prefrontal cortex and impulsive decision making.	/pubmed/20728878	Kim S, Lee D.	Biol Psychiatry. 2011 Jun 15;69(12):1140-6. Epub 2010 Aug 21. Review.	Biol Psychiatry. 2011	PubMed	citation	PMID:20728878	pubmed	20728878	create date:2010/08/24 | first author:Kim S
Early life stress combined with serotonin 3A receptor and brain-derived neurotrophic factor valine 66 to methionine genotypes impacts emotional brain and arousal correlates of risk for depression.	/pubmed/20728877	Gatt JM, Nemeroff CB, Schofield PR, Paul RH, Clark CR, Gordon E, Williams LM.	Biol Psychiatry. 2010 Nov 1;68(9):818-24. Epub 2010 Aug 21.	Biol Psychiatry. 2010	PubMed	citation	PMID:20728877	pubmed	20728877	create date:2010/08/24 | first author:Gatt JM
Basic abnormalities in visual processing affect face processing at an early age in autism spectrum disorder.	/pubmed/20728876	Vlamings PH, Jonkman LM, van Daalen E, van der Gaag RJ, Kemner C.	Biol Psychiatry. 2010 Dec 15;68(12):1107-13. Epub 2010 Aug 21.	Biol Psychiatry. 2010	PubMed	citation	PMID:20728876	pubmed	20728876	create date:2010/08/24 | first author:Vlamings PH
Effects of an alpha 7-nicotinic agonist on default network activity in schizophrenia.	/pubmed/20728875	Tregellas JR, Tanabe J, Rojas DC, Shatti S, Olincy A, Johnson L, Martin LF, Soti F, Kem WR, Leonard S, Freedman R.	Biol Psychiatry. 2011 Jan 1;69(1):7-11. Epub 2010 Aug 21.	Biol Psychiatry. 2011	PubMed	citation	PMID:20728875	pubmed	20728875	create date:2010/08/24 | first author:Tregellas JR
Is disturbed intracortical excitability a stable trait of chronic insomnia? A study using transcranial magnetic stimulation before and after multimodal sleep therapy.	/pubmed/20728874	van der Werf YD, Altena E, van Dijk KD, Strijers RL, De Rijke W, Stam CJ, van Someren EJ.	Biol Psychiatry. 2010 Nov 15;68(10):950-5. Epub 2010 Aug 21.	Biol Psychiatry. 2010	PubMed	citation	PMID:20728874	pubmed	20728874	create date:2010/08/24 | first author:van der Werf YD
Atypical default network connectivity in youth with attention-deficit/hyperactivity disorder.	/pubmed/20728873	Fair DA, Posner J, Nagel BJ, Bathula D, Dias TG, Mills KL, Blythe MS, Giwa A, Schmitt CF, Nigg JT.	Biol Psychiatry. 2010 Dec 15;68(12):1084-91. Epub 2010 Aug 21.	Biol Psychiatry. 2010	PubMed	citation	PMID:20728873	pubmed	20728873	create date:2010/08/24 | first author:Fair DA
A shift to randomness of brain oscillations in people with autism.	/pubmed/20728872	Lai MC, Lombardo MV, Chakrabarti B, Sadek SA, Pasco G, Wheelwright SJ, Bullmore ET, Baron-Cohen S; MRC AIMS Consortium, Suckling J.	Biol Psychiatry. 2010 Dec 15;68(12):1092-9. Epub 2010 Aug 21.	Biol Psychiatry. 2010	PubMed	citation	PMID:20728872	pubmed	20728872	create date:2010/08/24 | first author:Lai MC
Magnetic resonance spectroscopy studies of glutamate-related abnormalities in mood disorders.	/pubmed/20728076	Yüksel C, Öngür D.	Biol Psychiatry. 2010 Nov 1;68(9):785-94. Epub 2010 Aug 21. Review.	Biol Psychiatry. 2010	PubMed	citation	PMID:20728076	pubmed	20728076	create date:2010/08/24 | first author:Yüksel C
Mood disorder susceptibility gene CACNA1C modifies mood-related behaviors in mice and interacts with sex to influence behavior in mice and diagnosis in humans.	/pubmed/20723887	Dao DT, Mahon PB, Cai X, Kovacsics CE, Blackwell RA, Arad M, Shi J, Zandi PP, O'Donnell P; Bipolar Genome Study (BiGS) Consortium, Knowles JA, Weissman MM, Coryell W, Scheftner WA, Lawson WB, Levinson DF, Thompson SM, Potash JB, Gould TD.	Biol Psychiatry. 2010 Nov 1;68(9):801-10. Epub 2010 Aug 17.	Biol Psychiatry. 2010	PubMed	citation	PMID:20723887	pubmed	20723887	create date:2010/08/21 | first author:Dao DT
Inflammation-induced anhedonia: endotoxin reduces ventral striatum responses to reward.	/pubmed/20719303	Eisenberger NI, Berkman ET, Inagaki TK, Rameson LT, Mashal NM, Irwin MR.	Biol Psychiatry. 2010 Oct 15;68(8):748-54. Epub 2010 Aug 16.	Biol Psychiatry. 2010	PubMed	citation	PMID:20719303	pubmed	20719303	create date:2010/08/20 | first author:Eisenberger NI
The role of the corpus callosum in transcranial magnetic stimulation induced interhemispheric signal propagation.	/pubmed/20708172	Voineskos AN, Farzan F, Barr MS, Lobaugh NJ, Mulsant BH, Chen R, Fitzgerald PB, Daskalakis ZJ.	Biol Psychiatry. 2010 Nov 1;68(9):825-31. Epub 2010 Aug 12.	Biol Psychiatry. 2010	PubMed	citation	PMID:20708172	pubmed	20708172	create date:2010/08/17 | first author:Voineskos AN
Assessment of the neuropeptide S system in anxiety disorders.	/pubmed/20705147	Donner J, Haapakoski R, Ezer S, Melén E, Pirkola S, Gratacòs M, Zucchelli M, Anedda F, Johansson LE, Söderhäll C, Orsmark-Pietras C, Suvisaari J, Martín-Santos R, Torrens M, Silander K, Terwilliger JD, Wickman M, Pershagen G, Lönnqvist J, Peltonen L, Estivill X, D'Amato M, et al.	Biol Psychiatry. 2010 Sep 1;68(5):474-83.	Biol Psychiatry. 2010	PubMed	citation	PMID:20705147	pubmed	20705147	create date:2010/08/14 | first author:Donner J
Genes and environment: multiple pathways to psychopathology.	/pubmed/20705146	Mann JJ, Haghighi F.	Biol Psychiatry. 2010 Sep 1;68(5):403-4. No abstract available.	Biol Psychiatry. 2010	PubMed	citation	PMID:20705146	pubmed	20705146	create date:2010/08/14 | first author:Mann JJ
Reduced medial prefrontal cortex volume in adults reporting childhood emotional maltreatment.	/pubmed/20692648	van Harmelen AL, van Tol MJ, van der Wee NJ, Veltman DJ, Aleman A, Spinhoven P, van Buchem MA, Zitman FG, Penninx BW, Elzinga BM.	Biol Psychiatry. 2010 Nov 1;68(9):832-8. Epub 2010 Aug 8.	Biol Psychiatry. 2010	PubMed	citation	PMID:20692648	pubmed	20692648	create date:2010/08/10 | first author:van Harmelen AL
Aerobic exercise attenuates reinstatement of cocaine-seeking behavior and associated neuroadaptations in the prefrontal cortex.	/pubmed/20692647	Lynch WJ, Piehl KB, Acosta G, Peterson AB, Hemby SE.	Biol Psychiatry. 2010 Oct 15;68(8):774-7. Epub 2010 Aug 8.	Biol Psychiatry. 2010	PubMed	citation	PMID:20692647	pubmed	20692647	create date:2010/08/10 | first author:Lynch WJ
A meta-analysis of cytokines in Alzheimer's disease.	/pubmed/20692646	Swardfager W, Lanctôt K, Rothenburg L, Wong A, Cappell J, Herrmann N.	Biol Psychiatry. 2010 Nov 15;68(10):930-41. Epub 2010 Aug 8.	Biol Psychiatry. 2010	PubMed	citation	PMID:20692646	pubmed	20692646	create date:2010/08/10 | first author:Swardfager W
Clinically relevant doses of methylphenidate significantly occupy norepinephrine transporters in humans in vivo.	/pubmed/20691429	Hannestad J, Gallezot JD, Planeta-Wilson B, Lin SF, Williams WA, van Dyck CH, Malison RT, Carson RE, Ding YS.	Biol Psychiatry. 2010 Nov 1;68(9):854-60. Epub 2010 Aug 5.	Biol Psychiatry. 2010	PubMed	citation	PMID:20691429	pubmed	20691429	create date:2010/08/10 | first author:Hannestad J
A cis-phase interaction study of genetic variants within the MAOA gene in major depressive disorder.	/pubmed/20691428	Zhang J, Chen Y, Zhang K, Yang H, Sun Y, Fang Y, Shen Y, Xu Q.	Biol Psychiatry. 2010 Nov 1;68(9):795-800. Epub 2010 Aug 5.	Biol Psychiatry. 2010	PubMed	citation	PMID:20691428	pubmed	20691428	create date:2010/08/10 | first author:Zhang J
Genetic associations of brain structural networks in schizophrenia: a preliminary study.	/pubmed/20691427	Jagannathan K, Calhoun VD, Gelernter J, Stevens MC, Liu J, Bolognani F, Windemuth A, Ruaño G, Assaf M, Pearlson GD.	Biol Psychiatry. 2010 Oct 1;68(7):657-66. Epub 2010 Aug 5.	Biol Psychiatry. 2010	PubMed	citation	PMID:20691427	pubmed	20691427	create date:2010/08/10 | first author:Jagannathan K
Stereological approaches to identifying neuropathology in psychosis.	/pubmed/20678756	Dorph-Petersen KA, Lewis DA.	Biol Psychiatry. 2011 Jan 15;69(2):113-26. Epub 2010 Aug 1. Review.	Biol Psychiatry. 2011	PubMed	citation	PMID:20678756	pubmed	20678756	create date:2010/08/04 | first author:Dorph-Petersen KA
No correlation between childhood maltreatment and telomere length.	/pubmed/20678755	Glass D, Parts L, Knowles D, Aviv A, Spector TD.	Biol Psychiatry. 2010 Sep 15;68(6):e21-2; author reply e23-4. Epub 2010 Aug 3. No abstract available.	Biol Psychiatry. 2010	PubMed	citation	PMID:20678755	pubmed	20678755	create date:2010/08/04 | first author:Glass D
Drug addiction endophenotypes: impulsive versus sensation-seeking personality traits.	/pubmed/20678754	Ersche KD, Turton AJ, Pradhan S, Bullmore ET, Robbins TW.	Biol Psychiatry. 2010 Oct 15;68(8):770-3. Epub 2010 Aug 1.	Biol Psychiatry. 2010	PubMed	citation	PMID:20678754	pubmed	20678754	create date:2010/08/04 | first author:Ersche KD
Smoking and schizophrenia independently and additively reduce white matter integrity between striatum and frontal cortex.	/pubmed/20678753	Zhang X, Stein EA, Hong LE.	Biol Psychiatry. 2010 Oct 1;68(7):674-7. Epub 2010 Aug 1.	Biol Psychiatry. 2010	PubMed	citation	PMID:20678753	pubmed	20678753	create date:2010/08/04 | first author:Zhang X
Sex differences in striatal dopamine release in young adults after oral alcohol challenge: a positron emission tomography imaging study with [¹¹C]raclopride.	/pubmed/20678752	Urban NB, Kegeles LS, Slifstein M, Xu X, Martinez D, Sakr E, Castillo F, Moadel T, O'Malley SS, Krystal JH, Abi-Dargham A.	Biol Psychiatry. 2010 Oct 15;68(8):689-96. Epub 2010 Aug 3.	Biol Psychiatry. 2010	PubMed	citation	PMID:20678752	pubmed	20678752	create date:2010/08/04 | first author:Urban NB
Microglial activation and increased microglial density observed in the dorsolateral prefrontal cortex in autism.	/pubmed/20674603	Morgan JT, Chana G, Pardo CA, Achim C, Semendeferi K, Buckwalter J, Courchesne E, Everall IP.	Biol Psychiatry. 2010 Aug 15;68(4):368-76.	Biol Psychiatry. 2010	PubMed	citation	PMID:20674603	pubmed	20674603	create date:2010/08/03 | first author:Morgan JT
Early life programming and neurodevelopmental disorders.	/pubmed/20674602	Bale TL, Baram TZ, Brown AS, Goldstein JM, Insel TR, McCarthy MM, Nemeroff CB, Reyes TM, Simerly RB, Susser ES, Nestler EJ.	Biol Psychiatry. 2010 Aug 15;68(4):314-9. Review.	Biol Psychiatry. 2010	PubMed	citation	PMID:20674602	pubmed	20674602	create date:2010/08/03 | first author:Bale TL
Polygenic heterogeneity: a complex model of genetic inheritance in psychiatric disorders.	/pubmed/20674601	Rucker JJ, McGuffin P.	Biol Psychiatry. 2010 Aug 15;68(4):312-3. No abstract available.	Biol Psychiatry. 2010	PubMed	citation	PMID:20674601	pubmed	20674601	create date:2010/08/03 | first author:Rucker JJ
Objective cognitive performance associated with electroconvulsive therapy for depression: a systematic review and meta-analysis.	/pubmed/20673880	Semkovska M, McLoughlin DM.	Biol Psychiatry. 2010 Sep 15;68(6):568-77. Epub 2010 Jul 31. Review.	Biol Psychiatry. 2010	PubMed	citation	PMID:20673880	pubmed	20673880	create date:2010/08/03 | first author:Semkovska M
Alpha phase locking predicts residual working memory performance in schizophrenia.	/pubmed/20673879	Haenschel C, Linden DE, Bittner RA, Singer W, Hanslmayr S.	Biol Psychiatry. 2010 Oct 1;68(7):595-8. Epub 2010 Jul 31.	Biol Psychiatry. 2010	PubMed	citation	PMID:20673879	pubmed	20673879	create date:2010/08/03 | first author:Haenschel C
Nicotine withdrawal increases threat-induced anxiety but not fear: neuroadaptation in human addiction.	/pubmed/20673878	Hogle JM, Kaye JT, Curtin JJ.	Biol Psychiatry. 2010 Oct 15;68(8):719-25. Epub 2010 Jul 31.	Biol Psychiatry. 2010	PubMed	citation	PMID:20673878	pubmed	20673878	create date:2010/08/03 | first author:Hogle JM
Common variants in major histocompatibility complex region and TCF4 gene are significantly associated with schizophrenia in Han Chinese.	/pubmed/20673877	Li T, Li Z, Chen P, Zhao Q, Wang T, Huang K, Li J, Li Y, Liu J, Zeng Z, Feng G, He L, Shi Y.	Biol Psychiatry. 2010 Oct 1;68(7):671-3. Epub 2010 Jul 31.	Biol Psychiatry. 2010	PubMed	citation	PMID:20673877	pubmed	20673877	create date:2010/08/03 | first author:Li T
Genome-wide association-, replication-, and neuroimaging study implicates HOMER1 in the etiology of major depression.	/pubmed/20673876	Rietschel M, Mattheisen M, Frank J, Treutlein J, Degenhardt F, Breuer R, Steffens M, Mier D, Esslinger C, Walter H, Kirsch P, Erk S, Schnell K, Herms S, Wichmann HE, Schreiber S, Jöckel KH, Strohmaier J, Roeske D, Haenisch B, Gross M, Hoefels S, et al.	Biol Psychiatry. 2010 Sep 15;68(6):578-85. Epub 2010 Jul 31.	Biol Psychiatry. 2010	PubMed	citation	PMID:20673876	pubmed	20673876	create date:2010/08/03 | first author:Rietschel M
Psychiatric brain banking: three perspectives on current trends and future directions.	/pubmed/20673875	Deep-Soboslay A, Benes FM, Haroutunian V, Ellis JK, Kleinman JE, Hyde TM.	Biol Psychiatry. 2011 Jan 15;69(2):104-12. Epub 2010 Jul 31. Review.	Biol Psychiatry. 2011	PubMed	citation	PMID:20673875	pubmed	20673875	create date:2010/08/03 | first author:Deep-Soboslay A
Use of eye movement monitoring to examine item and relational memory in schizophrenia.	/pubmed/20673874	Hannula DE, Ranganath C, Ramsay IS, Solomon M, Yoon J, Niendam TA, Carter CS, Ragland JD.	Biol Psychiatry. 2010 Oct 1;68(7):610-6. Epub 2010 Jul 31.	Biol Psychiatry. 2010	PubMed	citation	PMID:20673874	pubmed	20673874	create date:2010/08/03 | first author:Hannula DE
Striatal and extrastriatal dopamine D2/D3 receptors in schizophrenia evaluated with [18F]fallypride positron emission tomography.	/pubmed/20673873	Kegeles LS, Slifstein M, Xu X, Urban N, Thompson JL, Moadel T, Harkavy-Friedman JM, Gil R, Laruelle M, Abi-Dargham A.	Biol Psychiatry. 2010 Oct 1;68(7):634-41. Epub 2010 Jul 31.	Biol Psychiatry. 2010	PubMed	citation	PMID:20673873	pubmed	20673873	create date:2010/08/03 | first author:Kegeles LS
Epigenetic transmission of the impact of early stress across generations.	/pubmed/20673872	Franklin TB, Russig H, Weiss IC, Gräff J, Linder N, Michalon A, Vizi S, Mansuy IM.	Biol Psychiatry. 2010 Sep 1;68(5):408-15. Epub 2010 Jul 31.	Biol Psychiatry. 2010	PubMed	citation	PMID:20673872	pubmed	20673872	create date:2010/08/03 | first author:Franklin TB
Changed relative to what? Housekeeping genes and normalization strategies in human brain gene expression studies.	/pubmed/20673871	Tunbridge EM, Eastwood SL, Harrison PJ.	Biol Psychiatry. 2011 Jan 15;69(2):173-9. Epub 2010 Jul 31. Review.	Biol Psychiatry. 2011	PubMed	citation	PMID:20673871	pubmed	20673871	create date:2010/08/03 | first author:Tunbridge EM
How psychological symptoms relate to different motivations for gambling: an online study of internet gamblers.	/pubmed/20655512	Lloyd J, Doll H, Hawton K, Dutton WH, Geddes JR, Goodwin GM, Rogers RD.	Biol Psychiatry. 2010 Oct 15;68(8):733-40. Epub 2010 Jul 23.	Biol Psychiatry. 2010	PubMed	citation	PMID:20655512	pubmed	20655512	create date:2010/07/27 | first author:Lloyd J
Title	URL	Description	Details	ShortDetails	Resource	Type	Identifiers	Db	EntrezUID	Properties
Glycine transporter-1 blockade leads to persistently reduced relapse-like alcohol drinking in rats.	/pubmed/20655511	Vengeliene V, Leonardi-Essmann F, Sommer WH, Marston HM, Spanagel R.	Biol Psychiatry. 2010 Oct 15;68(8):704-11. Epub 2010 Jul 23.	Biol Psychiatry. 2010	PubMed	citation	PMID:20655511	pubmed	20655511	create date:2010/07/27 | first author:Vengeliene V
Microarray analysis of hippocampal CA1 neurons implicates early endosomal dysfunction during Alzheimer's disease progression.	/pubmed/20655510	Ginsberg SD, Alldred MJ, Counts SE, Cataldo AM, Neve RL, Jiang Y, Wuu J, Chao MV, Mufson EJ, Nixon RA, Che S.	Biol Psychiatry. 2010 Nov 15;68(10):885-93. Epub 2010 Jul 23.	Biol Psychiatry. 2010	PubMed	citation	PMID:20655510	pubmed	20655510	create date:2010/07/27 | first author:Ginsberg SD
Eye-movement behavior reveals relational memory impairment in schizophrenia.	/pubmed/20655509	Williams LE, Must A, Avery S, Woolard A, Woodward ND, Cohen NJ, Heckers S.	Biol Psychiatry. 2010 Oct 1;68(7):617-24. Epub 2010 Jul 23.	Biol Psychiatry. 2010	PubMed	citation	PMID:20655509	pubmed	20655509	create date:2010/07/27 | first author:Williams LE
Learning as a model for neural plasticity in major depression.	/pubmed/20655508	Nissen C, Holz J, Blechert J, Feige B, Riemann D, Voderholzer U, Normann C.	Biol Psychiatry. 2010 Sep 15;68(6):544-52. Epub 2010 Jul 23.	Biol Psychiatry. 2010	PubMed	citation	PMID:20655508	pubmed	20655508	create date:2010/07/27 | first author:Nissen C
De novo truncating mutation in Kinesin 17 associated with schizophrenia.	/pubmed/20646681	Tarabeux J, Champagne N, Brustein E, Hamdan FF, Gauthier J, Lapointe M, Maios C, Piton A, Spiegelman D, Henrion E; Synapse to Disease Team, Millet B, Rapoport JL, Delisi LE, Joober R, Fathalli F, Fombonne E, Mottron L, Forget-Dubois N, Boivin M, Michaud JL, Lafrenière RG, et al.	Biol Psychiatry. 2010 Oct 1;68(7):649-56. Epub 2010 Jun 19.	Biol Psychiatry. 2010	PubMed	citation	PMID:20646681	pubmed	20646681	create date:2010/07/22 | first author:Tarabeux J
Smaller cornu ammonis 2-3/dentate gyrus volumes and elevated cortisol in multiple sclerosis patients with depressive symptoms.	/pubmed/20646680	Gold SM, Kern KC, O'Connor MF, Montag MJ, Kim A, Yoo YS, Giesser BS, Sicotte NL.	Biol Psychiatry. 2010 Sep 15;68(6):553-9. Epub 2010 Jun 19.	Biol Psychiatry. 2010	PubMed	citation	PMID:20646680	pubmed	20646680	create date:2010/07/22 | first author:Gold SM
Stress-related receptor targets for cocaine addiction.	/pubmed/20643264	Self DW.	Biol Psychiatry. 2010 Aug 1;68(3):217-8. No abstract available.	Biol Psychiatry. 2010	PubMed	citation	PMID:20643264	pubmed	20643264	create date:2010/07/21 | first author:Self DW
Genetic variation in CACNA1C, a gene associated with bipolar disorder, influences brainstem rather than gray matter volume in healthy individuals.	/pubmed/20638048	Franke B, Vasquez AA, Veltman JA, Brunner HG, Rijpkema M, Fernández G.	Biol Psychiatry. 2010 Sep 15;68(6):586-8. Epub 2010 Jul 17.	Biol Psychiatry. 2010	PubMed	citation	PMID:20638048	pubmed	20638048	create date:2010/07/20 | first author:Franke B
Altered relationship between hippocampal glutamate levels and striatal dopamine function in subjects at ultra high risk of psychosis.	/pubmed/20638047	Stone JM, Howes OD, Egerton A, Kambeitz J, Allen P, Lythgoe DJ, O'Gorman RL, McLean MA, Barker GJ, McGuire P.	Biol Psychiatry. 2010 Oct 1;68(7):599-602. Epub 2010 Jul 17.	Biol Psychiatry. 2010	PubMed	citation	PMID:20638047	pubmed	20638047	create date:2010/07/20 | first author:Stone JM
Reduced parietal P300 amplitude is associated with an increased risk for a first psychotic episode.	/pubmed/20627236	van Tricht MJ, Nieman DH, Koelman JH, van der Meer JN, Bour LJ, de Haan L, Linszen DH.	Biol Psychiatry. 2010 Oct 1;68(7):642-8.	Biol Psychiatry. 2010	PubMed	citation	PMID:20627236	pubmed	20627236	create date:2010/07/16 | first author:van Tricht MJ
In response to: Etanercept for sleep in patients with Alcohol use disorder - mechanisms need to be elucidated.	/pubmed/20625459	Irwin MR, Olmstead R, Valladares EM, Breen EC, Ehlers CL.	Biol Psychiatry. 2010 Jan 1;67(1):e3. No abstract available.	Biol Psychiatry. 2010	PubMed	citation	PMID:20625459	pubmed	20625459	create date:2010/07/14 | first author:Irwin MR
A novel, multiple symptom model of obsessive-compulsive-like behaviors in animals.	/pubmed/20619828	Andersen SL, Greene-Colozzi EA, Sonntag KC.	Biol Psychiatry. 2010 Oct 15;68(8):741-7.	Biol Psychiatry. 2010	PubMed	citation	PMID:20619828	pubmed	20619828	create date:2010/07/14 | first author:Andersen SL
Neural substrates of impaired sensorimotor timing in adult attention-deficit/hyperactivity disorder.	/pubmed/20619827	Valera EM, Spencer RM, Zeffiro TA, Makris N, Spencer TJ, Faraone SV, Biederman J, Seidman LJ.	Biol Psychiatry. 2010 Aug 15;68(4):359-67.	Biol Psychiatry. 2010	PubMed	citation	PMID:20619827	pubmed	20619827	create date:2010/07/14 | first author:Valera EM
A genomewide association study of citalopram response in major depressive disorder-a psychometric approach.	/pubmed/20619826	Adkins DE, Aberg K, McClay JL, Hettema JM, Kornstein SG, Bukszár J, van den Oord EJ.	Biol Psychiatry. 2010 Sep 15;68(6):e25-7. No abstract available.	Biol Psychiatry. 2010	PubMed	citation	PMID:20619826	pubmed	20619826	create date:2010/07/14 | first author:Adkins DE
The potential role of major histocompatibility complex class I in schizophrenia.	/pubmed/20619398	Handel AE, Ramagopalan SV.	Biol Psychiatry. 2010 Oct 1;68(7):e29-30; author reply e31. No abstract available.	Biol Psychiatry. 2010	PubMed	citation	PMID:20619398	pubmed	20619398	create date:2010/07/14 | first author:Handel AE
Early processing of threat cues in posttraumatic stress disorder-evidence for a cortical vigilance-avoidance reaction.	/pubmed/20619396	Adenauer H, Pinösch S, Catani C, Gola H, Keil J, Kissler J, Neuner F.	Biol Psychiatry. 2010 Sep 1;68(5):451-8.	Biol Psychiatry. 2010	PubMed	citation	PMID:20619396	pubmed	20619396	create date:2010/07/14 | first author:Adenauer H
Antidepressant response and the serotonin transporter gene-linked polymorphic region.	/pubmed/20615496	Taylor MJ, Sen S, Bhagwagar Z.	Biol Psychiatry. 2010 Sep 15;68(6):536-43. Epub 2010 Jul 7. Review.	Biol Psychiatry. 2010	PubMed	citation	PMID:20615496	pubmed	20615496	create date:2010/07/10 | first author:Taylor MJ
What we can and cannot conclude about the relationship between steep temporal reward discounting and hyperactivity-impulsivity symptoms in attention-deficit/hyperactivity disorder.	/pubmed/20615495	Scheres A, Hamaker EL.	Biol Psychiatry. 2010 Aug 15;68(4):e17-8. Epub 2010 Jul 7. No abstract available.	Biol Psychiatry. 2010	PubMed	citation	PMID:20615495	pubmed	20615495	create date:2010/07/10 | first author:Scheres A
Adjunctive intranasal oxytocin reduces symptoms in schizophrenia patients.	/pubmed/20615494	Feifel D, Macdonald K, Nguyen A, Cobb P, Warlan H, Galangue B, Minassian A, Becker O, Cooper J, Perry W, Lefebvre M, Gonzales J, Hadley A.	Biol Psychiatry. 2010 Oct 1;68(7):678-80. Epub 2010 Jul 7.	Biol Psychiatry. 2010	PubMed	citation	PMID:20615494	pubmed	20615494	create date:2010/07/10 | first author:Feifel D
Vascular function in older adults with depressive disorder.	/pubmed/20609838	Paranthaman R, Greenstein AS, Burns AS, Cruickshank JK, Heagerty AM, Jackson A, Malik RA, Scott ML, Baldwin RC.	Biol Psychiatry. 2010 Jul 15;68(2):133-9.	Biol Psychiatry. 2010	PubMed	citation	PMID:20609838	pubmed	20609838	create date:2010/07/09 | first author:Paranthaman R
Fish oil, blood vessels, and depression.	/pubmed/20609837	Krishnan KR.	Biol Psychiatry. 2010 Jul 15;68(2):116-7. No abstract available.	Biol Psychiatry. 2010	PubMed	citation	PMID:20609837	pubmed	20609837	create date:2010/07/09 | first author:Krishnan KR
Cortical thickness and subcortical volumes in schizophrenia and bipolar disorder.	/pubmed/20609836	Rimol LM, Hartberg CB, Nesvåg R, Fennema-Notestine C, Hagler DJ Jr, Pung CJ, Jennings RG, Haukvik UK, Lange E, Nakstad PH, Melle I, Andreassen OA, Dale AM, Agartz I.	Biol Psychiatry. 2010 Jul 1;68(1):41-50.	Biol Psychiatry. 2010	PubMed	citation	PMID:20609836	pubmed	20609836	create date:2010/07/09 | first author:Rimol LM
Dopamine in the thalamus: a hotbed for psychosis?	/pubmed/20609835	Moghaddam B.	Biol Psychiatry. 2010 Jul 1;68(1):3-4. No abstract available.	Biol Psychiatry. 2010	PubMed	citation	PMID:20609835	pubmed	20609835	create date:2010/07/09 | first author:Moghaddam B
Nondependent stimulant users of cocaine and prescription amphetamines show verbal learning and memory deficits.	/pubmed/20605137	Reske M, Eidt CA, Delis DC, Paulus MP.	Biol Psychiatry. 2010 Oct 15;68(8):762-9. Epub 2010 Jun 3.	Biol Psychiatry. 2010	PubMed	citation	PMID:20605137	pubmed	20605137	create date:2010/07/08 | first author:Reske M
The role of criterion A2 in the DSM-IV diagnosis of posttraumatic stress disorder.	/pubmed/20599189	Karam EG, Andrews G, Bromet E, Petukhova M, Ruscio AM, Salamoun M, Sampson N, Stein DJ, Alonso J, Andrade LH, Angermeyer M, Demyttenaere K, de Girolamo G, de Graaf R, Florescu S, Gureje O, Kaminer D, Kotov R, Lee S, Lépine JP, Medina-Mora ME, Oakley Browne MA, et al.	Biol Psychiatry. 2010 Sep 1;68(5):465-73.	Biol Psychiatry. 2010	PubMed	citation	PMID:20599189	pubmed	20599189	create date:2010/07/06 | first author:Karam EG
Imaging dopamine D3 receptors in the human brain with positron emission tomography, [11C]PHNO, and a selective D3 receptor antagonist.	/pubmed/20599188	Searle G, Beaver JD, Comley RA, Bani M, Tziortzi A, Slifstein M, Mugnaini M, Griffante C, Wilson AA, Merlo-Pich E, Houle S, Gunn R, Rabiner EA, Laruelle M.	Biol Psychiatry. 2010 Aug 15;68(4):392-9.	Biol Psychiatry. 2010	PubMed	citation	PMID:20599188	pubmed	20599188	create date:2010/07/06 | first author:Searle G
Insomnia severity is associated with a decreased volume of the CA3/dentate gyrus hippocampal subfield.	/pubmed/20598672	Neylan TC, Mueller SG, Wang Z, Metzler TJ, Lenoci M, Truran D, Marmar CR, Weiner MW, Schuff N.	Biol Psychiatry. 2010 Sep 1;68(5):494-6. Epub 2010 Jul 3.	Biol Psychiatry. 2010	PubMed	citation	PMID:20598672	pubmed	20598672	create date:2010/07/06 | first author:Neylan TC
Emergence of dormant conditioned incentive approach by conditioned withdrawal in nicotine addiction.	/pubmed/20598291	Scott D, Hiroi N.	Biol Psychiatry. 2010 Oct 15;68(8):726-32. Epub 2010 Jul 2.	Biol Psychiatry. 2010	PubMed	citation	PMID:20598291	pubmed	20598291	create date:2010/07/06 | first author:Scott D
Elevated gamma-aminobutyric acid levels in chronic schizophrenia.	/pubmed/20598290	Ongür D, Prescot AP, McCarthy J, Cohen BM, Renshaw PF.	Biol Psychiatry. 2010 Oct 1;68(7):667-70. Epub 2010 Jul 2.	Biol Psychiatry. 2010	PubMed	citation	PMID:20598290	pubmed	20598290	create date:2010/07/06 | first author:Ongür D
Are steeper discounting rates in attention-deficit/hyperactivity disorder specifically associated with hyperactivity-impulsivity symptoms or is this a statistical artifact?	/pubmed/20598289	Paloyelis Y, Stahl DR, Mehta M.	Biol Psychiatry. 2010 Aug 15;68(4):e15-6. Epub 2010 Jul 2. No abstract available.	Biol Psychiatry. 2010	PubMed	citation	PMID:20598289	pubmed	20598289	create date:2010/07/06 | first author:Paloyelis Y
Right orbitofrontal corticolimbic and left corticocortical white matter connectivity differentiate bipolar and unipolar depression.	/pubmed/20598288	Versace A, Almeida JR, Quevedo K, Thompson WK, Terwilliger RA, Hassel S, Kupfer DJ, Phillips ML.	Biol Psychiatry. 2010 Sep 15;68(6):560-7. Epub 2010 Jul 2.	Biol Psychiatry. 2010	PubMed	citation	PMID:20598288	pubmed	20598288	create date:2010/07/06 | first author:Versace A
Progression of cerebral amyloid load is associated with the apolipoprotein E ε4 genotype in Alzheimer's disease.	/pubmed/20598287	Grimmer T, Tholen S, Yousefi BH, Alexopoulos P, Förschler A, Förstl H, Henriksen G, Klunk WE, Mathis CA, Perneczky R, Sorg C, Kurz A, Drzezga A.	Biol Psychiatry. 2010 Nov 15;68(10):879-84. Epub 2010 Jul 2.	Biol Psychiatry. 2010	PubMed	citation	PMID:20598287	pubmed	20598287	create date:2010/07/06 | first author:Grimmer T
Attentional bias, emotion recognition, and emotion regulation in anorexia: state or trait?	/pubmed/20591417	Harrison A, Tchanturia K, Treasure J.	Biol Psychiatry. 2010 Oct 15;68(8):755-61. Epub 2010 Jun 29.	Biol Psychiatry. 2010	PubMed	citation	PMID:20591417	pubmed	20591417	create date:2010/07/02 | first author:Harrison A
Methylation matters: interaction between methylation density and serotonin transporter genotype predicts unresolved loss or trauma.	/pubmed/20591416	van IJzendoorn MH, Caspers K, Bakermans-Kranenburg MJ, Beach SR, Philibert R.	Biol Psychiatry. 2010 Sep 1;68(5):405-7. Epub 2010 Jun 29.	Biol Psychiatry. 2010	PubMed	citation	PMID:20591416	pubmed	20591416	create date:2010/07/02 | first author:van IJzendoorn MH
A role for p11 in the antidepressant action of brain-derived neurotrophic factor.	/pubmed/20591415	Warner-Schmidt JL, Chen EY, Zhang X, Marshall JJ, Morozov A, Svenningsson P, Greengard P.	Biol Psychiatry. 2010 Sep 15;68(6):528-35. Epub 2010 Jun 29.	Biol Psychiatry. 2010	PubMed	citation	PMID:20591415	pubmed	20591415	create date:2010/07/02 | first author:Warner-Schmidt JL
Knockdown of Clock in the ventral tegmental area through RNA interference results in a mixed state of mania and depression-like behavior.	/pubmed/20591414	Mukherjee S, Coque L, Cao JL, Kumar J, Chakravarty S, Asaithamby A, Graham A, Gordon E, Enwright JF 3rd, DiLeone RJ, Birnbaum SG, Cooper DC, McClung CA.	Biol Psychiatry. 2010 Sep 15;68(6):503-11. Epub 2010 Jun 29.	Biol Psychiatry. 2010	PubMed	citation	PMID:20591414	pubmed	20591414	create date:2010/07/02 | first author:Mukherjee S
gamma-Aminobutyric acid-type A receptor deficits cause hypothalamic-pituitary-adrenal axis hyperactivity and antidepressant drug sensitivity reminiscent of melancholic forms of depression.	/pubmed/20579975	Shen Q, Lal R, Luellen BA, Earnheart JC, Andrews AM, Luscher B.	Biol Psychiatry. 2010 Sep 15;68(6):512-20. Epub 2010 Jul 1.	Biol Psychiatry. 2010	PubMed	citation	PMID:20579975	pubmed	20579975	create date:2010/06/29 | first author:Shen Q
Decreased prefrontal cortical volume associated with increased bedtime cortisol in traumatized youth.	/pubmed/20579974	Carrion VG, Weems CF, Richert K, Hoffman BC, Reiss AL.	Biol Psychiatry. 2010 Sep 1;68(5):491-3. Epub 2010 Jun 26.	Biol Psychiatry. 2010	PubMed	citation	PMID:20579974	pubmed	20579974	create date:2010/06/29 | first author:Carrion VG
Brain mu-opioid receptor binding predicts treatment outcome in cocaine-abusing outpatients.	/pubmed/20579973	Ghitza UE, Preston KL, Epstein DH, Kuwabara H, Endres CJ, Bencherif B, Boyd SJ, Copersino ML, Frost JJ, Gorelick DA.	Biol Psychiatry. 2010 Oct 15;68(8):697-703. Epub 2010 Jul 1.	Biol Psychiatry. 2010	PubMed	citation	PMID:20579973	pubmed	20579973	create date:2010/06/29 | first author:Ghitza UE
T-type calcium channel antagonism decreases motivation for nicotine and blocks nicotine- and cue-induced reinstatement for a response previously reinforced with nicotine.	/pubmed/20579972	Uslaner JM, Vardigan JD, Drott JM, Uebele VN, Renger JJ, Lee A, Li Z, Lê AD, Hutson PH.	Biol Psychiatry. 2010 Oct 15;68(8):712-8. Epub 2010 Jul 1.	Biol Psychiatry. 2010	PubMed	citation	PMID:20579972	pubmed	20579972	create date:2010/06/29 | first author:Uslaner JM
Exaggerated and disconnected insular-amygdalar blood oxygenation level-dependent response to threat-related emotional faces in women with intimate-partner violence posttraumatic stress disorder.	/pubmed/20573339	Fonzo GA, Simmons AN, Thorp SR, Norman SB, Paulus MP, Stein MB.	Biol Psychiatry. 2010 Sep 1;68(5):433-41. Epub 2010 Jun 22.	Biol Psychiatry. 2010	PubMed	citation	PMID:20573339	pubmed	20573339	create date:2010/06/25 | first author:Fonzo GA
Amelioration of the Alzheimer's disease phenotype by absence of 12/15-lipoxygenase.	/pubmed/20570249	Yang H, Zhuo JM, Chu J, Chinnici C, Praticò D.	Biol Psychiatry. 2010 Nov 15;68(10):922-9. Epub 2010 Jun 8.	Biol Psychiatry. 2010	PubMed	citation	PMID:20570249	pubmed	20570249	create date:2010/06/24 | first author:Yang H
Peroxisome proliferator-activated receptors-alpha modulate dopamine cell activity through nicotinic receptors.	/pubmed/20570248	Melis M, Carta S, Fattore L, Tolu S, Yasar S, Goldberg SR, Fratta W, Maskos U, Pistis M.	Biol Psychiatry. 2010 Aug 1;68(3):256-64. Epub 2010 Jun 8.	Biol Psychiatry. 2010	PubMed	citation	PMID:20570248	pubmed	20570248	create date:2010/06/24 | first author:Melis M
Wnt2 expression and signaling is increased by different classes of antidepressant treatments.	/pubmed/20570247	Okamoto H, Voleti B, Banasr M, Sarhan M, Duric V, Girgenti MJ, Dileone RJ, Newton SS, Duman RS.	Biol Psychiatry. 2010 Sep 15;68(6):521-7. Epub 2010 Jun 8.	Biol Psychiatry. 2010	PubMed	citation	PMID:20570247	pubmed	20570247	create date:2010/06/24 | first author:Okamoto H
Retinal response anomalies in patients with mental illness and high risk relatives.	/pubmed/20570246	Fountoulakis KN.	Biol Psychiatry. 2010 Jul 15;68(2):e3; author reply e5. Epub 2010 Jun 8. No abstract available.	Biol Psychiatry. 2010	PubMed	citation	PMID:20570246	pubmed	20570246	create date:2010/06/24 | first author:Fountoulakis KN
Volitional control of anterior insula activity modulates the response to aversive stimuli. A real-time functional magnetic resonance imaging study.	/pubmed/20570245	Caria A, Sitaram R, Veit R, Begliomini C, Birbaumer N.	Biol Psychiatry. 2010 Sep 1;68(5):425-32. Epub 2010 Jun 8.	Biol Psychiatry. 2010	PubMed	citation	PMID:20570245	pubmed	20570245	create date:2010/06/24 | first author:Caria A
Assessments of function and biochemistry of the anterior cingulate cortex in schizophrenia.	/pubmed/20570244	Reid MA, Stoeckel LE, White DM, Avsar KB, Bolding MS, Akella NS, Knowlton RC, den Hollander JA, Lahti AC.	Biol Psychiatry. 2010 Oct 1;68(7):625-33. Epub 2010 Jun 8.	Biol Psychiatry. 2010	PubMed	citation	PMID:20570244	pubmed	20570244	create date:2010/06/24 | first author:Reid MA
Failure of schizophrenia patients to overcome salient distractors during working memory encoding.	/pubmed/20570242	Hahn B, Robinson BM, Kaiser ST, Harvey AN, Beck VM, Leonard CJ, Kappenman ES, Luck SJ, Gold JM.	Biol Psychiatry. 2010 Oct 1;68(7):603-9. Epub 2010 Jun 8.	Biol Psychiatry. 2010	PubMed	citation	PMID:20570242	pubmed	20570242	create date:2010/06/24 | first author:Hahn B
Glucocorticoid receptors in dopaminoceptive neurons, key for cocaine, are dispensable for molecular and behavioral morphine responses.	/pubmed/20554270	Barik J, Parnaudeau S, Saint Amaux AL, Guiard BP, Golib Dzib JF, Bocquet O, Bailly A, Benecke A, Tronche F.	Biol Psychiatry. 2010 Aug 1;68(3):231-9. Epub 2010 Jun 15.	Biol Psychiatry. 2010	PubMed	citation	PMID:20554270	pubmed	20554270	create date:2010/06/18 | first author:Barik J
Interaction between childhood adversity, brain-derived neurotrophic factor val/met and serotonin transporter promoter polymorphism on depression: the TRAILS study.	/pubmed/20553751	Nederhof E, Bouma EM, Oldehinkel AJ, Ormel J.	Biol Psychiatry. 2010 Jul 15;68(2):209-12. Epub 2010 May 31.	Biol Psychiatry. 2010	PubMed	citation	PMID:20553751	pubmed	20553751	create date:2010/06/18 | first author:Nederhof E
Title	URL	Description	Details	ShortDetails	Resource	Type	Identifiers	Db	EntrezUID	Properties
Neural correlates of altered pain response in women with posttraumatic stress disorder from intimate partner violence.	/pubmed/20553750	Strigo IA, Simmons AN, Matthews SC, Grimes EM, Allard CB, Reinhardt LE, Paulus MP, Stein MB.	Biol Psychiatry. 2010 Sep 1;68(5):442-50. Epub 2010 May 31.	Biol Psychiatry. 2010	PubMed	citation	PMID:20553750	pubmed	20553750	create date:2010/06/18 | first author:Strigo IA
A thalamo-hippocampal-ventral tegmental area loop may produce the positive feedback that underlies the psychotic break in schizophrenia.	/pubmed/20553749	Lisman JE, Pi HJ, Zhang Y, Otmakhova NA.	Biol Psychiatry. 2010 Jul 1;68(1):17-24. Epub 2010 May 31. Review.	Biol Psychiatry. 2010	PubMed	citation	PMID:20553749	pubmed	20553749	create date:2010/06/18 | first author:Lisman JE
Hypomania following bilateral ventral capsule stimulation in a patient with refractory obsessive-compulsive disorder.	/pubmed/20553748	Tsai HC, Chen SY, Tsai ST, Hung HY, Chang CH.	Biol Psychiatry. 2010 Jul 15;68(2):e7-8. Epub 2010 May 31. No abstract available.	Biol Psychiatry. 2010	PubMed	citation	PMID:20553748	pubmed	20553748	create date:2010/06/18 | first author:Tsai HC
Functional amygdala-hippocampus connectivity during anticipation of aversive events is associated with Gray's trait sensitivity to punishment"."	/pubmed/20542494	Hahn T, Dresler T, Plichta MM, Ehlis AC, Ernst LH, Markulin F, Polak T, Blaimer M, Deckert J, Lesch KP, Jakob PM, Fallgatter AJ.	Biol Psychiatry. 2010 Sep 1;68(5):459-64. Epub 2010 Jun 9.	Biol Psychiatry. 2010	PubMed	citation	PMID:20542494	pubmed	20542494	create date:2010/06/15 | first author:Hahn T
Risk factors for craving and relapse in heroin users treated with oral or implant naltrexone.	/pubmed/20537615	Hulse GK, Ngo HT, Tait RJ.	Biol Psychiatry. 2010 Aug 1;68(3):296-302. Epub 2010 May 26.	Biol Psychiatry. 2010	PubMed	citation	PMID:20537615	pubmed	20537615	create date:2010/06/12 | first author:Hulse GK
Gender and genotype modulation of the association between lipid levels and depressive symptomatology in community-dwelling elderly (the ESPRIT study).	/pubmed/20537614	Ancelin ML, Carrière I, Boulenger JP, Malafosse A, Stewart R, Cristol JP, Ritchie K, Chaudieu I, Dupuy AM.	Biol Psychiatry. 2010 Jul 15;68(2):125-32. Epub 2010 May 26.	Biol Psychiatry. 2010	PubMed	citation	PMID:20537614	pubmed	20537614	create date:2010/06/12 | first author:Ancelin ML
Nonantipsychotic therapy for monosymptomatic auditory hallucinations.	/pubmed/20537613	Pierre JM.	Biol Psychiatry. 2010 Oct 1;68(7):e33-4. Epub 2010 May 26. No abstract available.	Biol Psychiatry. 2010	PubMed	citation	PMID:20537613	pubmed	20537613	create date:2010/06/12 | first author:Pierre JM
Affect regulation and pain in borderline personality disorder: a possible link to the understanding of self-injury.	/pubmed/20537612	Niedtfeld I, Schulze L, Kirsch P, Herpertz SC, Bohus M, Schmahl C.	Biol Psychiatry. 2010 Aug 15;68(4):383-91. Epub 2010 May 26.	Biol Psychiatry. 2010	PubMed	citation	PMID:20537612	pubmed	20537612	create date:2010/06/12 | first author:Niedtfeld I
Chronic interferon-alpha administration disrupts sleep continuity and depth in patients with hepatitis C: association with fatigue, motor slowing, and increased evening cortisol.	/pubmed/20537611	Raison CL, Rye DB, Woolwine BJ, Vogt GJ, Bautista BM, Spivey JR, Miller AH.	Biol Psychiatry. 2010 Nov 15;68(10):942-9. Epub 2010 May 26.	Biol Psychiatry. 2010	PubMed	citation	PMID:20537611	pubmed	20537611	create date:2010/06/12 | first author:Raison CL
Amygdala activity, fear, and anxiety: modulation by stress.	/pubmed/20525501	Ressler KJ.	Biol Psychiatry. 2010 Jun 15;67(12):1117-9. No abstract available.	Biol Psychiatry. 2010	PubMed	citation	PMID:20525501	pubmed	20525501	create date:2010/06/09 | first author:Ressler KJ
Epigenetic studies of psychosis: current findings, methodological approaches, and implications for postmortem research.	/pubmed/20510393	Pidsley R, Mill J.	Biol Psychiatry. 2011 Jan 15;69(2):146-56. Epub 2010 May 26. Review.	Biol Psychiatry. 2011	PubMed	citation	PMID:20510393	pubmed	20510393	create date:2010/06/01 | first author:Pidsley R
Human bed nucleus of the stria terminalis indexes hypervigilant threat monitoring.	/pubmed/20497902	Somerville LH, Whalen PJ, Kelley WM.	Biol Psychiatry. 2010 Sep 1;68(5):416-24. Epub 2010 May 23.	Biol Psychiatry. 2010	PubMed	citation	PMID:20497902	pubmed	20497902	create date:2010/05/26 | first author:Somerville LH
Brain connectivity is not only lower but different in schizophrenia: a combined anatomical and functional approach.	/pubmed/20497901	Skudlarski P, Jagannathan K, Anderson K, Stevens MC, Calhoun VD, Skudlarska BA, Pearlson G.	Biol Psychiatry. 2010 Jul 1;68(1):61-9. Epub 2010 May 23.	Biol Psychiatry. 2010	PubMed	citation	PMID:20497901	pubmed	20497901	create date:2010/05/26 | first author:Skudlarski P
Hypothalamic-pituitary-adrenal axis dysregulation in dysphoric children and adolescents: cortisol reactivity to psychosocial stress from preschool through middle adolescence.	/pubmed/20497900	Hankin BL, Badanes LS, Abela JR, Watamura SE.	Biol Psychiatry. 2010 Sep 1;68(5):484-90. Epub 2010 May 23.	Biol Psychiatry. 2010	PubMed	citation	PMID:20497900	pubmed	20497900	create date:2010/05/26 | first author:Hankin BL
Delayed maturation in brain electrical activity partially explains the association between early environmental deprivation and symptoms of attention-deficit/hyperactivity disorder.	/pubmed/20497899	McLaughlin KA, Fox NA, Zeanah CH, Sheridan MA, Marshall P, Nelson CA.	Biol Psychiatry. 2010 Aug 15;68(4):329-36. Epub 2010 May 23.	Biol Psychiatry. 2010	PubMed	citation	PMID:20497899	pubmed	20497899	create date:2010/05/26 | first author:McLaughlin KA
Higher serotonin 1A binding in a second major depression cohort: modeling and reference region considerations.	/pubmed/20497898	Parsey RV, Ogden RT, Miller JM, Tin A, Hesselgrave N, Goldstein E, Mikhno A, Milak M, Zanderigo F, Sullivan GM, Oquendo MA, Mann JJ.	Biol Psychiatry. 2010 Jul 15;68(2):170-8. Epub 2010 May 23.	Biol Psychiatry. 2010	PubMed	citation	PMID:20497898	pubmed	20497898	create date:2010/05/26 | first author:Parsey RV
Regional brain activity during early visual perception in unaffected siblings of schizophrenia patients.	/pubmed/20494338	Lee J, Cohen MS, Engel SA, Glahn D, Nuechterlein KH, Wynn JK, Green MF.	Biol Psychiatry. 2010 Jul 1;68(1):78-85. Epub 2010 May 21.	Biol Psychiatry. 2010	PubMed	citation	PMID:20494338	pubmed	20494338	create date:2010/05/25 | first author:Lee J
Persistent increases in cocaine-seeking behavior after acute exposure to cold swim stress.	/pubmed/20494337	Conrad KL, McCutcheon JE, Cotterly LM, Ford KA, Beales M, Marinelli M.	Biol Psychiatry. 2010 Aug 1;68(3):303-5. Epub 2010 May 21.	Biol Psychiatry. 2010	PubMed	citation	PMID:20494337	pubmed	20494337	create date:2010/05/25 | first author:Conrad KL
Corpus callosum abnormalities and their association with psychotic symptoms in patients with schizophrenia.	/pubmed/20494336	Whitford TJ, Kubicki M, Schneiderman JS, O'Donnell LJ, King R, Alvarado JL, Khan U, Markant D, Nestor PG, Niznikiewicz M, McCarley RW, Westin CF, Shenton ME.	Biol Psychiatry. 2010 Jul 1;68(1):70-7. Epub 2010 May 21.	Biol Psychiatry. 2010	PubMed	citation	PMID:20494336	pubmed	20494336	create date:2010/05/25 | first author:Whitford TJ
Baclofen in cannabis dependence syndrome.	/pubmed/20494335	Nanjayya SB, Shivappa M, Chand PK, Murthy P, Benegal V.	Biol Psychiatry. 2010 Aug 1;68(3):e9-10. Epub 2010 May 21. No abstract available.	Biol Psychiatry. 2010	PubMed	citation	PMID:20494335	pubmed	20494335	create date:2010/05/25 | first author:Nanjayya SB
Disruption of performance in the five-choice serial reaction time task induced by administration of N-methyl-D-aspartate receptor antagonists: relevance to cognitive dysfunction in schizophrenia.	/pubmed/20488434	Amitai N, Markou A.	Biol Psychiatry. 2010 Jul 1;68(1):5-16. Epub 2010 May 21. Review.	Biol Psychiatry. 2010	PubMed	citation	PMID:20488434	pubmed	20488434	create date:2010/05/22 | first author:Amitai N
Markers of gluten sensitivity and celiac disease in recent-onset psychosis and multi-episode schizophrenia.	/pubmed/20471632	Dickerson F, Stallings C, Origoni A, Vaughan C, Khushalani S, Leister F, Yang S, Krivogorsky B, Alaedini A, Yolken R.	Biol Psychiatry. 2010 Jul 1;68(1):100-4. Epub 2010 May 14.	Biol Psychiatry. 2010	PubMed	citation	PMID:20471632	pubmed	20471632	create date:2010/05/18 | first author:Dickerson F
Low brain allopregnanolone levels mediate flattened circadian activity associated with memory impairments in aged rats.	/pubmed/20471631	George O, Vallée M, Vitiello S, Le Moal M, Piazza PV, Mayo W.	Biol Psychiatry. 2010 Nov 15;68(10):956-63. Epub 2010 May 14.	Biol Psychiatry. 2010	PubMed	citation	PMID:20471631	pubmed	20471631	create date:2010/05/18 | first author:George O
Stimulated gene expression profiles as a blood marker of major depressive disorder.	/pubmed/20471630	Spijker S, Van Zanten JS, De Jong S, Penninx BW, van Dyck R, Zitman FG, Smit JH, Ylstra B, Smit AB, Hoogendijk WJ.	Biol Psychiatry. 2010 Jul 15;68(2):179-86. Epub 2010 May 14.	Biol Psychiatry. 2010	PubMed	citation	PMID:20471630	pubmed	20471630	create date:2010/05/18 | first author:Spijker S
Presynaptic glutamatergic dysfunction in bipolar disorder.	/pubmed/20457307	Chen G, Henter ID, Manji HK.	Biol Psychiatry. 2010 Jun 1;67(11):1007-9. No abstract available.	Biol Psychiatry. 2010	PubMed	citation	PMID:20457307	pubmed	20457307	create date:2010/05/12 | first author:Chen G
Behavioral and morphological responses to cocaine require kalirin7.	/pubmed/20452575	Kiraly DD, Ma XM, Mazzone CM, Xin X, Mains RE, Eipper BA.	Biol Psychiatry. 2010 Aug 1;68(3):249-55. Epub 2010 May 10.	Biol Psychiatry. 2010	PubMed	citation	PMID:20452575	pubmed	20452575	create date:2010/05/11 | first author:Kiraly DD
Changes in the frontotemporal cortex and cognitive correlates in first-episode psychosis.	/pubmed/20452574	Gutiérrez-Galve L, Wheeler-Kingshott CA, Altmann DR, Price G, Chu EM, Leeson VC, Lobo A, Barker GJ, Barnes TR, Joyce EM, Ron MA.	Biol Psychiatry. 2010 Jul 1;68(1):51-60. Epub 2010 May 10.	Biol Psychiatry. 2010	PubMed	citation	PMID:20452574	pubmed	20452574	create date:2010/05/11 | first author:Gutiérrez-Galve L
A meta-analytic review of polyunsaturated fatty acid compositions in patients with depression.	/pubmed/20452573	Lin PY, Huang SY, Su KP.	Biol Psychiatry. 2010 Jul 15;68(2):140-7. Epub 2010 May 10.	Biol Psychiatry. 2010	PubMed	citation	PMID:20452573	pubmed	20452573	create date:2010/05/11 | first author:Lin PY
Phasic nucleus accumbens dopamine release encodes effort- and delay-related costs.	/pubmed/20452572	Day JJ, Jones JL, Wightman RM, Carelli RM.	Biol Psychiatry. 2010 Aug 1;68(3):306-9. Epub 2010 May 10.	Biol Psychiatry. 2010	PubMed	citation	PMID:20452572	pubmed	20452572	create date:2010/05/11 | first author:Day JJ
A genome-wide screen for depression in two independent Dutch populations.	/pubmed/20452571	Schol-Gelok S, Janssens AC, Tiemeier H, Liu F, Lopez-Leon S, Zorkoltseva IV, Axenovich TI, van Swieten JC, Uitterlinden AG, Hofman A, Aulchenko YS, Oostra BA, van Duijn CM.	Biol Psychiatry. 2010 Jul 15;68(2):187-96. Epub 2010 May 8.	Biol Psychiatry. 2010	PubMed	citation	PMID:20452571	pubmed	20452571	create date:2010/05/11 | first author:Schol-Gelok S
Intranasal arginine vasopressin enhances the encoding of happy and angry faces in humans.	/pubmed/20447617	Guastella AJ, Kenyon AR, Alvares GA, Carson DS, Hickie IB.	Biol Psychiatry. 2010 Jun 15;67(12):1220-2. Epub 2010 May 5.	Biol Psychiatry. 2010	PubMed	citation	PMID:20447617	pubmed	20447617	create date:2010/05/08 | first author:Guastella AJ
Facial expression recognition, fear conditioning, and startle modulation in female subjects with conduct disorder.	/pubmed/20447616	Fairchild G, Stobbe Y, van Goozen SH, Calder AJ, Goodyer IM.	Biol Psychiatry. 2010 Aug 1;68(3):272-9. Epub 2010 May 5.	Biol Psychiatry. 2010	PubMed	citation	PMID:20447616	pubmed	20447616	create date:2010/05/08 | first author:Fairchild G
The anhedonia paradox" in schizophrenia: insights from affective neuroscience."	/pubmed/20435208	Pizzagalli DA.	Biol Psychiatry. 2010 May 15;67(10):899-901. No abstract available.	Biol Psychiatry. 2010	PubMed	citation	PMID:20435208	pubmed	20435208	create date:2010/05/04 | first author:Pizzagalli DA
Increased serotonin 2A receptor availability in the orbitofrontal cortex of physically aggressive personality disordered patients.	/pubmed/20434136	Rosell DR, Thompson JL, Slifstein M, Xu X, Frankle WG, New AS, Goodman M, Weinstein SR, Laruelle M, Abi-Dargham A, Siever LJ.	Biol Psychiatry. 2010 Jun 15;67(12):1154-62.	Biol Psychiatry. 2010	PubMed	citation	PMID:20434136	pubmed	20434136	create date:2010/05/04 | first author:Rosell DR
Preliminary evidence of the short allele of the serotonin transporter gene predicting poor response to cognitive behavior therapy in posttraumatic stress disorder.	/pubmed/20434135	Bryant RA, Felmingham KL, Falconer EM, Pe Benito L, Dobson-Stone C, Pierce KD, Schofield PR.	Biol Psychiatry. 2010 Jun 15;67(12):1217-9.	Biol Psychiatry. 2010	PubMed	citation	PMID:20434135	pubmed	20434135	create date:2010/05/04 | first author:Bryant RA
Cognitive and sensorimotor gating impairments in transgenic mice overexpressing the schizophrenia susceptibility gene Tcf4 in the brain.	/pubmed/20434134	Brzózka MM, Radyushkin K, Wichert SP, Ehrenreich H, Rossner MJ.	Biol Psychiatry. 2010 Jul 1;68(1):33-40.	Biol Psychiatry. 2010	PubMed	citation	PMID:20434134	pubmed	20434134	create date:2010/05/04 | first author:Brzózka MM
No effect of a common allelic variant in the reelin gene on intermediate phenotype measures of brain structure, brain function, and gene expression.	/pubmed/20434133	Tost H, Lipska BK, Vakkalanka R, Lemaitre H, Callicott JH, Mattay VS, Kleinman JE, Marenco S, Weinberger DR.	Biol Psychiatry. 2010 Jul 1;68(1):105-7.	Biol Psychiatry. 2010	PubMed	citation	PMID:20434133	pubmed	20434133	create date:2010/05/04 | first author:Tost H
Striatal dysfunction marks preexisting risk and medial prefrontal dysfunction is related to problem drinking in children of alcoholics.	/pubmed/20416863	Heitzeg MM, Nigg JT, Yau WY, Zucker RA, Zubieta JK.	Biol Psychiatry. 2010 Aug 1;68(3):287-95. Epub 2010 Apr 22.	Biol Psychiatry. 2010	PubMed	citation	PMID:20416863	pubmed	20416863	create date:2010/04/27 | first author:Heitzeg MM
Behavioral and functional evidence of metabotropic glutamate receptor 2/3 and metabotropic glutamate receptor 5 dysregulation in cocaine-escalated rats: factor in the transition to dependence.	/pubmed/20416862	Hao Y, Martin-Fardon R, Weiss F.	Biol Psychiatry. 2010 Aug 1;68(3):240-8. Epub 2010 Apr 22.	Biol Psychiatry. 2010	PubMed	citation	PMID:20416862	pubmed	20416862	create date:2010/04/27 | first author:Hao Y
Season of birth is significantly associated with the risk of completed suicide.	/pubmed/20416861	Döme P, Kapitány B, Ignits G, Rihmer Z.	Biol Psychiatry. 2010 Jul 15;68(2):148-55. Epub 2010 Apr 22.	Biol Psychiatry. 2010	PubMed	citation	PMID:20416861	pubmed	20416861	create date:2010/04/27 | first author:Döme P
Abstracts of the Sixty-Fifth Annual Scientific Convention and Meeting of the Society of Biological Psychiatry. May 20-22, 2010. New Orleans, Louisiana, USA.	/pubmed/20381699	[No authors listed]	Biol Psychiatry. 2010 May 1;67(9 Suppl):1S-271S. No abstract available.	Biol Psychiatry. 2010	PubMed	citation	PMID:20381699	pubmed	20381699	create date:2010/04/23
Fetal irradiation interferes with adult cognition in the nonhuman primate.	/pubmed/20399419	Friedman HR, Selemon LD.	Biol Psychiatry. 2010 Jul 1;68(1):108-11.	Biol Psychiatry. 2010	PubMed	citation	PMID:20399419	pubmed	20399419	create date:2010/04/20 | first author:Friedman HR
Transcranial low voltage pulsed electromagnetic fields in patients with treatment-resistant depression.	/pubmed/20385376	Martiny K, Lunde M, Bech P.	Biol Psychiatry. 2010 Jul 15;68(2):163-9. Epub 2010 Apr 10.	Biol Psychiatry. 2010	PubMed	citation	PMID:20385376	pubmed	20385376	create date:2010/04/14 | first author:Martiny K
Loss of limbic system-associated membrane protein leads to reduced hippocampal mineralocorticoid receptor expression, impaired synaptic plasticity, and spatial memory deficit.	/pubmed/20385375	Qiu S, Champagne DL, Peters M, Catania EH, Weeber EJ, Levitt P, Pimenta AF.	Biol Psychiatry. 2010 Jul 15;68(2):197-204. Epub 2010 Apr 10.	Biol Psychiatry. 2010	PubMed	citation	PMID:20385375	pubmed	20385375	create date:2010/04/14 | first author:Qiu S
Altered cortical CDC42 signaling pathways in schizophrenia: implications for dendritic spine deficits.	/pubmed/20385374	Ide M, Lewis DA.	Biol Psychiatry. 2010 Jul 1;68(1):25-32. Epub 2010 Apr 10.	Biol Psychiatry. 2010	PubMed	citation	PMID:20385374	pubmed	20385374	create date:2010/04/14 | first author:Ide M
Capgras syndrome induced by ketamine in a healthy subject.	/pubmed/20385373	Corlett PR, D'Souza DC, Krystal JH.	Biol Psychiatry. 2010 Jul 1;68(1):e1-2. Epub 2010 Apr 10. No abstract available.	Biol Psychiatry. 2010	PubMed	citation	PMID:20385373	pubmed	20385373	create date:2010/04/14 | first author:Corlett PR
Testing the association between smoking in pregnancy and attention-deficit/hyperactivity disorder in a novel design.	/pubmed/20385372	Obel C, Zhu JL, Olsen J.	Biol Psychiatry. 2010 Aug 15;68(4):e11; author reply e13-e14. Epub 2010 Apr 10. No abstract available.	Biol Psychiatry. 2010	PubMed	citation	PMID:20385372	pubmed	20385372	create date:2010/04/14 | first author:Obel C
Nucleus accumbens deep brain stimulation did not prevent suicide attempt in tourette syndrome.	/pubmed/20385371	Neuner I, Halfter S, Wollenweber F, Podoll K, Schneider F.	Biol Psychiatry. 2010 Aug 15;68(4):e19-20. Epub 2010 Apr 10. No abstract available.	Biol Psychiatry. 2010	PubMed	citation	PMID:20385371	pubmed	20385371	create date:2010/04/14 | first author:Neuner I
Are metabotropic glutamate receptors promising targets for the treatment of alcoholism?	/pubmed/20381698	Spanagel R.	Biol Psychiatry. 2010 May 1;67(9):798-9. No abstract available.	Biol Psychiatry. 2010	PubMed	citation	PMID:20381698	pubmed	20381698	create date:2010/04/13 | first author:Spanagel R
Executive dysfunctions in obsessive-compulsive patients and unaffected relatives: searching for a new intermediate phenotype.	/pubmed/20381015	Cavedini P, Zorzi C, Piccinni M, Cavallini MC, Bellodi L.	Biol Psychiatry. 2010 Jun 15;67(12):1178-84. Epub 2010 Apr 8.	Biol Psychiatry. 2010	PubMed	citation	PMID:20381015	pubmed	20381015	create date:2010/04/13 | first author:Cavedini P
Title	URL	Description	Details	ShortDetails	Resource	Type	Identifiers	Db	EntrezUID	Properties
Chronic stress causes amygdala hyperexcitability in rodents.	/pubmed/20378100	Rosenkranz JA, Venheim ER, Padival M.	Biol Psychiatry. 2010 Jun 15;67(12):1128-36. Epub 2010 Apr 8.	Biol Psychiatry. 2010	PubMed	citation	PMID:20378100	pubmed	20378100	create date:2010/04/10 | first author:Rosenkranz JA
Reinforcing effects of smoking: more than a feeling.	/pubmed/20362220	Lerman C, Audrain-McGovern J.	Biol Psychiatry. 2010 Apr 15;67(8):699-701. No abstract available.	Biol Psychiatry. 2010	PubMed	citation	PMID:20362220	pubmed	20362220	create date:2010/04/07 | first author:Lerman C
Oxytocin and the development of parenting in humans.	/pubmed/20359699	Gordon I, Zagoory-Sharon O, Leckman JF, Feldman R.	Biol Psychiatry. 2010 Aug 15;68(4):377-82. Epub 2010 Mar 31.	Biol Psychiatry. 2010	PubMed	citation	PMID:20359699	pubmed	20359699	create date:2010/04/03 | first author:Gordon I
Seeing gray when feeling blue? Depression can be measured in the eye of the diseased.	/pubmed/20359698	Bubl E, Kern E, Ebert D, Bach M, Tebartz van Elst L.	Biol Psychiatry. 2010 Jul 15;68(2):205-8. Epub 2010 Mar 31.	Biol Psychiatry. 2010	PubMed	citation	PMID:20359698	pubmed	20359698	create date:2010/04/03 | first author:Bubl E
Impaired decision making in oppositional defiant disorder related to altered psychophysiological responses to reinforcement.	/pubmed/20359697	Luman M, Sergeant JA, Knol DL, Oosterlaan J.	Biol Psychiatry. 2010 Aug 15;68(4):337-44. Epub 2010 Mar 31.	Biol Psychiatry. 2010	PubMed	citation	PMID:20359697	pubmed	20359697	create date:2010/04/03 | first author:Luman M
Rapid cerebral amyloid binding by Aβ antibodies infused into β-amyloid precursor protein transgenic mice.	/pubmed/20359696	Winkler DT, Abramowski D, Danner S, Zurini M, Paganetti P, Tolnay M, Staufenbiel M.	Biol Psychiatry. 2010 Nov 15;68(10):971-4. Epub 2010 Mar 31.	Biol Psychiatry. 2010	PubMed	citation	PMID:20359696	pubmed	20359696	create date:2010/04/03 | first author:Winkler DT
Compensation and disease severity on the memory-related activations in mild cognitive impairment.	/pubmed/20359695	Clément F, Belleville S.	Biol Psychiatry. 2010 Nov 15;68(10):894-902. Epub 2010 Mar 31.	Biol Psychiatry. 2010	PubMed	citation	PMID:20359695	pubmed	20359695	create date:2010/04/03 | first author:Clément F
Orphanin FQ/nociceptin not only blocks but also reverses behavioral adaptive changes induced by repeated cocaine in mice.	/pubmed/20359694	Bebawy D, Marquez P, Samboul S, Parikh D, Hamid A, Lutfy K.	Biol Psychiatry. 2010 Aug 1;68(3):223-30. Epub 2010 Mar 31.	Biol Psychiatry. 2010	PubMed	citation	PMID:20359694	pubmed	20359694	create date:2010/04/03 | first author:Bebawy D
Lesions of the medial prefrontal cortex cause maladaptive sexual behavior in male rats.	/pubmed/20346444	Davis JF, Loos M, Di Sebastiano AR, Brown JL, Lehman MN, Coolen LM.	Biol Psychiatry. 2010 Jun 15;67(12):1199-204. Epub 2010 Mar 26.	Biol Psychiatry. 2010	PubMed	citation	PMID:20346444	pubmed	20346444	create date:2010/03/30 | first author:Davis JF
Characterization of a family with rare deletions in CNTNAP5 and DOCK4 suggests novel risk loci for autism and dyslexia.	/pubmed/20346443	Pagnamenta AT, Bacchelli E, de Jonge MV, Mirza G, Scerri TS, Minopoli F, Chiocchetti A, Ludwig KU, Hoffmann P, Paracchini S, Lowy E, Harold DH, Chapman JA, Klauck SM, Poustka F, Houben RH, Staal WG, Ophoff RA, O'Donovan MC, Williams J, Nöthen MM, Schulte-Körne G, et al.	Biol Psychiatry. 2010 Aug 15;68(4):320-8. Epub 2010 Mar 26.	Biol Psychiatry. 2010	PubMed	citation	PMID:20346443	pubmed	20346443	create date:2010/03/30 | first author:Pagnamenta AT
The N-methyl-D-aspartate receptor co-agonist D-cycloserine facilitates declarative learning and hippocampal activity in humans.	/pubmed/20303474	Onur OA, Schlaepfer TE, Kukolja J, Bauer A, Jeung H, Patin A, Otte DM, Shah NJ, Maier W, Kendrick KM, Fink GR, Hurlemann R.	Biol Psychiatry. 2010 Jun 15;67(12):1205-11. Epub 2010 Mar 20.	Biol Psychiatry. 2010	PubMed	citation	PMID:20303474	pubmed	20303474	create date:2010/03/23 | first author:Onur OA
Disambiguating inhibitory dysfunction in attention-deficit/hyperactivity disorder: toward the decomposition of developmental brain phenotypes.	/pubmed/20303425	Sonuga-Barke EJ.	Biol Psychiatry. 2010 Apr 1;67(7):599-601. No abstract available.	Biol Psychiatry. 2010	PubMed	citation	PMID:20303425	pubmed	20303425	create date:2010/03/23 | first author:Sonuga-Barke EJ
Correspondence to Sand et Al. Critical reappraisal of a catechol-o-methyltransferase transversion variant in schizophrenia"."	/pubmed/20303423	Lill CM, Schjeide BM, Roehr JT, Zauft U, Allen NC, Zipp F, McQueen MB, Kavvoura FK, Ioannidis JP, Khoury MJ, Tanzi RE, Bertram L.	Biol Psychiatry. 2010 Apr 1;67(7):e45-8. No abstract available.	Biol Psychiatry. 2010	PubMed	citation	PMID:20303423	pubmed	20303423	create date:2010/03/23 | first author:Lill CM
No neural evidence of statistical learning during exposure to artificial languages in children with autism spectrum disorders.	/pubmed/20303070	Scott-Van Zeeland AA, McNealy K, Wang AT, Sigman M, Bookheimer SY, Dapretto M.	Biol Psychiatry. 2010 Aug 15;68(4):345-51. Epub 2010 Mar 29.	Biol Psychiatry. 2010	PubMed	citation	PMID:20303070	pubmed	20303070	create date:2010/03/23 | first author:Scott-Van Zeeland AA
Induction of depressed mood disrupts emotion regulation neurocircuitry and enhances pain unpleasantness.	/pubmed/20303069	Berna C, Leknes S, Holmes EA, Edwards RR, Goodwin GM, Tracey I.	Biol Psychiatry. 2010 Jun 1;67(11):1083-90. Epub 2010 Mar 29.	Biol Psychiatry. 2010	PubMed	citation	PMID:20303069	pubmed	20303069	create date:2010/03/23 | first author:Berna C
A novel transgenic mouse for gene-targeting within cells that express corticotropin-releasing factor.	/pubmed/20303068	Martin EI, Ressler KJ, Jasnow AM, Dabrowska J, Hazra R, Rainnie DG, Nemeroff CB, Owens MJ.	Biol Psychiatry. 2010 Jun 15;67(12):1212-6. Epub 2010 Mar 29.	Biol Psychiatry. 2010	PubMed	citation	PMID:20303068	pubmed	20303068	create date:2010/03/23 | first author:Martin EI
Reward and punishment processing in depression.	/pubmed/20303067	Eshel N, Roiser JP.	Biol Psychiatry. 2010 Jul 15;68(2):118-24. Epub 2010 Mar 29. Review.	Biol Psychiatry. 2010	PubMed	citation	PMID:20303067	pubmed	20303067	create date:2010/03/23 | first author:Eshel N
Voxelwise meta-analysis of gray matter abnormalities in bipolar disorder.	/pubmed/20303066	Bora E, Fornito A, Yücel M, Pantelis C.	Biol Psychiatry. 2010 Jun 1;67(11):1097-105. Epub 2010 Mar 29.	Biol Psychiatry. 2010	PubMed	citation	PMID:20303066	pubmed	20303066	create date:2010/03/23 | first author:Bora E
Granular insular cortex inactivation as a novel therapeutic strategy for nicotine addiction.	/pubmed/20299008	Forget B, Pushparaj A, Le Foll B.	Biol Psychiatry. 2010 Aug 1;68(3):265-71. Epub 2010 Mar 17.	Biol Psychiatry. 2010	PubMed	citation	PMID:20299008	pubmed	20299008	create date:2010/03/20 | first author:Forget B
Ambulatory and challenge-associated heart rate variability measures predict cardiac responses to real-world acute emotional stress.	/pubmed/20299007	Dikecligil GN, Mujica-Parodi LR.	Biol Psychiatry. 2010 Jun 15;67(12):1185-90. Epub 2010 Mar 17.	Biol Psychiatry. 2010	PubMed	citation	PMID:20299007	pubmed	20299007	create date:2010/03/20 | first author:Dikecligil GN
Basal hypothalamic pituitary adrenal axis activity and hippocampal volumes: the SMART-Medea study.	/pubmed/20299006	Knoops AJ, Gerritsen L, van der Graaf Y, Mali WP, Geerlings MI.	Biol Psychiatry. 2010 Jun 15;67(12):1191-8. Epub 2010 Mar 17.	Biol Psychiatry. 2010	PubMed	citation	PMID:20299006	pubmed	20299006	create date:2010/03/20 | first author:Knoops AJ
Classification of alcohol abuse by plasma protein biomarkers.	/pubmed/20299005	Freeman WM, Salzberg AC, Gonzales SW, Grant KA, Vrana KE.	Biol Psychiatry. 2010 Aug 1;68(3):219-22. Epub 2010 Mar 17.	Biol Psychiatry. 2010	PubMed	citation	PMID:20299005	pubmed	20299005	create date:2010/03/20 | first author:Freeman WM
Increased echogenicity of the substantia nigra in children and adolescents with attention-deficit/hyperactivity disorder.	/pubmed/20227683	Krauel K, Feldhaus HC, Simon A, Rehe C, Glaser M, Flechtner HH, Heinze HJ, Niehaus L.	Biol Psychiatry. 2010 Aug 15;68(4):352-8. Epub 2010 Mar 15.	Biol Psychiatry. 2010	PubMed	citation	PMID:20227683	pubmed	20227683	create date:2010/03/17 | first author:Krauel K
Risperidone long-acting injectable monotherapy in the maintenance treatment of bipolar I disorder.	/pubmed/20227682	Quiroz JA, Yatham LN, Palumbo JM, Karcher K, Kushner S, Kusumakar V.	Biol Psychiatry. 2010 Jul 15;68(2):156-62. Epub 2010 Mar 15.	Biol Psychiatry. 2010	PubMed	citation	PMID:20227682	pubmed	20227682	create date:2010/03/17 | first author:Quiroz JA
Elaboration on the early-onset hypothesis of antipsychotic drug action: treatment response trajectories.	/pubmed/20227681	Levine SZ, Leucht S.	Biol Psychiatry. 2010 Jul 1;68(1):86-92. Epub 2010 Mar 15.	Biol Psychiatry. 2010	PubMed	citation	PMID:20227681	pubmed	20227681	create date:2010/03/17 | first author:Levine SZ
Neurogenic effects of fluoxetine are attenuated in p11 (S100A10) knockout mice.	/pubmed/20227680	Egeland M, Warner-Schmidt J, Greengard P, Svenningsson P.	Biol Psychiatry. 2010 Jun 1;67(11):1048-56. Epub 2010 Mar 15.	Biol Psychiatry. 2010	PubMed	citation	PMID:20227680	pubmed	20227680	create date:2010/03/17 | first author:Egeland M
Markers of basal ganglia dysfunction and conversion to psychosis: neurocognitive deficits and dyskinesias in the prodromal period.	/pubmed/20227679	Mittal VA, Walker EF, Bearden CE, Walder D, Trottman H, Daley M, Simone A, Cannon TD.	Biol Psychiatry. 2010 Jul 1;68(1):93-9. Epub 2010 Mar 15. Erratum in: Biol Psychiatry. 2010 Jul 15;68(2):213.	Biol Psychiatry. 2010	PubMed	citation	PMID:20227679	pubmed	20227679	create date:2010/03/17 | first author:Mittal VA
Effects of the alpha4beta2 partial agonist varenicline on brain activity and working memory in abstinent smokers.	/pubmed/20207347	Loughead J, Ray R, Wileyto EP, Ruparel K, Sanborn P, Siegel S, Gur RC, Lerman C.	Biol Psychiatry. 2010 Apr 15;67(8):715-21. Epub 2010 Mar 6.	Biol Psychiatry. 2010	PubMed	citation	PMID:20207347	pubmed	20207347	create date:2010/03/09 | first author:Loughead J
Childhood maltreatment and hypothalamic-pituitary-adrenal axis reactivity.	/pubmed/20202626	Carroll BJ.	Biol Psychiatry. 2010 Jun 1;67(11):e59; author reply e61-2. Epub 2010 Mar 3. No abstract available.	Biol Psychiatry. 2010	PubMed	citation	PMID:20202626	pubmed	20202626	create date:2010/03/06 | first author:Carroll BJ
Acute effects of alcohol on intrusive memory development and viewpoint dependence in spatial memory support a dual representation model.	/pubmed/20202625	Bisby JA, King JA, Brewin CR, Burgess N, Curran HV.	Biol Psychiatry. 2010 Aug 1;68(3):280-6. Epub 2010 Mar 3.	Biol Psychiatry. 2010	PubMed	citation	PMID:20202625	pubmed	20202625	create date:2010/03/06 | first author:Bisby JA
The course of neuropsychological performance and functional capacity in older patients with schizophrenia: influences of previous history of long-term institutional stay.	/pubmed/20202624	Harvey PD, Reichenberg A, Bowie CR, Patterson TL, Heaton RK.	Biol Psychiatry. 2010 May 15;67(10):933-9. Epub 2010 Mar 3.	Biol Psychiatry. 2010	PubMed	citation	PMID:20202624	pubmed	20202624	create date:2010/03/06 | first author:Harvey PD
Orexin signaling via the orexin 1 receptor mediates operant responding for food reinforcement.	/pubmed/20189166	Sharf R, Sarhan M, Brayton CE, Guarnieri DJ, Taylor JR, DiLeone RJ.	Biol Psychiatry. 2010 Apr 15;67(8):753-60. Epub 2010 Feb 26.	Biol Psychiatry. 2010	PubMed	citation	PMID:20189166	pubmed	20189166	create date:2010/03/02 | first author:Sharf R
Effects of the mGlu2/3 agonist LY379268 and the mGlu5 antagonist MTEP on ethanol seeking and reinforcement are differentially altered in rats with a history of ethanol dependence.	/pubmed/20189165	Sidhpura N, Weiss F, Martin-Fardon R.	Biol Psychiatry. 2010 May 1;67(9):804-11. Epub 2010 Feb 26.	Biol Psychiatry. 2010	PubMed	citation	PMID:20189165	pubmed	20189165	create date:2010/03/02 | first author:Sidhpura N
Reversal of ketamine-induced working memory impairments by the GABAAalpha2/3 agonist TPA023.	/pubmed/20189164	Castner SA, Arriza JL, Roberts JC, Mrzljak L, Christian EP, Williams GV.	Biol Psychiatry. 2010 May 15;67(10):998-1001. Epub 2010 Feb 26.	Biol Psychiatry. 2010	PubMed	citation	PMID:20189164	pubmed	20189164	create date:2010/03/02 | first author:Castner SA
Maternal prenatal cortisol and infant cognitive development: moderation by infant-mother attachment.	/pubmed/20188350	Bergman K, Sarkar P, Glover V, O'Connor TG.	Biol Psychiatry. 2010 Jun 1;67(11):1026-32. Epub 2010 Feb 25.	Biol Psychiatry. 2010	PubMed	citation	PMID:20188350	pubmed	20188350	create date:2010/03/02 | first author:Bergman K
Nicotine blocks brain estrogen synthase (aromatase): in vivo positron emission tomography studies in female baboons.	/pubmed/20188349	Biegon A, Kim SW, Logan J, Hooker JM, Muench L, Fowler JS.	Biol Psychiatry. 2010 Apr 15;67(8):774-7. Epub 2010 Feb 25.	Biol Psychiatry. 2010	PubMed	citation	PMID:20188349	pubmed	20188349	create date:2010/03/02 | first author:Biegon A
Reduced adult neurogenesis and altered emotional behaviors in autoimmune-prone B-cell activating factor transgenic mice.	/pubmed/20185032	Crupi R, Cambiaghi M, Spatz L, Hen R, Thorn M, Friedman E, Vita G, Battaglia F.	Biol Psychiatry. 2010 Mar 15;67(6):558-66.	Biol Psychiatry. 2010	PubMed	citation	PMID:20185032	pubmed	20185032	create date:2010/02/27 | first author:Crupi R
Neuroinflammation in Alzheimer's disease and major depression.	/pubmed/20185031	Dobos N, Korf J, Luiten PG, Eisel UL.	Biol Psychiatry. 2010 Mar 15;67(6):503-4. No abstract available.	Biol Psychiatry. 2010	PubMed	citation	PMID:20185031	pubmed	20185031	create date:2010/02/27 | first author:Dobos N
Brain reactivity to smoking cues prior to smoking cessation predicts ability to maintain tobacco abstinence.	/pubmed/20172508	Janes AC, Pizzagalli DA, Richardt S, deB Frederick B, Chuzi S, Pachas G, Culhane MA, Holmes AJ, Fava M, Evins AE, Kaufman MJ.	Biol Psychiatry. 2010 Apr 15;67(8):722-9. Epub 2010 Feb 20. Erratum in: Biol Psychiatry. 2010 May 15;67(10):1002.	Biol Psychiatry. 2010	PubMed	citation	PMID:20172508	pubmed	20172508	create date:2010/02/23 | first author:Janes AC
Early environmental enrichment moderates the behavioral and synaptic phenotype of MeCP2 null mice.	/pubmed/20172507	Lonetti G, Angelucci A, Morando L, Boggio EM, Giustetto M, Pizzorusso T.	Biol Psychiatry. 2010 Apr 1;67(7):657-65. Epub 2010 Feb 20.	Biol Psychiatry. 2010	PubMed	citation	PMID:20172507	pubmed	20172507	create date:2010/02/23 | first author:Lonetti G
Effects of early-life stress on serotonin(1A) receptors in juvenile Rhesus monkeys measured by positron emission tomography.	/pubmed/20172506	Spinelli S, Chefer S, Carson RE, Jagoda E, Lang L, Heilig M, Barr CS, Suomi SJ, Higley JD, Stein EA.	Biol Psychiatry. 2010 Jun 15;67(12):1146-53. Epub 2010 Feb 20.	Biol Psychiatry. 2010	PubMed	citation	PMID:20172506	pubmed	20172506	create date:2010/02/23 | first author:Spinelli S
Carbon dioxide hypersensitivity in separation-anxious offspring of parents with panic disorder.	/pubmed/20172505	Roberson-Nay R, Klein DF, Klein RG, Mannuzza S, Moulton JL 3rd, Guardino M, Pine DS.	Biol Psychiatry. 2010 Jun 15;67(12):1171-7. Epub 2010 Feb 20.	Biol Psychiatry. 2010	PubMed	citation	PMID:20172505	pubmed	20172505	create date:2010/02/23 | first author:Roberson-Nay R
Serotonin 1B receptor imaging in alcohol dependence.	/pubmed/20172504	Hu J, Henry S, Gallezot JD, Ropchan J, Neumaier JF, Potenza MN, Sinha R, Krystal JH, Huang Y, Ding YS, Carson RE, Neumeister A.	Biol Psychiatry. 2010 May 1;67(9):800-3. Epub 2010 Feb 20.	Biol Psychiatry. 2010	PubMed	citation	PMID:20172504	pubmed	20172504	create date:2010/02/23 | first author:Hu J
Short- and long-term functional consequences of fluoxetine exposure during adolescence in male rats.	/pubmed/20172503	Iñiguez SD, Warren BL, Bolaños-Guzmán CA.	Biol Psychiatry. 2010 Jun 1;67(11):1057-66. Epub 2010 Feb 20.	Biol Psychiatry. 2010	PubMed	citation	PMID:20172503	pubmed	20172503	create date:2010/02/23 | first author:Iñiguez SD
Relative risk of probabilistic category learning deficits in patients with schizophrenia and their siblings.	/pubmed/20172502	Weickert TW, Goldberg TE, Egan MF, Apud JA, Meeter M, Myers CE, Gluck MA, Weinberger DR.	Biol Psychiatry. 2010 May 15;67(10):948-55. Epub 2010 Feb 20.	Biol Psychiatry. 2010	PubMed	citation	PMID:20172502	pubmed	20172502	create date:2010/02/23 | first author:Weickert TW
Delayed circadian rhythm in adults with attention-deficit/hyperactivity disorder and chronic sleep-onset insomnia.	/pubmed/20163790	Van Veen MM, Kooij JJ, Boonstra AM, Gordijn MC, Van Someren EJ.	Biol Psychiatry. 2010 Jun 1;67(11):1091-6. Epub 2010 Feb 16.	Biol Psychiatry. 2010	PubMed	citation	PMID:20163790	pubmed	20163790	create date:2010/02/19 | first author:Van Veen MM
Flexible Accelerated STOP Tetracycline Operator-knockin (FAST): a versatile and efficient new gene modulating system.	/pubmed/20163789	Tanaka KF, Ahmari SE, Leonardo ED, Richardson-Jones JW, Budreck EC, Scheiffele P, Sugio S, Inamura N, Ikenaka K, Hen R.	Biol Psychiatry. 2010 Apr 15;67(8):770-3. Epub 2010 Feb 16.	Biol Psychiatry. 2010	PubMed	citation	PMID:20163789	pubmed	20163789	create date:2010/02/19 | first author:Tanaka KF
Yohimbine increases impulsivity through activation of cAMP response element binding in the orbitofrontal cortex.	/pubmed/20163788	Sun H, Green TA, Theobald DE, Birnbaum SG, Graham DL, Zeeb FD, Nestler EJ, Winstanley CA.	Biol Psychiatry. 2010 Apr 1;67(7):649-56. Epub 2010 Feb 16.	Biol Psychiatry. 2010	PubMed	citation	PMID:20163788	pubmed	20163788	create date:2010/02/19 | first author:Sun H
Developing a neurobehavioral animal model of infant attachment to an abusive caregiver.	/pubmed/20163787	Raineki C, Moriceau S, Sullivan RM.	Biol Psychiatry. 2010 Jun 15;67(12):1137-45. Epub 2010 Feb 16.	Biol Psychiatry. 2010	PubMed	citation	PMID:20163787	pubmed	20163787	create date:2010/02/19 | first author:Raineki C
Modulation in activation and expression of phosphatase and tensin homolog on chromosome ten, Akt1, and 3-phosphoinositide-dependent kinase 1: further evidence demonstrating altered phosphoinositide 3-kinase signaling in postmortem brain of suicide subjects.	/pubmed/20163786	Dwivedi Y, Rizavi HS, Zhang H, Roberts RC, Conley RR, Pandey GN.	Biol Psychiatry. 2010 Jun 1;67(11):1017-25. Epub 2010 Feb 16.	Biol Psychiatry. 2010	PubMed	citation	PMID:20163786	pubmed	20163786	create date:2010/02/19 | first author:Dwivedi Y
Title	URL	Description	Details	ShortDetails	Resource	Type	Identifiers	Db	EntrezUID	Properties
Abnormal left and right amygdala-orbitofrontal cortical functional connectivity to emotional faces: state versus trait vulnerability markers of depression in bipolar disorder.	/pubmed/20159144	Versace A, Thompson WK, Zhou D, Almeida JR, Hassel S, Klein CR, Kupfer DJ, Phillips ML.	Biol Psychiatry. 2010 Mar 1;67(5):422-31.	Biol Psychiatry. 2010	PubMed	citation	PMID:20159144	pubmed	20159144	create date:2010/02/18 | first author:Versace A
Cortical inhibition, gamma-aminobutyric acid, and major depression: there is plenty of smoke but is there fire?	/pubmed/20159143	Sanacora G.	Biol Psychiatry. 2010 Mar 1;67(5):397-8. Review. No abstract available.	Biol Psychiatry. 2010	PubMed	citation	PMID:20159143	pubmed	20159143	create date:2010/02/18 | first author:Sanacora G
N-methyl-D-aspartic acid receptors on striatal neurons are essential for cocaine cue reactivity in mice.	/pubmed/20149346	Agatsuma S, Dang MT, Li Y, Hiroi N.	Biol Psychiatry. 2010 Apr 15;67(8):778-80. Epub 2010 Feb 10.	Biol Psychiatry. 2010	PubMed	citation	PMID:20149346	pubmed	20149346	create date:2010/02/13 | first author:Agatsuma S
CLOCK gene variants associate with sleep duration in two independent populations.	/pubmed/20149345	Allebrandt KV, Teder-Laving M, Akyol M, Pichler I, Müller-Myhsok B, Pramstaller P, Merrow M, Meitinger T, Metspalu A, Roenneberg T.	Biol Psychiatry. 2010 Jun 1;67(11):1040-7. Epub 2010 Feb 10.	Biol Psychiatry. 2010	PubMed	citation	PMID:20149345	pubmed	20149345	create date:2010/02/13 | first author:Allebrandt KV
Simulating neurocognitive aging: effects of a dopaminergic antagonist on brain activity during working memory.	/pubmed/20138255	Fischer H, Nyberg L, Karlsson S, Karlsson P, Brehmer Y, Rieckmann A, MacDonald SW, Farde L, Bäckman L.	Biol Psychiatry. 2010 Mar 15;67(6):575-80.	Biol Psychiatry. 2010	PubMed	citation	PMID:20138255	pubmed	20138255	create date:2010/02/09 | first author:Fischer H
Impact of depression and antidepressant treatment on heart rate variability: a review and meta-analysis.	/pubmed/20138254	Kemp AH, Quintana DS, Gray MA, Felmingham KL, Brown K, Gatt JM.	Biol Psychiatry. 2010 Jun 1;67(11):1067-74. Epub 2010 Feb 6. Review.	Biol Psychiatry. 2010	PubMed	citation	PMID:20138254	pubmed	20138254	create date:2010/02/09 | first author:Kemp AH
Treatment of acute mania with modafinil monotherapy.	/pubmed/20138253	Schoenknecht P, Olbrich S, Sander C, Spindler P, Hegerl U.	Biol Psychiatry. 2010 Jun 1;67(11):e55-7. Epub 2010 Feb 6. No abstract available.	Biol Psychiatry. 2010	PubMed	citation	PMID:20138253	pubmed	20138253	create date:2010/02/09 | first author:Schoenknecht P
Action of modafinil--increased motivation via the dopamine transporter inhibition and D1 receptors?	/pubmed/20132929	Young JW, Geyer MA.	Biol Psychiatry. 2010 Apr 15;67(8):784-7. Epub 2010 Feb 4.	Biol Psychiatry. 2010	PubMed	citation	PMID:20132929	pubmed	20132929	create date:2010/02/06 | first author:Young JW
Primate early life stress leads to long-term mild hippocampal decreases in corticosteroid receptor expression.	/pubmed/20132928	Arabadzisz D, Diaz-Heijtz R, Knuesel I, Weber E, Pilloud S, Dettling AC, Feldon J, Law AJ, Harrison PJ, Pryce CR.	Biol Psychiatry. 2010 Jun 1;67(11):1106-9. Epub 2010 Feb 4.	Biol Psychiatry. 2010	PubMed	citation	PMID:20132928	pubmed	20132928	create date:2010/02/06 | first author:Arabadzisz D
Acute negative affect relief from smoking depends on the affect situation and measure but not on nicotine.	/pubmed/20132927	Perkins KA, Karelitz JL, Conklin CA, Sayette MA, Giedgowd GE.	Biol Psychiatry. 2010 Apr 15;67(8):707-14. Epub 2010 Feb 4.	Biol Psychiatry. 2010	PubMed	citation	PMID:20132927	pubmed	20132927	create date:2010/02/06 | first author:Perkins KA
Alcohol-induced neurodegeneration, suppression of transforming growth factor-beta, and cognitive impairment in rats: prevention by group II metabotropic glutamate receptor activation.	/pubmed/20132926	Cippitelli A, Damadzic R, Frankola K, Goldstein A, Thorsell A, Singley E, Eskay RL, Heilig M.	Biol Psychiatry. 2010 May 1;67(9):823-30. Epub 2010 Feb 4.	Biol Psychiatry. 2010	PubMed	citation	PMID:20132926	pubmed	20132926	create date:2010/02/06 | first author:Cippitelli A
An association analysis of circadian genes in anxiety disorders.	/pubmed/20122683	Sipilä T, Kananen L, Greco D, Donner J, Silander K, Terwilliger JD, Auvinen P, Peltonen L, Lönnqvist J, Pirkola S, Partonen T, Hovatta I.	Biol Psychiatry. 2010 Jun 15;67(12):1163-70. Epub 2010 Feb 1.	Biol Psychiatry. 2010	PubMed	citation	PMID:20122683	pubmed	20122683	create date:2010/02/04 | first author:Sipilä T
Deep brain stimulation for intractable obsessive compulsive disorder: pilot study using a blinded, staggered-onset design.	/pubmed/20116047	Goodman WK, Foote KD, Greenberg BD, Ricciuti N, Bauer R, Ward H, Shapira NA, Wu SS, Hill CL, Rasmussen SA, Okun MS.	Biol Psychiatry. 2010 Mar 15;67(6):535-42. Epub 2010 Feb 8.	Biol Psychiatry. 2010	PubMed	citation	PMID:20116047	pubmed	20116047	create date:2010/02/02 | first author:Goodman WK
Preconscious processing biases predict emotional reactivity to stress.	/pubmed/20113741	Fox E, Cahill S, Zougkou K.	Biol Psychiatry. 2010 Feb 15;67(4):371-7.	Biol Psychiatry. 2010	PubMed	citation	PMID:20113741	pubmed	20113741	create date:2010/02/02 | first author:Fox E
Gene x environment interactions in complex behavior: First, build a telescope.	/pubmed/20113740	Goldman D.	Biol Psychiatry. 2010 Feb 15;67(4):295-6. No abstract available.	Biol Psychiatry. 2010	PubMed	citation	PMID:20113740	pubmed	20113740	create date:2010/02/02 | first author:Goldman D
Impaired smooth pursuit in schizophrenia results from prediction impairment only.	/pubmed/20110087	Nkam I, Bocca ML, Denise P, Paoletti X, Dollfus S, Levillain D, Thibaut F.	Biol Psychiatry. 2010 May 15;67(10):992-7. Epub 2010 Jan 27.	Biol Psychiatry. 2010	PubMed	citation	PMID:20110087	pubmed	20110087	create date:2010/01/30 | first author:Nkam I
Seasonal changes in brain serotonin transporter binding in short serotonin transporter linked polymorphic region-allele carriers but not in long-allele homozygotes.	/pubmed/20110086	Kalbitzer J, Erritzoe D, Holst KK, Nielsen FA, Marner L, Lehel S, Arentzen T, Jernigan TL, Knudsen GM.	Biol Psychiatry. 2010 Jun 1;67(11):1033-9. Epub 2010 Jan 27.	Biol Psychiatry. 2010	PubMed	citation	PMID:20110086	pubmed	20110086	create date:2010/01/30 | first author:Kalbitzer J
Sidman instrumental avoidance initially depends on lateral and basal amygdala and is constrained by central amygdala-mediated Pavlovian processes.	/pubmed/20110085	Lázaro-Muñoz G, LeDoux JE, Cain CK.	Biol Psychiatry. 2010 Jun 15;67(12):1120-7. Epub 2010 Jan 27.	Biol Psychiatry. 2010	PubMed	citation	PMID:20110085	pubmed	20110085	create date:2010/01/30 | first author:Lázaro-Muñoz G
Failure to replicate genetic associations with antidepressant treatment response in duloxetine-treated patients.	/pubmed/20110084	Perlis RH, Fijal B, Dharia S, Heinloth AN, Houston JP.	Biol Psychiatry. 2010 Jun 1;67(11):1110-3. Epub 2010 Jan 27.	Biol Psychiatry. 2010	PubMed	citation	PMID:20110084	pubmed	20110084	create date:2010/01/30 | first author:Perlis RH
Schizophrenia and synapse: emerging role of presynaptic fusion machinery.	/pubmed/20103413	Khvotchev M.	Biol Psychiatry. 2010 Feb 1;67(3):197-8. No abstract available.	Biol Psychiatry. 2010	PubMed	citation	PMID:20103413	pubmed	20103413	create date:2010/01/28 | first author:Khvotchev M
Markers of glutamate synaptic transmission and plasticity are increased in the anterior cingulate cortex in bipolar disorder.	/pubmed/20079890	Eastwood SL, Harrison PJ.	Biol Psychiatry. 2010 Jun 1;67(11):1010-6. Epub 2010 Jan 18.	Biol Psychiatry. 2010	PubMed	citation	PMID:20079890	pubmed	20079890	create date:2010/01/19 | first author:Eastwood SL
Maternal influenza infection during pregnancy impacts postnatal brain development in the rhesus monkey.	/pubmed/20079486	Short SJ, Lubach GR, Karasin AI, Olsen CW, Styner M, Knickmeyer RC, Gilmore JH, Coe CL.	Biol Psychiatry. 2010 May 15;67(10):965-73. Epub 2010 Jan 15.	Biol Psychiatry. 2010	PubMed	citation	PMID:20079486	pubmed	20079486	create date:2010/01/19 | first author:Short SJ
Hippocampal synaptic plasticity, memory, and epilepsy: effects of long-term valproic acid treatment.	/pubmed/20074705	Sgobio C, Ghiglieri V, Costa C, Bagetta V, Siliquini S, Barone I, Di Filippo M, Gardoni F, Gundelfinger ED, Di Luca M, Picconi B, Calabresi P.	Biol Psychiatry. 2010 Mar 15;67(6):567-74. Epub 2010 Jan 15.	Biol Psychiatry. 2010	PubMed	citation	PMID:20074705	pubmed	20074705	create date:2010/01/16 | first author:Sgobio C
Mismatch negativity, social cognition, and functioning in schizophrenia patients.	/pubmed/20074704	Wynn JK, Sugar C, Horan WP, Kern R, Green MF.	Biol Psychiatry. 2010 May 15;67(10):940-7. Epub 2010 Jan 15.	Biol Psychiatry. 2010	PubMed	citation	PMID:20074704	pubmed	20074704	create date:2010/01/16 | first author:Wynn JK
Replication of scopolamine's antidepressant efficacy in major depressive disorder: a randomized, placebo-controlled clinical trial.	/pubmed/20074703	Drevets WC, Furey ML.	Biol Psychiatry. 2010 Mar 1;67(5):432-8. Epub 2010 Jan 15.	Biol Psychiatry. 2010	PubMed	citation	PMID:20074703	pubmed	20074703	create date:2010/01/16 | first author:Drevets WC
Attentional control activation relates to working memory in attention-deficit/hyperactivity disorder.	/pubmed/20060961	Burgess GC, Depue BE, Ruzic L, Willcutt EG, Du YP, Banich MT.	Biol Psychiatry. 2010 Apr 1;67(7):632-40. Epub 2010 Jan 12.	Biol Psychiatry. 2010	PubMed	citation	PMID:20060961	pubmed	20060961	create date:2010/01/12 | first author:Burgess GC
Critical reappraisal of a catechol-O-methyltransferase transversion variant in schizophrenia.	/pubmed/20060960	Sand PG, Domani M, Smesny S.	Biol Psychiatry. 2010 Apr 1;67(7):e41-2; author reply e43-4. Epub 2010 Jan 12. No abstract available.	Biol Psychiatry. 2010	PubMed	citation	PMID:20060960	pubmed	20060960	create date:2010/01/12 | first author:Sand PG
A beta3-adrenergic-leptin-melanocortin circuit regulates behavioral and metabolic changes induced by chronic stress.	/pubmed/20060958	Chuang JC, Krishnan V, Yu HG, Mason B, Cui H, Wilkinson MB, Zigman JM, Elmquist JK, Nestler EJ, Lutter M.	Biol Psychiatry. 2010 Jun 1;67(11):1075-82. Epub 2010 Jan 12. Erratum in: Biol Psychiatry. 2010 Jul 1;68(1):112. Cui, Huixing [corrected to Cui, Huxing].	Biol Psychiatry. 2010	PubMed	citation	PMID:20060958	pubmed	20060958	create date:2010/01/12 | first author:Chuang JC
Repetitive transcranial magnetic stimulation reduces cue-induced food craving in bulimic disorders.	/pubmed/20060105	Van den Eynde F, Claudino AM, Mogg A, Horrell L, Stahl D, Ribeiro W, Uher R, Campbell I, Schmidt U.	Biol Psychiatry. 2010 Apr 15;67(8):793-5. Epub 2010 Jan 8.	Biol Psychiatry. 2010	PubMed	citation	PMID:20060105	pubmed	20060105	create date:2010/01/12 | first author:Van den Eynde F
Corticotropin releasing factor-induced amygdala gamma-aminobutyric Acid release plays a key role in alcohol dependence.	/pubmed/20060104	Roberto M, Cruz MT, Gilpin NW, Sabino V, Schweitzer P, Bajo M, Cottone P, Madamba SG, Stouffer DG, Zorrilla EP, Koob GF, Siggins GR, Parsons LH.	Biol Psychiatry. 2010 May 1;67(9):831-9. Epub 2010 Jan 8.	Biol Psychiatry. 2010	PubMed	citation	PMID:20060104	pubmed	20060104	create date:2010/01/12 | first author:Roberto M
Auditory hallucinations in schizophrenia are associated with reduced functional connectivity of the temporo-parietal area.	/pubmed/20060103	Vercammen A, Knegtering H, den Boer JA, Liemburg EJ, Aleman A.	Biol Psychiatry. 2010 May 15;67(10):912-8. Epub 2010 Jan 8.	Biol Psychiatry. 2010	PubMed	citation	PMID:20060103	pubmed	20060103	create date:2010/01/12 | first author:Vercammen A
Oxytocin: prosocial behavior, social salience, or approach-related behavior?	/pubmed/20060102	Kemp AH, Guastella AJ.	Biol Psychiatry. 2010 Mar 15;67(6):e33-4; author reply e35. Epub 2010 Jan 8. No abstract available.	Biol Psychiatry. 2010	PubMed	citation	PMID:20060102	pubmed	20060102	create date:2010/01/12 | first author:Kemp AH
Functional disconnection of frontal cortex and visual cortex in attention-deficit/hyperactivity disorder.	/pubmed/20060100	Mazaheri A, Coffey-Corina S, Mangun GR, Bekker EM, Berry AS, Corbett BA.	Biol Psychiatry. 2010 Apr 1;67(7):617-23. Epub 2010 Jan 8.	Biol Psychiatry. 2010	PubMed	citation	PMID:20060100	pubmed	20060100	create date:2010/01/12 | first author:Mazaheri A
A cocaine cue acts as an incentive stimulus in some but not others: implications for addiction.	/pubmed/20045508	Saunders BT, Robinson TE.	Biol Psychiatry. 2010 Apr 15;67(8):730-6. Epub 2010 Jan 4.	Biol Psychiatry. 2010	PubMed	citation	PMID:20045508	pubmed	20045508	create date:2010/01/05 | first author:Saunders BT
Brain injury and recovery following binge ethanol: evidence from in vivo magnetic resonance spectroscopy.	/pubmed/20044076	Zahr NM, Mayer D, Rohlfing T, Hasak MP, Hsu O, Vinco S, Orduna J, Luong R, Sullivan EV, Pfefferbaum A.	Biol Psychiatry. 2010 May 1;67(9):846-54. Epub 2009 Dec 30.	Biol Psychiatry. 2010	PubMed	citation	PMID:20044076	pubmed	20044076	create date:2010/01/02 | first author:Zahr NM
Nicotine dependence is characterized by disordered reward processing in a network driving motivation.	/pubmed/20044075	Bühler M, Vollstädt-Klein S, Kobiella A, Budde H, Reed LJ, Braus DF, Büchel C, Smolka MN.	Biol Psychiatry. 2010 Apr 15;67(8):745-52. Epub 2009 Dec 30.	Biol Psychiatry. 2010	PubMed	citation	PMID:20044075	pubmed	20044075	create date:2010/01/02 | first author:Bühler M
Basolateral amygdala modulates terminal dopamine release in the nucleus accumbens and conditioned responding.	/pubmed/20044074	Jones JL, Day JJ, Aragona BJ, Wheeler RA, Wightman RM, Carelli RM.	Biol Psychiatry. 2010 Apr 15;67(8):737-44. Epub 2009 Dec 30.	Biol Psychiatry. 2010	PubMed	citation	PMID:20044074	pubmed	20044074	create date:2010/01/02 | first author:Jones JL
Hypersensitivity to reward in problem gamblers.	/pubmed/20044073	Hewig J, Kretschmer N, Trippe RH, Hecht H, Coles MG, Holroyd CB, Miltner WH.	Biol Psychiatry. 2010 Apr 15;67(8):781-3. Epub 2009 Dec 30.	Biol Psychiatry. 2010	PubMed	citation	PMID:20044073	pubmed	20044073	create date:2010/01/02 | first author:Hewig J
Deep brain stimulation in the subgenual cingulate cortex for an intractable eating disorder.	/pubmed/20044072	Israël M, Steiger H, Kolivakis T, McGregor L, Sadikot AF.	Biol Psychiatry. 2010 May 1;67(9):e53-4. Epub 2009 Dec 30. No abstract available.	Biol Psychiatry. 2010	PubMed	citation	PMID:20044072	pubmed	20044072	create date:2010/01/02 | first author:Israël M
Nosce te ipsum: On the efficacy of transcranial magnetic stimulation in major depressive disorder.	/pubmed/20044071	Schutter DJ.	Biol Psychiatry. 2010 Mar 1;67(5):e27; author reply e29. Epub 2009 Dec 30. No abstract available.	Biol Psychiatry. 2010	PubMed	citation	PMID:20044071	pubmed	20044071	create date:2010/01/02 | first author:Schutter DJ
The interleukin 1 beta (IL1B) gene is associated with failure to achieve remission and impaired emotion processing in major depression.	/pubmed/20044070	Baune BT, Dannlowski U, Domschke K, Janssen DG, Jordan MA, Ohrmann P, Bauer J, Biros E, Arolt V, Kugel H, Baxter AG, Suslow T.	Biol Psychiatry. 2010 Mar 15;67(6):543-9. Epub 2009 Dec 30.	Biol Psychiatry. 2010	PubMed	citation	PMID:20044070	pubmed	20044070	create date:2010/01/02 | first author:Baune BT
Ghrelin increases the rewarding value of high-fat diet in an orexin-dependent manner.	/pubmed/20034618	Perello M, Sakata I, Birnbaum S, Chuang JC, Osborne-Lawrence S, Rovinsky SA, Woloszyn J, Yanagisawa M, Lutter M, Zigman JM.	Biol Psychiatry. 2010 May 1;67(9):880-6. Epub 2009 Dec 24.	Biol Psychiatry. 2010	PubMed	citation	PMID:20034618	pubmed	20034618	create date:2009/12/26 | first author:Perello M
Lateral prefrontal cortex mediates the cognitive modification of attentional bias.	/pubmed/20034617	Browning M, Holmes EA, Murphy SE, Goodwin GM, Harmer CJ.	Biol Psychiatry. 2010 May 15;67(10):919-25. Epub 2009 Dec 24.	Biol Psychiatry. 2010	PubMed	citation	PMID:20034617	pubmed	20034617	create date:2009/12/26 | first author:Browning M
Temporal reward discounting in attention-deficit/hyperactivity disorder: the contribution of symptom domains, reward magnitude, and session length.	/pubmed/20034616	Scheres A, Tontsch C, Thoeny AL, Kaczkurkin A.	Biol Psychiatry. 2010 Apr 1;67(7):641-8. Epub 2009 Dec 24.	Biol Psychiatry. 2010	PubMed	citation	PMID:20034616	pubmed	20034616	create date:2009/12/26 | first author:Scheres A
Diminished neural processing of aversive and rewarding stimuli during selective serotonin reuptake inhibitor treatment.	/pubmed/20034615	McCabe C, Mishor Z, Cowen PJ, Harmer CJ.	Biol Psychiatry. 2010 Mar 1;67(5):439-45. Epub 2009 Dec 24.	Biol Psychiatry. 2010	PubMed	citation	PMID:20034615	pubmed	20034615	create date:2009/12/26 | first author:McCabe C
Phospholipase A2 and cyclooxygenase 2 genes influence the risk of interferon-alpha-induced depression by regulating polyunsaturated fatty acids levels.	/pubmed/20034614	Su KP, Huang SY, Peng CY, Lai HC, Huang CL, Chen YC, Aitchison KJ, Pariante CM.	Biol Psychiatry. 2010 Mar 15;67(6):550-7. Epub 2009 Dec 24.	Biol Psychiatry. 2010	PubMed	citation	PMID:20034614	pubmed	20034614	create date:2009/12/26 | first author:Su KP
The female urine sniffing test: a novel approach for assessing reward-seeking behavior in rodents.	/pubmed/20034613	Malkesman O, Scattoni ML, Paredes D, Tragon T, Pearson B, Shaltiel G, Chen G, Crawley JN, Manji HK.	Biol Psychiatry. 2010 May 1;67(9):864-71. Epub 2009 Dec 24.	Biol Psychiatry. 2010	PubMed	citation	PMID:20034613	pubmed	20034613	create date:2009/12/26 | first author:Malkesman O
Learning and generalization in schizophrenia: effects of disease and antipsychotic drug treatment.	/pubmed/20034612	Shohamy D, Mihalakos P, Chin R, Thomas B, Wagner AD, Tamminga C.	Biol Psychiatry. 2010 May 15;67(10):926-32. Epub 2009 Dec 24.	Biol Psychiatry. 2010	PubMed	citation	PMID:20034612	pubmed	20034612	create date:2009/12/26 | first author:Shohamy D
Psychopathy and fearlessness: an interhemispheric imbalance perspective.	/pubmed/20031118	Hecht D.	Biol Psychiatry. 2010 Apr 15;67(8):e51-2. Epub 2009 Dec 23. No abstract available.	Biol Psychiatry. 2010	PubMed	citation	PMID:20031118	pubmed	20031118	create date:2009/12/25 | first author:Hecht D
A novel role for glyceraldehyde-3-phosphate dehydrogenase and monoamine oxidase B cascade in ethanol-induced cellular damage.	/pubmed/20022592	Ou XM, Stockmeier CA, Meltzer HY, Overholser JC, Jurjus GJ, Dieter L, Chen K, Lu D, Johnson C, Youdim MB, Austin MC, Luo J, Sawa A, May W, Shih JC.	Biol Psychiatry. 2010 May 1;67(9):855-63. Epub 2009 Dec 22.	Biol Psychiatry. 2010	PubMed	citation	PMID:20022592	pubmed	20022592	create date:2009/12/22 | first author:Ou XM
Title	URL	Description	Details	ShortDetails	Resource	Type	Identifiers	Db	EntrezUID	Properties
Two-dimensional genome scan identifies multiple genetic interactions in bipolar affective disorder.	/pubmed/20022591	Fullerton JM, Donald JA, Mitchell PB, Schofield PR.	Biol Psychiatry. 2010 Mar 1;67(5):478-86. Epub 2009 Dec 22. Review.	Biol Psychiatry. 2010	PubMed	citation	PMID:20022591	pubmed	20022591	create date:2009/12/22 | first author:Fullerton JM
A meta-analysis of cytokines in major depression.	/pubmed/20015486	Dowlati Y, Herrmann N, Swardfager W, Liu H, Sham L, Reim EK, Lanctôt KL.	Biol Psychiatry. 2010 Mar 1;67(5):446-57. Epub 2009 Dec 16.	Biol Psychiatry. 2010	PubMed	citation	PMID:20015486	pubmed	20015486	create date:2009/12/18 | first author:Dowlati Y
Anatomical alterations and symptom-related functional activity in obsessive-compulsive disorder are correlated in the lateral orbitofrontal cortex.	/pubmed/20015485	Rotge JY, Langbour N, Jaafari N, Guehl D, Bioulac B, Aouizerate B, Allard M, Burbaud P.	Biol Psychiatry. 2010 Apr 1;67(7):e37-8. Epub 2009 Dec 16. No abstract available.	Biol Psychiatry. 2010	PubMed	citation	PMID:20015485	pubmed	20015485	create date:2009/12/18 | first author:Rotge JY
Slc25a12 disruption alters myelination and neurofilaments: a model for a hypomyelination syndrome and childhood neurodevelopmental disorders.	/pubmed/20015484	Sakurai T, Ramoz N, Barreto M, Gazdoiu M, Takahashi N, Gertner M, Dorr N, Gama Sosa MA, De Gasperi R, Perez G, Schmeidler J, Mitropoulou V, Le HC, Lupu M, Hof PR, Elder GA, Buxbaum JD.	Biol Psychiatry. 2010 May 1;67(9):887-94. Epub 2009 Dec 16.	Biol Psychiatry. 2010	PubMed	citation	PMID:20015484	pubmed	20015484	create date:2009/12/18 | first author:Sakurai T
Hippocampal changes associated with early-life adversity and vulnerability to depression.	/pubmed/20015483	Rao U, Chen LA, Bidesi AS, Shad MU, Thomas MA, Hammen CL.	Biol Psychiatry. 2010 Feb 15;67(4):357-64. Epub 2009 Dec 16.	Biol Psychiatry. 2010	PubMed	citation	PMID:20015483	pubmed	20015483	create date:2009/12/18 | first author:Rao U
Gene-environment interactions and response to social intrusion in male and female rhesus macaques.	/pubmed/20015482	Schwandt ML, Lindell SG, Sjöberg RL, Chisholm KL, Higley JD, Suomi SJ, Heilig M, Barr CS.	Biol Psychiatry. 2010 Feb 15;67(4):323-30. Epub 2009 Dec 16.	Biol Psychiatry. 2010	PubMed	citation	PMID:20015482	pubmed	20015482	create date:2009/12/18 | first author:Schwandt ML
Neuroplasticity in the mesolimbic system induced by natural reward and subsequent reward abstinence.	/pubmed/20015481	Pitchers KK, Balfour ME, Lehman MN, Richtand NM, Yu L, Coolen LM.	Biol Psychiatry. 2010 May 1;67(9):872-9. Epub 2009 Dec 16.	Biol Psychiatry. 2010	PubMed	citation	PMID:20015481	pubmed	20015481	create date:2009/12/18 | first author:Pitchers KK
Pioneering first steps and cautious conclusions.	/pubmed/20006745	McMahon FJ.	Biol Psychiatry. 2010 Jan 15;67(2):99-100. No abstract available.	Biol Psychiatry. 2010	PubMed	citation	PMID:20006745	pubmed	20006745	create date:2009/12/17 | first author:McMahon FJ
Focal neuromodulation for the treatment of depression.	/pubmed/20006744	Holtzheimer PE 3rd.	Biol Psychiatry. 2010 Jan 15;67(2):97-8. No abstract available.	Biol Psychiatry. 2010	PubMed	citation	PMID:20006744	pubmed	20006744	create date:2009/12/17 | first author:Holtzheimer PE 3rd
Children with Tourette's syndrome may suffer immunoglobulin A dysgammaglobulinemia: preliminary report.	/pubmed/20006327	Kawikova I, Grady BP, Tobiasova Z, Zhang Y, Vojdani A, Katsovich L, Richmand BJ, Park TW, Bothwell AL, Leckman JF.	Biol Psychiatry. 2010 Apr 1;67(7):679-83. Epub 2009 Dec 14.	Biol Psychiatry. 2010	PubMed	citation	PMID:20006327	pubmed	20006327	create date:2009/12/17 | first author:Kawikova I
The serotonin transporter promoter polymorphism is associated with cortisol response to psychosocial stress.	/pubmed/20006325	Way BM, Taylor SE.	Biol Psychiatry. 2010 Mar 1;67(5):487-92. Epub 2009 Dec 14.	Biol Psychiatry. 2010	PubMed	citation	PMID:20006325	pubmed	20006325	create date:2009/12/17 | first author:Way BM
Regional gray matter volume in monozygotic twins concordant and discordant for schizophrenia.	/pubmed/20006324	Borgwardt SJ, Picchioni MM, Ettinger U, Toulopoulou T, Murray R, McGuire PK.	Biol Psychiatry. 2010 May 15;67(10):956-64. Epub 2009 Dec 14.	Biol Psychiatry. 2010	PubMed	citation	PMID:20006324	pubmed	20006324	create date:2009/12/17 | first author:Borgwardt SJ
Arguable assumptions, debatable conclusions.	/pubmed/20006323	Kaufman J, Gelernter J, Kaffman A, Caspi A, Moffitt T.	Biol Psychiatry. 2010 Feb 15;67(4):e19-20; author reply e21-3. Epub 2009 Dec 14. No abstract available. Erratum in: Biol Psychiatry. 2010 Jul 1;68(1):112.	Biol Psychiatry. 2010	PubMed	citation	PMID:20006323	pubmed	20006323	create date:2009/12/17 | first author:Kaufman J
Neural activity to a partner's facial expression predicts self-regulation after conflict.	/pubmed/20004365	Hooker CI, Gyurak A, Verosky SC, Miyakawa A, Ayduk O.	Biol Psychiatry. 2010 Mar 1;67(5):406-13. Epub 2009 Dec 9.	Biol Psychiatry. 2010	PubMed	citation	PMID:20004365	pubmed	20004365	create date:2009/12/17 | first author:Hooker CI
Anhedonia and emotional experience in schizophrenia: neural and behavioral indicators.	/pubmed/20004364	Dowd EC, Barch DM.	Biol Psychiatry. 2010 May 15;67(10):902-11. Epub 2009 Dec 9.	Biol Psychiatry. 2010	PubMed	citation	PMID:20004364	pubmed	20004364	create date:2009/12/17 | first author:Dowd EC
Reduced density of calbindin immunoreactive GABAergic neurons in the occipital cortex in major depression: relevance to neuroimaging studies.	/pubmed/20004363	Maciag D, Hughes J, O'Dwyer G, Pride Y, Stockmeier CA, Sanacora G, Rajkowska G.	Biol Psychiatry. 2010 Mar 1;67(5):465-70. Epub 2009 Dec 9.	Biol Psychiatry. 2010	PubMed	citation	PMID:20004363	pubmed	20004363	create date:2009/12/17 | first author:Maciag D
Association of a polyadenylation polymorphism in the serotonin transporter and panic disorder.	/pubmed/19969287	Gyawali S, Subaran R, Weissman MM, Hershkowitz D, McKenna MC, Talati A, Fyer AJ, Wickramaratne P, Adams PB, Hodge SE, Schmidt CJ, Bannon MJ, Glatt CE.	Biol Psychiatry. 2010 Feb 15;67(4):331-8. Epub 2009 Dec 6.	Biol Psychiatry. 2010	PubMed	citation	PMID:19969287	pubmed	19969287	create date:2009/12/09 | first author:Gyawali S
Cortical thickness is influenced by regionally specific genetic factors.	/pubmed/19963208	Rimol LM, Panizzon MS, Fennema-Notestine C, Eyler LT, Fischl B, Franz CE, Hagler DJ, Lyons MJ, Neale MC, Pacheco J, Perry ME, Schmitt JE, Grant MD, Seidman LJ, Thermenos HW, Tsuang MT, Eisen SA, Kremen WS, Dale AM.	Biol Psychiatry. 2010 Mar 1;67(5):493-9. Epub 2009 Dec 6.	Biol Psychiatry. 2010	PubMed	citation	PMID:19963208	pubmed	19963208	create date:2009/12/08 | first author:Rimol LM
Imbalance of approach and avoidance: the yin and yang of anxiety disorders.	/pubmed/19944792	Stein MB, Paulus MP.	Biol Psychiatry. 2009 Dec 15;66(12):1072-4. No abstract available.	Biol Psychiatry. 2009	PubMed	citation	PMID:19944792	pubmed	19944792	create date:2009/12/01 | first author:Stein MB
The risk of posttraumatic stress disorder after trauma depends on traumatic load and the catechol-o-methyltransferase Val(158)Met polymorphism.	/pubmed/19944409	Kolassa IT, Kolassa S, Ertl V, Papassotiropoulos A, De Quervain DJ.	Biol Psychiatry. 2010 Feb 15;67(4):304-8. Epub 2009 Nov 27.	Biol Psychiatry. 2010	PubMed	citation	PMID:19944409	pubmed	19944409	create date:2009/12/01 | first author:Kolassa IT
S 24795 limits beta-amyloid-alpha7 nicotinic receptor interaction and reduces Alzheimer's disease-like pathologies.	/pubmed/19932469	Wang HY, Bakshi K, Shen C, Frankfurt M, Trocmé-Thibierge C, Morain P.	Biol Psychiatry. 2010 Mar 15;67(6):522-30. Epub 2009 Nov 22.	Biol Psychiatry. 2010	PubMed	citation	PMID:19932469	pubmed	19932469	create date:2009/11/26 | first author:Wang HY
A functional magnetic resonance imaging study of verbal working memory in young people at increased familial risk of depression.	/pubmed/19932468	Mannie ZN, Harmer CJ, Cowen PJ, Norbury R.	Biol Psychiatry. 2010 Mar 1;67(5):471-7. Epub 2009 Nov 22.	Biol Psychiatry. 2010	PubMed	citation	PMID:19932468	pubmed	19932468	create date:2009/11/26 | first author:Mannie ZN
The association between autism and errors in early embryogenesis: what is the causal mechanism?	/pubmed/19932467	Ploeger A, Raijmakers ME, van der Maas HL, Galis F.	Biol Psychiatry. 2010 Apr 1;67(7):602-7. Epub 2009 Nov 22. Review.	Biol Psychiatry. 2010	PubMed	citation	PMID:19932467	pubmed	19932467	create date:2009/11/26 | first author:Ploeger A
Elevated amygdala activity to sad facial expressions: a state marker of bipolar but not unipolar depression.	/pubmed/19931855	Almeida JR, Versace A, Hassel S, Kupfer DJ, Phillips ML.	Biol Psychiatry. 2010 Mar 1;67(5):414-21. Epub 2009 Nov 22.	Biol Psychiatry. 2010	PubMed	citation	PMID:19931855	pubmed	19931855	create date:2009/11/26 | first author:Almeida JR
Brain cannabinoid CB2 receptor in schizophrenia.	/pubmed/19931854	Ishiguro H, Horiuchi Y, Ishikawa M, Koga M, Imai K, Suzuki Y, Morikawa M, Inada T, Watanabe Y, Takahashi M, Someya T, Ujike H, Iwata N, Ozaki N, Onaivi ES, Kunugi H, Sasaki T, Itokawa M, Arai M, Niizato K, Iritani S, Naka I, et al.	Biol Psychiatry. 2010 May 15;67(10):974-82. Epub 2009 Nov 22.	Biol Psychiatry. 2010	PubMed	citation	PMID:19931854	pubmed	19931854	create date:2009/11/26 | first author:Ishiguro H
Metabolic alterations in the amygdala in borderline personality disorder: a proton magnetic resonance spectroscopy study.	/pubmed/19931853	Hoerst M, Weber-Fahr W, Tunc-Skarka N, Ruf M, Bohus M, Schmahl C, Ende G.	Biol Psychiatry. 2010 Mar 1;67(5):399-405. Epub 2009 Nov 22.	Biol Psychiatry. 2010	PubMed	citation	PMID:19931853	pubmed	19931853	create date:2009/11/26 | first author:Hoerst M
Fluoxetine potentiates methylphenidate-induced gene regulation in addiction-related brain regions: concerns for use of cognitive enhancers?	/pubmed/19931852	Steiner H, Van Waes V, Marinelli M.	Biol Psychiatry. 2010 Mar 15;67(6):592-4. Epub 2009 Nov 22.	Biol Psychiatry. 2010	PubMed	citation	PMID:19931852	pubmed	19931852	create date:2009/11/26 | first author:Steiner H
Evidence of cortical inhibitory deficits in major depressive disorder.	/pubmed/19922906	Levinson AJ, Fitzgerald PB, Favalli G, Blumberger DM, Daigle M, Daskalakis ZJ.	Biol Psychiatry. 2010 Mar 1;67(5):458-64. Epub 2009 Nov 17.	Biol Psychiatry. 2010	PubMed	citation	PMID:19922906	pubmed	19922906	create date:2009/11/20 | first author:Levinson AJ
Replication of association between working memory and Reelin, a potential modifier gene in schizophrenia.	/pubmed/19922905	Wedenoja J, Tuulio-Henriksson A, Suvisaari J, Loukola A, Paunio T, Partonen T, Varilo T, Lönnqvist J, Peltonen L.	Biol Psychiatry. 2010 May 15;67(10):983-91. Epub 2009 Nov 17.	Biol Psychiatry. 2010	PubMed	citation	PMID:19922905	pubmed	19922905	create date:2009/11/20 | first author:Wedenoja J
Nucleus accumbens deep brain stimulation decreases ratings of depression and anxiety in treatment-resistant depression.	/pubmed/19914605	Bewernick BH, Hurlemann R, Matusch A, Kayser S, Grubert C, Hadrysiewicz B, Axmacher N, Lemke M, Cooper-Mahkorn D, Cohen MX, Brockmann H, Lenartz D, Sturm V, Schlaepfer TE.	Biol Psychiatry. 2010 Jan 15;67(2):110-6. Epub .	Biol Psychiatry. 2010	PubMed	citation	PMID:19914605	pubmed	19914605	create date:2009/11/17 | first author:Bewernick BH
Dopamine receptor D4 polymorphism predicts the effect of L-DOPA on gambling behavior.	/pubmed/19914604	Eisenegger C, Knoch D, Ebstein RP, Gianotti LR, Sándor PS, Fehr E.	Biol Psychiatry. 2010 Apr 15;67(8):702-6. Epub 2009 Nov 14.	Biol Psychiatry. 2010	PubMed	citation	PMID:19914604	pubmed	19914604	create date:2009/11/17 | first author:Eisenegger C
Brain region specific actions of regulator of G protein signaling 4 oppose morphine reward and dependence but promote analgesia.	/pubmed/19914603	Han MH, Renthal W, Ring RH, Rahman Z, Psifogeorgou K, Howland D, Birnbaum S, Young K, Neve R, Nestler EJ, Zachariou V.	Biol Psychiatry. 2010 Apr 15;67(8):761-9. Epub 2009 Nov 14.	Biol Psychiatry. 2010	PubMed	citation	PMID:19914603	pubmed	19914603	create date:2009/11/17 | first author:Han MH
Reply regarding efficacy and safety of transcranial magnetic stimulation in the acute treatment of major depression: a multisite randomized controlled trial"."	/pubmed/19914602	O'Reardon JP, Solvason HB, Janicak PG, Sampson S, Isenberg KE, Nahas Z, McDonald WM, Avery D, Fitzgerald PB, Loo C, Demitrack MA, George MS, Sackeim HA.	Biol Psychiatry. 2010 Jan 15;67(2):e15-7. Epub . No abstract available.	Biol Psychiatry. 2010	PubMed	citation	PMID:19914602	pubmed	19914602	create date:2009/11/17 | first author:O'Reardon JP
5-hydroxytryptamine 2C receptors in the basolateral amygdala are involved in the expression of anxiety after uncontrollable traumatic stress.	/pubmed/19914601	Christianson JP, Ragole T, Amat J, Greenwood BN, Strong PV, Paul ED, Fleshner M, Watkins LR, Maier SF.	Biol Psychiatry. 2010 Feb 15;67(4):339-45. Epub 2009 Nov 14.	Biol Psychiatry. 2010	PubMed	citation	PMID:19914601	pubmed	19914601	create date:2009/11/17 | first author:Christianson JP
Neonatal intrahippocampal immune challenge alters dopamine modulation of prefrontal cortical interneurons in adult rats.	/pubmed/19914600	Feleder C, Tseng KY, Calhoon GG, O'Donnell P.	Biol Psychiatry. 2010 Feb 15;67(4):386-92. Epub 2009 Nov 14.	Biol Psychiatry. 2010	PubMed	citation	PMID:19914600	pubmed	19914600	create date:2009/11/17 | first author:Feleder C
Effects of motivation and medication on electrophysiological markers of response inhibition in children with attention-deficit/hyperactivity disorder.	/pubmed/19914599	Groom MJ, Scerif G, Liddle PF, Batty MJ, Liddle EB, Roberts KL, Cahill JD, Liotti M, Hollis C.	Biol Psychiatry. 2010 Apr 1;67(7):624-31. Epub 2009 Nov 14.	Biol Psychiatry. 2010	PubMed	citation	PMID:19914599	pubmed	19914599	create date:2009/11/17 | first author:Groom MJ
The role of acetaldehyde in human psychomotor function: a double-blind placebo-controlled crossover study.	/pubmed/19914598	Kim SW, Bae KY, Shin HY, Kim JM, Shin IS, Youn T, Kim J, Kim JK, Yoon JS.	Biol Psychiatry. 2010 May 1;67(9):840-5. Epub 2009 Nov 14.	Biol Psychiatry. 2010	PubMed	citation	PMID:19914598	pubmed	19914598	create date:2009/11/17 | first author:Kim SW
Endophenotypes: bridging genomic complexity and disorder heterogeneity.	/pubmed/19900610	Insel TR, Cuthbert BN.	Biol Psychiatry. 2009 Dec 1;66(11):988-9. No abstract available.	Biol Psychiatry. 2009	PubMed	citation	PMID:19900610	pubmed	19900610	create date:2009/11/11 | first author:Insel TR
In memory of Elizabeth Young.	/pubmed/19900609	Akil H, Watson SJ, Dalack GW, Greden JF, Zubieta JK.	Biol Psychiatry. 2009 Dec 1;66(11):e25-6. No abstract available.	Biol Psychiatry. 2009	PubMed	citation	PMID:19900609	pubmed	19900609	create date:2009/11/11 | first author:Akil H
Safety and efficacy of repeated-dose intravenous ketamine for treatment-resistant depression.	/pubmed/19897179	aan het Rot M, Collins KA, Murrough JW, Perez AM, Reich DL, Charney DS, Mathew SJ.	Biol Psychiatry. 2010 Jan 15;67(2):139-45. Epub .	Biol Psychiatry. 2010	PubMed	citation	PMID:19897179	pubmed	19897179	create date:2009/11/10 | first author:aan het Rot M
Antipsychotic dose equivalents and dose-years: a standardized method for comparing exposure to different drugs.	/pubmed/19897178	Andreasen NC, Pressler M, Nopoulos P, Miller D, Ho BC.	Biol Psychiatry. 2010 Feb 1;67(3):255-62. Epub 2009 Nov 7.	Biol Psychiatry. 2010	PubMed	citation	PMID:19897178	pubmed	19897178	create date:2009/11/10 | first author:Andreasen NC
Intranasal oxytocin improves emotion recognition for youth with autism spectrum disorders.	/pubmed/19897177	Guastella AJ, Einfeld SL, Gray KM, Rinehart NJ, Tonge BJ, Lambert TJ, Hickie IB.	Biol Psychiatry. 2010 Apr 1;67(7):692-4. Epub 2009 Nov 7.	Biol Psychiatry. 2010	PubMed	citation	PMID:19897177	pubmed	19897177	create date:2009/11/10 | first author:Guastella AJ
Changes of brain morphometry in first-episode, drug-naïve, non-late-life adult patients with major depression: an optimized voxel-based morphometry study.	/pubmed/19897176	Zou K, Deng W, Li T, Zhang B, Jiang L, Huang C, Sun X, Sun X.	Biol Psychiatry. 2010 Jan 15;67(2):186-8. Epub .	Biol Psychiatry. 2010	PubMed	citation	PMID:19897176	pubmed	19897176	create date:2009/11/10 | first author:Zou K
Metabotropic glutamate receptor 5 activity in the nucleus accumbens is required for the maintenance of ethanol self-administration in a rat genetic model of high alcohol intake.	/pubmed/19897175	Besheer J, Grondin JJ, Cannady R, Sharko AC, Faccidomo S, Hodge CW.	Biol Psychiatry. 2010 May 1;67(9):812-22. Epub 2009 Nov 7.	Biol Psychiatry. 2010	PubMed	citation	PMID:19897175	pubmed	19897175	create date:2009/11/10 | first author:Besheer J
Cortical binding of pittsburgh compound B, an endophenotype for genetic studies of Alzheimer's disease.	/pubmed/19892322	Hinrichs AL, Mintun MA, Head D, Fagan AM, Holtzman DM, Morris JC, Goate AM.	Biol Psychiatry. 2010 Mar 15;67(6):581-3. Epub 2009 Nov 5.	Biol Psychiatry. 2010	PubMed	citation	PMID:19892322	pubmed	19892322	create date:2009/11/07 | first author:Hinrichs AL
Synaptic adaptations of CA1 pyramidal neurons induced by a highly effective combinational antidepressant therapy.	/pubmed/19892321	Marchetti C, Tafi E, Middei S, Rubinacci MA, Restivo L, Ammassari-Teule M, Marie H.	Biol Psychiatry. 2010 Jan 15;67(2):146-54. Epub .	Biol Psychiatry. 2010	PubMed	citation	PMID:19892321	pubmed	19892321	create date:2009/11/07 | first author:Marchetti C
Fasting glucose, diagnosis of type 2 diabetes, and depression: the Vietnam experience study.	/pubmed/19892320	Gale CR, Kivimaki M, Lawlor DA, Carroll D, Phillips AC, Batty GD.	Biol Psychiatry. 2010 Jan 15;67(2):189-92. Epub .	Biol Psychiatry. 2010	PubMed	citation	PMID:19892320	pubmed	19892320	create date:2009/11/07 | first author:Gale CR
Catechol-o-methyltransferase valine(158)methionine genotype and resting regional cerebral blood flow in medication-free patients with schizophrenia.	/pubmed/19892319	Eisenberg DP, Sarpal D, Kohn PD, Meyer-Lindenberg A, Wint D, Kolachana B, Apud J, Weinberger DR, Berman KF.	Biol Psychiatry. 2010 Feb 1;67(3):287-90. Epub 2009 Nov 5.	Biol Psychiatry. 2010	PubMed	citation	PMID:19892319	pubmed	19892319	create date:2009/11/07 | first author:Eisenberg DP
Copy number variation in schizophrenia in the Japanese population.	/pubmed/19880096	Ikeda M, Aleksic B, Kirov G, Kinoshita Y, Yamanouchi Y, Kitajima T, Kawashima K, Okochi T, Kishi T, Zaharieva I, Owen MJ, O'Donovan MC, Ozaki N, Iwata N.	Biol Psychiatry. 2010 Feb 1;67(3):283-6. Epub 2009 Oct 31.	Biol Psychiatry. 2010	PubMed	citation	PMID:19880096	pubmed	19880096	create date:2009/11/03 | first author:Ikeda M
A computational model for cerebral cortical dysfunction in autism spectrum disorders.	/pubmed/19880095	Vattikuti S, Chow CC.	Biol Psychiatry. 2010 Apr 1;67(7):672-8. Epub 2009 Oct 31. Review.	Biol Psychiatry. 2010	PubMed	citation	PMID:19880095	pubmed	19880095	create date:2009/11/03 | first author:Vattikuti S
Title	URL	Description	Details	ShortDetails	Resource	Type	Identifiers	Db	EntrezUID	Properties
Site-specific antidepressant effects of repeated subconvulsive electrical stimulation: potential role of brain-derived neurotrophic factor.	/pubmed/19880094	Gersner R, Toth E, Isserles M, Zangen A.	Biol Psychiatry. 2010 Jan 15;67(2):125-32. Epub .	Biol Psychiatry. 2010	PubMed	citation	PMID:19880094	pubmed	19880094	create date:2009/11/03 | first author:Gersner R
Cortical-striatal integration of cocaine history and prefrontal dysfunction in animal modeling of dual diagnosis.	/pubmed/19880093	Chambers RA, Sentir AM, Conroy SK, Truitt WA, Shekhar A.	Biol Psychiatry. 2010 Apr 15;67(8):788-92. Epub 2009 Oct 31.	Biol Psychiatry. 2010	PubMed	citation	PMID:19880093	pubmed	19880093	create date:2009/11/03 | first author:Chambers RA
Baseline brain perfusion and the serotonin transporter promoter polymorphism.	/pubmed/19878929	Viviani R, Sim EJ, Lo H, Beschoner P, Osterfeld N, Maier C, Seeringer A, Godoy AL, Rosa A, Comas D, Kirchheiner J.	Biol Psychiatry. 2010 Feb 15;67(4):317-22. Epub 2009 Oct 30.	Biol Psychiatry. 2010	PubMed	citation	PMID:19878929	pubmed	19878929	create date:2009/11/03 | first author:Viviani R
Aversive imagery in posttraumatic stress disorder: trauma recurrence, comorbidity, and physiological reactivity.	/pubmed/19875104	McTeague LM, Lang PJ, Laplante MC, Cuthbert BN, Shumen JR, Bradley MM.	Biol Psychiatry. 2010 Feb 15;67(4):346-56. Epub 2009 Oct 28.	Biol Psychiatry. 2010	PubMed	citation	PMID:19875104	pubmed	19875104	create date:2009/10/31 | first author:McTeague LM
Genomewide association study of movement-related adverse antipsychotic effects.	/pubmed/19875103	Aberg K, Adkins DE, Bukszár J, Webb BT, Caroff SN, Miller DD, Sebat J, Stroup S, Fanous AH, Vladimirov VI, McClay JL, Lieberman JA, Sullivan PF, van den Oord EJ.	Biol Psychiatry. 2010 Feb 1;67(3):279-82. Epub 2009 Oct 28.	Biol Psychiatry. 2010	PubMed	citation	PMID:19875103	pubmed	19875103	create date:2009/10/31 | first author:Aberg K
Autism: the ups and downs of neuroligin.	/pubmed/19874940	Geschwind DH.	Biol Psychiatry. 2009 Nov 15;66(10):904-5. No abstract available.	Biol Psychiatry. 2009	PubMed	citation	PMID:19874940	pubmed	19874940	create date:2009/10/31 | first author:Geschwind DH
Comment on Decreased Neurokinin-1 (Substance P) Receptor Binding in Patients with Panic Disorder: Positron Emission Tomographic Study With [(18)F]SPA-RQ"."	/pubmed/19854434	Palmquist AM, Pissiota A, Frans O, Ahs F, Långström B, Bergström M, Fredrikson M.	Biol Psychiatry. 2010 Feb 15;67(4):e25-6. Epub 2009 Oct 25. No abstract available.	Biol Psychiatry. 2010	PubMed	citation	PMID:19854434	pubmed	19854434	create date:2009/10/27 | first author:Palmquist AM
The ANKK1 gene associated with addictions is expressed in astroglial cells and upregulated by apomorphine.	/pubmed/19853839	Hoenicka J, Quiñones-Lombraña A, España-Serrano L, Alvira-Botero X, Kremer L, Pérez-González R, Rodríguez-Jiménez R, Jiménez-Arriero MA, Ponce G, Palomo T.	Biol Psychiatry. 2010 Jan 1;67(1):3-11. Epub .	Biol Psychiatry. 2010	PubMed	citation	PMID:19853839	pubmed	19853839	create date:2009/10/27 | first author:Hoenicka J
Identification of novel candidate genes for treatment response to risperidone and susceptibility for schizophrenia: integrated analysis among pharmacogenomics, mouse expression, and genetic case-control association approaches.	/pubmed/19850283	Ikeda M, Tomita Y, Mouri A, Koga M, Okochi T, Yoshimura R, Yamanouchi Y, Kinoshita Y, Hashimoto R, Williams HJ, Takeda M, Nakamura J, Nabeshima T, Owen MJ, O'Donovan MC, Honda H, Arinami T, Ozaki N, Iwata N.	Biol Psychiatry. 2010 Feb 1;67(3):263-9. Epub 2009 Oct 22.	Biol Psychiatry. 2010	PubMed	citation	PMID:19850283	pubmed	19850283	create date:2009/10/24 | first author:Ikeda M
Oxytocin: envy or engagement in others?	/pubmed/19850281	Tops M.	Biol Psychiatry. 2010 Jan 1;67(1):e5-6; author reply e7. Epub . No abstract available.	Biol Psychiatry. 2010	PubMed	citation	PMID:19850281	pubmed	19850281	create date:2009/10/24 | first author:Tops M
Remission of major depression under deep brain stimulation of the lateral habenula in a therapy-refractory patient.	/pubmed/19846068	Sartorius A, Kiening KL, Kirsch P, von Gall CC, Haberkorn U, Unterberg AW, Henn FA, Meyer-Lindenberg A.	Biol Psychiatry. 2010 Jan 15;67(2):e9-e11. Epub . No abstract available.	Biol Psychiatry. 2010	PubMed	citation	PMID:19846068	pubmed	19846068	create date:2009/10/23 | first author:Sartorius A
A genomewide association study of citalopram response in major depressive disorder.	/pubmed/19846067	Garriock HA, Kraft JB, Shyn SI, Peters EJ, Yokoyama JS, Jenkins GD, Reinalda MS, Slager SL, McGrath PJ, Hamilton SP.	Biol Psychiatry. 2010 Jan 15;67(2):133-8. Epub .	Biol Psychiatry. 2010	PubMed	citation	PMID:19846067	pubmed	19846067	create date:2009/10/23 | first author:Garriock HA
Cocaine-specific antibodies blunt the subjective effects of smoked cocaine in humans.	/pubmed/19846066	Haney M, Gunderson EW, Jiang H, Collins ED, Foltin RW.	Biol Psychiatry. 2010 Jan 1;67(1):59-65. Epub .	Biol Psychiatry. 2010	PubMed	citation	PMID:19846066	pubmed	19846066	create date:2009/10/23 | first author:Haney M
New findings on extinction of conditioned fear early in development: theoretical and clinical implications.	/pubmed/19846065	Kim JH, Richardson R.	Biol Psychiatry. 2010 Feb 15;67(4):297-303. Epub 2009 Oct 20. Review.	Biol Psychiatry. 2010	PubMed	citation	PMID:19846065	pubmed	19846065	create date:2009/10/23 | first author:Kim JH
Functional magnetic resonance imaging of inner speech in schizophrenia.	/pubmed/19846064	Simons CJ, Tracy DK, Sanghera KK, O'Daly O, Gilleen J, Dominguez MD, Krabbendam L, Shergill SS.	Biol Psychiatry. 2010 Feb 1;67(3):232-7. Epub 2009 Oct 20.	Biol Psychiatry. 2010	PubMed	citation	PMID:19846064	pubmed	19846064	create date:2009/10/23 | first author:Simons CJ
Subgenual prefrontal cortex activity predicts individual differences in hypothalamic-pituitary-adrenal activity across different contexts.	/pubmed/19846063	Jahn AL, Fox AS, Abercrombie HC, Shelton SE, Oakes TR, Davidson RJ, Kalin NH.	Biol Psychiatry. 2010 Jan 15;67(2):175-81. Epub .	Biol Psychiatry. 2010	PubMed	citation	PMID:19846063	pubmed	19846063	create date:2009/10/23 | first author:Jahn AL
Uncoupling the D1-N-methyl-D-aspartate (NMDA) receptor complex promotes NMDA-dependent long-term potentiation and working memory.	/pubmed/19846062	Nai Q, Li S, Wang SH, Liu J, Lee FJ, Frankland PW, Liu F.	Biol Psychiatry. 2010 Feb 1;67(3):246-54. Epub 2009 Oct 28.	Biol Psychiatry. 2010	PubMed	citation	PMID:19846062	pubmed	19846062	create date:2009/10/23 | first author:Nai Q
The influence of GABRA2, childhood trauma, and their interaction on alcohol, heroin, and cocaine dependence.	/pubmed/19833324	Enoch MA, Hodgkinson CA, Yuan Q, Shen PH, Goldman D, Roy A.	Biol Psychiatry. 2010 Jan 1;67(1):20-7. Epub .	Biol Psychiatry. 2010	PubMed	citation	PMID:19833324	pubmed	19833324	create date:2009/10/17 | first author:Enoch MA
Functional and dysfunctional synaptic plasticity in prefrontal cortex: roles in psychiatric disorders.	/pubmed/19833323	Goto Y, Yang CR, Otani S.	Biol Psychiatry. 2010 Feb 1;67(3):199-207. Epub 2009 Oct 14. Review.	Biol Psychiatry. 2010	PubMed	citation	PMID:19833323	pubmed	19833323	create date:2009/10/17 | first author:Goto Y
Retinal response to light in young nonaffected offspring at high genetic risk of neuropsychiatric brain disorders.	/pubmed/19833322	Hébert M, Gagné AM, Paradis ME, Jomphe V, Roy MA, Mérette C, Maziade M.	Biol Psychiatry. 2010 Feb 1;67(3):270-4. Epub 2009 Oct 14.	Biol Psychiatry. 2010	PubMed	citation	PMID:19833322	pubmed	19833322	create date:2009/10/17 | first author:Hébert M
Amyloid plaques disrupt resting state default mode network connectivity in cognitively normal elderly.	/pubmed/19833321	Sheline YI, Raichle ME, Snyder AZ, Morris JC, Head D, Wang S, Mintun MA.	Biol Psychiatry. 2010 Mar 15;67(6):584-7. Epub 2009 Oct 14.	Biol Psychiatry. 2010	PubMed	citation	PMID:19833321	pubmed	19833321	create date:2009/10/17 | first author:Sheline YI
Streptococcal upper respiratory tract infections and psychosocial stress predict future tic and obsessive-compulsive symptom severity in children and adolescents with Tourette syndrome and obsessive-compulsive disorder.	/pubmed/19833320	Lin H, Williams KA, Katsovich L, Findley DB, Grantz H, Lombroso PJ, King RA, Bessen DE, Johnson D, Kaplan EL, Landeros-Weisenberger A, Zhang H, Leckman JF.	Biol Psychiatry. 2010 Apr 1;67(7):684-91. Epub 2009 Oct 14.	Biol Psychiatry. 2010	PubMed	citation	PMID:19833320	pubmed	19833320	create date:2009/10/17 | first author:Lin H
Epigenetics in suicide and depression.	/pubmed/19833253	Autry AE, Monteggia LM.	Biol Psychiatry. 2009 Nov 1;66(9):812-3. No abstract available.	Biol Psychiatry. 2009	PubMed	citation	PMID:19833253	pubmed	19833253	create date:2009/10/17 | first author:Autry AE
Childhood maltreatment and telomere shortening: preliminary support for an effect of early stress on cellular aging.	/pubmed/19828140	Tyrka AR, Price LH, Kao HT, Porton B, Marsella SA, Carpenter LL.	Biol Psychiatry. 2010 Mar 15;67(6):531-4. Epub 2009 Oct 14.	Biol Psychiatry. 2010	PubMed	citation	PMID:19828140	pubmed	19828140	create date:2009/10/16 | first author:Tyrka AR
Understanding the relation between anorexia nervosa and bulimia nervosa in a Swedish national twin sample.	/pubmed/19828139	Bulik CM, Thornton LM, Root TL, Pisetsky EM, Lichtenstein P, Pedersen NL.	Biol Psychiatry. 2010 Jan 1;67(1):71-7. Epub .	Biol Psychiatry. 2010	PubMed	citation	PMID:19828139	pubmed	19828139	create date:2009/10/16 | first author:Bulik CM
Bilateral epidural prefrontal cortical stimulation for treatment-resistant depression.	/pubmed/19819427	Nahas Z, Anderson BS, Borckardt J, Arana AB, George MS, Reeves ST, Takacs I.	Biol Psychiatry. 2010 Jan 15;67(2):101-9. Epub .	Biol Psychiatry. 2010	PubMed	citation	PMID:19819427	pubmed	19819427	create date:2009/10/13 | first author:Nahas Z
Antidepressant-like effects of medial prefrontal cortex deep brain stimulation in rats.	/pubmed/19819426	Hamani C, Diwan M, Macedo CE, Brandão ML, Shumake J, Gonzalez-Lima F, Raymond R, Lozano AM, Fletcher PJ, Nobrega JN.	Biol Psychiatry. 2010 Jan 15;67(2):117-24. Epub .	Biol Psychiatry. 2010	PubMed	citation	PMID:19819426	pubmed	19819426	create date:2009/10/13 | first author:Hamani C
Psychological and somatic symptoms of anxiety and risk of coronary heart disease: the health and social support prospective cohort study.	/pubmed/19819425	Nabi H, Hall M, Koskenvuo M, Singh-Manoux A, Oksanen T, Suominen S, Kivimäki M, Vahtera J.	Biol Psychiatry. 2010 Feb 15;67(4):378-85. Epub 2009 Oct 12.	Biol Psychiatry. 2010	PubMed	citation	PMID:19819425	pubmed	19819425	create date:2009/10/13 | first author:Nabi H
Meta-analysis of 15 genome-wide linkage scans of smoking behavior.	/pubmed/19819424	Han S, Gelernter J, Luo X, Yang BZ.	Biol Psychiatry. 2010 Jan 1;67(1):12-9. Epub .	Biol Psychiatry. 2010	PubMed	citation	PMID:19819424	pubmed	19819424	create date:2009/10/13 | first author:Han S
Impaired plasticity at specific subset of striatal synapses in the Ts65Dn mouse model of Down syndrome.	/pubmed/19818432	Di Filippo M, Tozzi A, Ghiglieri V, Picconi B, Costa C, Cipriani S, Tantucci M, Belcastro V, Calabresi P.	Biol Psychiatry. 2010 Apr 1;67(7):666-71. Epub 2009 Oct 8.	Biol Psychiatry. 2010	PubMed	citation	PMID:19818432	pubmed	19818432	create date:2009/10/13 | first author:Di Filippo M
Dopamine type 2/3 receptor availability in the striatum and social status in human volunteers.	/pubmed/19811777	Martinez D, Orlowska D, Narendran R, Slifstein M, Liu F, Kumar D, Broft A, Van Heertum R, Kleber HD.	Biol Psychiatry. 2010 Feb 1;67(3):275-8. Epub 2009 Oct 6.	Biol Psychiatry. 2010	PubMed	citation	PMID:19811777	pubmed	19811777	create date:2009/10/09 | first author:Martinez D
Efficacy of d-cycloserine for enhancing response to cognitive-behavior therapy for panic disorder.	/pubmed/19811776	Otto MW, Tolin DF, Simon NM, Pearlson GD, Basden S, Meunier SA, Hofmann SG, Eisenmenger K, Krystal JH, Pollack MH.	Biol Psychiatry. 2010 Feb 15;67(4):365-70. Epub 2009 Oct 6.	Biol Psychiatry. 2010	PubMed	citation	PMID:19811776	pubmed	19811776	create date:2009/10/09 | first author:Otto MW
Effects of estradiol on learned helplessness and associated remodeling of hippocampal spine synapses in female rats.	/pubmed/19811775	Hajszan T, Szigeti-Buck K, Sallam NL, Bober J, Parducz A, Maclusky NJ, Leranth C, Duman RS.	Biol Psychiatry. 2010 Jan 15;67(2):168-74. Epub .	Biol Psychiatry. 2010	PubMed	citation	PMID:19811775	pubmed	19811775	create date:2009/10/09 | first author:Hajszan T
Mapping attention-deficit/hyperactivity disorder from childhood to adolescence--no neurophysiologic evidence for a developmental lag of attention but some for inhibition.	/pubmed/19811774	Doehnert M, Brandeis D, Imhof K, Drechsler R, Steinhausen HC.	Biol Psychiatry. 2010 Apr 1;67(7):608-16. Epub 2009 Oct 6.	Biol Psychiatry. 2010	PubMed	citation	PMID:19811774	pubmed	19811774	create date:2009/10/09 | first author:Doehnert M
Early-life blockade of 5-HT(1A) receptors alters adult anxiety behavior and benzodiazepine sensitivity.	/pubmed/19811773	Vinkers CH, Oosting RS, van Bogaert MJ, Olivier B, Groenink L.	Biol Psychiatry. 2010 Feb 15;67(4):309-16. Epub 2009 Oct 6.	Biol Psychiatry. 2010	PubMed	citation	PMID:19811773	pubmed	19811773	create date:2009/10/09 | first author:Vinkers CH
Functional connectivity bias of the orbitofrontal cortex in drug-free patients with major depression.	/pubmed/19811772	Frodl T, Bokde AL, Scheuerecker J, Lisiecka D, Schoepf V, Hampel H, Möller HJ, Brückmann H, Wiesmann M, Meisenzahl E.	Biol Psychiatry. 2010 Jan 15;67(2):161-7. Epub .	Biol Psychiatry. 2010	PubMed	citation	PMID:19811772	pubmed	19811772	create date:2009/10/09 | first author:Frodl T
Found in translation: understanding impulsivity and related constructs through integrative preclinical and clinical research.	/pubmed/19800484	Potenza MN, Taylor JR.	Biol Psychiatry. 2009 Oct 15;66(8):714-6. No abstract available.	Biol Psychiatry. 2009	PubMed	citation	PMID:19800484	pubmed	19800484	create date:2009/10/06 | first author:Potenza MN
Functional magnetic resonance imaging guided transcranial magnetic stimulation in obsessive-compulsive disorder.	/pubmed/19793582	Mantovani A, Westin G, Hirsch J, Lisanby SH.	Biol Psychiatry. 2010 Apr 1;67(7):e39-40. Epub 2009 Sep 30. No abstract available.	Biol Psychiatry. 2010	PubMed	citation	PMID:19793582	pubmed	19793582	create date:2009/10/02 | first author:Mantovani A
Attention moderates the fearlessness of psychopathic offenders.	/pubmed/19793581	Newman JP, Curtin JJ, Bertsch JD, Baskin-Sommers AR.	Biol Psychiatry. 2010 Jan 1;67(1):66-70. Epub .	Biol Psychiatry. 2010	PubMed	citation	PMID:19793581	pubmed	19793581	create date:2009/10/02 | first author:Newman JP
Transcranial magnetic stimulation not proven effective.	/pubmed/19793580	Yu E, Lurie P.	Biol Psychiatry. 2010 Jan 15;67(2):e13; author reply e15-7. Epub . No abstract available.	Biol Psychiatry. 2010	PubMed	citation	PMID:19793580	pubmed	19793580	create date:2009/10/02 | first author:Yu E
Mixture model clustering of phenotype features reveals evidence for association of DTNBP1 to a specific subtype of schizophrenia.	/pubmed/19782967	Wessman J, Paunio T, Tuulio-Henriksson A, Koivisto M, Partonen T, Suvisaari J, Turunen JA, Wedenoja J, Hennah W, Pietiläinen OP, Lönnqvist J, Mannila H, Peltonen L.	Biol Psychiatry. 2009 Dec 1;66(11):990-6. Epub 2009 Sep 27.	Biol Psychiatry. 2009	PubMed	citation	PMID:19782967	pubmed	19782967	create date:2009/09/29 | first author:Wessman J
Physiological and focal cerebellar substrates of abnormal postural sway and tremor in alcoholic women.	/pubmed/19782966	Sullivan EV, Rose J, Pfefferbaum A.	Biol Psychiatry. 2010 Jan 1;67(1):44-51. Epub .	Biol Psychiatry. 2010	PubMed	citation	PMID:19782966	pubmed	19782966	create date:2009/09/29 | first author:Sullivan EV
D-cycloserine facilitates extinction of naloxone-induced conditioned place aversion in morphine-dependent rats.	/pubmed/19782965	Myers KM, Carlezon WA Jr.	Biol Psychiatry. 2010 Jan 1;67(1):85-7. Epub .	Biol Psychiatry. 2010	PubMed	citation	PMID:19782965	pubmed	19782965	create date:2009/09/29 | first author:Myers KM
Sensorimotor transformation deficits for smooth pursuit in first-episode affective psychoses and schizophrenia.	/pubmed/19782964	Lencer R, Reilly JL, Harris MS, Sprenger A, Keshavan MS, Sweeney JA.	Biol Psychiatry. 2010 Feb 1;67(3):217-23. Epub 2009 Sep 27.	Biol Psychiatry. 2010	PubMed	citation	PMID:19782964	pubmed	19782964	create date:2009/09/29 | first author:Lencer R
Reduced orbitofrontal and parietal gray matter in chronic insomnia: a voxel-based morphometric study.	/pubmed/19782344	Altena E, Vrenken H, Van Der Werf YD, van den Heuvel OA, Van Someren EJ.	Biol Psychiatry. 2010 Jan 15;67(2):182-5. Epub .	Biol Psychiatry. 2010	PubMed	citation	PMID:19782344	pubmed	19782344	create date:2009/09/29 | first author:Altena E
Reduced early auditory evoked gamma-band response in patients with schizophrenia.	/pubmed/19765689	Leicht G, Kirsch V, Giegling I, Karch S, Hantschk I, Möller HJ, Pogarell O, Hegerl U, Rujescu D, Mulert C.	Biol Psychiatry. 2010 Feb 1;67(3):224-31. Epub 2009 Sep 18.	Biol Psychiatry. 2010	PubMed	citation	PMID:19765689	pubmed	19765689	create date:2009/09/22 | first author:Leicht G
Atypical face versus object processing and hemispheric asymmetries in 10-month-old infants at risk for autism.	/pubmed/19765688	McCleery JP, Akshoomoff N, Dobkins KR, Carver LJ.	Biol Psychiatry. 2009 Nov 15;66(10):950-7. Epub 2009 Sep 18.	Biol Psychiatry. 2009	PubMed	citation	PMID:19765688	pubmed	19765688	create date:2009/09/22 | first author:McCleery JP
Modulation of chromatin modification facilitates extinction of cocaine-induced conditioned place preference.	/pubmed/19765687	Malvaez M, Sanchis-Segura C, Vo D, Lattal KM, Wood MA.	Biol Psychiatry. 2010 Jan 1;67(1):36-43. Epub .	Biol Psychiatry. 2010	PubMed	citation	PMID:19765687	pubmed	19765687	create date:2009/09/22 | first author:Malvaez M
Error-related processing dysfunction in children aged 9 to 12 years presenting putative antecedents of schizophrenia.	/pubmed/19765686	Laurens KR, Hodgins S, Mould GL, West SA, Schoenberg PL, Murray RM, Taylor EA.	Biol Psychiatry. 2010 Feb 1;67(3):238-45. Epub 2009 Sep 18.	Biol Psychiatry. 2010	PubMed	citation	PMID:19765686	pubmed	19765686	create date:2009/09/22 | first author:Laurens KR
Suppression of alcohol preference by naltrexone in the rhesus macaque: a critical role of genetic variation at the micro-opioid receptor gene locus.	/pubmed/19748082	Barr CS, Chen SA, Schwandt ML, Lindell SG, Sun H, Suomi SJ, Heilig M.	Biol Psychiatry. 2010 Jan 1;67(1):78-80. Epub .	Biol Psychiatry. 2010	PubMed	citation	PMID:19748082	pubmed	19748082	create date:2009/09/15 | first author:Barr CS
Title	URL	Description	Details	ShortDetails	Resource	Type	Identifiers	Db	EntrezUID	Properties
The five-factor model of personality and borderline personality disorder: a genetic analysis of comorbidity.	/pubmed/19748081	Distel MA, Trull TJ, Willemsen G, Vink JM, Derom CA, Lynskey M, Martin NG, Boomsma DI.	Biol Psychiatry. 2009 Dec 15;66(12):1131-8. Epub 2009 Sep 12.	Biol Psychiatry. 2009	PubMed	citation	PMID:19748081	pubmed	19748081	create date:2009/09/15 | first author:Distel MA
A meta-analysis of the corpus callosum in autism.	/pubmed/19748080	Frazier TW, Hardan AY.	Biol Psychiatry. 2009 Nov 15;66(10):935-41. Epub 2009 Sep 12.	Biol Psychiatry. 2009	PubMed	citation	PMID:19748080	pubmed	19748080	create date:2009/09/15 | first author:Frazier TW
gamma-Aminobutyric acid cells with cocaine-induced DeltaFosB in the ventral tegmental area innervate mesolimbic neurons.	/pubmed/19748079	Kaufling J, Veinante P, Pawlowski SA, Freund-Mercier MJ, Barrot M.	Biol Psychiatry. 2010 Jan 1;67(1):88-92. Epub .	Biol Psychiatry. 2010	PubMed	citation	PMID:19748079	pubmed	19748079	create date:2009/09/15 | first author:Kaufling J
Laboratory induced aggression: a positron emission tomography study of aggressive individuals with borderline personality disorder.	/pubmed/19748078	New AS, Hazlett EA, Newmark RE, Zhang J, Triebwasser J, Meyerson D, Lazarus S, Trisdorfer R, Goldstein KE, Goodman M, Koenigsberg HW, Flory JD, Siever LJ, Buchsbaum MS.	Biol Psychiatry. 2009 Dec 15;66(12):1107-14. Epub 2009 Sep 12.	Biol Psychiatry. 2009	PubMed	citation	PMID:19748078	pubmed	19748078	create date:2009/09/15 | first author:New AS
Deficits in syntaxin 1 phosphorylation in schizophrenia prefrontal cortex.	/pubmed/19748077	Castillo MA, Ghose S, Tamminga CA, Ulery-Reynolds PG.	Biol Psychiatry. 2010 Feb 1;67(3):208-16. Epub 2009 Sep 12.	Biol Psychiatry. 2010	PubMed	citation	PMID:19748077	pubmed	19748077	create date:2009/09/15 | first author:Castillo MA
Neurobiological basis of failure to recall extinction memory in posttraumatic stress disorder.	/pubmed/19748076	Milad MR, Pitman RK, Ellis CB, Gold AL, Shin LM, Lasko NB, Zeidan MA, Handwerger K, Orr SP, Rauch SL.	Biol Psychiatry. 2009 Dec 15;66(12):1075-82. Epub 2009 Sep 12.	Biol Psychiatry. 2009	PubMed	citation	PMID:19748076	pubmed	19748076	create date:2009/09/15 | first author:Milad MR
Automatic mood-congruent amygdala responses to masked facial expressions in major depression.	/pubmed/19748075	Suslow T, Konrad C, Kugel H, Rumstadt D, Zwitserlood P, Schöning S, Ohrmann P, Bauer J, Pyka M, Kersting A, Arolt V, Heindel W, Dannlowski U.	Biol Psychiatry. 2010 Jan 15;67(2):155-60. Epub .	Biol Psychiatry. 2010	PubMed	citation	PMID:19748075	pubmed	19748075	create date:2009/09/15 | first author:Suslow T
The role of DNA copy number variation in schizophrenia.	/pubmed/19748074	Tam GW, Redon R, Carter NP, Grant SG.	Biol Psychiatry. 2009 Dec 1;66(11):1005-12. Epub 2009 Sep 12. Review.	Biol Psychiatry. 2009	PubMed	citation	PMID:19748074	pubmed	19748074	create date:2009/09/15 | first author:Tam GW
Phthalates exposure and attention-deficit/hyperactivity disorder in school-age children.	/pubmed/19748073	Kim BN, Cho SC, Kim Y, Shin MS, Yoo HJ, Kim JW, Yang YH, Kim HW, Bhang SY, Hong YC.	Biol Psychiatry. 2009 Nov 15;66(10):958-63. Epub 2009 Sep 12.	Biol Psychiatry. 2009	PubMed	citation	PMID:19748073	pubmed	19748073	create date:2009/09/15 | first author:Kim BN
The silent epidemic of neurodevelopmental injuries.	/pubmed/19747590	Kaffman A.	Biol Psychiatry. 2009 Oct 1;66(7):624-6. No abstract available.	Biol Psychiatry. 2009	PubMed	citation	PMID:19747590	pubmed	19747590	create date:2009/09/15 | first author:Kaffman A
Case-control study of six genes asymmetrically expressed in the two cerebral hemispheres: association of BAIAP2 with attention-deficit/hyperactivity disorder.	/pubmed/19733838	Ribasés M, Bosch R, Hervás A, Ramos-Quiroga JA, Sánchez-Mora C, Bielsa A, Gastaminza X, Guijarro-Domingo S, Nogueira M, Gómez-Barros N, Kreiker S, Gross-Lesch S, Jacob CP, Lesch KP, Reif A, Johansson S, Plessen KJ, Knappskog PM, Haavik J, Estivill X, Casas M, Bayés M, et al.	Biol Psychiatry. 2009 Nov 15;66(10):926-34. Epub 2009 Sep 5.	Biol Psychiatry. 2009	PubMed	citation	PMID:19733838	pubmed	19733838	create date:2009/09/08 | first author:Ribasés M
Efficacy of using cognitive status in predicting psychosis: a 7-year follow-up.	/pubmed/19733837	Riecher-Rössler A, Pflueger MO, Aston J, Borgwardt SJ, Brewer WJ, Gschwandtner U, Stieglitz RD.	Biol Psychiatry. 2009 Dec 1;66(11):1023-30. Epub 2009 Sep 5.	Biol Psychiatry. 2009	PubMed	citation	PMID:19733837	pubmed	19733837	create date:2009/09/08 | first author:Riecher-Rössler A
Microstructural organization of cerebellar tracts in schizophrenia.	/pubmed/19733836	Kanaan RA, Borgwardt S, McGuire PK, Craig MC, Murphy DG, Picchioni M, Shergill SS, Jones DK, Catani M.	Biol Psychiatry. 2009 Dec 1;66(11):1067-9. Epub 2009 Sep 5.	Biol Psychiatry. 2009	PubMed	citation	PMID:19733836	pubmed	19733836	create date:2009/09/08 | first author:Kanaan RA
Elucidating a magnetic resonance imaging-based neuroanatomic biomarker for psychosis: classification analysis using probabilistic brain atlas and machine learning algorithms.	/pubmed/19729150	Sun D, van Erp TG, Thompson PM, Bearden CE, Daley M, Kushan L, Hardt ME, Nuechterlein KH, Toga AW, Cannon TD.	Biol Psychiatry. 2009 Dec 1;66(11):1055-60. Epub 2009 Sep 3.	Biol Psychiatry. 2009	PubMed	citation	PMID:19729150	pubmed	19729150	create date:2009/09/05 | first author:Sun D
Metacognition in schizophrenia: processes underlying patients' reflections on their own episodic memory.	/pubmed/19726032	Bacon E, Izaute M.	Biol Psychiatry. 2009 Dec 1;66(11):1031-7. Epub 2009 Sep 2.	Biol Psychiatry. 2009	PubMed	citation	PMID:19726032	pubmed	19726032	create date:2009/09/04 | first author:Bacon E
Clozapine administration in adolescence prevents postpubertal emergence of brain structural pathology in an animal model of schizophrenia.	/pubmed/19726031	Piontkewitz Y, Assaf Y, Weiner I.	Biol Psychiatry. 2009 Dec 1;66(11):1038-46. Epub 2009 Sep 2.	Biol Psychiatry. 2009	PubMed	citation	PMID:19726031	pubmed	19726031	create date:2009/09/04 | first author:Piontkewitz Y
The effects of psychotherapy on neural responses to rewards in major depression.	/pubmed/19726030	Dichter GS, Felder JN, Petty C, Bizzell J, Ernst M, Smoski MJ.	Biol Psychiatry. 2009 Nov 1;66(9):886-97. Epub 2009 Sep 2.	Biol Psychiatry. 2009	PubMed	citation	PMID:19726030	pubmed	19726030	create date:2009/09/04 | first author:Dichter GS
Amygdala enlargement in toddlers with autism related to severity of social and communication impairments.	/pubmed/19726029	Schumann CM, Barnes CC, Lord C, Courchesne E.	Biol Psychiatry. 2009 Nov 15;66(10):942-9. Epub 2009 Sep 2.	Biol Psychiatry. 2009	PubMed	citation	PMID:19726029	pubmed	19726029	create date:2009/09/04 | first author:Schumann CM
Diencephalic serotonin transporter availability predicts both transporter occupancy and treatment response to sertraline in obsessive-compulsive checkers.	/pubmed/19717141	Zitterl W, Stompe T, Aigner M, Zitterl-Eglseer K, Ritter K, Zettinig G, Hornik K, Asenbaum S, Pirker W, Thau K.	Biol Psychiatry. 2009 Dec 15;66(12):1115-22. Epub 2009 Aug 29.	Biol Psychiatry. 2009	PubMed	citation	PMID:19717141	pubmed	19717141	create date:2009/09/01 | first author:Zitterl W
Ceftriaxone restores glutamate homeostasis and prevents relapse to cocaine seeking.	/pubmed/19717140	Knackstedt LA, Melendez RI, Kalivas PW.	Biol Psychiatry. 2010 Jan 1;67(1):81-4. Epub .	Biol Psychiatry. 2010	PubMed	citation	PMID:19717140	pubmed	19717140	create date:2009/09/01 | first author:Knackstedt LA
Gyral and sulcal cortical thinning in adolescents with first episode early-onset psychosis.	/pubmed/19717139	Janssen J, Reig S, Alemán Y, Schnack H, Udias JM, Parellada M, Graell M, Moreno D, Zabala A, Balaban E, Desco M, Arango C.	Biol Psychiatry. 2009 Dec 1;66(11):1047-54. Epub 2009 Aug 31.	Biol Psychiatry. 2009	PubMed	citation	PMID:19717139	pubmed	19717139	create date:2009/09/01 | first author:Janssen J
Neural mechanisms of cognitive reappraisal of negative self-beliefs in social anxiety disorder.	/pubmed/19717138	Goldin PR, Manber-Ball T, Werner K, Heimberg R, Gross JJ.	Biol Psychiatry. 2009 Dec 15;66(12):1091-9. Epub 2009 Aug 31.	Biol Psychiatry. 2009	PubMed	citation	PMID:19717138	pubmed	19717138	create date:2009/09/01 | first author:Goldin PR
Blockade of protein phosphatase 2B activity in the amygdala increases anxiety- and depression-like behaviors in mice.	/pubmed/19716552	Bahi A, Mineur YS, Picciotto MR.	Biol Psychiatry. 2009 Dec 15;66(12):1139-46. Epub 2009 Aug 28.	Biol Psychiatry. 2009	PubMed	citation	PMID:19716552	pubmed	19716552	create date:2009/09/01 | first author:Bahi A
Cortical development and glutamatergic dysregulation in schizophrenia.	/pubmed/19712774	Sawa A.	Biol Psychiatry. 2009 Sep 15;66(6):530-2. No abstract available.	Biol Psychiatry. 2009	PubMed	citation	PMID:19712774	pubmed	19712774	create date:2009/08/29 | first author:Sawa A
Environmental enrichment produces a behavioral phenotype mediated by low cyclic adenosine monophosphate response element binding (CREB) activity in the nucleus accumbens.	/pubmed/19709647	Green TA, Alibhai IN, Roybal CN, Winstanley CA, Theobald DE, Birnbaum SG, Graham AR, Unterberg S, Graham DL, Vialou V, Bass CE, Terwilliger EF, Bardo MT, Nestler EJ.	Biol Psychiatry. 2010 Jan 1;67(1):28-35. Epub .	Biol Psychiatry. 2010	PubMed	citation	PMID:19709647	pubmed	19709647	create date:2009/08/28 | first author:Green TA
Cognitive impairment in major depression: association with salivary cortisol.	/pubmed/19709646	Hinkelmann K, Moritz S, Botzenhardt J, Riedesel K, Wiedemann K, Kellner M, Otte C.	Biol Psychiatry. 2009 Nov 1;66(9):879-85. Epub 2009 Aug 26.	Biol Psychiatry. 2009	PubMed	citation	PMID:19709646	pubmed	19709646	create date:2009/08/28 | first author:Hinkelmann K
Bithalamical deep brain stimulation in tourette syndrome is associated with reduction in dopaminergic transmission.	/pubmed/19709645	Vernaleken I, Kuhn J, Lenartz D, Raptis M, Huff W, Janouschek H, Neuner I, Schaefer WM, Gründer G, Sturm V.	Biol Psychiatry. 2009 Nov 15;66(10):e15-7. Epub 2009 Aug 26. No abstract available.	Biol Psychiatry. 2009	PubMed	citation	PMID:19709645	pubmed	19709645	create date:2009/08/28 | first author:Vernaleken I
Preferential amygdala reactivity to the negative assessment of neutral faces.	/pubmed/19709644	Blasi G, Hariri AR, Alce G, Taurisano P, Sambataro F, Das S, Bertolino A, Weinberger DR, Mattay VS.	Biol Psychiatry. 2009 Nov 1;66(9):847-53. Epub 2009 Aug 26.	Biol Psychiatry. 2009	PubMed	citation	PMID:19709644	pubmed	19709644	create date:2009/08/28 | first author:Blasi G
Divergence between thalamic and cortical inputs to lateral amygdala during juvenile-adult transition in mice.	/pubmed/19699473	Pan BX, Ito W, Morozov A.	Biol Psychiatry. 2009 Nov 15;66(10):964-71. Epub 2009 Aug 22.	Biol Psychiatry. 2009	PubMed	citation	PMID:19699473	pubmed	19699473	create date:2009/08/25 | first author:Pan BX
Tolcapone effects on gating, working memory, and mood interact with the synonymous catechol-O-methyltransferase rs4818c/g polymorphism.	/pubmed/19699472	Roussos P, Giakoumaki SG, Bitsios P.	Biol Psychiatry. 2009 Dec 1;66(11):997-1004. Epub 2009 Aug 22.	Biol Psychiatry. 2009	PubMed	citation	PMID:19699472	pubmed	19699472	create date:2009/08/25 | first author:Roussos P
An autistic endophenotype results in complex immune dysfunction in healthy siblings of autistic children.	/pubmed/19699471	Saresella M, Marventano I, Guerini FR, Mancuso R, Ceresa L, Zanzottera M, Rusconi B, Maggioni E, Tinelli C, Clerici M.	Biol Psychiatry. 2009 Nov 15;66(10):978-84. Epub 2009 Aug 22.	Biol Psychiatry. 2009	PubMed	citation	PMID:19699471	pubmed	19699471	create date:2009/08/25 | first author:Saresella M
Interspecies trait genetics reveals association of Adcy8 with mouse avoidance behavior and a human mood disorder.	/pubmed/19691954	de Mooij-van Malsen AJ, van Lith HA, Oppelaar H, Hendriks J, de Wit M, Kostrzewa E, Breen G, Collier DA, Olivier B, Kas MJ.	Biol Psychiatry. 2009 Dec 15;66(12):1123-30. Epub 2009 Aug 19.	Biol Psychiatry. 2009	PubMed	citation	PMID:19691954	pubmed	19691954	create date:2009/08/21 | first author:de Mooij-van Malsen AJ
Increased volume of the striatum in psychopathic individuals.	/pubmed/19683706	Glenn AL, Raine A, Yaralian PS, Yang Y.	Biol Psychiatry. 2010 Jan 1;67(1):52-8. Epub .	Biol Psychiatry. 2010	PubMed	citation	PMID:19683706	pubmed	19683706	create date:2009/08/18 | first author:Glenn AL
Etanercept for sleep in patients with alcohol use disorder--mechanisms need to be elucidated.	/pubmed/19683705	Krishnadas R.	Biol Psychiatry. 2010 Jan 1;67(1):e1; author reply e3. Epub . No abstract available.	Biol Psychiatry. 2010	PubMed	citation	PMID:19683705	pubmed	19683705	create date:2009/08/18 | first author:Krishnadas R
Depression: body and brain.	/pubmed/19665612	Michelson D.	Biol Psychiatry. 2009 Sep 1;66(5):405-6. No abstract available.	Biol Psychiatry. 2009	PubMed	citation	PMID:19665612	pubmed	19665612	create date:2009/08/12 | first author:Michelson D
Intraneuronal beta-amyloid accumulation in the amygdala enhances fear and anxiety in Alzheimer's disease transgenic mice.	/pubmed/19664757	España J, Giménez-Llort L, Valero J, Miñano A, Rábano A, Rodriguez-Alvarez J, LaFerla FM, Saura CA.	Biol Psychiatry. 2010 Mar 15;67(6):513-21. Epub 2009 Aug 7.	Biol Psychiatry. 2010	PubMed	citation	PMID:19664757	pubmed	19664757	create date:2009/08/12 | first author:España J
Cerebellar volume and cognitive functioning in children who experienced early deprivation.	/pubmed/19660739	Bauer PM, Hanson JL, Pierson RK, Davidson RJ, Pollak SD.	Biol Psychiatry. 2009 Dec 15;66(12):1100-6. Epub 2009 Aug 5.	Biol Psychiatry. 2009	PubMed	citation	PMID:19660739	pubmed	19660739	create date:2009/08/08 | first author:Bauer PM
Neural correlates of the use of psychological distancing to regulate responses to negative social cues: a study of patients with borderline personality disorder.	/pubmed/19651401	Koenigsberg HW, Fan J, Ochsner KN, Liu X, Guise KG, Pizzarello S, Dorantes C, Guerreri S, Tecuta L, Goodman M, New A, Siever LJ.	Biol Psychiatry. 2009 Nov 1;66(9):854-63. Epub 2009 Aug 3.	Biol Psychiatry. 2009	PubMed	citation	PMID:19651401	pubmed	19651401	create date:2009/08/05 | first author:Koenigsberg HW
Increased brain size in autism--what it will take to solve a mystery.	/pubmed/19643218	Vaccarino FM, Smith KM.	Biol Psychiatry. 2009 Aug 15;66(4):313-5. No abstract available.	Biol Psychiatry. 2009	PubMed	citation	PMID:19643218	pubmed	19643218	create date:2009/08/01 | first author:Vaccarino FM
The neurochemistry of rule use.	/pubmed/19643217	Minzenberg MM, Carter CS.	Biol Psychiatry. 2009 Aug 15;66(4):306. No abstract available.	Biol Psychiatry. 2009	PubMed	citation	PMID:19643217	pubmed	19643217	create date:2009/08/01 | first author:Minzenberg MM
Inflammatory markers in schizophrenia: comparing antipsychotic effects in phase 1 of the clinical antipsychotic trials of intervention effectiveness study.	/pubmed/19640511	Meyer JM, McEvoy JP, Davis VG, Goff DC, Nasrallah HA, Davis SM, Hsiao JK, Swartz MS, Stroup TS, Lieberman JA.	Biol Psychiatry. 2009 Dec 1;66(11):1013-22. Epub 2009 Jul 29.	Biol Psychiatry. 2009	PubMed	citation	PMID:19640511	pubmed	19640511	create date:2009/07/31 | first author:Meyer JM
Prospective association between C-reactive protein and fatigue in the coronary artery risk development in young adults study.	/pubmed/19640510	Cho HJ, Seeman TE, Bower JE, Kiefe CI, Irwin MR.	Biol Psychiatry. 2009 Nov 1;66(9):871-8. Epub 2009 Jul 29.	Biol Psychiatry. 2009	PubMed	citation	PMID:19640510	pubmed	19640510	create date:2009/07/31 | first author:Cho HJ
SLITRK1 binds 14-3-3 and regulates neurite outgrowth in a phosphorylation-dependent manner.	/pubmed/19640509	Kajiwara Y, Buxbaum JD, Grice DE.	Biol Psychiatry. 2009 Nov 15;66(10):918-25. Epub 2009 Jul 29.	Biol Psychiatry. 2009	PubMed	citation	PMID:19640509	pubmed	19640509	create date:2009/07/31 | first author:Kajiwara Y
Intranasal administration of oxytocin increases envy and schadenfreude (gloating).	/pubmed/19640508	Shamay-Tsoory SG, Fischer M, Dvash J, Harari H, Perach-Bloom N, Levkovitz Y.	Biol Psychiatry. 2009 Nov 1;66(9):864-70. Epub 2009 Jul 29.	Biol Psychiatry. 2009	PubMed	citation	PMID:19640508	pubmed	19640508	create date:2009/07/31 | first author:Shamay-Tsoory SG
Effect of a history of major depressive disorder on smoking-induced dopamine release.	/pubmed/19640507	Brody AL, Olmstead RE, Abrams AL, Costello MR, Khan A, Kozman D, Saxena S, Farahi J, London ED, Mandelkern MA.	Biol Psychiatry. 2009 Nov 1;66(9):898-901. Epub 2009 Jul 29.	Biol Psychiatry. 2009	PubMed	citation	PMID:19640507	pubmed	19640507	create date:2009/07/31 | first author:Brody AL
Functional neuroimaging of reward circuitry responsivity to monetary gains and losses in posttraumatic stress disorder.	/pubmed/19640506	Elman I, Lowen S, Frederick BB, Chi W, Becerra L, Pitman RK.	Biol Psychiatry. 2009 Dec 15;66(12):1083-90. Epub 2009 Jul 29.	Biol Psychiatry. 2009	PubMed	citation	PMID:19640506	pubmed	19640506	create date:2009/07/31 | first author:Elman I
The stolen memory: a case of transient global amnesia.	/pubmed/19640505	Della Marca G, Broccolini A, Vollono C, Dittoni S, Frisullo G, Pilato F, Profice P, Morosetti R, Losurdo A, Testani E, Colicchio S, Di Lazzaro V.	Biol Psychiatry. 2010 Mar 15;67(6):e31-2. Epub 2009 Jul 29. No abstract available.	Biol Psychiatry. 2010	PubMed	citation	PMID:19640505	pubmed	19640505	create date:2009/07/31 | first author:Della Marca G
Childhood risk factors for young adult substance dependence outcome in offspring from multiplex alcohol dependence families: a prospective study.	/pubmed/19640504	Hill SY, Steinhauer SR, Locke-Wellman J, Ulrich R.	Biol Psychiatry. 2009 Oct 15;66(8):750-7. Epub 2009 Jul 29.	Biol Psychiatry. 2009	PubMed	citation	PMID:19640504	pubmed	19640504	create date:2009/07/31 | first author:Hill SY
Reduced monoamine oxidase A activity in pregnant smokers and in their newborns.	/pubmed/19615672	Berlin I, Heilbronner C, Georgieu S, Meier C, Launay JM, Spreux-Varoquaux O.	Biol Psychiatry. 2009 Oct 15;66(8):728-33. Epub 2009 Jul 17. Erratum in: Biol Psychiatry. 2009 Nov 15;66(10):985.	Biol Psychiatry. 2009	PubMed	citation	PMID:19615672	pubmed	19615672	create date:2009/07/21 | first author:Berlin I
A systematic review of diffusion tensor imaging studies in affective disorders.	/pubmed/19615671	Sexton CE, Mackay CE, Ebmeier KP.	Biol Psychiatry. 2009 Nov 1;66(9):814-23. Epub 2009 Jul 17. Review.	Biol Psychiatry. 2009	PubMed	citation	PMID:19615671	pubmed	19615671	create date:2009/07/21 | first author:Sexton CE
Title	URL	Description	Details	ShortDetails	Resource	Type	Identifiers	Db	EntrezUID	Properties
Autism-associated haplotype affects the regulation of the homeobox gene, ENGRAILED 2.	/pubmed/19615670	Benayed R, Choi J, Matteson PG, Gharani N, Kamdar S, Brzustowicz LM, Millonig JH.	Biol Psychiatry. 2009 Nov 15;66(10):911-7. Epub 2009 Jul 17.	Biol Psychiatry. 2009	PubMed	citation	PMID:19615670	pubmed	19615670	create date:2009/07/21 | first author:Benayed R
Altered risk-aversion and risk-seeking behavior in bipolar disorder.	/pubmed/19615669	Chandler RA, Wakeley J, Goodwin GM, Rogers RD.	Biol Psychiatry. 2009 Nov 1;66(9):840-6. Epub 2009 Jul 17.	Biol Psychiatry. 2009	PubMed	citation	PMID:19615669	pubmed	19615669	create date:2009/07/21 | first author:Chandler RA
From specificity to sensitivity: how acute stress affects amygdala processing of biologically salient stimuli.	/pubmed/19596123	van Marle HJ, Hermans EJ, Qin S, Fernández G.	Biol Psychiatry. 2009 Oct 1;66(7):649-55. Epub 2009 Jul 12.	Biol Psychiatry. 2009	PubMed	citation	PMID:19596123	pubmed	19596123	create date:2009/07/15 | first author:van Marle HJ
The involvement of retinoic acid receptor-alpha in corticotropin-releasing hormone gene expression and affective disorders.	/pubmed/19596122	Chen XN, Meng QY, Bao AM, Swaab DF, Wang GH, Zhou JN.	Biol Psychiatry. 2009 Nov 1;66(9):832-9. Epub 2009 Jul 12.	Biol Psychiatry. 2009	PubMed	citation	PMID:19596122	pubmed	19596122	create date:2009/07/15 | first author:Chen XN
Interaction of childhood maltreatment with the corticotropin-releasing hormone receptor gene: effects on hypothalamic-pituitary-adrenal axis reactivity.	/pubmed/19596121	Tyrka AR, Price LH, Gelernter J, Schepker C, Anderson GM, Carpenter LL.	Biol Psychiatry. 2009 Oct 1;66(7):681-5. Epub 2009 Jul 12.	Biol Psychiatry. 2009	PubMed	citation	PMID:19596121	pubmed	19596121	create date:2009/07/15 | first author:Tyrka AR
Prenatal smoking might not cause attention-deficit/hyperactivity disorder: evidence from a novel design.	/pubmed/19596120	Thapar A, Rice F, Hay D, Boivin J, Langley K, van den Bree M, Rutter M, Harold G.	Biol Psychiatry. 2009 Oct 15;66(8):722-7. Epub 2009 Jul 12.	Biol Psychiatry. 2009	PubMed	citation	PMID:19596120	pubmed	19596120	create date:2009/07/15 | first author:Thapar A
A brain-derived neurotrophic factor haplotype is associated with therapeutic response in obsessive-compulsive disorder.	/pubmed/19589503	Real E, Gratacòs M, Soria V, Escaramís G, Alonso P, Segalàs C, Bayés M, de Cid R, Menchón JM, Estivill X.	Biol Psychiatry. 2009 Oct 1;66(7):674-80. Epub 2009 Jul 9.	Biol Psychiatry. 2009	PubMed	citation	PMID:19589503	pubmed	19589503	create date:2009/07/11 | first author:Real E
A functional magnetic resonance imaging study of deliberate emotion regulation in resilience and posttraumatic stress disorder.	/pubmed/19589502	New AS, Fan J, Murrough JW, Liu X, Liebman RE, Guise KG, Tang CY, Charney DS.	Biol Psychiatry. 2009 Oct 1;66(7):656-64. Epub 2009 Jul 9.	Biol Psychiatry. 2009	PubMed	citation	PMID:19589502	pubmed	19589502	create date:2009/07/11 | first author:New AS
Bcl-2 polymorphism influences gray matter volume in the ventral striatum in healthy humans.	/pubmed/19589501	Salvadore G, Nugent AC, Chen G, Akula N, Yuan P, Cannon DM, Zarate CA Jr, McMahon FJ, Manji HK, Drevets WC.	Biol Psychiatry. 2009 Oct 15;66(8):804-7. Epub 2009 Jul 9. Erratum in: Biol Psychiatry. 2009 Oct 15;66(8):808.	Biol Psychiatry. 2009	PubMed	citation	PMID:19589501	pubmed	19589501	create date:2009/07/11 | first author:Salvadore G
Plasmin-mediated degradation of laminin gamma-1 is critical for ethanol-induced neurodegeneration.	/pubmed/19577227	Skrzypiec AE, Maiya R, Chen Z, Pawlak R, Strickland S.	Biol Psychiatry. 2009 Oct 15;66(8):785-94. Epub 2009 Jul 3.	Biol Psychiatry. 2009	PubMed	citation	PMID:19577227	pubmed	19577227	create date:2009/07/07 | first author:Skrzypiec AE
Paternal transmission of complex phenotypes in inbred mice.	/pubmed/19577226	Alter MD, Gilani AI, Champagne FA, Curley JP, Turner JB, Hen R.	Biol Psychiatry. 2009 Dec 1;66(11):1061-6. Epub 2009 Jul 3.	Biol Psychiatry. 2009	PubMed	citation	PMID:19577226	pubmed	19577226	create date:2009/07/07 | first author:Alter MD
Where's the fun in that? Broadening the focus on reward function in depression.	/pubmed/19577042	Forbes EE.	Biol Psychiatry. 2009 Aug 1;66(3):199-200. No abstract available.	Biol Psychiatry. 2009	PubMed	citation	PMID:19577042	pubmed	19577042	create date:2009/07/07 | first author:Forbes EE
Discrimination learning, reversal, and set-shifting in first-episode schizophrenia: stability over six years and specific associations with medication type and disorganization syndrome.	/pubmed/19576575	Leeson VC, Robbins TW, Matheson E, Hutton SB, Ron MA, Barnes TR, Joyce EM.	Biol Psychiatry. 2009 Sep 15;66(6):586-93. Epub 2009 Jul 3.	Biol Psychiatry. 2009	PubMed	citation	PMID:19576575	pubmed	19576575	create date:2009/07/07 | first author:Leeson VC
Alcohol consumption indices of genetic risk for alcohol dependence.	/pubmed/19576574	Grant JD, Agrawal A, Bucholz KK, Madden PA, Pergadia ML, Nelson EC, Lynskey MT, Todd RD, Todorov AA, Hansell NK, Whitfield JB, Martin NG, Heath AC.	Biol Psychiatry. 2009 Oct 15;66(8):795-800. Epub 2009 Jul 3.	Biol Psychiatry. 2009	PubMed	citation	PMID:19576574	pubmed	19576574	create date:2009/07/07 | first author:Grant JD
Ventro-striatal reductions underpin symptoms of hyperactivity and impulsivity in attention-deficit/hyperactivity disorder.	/pubmed/19576573	Carmona S, Proal E, Hoekzema EA, Gispert JD, Picado M, Moreno I, Soliva JC, Bielsa A, Rovira M, Hilferty J, Bulbena A, Casas M, Tobeña A, Vilarroya O.	Biol Psychiatry. 2009 Nov 15;66(10):972-7. Epub 2009 Jul 3.	Biol Psychiatry. 2009	PubMed	citation	PMID:19576573	pubmed	19576573	create date:2009/07/07 | first author:Carmona S
The delta(1) opioid receptor is a heterodimer that opposes the actions of the delta(2) receptor on alcohol intake.	/pubmed/19576572	van Rijn RM, Whistler JL.	Biol Psychiatry. 2009 Oct 15;66(8):777-84. Epub 2009 Jul 3.	Biol Psychiatry. 2009	PubMed	citation	PMID:19576572	pubmed	19576572	create date:2009/07/07 | first author:van Rijn RM
Low cerebrospinal fluid neuropeptide Y concentrations in posttraumatic stress disorder.	/pubmed/19576571	Sah R, Ekhator NN, Strawn JR, Sallee FR, Baker DG, Horn PS, Geracioti TD Jr.	Biol Psychiatry. 2009 Oct 1;66(7):705-7. Epub 2009 Jul 3.	Biol Psychiatry. 2009	PubMed	citation	PMID:19576571	pubmed	19576571	create date:2009/07/07 | first author:Sah R
Regarding Eagle-eyed visual acuity: an experimental investigation of enhanced perception in autism"."	/pubmed/19576570	Bach M, Dakin SC.	Biol Psychiatry. 2009 Nov 15;66(10):e19-20; author reply e23-4. Epub 2009 Jul 3. No abstract available.	Biol Psychiatry. 2009	PubMed	citation	PMID:19576570	pubmed	19576570	create date:2009/07/07 | first author:Bach M
Ventral striatal activation during reward anticipation correlates with impulsivity in alcoholics.	/pubmed/19560123	Beck A, Schlagenhauf F, Wüstenberg T, Hein J, Kienast T, Kahnt T, Schmack K, Hägele C, Knutson B, Heinz A, Wrase J.	Biol Psychiatry. 2009 Oct 15;66(8):734-42. Epub 2009 Jun 27.	Biol Psychiatry. 2009	PubMed	citation	PMID:19560123	pubmed	19560123	create date:2009/06/30 | first author:Beck A
Childhood sexual abuse is associated with reduced gray matter volume in visual cortex of young women.	/pubmed/19560122	Tomoda A, Navalta CP, Polcari A, Sadato N, Teicher MH.	Biol Psychiatry. 2009 Oct 1;66(7):642-8. Epub 2009 Jun 27.	Biol Psychiatry. 2009	PubMed	citation	PMID:19560122	pubmed	19560122	create date:2009/06/30 | first author:Tomoda A
Dorsolateral prefrontal cortex activity predicts responsiveness to cognitive-behavioral therapy in schizophrenia.	/pubmed/19560121	Kumari V, Peters ER, Fannon D, Antonova E, Premkumar P, Anilkumar AP, Williams SC, Kuipers E.	Biol Psychiatry. 2009 Sep 15;66(6):594-602. Epub 2009 Jun 27.	Biol Psychiatry. 2009	PubMed	citation	PMID:19560121	pubmed	19560121	create date:2009/06/30 | first author:Kumari V
The more he looked inside, the more piglet wasn't there: is autism really blessed with visual hyperacuity?	/pubmed/19560119	Crewther DP, Sutherland A.	Biol Psychiatry. 2009 Nov 15;66(10):e21-2; author reply e23-4. Epub 2009 Jun 27. No abstract available.	Biol Psychiatry. 2009	PubMed	citation	PMID:19560119	pubmed	19560119	create date:2009/06/30 | first author:Crewther DP
Involvement of NOX2 in the development of behavioral and pathologic alterations in isolated rats.	/pubmed/19559404	Schiavone S, Sorce S, Dubois-Dauphin M, Jaquet V, Colaianna M, Zotti M, Cuomo V, Trabace L, Krause KH.	Biol Psychiatry. 2009 Aug 15;66(4):384-92. Epub 2009 Jun 26.	Biol Psychiatry. 2009	PubMed	citation	PMID:19559404	pubmed	19559404	create date:2009/06/30 | first author:Schiavone S
Cingulate white matter neurons in schizophrenia and bipolar disorder.	/pubmed/19559403	Connor CM, Guo Y, Akbarian S.	Biol Psychiatry. 2009 Sep 1;66(5):486-93. Epub 2009 Jun 25.	Biol Psychiatry. 2009	PubMed	citation	PMID:19559403	pubmed	19559403	create date:2009/06/30 | first author:Connor CM
Glutamate dysfunction in people with prodromal symptoms of psychosis: relationship to gray matter volume.	/pubmed/19559402	Stone JM, Day F, Tsagaraki H, Valli I, McLean MA, Lythgoe DJ, O'Gorman RL, Barker GJ, McGuire PK; OASIS.	Biol Psychiatry. 2009 Sep 15;66(6):533-9. Epub 2009 Jun 25.	Biol Psychiatry. 2009	PubMed	citation	PMID:19559402	pubmed	19559402	create date:2009/06/30 | first author:Stone JM
Stress and addiction: a dynamic interplay of genes, environment, and drug intake.	/pubmed/19555787	Sinha R.	Biol Psychiatry. 2009 Jul 15;66(2):100-1. No abstract available.	Biol Psychiatry. 2009	PubMed	citation	PMID:19555787	pubmed	19555787	create date:2009/06/27 | first author:Sinha R
Special issue: Incentive Motivation, Conditioning, Stress, and Neuropsychiatric Disorders: A Tribute to Jane Stewart.	/pubmed/19548327	[No authors listed]	Biol Psychiatry. 2009 May 15;65(10):827-913. No abstract available.	Biol Psychiatry. 2009	PubMed	citation	PMID:19548327	pubmed	19548327	create date:2009/06/24
Autism and nonsyndromic mental retardation associated with a de novo mutation in the NLGN4X gene promoter causing an increased expression level.	/pubmed/19545860	Daoud H, Bonnet-Brilhault F, Védrine S, Demattéi MV, Vourc'h P, Bayou N, Andres CR, Barthélémy C, Laumonnier F, Briault S.	Biol Psychiatry. 2009 Nov 15;66(10):906-10. Epub 2009 Jul 9.	Biol Psychiatry. 2009	PubMed	citation	PMID:19545860	pubmed	19545860	create date:2009/06/24 | first author:Daoud H
Physiological responses to brain stimulation during limbic surgery: further evidence of anterior cingulate modulation of autonomic arousal.	/pubmed/19545859	Gentil AF, Eskandar EN, Marci CD, Evans KC, Dougherty DD.	Biol Psychiatry. 2009 Oct 1;66(7):695-701. Epub 2009 Jul 9.	Biol Psychiatry. 2009	PubMed	citation	PMID:19545859	pubmed	19545859	create date:2009/06/24 | first author:Gentil AF
Characterization of QKI gene expression, genetics, and epigenetics in suicide victims with major depressive disorder.	/pubmed/19545858	Klempan TA, Ernst C, Deleva V, Labonte B, Turecki G.	Biol Psychiatry. 2009 Nov 1;66(9):824-31. Epub 2009 Jul 9.	Biol Psychiatry. 2009	PubMed	citation	PMID:19545858	pubmed	19545858	create date:2009/06/24 | first author:Klempan TA
Effects of intravenous ketamine on explicit and implicit measures of suicidality in treatment-resistant depression.	/pubmed/19545857	Price RB, Nock MK, Charney DS, Mathew SJ.	Biol Psychiatry. 2009 Sep 1;66(5):522-6. Epub 2009 Jul 9.	Biol Psychiatry. 2009	PubMed	citation	PMID:19545857	pubmed	19545857	create date:2009/06/24 | first author:Price RB
Sensorimotor gating depends on polymorphisms of the serotonin-2A receptor and catechol-O-methyltransferase, but not on neuregulin-1 Arg38Gln genotype: a replication study.	/pubmed/19545856	Quednow BB, Schmechtig A, Ettinger U, Petrovsky N, Collier DA, Vollenweider FX, Wagner M, Kumari V.	Biol Psychiatry. 2009 Sep 15;66(6):614-20. Epub 2009 Jun 28.	Biol Psychiatry. 2009	PubMed	citation	PMID:19545856	pubmed	19545856	create date:2009/06/24 | first author:Quednow BB
More lateral and anterior prefrontal coil location is associated with better repetitive transcranial magnetic stimulation antidepressant response.	/pubmed/19545855	Herbsman T, Avery D, Ramsey D, Holtzheimer P, Wadjik C, Hardaway F, Haynor D, George MS, Nahas Z.	Biol Psychiatry. 2009 Sep 1;66(5):509-15. Epub 2009 Jul 9.	Biol Psychiatry. 2009	PubMed	citation	PMID:19545855	pubmed	19545855	create date:2009/06/24 | first author:Herbsman T
Accurate, Large-Scale Genotyping of 5HTTLPR and Flanking Single Nucleotide Polymorphisms in an Association Study of Depression, Anxiety, and Personality Measures.	/pubmed/19541292	Wray NR, James MR, Gordon SD, Dumenil T, Ryan L, Coventry WL, Statham DJ, Pergadia ML, Madden PA, Heath AC, Montgomery GW, Martin NG.	Biol Psychiatry. 2009 Sep 1;66(5):468-76. Epub 2009 Jun 21.	Biol Psychiatry. 2009	PubMed	citation	PMID:19541292	pubmed	19541292	create date:2009/06/23 | first author:Wray NR
A subacute behavioral disorder in a female adolescent. Autoimmune anti-N-methyl-D-aspartate receptor encephalitis associated with ovarian teratoma.	/pubmed/19539270	De Nayer AR, Myant N, Sindic CJ.	Biol Psychiatry. 2009 Sep 15;66(6):e13-4. Epub 2009 Jun 17. No abstract available.	Biol Psychiatry. 2009	PubMed	citation	PMID:19539270	pubmed	19539270	create date:2009/06/23 | first author:De Nayer AR
Catechol-O-methyltransferase valine(158)methionine polymorphism modulates brain networks underlying working memory across adulthood.	/pubmed/19539269	Sambataro F, Reed JD, Murty VP, Das S, Tan HY, Callicott JH, Weinberger DR, Mattay VS.	Biol Psychiatry. 2009 Sep 15;66(6):540-8. Epub 2009 Jun 17.	Biol Psychiatry. 2009	PubMed	citation	PMID:19539269	pubmed	19539269	create date:2009/06/23 | first author:Sambataro F
The effects of tryptophan depletion on neural responses to emotional words in remitted depression.	/pubmed/19539268	Roiser JP, Levy J, Fromm SJ, Nugent AC, Talagala SL, Hasler G, Henn FA, Sahakian BJ, Drevets WC.	Biol Psychiatry. 2009 Sep 1;66(5):441-50. Epub 2009 Jun 17.	Biol Psychiatry. 2009	PubMed	citation	PMID:19539268	pubmed	19539268	create date:2009/06/23 | first author:Roiser JP
Individual differences in dopamine cell neuroadaptations following cocaine self-administration.	/pubmed/19539267	McCutcheon JE, White FJ, Marinelli M.	Biol Psychiatry. 2009 Oct 15;66(8):801-3. Epub 2009 Jun 17.	Biol Psychiatry. 2009	PubMed	citation	PMID:19539267	pubmed	19539267	create date:2009/06/23 | first author:McCutcheon JE
Is there a role for neurogenesis in depression?	/pubmed/19524084	Gass P, Henn FA.	Biol Psychiatry. 2009 Jul 1;66(1):3-4. No abstract available.	Biol Psychiatry. 2009	PubMed	citation	PMID:19524084	pubmed	19524084	create date:2009/06/16 | first author:Gass P
Cocaine acute binge" administration results in altered thalamocortical interactions in mice."	/pubmed/19520366	Urbano FJ, Bisagno V, Wikinski SI, Uchitel OD, Llinás RR.	Biol Psychiatry. 2009 Oct 15;66(8):769-76. Epub 2009 Jun 11.	Biol Psychiatry. 2009	PubMed	citation	PMID:19520366	pubmed	19520366	create date:2009/06/13 | first author:Urbano FJ
Regarding Comprehensive analysis of remission (COMPARE) with venlafaxine versus SSRIs"."	/pubmed/19520365	Koesters M, Becker T, Weinmann S.	Biol Psychiatry. 2009 Sep 1;66(5):e7; authour reply e9-10. Epub 2009 Jun 11. No abstract available.	Biol Psychiatry. 2009	PubMed	citation	PMID:19520365	pubmed	19520365	create date:2009/06/13 | first author:Koesters M
Genetic inactivation of dopamine D1 but not D2 receptors inhibits L-DOPA-induced dyskinesia and histone activation.	/pubmed/19520364	Darmopil S, Martín AB, De Diego IR, Ares S, Moratalla R.	Biol Psychiatry. 2009 Sep 15;66(6):603-13. Epub 2009 Jun 11.	Biol Psychiatry. 2009	PubMed	citation	PMID:19520364	pubmed	19520364	create date:2009/06/13 | first author:Darmopil S
Blocked inhibitory serine-phosphorylation of glycogen synthase kinase-3alpha/beta impairs in vivo neural precursor cell proliferation.	/pubmed/19520363	Eom TY, Jope RS.	Biol Psychiatry. 2009 Sep 1;66(5):494-502. Epub 2009 Jun 11.	Biol Psychiatry. 2009	PubMed	citation	PMID:19520363	pubmed	19520363	create date:2009/06/13 | first author:Eom TY
A preliminary longitudinal magnetic resonance imaging study of brain volume and cortical thickness in autism.	/pubmed/19520362	Hardan AY, Libove RA, Keshavan MS, Melhem NM, Minshew NJ.	Biol Psychiatry. 2009 Aug 15;66(4):320-6. Epub 2009 Jun 11.	Biol Psychiatry. 2009	PubMed	citation	PMID:19520362	pubmed	19520362	create date:2009/06/13 | first author:Hardan AY
Guanfacine potentiates the activation of prefrontal cortex evoked by warning signals.	/pubmed/19520360	Clerkin SM, Schulz KP, Halperin JM, Newcorn JH, Ivanov I, Tang CY, Fan J.	Biol Psychiatry. 2009 Aug 15;66(4):307-12. Epub 2009 Jun 11.	Biol Psychiatry. 2009	PubMed	citation	PMID:19520360	pubmed	19520360	create date:2009/06/13 | first author:Clerkin SM
D-cycloserine facilitation of fear extinction and exposure-based therapy might rely on lower-level, automatic mechanisms.	/pubmed/19520359	Grillon C.	Biol Psychiatry. 2009 Oct 1;66(7):636-41. Epub 2009 Jun 11. Review.	Biol Psychiatry. 2009	PubMed	citation	PMID:19520359	pubmed	19520359	create date:2009/06/13 | first author:Grillon C
Prenatal smoking and attention-deficit/hyperactivity disorder: DRD4-7R as a plasticity gene.	/pubmed/19500778	Pluess M, Belsky J, Neuman RJ.	Biol Psychiatry. 2009 Aug 15;66(4):e5-6. Epub 2009 Jun 5. No abstract available.	Biol Psychiatry. 2009	PubMed	citation	PMID:19500778	pubmed	19500778	create date:2009/06/09 | first author:Pluess M
Mineralocorticoid receptor overexpression in basolateral amygdala reduces corticosterone secretion and anxiety.	/pubmed/19500777	Mitra R, Ferguson D, Sapolsky RM.	Biol Psychiatry. 2009 Oct 1;66(7):686-90. Epub 2009 Jun 5.	Biol Psychiatry. 2009	PubMed	citation	PMID:19500777	pubmed	19500777	create date:2009/06/09 | first author:Mitra R
Genetic variation in brain-derived neurotrophic factor is associated with serotonin transporter but not serotonin-1A receptor availability in men.	/pubmed/19500776	Henningsson S, Borg J, Lundberg J, Bah J, Lindström M, Ryding E, Jovanovic H, Saijo T, Inoue M, Rosén I, Träskman-Bendz L, Farde L, Eriksson E.	Biol Psychiatry. 2009 Sep 1;66(5):477-85. Epub 2009 Jun 5.	Biol Psychiatry. 2009	PubMed	citation	PMID:19500776	pubmed	19500776	create date:2009/06/09 | first author:Henningsson S
Relationships among plasma dehydroepiandrosterone and dehydroepiandrosterone sulfate, cortisol, symptoms of dissociation, and objective performance in humans exposed to underwater navigation stress.	/pubmed/19500775	Morgan CA 3rd, Rasmusson A, Pietrzak RH, Coric V, Southwick SM.	Biol Psychiatry. 2009 Aug 15;66(4):334-40. Epub 2009 Jun 5.	Biol Psychiatry. 2009	PubMed	citation	PMID:19500775	pubmed	19500775	create date:2009/06/09 | first author:Morgan CA 3rd
Title	URL	Description	Details	ShortDetails	Resource	Type	Identifiers	Db	EntrezUID	Properties
Electroencephalogram theta/beta ratio and arousal in attention-deficit/hyperactivity disorder: evidence of independent processes.	/pubmed/19500774	Barry RJ, Clarke AR, Johnstone SJ, McCarthy R, Selikowitz M.	Biol Psychiatry. 2009 Aug 15;66(4):398-401. Epub 2009 Jun 5.	Biol Psychiatry. 2009	PubMed	citation	PMID:19500774	pubmed	19500774	create date:2009/06/09 | first author:Barry RJ
Risk-prone individuals prefer the wrong options on a rat version of the Iowa Gambling Task.	/pubmed/19482266	Rivalan M, Ahmed SH, Dellu-Hagedorn F.	Biol Psychiatry. 2009 Oct 15;66(8):743-9. Epub 2009 May 31.	Biol Psychiatry. 2009	PubMed	citation	PMID:19482266	pubmed	19482266	create date:2009/06/02 | first author:Rivalan M
Positive correlation between the density of neuropeptide y positive neurons in the amygdala and parameters of self-reported anxiety and depression in mesiotemporal lobe epilepsy patients.	/pubmed/19482265	Frisch C, Hanke J, Kleinerüschkamp S, Röske S, Kaaden S, Elger CE, Schramm J, Yilmazer-Hanke DM, Helmstaedter C.	Biol Psychiatry. 2009 Sep 1;66(5):433-40. Epub 2009 May 31.	Biol Psychiatry. 2009	PubMed	citation	PMID:19482265	pubmed	19482265	create date:2009/06/02 | first author:Frisch C
Abnormal neural reactivity to unpredictable sensory events in attention-deficit/hyperactivity disorder.	/pubmed/19482264	Dockstader C, Gaetz W, Cheyne D, Tannock R.	Biol Psychiatry. 2009 Aug 15;66(4):376-83. Epub 2009 May 31.	Biol Psychiatry. 2009	PubMed	citation	PMID:19482264	pubmed	19482264	create date:2009/06/02 | first author:Dockstader C
Block of gamma-aminobutyric acid-A receptor insertion in the amygdala impairs extinction of conditioned fear.	/pubmed/19482263	Lin HC, Mao SC, Gean PW.	Biol Psychiatry. 2009 Oct 1;66(7):665-73. Epub 2009 May 31.	Biol Psychiatry. 2009	PubMed	citation	PMID:19482263	pubmed	19482263	create date:2009/06/02 | first author:Lin HC
Neural circuitry models of schizophrenia: is it dopamine, GABA, glutamate, or something else?	/pubmed/19481640	Benes FM.	Biol Psychiatry. 2009 Jun 15;65(12):1003-5. No abstract available.	Biol Psychiatry. 2009	PubMed	citation	PMID:19481640	pubmed	19481640	create date:2009/06/02 | first author:Benes FM
Striatal overexpression of DeltaJunD resets L-DOPA-induced dyskinesia in a primate model of Parkinson disease.	/pubmed/19481198	Berton O, Guigoni C, Li Q, Bioulac BH, Aubert I, Gross CE, Dileone RJ, Nestler EJ, Bezard E.	Biol Psychiatry. 2009 Sep 15;66(6):554-61. Epub 2009 May 28.	Biol Psychiatry. 2009	PubMed	citation	PMID:19481198	pubmed	19481198	create date:2009/06/02 | first author:Berton O
Adverse rearing experiences enhance responding to both aversive and rewarding stimuli in juvenile rhesus monkeys.	/pubmed/19450795	Nelson EE, Herman KN, Barrett CE, Noble PL, Wojteczko K, Chisholm K, Delaney D, Ernst M, Fox NA, Suomi SJ, Winslow JT, Pine DS.	Biol Psychiatry. 2009 Oct 1;66(7):702-4. Epub 2009 May 17.	Biol Psychiatry. 2009	PubMed	citation	PMID:19450795	pubmed	19450795	create date:2009/05/20 | first author:Nelson EE
Abnormal amygdala-prefrontal effective connectivity to happy faces differentiates bipolar from major depression.	/pubmed/19450794	Almeida JR, Versace A, Mechelli A, Hassel S, Quevedo K, Kupfer DJ, Phillips ML.	Biol Psychiatry. 2009 Sep 1;66(5):451-9. Epub 2009 May 17.	Biol Psychiatry. 2009	PubMed	citation	PMID:19450794	pubmed	19450794	create date:2009/05/20 | first author:Almeida JR
Major depression is a risk factor for low bone mineral density: a meta-analysis.	/pubmed/19446797	Yirmiya R, Bab I.	Biol Psychiatry. 2009 Sep 1;66(5):423-32. Epub 2009 May 15.	Biol Psychiatry. 2009	PubMed	citation	PMID:19446797	pubmed	19446797	create date:2009/05/19 | first author:Yirmiya R
Identification and characterization of spermidine/spermine N1-acetyltransferase promoter variants in suicide completers.	/pubmed/19446796	Fiori LM, Mechawar N, Turecki G.	Biol Psychiatry. 2009 Sep 1;66(5):460-7. Epub 2009 May 15.	Biol Psychiatry. 2009	PubMed	citation	PMID:19446796	pubmed	19446796	create date:2009/05/19 | first author:Fiori LM
Psychopathy and functional magnetic resonance imaging blood oxygenation level-dependent responses to emotional faces in violent patients with schizophrenia.	/pubmed/19446795	Dolan MC, Fullam RS.	Biol Psychiatry. 2009 Sep 15;66(6):570-7. Epub 2009 May 15.	Biol Psychiatry. 2009	PubMed	citation	PMID:19446795	pubmed	19446795	create date:2009/05/19 | first author:Dolan MC
Ras-guanine nucleotide-releasing factor 1 (Ras-GRF1) controls activation of extracellular signal-regulated kinase (ERK) signaling in the striatum and long-term behavioral responses to cocaine.	/pubmed/19446794	Fasano S, D'Antoni A, Orban PC, Valjent E, Putignano E, Vara H, Pizzorusso T, Giustetto M, Yoon B, Soloway P, Maldonado R, Caboche J, Brambilla R.	Biol Psychiatry. 2009 Oct 15;66(8):758-68. Epub 2009 May 15.	Biol Psychiatry. 2009	PubMed	citation	PMID:19446794	pubmed	19446794	create date:2009/05/19 | first author:Fasano S
Unwind: chronic stress exacerbates the deficits of Alzheimer's disease.	/pubmed/19433151	Alberini CM.	Biol Psychiatry. 2009 Jun 1;65(11):916-7. No abstract available.	Biol Psychiatry. 2009	PubMed	citation	PMID:19433151	pubmed	19433151	create date:2009/05/13 | first author:Alberini CM
Depressive relapse after initial response to subcallosal cingulate gyrus-deep brain stimulation in a patient with a treatment-resistant depression: electroconvulsive therapy as a feasible strategy.	/pubmed/19427999	Puigdemont D, Portella MJ, Pérez-Egea R, de Diego-Adeliño J, Gironell A, Molet J, Duran-Sindreu S, Alvarez E, Pérez V.	Biol Psychiatry. 2009 Sep 1;66(5):e11-2. Epub 2009 May 9. No abstract available.	Biol Psychiatry. 2009	PubMed	citation	PMID:19427999	pubmed	19427999	create date:2009/05/12 | first author:Puigdemont D
Serotonin affects transcranial direct current-induced neuroplasticity in humans.	/pubmed/19427633	Nitsche MA, Kuo MF, Karrasch R, Wächter B, Liebetanz D, Paulus W.	Biol Psychiatry. 2009 Sep 1;66(5):503-8. Epub 2009 May 9.	Biol Psychiatry. 2009	PubMed	citation	PMID:19427633	pubmed	19427633	create date:2009/05/12 | first author:Nitsche MA
Functional and structural connectivity between the perigenual anterior cingulate and amygdala in bipolar disorder.	/pubmed/19427632	Wang F, Kalmar JH, He Y, Jackowski M, Chepenik LG, Edmiston EE, Tie K, Gong G, Shah MP, Jones M, Uderman J, Constable RT, Blumberg HP.	Biol Psychiatry. 2009 Sep 1;66(5):516-21. Epub 2009 May 9.	Biol Psychiatry. 2009	PubMed	citation	PMID:19427632	pubmed	19427632	create date:2009/05/12 | first author:Wang F
Neurophysiology in preschool improves behavioral prediction of reading ability throughout primary school.	/pubmed/19423082	Maurer U, Bucher K, Brem S, Benz R, Kranz F, Schulz E, van der Mark S, Steinhausen HC, Brandeis D.	Biol Psychiatry. 2009 Aug 15;66(4):341-8. Epub 2009 May 7.	Biol Psychiatry. 2009	PubMed	citation	PMID:19423082	pubmed	19423082	create date:2009/05/09 | first author:Maurer U
White matter integrity and prediction of social and role functioning in subjects at ultra-high risk for psychosis.	/pubmed/19423081	Karlsgodt KH, Niendam TA, Bearden CE, Cannon TD.	Biol Psychiatry. 2009 Sep 15;66(6):562-9. Epub 2009 May 7.	Biol Psychiatry. 2009	PubMed	citation	PMID:19423081	pubmed	19423081	create date:2009/05/09 | first author:Karlsgodt KH
Human Freud-2/CC2D1B: a novel repressor of postsynaptic serotonin-1A receptor expression.	/pubmed/19423080	Hadjighassem MR, Austin MC, Szewczyk B, Daigle M, Stockmeier CA, Albert PR.	Biol Psychiatry. 2009 Aug 1;66(3):214-22. Epub 2009 May 7.	Biol Psychiatry. 2009	PubMed	citation	PMID:19423080	pubmed	19423080	create date:2009/05/09 | first author:Hadjighassem MR
Inflammation causes mood changes through alterations in subgenual cingulate activity and mesolimbic connectivity.	/pubmed/19423079	Harrison NA, Brydon L, Walker C, Gray MA, Steptoe A, Critchley HD.	Biol Psychiatry. 2009 Sep 1;66(5):407-14. Epub 2009 May 7.	Biol Psychiatry. 2009	PubMed	citation	PMID:19423079	pubmed	19423079	create date:2009/05/09 | first author:Harrison NA
Changes in the developmental trajectories of striatum in autism.	/pubmed/19423078	Langen M, Schnack HG, Nederveen H, Bos D, Lahuis BE, de Jonge MV, van Engeland H, Durston S.	Biol Psychiatry. 2009 Aug 15;66(4):327-33. Epub 2009 May 7.	Biol Psychiatry. 2009	PubMed	citation	PMID:19423078	pubmed	19423078	create date:2009/05/09 | first author:Langen M
The serotonin-1A receptor in anxiety disorders.	/pubmed/19423077	Akimova E, Lanzenberger R, Kasper S.	Biol Psychiatry. 2009 Oct 1;66(7):627-35. Epub 2009 May 7. Review.	Biol Psychiatry. 2009	PubMed	citation	PMID:19423077	pubmed	19423077	create date:2009/05/09 | first author:Akimova E
Total brain volume and corpus callosum size in medication-naïve adolescents and young adults with autism spectrum disorder.	/pubmed/19409535	Freitag CM, Luders E, Hulst HE, Narr KL, Thompson PM, Toga AW, Krick C, Konrad C.	Biol Psychiatry. 2009 Aug 15;66(4):316-9. Epub 2009 May 1.	Biol Psychiatry. 2009	PubMed	citation	PMID:19409535	pubmed	19409535	create date:2009/05/05 | first author:Freitag CM
Increased vulnerability to depressive-like behavior of mice with decreased expression of VGLUT1.	/pubmed/19409534	Garcia-Garcia AL, Elizalde N, Matrov D, Harro J, Wojcik SM, Venzala E, Ramírez MJ, Del Rio J, Tordera RM.	Biol Psychiatry. 2009 Aug 1;66(3):275-82. Epub 2009 May 1.	Biol Psychiatry. 2009	PubMed	citation	PMID:19409534	pubmed	19409534	create date:2009/05/05 | first author:Garcia-Garcia AL
Neural origins of human sickness in interoceptive responses to inflammation.	/pubmed/19409533	Harrison NA, Brydon L, Walker C, Gray MA, Steptoe A, Dolan RJ, Critchley HD.	Biol Psychiatry. 2009 Sep 1;66(5):415-22. Epub 2009 May 1.	Biol Psychiatry. 2009	PubMed	citation	PMID:19409533	pubmed	19409533	create date:2009/05/05 | first author:Harrison NA
In vivo neuropathology of cortical changes in elderly persons with schizophrenia.	/pubmed/19409532	Frisoni GB, Prestia A, Adorni A, Rasser PE, Cotelli M, Soricelli A, Bonetti M, Geroldi C, Giannakopoulos P, Thompson PM.	Biol Psychiatry. 2009 Sep 15;66(6):578-85. Epub 2009 May 1.	Biol Psychiatry. 2009	PubMed	citation	PMID:19409532	pubmed	19409532	create date:2009/05/05 | first author:Frisoni GB
Acute psychological stress reduces working memory-related activity in the dorsolateral prefrontal cortex.	/pubmed/19403118	Qin S, Hermans EJ, van Marle HJ, Luo J, Fernández G.	Biol Psychiatry. 2009 Jul 1;66(1):25-32. Epub 2009 Apr 28.	Biol Psychiatry. 2009	PubMed	citation	PMID:19403118	pubmed	19403118	create date:2009/05/01 | first author:Qin S
Incentive motivation, conditioning, stress, and neuropsychiatric disorders: a tribute to Jane Stewart.	/pubmed/19398047	de Wit H, Shaham Y.	Biol Psychiatry. 2009 May 15;65(10):827-8. No abstract available.	Biol Psychiatry. 2009	PubMed	citation	PMID:19398047	pubmed	19398047	create date:2009/04/29 | first author:de Wit H
Gene expression patterns associated with posttraumatic stress disorder following exposure to the World Trade Center attacks.	/pubmed/19393990	Yehuda R, Cai G, Golier JA, Sarapas C, Galea S, Ising M, Rein T, Schmeidler J, Müller-Myhsok B, Holsboer F, Buxbaum JD.	Biol Psychiatry. 2009 Oct 1;66(7):708-11. Epub 2009 Apr 25.	Biol Psychiatry. 2009	PubMed	citation	PMID:19393990	pubmed	19393990	create date:2009/04/28 | first author:Yehuda R
Reward processing after catecholamine depletion in unmedicated, remitted subjects with major depressive disorder.	/pubmed/19393989	Hasler G, Luckenbaugh DA, Snow J, Meyers N, Waldeck T, Geraci M, Roiser J, Knutson B, Charney DS, Drevets WC.	Biol Psychiatry. 2009 Aug 1;66(3):201-5. Epub 2009 Apr 25.	Biol Psychiatry. 2009	PubMed	citation	PMID:19393989	pubmed	19393989	create date:2009/04/28 | first author:Hasler G
Limbic and corpus callosum aberrations in adolescents with bipolar disorder: a tract-based spatial statistics analysis.	/pubmed/19389661	Barnea-Goraly N, Chang KD, Karchemskiy A, Howe ME, Reiss AL.	Biol Psychiatry. 2009 Aug 1;66(3):238-44. Epub 2009 Apr 22.	Biol Psychiatry. 2009	PubMed	citation	PMID:19389661	pubmed	19389661	create date:2009/04/25 | first author:Barnea-Goraly N
Mild cognitive impairment in the elderly is associated with volume loss of the cholinergic basal forebrain region.	/pubmed/19375072	Muth K, Schönmeyer R, Matura S, Haenschel C, Schröder J, Pantel J.	Biol Psychiatry. 2010 Mar 15;67(6):588-91. Epub 2009 Apr 17.	Biol Psychiatry. 2010	PubMed	citation	PMID:19375072	pubmed	19375072	create date:2009/04/21 | first author:Muth K
Diffuse microstructural abnormalities of normal-appearing white matter in late life depression: a diffusion tensor imaging study.	/pubmed/19375071	Shimony JS, Sheline YI, D'Angelo G, Epstein AA, Benzinger TL, Mintun MA, McKinstry RC, Snyder AZ.	Biol Psychiatry. 2009 Aug 1;66(3):245-52. Epub 2009 Apr 17.	Biol Psychiatry. 2009	PubMed	citation	PMID:19375071	pubmed	19375071	create date:2009/04/21 | first author:Shimony JS
Effect of childhood emotional abuse and age on cortisol responsivity in adulthood.	/pubmed/19375070	Carpenter LL, Tyrka AR, Ross NS, Khoury L, Anderson GM, Price LH.	Biol Psychiatry. 2009 Jul 1;66(1):69-75. Epub 2009 Apr 17.	Biol Psychiatry. 2009	PubMed	citation	PMID:19375070	pubmed	19375070	create date:2009/04/21 | first author:Carpenter LL
Serotonin modulation of cerebral glucose metabolism in depressed older adults.	/pubmed/19368900	Smith GS, Kramer E, Hermann C, Ma Y, Dhawan V, Chaly T, Eidelberg D.	Biol Psychiatry. 2009 Aug 1;66(3):259-66. Epub 2009 Apr 15.	Biol Psychiatry. 2009	PubMed	citation	PMID:19368900	pubmed	19368900	create date:2009/04/17 | first author:Smith GS
Is serum brain-derived neurotrophic factor a biomarker for cognitive enhancement in schizophrenia?	/pubmed/19368899	Vinogradov S, Fisher M, Holland C, Shelly W, Wolkowitz O, Mellon SH.	Biol Psychiatry. 2009 Sep 15;66(6):549-53. Epub 2009 Apr 15.	Biol Psychiatry. 2009	PubMed	citation	PMID:19368899	pubmed	19368899	create date:2009/04/17 | first author:Vinogradov S
Relationships between angry-impulsive personality traits and genetic polymorphisms of the dopamine transporter.	/pubmed/19368898	Joyce PR, McHugh PC, Light KJ, Rowe S, Miller AL, Kennedy MA.	Biol Psychiatry. 2009 Oct 15;66(8):717-21. Epub 2009 Apr 15.	Biol Psychiatry. 2009	PubMed	citation	PMID:19368898	pubmed	19368898	create date:2009/04/17 | first author:Joyce PR
Dysfunctions of cortical excitability in drug-naïve posttraumatic stress disorder patients.	/pubmed/19368897	Rossi S, De Capua A, Tavanti M, Calossi S, Polizzotto NR, Mantovani A, Falzarano V, Bossini L, Passero S, Bartalini S, Ulivelli M.	Biol Psychiatry. 2009 Jul 1;66(1):54-61. Epub 2009 Apr 15.	Biol Psychiatry. 2009	PubMed	citation	PMID:19368897	pubmed	19368897	create date:2009/04/17 | first author:Rossi S
Association of attention-deficit/hyperactivity disorder with a candidate region for reading disabilities on chromosome 6p.	/pubmed/19362708	Couto JM, Gomez L, Wigg K, Ickowicz A, Pathare T, Malone M, Kennedy JL, Schachar R, Barr CL.	Biol Psychiatry. 2009 Aug 15;66(4):368-75. Epub 2009 Apr 11.	Biol Psychiatry. 2009	PubMed	citation	PMID:19362708	pubmed	19362708	create date:2009/04/14 | first author:Couto JM
Preliminary evidence of white matter abnormality in the uncinate fasciculus in generalized social anxiety disorder.	/pubmed/19362707	Phan KL, Orlichenko A, Boyd E, Angstadt M, Coccaro EF, Liberzon I, Arfanakis K.	Biol Psychiatry. 2009 Oct 1;66(7):691-4. Epub 2009 Apr 11.	Biol Psychiatry. 2009	PubMed	citation	PMID:19362707	pubmed	19362707	create date:2009/04/14 | first author:Phan KL
Stress-induced redistribution of corticotropin-releasing factor receptor subtypes in the dorsal raphe nucleus.	/pubmed/19362706	Waselus M, Nazzaro C, Valentino RJ, Van Bockstaele EJ.	Biol Psychiatry. 2009 Jul 1;66(1):76-83. Epub 2009 Apr 11.	Biol Psychiatry. 2009	PubMed	citation	PMID:19362706	pubmed	19362706	create date:2009/04/14 | first author:Waselus M
Decision making and executive function in male adolescents with early-onset or adolescence-onset conduct disorder and control subjects.	/pubmed/19362293	Fairchild G, van Goozen SH, Stollery SJ, Aitken MR, Savage J, Moore SC, Goodyer IM.	Biol Psychiatry. 2009 Jul 15;66(2):162-8. Epub 2009 Apr 10.	Biol Psychiatry. 2009	PubMed	citation	PMID:19362293	pubmed	19362293	create date:2009/04/14 | first author:Fairchild G
Abstracts of the 64th Annual Meeting of the Society of Biological Psychiatry. May 13-16, 2009. Vancouver, British Columbia, Canada.	/pubmed/19344795	[No authors listed]	Biol Psychiatry. 2009 Apr 15;65(8 Suppl):1S-244S. No abstract available. Erratum in: Biol Psychiatry. 2009 Aug 1;66(3):302. abstract no. 768 only.	Biol Psychiatry. 2009	PubMed	citation	PMID:19344795	pubmed	19344795	create date:2009/04/14
Impact of psychosocial adversity on alcohol intake in young adults: moderation by the LL genotype of the serotonin transporter polymorphism.	/pubmed/19358979	Laucht M, Treutlein J, Schmid B, Blomeyer D, Becker K, Buchmann AF, Schmidt MH, Esser G, Jennen-Steinmetz C, Rietschel M, Zimmermann US, Banaschewski T.	Biol Psychiatry. 2009 Jul 15;66(2):102-9. Epub 2009 Apr 9.	Biol Psychiatry. 2009	PubMed	citation	PMID:19358979	pubmed	19358979	create date:2009/04/11 | first author:Laucht M
Rapid and sustained antidepressant response with sleep deprivation and chronotherapy in bipolar disorder.	/pubmed/19358978	Wu JC, Kelsoe JR, Schachat C, Bunney BG, DeModena A, Golshan S, Gillin JC, Potkin SG, Bunney WE.	Biol Psychiatry. 2009 Aug 1;66(3):298-301. Epub 2009 Apr 9.	Biol Psychiatry. 2009	PubMed	citation	PMID:19358978	pubmed	19358978	create date:2009/04/11 | first author:Wu JC
Gender-specific impact of brain-derived neurotrophic factor signaling on stress-induced depression-like behavior.	/pubmed/19358977	Autry AE, Adachi M, Cheng P, Monteggia LM.	Biol Psychiatry. 2009 Jul 1;66(1):84-90. Epub 2009 Apr 9.	Biol Psychiatry. 2009	PubMed	citation	PMID:19358977	pubmed	19358977	create date:2009/04/11 | first author:Autry AE
Meta-analysis of Alzheimer's disease risk with obesity, diabetes, and related disorders.	/pubmed/19358976	Profenno LA, Porsteinsson AP, Faraone SV.	Biol Psychiatry. 2010 Mar 15;67(6):505-12. Epub 2009 Apr 9.	Biol Psychiatry. 2010	PubMed	citation	PMID:19358976	pubmed	19358976	create date:2009/04/11 | first author:Profenno LA
Enhanced choice for viewing cocaine pictures in cocaine addiction.	/pubmed/19358975	Moeller SJ, Maloney T, Parvaz MA, Dunning JP, Alia-Klein N, Woicik PA, Hajcak G, Telang F, Wang GJ, Volkow ND, Goldstein RZ.	Biol Psychiatry. 2009 Jul 15;66(2):169-76. Epub 2009 Apr 9.	Biol Psychiatry. 2009	PubMed	citation	PMID:19358975	pubmed	19358975	create date:2009/04/11 | first author:Moeller SJ
Childhood adversity is associated with left basal ganglia dysfunction during reward anticipation in adulthood.	/pubmed/19358974	Dillon DG, Holmes AJ, Birk JL, Brooks N, Lyons-Ruth K, Pizzagalli DA.	Biol Psychiatry. 2009 Aug 1;66(3):206-13. Epub 2009 Apr 9.	Biol Psychiatry. 2009	PubMed	citation	PMID:19358974	pubmed	19358974	create date:2009/04/11 | first author:Dillon DG
[truncated: 3,099 more rows]
