# Supplementary material for: Rising Publication Delays Inflate Journal Impact Factors
Source: PLoS One. 2012 Dec 31;7(12):e53374. doi: 10.1371/journal.pone.0053374 (PMC3534064; doi:10.1371/journal.pone.0053374)
Supplement: Data S1 — Datasets used for the analysis. (ZIP) [file pone.0053374.s005.zip › Biophysical Journal.csv]

Title	URL	Description	Details	ShortDetails	Resource	Type	Identifiers	Db	EntrezUID	Properties
Correction.	/pubmed/22277750	Sun Y, Zhang Y, Pickwell-Macpherson E.	Biophys J. 2011 Dec 7;101(11):2854. No abstract available.	Biophys J. 2011	PubMed	citation	PMID:22277750	pubmed	22277750	create date:2012/01/27 | first author:Sun Y
Correction.	/pubmed/22277749	Rojas ER, Hotton SH, Dumais J.	Biophys J. 2011 Dec 7;101(11):2854. No abstract available.	Biophys J. 2011	PubMed	citation	PMID:22277749	pubmed	22277749	create date:2012/01/27 | first author:Rojas ER
Limitations of electronic energy transfer in the determination of lipid nanodomain sizes.	/pubmed/22261076	Sachl R, Humpolíčková J, Stefl M, Johansson LB, Hof M.	Biophys J. 2011 Dec 7;101(11):L60-2.	Biophys J. 2011	PubMed	citation	PMID:22261076	pubmed	22261076	create date:2012/01/21 | first author:Sachl R
Quantum dot fluorescence characterizes the nanoscale organization of T cell receptors for antigen.	/pubmed/22261075	Boyle S, Kolin DL, Bieler JG, Schneck JP, Wiseman PW, Edidin M.	Biophys J. 2011 Dec 7;101(11):L57-9.	Biophys J. 2011	PubMed	citation	PMID:22261075	pubmed	22261075	create date:2012/01/21 | first author:Boyle S
Measuring Kinetic Dissociation/Association Constants Between Lactococcus lactis Bacteria and Mucins Using Living Cell Probes.	/pubmed/22261074	Le DT, Guérardel Y, Loubière P, Mercier-Bonin M, Dague E.	Biophys J. 2011 Dec 7;101(11):2843-2853.	Biophys J. 2011	PubMed	citation	PMID:22261074	pubmed	22261074	create date:2012/01/21 | first author:Le DT
Active trans-plasma membrane water cycling in yeast is revealed by NMR.	/pubmed/22261073	Zhang Y, Poirier-Quinot M, Springer CS Jr, Balschi JA.	Biophys J. 2011 Dec 7;101(11):2833-42.	Biophys J. 2011	PubMed	citation	PMID:22261073	pubmed	22261073	create date:2012/01/21 | first author:Zhang Y
Zn(++) Binding Disrupts the Asp(23)-Lys(28) Salt Bridge without Altering the Hairpin-Shaped Cross-β Structure of Aβ(42) Amyloid Aggregates.	/pubmed/22261072	Mithu VS, Sarkar B, Bhowmik D, Chandrakesan M, Maiti S, Madhu PK.	Biophys J. 2011 Dec 7;101(11):2825-32.	Biophys J. 2011	PubMed	citation	PMID:22261072	pubmed	22261072	create date:2012/01/21 | first author:Mithu VS
Crystal Structure of a Trapped Catalytic Intermediate Suggests that Forced Atomic Proximity Drives the Catalysis of mIPS.	/pubmed/22261071	Neelon K, Roberts MF, Stec B.	Biophys J. 2011 Dec 7;101(11):2816-24.	Biophys J. 2011	PubMed	citation	PMID:22261071	pubmed	22261071	create date:2012/01/21 | first author:Neelon K
Analyzing the homeostasis of signaling proteins by a combination of Western blot and fluorescence correlation spectroscopy.	/pubmed/22261070	Chung YD, Sinzinger MD, Bovee-Geurts P, Krause M, Dinkla S, Joosten I, Koopman WJ, Adjobo-Hermans MJ, Brock R.	Biophys J. 2011 Dec 7;101(11):2807-15.	Biophys J. 2011	PubMed	citation	PMID:22261070	pubmed	22261070	create date:2012/01/21 | first author:Chung YD
Salt effects on the conformational stability of the visual g-protein-coupled receptor rhodopsin.	/pubmed/22261069	Reyes-Alcaraz A, Martínez-Archundia M, Ramon E, Garriga P.	Biophys J. 2011 Dec 7;101(11):2798-806.	Biophys J. 2011	PubMed	citation	PMID:22261069	pubmed	22261069	create date:2012/01/21 | first author:Reyes-Alcaraz A
Nucleation of sickle hemoglobin mixed with hemoglobin a: experimental and theoretical studies of hybrid-forming mixtures.	/pubmed/22261068	Rotter M, Yosmanovich D, Briehl RW, Kwong S, Ferrone FA.	Biophys J. 2011 Dec 7;101(11):2790-7.	Biophys J. 2011	PubMed	citation	PMID:22261068	pubmed	22261068	create date:2012/01/21 | first author:Rotter M
Crowding induces differences in the diffusion of thermophilic and mesophilic proteins: a new look at neutron scattering results.	/pubmed/22261067	Marcos E, Mestres P, Crehuet R.	Biophys J. 2011 Dec 7;101(11):2782-9.	Biophys J. 2011	PubMed	citation	PMID:22261067	pubmed	22261067	create date:2012/01/21 | first author:Marcos E
Improving protein template recognition by using small-angle x-ray scattering profiles.	/pubmed/22261066	Dos Reis MA, Aparicio R, Zhang Y.	Biophys J. 2011 Dec 7;101(11):2770-81.	Biophys J. 2011	PubMed	citation	PMID:22261066	pubmed	22261066	create date:2012/01/21 | first author:Dos Reis MA
The loop 5 element structurally and kinetically coordinates dimers of the human Kinesin-5, eg5.	/pubmed/22261065	Waitzman JS, Larson AG, Cochran JC, Naber N, Cooke R, Jon Kull F, Pate E, Rice SE.	Biophys J. 2011 Dec 7;101(11):2760-9.	Biophys J. 2011	PubMed	citation	PMID:22261065	pubmed	22261065	create date:2012/01/21 | first author:Waitzman JS
A structural perspective on the dynamics of Kinesin motors.	/pubmed/22261064	Hyeon C, Onuchic JN.	Biophys J. 2011 Dec 7;101(11):2749-59.	Biophys J. 2011	PubMed	citation	PMID:22261064	pubmed	22261064	create date:2012/01/21 | first author:Hyeon C
Quasiperiodic distribution of rigor cross-bridges along a reconstituted thin filament in a skeletal myofibril.	/pubmed/22261063	Suzuki M, Ishiwata S.	Biophys J. 2011 Dec 7;101(11):2740-8.	Biophys J. 2011	PubMed	citation	PMID:22261063	pubmed	22261063	create date:2012/01/21 | first author:Suzuki M
EphA2 Receptor Activation by Monomeric Ephrin-A1 on Supported Membranes.	/pubmed/22261062	Xu Q, Lin WC, Petit RS, Groves JT.	Biophys J. 2011 Dec 7;101(11):2731-9.	Biophys J. 2011	PubMed	citation	PMID:22261062	pubmed	22261062	create date:2012/01/21 | first author:Xu Q
Solid character of membrane ceramides: a surface rheology study of their mixtures with sphingomyelin.	/pubmed/22261061	Catapano ER, Arriaga LR, Espinosa G, Monroy F, Langevin D, López-Montero I.	Biophys J. 2011 Dec 7;101(11):2721-30.	Biophys J. 2011	PubMed	citation	PMID:22261061	pubmed	22261061	create date:2012/01/21 | first author:Catapano ER
Self-segregation of myelin membrane lipids in model membranes.	/pubmed/22261060	Yurlova L, Kahya N, Aggarwal S, Kaiser HJ, Chiantia S, Bakhti M, Pewzner-Jung Y, Ben-David O, Futerman AH, Brügger B, Simons M.	Biophys J. 2011 Dec 7;101(11):2713-20.	Biophys J. 2011	PubMed	citation	PMID:22261060	pubmed	22261060	create date:2012/01/21 | first author:Yurlova L
Water adsorption isotherms of lipids.	/pubmed/22261059	Marsh D.	Biophys J. 2011 Dec 7;101(11):2704-12.	Biophys J. 2011	PubMed	citation	PMID:22261059	pubmed	22261059	create date:2012/01/21 | first author:Marsh D
Intermembrane docking reactions are regulated by membrane curvature.	/pubmed/22261058	Kunding AH, Mortensen MW, Christensen SM, Bhatia VK, Makarov I, Metzler R, Stamou D.	Biophys J. 2011 Dec 7;101(11):2693-703.	Biophys J. 2011	PubMed	citation	PMID:22261058	pubmed	22261058	create date:2012/01/21 | first author:Kunding AH
The Effect of Environment on the Recognition and Binding of Vancomycin to Native and Resistant Forms of Lipid II.	/pubmed/22261057	Jia Z, O'Mara ML, Zuegg J, Cooper MA, Mark AE.	Biophys J. 2011 Dec 7;101(11):2684-92.	Biophys J. 2011	PubMed	citation	PMID:22261057	pubmed	22261057	create date:2012/01/21 | first author:Jia Z
Rapid assembly of a multimeric membrane protein pore.	/pubmed/22261056	Thompson JR, Cronin B, Bayley H, Wallace MI.	Biophys J. 2011 Dec 7;101(11):2679-83.	Biophys J. 2011	PubMed	citation	PMID:22261056	pubmed	22261056	create date:2012/01/21 | first author:Thompson JR
Permeation and block of the kv1.2 channel examined using brownian and molecular dynamics.	/pubmed/22261055	Gordon D, Chung SH.	Biophys J. 2011 Dec 7;101(11):2671-8.	Biophys J. 2011	PubMed	citation	PMID:22261055	pubmed	22261055	create date:2012/01/21 | first author:Gordon D
Single-Channel Monitoring of Reversible L-Type Ca(2+) Channel Ca(V)α(1)-Ca(V)β Subunit Interaction.	/pubmed/22261054	Jangsangthong W, Kuzmenkina E, Böhnke AK, Herzig S.	Biophys J. 2011 Dec 7;101(11):2661-70.	Biophys J. 2011	PubMed	citation	PMID:22261054	pubmed	22261054	create date:2012/01/21 | first author:Jangsangthong W
Modeling the binding of three toxins to the voltage-gated potassium channel (kv1.3).	/pubmed/22261053	Chen R, Robinson A, Gordon D, Chung SH.	Biophys J. 2011 Dec 7;101(11):2652-60.	Biophys J. 2011	PubMed	citation	PMID:22261053	pubmed	22261053	create date:2012/01/21 | first author:Chen R
Modeling ion channels in the gigaseal.	/pubmed/22261052	Bae C, Markin V, Suchyna T, Sachs F.	Biophys J. 2011 Dec 7;101(11):2645-51.	Biophys J. 2011	PubMed	citation	PMID:22261052	pubmed	22261052	create date:2012/01/21 | first author:Bae C
Timescales of IP(3)-Evoked Ca(2+) Spikes Emerge from Ca(2+) Puffs Only at the Cellular Level.	/pubmed/22261051	Thurley K, Smith IF, Tovey SC, Taylor CW, Parker I, Falcke M.	Biophys J. 2011 Dec 7;101(11):2638-44.	Biophys J. 2011	PubMed	citation	PMID:22261051	pubmed	22261051	create date:2012/01/21 | first author:Thurley K
In situ mechanical analysis of myofibrillar perturbation and aging on soft, bilayered Drosophila myocardium.	/pubmed/22261050	Kaushik G, Fuhrmann A, Cammarato A, Engler AJ.	Biophys J. 2011 Dec 7;101(11):2629-37.	Biophys J. 2011	PubMed	citation	PMID:22261050	pubmed	22261050	create date:2012/01/21 | first author:Kaushik G
Measuring traction forces of motile dendritic cells on micropost arrays.	/pubmed/22261049	Ricart BG, Yang MT, Hunter CA, Chen CS, Hammer DA.	Biophys J. 2011 Dec 7;101(11):2620-8.	Biophys J. 2011	PubMed	citation	PMID:22261049	pubmed	22261049	create date:2012/01/21 | first author:Ricart BG
Müller Glial Cell-Provided Cellular Light Guidance through the Vital Guinea-Pig Retina.	/pubmed/22261048	Agte S, Junek S, Matthias S, Ulbricht E, Erdmann I, Wurm A, Schild D, Käs JA, Reichenbach A.	Biophys J. 2011 Dec 7;101(11):2611-9.	Biophys J. 2011	PubMed	citation	PMID:22261048	pubmed	22261048	create date:2012/01/21 | first author:Agte S
A three-dimensional simulation model of cardiomyocyte integrating excitation-contraction coupling and metabolism.	/pubmed/22261047	Hatano A, Okada J, Washio T, Hisada T, Sugiura S.	Biophys J. 2011 Dec 7;101(11):2601-10.	Biophys J. 2011	PubMed	citation	PMID:22261047	pubmed	22261047	create date:2012/01/21 | first author:Hatano A
Activated STAT1 Transcription Factors Conduct Distinct Saltatory Movements in the Cell Nucleus.	/pubmed/22261046	Speil J, Baumgart E, Siebrasse JP, Veith R, Vinkemeier U, Kubitscheck U.	Biophys J. 2011 Dec 7;101(11):2592-600.	Biophys J. 2011	PubMed	citation	PMID:22261046	pubmed	22261046	create date:2012/01/21 | first author:Speil J
PDCD5-Regulated Cell Fate Decision after Ultraviolet-Irradiation-Induced DNA Damage.	/pubmed/22261045	Zhuge C, Chang Y, Li Y, Chen Y, Lei J.	Biophys J. 2011 Dec 7;101(11):2582-91.	Biophys J. 2011	PubMed	citation	PMID:22261045	pubmed	22261045	create date:2012/01/21 | first author:Zhuge C
Substrate-Dependent Control of ERK Phosphorylation Can Lead to Oscillations.	/pubmed/22261044	Liu P, Kevrekidis IG, Shvartsman SY.	Biophys J. 2011 Dec 7;101(11):2572-81.	Biophys J. 2011	PubMed	citation	PMID:22261044	pubmed	22261044	create date:2012/01/21 | first author:Liu P
Effective models of periodically driven networks.	/pubmed/22261043	Shulman J, Seemann L, Gunaratne GH.	Biophys J. 2011 Dec 7;101(11):2563-71.	Biophys J. 2011	PubMed	citation	PMID:22261043	pubmed	22261043	create date:2012/01/21 | first author:Shulman J
The Layered Structure of Coronary Adventitia under Mechanical Load.	/pubmed/22261042	Chen H, Liu Y, Slipchenko MN, Zhao X, Cheng JX, Kassab GS.	Biophys J. 2011 Dec 7;101(11):2555-62.	Biophys J. 2011	PubMed	citation	PMID:22261042	pubmed	22261042	create date:2012/01/21 | first author:Chen H
Hot and crowded: new insights into the dynamics of thermophilic enzymes from multiscale modeling.	/pubmed/22261041	Heyden M, Tobias DJ.	Biophys J. 2011 Dec 7;101(11):2553-4. No abstract available.	Biophys J. 2011	PubMed	citation	PMID:22261041	pubmed	22261041	create date:2012/01/21 | first author:Heyden M
Direct measurement of the mechanical properties of lipid phases in supported bilayers.	/pubmed/22225813	Picas L, Rico F, Scheuring S.	Biophys J. 2012 Jan 4;102(1):L01-3. Epub 2012 Jan 3.	Biophys J. 2012	PubMed	citation	PMID:22225813	pubmed	22225813	create date:2012/01/10 | first author:Picas L
Distribution of sialic acids on mucins and gels: a defense mechanism.	/pubmed/22225812	Baos SC, Phillips DB, Wildling L, McMaster TJ, Berry M.	Biophys J. 2012 Jan 4;102(1):176-84. Epub 2012 Jan 3.	Biophys J. 2012	PubMed	citation	PMID:22225812	pubmed	22225812	create date:2012/01/10 | first author:Baos SC
α-α Cross-Links Increase Fibrin Fiber Elasticity and Stiffness.	/pubmed/22225811	Helms CC, Ariëns RA, Uitte de Willige S, Standeven KF, Guthold M.	Biophys J. 2012 Jan 4;102(1):168-75. Epub 2012 Jan 3.	Biophys J. 2012	PubMed	citation	PMID:22225811	pubmed	22225811	create date:2012/01/10 | first author:Helms CC
Energy landscape of the prion protein helix 1 probed by metadynamics and NMR.	/pubmed/22225810	Camilloni C, Schaal D, Schweimer K, Schwarzinger S, De Simone A.	Biophys J. 2012 Jan 4;102(1):158-67. Epub 2012 Jan 3.	Biophys J. 2012	PubMed	citation	PMID:22225810	pubmed	22225810	create date:2012/01/10 | first author:Camilloni C
The Role of Gln(61) in HRas GTP Hydrolysis: A Quantum Mechanics/Molecular Mechanics Study.	/pubmed/22225809	Martín-García F, Mendieta-Moreno JI, López-Viñas E, Gómez-Puertas P, Mendieta J.	Biophys J. 2012 Jan 4;102(1):152-7. Epub 2012 Jan 3.	Biophys J. 2012	PubMed	citation	PMID:22225809	pubmed	22225809	create date:2012/01/10 | first author:Martín-García F
Discrete molecular dynamics distinguishes nativelike binding poses from decoys in difficult targets.	/pubmed/22225808	Proctor EA, Yin S, Tropsha A, Dokholyan NV.	Biophys J. 2012 Jan 4;102(1):144-51. Epub 2012 Jan 3.	Biophys J. 2012	PubMed	citation	PMID:22225808	pubmed	22225808	create date:2012/01/10 | first author:Proctor EA
NMR solution structure of rat aβ(1-16): toward understanding the mechanism of rats' resistance to Alzheimer's disease.	/pubmed/22225807	Istrate AN, Tsvetkov PO, Mantsyzov AB, Kulikova AA, Kozin SA, Makarov AA, Polshakov VI.	Biophys J. 2012 Jan 4;102(1):136-43. Epub 2012 Jan 3.	Biophys J. 2012	PubMed	citation	PMID:22225807	pubmed	22225807	create date:2012/01/10 | first author:Istrate AN
Role of channel lysines and the push through a one-way valve" mechanism of the viral DNA packaging motor."	/pubmed/22225806	Fang H, Jing P, Haque F, Guo P.	Biophys J. 2012 Jan 4;102(1):127-35. Epub 2012 Jan 3.	Biophys J. 2012	PubMed	citation	PMID:22225806	pubmed	22225806	create date:2012/01/10 | first author:Fang H
Pressure-accelerated dissociation of amyloid fibrils in wild-type hen lysozyme.	/pubmed/22225805	Shah BR, Maeno A, Matsuo H, Tachibana H, Akasaka K.	Biophys J. 2012 Jan 4;102(1):121-6. Epub 2012 Jan 3.	Biophys J. 2012	PubMed	citation	PMID:22225805	pubmed	22225805	create date:2012/01/10 | first author:Shah BR
Molecular Dynamics Simulation of Shear- and Stretch-Induced Dissociation of P-Selectin/PSGL-1 Complex.	/pubmed/22225804	Kang Y, Lü S, Ren P, Huo B, Long M.	Biophys J. 2012 Jan 4;102(1):112-20. Epub 2012 Jan 3.	Biophys J. 2012	PubMed	citation	PMID:22225804	pubmed	22225804	create date:2012/01/10 | first author:Kang Y
A kinetic zipper model with intrachain interactions applied to nucleic Acid hairpin folding kinetics.	/pubmed/22225803	Kuznetsov SV, Ansari A.	Biophys J. 2012 Jan 4;102(1):101-11. Epub 2012 Jan 3.	Biophys J. 2012	PubMed	citation	PMID:22225803	pubmed	22225803	create date:2012/01/10 | first author:Kuznetsov SV
Bandpass filtering of DNA elastic modes using confinement and tension.	/pubmed/22225802	Lin J, Persson F, Fritzsche J, Tegenfeldt JO, Saleh OA.	Biophys J. 2012 Jan 4;102(1):96-100. Epub 2012 Jan 3.	Biophys J. 2012	PubMed	citation	PMID:22225802	pubmed	22225802	create date:2012/01/10 | first author:Lin J
Title	URL	Description	Details	ShortDetails	Resource	Type	Identifiers	Db	EntrezUID	Properties
Quantitative analysis of the nanopore translocation dynamics of simple structured polynucleotides.	/pubmed/22225801	Schink S, Renner S, Alim K, Arnaut V, Simmel FC, Gerland U.	Biophys J. 2012 Jan 4;102(1):85-95. Epub 2012 Jan 3.	Biophys J. 2012	PubMed	citation	PMID:22225801	pubmed	22225801	create date:2012/01/10 | first author:Schink S
Two-component coarse-grained molecular-dynamics model for the human erythrocyte membrane.	/pubmed/22225800	Li H, Lykotrafitis G.	Biophys J. 2012 Jan 4;102(1):75-84. Epub 2012 Jan 3.	Biophys J. 2012	PubMed	citation	PMID:22225800	pubmed	22225800	create date:2012/01/10 | first author:Li H
Force spectroscopy reveals the effect of different ions in the nanomechanical behavior of phospholipid model membranes: the case of potassium cation.	/pubmed/22225799	Redondo-Morata L, Oncins G, Sanz F.	Biophys J. 2012 Jan 4;102(1):66-74. Epub 2012 Jan 3.	Biophys J. 2012	PubMed	citation	PMID:22225799	pubmed	22225799	create date:2012/01/10 | first author:Redondo-Morata L
Lipid-protein interactions alter line tensions and domain size distributions in lung surfactant monolayers.	/pubmed/22225798	Dhar P, Eck E, Israelachvili JN, Lee DW, Min Y, Ramachandran A, Waring AJ, Zasadzinski JA.	Biophys J. 2012 Jan 4;102(1):56-65. Epub 2012 Jan 3.	Biophys J. 2012	PubMed	citation	PMID:22225798	pubmed	22225798	create date:2012/01/10 | first author:Dhar P
A novel phase of compressed bilayers that models the prestalk transition state of membrane fusion.	/pubmed/22225797	Qian S, Huang HW.	Biophys J. 2012 Jan 4;102(1):48-55. Epub 2012 Jan 3.	Biophys J. 2012	PubMed	citation	PMID:22225797	pubmed	22225797	create date:2012/01/10 | first author:Qian S
Protein Translocation through Tom40: Kinetics of Peptide Release.	/pubmed/22225796	Mahendran KR, Romero-Ruiz M, Schlösinger A, Winterhalter M, Nussberger S.	Biophys J. 2012 Jan 4;102(1):39-47. Epub 2012 Jan 3.	Biophys J. 2012	PubMed	citation	PMID:22225796	pubmed	22225796	create date:2012/01/10 | first author:Mahendran KR
Extracting surface activation time from the optically recorded action potential in three-dimensional myocardium.	/pubmed/22225795	Walton RD, Smith RM, Mitrea BG, White E, Bernus O, Pertsov AM.	Biophys J. 2012 Jan 4;102(1):30-8. Epub 2012 Jan 3.	Biophys J. 2012	PubMed	citation	PMID:22225795	pubmed	22225795	create date:2012/01/10 | first author:Walton RD
Stability and multiattractor dynamics of a toggle switch based on a two-stage model of stochastic gene expression.	/pubmed/22225794	Strasser M, Theis FJ, Marr C.	Biophys J. 2012 Jan 4;102(1):19-29. Epub 2012 Jan 3.	Biophys J. 2012	PubMed	citation	PMID:22225794	pubmed	22225794	create date:2012/01/10 | first author:Strasser M
Blood Clot Formation under Flow: The Importance of Factor XI Depends Strongly on Platelet Count.	/pubmed/22225793	Fogelson AL, Hussain YH, Leiderman K.	Biophys J. 2012 Jan 4;102(1):10-8. Epub 2012 Jan 3.	Biophys J. 2012	PubMed	citation	PMID:22225793	pubmed	22225793	create date:2012/01/10 | first author:Fogelson AL
Micro- and macrorheology of jellyfish extracellular matrix.	/pubmed/22225792	Gambini C, Abou B, Ponton A, Cornelissen AJ.	Biophys J. 2012 Jan 4;102(1):1-9. Epub 2012 Jan 3.	Biophys J. 2012	PubMed	citation	PMID:22225792	pubmed	22225792	create date:2012/01/10 | first author:Gambini C
Atomistic ensemble modeling and small-angle neutron scattering of intrinsically disordered protein complexes: applied to minichromosome maintenance protein.	/pubmed/22208199	Krueger S, Shin JH, Raghunandan S, Curtis JE, Kelman Z.	Biophys J. 2011 Dec 21;101(12):2999-3007. Epub 2011 Dec 20.	Biophys J. 2011	PubMed	citation	PMID:22208199	pubmed	22208199	create date:2012/01/03 | first author:Krueger S
Visual analysis of concerted cleavage by type IIF restriction enzyme SfiI in subsecond time region.	/pubmed/22208198	Suzuki Y, Gilmore JL, Yoshimura SH, Henderson RM, Lyubchenko YL, Takeyasu K.	Biophys J. 2011 Dec 21;101(12):2992-8. Epub 2011 Dec 20.	Biophys J. 2011	PubMed	citation	PMID:22208198	pubmed	22208198	create date:2012/01/03 | first author:Suzuki Y
Accurate flexible fitting of high-resolution protein structures to small-angle x-ray scattering data using a coarse-grained model with implicit hydration shell.	/pubmed/22208197	Zheng W, Tekpinar M.	Biophys J. 2011 Dec 21;101(12):2981-91. Epub 2011 Dec 20.	Biophys J. 2011	PubMed	citation	PMID:22208197	pubmed	22208197	create date:2012/01/03 | first author:Zheng W
Modulation of microtubule interprotofilament interactions by modified taxanes.	/pubmed/22208196	Matesanz R, Rodríguez-Salarichs J, Pera B, Canales A, Andreu JM, Jiménez-Barbero J, Bras W, Nogales A, Fang WS, Díaz JF.	Biophys J. 2011 Dec 21;101(12):2970-80. Epub 2011 Dec 20.	Biophys J. 2011	PubMed	citation	PMID:22208196	pubmed	22208196	create date:2012/01/03 | first author:Matesanz R
Optimized torsion-angle normal modes reproduce conformational changes more accurately than cartesian modes.	/pubmed/22208195	Bray JK, Weiss DR, Levitt M.	Biophys J. 2011 Dec 21;101(12):2966-9. Epub 2011 Dec 20.	Biophys J. 2011	PubMed	citation	PMID:22208195	pubmed	22208195	create date:2012/01/03 | first author:Bray JK
KL₄ peptide induces reversible collapse structures on multiple length scales in model lung surfactant.	/pubmed/22208194	Holten-Andersen N, Michael Henderson J, Walther FJ, Waring AJ, Ruchala P, Notter RH, Lee KY.	Biophys J. 2011 Dec 21;101(12):2957-65. Epub 2011 Dec 20.	Biophys J. 2011	PubMed	citation	PMID:22208194	pubmed	22208194	create date:2012/01/03 | first author:Holten-Andersen N
Effects of sphingosine 2N- and 3O-methylation on palmitoyl ceramide properties in bilayer membranes.	/pubmed/22208193	Maula T, Kurita M, Yamaguchi S, Yamamoto T, Katsumura S, Slotte JP.	Biophys J. 2011 Dec 21;101(12):2948-56. Epub 2011 Dec 20.	Biophys J. 2011	PubMed	citation	PMID:22208193	pubmed	22208193	create date:2012/01/03 | first author:Maula T
On the combined analysis of ²H and ¹⁵N/¹H solid-state NMR data for determination of transmembrane peptide orientation and dynamics.	/pubmed/22208192	Vostrikov VV, Grant CV, Opella SJ, Koeppe RE 2nd.	Biophys J. 2011 Dec 21;101(12):2939-47. Epub 2011 Dec 20.	Biophys J. 2011	PubMed	citation	PMID:22208192	pubmed	22208192	create date:2012/01/03 | first author:Vostrikov VV
Aqueous viscosity is the primary source of friction in lipidic pore dynamics.	/pubmed/22208191	Ryham R, Berezovik I, Cohen FS.	Biophys J. 2011 Dec 21;101(12):2929-38. Epub 2011 Dec 20.	Biophys J. 2011	PubMed	citation	PMID:22208191	pubmed	22208191	create date:2012/01/03 | first author:Ryham R
Nucleation and decay initiation are the stiffness-sensitive phases of focal adhesion maturation.	/pubmed/22208190	Walcott S, Kim DH, Wirtz D, Sun SX.	Biophys J. 2011 Dec 21;101(12):2919-28. Epub 2011 Dec 20.	Biophys J. 2011	PubMed	citation	PMID:22208190	pubmed	22208190	create date:2012/01/03 | first author:Walcott S
Cys-loop receptor channel blockers also block GLIC.	/pubmed/22208189	Alqazzaz M, Thompson AJ, Price KL, Breitinger HG, Lummis SC.	Biophys J. 2011 Dec 21;101(12):2912-8. Epub 2011 Dec 20.	Biophys J. 2011	PubMed	citation	PMID:22208189	pubmed	22208189	create date:2012/01/03 | first author:Alqazzaz M
Regulation of cell adhesion strength by peripheral focal adhesion distribution.	/pubmed/22208188	Elineni KK, Gallant ND.	Biophys J. 2011 Dec 21;101(12):2903-11. Epub 2011 Dec 20.	Biophys J. 2011	PubMed	citation	PMID:22208188	pubmed	22208188	create date:2012/01/03 | first author:Elineni KK
A multiscale investigation of repolarization variability and its role in cardiac arrhythmogenesis.	/pubmed/22208187	Pueyo E, Corrias A, Virág L, Jost N, Szél T, Varró A, Szentandrássy N, Nánási PP, Burrage K, Rodríguez B.	Biophys J. 2011 Dec 21;101(12):2892-902. Epub 2011 Dec 20.	Biophys J. 2011	PubMed	citation	PMID:22208187	pubmed	22208187	create date:2012/01/03 | first author:Pueyo E
Effects of macromolecular crowding on genetic networks.	/pubmed/22208186	Morelli MJ, Allen RJ, Wolde PR.	Biophys J. 2011 Dec 21;101(12):2882-91. Epub 2011 Dec 20.	Biophys J. 2011	PubMed	citation	PMID:22208186	pubmed	22208186	create date:2012/01/03 | first author:Morelli MJ
Cardiac bidomain bath-loading effects during arrhythmias: interaction with anatomical heterogeneity.	/pubmed/22208185	Bishop MJ, Vigmond E, Plank G.	Biophys J. 2011 Dec 21;101(12):2871-81. Epub 2011 Dec 20.	Biophys J. 2011	PubMed	citation	PMID:22208185	pubmed	22208185	create date:2012/01/03 | first author:Bishop MJ
Fluorescence correlation spectroscopy: past, present, future.	/pubmed/22208184	Elson EL.	Biophys J. 2011 Dec 21;101(12):2855-70. Epub 2011 Dec 20.	Biophys J. 2011	PubMed	citation	PMID:22208184	pubmed	22208184	create date:2012/01/03 | first author:Elson EL
Mechanosensing can result from adhesion molecule dynamics.	/pubmed/22098759	Krzyszczyk P, Wolgemuth CW.	Biophys J. 2011 Nov 16;101(10):L53-5. Epub 2011 Nov 15.	Biophys J. 2011	PubMed	citation	PMID:22098759	pubmed	22098759	create date:2011/11/22 | first author:Krzyszczyk P
An active photoreceptor intermediate revealed by in situ photoirradiated solid-state NMR spectroscopy.	/pubmed/22098758	Tomonaga Y, Hidaka T, Kawamura I, Nishio T, Ohsawa K, Okitsu T, Wada A, Sudo Y, Kamo N, Ramamoorthy A, Naito A.	Biophys J. 2011 Nov 16;101(10):L50-2. Epub 2011 Nov 15.	Biophys J. 2011	PubMed	citation	PMID:22098758	pubmed	22098758	create date:2011/11/22 | first author:Tomonaga Y
The coupled proton transport in the ClC-ec1 Cl(-)/H(+) antiporter.	/pubmed/22098757	Zhang Y, Voth GA.	Biophys J. 2011 Nov 16;101(10):L47-9. Epub 2011 Nov 15.	Biophys J. 2011	PubMed	citation	PMID:22098757	pubmed	22098757	create date:2011/11/22 | first author:Zhang Y
Structural diversity and changes in conformational equilibria of biantennary complex-type N-glycans in water revealed by replica-exchange molecular dynamics simulation.	/pubmed/22098756	Re S, Miyashita N, Yamaguchi Y, Sugita Y.	Biophys J. 2011 Nov 16;101(10):L44-6. Epub 2011 Nov 15.	Biophys J. 2011	PubMed	citation	PMID:22098756	pubmed	22098756	create date:2011/11/22 | first author:Re S
Replacement of C-terminal histidines uncouples membrane insertion and translocation in diphtheria toxin T-domain.	/pubmed/22098755	Rodnin MV, Kyrychenko A, Kienker P, Sharma O, Vargas-Uribe M, Collier RJ, Finkelstein A, Ladokhin AS.	Biophys J. 2011 Nov 16;101(10):L41-3. Epub 2011 Nov 15.	Biophys J. 2011	PubMed	citation	PMID:22098755	pubmed	22098755	create date:2011/11/22 | first author:Rodnin MV
Two-color STED microscopy of living synapses using a single laser-beam pair.	/pubmed/22098754	Tønnesen J, Nadrigny F, Willig KI, Wedlich-Söldner R, Nägerl UV.	Biophys J. 2011 Nov 16;101(10):2545-52. Epub 2011 Nov 15.	Biophys J. 2011	PubMed	citation	PMID:22098754	pubmed	22098754	create date:2011/11/22 | first author:Tønnesen J
Subdiffraction-limit study of Kaede diffusion and spatial distribution in live Escherichia coli.	/pubmed/22098753	Bakshi S, Bratton BP, Weisshaar JC.	Biophys J. 2011 Nov 16;101(10):2535-44. Epub 2011 Nov 15.	Biophys J. 2011	PubMed	citation	PMID:22098753	pubmed	22098753	create date:2011/11/22 | first author:Bakshi S
Improving the physical realism and structural accuracy of protein models by a two-step atomic-level energy minimization.	/pubmed/22098752	Xu D, Zhang Y.	Biophys J. 2011 Nov 16;101(10):2525-34. Epub 2011 Nov 15.	Biophys J. 2011	PubMed	citation	PMID:22098752	pubmed	22098752	create date:2011/11/22 | first author:Xu D
Molecular simulation uncovers the conformational space of the λ Cro dimer in solution.	/pubmed/22098751	Ahlstrom LS, Miyashita O.	Biophys J. 2011 Nov 16;101(10):2516-24. Epub 2011 Nov 15.	Biophys J. 2011	PubMed	citation	PMID:22098751	pubmed	22098751	create date:2011/11/22 | first author:Ahlstrom LS
Assembly of the Major Light-Harvesting Complex II in Lipid Nanodiscs.	/pubmed/22098750	Pandit A, Shirzad-Wasei N, Wlodarczyk LM, van Roon H, Boekema EJ, Dekker JP, de Grip WJ.	Biophys J. 2011 Nov 16;101(10):2507-15. Epub 2011 Nov 15.	Biophys J. 2011	PubMed	citation	PMID:22098750	pubmed	22098750	create date:2011/11/22 | first author:Pandit A
Kinetics of nanochain formation in a simplified model of amelogenin biomacromolecules.	/pubmed/22098749	Li W, Liu Y, Perez T, Gunton JD, Sorensen CM, Chakrabarti A.	Biophys J. 2011 Nov 16;101(10):2502-6. Epub 2011 Nov 15.	Biophys J. 2011	PubMed	citation	PMID:22098749	pubmed	22098749	create date:2011/11/22 | first author:Li W
Spontaneous formation of twisted Aβ(16-22) fibrils in large-scale molecular-dynamics simulations.	/pubmed/22098748	Cheon M, Chang I, Hall CK.	Biophys J. 2011 Nov 16;101(10):2493-501. Epub 2011 Nov 15.	Biophys J. 2011	PubMed	citation	PMID:22098748	pubmed	22098748	create date:2011/11/22 | first author:Cheon M
Experimentally derived structural constraints for amyloid fibrils of wild-type transthyretin.	/pubmed/22098747	Bateman DA, Tycko R, Wickner RB.	Biophys J. 2011 Nov 16;101(10):2485-92. Epub 2011 Nov 15.	Biophys J. 2011	PubMed	citation	PMID:22098747	pubmed	22098747	create date:2011/11/22 | first author:Bateman DA
A theoretical model for the dynamic structure of hepatitis B nucleocapsid.	/pubmed/22098746	Meng D, Hjelm RP, Hu J, Wu J.	Biophys J. 2011 Nov 16;101(10):2476-84. Epub 2011 Nov 15.	Biophys J. 2011	PubMed	citation	PMID:22098746	pubmed	22098746	create date:2011/11/22 | first author:Meng D
Nonspecific transcription-factor-DNA binding influences nucleosome occupancy in yeast.	/pubmed/22098745	Afek A, Sela I, Musa-Lempel N, Lukatsky DB.	Biophys J. 2011 Nov 16;101(10):2465-75. Epub 2011 Nov 15.	Biophys J. 2011	PubMed	citation	PMID:22098745	pubmed	22098745	create date:2011/11/22 | first author:Afek A
Substrate stiffness increases twitch power of neonatal cardiomyocytes in correlation with changes in myofibril structure and intracellular calcium.	/pubmed/22098744	Rodriguez AG, Han SJ, Regnier M, Sniadecki NJ.	Biophys J. 2011 Nov 16;101(10):2455-64. Epub 2011 Nov 15.	Biophys J. 2011	PubMed	citation	PMID:22098744	pubmed	22098744	create date:2011/11/22 | first author:Rodriguez AG
Millisecond-scale biochemical response to change in strain.	/pubmed/22098743	Bickham DC, West TG, Webb MR, Woledge RC, Curtin NA, Ferenczi MA.	Biophys J. 2011 Nov 16;101(10):2445-54. Epub 2011 Nov 15.	Biophys J. 2011	PubMed	citation	PMID:22098743	pubmed	22098743	create date:2011/11/22 | first author:Bickham DC
A conformational transition in the myosin VI converter contributes to the variable step size.	/pubmed/22098742	Ovchinnikov V, Cecchini M, Vanden-Eijnden E, Karplus M.	Biophys J. 2011 Nov 16;101(10):2436-44. Epub 2011 Nov 15.	Biophys J. 2011	PubMed	citation	PMID:22098742	pubmed	22098742	create date:2011/11/22 | first author:Ovchinnikov V
Membrane-proximal external HIV-1 gp41 motif adapted for destabilizing the highly rigid viral envelope.	/pubmed/22098741	Apellániz B, Ivankin A, Nir S, Gidalevitz D, Nieva JL.	Biophys J. 2011 Nov 16;101(10):2426-35. Epub 2011 Nov 15.	Biophys J. 2011	PubMed	citation	PMID:22098741	pubmed	22098741	create date:2011/11/22 | first author:Apellániz B
Measurement of lipid nanodomain (raft) formation and size in sphingomyelin/POPC/cholesterol vesicles shows TX-100 and transmembrane helices increase domain size by coalescing preexisting nanodomains but do not induce domain formation.	/pubmed/22098740	Pathak P, London E.	Biophys J. 2011 Nov 16;101(10):2417-25. Epub 2011 Nov 15.	Biophys J. 2011	PubMed	citation	PMID:22098740	pubmed	22098740	create date:2011/11/22 | first author:Pathak P
Tryptophan scanning mutagenesis of the first transmembrane domain of the innexin Shaking-B(Lethal).	/pubmed/22098739	Depriest A, Phelan P, Martha Skerrett I.	Biophys J. 2011 Nov 16;101(10):2408-16. Epub 2011 Nov 15.	Biophys J. 2011	PubMed	citation	PMID:22098739	pubmed	22098739	create date:2011/11/22 | first author:Depriest A
Simulations of the alternating access mechanism of the sodium symporter Mhp1.	/pubmed/22098738	Adelman JL, Dale AL, Zwier MC, Bhatt D, Chong LT, Zuckerman DM, Grabe M.	Biophys J. 2011 Nov 16;101(10):2399-407. Epub 2011 Nov 15.	Biophys J. 2011	PubMed	citation	PMID:22098738	pubmed	22098738	create date:2011/11/22 | first author:Adelman JL
GluN1-specific redox effects on the kinetic mechanism of NMDA receptor activation.	/pubmed/22098737	Talukder I, Kazi R, Wollmuth LP.	Biophys J. 2011 Nov 16;101(10):2389-98. Epub 2011 Nov 15.	Biophys J. 2011	PubMed	citation	PMID:22098737	pubmed	22098737	create date:2011/11/22 | first author:Talukder I
Free energy simulations of ligand binding to the aspartate transporter Glt(Ph).	/pubmed/22098736	Heinzelmann G, Baştuğ T, Kuyucak S.	Biophys J. 2011 Nov 16;101(10):2380-8. Epub 2011 Nov 15.	Biophys J. 2011	PubMed	citation	PMID:22098736	pubmed	22098736	create date:2011/11/22 | first author:Heinzelmann G
Title	URL	Description	Details	ShortDetails	Resource	Type	Identifiers	Db	EntrezUID	Properties
How does stochastic ryanodine receptor-mediated Ca leak fail to initiate a Ca spark?	/pubmed/22098735	Sato D, Bers DM.	Biophys J. 2011 Nov 16;101(10):2370-9. Epub 2011 Nov 15.	Biophys J. 2011	PubMed	citation	PMID:22098735	pubmed	22098735	create date:2011/11/22 | first author:Sato D
Single cell analysis of ligand binding and complex formation of interleukin-4 receptor subunits.	/pubmed/22098734	Weidemann T, Worch R, Kurgonaite K, Hintersteiner M, Bökel C, Schwille P.	Biophys J. 2011 Nov 16;101(10):2360-9. Epub 2011 Nov 15.	Biophys J. 2011	PubMed	citation	PMID:22098734	pubmed	22098734	create date:2011/11/22 | first author:Weidemann T
Quantal regulation and exocytosis of platelet dense-body granules.	/pubmed/22098733	Ge S, Woo E, Haynes CL.	Biophys J. 2011 Nov 16;101(10):2351-9. Epub 2011 Nov 15.	Biophys J. 2011	PubMed	citation	PMID:22098733	pubmed	22098733	create date:2011/11/22 | first author:Ge S
Native ultrastructure of the red cell cytoskeleton by cryo-electron tomography.	/pubmed/22098732	Nans A, Mohandas N, Stokes DL.	Biophys J. 2011 Nov 16;101(10):2341-50. Epub 2011 Nov 15.	Biophys J. 2011	PubMed	citation	PMID:22098732	pubmed	22098732	create date:2011/11/22 | first author:Nans A
Noise underlies switching behavior of the bacterial flagellum.	/pubmed/22098731	Park H, Oikonomou P, Guet CC, Cluzel P.	Biophys J. 2011 Nov 16;101(10):2336-40. Epub 2011 Nov 15.	Biophys J. 2011	PubMed	citation	PMID:22098731	pubmed	22098731	create date:2011/11/22 | first author:Park H
Coding design of positional information for robust morphogenesis.	/pubmed/22098730	Morishita Y, Iwasa Y.	Biophys J. 2011 Nov 16;101(10):2324-35. Epub 2011 Nov 15.	Biophys J. 2011	PubMed	citation	PMID:22098730	pubmed	22098730	create date:2011/11/22 | first author:Morishita Y
Trafficking coordinate description of intracellular transport control of signaling networks.	/pubmed/22098729	Vilar JM, Saiz L.	Biophys J. 2011 Nov 16;101(10):2315-23. Epub 2011 Nov 15.	Biophys J. 2011	PubMed	citation	PMID:22098729	pubmed	22098729	create date:2011/11/22 | first author:Vilar JM
Poroelasticity of cartilage at the nanoscale.	/pubmed/22067171	Nia HT, Han L, Li Y, Ortiz C, Grodzinsky A.	Biophys J. 2011 Nov 2;101(9):2304-13. Epub 2011 Nov 1.	Biophys J. 2011	PubMed	citation	PMID:22067171	pubmed	22067171	create date:2011/11/10 | first author:Nia HT
DNA multiphoton absorption generates localized damage for studying repair dynamics in live cells.	/pubmed/22067170	Daddysman MK, Fecko CJ.	Biophys J. 2011 Nov 2;101(9):2294-303. Epub 2011 Nov 1.	Biophys J. 2011	PubMed	citation	PMID:22067170	pubmed	22067170	create date:2011/11/10 | first author:Daddysman MK
Quantification of fluorophore copy number from intrinsic fluctuations during fluorescence photobleaching.	/pubmed/22067169	Nayak CR, Rutenberg AD.	Biophys J. 2011 Nov 2;101(9):2284-93. Epub 2011 Nov 1.	Biophys J. 2011	PubMed	citation	PMID:22067169	pubmed	22067169	create date:2011/11/10 | first author:Nayak CR
Analysis of aquaporin-mediated diffusional water permeability by coherent anti-stokes Raman scattering microscopy.	/pubmed/22067168	Ibata K, Takimoto S, Morisaku T, Miyawaki A, Yasui M.	Biophys J. 2011 Nov 2;101(9):2277-83. Epub 2011 Nov 1.	Biophys J. 2011	PubMed	citation	PMID:22067168	pubmed	22067168	create date:2011/11/10 | first author:Ibata K
Carbon nanotube inhibits the formation of β-sheet-rich oligomers of the Alzheimer's amyloid-β(16-22) peptide.	/pubmed/22067167	Li H, Luo Y, Derreumaux P, Wei G.	Biophys J. 2011 Nov 2;101(9):2267-76. Epub 2011 Nov 1.	Biophys J. 2011	PubMed	citation	PMID:22067167	pubmed	22067167	create date:2011/11/10 | first author:Li H
Distinct hydration properties of wild-type and familial point mutant A53T of α-synuclein associated with Parkinson's disease.	/pubmed/22067166	Hazy E, Bokor M, Kalmar L, Gelencser A, Kamasa P, Han KH, Tompa K, Tompa P.	Biophys J. 2011 Nov 2;101(9):2260-6. Epub 2011 Nov 1.	Biophys J. 2011	PubMed	citation	PMID:22067166	pubmed	22067166	create date:2011/11/10 | first author:Hazy E
Smoothing protein energy landscapes by integrating folding models with structure prediction.	/pubmed/22067165	Pritchard-Bell A, Shell MS.	Biophys J. 2011 Nov 2;101(9):2251-9. Epub 2011 Nov 1.	Biophys J. 2011	PubMed	citation	PMID:22067165	pubmed	22067165	create date:2011/11/10 | first author:Pritchard-Bell A
Segmental polymorphism in a functional amyloid.	/pubmed/22067164	Hu KN, McGlinchey RP, Wickner RB, Tycko R.	Biophys J. 2011 Nov 2;101(9):2242-50. Epub 2011 Nov 1.	Biophys J. 2011	PubMed	citation	PMID:22067164	pubmed	22067164	create date:2011/11/10 | first author:Hu KN
Size distribution of amyloid nanofibrils.	/pubmed/22067163	Cabriolu R, Kashchiev D, Auer S.	Biophys J. 2011 Nov 2;101(9):2232-41. Epub 2011 Nov 1.	Biophys J. 2011	PubMed	citation	PMID:22067163	pubmed	22067163	create date:2011/11/10 | first author:Cabriolu R
Base-flipping mechanism in postmismatch recognition by MutS.	/pubmed/22067162	Law SM, Feig M.	Biophys J. 2011 Nov 2;101(9):2223-31. Epub 2011 Nov 1.	Biophys J. 2011	PubMed	citation	PMID:22067162	pubmed	22067162	create date:2011/11/10 | first author:Law SM
Characterizing and controlling the motion of ssDNA in a solid-state nanopore.	/pubmed/22067161	Luan B, Martyna G, Stolovitzky G.	Biophys J. 2011 Nov 2;101(9):2214-22. Epub 2011 Nov 1.	Biophys J. 2011	PubMed	citation	PMID:22067161	pubmed	22067161	create date:2011/11/10 | first author:Luan B
Calcium and stretch activation modulate power generation in Drosophila flight muscle.	/pubmed/22067160	Wang Q, Zhao C, Swank DM.	Biophys J. 2011 Nov 2;101(9):2207-13. Epub 2011 Nov 1.	Biophys J. 2011	PubMed	citation	PMID:22067160	pubmed	22067160	create date:2011/11/10 | first author:Wang Q
A Change in the radius of rotation of F1-ATPase indicates a tilting motion of the central shaft.	/pubmed/22067159	Sugawa M, Okada KA, Masaike T, Nishizaka T.	Biophys J. 2011 Nov 2;101(9):2201-6. Epub 2011 Nov 1.	Biophys J. 2011	PubMed	citation	PMID:22067159	pubmed	22067159	create date:2011/11/10 | first author:Sugawa M
Crowding of molecular motors determines microtubule depolymerization.	/pubmed/22067158	Reese L, Melbinger A, Frey E.	Biophys J. 2011 Nov 2;101(9):2190-200. Epub 2011 Nov 1.	Biophys J. 2011	PubMed	citation	PMID:22067158	pubmed	22067158	create date:2011/11/10 | first author:Reese L
Crystal structure of a phosphorylated light chain domain of scallop smooth-muscle myosin.	/pubmed/22067157	Kumar VS, O'Neall-Hennessey E, Reshetnikova L, Brown JH, Robinson H, Szent-Györgyi AG, Cohen C.	Biophys J. 2011 Nov 2;101(9):2185-9. Epub 2011 Nov 1.	Biophys J. 2011	PubMed	citation	PMID:22067157	pubmed	22067157	create date:2011/11/10 | first author:Kumar VS
Divalent cation-dependent formation of electrostatic PIP2 clusters in lipid monolayers.	/pubmed/22067156	Ellenbroek WG, Wang YH, Christian DA, Discher DE, Janmey PA, Liu AJ.	Biophys J. 2011 Nov 2;101(9):2178-84. Epub 2011 Nov 1.	Biophys J. 2011	PubMed	citation	PMID:22067156	pubmed	22067156	create date:2011/11/10 | first author:Ellenbroek WG
FRET detection of calmodulin binding to the cardiac RyR2 calcium release channel.	/pubmed/22067155	Guo T, Fruen BR, Nitu FR, Nguyen TD, Yang Y, Cornea RL, Bers DM.	Biophys J. 2011 Nov 2;101(9):2170-7. Epub 2011 Nov 1.	Biophys J. 2011	PubMed	citation	PMID:22067155	pubmed	22067155	create date:2011/11/10 | first author:Guo T
Bax forms two types of channels, one of which is voltage-gated.	/pubmed/22067154	Lin SH, Perera MN, Nguyen T, Datskovskiy D, Miles M, Colombini M.	Biophys J. 2011 Nov 2;101(9):2163-9. Epub 2011 Nov 1.	Biophys J. 2011	PubMed	citation	PMID:22067154	pubmed	22067154	create date:2011/11/10 | first author:Lin SH
Role of the KcsA channel cytoplasmic domain in pH-dependent gating.	/pubmed/22067153	Hirano M, Onishi Y, Yanagida T, Ide T.	Biophys J. 2011 Nov 2;101(9):2157-62. Epub 2011 Nov 1.	Biophys J. 2011	PubMed	citation	PMID:22067153	pubmed	22067153	create date:2011/11/10 | first author:Hirano M
Extracellular proton modulation of the cardiac voltage-gated sodium channel, Nav1.5.	/pubmed/22067152	Jones DK, Peters CH, Tolhurst SA, Claydon TW, Ruben PC.	Biophys J. 2011 Nov 2;101(9):2147-56. Epub 2011 Nov 1.	Biophys J. 2011	PubMed	citation	PMID:22067152	pubmed	22067152	create date:2011/11/10 | first author:Jones DK
Topographic modulation of the orientation and shape of cell nuclei and their influence on the measured elastic modulus of epithelial cells.	/pubmed/22067151	McKee CT, Raghunathan VK, Nealey PF, Russell P, Murphy CJ.	Biophys J. 2011 Nov 2;101(9):2139-46. Epub 2011 Nov 1.	Biophys J. 2011	PubMed	citation	PMID:22067151	pubmed	22067151	create date:2011/11/10 | first author:McKee CT
Focal adhesion kinase stabilizes the cytoskeleton.	/pubmed/22067150	Fabry B, Klemm AH, Kienle S, Schäffer TE, Goldmann WH.	Biophys J. 2011 Nov 2;101(9):2131-8. Epub 2011 Nov 1.	Biophys J. 2011	PubMed	citation	PMID:22067150	pubmed	22067150	create date:2011/11/10 | first author:Fabry B
Investigating circular dorsal ruffles through varying substrate stiffness and mathematical modeling.	/pubmed/22067149	Zeng Y, Lai T, Koh CG, LeDuc PR, Chiam KH.	Biophys J. 2011 Nov 2;101(9):2122-30. Epub 2011 Nov 1.	Biophys J. 2011	PubMed	citation	PMID:22067149	pubmed	22067149	create date:2011/11/10 | first author:Zeng Y
Permeabilized rat cardiomyocyte response demonstrates intracellular origin of diffusion obstacles.	/pubmed/22067148	Jepihhina N, Beraud N, Sepp M, Birkedal R, Vendelin M.	Biophys J. 2011 Nov 2;101(9):2112-21. Epub 2011 Nov 1.	Biophys J. 2011	PubMed	citation	PMID:22067148	pubmed	22067148	create date:2011/11/10 | first author:Jepihhina N
Linking flickering to waves and whole-cell oscillations in a mitochondrial network model.	/pubmed/22067147	Nivala M, Korge P, Nivala M, Weiss JN, Qu Z.	Biophys J. 2011 Nov 2;101(9):2102-11. Epub 2011 Nov 1.	Biophys J. 2011	PubMed	citation	PMID:22067147	pubmed	22067147	create date:2011/11/10 | first author:Nivala M
Quantitative modeling of membrane deformations by multihelical membrane proteins: application to G-protein coupled receptors.	/pubmed/22067146	Mondal S, Khelashvili G, Shan J, Andersen OS, Weinstein H.	Biophys J. 2011 Nov 2;101(9):2092-101. Epub 2011 Nov 1.	Biophys J. 2011	PubMed	citation	PMID:22067146	pubmed	22067146	create date:2011/11/10 | first author:Mondal S
Qualitative network modeling of the Myc-p53 control system of cell proliferation and differentiation.	/pubmed/22067145	Aguda BD, Kim Y, Kim HS, Friedman A, Fine HA.	Biophys J. 2011 Nov 2;101(9):2082-91. Epub 2011 Nov 1.	Biophys J. 2011	PubMed	citation	PMID:22067145	pubmed	22067145	create date:2011/11/10 | first author:Aguda BD
Characterization of Mg2+ inhibition of mitochondrial Ca2+ uptake by a mechanistic model of mitochondrial Ca2+ uniporter.	/pubmed/22067144	Pradhan RK, Qi F, Beard DA, Dash RK.	Biophys J. 2011 Nov 2;101(9):2071-81. Epub 2011 Nov 1.	Biophys J. 2011	PubMed	citation	PMID:22067144	pubmed	22067144	create date:2011/11/10 | first author:Pradhan RK
Vesicle fusion observed by content transfer across a tethered lipid bilayer.	/pubmed/22004762	Rawle RJ, van Lengerich B, Chung M, Bendix PM, Boxer SG.	Biophys J. 2011 Oct 19;101(8):L37-9.	Biophys J. 2011	PubMed	citation	PMID:22004762	pubmed	22004762	create date:2011/10/19 | first author:Rawle RJ
Modeling the hydration layer around proteins: applications to small- and wide-angle x-ray scattering.	/pubmed/22004761	Virtanen JJ, Makowski L, Sosnick TR, Freed KF.	Biophys J. 2011 Oct 19;101(8):2061-9.	Biophys J. 2011	PubMed	citation	PMID:22004761	pubmed	22004761	create date:2011/10/19 | first author:Virtanen JJ
GB1 is not a two-state folder: identification and characterization of an on-pathway intermediate.	/pubmed/22004760	Morrone A, Giri R, Toofanny RD, Travaglini-Allocatelli C, Brunori M, Daggett V, Gianni S.	Biophys J. 2011 Oct 19;101(8):2053-60.	Biophys J. 2011	PubMed	citation	PMID:22004760	pubmed	22004760	create date:2011/10/19 | first author:Morrone A
GOAP: a generalized orientation-dependent, all-atom statistical potential for protein structure prediction.	/pubmed/22004759	Zhou H, Skolnick J.	Biophys J. 2011 Oct 19;101(8):2043-52.	Biophys J. 2011	PubMed	citation	PMID:22004759	pubmed	22004759	create date:2011/10/19 | first author:Zhou H
Kinetic asymmetry of subunit exchange of homooligomeric protein as revealed by deuteration-assisted small-angle neutron scattering.	/pubmed/22004758	Sugiyama M, Kurimoto E, Yagi H, Mori K, Fukunaga T, Hirai M, Zaccai G, Kato K.	Biophys J. 2011 Oct 19;101(8):2037-42.	Biophys J. 2011	PubMed	citation	PMID:22004758	pubmed	22004758	create date:2011/10/19 | first author:Sugiyama M
The two-pathway model of the biological catch-bond as a limit of the allosteric model.	/pubmed/22004757	Pereverzev YV, Prezhdo E, Sokurenko EV.	Biophys J. 2011 Oct 19;101(8):2026-36.	Biophys J. 2011	PubMed	citation	PMID:22004757	pubmed	22004757	create date:2011/10/19 | first author:Pereverzev YV
Cationic state distribution over the P700 chlorophyll pair in photosystem I.	/pubmed/22004756	Saito K, Ishikita H.	Biophys J. 2011 Oct 19;101(8):2018-25.	Biophys J. 2011	PubMed	citation	PMID:22004756	pubmed	22004756	create date:2011/10/19 | first author:Saito K
Dynamics of protein folding and cofactor binding monitored by single-molecule force spectroscopy.	/pubmed/22004755	Cao Y, Li H.	Biophys J. 2011 Oct 19;101(8):2009-17.	Biophys J. 2011	PubMed	citation	PMID:22004755	pubmed	22004755	create date:2011/10/19 | first author:Cao Y
Dissecting DNA-histone interactions in the nucleosome by molecular dynamics simulations of DNA unwrapping.	/pubmed/22004754	Ettig R, Kepper N, Stehr R, Wedemann G, Rippe K.	Biophys J. 2011 Oct 19;101(8):1999-2008.	Biophys J. 2011	PubMed	citation	PMID:22004754	pubmed	22004754	create date:2011/10/19 | first author:Ettig R
Effects of site-specific guanine C8-modifications on an intramolecular DNA G-quadruplex.	/pubmed/22004753	Lech CJ, Cheow Lim JK, Wen Lim JM, Amrane S, Heddi B, Phan AT.	Biophys J. 2011 Oct 19;101(8):1987-98.	Biophys J. 2011	PubMed	citation	PMID:22004753	pubmed	22004753	create date:2011/10/19 | first author:Lech CJ
A conditional gating mechanism assures the integrity of the molecular force-sensor titin kinase.	/pubmed/22004752	Stahl SW, Puchner EM, Alexandrovich A, Gautel M, Gaub HE.	Biophys J. 2011 Oct 19;101(8):1978-86.	Biophys J. 2011	PubMed	citation	PMID:22004752	pubmed	22004752	create date:2011/10/19 | first author:Stahl SW
Mechanical unfolding of cardiac myosin binding protein-C by atomic force microscopy.	/pubmed/22004751	Karsai A, Kellermayer MS, Harris SP.	Biophys J. 2011 Oct 19;101(8):1968-77.	Biophys J. 2011	PubMed	citation	PMID:22004751	pubmed	22004751	create date:2011/10/19 | first author:Karsai A
Probing the lipid-protein interface using model transmembrane peptides with a covalently linked acyl chain.	/pubmed/22004750	Nyholm TK, van Duyl B, Rijkers DT, Liskamp RM, Killian JA.	Biophys J. 2011 Oct 19;101(8):1959-67.	Biophys J. 2011	PubMed	citation	PMID:22004750	pubmed	22004750	create date:2011/10/19 | first author:Nyholm TK
GxxxG motifs, phenylalanine, and cholesterol guide the self-association of transmembrane domains of ErbB2 receptors.	/pubmed/22004749	Prakash A, Janosi L, Doxastakis M.	Biophys J. 2011 Oct 19;101(8):1949-58.	Biophys J. 2011	PubMed	citation	PMID:22004749	pubmed	22004749	create date:2011/10/19 | first author:Prakash A
Toward rational design of protein detergent complexes: determinants of mixed micelles that are critical for the in vitro stabilization of a G-protein coupled receptor.	/pubmed/22004748	O'Malley MA, Helgeson ME, Wagner NJ, Robinson AS.	Biophys J. 2011 Oct 19;101(8):1938-48.	Biophys J. 2011	PubMed	citation	PMID:22004748	pubmed	22004748	create date:2011/10/19 | first author:O'Malley MA
Title	URL	Description	Details	ShortDetails	Resource	Type	Identifiers	Db	EntrezUID	Properties
Monte Carlo simulation of protein-induced lipid demixing in a membrane with interactions derived from experiment.	/pubmed/22004747	Almeida PF, Best A, Hinderliter A.	Biophys J. 2011 Oct 19;101(8):1930-7.	Biophys J. 2011	PubMed	citation	PMID:22004747	pubmed	22004747	create date:2011/10/19 | first author:Almeida PF
Effect of hydroperoxides on red blood cell membrane mechanical properties.	/pubmed/22004746	Hale JP, Winlove CP, Petrov PG.	Biophys J. 2011 Oct 19;101(8):1921-9.	Biophys J. 2011	PubMed	citation	PMID:22004746	pubmed	22004746	create date:2011/10/19 | first author:Hale JP
Lipid bilayer mechanics in a pipette with glass-bilayer adhesion.	/pubmed/22004745	Ursell T, Agrawal A, Phillips R.	Biophys J. 2011 Oct 19;101(8):1913-20.	Biophys J. 2011	PubMed	citation	PMID:22004745	pubmed	22004745	create date:2011/10/19 | first author:Ursell T
Isoflurane alters the structure and dynamics of GLIC.	/pubmed/22004744	Willenbring D, Liu LT, Mowrey D, Xu Y, Tang P.	Biophys J. 2011 Oct 19;101(8):1905-12.	Biophys J. 2011	PubMed	citation	PMID:22004744	pubmed	22004744	create date:2011/10/19 | first author:Willenbring D
Kinetics of luminal proton binding to the SR Ca-ATPase.	/pubmed/22004743	Fibich A, Apell HJ.	Biophys J. 2011 Oct 19;101(8):1896-904.	Biophys J. 2011	PubMed	citation	PMID:22004743	pubmed	22004743	create date:2011/10/19 | first author:Fibich A
The structural pathway for water permeation through sodium-glucose cotransporters.	/pubmed/22004742	Sasseville LJ, Cuervo JE, Lapointe JY, Noskov SY.	Biophys J. 2011 Oct 19;101(8):1887-95.	Biophys J. 2011	PubMed	citation	PMID:22004742	pubmed	22004742	create date:2011/10/19 | first author:Sasseville LJ
Magnetic manipulation of nanorods in the nucleus of living cells.	/pubmed/22004741	Celedon A, Hale CM, Wirtz D.	Biophys J. 2011 Oct 19;101(8):1880-6.	Biophys J. 2011	PubMed	citation	PMID:22004741	pubmed	22004741	create date:2011/10/19 | first author:Celedon A
Reversing nerve cell pathology by optimizing modulatory action on target ion channels.	/pubmed/22004740	Tigerholm J, Fransén E.	Biophys J. 2011 Oct 19;101(8):1871-9.	Biophys J. 2011	PubMed	citation	PMID:22004740	pubmed	22004740	create date:2011/10/19 | first author:Tigerholm J
Friction-controlled traction force in cell adhesion.	/pubmed/22004739	Pompe T, Kaufmann M, Kasimir M, Johne S, Glorius S, Renner L, Bobeth M, Pompe W, Werner C.	Biophys J. 2011 Oct 19;101(8):1863-70.	Biophys J. 2011	PubMed	citation	PMID:22004739	pubmed	22004739	create date:2011/10/19 | first author:Pompe T
Single-molecule measurements of dissociation rates and energy landscapes of binary trans snare complexes in parallel versus antiparallel orientation.	/pubmed/22004738	Liu W, Montana V, Parpura V, Mohideen U.	Biophys J. 2011 Oct 19;101(8):1854-62.	Biophys J. 2011	PubMed	citation	PMID:22004738	pubmed	22004738	create date:2011/10/19 | first author:Liu W
Chemically mediated mechanical expansion of the pollen tube cell wall.	/pubmed/22004737	Rojas ER, Hotton S, Dumais J.	Biophys J. 2011 Oct 19;101(8):1844-53.	Biophys J. 2011	PubMed	citation	PMID:22004737	pubmed	22004737	create date:2011/10/19 | first author:Rojas ER
Finite platelet size could be responsible for platelet margination effect.	/pubmed/22004736	Tokarev AA, Butylin AA, Ermakova EA, Shnol EE, Panasenko GP, Ataullakhanov FI.	Biophys J. 2011 Oct 19;101(8):1835-43.	Biophys J. 2011	PubMed	citation	PMID:22004736	pubmed	22004736	create date:2011/10/19 | first author:Tokarev AA
Steady states and dynamics of urokinase-mediated plasmin activation in silico and in vitro.	/pubmed/22004735	Venkatraman L, Li H, Dewey CF Jr, White JK, Bhowmick SS, Yu H, Tucker-Kellogg L.	Biophys J. 2011 Oct 19;101(8):1825-34.	Biophys J. 2011	PubMed	citation	PMID:22004735	pubmed	22004735	create date:2011/10/19 | first author:Venkatraman L
Positive feedback loops for factor V and factor VII activation supply sensitivity to local surface tissue factor density during blood coagulation.	/pubmed/22004734	Balandina AN, Shibeko AM, Kireev DA, Novikova AA, Shmirev II, Panteleev MA, Ataullakhanov FI.	Biophys J. 2011 Oct 19;101(8):1816-24.	Biophys J. 2011	PubMed	citation	PMID:22004734	pubmed	22004734	create date:2011/10/19 | first author:Balandina AN
Measurement and perturbation of morphogen lifetime: effects on gradient shape.	/pubmed/22004733	Drocco JA, Grimm O, Tank DW, Wieschaus E.	Biophys J. 2011 Oct 19;101(8):1807-15.	Biophys J. 2011	PubMed	citation	PMID:22004733	pubmed	22004733	create date:2011/10/19 | first author:Drocco JA
New insights into the biophysics of cellular polarization during embryogenesis.	/pubmed/22004732	Wolf DE.	Biophys J. 2011 Oct 19;101(8):1805-6. No abstract available.	Biophys J. 2011	PubMed	citation	PMID:22004732	pubmed	22004732	create date:2011/10/19 | first author:Wolf DE
Interactive, computer-assisted tracking of speckle trajectories in fluorescence microscopy: application to actin polymerization and membrane fusion.	/pubmed/21961607	Smith MB, Karatekin E, Gohlke A, Mizuno H, Watanabe N, Vavylonis D.	Biophys J. 2011 Oct 5;101(7):1794-804.	Biophys J. 2011	PubMed	citation	PMID:21961607	pubmed	21961607	create date:2011/10/04 | first author:Smith MB
Whole-cell imaging at nanometer resolutions using fast and slow focused helium ions.	/pubmed/21961606	Chen X, Udalagama CN, Chen CB, Bettiol AA, Pickard DS, Venkatesan T, Watt F.	Biophys J. 2011 Oct 5;101(7):1788-93.	Biophys J. 2011	PubMed	citation	PMID:21961606	pubmed	21961606	create date:2011/10/04 | first author:Chen X
Characterization of enhanced monovalent and bivalent thrombin DNA aptamer binding using single molecule force spectroscopy.	/pubmed/21961605	Neundlinger I, Poturnayova A, Karpisova I, Rankl C, Hinterdorfer P, Snejdarkova M, Hianik T, Ebner A.	Biophys J. 2011 Oct 5;101(7):1781-7.	Biophys J. 2011	PubMed	citation	PMID:21961605	pubmed	21961605	create date:2011/10/04 | first author:Neundlinger I
Monomeric and dimeric conformation of the vinculin tail five-helix bundle in solution studied by EPR spectroscopy.	/pubmed/21961604	Abé C, Dietrich F, Gajula P, Benz M, Vogel KP, van Gastel M, Illenberger S, Ziegler WH, Steinhoff HJ.	Biophys J. 2011 Oct 5;101(7):1772-80.	Biophys J. 2011	PubMed	citation	PMID:21961604	pubmed	21961604	create date:2011/10/04 | first author:Abé C
Three force fields' views of the 3(10) helix.	/pubmed/21961603	Patapati KK, Glykos NM.	Biophys J. 2011 Oct 5;101(7):1766-71.	Biophys J. 2011	PubMed	citation	PMID:21961603	pubmed	21961603	create date:2011/10/04 | first author:Patapati KK
Local conformational flexibility provides a basis for facile polymer formation in human neuroserpin.	/pubmed/21961602	Sarkar A, Zhou C, Meklemburg R, Wintrode PL.	Biophys J. 2011 Oct 5;101(7):1758-65.	Biophys J. 2011	PubMed	citation	PMID:21961602	pubmed	21961602	create date:2011/10/04 | first author:Sarkar A
High-throughput analysis of concentration-dependent antibody self-association.	/pubmed/21961601	Sule SV, Sukumar M, Weiss WF 4th, Marcelino-Cruz AM, Sample T, Tessier PM.	Biophys J. 2011 Oct 5;101(7):1749-57.	Biophys J. 2011	PubMed	citation	PMID:21961601	pubmed	21961601	create date:2011/10/04 | first author:Sule SV
Contribution of unfolding and intermolecular architecture to fibronectin fiber extensibility.	/pubmed/21961600	Bradshaw MJ, Smith ML.	Biophys J. 2011 Oct 5;101(7):1740-8.	Biophys J. 2011	PubMed	citation	PMID:21961600	pubmed	21961600	create date:2011/10/04 | first author:Bradshaw MJ
Dynamical allosterism in the mechanism of action of DNA mismatch repair protein MutS.	/pubmed/21961599	Pieniazek SN, Hingorani MM, Beveridge DL.	Biophys J. 2011 Oct 5;101(7):1730-9.	Biophys J. 2011	PubMed	citation	PMID:21961599	pubmed	21961599	create date:2011/10/04 | first author:Pieniazek SN
Chain collapse of an amyloidogenic intrinsically disordered protein.	/pubmed/21961598	Jain N, Bhattacharya M, Mukhopadhyay S.	Biophys J. 2011 Oct 5;101(7):1720-9.	Biophys J. 2011	PubMed	citation	PMID:21961598	pubmed	21961598	create date:2011/10/04 | first author:Jain N
Single molecule study of the intrinsically disordered FG-repeat nucleoporin 153.	/pubmed/21961597	Milles S, Lemke EA.	Biophys J. 2011 Oct 5;101(7):1710-9.	Biophys J. 2011	PubMed	citation	PMID:21961597	pubmed	21961597	create date:2011/10/04 | first author:Milles S
Dynamics of thermodynamically stable, kinetically trapped, and inhibitor-bound states of pepsin.	/pubmed/21961596	Dee DR, Myers B, Yada RY.	Biophys J. 2011 Oct 5;101(7):1699-709.	Biophys J. 2011	PubMed	citation	PMID:21961596	pubmed	21961596	create date:2011/10/04 | first author:Dee DR
Optimization of van der Waals energy for protein side-chain placement and design.	/pubmed/21961595	Fahmy A, Wagner G.	Biophys J. 2011 Oct 5;101(7):1690-8.	Biophys J. 2011	PubMed	citation	PMID:21961595	pubmed	21961595	create date:2011/10/04 | first author:Fahmy A
Binding of the molecular chaperone αB-crystallin to Aβ amyloid fibrils inhibits fibril elongation.	/pubmed/21961594	Shammas SL, Waudby CA, Wang S, Buell AK, Knowles TP, Ecroyd H, Welland ME, Carver JA, Dobson CM, Meehan S.	Biophys J. 2011 Oct 5;101(7):1681-9.	Biophys J. 2011	PubMed	citation	PMID:21961594	pubmed	21961594	create date:2011/10/04 | first author:Shammas SL
The effect of linker histone's nucleosome binding affinity on chromatin unfolding mechanisms.	/pubmed/21961593	Collepardo-Guevara R, Schlick T.	Biophys J. 2011 Oct 5;101(7):1670-80.	Biophys J. 2011	PubMed	citation	PMID:21961593	pubmed	21961593	create date:2011/10/04 | first author:Collepardo-Guevara R
Roles for cardiac MyBP-C in maintaining myofilament lattice rigidity and prolonging myosin cross-bridge lifetime.	/pubmed/21961592	Palmer BM, Sadayappan S, Wang Y, Weith AE, Previs MJ, Bekyarova T, Irving TC, Robbins J, Maughan DW.	Biophys J. 2011 Oct 5;101(7):1661-9.	Biophys J. 2011	PubMed	citation	PMID:21961592	pubmed	21961592	create date:2011/10/04 | first author:Palmer BM
STED nanoscopy reveals molecular details of cholesterol- and cytoskeleton-modulated lipid interactions in living cells.	/pubmed/21961591	Mueller V, Ringemann C, Honigmann A, Schwarzmann G, Medda R, Leutenegger M, Polyakova S, Belov VN, Hell SW, Eggeling C.	Biophys J. 2011 Oct 5;101(7):1651-60.	Biophys J. 2011	PubMed	citation	PMID:21961591	pubmed	21961591	create date:2011/10/04 | first author:Mueller V
Native ligands change integrin sequestering but not oligomerization in raft-mimicking lipid mixtures.	/pubmed/21961590	Siegel AP, Kimble-Hill A, Garg S, Jordan R, Naumann CA.	Biophys J. 2011 Oct 5;101(7):1642-50.	Biophys J. 2011	PubMed	citation	PMID:21961590	pubmed	21961590	create date:2011/10/04 | first author:Siegel AP
Organization and dynamics of Fas transmembrane domain in raft membranes and modulation by ceramide.	/pubmed/21961589	Castro BM, de Almeida RF, Goormaghtigh E, Fedorov A, Prieto M.	Biophys J. 2011 Oct 5;101(7):1632-41.	Biophys J. 2011	PubMed	citation	PMID:21961589	pubmed	21961589	create date:2011/10/04 | first author:Castro BM
Gating at the selectivity filter of ion channels that conduct Na+ and K+ ions.	/pubmed/21961588	Furini S, Domene C.	Biophys J. 2011 Oct 5;101(7):1623-31.	Biophys J. 2011	PubMed	citation	PMID:21961588	pubmed	21961588	create date:2011/10/04 | first author:Furini S
Molecular mapping of general anesthetic sites in a voltage-gated ion channel.	/pubmed/21961587	Barber AF, Liang Q, Amaral C, Treptow W, Covarrubias M.	Biophys J. 2011 Oct 5;101(7):1613-22.	Biophys J. 2011	PubMed	citation	PMID:21961587	pubmed	21961587	create date:2011/10/04 | first author:Barber AF
Tank treading of optically trapped red blood cells in shear flow.	/pubmed/21961586	Basu H, Dharmadhikari AK, Dharmadhikari JA, Sharma S, Mathur D.	Biophys J. 2011 Oct 5;101(7):1604-12.	Biophys J. 2011	PubMed	citation	PMID:21961586	pubmed	21961586	create date:2011/10/04 | first author:Basu H
Dynamic role of cross-linking proteins in actin rheology.	/pubmed/21961585	Kim T, Hwang W, Kamm RD.	Biophys J. 2011 Oct 5;101(7):1597-603.	Biophys J. 2011	PubMed	citation	PMID:21961585	pubmed	21961585	create date:2011/10/04 | first author:Kim T
Integrating multiple signals into cell decisions by networks of protein modification cycles.	/pubmed/21961584	Cerone L, Muñoz-Garcia J, Neufeld Z.	Biophys J. 2011 Oct 5;101(7):1590-6.	Biophys J. 2011	PubMed	citation	PMID:21961584	pubmed	21961584	create date:2011/10/04 | first author:Cerone L
Measurements of the acidification kinetics of single SynaptopHluorin vesicles.	/pubmed/21961583	Budzinski KL, Zeigler M, Fujimoto BS, Bajjalieh SM, Chiu DT.	Biophys J. 2011 Oct 5;101(7):1580-9.	Biophys J. 2011	PubMed	citation	PMID:21961583	pubmed	21961583	create date:2011/10/04 | first author:Budzinski KL
Physical limits on cooperative protein-DNA binding and the kinetics of combinatorial transcription regulation.	/pubmed/21961582	Geisel N, Gerland U.	Biophys J. 2011 Oct 5;101(7):1569-79.	Biophys J. 2011	PubMed	citation	PMID:21961582	pubmed	21961582	create date:2011/10/04 | first author:Geisel N
A dynamic model of transcriptional imprinting derived from the vitellogenesis memory effect.	/pubmed/21961581	Nicol-Benoit F, Amon A, Vaillant C, le Goff P, le Dréan Y, Pakdel F, Flouriot G, Valotaire Y, Michel D.	Biophys J. 2011 Oct 5;101(7):1557-68.	Biophys J. 2011	PubMed	citation	PMID:21961581	pubmed	21961581	create date:2011/10/04 | first author:Nicol-Benoit F
Rigidity sensing explained by active matter theory.	/pubmed/21943439	Marcq P, Yoshinaga N, Prost J.	Biophys J. 2011 Sep 21;101(6):L33-5. Epub 2011 Sep 20.	Biophys J. 2011	PubMed	citation	PMID:21943439	pubmed	21943439	create date:2011/09/29 | first author:Marcq P
Retraction. Fluorescence spectroscopy of conformational changes of single LH2 complexes.	/pubmed/21943438	Rutkauskas D, Novoderezhkin V, Cogdell RJ, van Grondelle R.	Biophys J. 2011 Sep 21;101(6):1555. Epub 2011 Sep 20. No abstract available.	Biophys J. 2011	PubMed	citation	PMID:21943438	pubmed	21943438	create date:2011/09/29 | first author:Rutkauskas D
Development of time-integrated multipoint moment analysis for spatially resolved fluctuation spectroscopy with high time resolution.	/pubmed/21943437	Oh D, Zidovska A, Xu Y, Needleman DJ.	Biophys J. 2011 Sep 21;101(6):1546-54. Epub 2011 Sep 20.	Biophys J. 2011	PubMed	citation	PMID:21943437	pubmed	21943437	create date:2011/09/29 | first author:Oh D
In vivo measurement of age-related stiffening in the crystalline lens by Brillouin optical microscopy.	/pubmed/21943436	Scarcelli G, Kim P, Yun SH.	Biophys J. 2011 Sep 21;101(6):1539-45. Epub 2011 Sep 20.	Biophys J. 2011	PubMed	citation	PMID:21943436	pubmed	21943436	create date:2011/09/29 | first author:Scarcelli G
Detection and imaging of superoxide in roots by an electron spin resonance spin-probe method.	/pubmed/21943435	Warwar N, Mor A, Fluhr R, Pandian RP, Kuppusamy P, Blank A.	Biophys J. 2011 Sep 21;101(6):1529-38. Epub 2011 Sep 20.	Biophys J. 2011	PubMed	citation	PMID:21943435	pubmed	21943435	create date:2011/09/29 | first author:Warwar N
Superresolution imaging of multiple fluorescent proteins with highly overlapping emission spectra in living cells.	/pubmed/21943434	Gunewardene MS, Subach FV, Gould TJ, Penoncello GP, Gudheti MV, Verkhusha VV, Hess ST.	Biophys J. 2011 Sep 21;101(6):1522-8. Epub 2011 Sep 20.	Biophys J. 2011	PubMed	citation	PMID:21943434	pubmed	21943434	create date:2011/09/29 | first author:Gunewardene MS
Label-free characterization of cancer-activated fibroblasts using infrared spectroscopic imaging.	/pubmed/21943433	Holton SE, Walsh MJ, Kajdacsy-Balla A, Bhargava R.	Biophys J. 2011 Sep 21;101(6):1513-21. Epub 2011 Sep 20.	Biophys J. 2011	PubMed	citation	PMID:21943433	pubmed	21943433	create date:2011/09/29 | first author:Holton SE
Title	URL	Description	Details	ShortDetails	Resource	Type	Identifiers	Db	EntrezUID	Properties
Nonkinetic modeling of the mechanical unfolding of multimodular proteins: theory and experiments.	/pubmed/21943432	Benedetti F, Micheletti C, Bussi G, Sekatskii SK, Dietler G.	Biophys J. 2011 Sep 21;101(6):1504-12. Epub 2011 Sep 20.	Biophys J. 2011	PubMed	citation	PMID:21943432	pubmed	21943432	create date:2011/09/29 | first author:Benedetti F
Active-site hydration and water diffusion in cytochrome P450cam: a highly dynamic process.	/pubmed/21943431	Miao Y, Baudry J.	Biophys J. 2011 Sep 21;101(6):1493-503. Epub 2011 Sep 20.	Biophys J. 2011	PubMed	citation	PMID:21943431	pubmed	21943431	create date:2011/09/29 | first author:Miao Y
Fibril formation of the rabbit/human/bovine prion proteins.	/pubmed/21943430	Zhou Z, Yan X, Pan K, Chen J, Xie ZS, Xiao GF, Yang FQ, Liang Y.	Biophys J. 2011 Sep 21;101(6):1483-92. Epub 2011 Sep 20.	Biophys J. 2011	PubMed	citation	PMID:21943430	pubmed	21943430	create date:2011/09/29 | first author:Zhou Z
Improvement of structure-based potentials for protein folding by native and nonnative hydrogen bonds.	/pubmed/21943429	Enciso M, Rey A.	Biophys J. 2011 Sep 21;101(6):1474-82. Epub 2011 Sep 20.	Biophys J. 2011	PubMed	citation	PMID:21943429	pubmed	21943429	create date:2011/09/29 | first author:Enciso M
Direct measurements of the mechanical stability of zinc-thiolate bonds in rubredoxin by single-molecule atomic force microscopy.	/pubmed/21943428	Zheng P, Li H.	Biophys J. 2011 Sep 21;101(6):1467-73. Epub 2011 Sep 20.	Biophys J. 2011	PubMed	citation	PMID:21943428	pubmed	21943428	create date:2011/09/29 | first author:Zheng P
Separating the role of protein restraints and local metal-site interaction chemistry in the thermodynamics of a zinc finger protein.	/pubmed/21943427	Dixit PD, Asthagiri D.	Biophys J. 2011 Sep 21;101(6):1459-66. Epub 2011 Sep 20.	Biophys J. 2011	PubMed	citation	PMID:21943427	pubmed	21943427	create date:2011/09/29 | first author:Dixit PD
Multiscale ensemble modeling of intrinsically disordered proteins: p53 N-terminal domain.	/pubmed/21943426	Terakawa T, Takada S.	Biophys J. 2011 Sep 21;101(6):1450-8. Epub 2011 Sep 20.	Biophys J. 2011	PubMed	citation	PMID:21943426	pubmed	21943426	create date:2011/09/29 | first author:Terakawa T
Enzyme closure and nucleotide binding structurally lock guanylate kinase.	/pubmed/21943425	Delalande O, Sacquin-Mora S, Baaden M.	Biophys J. 2011 Sep 21;101(6):1440-9. Epub 2011 Sep 20.	Biophys J. 2011	PubMed	citation	PMID:21943425	pubmed	21943425	create date:2011/09/29 | first author:Delalande O
Relation between molecular shape and the morphology of self-assembling aggregates: a simulation study.	/pubmed/21943424	Vácha R, Frenkel D.	Biophys J. 2011 Sep 21;101(6):1432-9. Epub 2011 Sep 20.	Biophys J. 2011	PubMed	citation	PMID:21943424	pubmed	21943424	create date:2011/09/29 | first author:Vácha R
Folding and homodimerization of wheat germ agglutinin.	/pubmed/21943423	Portillo-Téllez Mdel C, Bello M, Salcedo G, Gutiérrez G, Gómez-Vidales V, García-Hernández E.	Biophys J. 2011 Sep 21;101(6):1423-31. Epub 2011 Sep 20.	Biophys J. 2011	PubMed	citation	PMID:21943423	pubmed	21943423	create date:2011/09/29 | first author:Portillo-Téllez Mdel C
PAR-3 oligomerization may provide an actin-independent mechanism to maintain distinct par protein domains in the early Caenorhabditis elegans embryo.	/pubmed/21943422	Dawes AT, Munro EM.	Biophys J. 2011 Sep 21;101(6):1412-22. Epub 2011 Sep 20.	Biophys J. 2011	PubMed	citation	PMID:21943422	pubmed	21943422	create date:2011/09/29 | first author:Dawes AT
Unlinking of supercoiled DNA catenanes by type IIA topoisomerases.	/pubmed/21943421	Vologodskii A.	Biophys J. 2011 Sep 21;101(6):1403-11. Epub 2011 Sep 20.	Biophys J. 2011	PubMed	citation	PMID:21943421	pubmed	21943421	create date:2011/09/29 | first author:Vologodskii A
Structural rigidity of paranemic crossover and juxtapose DNA nanostructures.	/pubmed/21943420	Santosh M, Maiti PK.	Biophys J. 2011 Sep 21;101(6):1393-402. Epub 2011 Sep 20.	Biophys J. 2011	PubMed	citation	PMID:21943420	pubmed	21943420	create date:2011/09/29 | first author:Santosh M
Mechanics on myocardium deficient in the N2B region of titin: the cardiac-unique spring element improves efficiency of the cardiac cycle.	/pubmed/21943419	Nedrud J, Labeit S, Gotthardt M, Granzier H.	Biophys J. 2011 Sep 21;101(6):1385-92. Epub 2011 Sep 20.	Biophys J. 2011	PubMed	citation	PMID:21943419	pubmed	21943419	create date:2011/09/29 | first author:Nedrud J
Oxidized phosphatidylcholines facilitate phospholipid flip-flop in liposomes.	/pubmed/21943418	Volinsky R, Cwiklik L, Jurkiewicz P, Hof M, Jungwirth P, Kinnunen PK.	Biophys J. 2011 Sep 21;101(6):1376-84. Epub 2011 Sep 20.	Biophys J. 2011	PubMed	citation	PMID:21943418	pubmed	21943418	create date:2011/09/29 | first author:Volinsky R
KCNE1 and KCNE2 provide a checkpoint governing voltage-gated potassium channel α-subunit composition.	/pubmed/21943417	Kanda VA, Lewis A, Xu X, Abbott GW.	Biophys J. 2011 Sep 21;101(6):1364-75. Epub 2011 Sep 20.	Biophys J. 2011	PubMed	citation	PMID:21943417	pubmed	21943417	create date:2011/09/29 | first author:Kanda VA
KCNE1 and KCNE2 inhibit forward trafficking of homomeric N-type voltage-gated potassium channels.	/pubmed/21943416	Kanda VA, Lewis A, Xu X, Abbott GW.	Biophys J. 2011 Sep 21;101(6):1354-63. Epub 2011 Sep 20.	Biophys J. 2011	PubMed	citation	PMID:21943416	pubmed	21943416	create date:2011/09/29 | first author:Kanda VA
Time-resolved WAXS reveals accelerated conformational changes in iodoretinal-substituted proteorhodopsin.	/pubmed/21943415	Malmerberg E, Omran Z, Hub JS, Li X, Katona G, Westenhoff S, Johansson LC, Andersson M, Cammarata M, Wulff M, van der Spoel D, Davidsson J, Specht A, Neutze R.	Biophys J. 2011 Sep 21;101(6):1345-53. Epub 2011 Sep 20.	Biophys J. 2011	PubMed	citation	PMID:21943415	pubmed	21943415	create date:2011/09/29 | first author:Malmerberg E
Landscape, flux, correlation, resonance, coherence, stability, and key network wirings of stochastic circadian oscillation.	/pubmed/21943414	Li C, Wang E, Wang J.	Biophys J. 2011 Sep 21;101(6):1335-44. Epub 2011 Sep 20.	Biophys J. 2011	PubMed	citation	PMID:21943414	pubmed	21943414	create date:2011/09/29 | first author:Li C
Multiscale computational models for optogenetic control of cardiac function.	/pubmed/21943413	Abilez OJ, Wong J, Prakash R, Deisseroth K, Zarins CK, Kuhl E.	Biophys J. 2011 Sep 21;101(6):1326-34. Epub 2011 Sep 20.	Biophys J. 2011	PubMed	citation	PMID:21943413	pubmed	21943413	create date:2011/09/29 | first author:Abilez OJ
Divalent counterions tether membrane-bound carbohydrates to promote the cohesion of auditory hair bundles.	/pubmed/21943412	LeBoeuf AC, Ó Maoiléidigh D, Hudspeth AJ.	Biophys J. 2011 Sep 21;101(6):1316-25. Epub 2011 Sep 20.	Biophys J. 2011	PubMed	citation	PMID:21943412	pubmed	21943412	create date:2011/09/29 | first author:LeBoeuf AC
Susceptibility to arrhythmia in the infarcted heart depends on myofibroblast density.	/pubmed/21943411	McDowell KS, Arevalo HJ, Maleckar MM, Trayanova NA.	Biophys J. 2011 Sep 21;101(6):1307-15. Epub 2011 Sep 20.	Biophys J. 2011	PubMed	citation	PMID:21943411	pubmed	21943411	create date:2011/09/29 | first author:McDowell KS
On the minimization of fluctuations in the response times of autoregulatory gene networks.	/pubmed/21943410	Murugan R, Kreiman G.	Biophys J. 2011 Sep 21;101(6):1297-306. Epub 2011 Sep 20.	Biophys J. 2011	PubMed	citation	PMID:21943410	pubmed	21943410	create date:2011/09/29 | first author:Murugan R
Dynamics of calcium sparks and calcium leak in the heart.	/pubmed/21943409	Williams GS, Chikando AC, Tuan HT, Sobie EA, Lederer WJ, Jafri MS.	Biophys J. 2011 Sep 21;101(6):1287-96. Epub 2011 Sep 20.	Biophys J. 2011	PubMed	citation	PMID:21943409	pubmed	21943409	create date:2011/09/29 | first author:Williams GS
STED nanoscopy of actin dynamics in synapses deep inside living brain slices.	/pubmed/21889466	Urban NT, Willig KI, Hell SW, Nägerl UV.	Biophys J. 2011 Sep 7;101(5):1277-84.	Biophys J. 2011	PubMed	citation	PMID:21889466	pubmed	21889466	create date:2011/09/06 | first author:Urban NT
Submolecular-scale imaging of α-helices and C-terminal domains of tubulins by frequency modulation atomic force microscopy in liquid.	/pubmed/21889465	Asakawa H, Ikegami K, Setou M, Watanabe N, Tsukada M, Fukuma T.	Biophys J. 2011 Sep 7;101(5):1270-6.	Biophys J. 2011	PubMed	citation	PMID:21889465	pubmed	21889465	create date:2011/09/06 | first author:Asakawa H
A modified FCCS procedure applied to Ly49A-MHC class I cis-interaction studies in cell membranes.	/pubmed/21889464	Strömqvist J, Johansson S, Xu L, Ohsugi Y, Andersson K, Muto H, Kinjo M, Höglund P, Widengren J.	Biophys J. 2011 Sep 7;101(5):1257-69.	Biophys J. 2011	PubMed	citation	PMID:21889464	pubmed	21889464	create date:2011/09/06 | first author:Strömqvist J
Structured functional domains of myelin basic protein: cross talk between actin polymerization and Ca(2+)-dependent calmodulin interaction.	/pubmed/21889463	Bamm VV, De Avila M, Smith GS, Ahmed MA, Harauz G.	Biophys J. 2011 Sep 7;101(5):1248-56.	Biophys J. 2011	PubMed	citation	PMID:21889463	pubmed	21889463	create date:2011/09/06 | first author:Bamm VV
Structure and dynamics of oligomeric intermediates in β2-microglobulin self-assembly.	/pubmed/21889462	Smith DP, Woods LA, Radford SE, Ashcroft AE.	Biophys J. 2011 Sep 7;101(5):1238-47.	Biophys J. 2011	PubMed	citation	PMID:21889462	pubmed	21889462	create date:2011/09/06 | first author:Smith DP
Differential mechanical stability of filamin A rod segments.	/pubmed/21889461	Chen H, Zhu X, Cong P, Sheetz MP, Nakamura F, Yan J.	Biophys J. 2011 Sep 7;101(5):1231-7.	Biophys J. 2011	PubMed	citation	PMID:21889461	pubmed	21889461	create date:2011/09/06 | first author:Chen H
Microsecond unfolding kinetics of sheep prion protein reveals an intermediate that correlates with susceptibility to classical scrapie.	/pubmed/21889460	Chen KC, Xu M, Wedemeyer WJ, Roder H.	Biophys J. 2011 Sep 7;101(5):1221-30.	Biophys J. 2011	PubMed	citation	PMID:21889460	pubmed	21889460	create date:2011/09/06 | first author:Chen KC
Molecular dynamics simulation of Bombolitin II in the dipalmitoylphosphatidylcholine membrane bilayer.	/pubmed/21889459	Javkhlantugs N, Naito A, Ueda K.	Biophys J. 2011 Sep 7;101(5):1212-20.	Biophys J. 2011	PubMed	citation	PMID:21889459	pubmed	21889459	create date:2011/09/06 | first author:Javkhlantugs N
Effect of zinc binding on β-amyloid structure and dynamics: implications for Aβ aggregation.	/pubmed/21889458	Rezaei-Ghaleh N, Giller K, Becker S, Zweckstetter M.	Biophys J. 2011 Sep 7;101(5):1202-11.	Biophys J. 2011	PubMed	citation	PMID:21889458	pubmed	21889458	create date:2011/09/06 | first author:Rezaei-Ghaleh N
Solution and solid-state NMR structural studies of antimicrobial peptides LPcin-I and LPcin-II.	/pubmed/21889457	Park TJ, Kim JS, Ahn HC, Kim Y.	Biophys J. 2011 Sep 7;101(5):1193-201.	Biophys J. 2011	PubMed	citation	PMID:21889457	pubmed	21889457	create date:2011/09/06 | first author:Park TJ
On the involvement of single-bond rotation in the primary photochemistry of photoactive yellow protein.	/pubmed/21889456	Stahl AD, Hospes M, Singhal K, van Stokkum I, van Grondelle R, Groot ML, Hellingwerf KJ.	Biophys J. 2011 Sep 7;101(5):1184-92.	Biophys J. 2011	PubMed	citation	PMID:21889456	pubmed	21889456	create date:2011/09/06 | first author:Stahl AD
Rationalizing 5000-fold differences in receptor-binding rate constants of four cytokines.	/pubmed/21889455	Pang X, Qin S, Zhou HX.	Biophys J. 2011 Sep 7;101(5):1175-83.	Biophys J. 2011	PubMed	citation	PMID:21889455	pubmed	21889455	create date:2011/09/06 | first author:Pang X
Fitting experimental transcription data with a comprehensive template-dependent modular kinetic model.	/pubmed/21889454	Greive SJ, Dyer BA, Weitzel SE, Goodarzi JP, Main LJ, von Hippel PH.	Biophys J. 2011 Sep 7;101(5):1166-74.	Biophys J. 2011	PubMed	citation	PMID:21889454	pubmed	21889454	create date:2011/09/06 | first author:Greive SJ
Development of a modular" scheme to describe the kinetics of transcript elongation by RNA polymerase."	/pubmed/21889453	Greive SJ, Goodarzi JP, Weitzel SE, von Hippel PH.	Biophys J. 2011 Sep 7;101(5):1155-65.	Biophys J. 2011	PubMed	citation	PMID:21889453	pubmed	21889453	create date:2011/09/06 | first author:Greive SJ
Orientation of cyanine fluorophores terminally attached to DNA via long, flexible tethers.	/pubmed/21889452	Ouellet J, Schorr S, Iqbal A, Wilson TJ, Lilley DM.	Biophys J. 2011 Sep 7;101(5):1148-54.	Biophys J. 2011	PubMed	citation	PMID:21889452	pubmed	21889452	create date:2011/09/06 | first author:Ouellet J
The binding process of a nonspecific enzyme with DNA.	/pubmed/21889451	Chen C, Pettitt BM.	Biophys J. 2011 Sep 7;101(5):1139-47.	Biophys J. 2011	PubMed	citation	PMID:21889451	pubmed	21889451	create date:2011/09/06 | first author:Chen C
Predicting the effects of basepair mutations in DNA-protein complexes by thermodynamic integration.	/pubmed/21889450	Beierlein FR, Kneale GG, Clark T.	Biophys J. 2011 Sep 7;101(5):1130-8.	Biophys J. 2011	PubMed	citation	PMID:21889450	pubmed	21889450	create date:2011/09/06 | first author:Beierlein FR
High-affinity quasi-specific sites in the genome: how the DNA-binding proteins cope with them.	/pubmed/21889449	Chakrabarti J, Chandra N, Raha P, Roy S.	Biophys J. 2011 Sep 7;101(5):1123-9.	Biophys J. 2011	PubMed	citation	PMID:21889449	pubmed	21889449	create date:2011/09/06 | first author:Chakrabarti J
Disrupting the myosin converter-relay interface impairs Drosophila indirect flight muscle performance.	/pubmed/21889448	Ramanath S, Wang Q, Bernstein SI, Swank DM.	Biophys J. 2011 Sep 7;101(5):1114-22.	Biophys J. 2011	PubMed	citation	PMID:21889448	pubmed	21889448	create date:2011/09/06 | first author:Ramanath S
Hysteresis-based mechanism for the directed motility of the Ncd motor.	/pubmed/21889447	Lakkaraju SK, Hwang W.	Biophys J. 2011 Sep 7;101(5):1105-13.	Biophys J. 2011	PubMed	citation	PMID:21889447	pubmed	21889447	create date:2011/09/06 | first author:Lakkaraju SK
Hemagglutinin fusion peptide mutants in model membranes: structural properties, membrane physical properties, and PEG-mediated fusion.	/pubmed/21889446	Haque ME, Chakraborty H, Koklic T, Komatsu H, Axelsen PH, Lentz BR.	Biophys J. 2011 Sep 7;101(5):1095-104.	Biophys J. 2011	PubMed	citation	PMID:21889446	pubmed	21889446	create date:2011/09/06 | first author:Haque ME
Amphipathic antimicrobial piscidin in magnetically aligned lipid bilayers.	/pubmed/21889445	De Angelis AA, Grant CV, Baxter MK, McGavin JA, Opella SJ, Cotten ML.	Biophys J. 2011 Sep 7;101(5):1086-94.	Biophys J. 2011	PubMed	citation	PMID:21889445	pubmed	21889445	create date:2011/09/06 | first author:De Angelis AA
Biomimetic N-terminal alkylation of peptoid analogues of surfactant protein C.	/pubmed/21889444	Brown NJ, Dohm MT, de la Serna JB, Barron AE.	Biophys J. 2011 Sep 7;101(5):1076-85.	Biophys J. 2011	PubMed	citation	PMID:21889444	pubmed	21889444	create date:2011/09/06 | first author:Brown NJ
The LIM domain of zyxin is sufficient for force-induced accumulation of zyxin during cell migration.	/pubmed/21889443	Uemura A, Nguyen TN, Steele AN, Yamada S.	Biophys J. 2011 Sep 7;101(5):1069-75.	Biophys J. 2011	PubMed	citation	PMID:21889443	pubmed	21889443	create date:2011/09/06 | first author:Uemura A
Rectification of the channelrhodopsin early conductance.	/pubmed/21889442	Gradmann D, Berndt A, Schneider F, Hegemann P.	Biophys J. 2011 Sep 7;101(5):1057-68.	Biophys J. 2011	PubMed	citation	PMID:21889442	pubmed	21889442	create date:2011/09/06 | first author:Gradmann D
Similar endothelial glycocalyx structures in microvessels from a range of mammalian tissues: evidence for a common filtering mechanism?	/pubmed/21889441	Arkill KP, Knupp C, Michel CC, Neal CR, Qvortrup K, Rostgaard J, Squire JM.	Biophys J. 2011 Sep 7;101(5):1046-56.	Biophys J. 2011	PubMed	citation	PMID:21889441	pubmed	21889441	create date:2011/09/06 | first author:Arkill KP
Title	URL	Description	Details	ShortDetails	Resource	Type	Identifiers	Db	EntrezUID	Properties
Spontaneous contractility-mediated cortical flow generates cell migration in three-dimensional environments.	/pubmed/21889440	Hawkins RJ, Poincloux R, Bénichou O, Piel M, Chavrier P, Voituriez R.	Biophys J. 2011 Sep 7;101(5):1041-5.	Biophys J. 2011	PubMed	citation	PMID:21889440	pubmed	21889440	create date:2011/09/06 | first author:Hawkins RJ
Bistability of cell adhesion in shear flow.	/pubmed/21889439	Efremov A, Cao J.	Biophys J. 2011 Sep 7;101(5):1032-40.	Biophys J. 2011	PubMed	citation	PMID:21889439	pubmed	21889439	create date:2011/09/06 | first author:Efremov A
Rapid, massively parallel single-cell drug response measurements via live cell interferometry.	/pubmed/21889438	Reed J, Chun J, Zangle TA, Kalim S, Hong JS, Pefley SE, Zheng X, Gimzewski JK, Teitell MA.	Biophys J. 2011 Sep 7;101(5):1025-31.	Biophys J. 2011	PubMed	citation	PMID:21889438	pubmed	21889438	create date:2011/09/06 | first author:Reed J
Collective motion of surfactant-producing bacteria imparts superdiffusivity to their upper surface.	/pubmed/21889437	Be'er A, Harshey RM.	Biophys J. 2011 Sep 7;101(5):1017-24.	Biophys J. 2011	PubMed	citation	PMID:21889437	pubmed	21889437	create date:2011/09/06 | first author:Be'er A
Flow of excitation energy in the cryptophyte light-harvesting antenna phycocyanin 645.	/pubmed/21843493	Marin A, Doust AB, Scholes GD, Wilk KE, Curmi PM, van Stokkum IH, van Grondelle R.	Biophys J. 2011 Aug 17;101(4):1004-13.	Biophys J. 2011	PubMed	citation	PMID:21843493	pubmed	21843493	create date:2011/08/17 | first author:Marin A
Real-time vibrational dynamics in chlorophyll a studied with a few-cycle pulse laser.	/pubmed/21843492	Du J, Teramoto T, Nakata K, Tokunaga E, Kobayashi T.	Biophys J. 2011 Aug 17;101(4):995-1003.	Biophys J. 2011	PubMed	citation	PMID:21843492	pubmed	21843492	create date:2011/08/17 | first author:Du J
Rapid and quantitative imaging of excitation polarized fluorescence reveals ordered septin dynamics in live yeast.	/pubmed/21843491	DeMay BS, Noda N, Gladfelter AS, Oldenbourg R.	Biophys J. 2011 Aug 17;101(4):985-94.	Biophys J. 2011	PubMed	citation	PMID:21843491	pubmed	21843491	create date:2011/08/17 | first author:DeMay BS
Single-molecule nanopositioning: structural transitions of a helicase-DNA complex during ATP hydrolysis.	/pubmed/21843490	Balci H, Arslan S, Myong S, Lohman TM, Ha T.	Biophys J. 2011 Aug 17;101(4):976-84.	Biophys J. 2011	PubMed	citation	PMID:21843490	pubmed	21843490	create date:2011/08/17 | first author:Balci H
Stoichiometry of reconstituted high-density lipoproteins in the hydrated state determined by photon antibunching.	/pubmed/21843489	Ly S, Petrlova J, Huser T, Fore S, Gao T, Voss J, Laurence TA.	Biophys J. 2011 Aug 17;101(4):970-5.	Biophys J. 2011	PubMed	citation	PMID:21843489	pubmed	21843489	create date:2011/08/17 | first author:Ly S
Analysis of red-fluorescent proteins provides insight into dark-state conversion and photodegradation.	/pubmed/21843488	Dean KM, Lubbeck JL, Binder JK, Schwall LR, Jimenez R, Palmer AE.	Biophys J. 2011 Aug 17;101(4):961-9.	Biophys J. 2011	PubMed	citation	PMID:21843488	pubmed	21843488	create date:2011/08/17 | first author:Dean KM
Multiple replica repulsion technique for efficient conformational sampling of biological systems.	/pubmed/21843487	Malevanets A, Wodak SJ.	Biophys J. 2011 Aug 17;101(4):951-60.	Biophys J. 2011	PubMed	citation	PMID:21843487	pubmed	21843487	create date:2011/08/17 | first author:Malevanets A
Nanoparticle diffusion measures bulk clot permeability.	/pubmed/21843486	Spero RC, Sircar RK, Schubert R, Taylor RM 2nd, Wolberg AS, Superfine R.	Biophys J. 2011 Aug 17;101(4):943-50.	Biophys J. 2011	PubMed	citation	PMID:21843486	pubmed	21843486	create date:2011/08/17 | first author:Spero RC
Molecular adaptation of photoprotection: triplet states in light-harvesting proteins.	/pubmed/21843485	Gall A, Berera R, Alexandre MT, Pascal AA, Bordes L, Mendes-Pinto MM, Andrianambinintsoa S, Stoitchkova KV, Marin A, Valkunas L, Horton P, Kennis JT, van Grondelle R, Ruban A, Robert B.	Biophys J. 2011 Aug 17;101(4):934-42.	Biophys J. 2011	PubMed	citation	PMID:21843485	pubmed	21843485	create date:2011/08/17 | first author:Gall A
Do hydration dynamics follow the structural perturbation during thermal denaturation of a protein: a terahertz absorption study.	/pubmed/21843484	Luong TQ, Verma PK, Mitra RK, Havenith M.	Biophys J. 2011 Aug 17;101(4):925-33.	Biophys J. 2011	PubMed	citation	PMID:21843484	pubmed	21843484	create date:2011/08/17 | first author:Luong TQ
Contribution of proteoglycan osmotic swelling pressure to the compressive properties of articular cartilage.	/pubmed/21843483	Han E, Chen SS, Klisch SM, Sah RL.	Biophys J. 2011 Aug 17;101(4):916-24.	Biophys J. 2011	PubMed	citation	PMID:21843483	pubmed	21843483	create date:2011/08/17 | first author:Han E
Toward a predictive understanding of slow methyl group dynamics in proteins.	/pubmed/21843482	Long D, Li DW, Walter KF, Griesinger C, Brüschweiler R.	Biophys J. 2011 Aug 17;101(4):910-5.	Biophys J. 2011	PubMed	citation	PMID:21843482	pubmed	21843482	create date:2011/08/17 | first author:Long D
Automated real-space refinement of protein structures using a realistic backbone move set.	/pubmed/21843481	Haddadian EJ, Gong H, Jha AK, Yang X, Debartolo J, Hinshaw JR, Rice PA, Sosnick TR, Freed KF.	Biophys J. 2011 Aug 17;101(4):899-909.	Biophys J. 2011	PubMed	citation	PMID:21843481	pubmed	21843481	create date:2011/08/17 | first author:Haddadian EJ
Prediction of hydrodynamic and other solution properties of rigid proteins from atomic- and residue-level models.	/pubmed/21843480	Ortega A, Amorós D, García de la Torre J.	Biophys J. 2011 Aug 17;101(4):892-8.	Biophys J. 2011	PubMed	citation	PMID:21843480	pubmed	21843480	create date:2011/08/17 | first author:Ortega A
The growth of sickle hemoglobin polymers.	/pubmed/21843479	Aprelev A, Liu Z, Ferrone FA.	Biophys J. 2011 Aug 17;101(4):885-91.	Biophys J. 2011	PubMed	citation	PMID:21843479	pubmed	21843479	create date:2011/08/17 | first author:Aprelev A
Electrostatic braiding and homologous pairing of DNA double helices.	/pubmed/21843478	Cortini R, Kornyshev AA, Lee DJ, Leikin S.	Biophys J. 2011 Aug 17;101(4):875-84.	Biophys J. 2011	PubMed	citation	PMID:21843478	pubmed	21843478	create date:2011/08/17 | first author:Cortini R
PicoNewton-millisecond force steps reveal the transition kinetics and mechanism of the double-stranded DNA elongation.	/pubmed/21843477	Bianco P, Bongini L, Melli L, Dolfi M, Lombardi V.	Biophys J. 2011 Aug 17;101(4):866-74.	Biophys J. 2011	PubMed	citation	PMID:21843477	pubmed	21843477	create date:2011/08/17 | first author:Bianco P
Theoretical and computational modeling of target-site search kinetics in vitro and in vivo.	/pubmed/21843476	Koslover EF, Díaz de la Rosa MA, Spakowitz AJ.	Biophys J. 2011 Aug 17;101(4):856-65.	Biophys J. 2011	PubMed	citation	PMID:21843476	pubmed	21843476	create date:2011/08/17 | first author:Koslover EF
Alcohol's effects on lipid bilayer properties.	/pubmed/21843475	Ingólfsson HI, Andersen OS.	Biophys J. 2011 Aug 17;101(4):847-55.	Biophys J. 2011	PubMed	citation	PMID:21843475	pubmed	21843475	create date:2011/08/17 | first author:Ingólfsson HI
Phase-separation and domain-formation in cholesterol-sphingomyelin mixture: pulse-EPR oxygen probing.	/pubmed/21843474	Mainali L, Raguz M, Subczynski WK.	Biophys J. 2011 Aug 17;101(4):837-46.	Biophys J. 2011	PubMed	citation	PMID:21843474	pubmed	21843474	create date:2011/08/17 | first author:Mainali L
Structural plasticity in self-assembling transmembrane β-sheets.	/pubmed/21843473	Bishop CM, Wimley WC.	Biophys J. 2011 Aug 17;101(4):828-36.	Biophys J. 2011	PubMed	citation	PMID:21843473	pubmed	21843473	create date:2011/08/17 | first author:Bishop CM
Extracellular potassium inhibits Kv7.1 potassium channels by stabilizing an inactivated state.	/pubmed/21843472	Larsen AP, Steffensen AB, Grunnet M, Olesen SP.	Biophys J. 2011 Aug 17;101(4):818-27.	Biophys J. 2011	PubMed	citation	PMID:21843472	pubmed	21843472	create date:2011/08/17 | first author:Larsen AP
Computational electrophysiology: the molecular dynamics of ion channel permeation and selectivity in atomistic detail.	/pubmed/21843471	Kutzner C, Grubmüller H, de Groot BL, Zachariae U.	Biophys J. 2011 Aug 17;101(4):809-17.	Biophys J. 2011	PubMed	citation	PMID:21843471	pubmed	21843471	create date:2011/08/17 | first author:Kutzner C
Fragmentation is crucial for the steady-state dynamics of actin filaments.	/pubmed/21843470	Schmoller KM, Niedermayer T, Zensen C, Wurm C, Bausch AR.	Biophys J. 2011 Aug 17;101(4):803-8.	Biophys J. 2011	PubMed	citation	PMID:21843470	pubmed	21843470	create date:2011/08/17 | first author:Schmoller KM
On depolarization-evoked exocytosis as a function of calcium entry: possibilities and pitfalls.	/pubmed/21843469	Pedersen MG.	Biophys J. 2011 Aug 17;101(4):793-802.	Biophys J. 2011	PubMed	citation	PMID:21843469	pubmed	21843469	create date:2011/08/17 | first author:Pedersen MG
Estimating the synaptic current in a multiconductance AMPA receptor model.	/pubmed/21843468	Taflia A, Holcman D.	Biophys J. 2011 Aug 17;101(4):781-92.	Biophys J. 2011	PubMed	citation	PMID:21843468	pubmed	21843468	create date:2011/08/17 | first author:Taflia A
On the origin of order in the genome organization of ssRNA viruses.	/pubmed/21843467	ElSawy KM, Caves LS, Twarock R.	Biophys J. 2011 Aug 17;101(4):774-80.	Biophys J. 2011	PubMed	citation	PMID:21843467	pubmed	21843467	create date:2011/08/17 | first author:ElSawy KM
Spacing of integrin ligands influences signal transduction in endothelial cells.	/pubmed/21843466	Le Saux G, Magenau A, Gunaratnam K, Kilian KA, Böcking T, Gooding JJ, Gaus K.	Biophys J. 2011 Aug 17;101(4):764-73.	Biophys J. 2011	PubMed	citation	PMID:21843466	pubmed	21843466	create date:2011/08/17 | first author:Le Saux G
Integral control of plant gravitropism through the interplay of hormone signaling and gene regulation.	/pubmed/21843465	Rodrigo G, Jaramillo A, Blázquez MA.	Biophys J. 2011 Aug 17;101(4):757-63.	Biophys J. 2011	PubMed	citation	PMID:21843465	pubmed	21843465	create date:2011/08/17 | first author:Rodrigo G
Computational electrophysiology: the molecular dynamics of ion channel permeation and selectivity in atomistic detail.	/pubmed/21843464	Roux B.	Biophys J. 2011 Aug 17;101(4):755-6. No abstract available.	Biophys J. 2011	PubMed	citation	PMID:21843464	pubmed	21843464	create date:2011/08/17 | first author:Roux B
Kinetic proofreading in chromatin remodeling: the case of ISWI/ACF.	/pubmed/21843463	Blossey R, Schiessel H.	Biophys J. 2011 Aug 17;101(4):L30-2.	Biophys J. 2011	PubMed	citation	PMID:21843463	pubmed	21843463	create date:2011/08/17 | first author:Blossey R
Fluorescence correlation spectroscopy of intact nuclear pore complexes.	/pubmed/21843462	Cardarelli F, Lanzano L, Gratton E.	Biophys J. 2011 Aug 17;101(4):L27-9.	Biophys J. 2011	PubMed	citation	PMID:21843462	pubmed	21843462	create date:2011/08/17 | first author:Cardarelli F
The role of the individual Lhcas in photosystem I excitation energy trapping.	/pubmed/21806943	Wientjes E, van Stokkum IH, van Amerongen H, Croce R.	Biophys J. 2011 Aug 3;101(3):745-54.	Biophys J. 2011	PubMed	citation	PMID:21806943	pubmed	21806943	create date:2011/08/03 | first author:Wientjes E
Protein unfolding under force: crack propagation in a network.	/pubmed/21806942	de Graff AM, Shannon G, Farrell DW, Williams PM, Thorpe MF.	Biophys J. 2011 Aug 3;101(3):736-44.	Biophys J. 2011	PubMed	citation	PMID:21806942	pubmed	21806942	create date:2011/08/03 | first author:de Graff AM
Interactions of cations with RNA loop-loop complexes.	/pubmed/21806941	Singh A, Sethaphong L, Yingling YG.	Biophys J. 2011 Aug 3;101(3):727-35.	Biophys J. 2011	PubMed	citation	PMID:21806941	pubmed	21806941	create date:2011/08/03 | first author:Singh A
DNA modeling reveals an extended lac repressor conformation in classic in vitro binding assays.	/pubmed/21806940	Hirsh AD, Lillian TD, Lionberger TA, Perkins NC.	Biophys J. 2011 Aug 3;101(3):718-26.	Biophys J. 2011	PubMed	citation	PMID:21806940	pubmed	21806940	create date:2011/08/03 | first author:Hirsh AD
Electron microscopy and x-ray diffraction evidence for two Z-band structural states.	/pubmed/21806939	Perz-Edwards RJ, Reedy MK.	Biophys J. 2011 Aug 3;101(3):709-17. Erratum in: Biophys J. 2011 Sep 7;101(5):1285.	Biophys J. 2011	PubMed	citation	PMID:21806939	pubmed	21806939	create date:2011/08/03 | first author:Perz-Edwards RJ
Imaging molecular transport across lipid bilayers.	/pubmed/21806938	Li S, Hu PC, Malmstadt N.	Biophys J. 2011 Aug 3;101(3):700-8.	Biophys J. 2011	PubMed	citation	PMID:21806938	pubmed	21806938	create date:2011/08/03 | first author:Li S
Aggregation of model membrane proteins, modulated by hydrophobic mismatch, membrane curvature, and protein class.	/pubmed/21806937	Parton DL, Klingelhoefer JW, Sansom MS.	Biophys J. 2011 Aug 3;101(3):691-9.	Biophys J. 2011	PubMed	citation	PMID:21806937	pubmed	21806937	create date:2011/08/03 | first author:Parton DL
Conformational coupling of the nucleotide-binding and the transmembrane domains in ABC transporters.	/pubmed/21806936	Wen PC, Tajkhorshid E.	Biophys J. 2011 Aug 3;101(3):680-90.	Biophys J. 2011	PubMed	citation	PMID:21806936	pubmed	21806936	create date:2011/08/03 | first author:Wen PC
Membrane tension, lipid adaptation, conformational changes, and energetics in MscL gating.	/pubmed/21806935	Rui H, Kumar R, Im W.	Biophys J. 2011 Aug 3;101(3):671-9.	Biophys J. 2011	PubMed	citation	PMID:21806935	pubmed	21806935	create date:2011/08/03 | first author:Rui H
Blockade of permeation by potassium but normal gating of the G628S nonconducting hERG channel mutant.	/pubmed/21806934	Es-Salah-Lamoureux Z, Xiong PY, Goodchild SJ, Ahern CA, Fedida D.	Biophys J. 2011 Aug 3;101(3):662-70.	Biophys J. 2011	PubMed	citation	PMID:21806934	pubmed	21806934	create date:2011/08/03 | first author:Es-Salah-Lamoureux Z
Molecular determinants of U-type inactivation in Kv2.1 channels.	/pubmed/21806933	Cheng YM, Azer J, Niven CM, Mafi P, Allard CR, Qi J, Thouta S, Claydon TW.	Biophys J. 2011 Aug 3;101(3):651-61.	Biophys J. 2011	PubMed	citation	PMID:21806933	pubmed	21806933	create date:2011/08/03 | first author:Cheng YM
Effects of gel thickness on microscopic indentation measurements of gel modulus.	/pubmed/21806932	Long R, Hall MS, Wu M, Hui CY.	Biophys J. 2011 Aug 3;101(3):643-50.	Biophys J. 2011	PubMed	citation	PMID:21806932	pubmed	21806932	create date:2011/08/03 | first author:Long R
Models of HERG gating.	/pubmed/21806931	Bett GC, Zhou Q, Rasmusson RL.	Biophys J. 2011 Aug 3;101(3):631-42.	Biophys J. 2011	PubMed	citation	PMID:21806931	pubmed	21806931	create date:2011/08/03 | first author:Bett GC
Cell-cell interactions mediate the response of vascular smooth muscle cells to substrate stiffness.	/pubmed/21806930	Sazonova OV, Lee KL, Isenberg BC, Rich CB, Nugent MA, Wong JY.	Biophys J. 2011 Aug 3;101(3):622-30.	Biophys J. 2011	PubMed	citation	PMID:21806930	pubmed	21806930	create date:2011/08/03 | first author:Sazonova OV
Title	URL	Description	Details	ShortDetails	Resource	Type	Identifiers	Db	EntrezUID	Properties
Initial dynamics of cell spreading are governed by dissipation in the actin cortex.	/pubmed/21806929	Etienne J, Duperray A.	Biophys J. 2011 Aug 3;101(3):611-21.	Biophys J. 2011	PubMed	citation	PMID:21806929	pubmed	21806929	create date:2011/08/03 | first author:Etienne J
Multiple-timescale dynamics underlying spontaneous oscillations of saccular hair bundles.	/pubmed/21806928	Roongthumskul Y, Fredrickson-Hemsing L, Kao A, Bozovic D.	Biophys J. 2011 Aug 3;101(3):603-10.	Biophys J. 2011	PubMed	citation	PMID:21806928	pubmed	21806928	create date:2011/08/03 | first author:Roongthumskul Y
A model of cellular cardiac-neural coupling that captures the sympathetic control of sinoatrial node excitability in normotensive and hypertensive rats.	/pubmed/21806927	Tao T, Paterson DJ, Smith NP.	Biophys J. 2011 Aug 3;101(3):594-602.	Biophys J. 2011	PubMed	citation	PMID:21806927	pubmed	21806927	create date:2011/08/03 | first author:Tao T
Shear stress regulates adhesion and rolling of CD44+ leukemic and hematopoietic progenitor cells on hyaluronan.	/pubmed/21806926	Christophis C, Taubert I, Meseck GR, Schubert M, Grunze M, Ho AD, Rosenhahn A.	Biophys J. 2011 Aug 3;101(3):585-93.	Biophys J. 2011	PubMed	citation	PMID:21806926	pubmed	21806926	create date:2011/08/03 | first author:Christophis C
Traction forces of neutrophils migrating on compliant substrates.	/pubmed/21806925	Jannat RA, Dembo M, Hammer DA.	Biophys J. 2011 Aug 3;101(3):575-84.	Biophys J. 2011	PubMed	citation	PMID:21806925	pubmed	21806925	create date:2011/08/03 | first author:Jannat RA
Formation of pancreatic islets involves coordinated expansion of small islets and fission of large interconnected islet-like structures.	/pubmed/21806924	Jo J, Kilimnik G, Kim A, Guo C, Periwal V, Hara M.	Biophys J. 2011 Aug 3;101(3):565-74.	Biophys J. 2011	PubMed	citation	PMID:21806924	pubmed	21806924	create date:2011/08/03 | first author:Jo J
Quantifying the uncertainty of spontaneous Ca2+ oscillations in astrocytes: particulars of Alzheimer's disease.	/pubmed/21806923	Riera J, Hatanaka R, Uchida T, Ozaki T, Kawashima R.	Biophys J. 2011 Aug 3;101(3):554-64.	Biophys J. 2011	PubMed	citation	PMID:21806923	pubmed	21806923	create date:2011/08/03 | first author:Riera J
Redundant mechanisms for stable cell locomotion revealed by minimal models.	/pubmed/21806922	Wolgemuth CW, Stajic J, Mogilner A.	Biophys J. 2011 Aug 3;101(3):545-53.	Biophys J. 2011	PubMed	citation	PMID:21806922	pubmed	21806922	create date:2011/08/03 | first author:Wolgemuth CW
Comparison and calibration of different reporters for quantitative analysis of gene expression.	/pubmed/21806921	Garcia HG, Lee HJ, Boedicker JQ, Phillips R.	Biophys J. 2011 Aug 3;101(3):535-44.	Biophys J. 2011	PubMed	citation	PMID:21806921	pubmed	21806921	create date:2011/08/03 | first author:Garcia HG
Migration of chemotactic bacteria in soft agar: role of gel concentration.	/pubmed/21806920	Croze OA, Ferguson GP, Cates ME, Poon WC.	Biophys J. 2011 Aug 3;101(3):525-34.	Biophys J. 2011	PubMed	citation	PMID:21806920	pubmed	21806920	create date:2011/08/03 | first author:Croze OA
Quantitative interpretation of the randomness in single enzyme turnover times.	/pubmed/21806919	Yang S, Cao J, Silbey RJ, Sung J.	Biophys J. 2011 Aug 3;101(3):519-24.	Biophys J. 2011	PubMed	citation	PMID:21806919	pubmed	21806919	create date:2011/08/03 | first author:Yang S
Site-specific solid-state NMR detection of hydrogen-deuterium exchange reveals conformational changes in a 7-helical transmembrane protein.	/pubmed/21806918	Wang S, Shi L, Kawamura I, Brown LS, Ladizhansky V.	Biophys J. 2011 Aug 3;101(3):L23-5.	Biophys J. 2011	PubMed	citation	PMID:21806918	pubmed	21806918	create date:2011/08/03 | first author:Wang S
Lactoferrin-derived antimicrobial peptide induces a micellar cubic phase in a model membrane system.	/pubmed/21806917	Bastos M, Silva T, Teixeira V, Nazmi K, Bolscher JG, Funari SS, Uhríková D.	Biophys J. 2011 Aug 3;101(3):L20-2.	Biophys J. 2011	PubMed	citation	PMID:21806917	pubmed	21806917	create date:2011/08/03 | first author:Bastos M
Steric and electronic influences on the torsional energy landscape of retinal.	/pubmed/21806916	Mertz B, Lu M, Brown MF, Feller SE.	Biophys J. 2011 Aug 3;101(3):L17-9.	Biophys J. 2011	PubMed	citation	PMID:21806916	pubmed	21806916	create date:2011/08/03 | first author:Mertz B
What's in gating currents? Going beyond the voltage sensor movement.	/pubmed/21767505	Shirokov R.	Biophys J. 2011 Jul 20;101(2):512-4; discussion 515-6. No abstract available. Erratum in: Biophys J. 2011 Aug 17;101(4):1015.	Biophys J. 2011	PubMed	citation	PMID:21767505	pubmed	21767505	create date:2011/07/20 | first author:Shirokov R
Study of receptor-chaperone interactions using the optical technique of spectroscopic ellipsometry.	/pubmed/21767504	Kriechbaumer V, Tsargorodskaya A, Mustafa MK, Vinogradova T, Lacey J, Smith DP, Abell BM, Nabok A.	Biophys J. 2011 Jul 20;101(2):504-11.	Biophys J. 2011	PubMed	citation	PMID:21767504	pubmed	21767504	create date:2011/07/20 | first author:Kriechbaumer V
Modeling of supramolecular centrosymmetry effect on sarcomeric SHG intensity pattern of skeletal muscles.	/pubmed/21767503	Rouède D, Recher G, Bellanger JJ, Lavault MT, Schaub E, Tiaho F.	Biophys J. 2011 Jul 20;101(2):494-503.	Biophys J. 2011	PubMed	citation	PMID:21767503	pubmed	21767503	create date:2011/07/20 | first author:Rouède D
Synchrotron x-ray microdiffraction reveals intrinsic structural features of amyloid deposits in situ.	/pubmed/21767502	Briki F, Vérine J, Doucet J, Bénas P, Fayard B, Delpech M, Grateau G, Riès-Kautt M.	Biophys J. 2011 Jul 20;101(2):486-93.	Biophys J. 2011	PubMed	citation	PMID:21767502	pubmed	21767502	create date:2011/07/20 | first author:Briki F
Steps and bumps: precision extraction of discrete states of molecular machines.	/pubmed/21767501	Little MA, Steel BC, Bai F, Sowa Y, Bilyard T, Mueller DM, Berry RM, Jones NS.	Biophys J. 2011 Jul 20;101(2):477-85.	Biophys J. 2011	PubMed	citation	PMID:21767501	pubmed	21767501	create date:2011/07/20 | first author:Little MA
Probing orientational behavior of MHC class I protein and lipid probes in cell membranes by fluorescence polarization-resolved imaging.	/pubmed/21767500	Kress A, Ferrand P, Rigneault H, Trombik T, He HT, Marguet D, Brasselet S.	Biophys J. 2011 Jul 20;101(2):468-76.	Biophys J. 2011	PubMed	citation	PMID:21767500	pubmed	21767500	create date:2011/07/20 | first author:Kress A
Interactions crucial for three-dimensional domain swapping in the HP-RNase variant PM8.	/pubmed/21767499	Tubert P, Laurents DV, Ribó M, Bruix M, Vilanova M, Benito A.	Biophys J. 2011 Jul 20;101(2):459-67.	Biophys J. 2011	PubMed	citation	PMID:21767499	pubmed	21767499	create date:2011/07/20 | first author:Tubert P
Osteogenesis imperfecta model peptides: incorporation of residues replacing Gly within a triple helix achieved by renucleation and local flexibility.	/pubmed/21767498	Xiao J, Madhan B, Li Y, Brodsky B, Baum J.	Biophys J. 2011 Jul 20;101(2):449-58.	Biophys J. 2011	PubMed	citation	PMID:21767498	pubmed	21767498	create date:2011/07/20 | first author:Xiao J
Physical properties of polymorphic yeast prion amyloid fibers.	/pubmed/21767497	Castro CE, Dong J, Boyce MC, Lindquist S, Lang MJ.	Biophys J. 2011 Jul 20;101(2):439-48.	Biophys J. 2011	PubMed	citation	PMID:21767497	pubmed	21767497	create date:2011/07/20 | first author:Castro CE
Redox-coupled protonation of respiratory complex I: the hydrophilic domain.	/pubmed/21767496	Couch V, Popovic D, Stuchebrukhov A.	Biophys J. 2011 Jul 20;101(2):431-8.	Biophys J. 2011	PubMed	citation	PMID:21767496	pubmed	21767496	create date:2011/07/20 | first author:Couch V
Protein stability and folding kinetics in the nucleus and endoplasmic reticulum of eucaryotic cells.	/pubmed/21767495	Dhar A, Girdhar K, Singh D, Gelman H, Ebbinghaus S, Gruebele M.	Biophys J. 2011 Jul 20;101(2):421-30.	Biophys J. 2011	PubMed	citation	PMID:21767495	pubmed	21767495	create date:2011/07/20 | first author:Dhar A
Reengineering rate-limiting, millisecond enzyme motions by introduction of an unnatural amino acid.	/pubmed/21767494	Watt ED, Rivalta I, Whittier SK, Batista VS, Loria JP.	Biophys J. 2011 Jul 20;101(2):411-20.	Biophys J. 2011	PubMed	citation	PMID:21767494	pubmed	21767494	create date:2011/07/20 | first author:Watt ED
The fraction of myosin motors that participate in isometric contraction of rabbit muscle fibers at near-physiological temperature.	/pubmed/21767493	Tsaturyan AK, Bershitsky SY, Koubassova NA, Fernandez M, Narayanan T, Ferenczi MA.	Biophys J. 2011 Jul 20;101(2):404-10.	Biophys J. 2011	PubMed	citation	PMID:21767493	pubmed	21767493	create date:2011/07/20 | first author:Tsaturyan AK
Motor force homeostasis in skeletal muscle contraction.	/pubmed/21767492	Chen B, Gao H.	Biophys J. 2011 Jul 20;101(2):396-403.	Biophys J. 2011	PubMed	citation	PMID:21767492	pubmed	21767492	create date:2011/07/20 | first author:Chen B
Productive cooperation among processive motors depends inversely on their mechanochemical efficiency.	/pubmed/21767491	Driver JW, Jamison DK, Uppulury K, Rogers AR, Kolomeisky AB, Diehl MR.	Biophys J. 2011 Jul 20;101(2):386-95.	Biophys J. 2011	PubMed	citation	PMID:21767491	pubmed	21767491	create date:2011/07/20 | first author:Driver JW
Structural effects and translocation of doxorubicin in a DPPC/Chol bilayer: the role of cholesterol.	/pubmed/21767490	Yacoub TJ, Reddy AS, Szleifer I.	Biophys J. 2011 Jul 20;101(2):378-85.	Biophys J. 2011	PubMed	citation	PMID:21767490	pubmed	21767490	create date:2011/07/20 | first author:Yacoub TJ
Noninvasive neutron scattering measurements reveal slower cholesterol transport in model lipid membranes.	/pubmed/21767489	Garg S, Porcar L, Woodka AC, Butler PD, Perez-Salas U.	Biophys J. 2011 Jul 20;101(2):370-7.	Biophys J. 2011	PubMed	citation	PMID:21767489	pubmed	21767489	create date:2011/07/20 | first author:Garg S
Electrodynamics of lipid membrane interactions in the presence of zwitterionic buffers.	/pubmed/21767488	Koerner MM, Palacio LA, Wright JW, Schweitzer KS, Ray BD, Petrache HI.	Biophys J. 2011 Jul 20;101(2):362-9.	Biophys J. 2011	PubMed	citation	PMID:21767488	pubmed	21767488	create date:2011/07/20 | first author:Koerner MM
C-terminus of apolipoprotein A-I removes phospholipids from a triolein/phospholipids/water interface, but the N-terminus does not: a possible mechanism for nascent HDL assembly.	/pubmed/21767487	Mitsche MA, Small DM.	Biophys J. 2011 Jul 20;101(2):353-61.	Biophys J. 2011	PubMed	citation	PMID:21767487	pubmed	21767487	create date:2011/07/20 | first author:Mitsche MA
Defining the role of the tension sensor in the mechanosensitive channel of small conductance.	/pubmed/21767486	Malcolm HR, Heo YY, Elmore DE, Maurer JA.	Biophys J. 2011 Jul 20;101(2):345-52.	Biophys J. 2011	PubMed	citation	PMID:21767486	pubmed	21767486	create date:2011/07/20 | first author:Malcolm HR
Negative feedback from integrins to cadherins: a micromechanical study.	/pubmed/21767485	Al-Kilani A, de Freitas O, Dufour S, Gallet F.	Biophys J. 2011 Jul 20;101(2):336-44.	Biophys J. 2011	PubMed	citation	PMID:21767485	pubmed	21767485	create date:2011/07/20 | first author:Al-Kilani A
Mechanical control of bacterial cell shape.	/pubmed/21767484	Jiang H, Si F, Margolin W, Sun SX.	Biophys J. 2011 Jul 20;101(2):327-35.	Biophys J. 2011	PubMed	citation	PMID:21767484	pubmed	21767484	create date:2011/07/20 | first author:Jiang H
Multivalent binding of nanocarrier to endothelial cells under shear flow.	/pubmed/21767483	Liu J, Agrawal NJ, Calderon A, Ayyaswamy PS, Eckmann DM, Radhakrishnan R.	Biophys J. 2011 Jul 20;101(2):319-26.	Biophys J. 2011	PubMed	citation	PMID:21767483	pubmed	21767483	create date:2011/07/20 | first author:Liu J
The role of photon scattering in voltage-calcium fluorescent recordings of ventricular fibrillation.	/pubmed/21767482	Bishop MJ, Rowley A, Rodriguez B, Plank G, Gavaghan DJ, Bub G.	Biophys J. 2011 Jul 20;101(2):307-18.	Biophys J. 2011	PubMed	citation	PMID:21767482	pubmed	21767482	create date:2011/07/20 | first author:Bishop MJ
Substrate viscosity enhances correlation in epithelial sheet movement.	/pubmed/21767481	Murrell M, Kamm R, Matsudaira P.	Biophys J. 2011 Jul 20;101(2):297-306.	Biophys J. 2011	PubMed	citation	PMID:21767481	pubmed	21767481	create date:2011/07/20 | first author:Murrell M
Whole-embryo modeling of early segmentation in Drosophila identifies robust and fragile expression domains.	/pubmed/21767480	Bieler J, Pozzorini C, Naef F.	Biophys J. 2011 Jul 20;101(2):287-96.	Biophys J. 2011	PubMed	citation	PMID:21767480	pubmed	21767480	create date:2011/07/20 | first author:Bieler J
Simulated surface-induced thrombin generation in a flow field.	/pubmed/21767479	Jordan SW, Chaikof EL.	Biophys J. 2011 Jul 20;101(2):276-86.	Biophys J. 2011	PubMed	citation	PMID:21767479	pubmed	21767479	create date:2011/07/20 | first author:Jordan SW
Dynamic instability of a growing adsorbed polymorphic filament.	/pubmed/21767478	Zapperi S, Mahadevan L.	Biophys J. 2011 Jul 20;101(2):267-75.	Biophys J. 2011	PubMed	citation	PMID:21767478	pubmed	21767478	create date:2011/07/20 | first author:Zapperi S
Protein folding inside the cell.	/pubmed/21767477	Wittung-Stafshede P.	Biophys J. 2011 Jul 20;101(2):265-6. No abstract available.	Biophys J. 2011	PubMed	citation	PMID:21767477	pubmed	21767477	create date:2011/07/20 | first author:Wittung-Stafshede P
Control of a nanoscopic-to-macroscopic transition: modulated phases in four-component DSPC/DOPC/POPC/Chol giant unilamellar vesicles.	/pubmed/21767476	Konyakhina TM, Goh SL, Amazon J, Heberle FA, Wu J, Feigenson GW.	Biophys J. 2011 Jul 20;101(2):L8-10.	Biophys J. 2011	PubMed	citation	PMID:21767476	pubmed	21767476	create date:2011/07/20 | first author:Konyakhina TM
Direct measurements of torque during Holliday junction migration.	/pubmed/21767475	Forth S, Deufel C, Patel SS, Wang MD.	Biophys J. 2011 Jul 20;101(2):L5-7.	Biophys J. 2011	PubMed	citation	PMID:21767475	pubmed	21767475	create date:2011/07/20 | first author:Forth S
Functional role for transporter isoforms in optimizing membrane transport.	/pubmed/21767474	Berezhkovskii AM, Lizunov VA, Zimmerberg J, Bezrukov SM.	Biophys J. 2011 Jul 20;101(2):L14-6.	Biophys J. 2011	PubMed	citation	PMID:21767474	pubmed	21767474	create date:2011/07/20 | first author:Berezhkovskii AM
Single-voxel recording of voltage transients in dendritic spines.	/pubmed/21767473	Acker CD, Yan P, Loew LM.	Biophys J. 2011 Jul 20;101(2):L11-3.	Biophys J. 2011	PubMed	citation	PMID:21767473	pubmed	21767473	create date:2011/07/20 | first author:Acker CD
Hindered diffusion in polymeric solutions studied by fluorescence correlation spectroscopy.	/pubmed/21723836	Zustiak SP, Nossal R, Sackett DL.	Biophys J. 2011 Jul 6;101(1):255-64.	Biophys J. 2011	PubMed	citation	PMID:21723836	pubmed	21723836	create date:2011/07/05 | first author:Zustiak SP
Label-free critical micelle concentration determination of bacterial quorum sensing molecules.	/pubmed/21723835	Davis BM, Richens JL, O'Shea P.	Biophys J. 2011 Jul 6;101(1):245-54.	Biophys J. 2011	PubMed	citation	PMID:21723835	pubmed	21723835	create date:2011/07/05 | first author:Davis BM
Measuring the rate of conjugal plasmid transfer in a bacterial population using quantitative PCR.	/pubmed/21723834	Wan Z, Varshavsky J, Teegala S, McLawrence J, Goddard NL.	Biophys J. 2011 Jul 6;101(1):237-44.	Biophys J. 2011	PubMed	citation	PMID:21723834	pubmed	21723834	create date:2011/07/05 | first author:Wan Z
Title	URL	Description	Details	ShortDetails	Resource	Type	Identifiers	Db	EntrezUID	Properties
Thermal denaturation studies of collagen by microthermal analysis and atomic force microscopy.	/pubmed/21723833	Bozec L, Odlyha M.	Biophys J. 2011 Jul 6;101(1):228-36.	Biophys J. 2011	PubMed	citation	PMID:21723833	pubmed	21723833	create date:2011/07/05 | first author:Bozec L
How do thermophilic proteins and proteomes withstand high temperature?	/pubmed/21723832	Sawle L, Ghosh K.	Biophys J. 2011 Jul 6;101(1):217-27.	Biophys J. 2011	PubMed	citation	PMID:21723832	pubmed	21723832	create date:2011/07/05 | first author:Sawle L
Rapid assembly and collective behavior of microtubule bundles in the presence of polyamines.	/pubmed/21723831	Hamon L, Savarin P, Curmi PA, Pastré D.	Biophys J. 2011 Jul 6;101(1):205-16.	Biophys J. 2011	PubMed	citation	PMID:21723831	pubmed	21723831	create date:2011/07/05 | first author:Hamon L
A direct coupling between global and internal motions in a single domain protein? MD investigation of extreme scenarios.	/pubmed/21723830	Hamaneh MB, Zhang L, Buck M.	Biophys J. 2011 Jul 6;101(1):196-204.	Biophys J. 2011	PubMed	citation	PMID:21723830	pubmed	21723830	create date:2011/07/05 | first author:Hamaneh MB
Torque generation in F1-ATPase devoid of the entire amino-terminal helix of the rotor that fills half of the stator orifice.	/pubmed/21723829	Kohori A, Chiwata R, Hossain MD, Furuike S, Shiroguchi K, Adachi K, Yoshida M, Kinosita K Jr.	Biophys J. 2011 Jul 6;101(1):188-95.	Biophys J. 2011	PubMed	citation	PMID:21723829	pubmed	21723829	create date:2011/07/05 | first author:Kohori A
Salt contribution to RNA tertiary structure folding stability.	/pubmed/21723828	Tan ZJ, Chen SJ.	Biophys J. 2011 Jul 6;101(1):176-87.	Biophys J. 2011	PubMed	citation	PMID:21723828	pubmed	21723828	create date:2011/07/05 | first author:Tan ZJ
Ensemble of secondary structures for encapsidated satellite tobacco mosaic virus RNA consistent with chemical probing and crystallography constraints.	/pubmed/21723827	Schroeder SJ, Stone JW, Bleckley S, Gibbons T, Mathews DM.	Biophys J. 2011 Jul 6;101(1):167-75.	Biophys J. 2011	PubMed	citation	PMID:21723827	pubmed	21723827	create date:2011/07/05 | first author:Schroeder SJ
DNA sequence correlations shape nonspecific transcription factor-DNA binding affinity.	/pubmed/21723826	Sela I, Lukatsky DB.	Biophys J. 2011 Jul 6;101(1):160-6.	Biophys J. 2011	PubMed	citation	PMID:21723826	pubmed	21723826	create date:2011/07/05 | first author:Sela I
Cofilin-linked changes in actin filament flexibility promote severing.	/pubmed/21723825	McCullough BR, Grintsevich EE, Chen CK, Kang H, Hutchison AL, Henn A, Cao W, Suarez C, Martiel JL, Blanchoin L, Reisler E, De La Cruz EM.	Biophys J. 2011 Jul 6;101(1):151-9.	Biophys J. 2011	PubMed	citation	PMID:21723825	pubmed	21723825	create date:2011/07/05 | first author:McCullough BR
A physical model reveals the mechanochemistry responsible for dynein's processive motion.	/pubmed/21723824	Tsygankov D, Serohijos AW, Dokholyan NV, Elston TC.	Biophys J. 2011 Jul 6;101(1):144-50.	Biophys J. 2011	PubMed	citation	PMID:21723824	pubmed	21723824	create date:2011/07/05 | first author:Tsygankov D
Gel-phase microdomains and lipid rafts in monolayers affect the redox properties of ubiquinone-10.	/pubmed/21723823	Becucci L, Scaletti F, Guidelli R.	Biophys J. 2011 Jul 6;101(1):134-43.	Biophys J. 2011	PubMed	citation	PMID:21723823	pubmed	21723823	create date:2011/07/05 | first author:Becucci L
Influence of lipid membrane rigidity on properties of supporting polymer.	/pubmed/21723822	Jablin MS, Dubey M, Zhernenkov M, Toomey R, Majewski J.	Biophys J. 2011 Jul 6;101(1):128-33.	Biophys J. 2011	PubMed	citation	PMID:21723822	pubmed	21723822	create date:2011/07/05 | first author:Jablin MS
Glycerol-induced membrane stiffening: the role of viscous fluid adlayers.	/pubmed/21723821	Pocivavsek L, Gavrilov K, Cao KD, Chi EY, Li D, Lin B, Meron M, Majewski J, Lee KY.	Biophys J. 2011 Jul 6;101(1):118-27.	Biophys J. 2011	PubMed	citation	PMID:21723821	pubmed	21723821	create date:2011/07/05 | first author:Pocivavsek L
Transfer of arginine into lipid bilayers is nonadditive.	/pubmed/21723820	MacCallum JL, Bennett WF, Tieleman DP.	Biophys J. 2011 Jul 6;101(1):110-7.	Biophys J. 2011	PubMed	citation	PMID:21723820	pubmed	21723820	create date:2011/07/05 | first author:MacCallum JL
Thermodynamic profiling of peptide membrane interactions by isothermal titration calorimetry: a search for pores and micelles.	/pubmed/21723819	Henriksen JR, Andresen TL.	Biophys J. 2011 Jul 6;101(1):100-9.	Biophys J. 2011	PubMed	citation	PMID:21723819	pubmed	21723819	create date:2011/07/05 | first author:Henriksen JR
Membrane restructuring by phospholipase A2 is regulated by the presence of lipid domains.	/pubmed/21723818	Leidy C, Ocampo J, Duelund L, Mouritsen OG, Jørgensen K, Peters GH.	Biophys J. 2011 Jul 6;101(1):90-9.	Biophys J. 2011	PubMed	citation	PMID:21723818	pubmed	21723818	create date:2011/07/05 | first author:Leidy C
Cytoplasmic domain filter function in the mechanosensitive channel of small conductance.	/pubmed/21723817	Gamini R, Sotomayor M, Chipot C, Schulten K.	Biophys J. 2011 Jul 6;101(1):80-9.	Biophys J. 2011	PubMed	citation	PMID:21723817	pubmed	21723817	create date:2011/07/05 | first author:Gamini R
Origins and consequences of velocity fluctuations during DNA passage through a nanopore.	/pubmed/21723816	Lu B, Albertorio F, Hoogerheide DP, Golovchenko JA.	Biophys J. 2011 Jul 6;101(1):70-9.	Biophys J. 2011	PubMed	citation	PMID:21723816	pubmed	21723816	create date:2011/07/05 | first author:Lu B
Glu-286 rotation and water wire reorientation are unlikely the gating elements for proton pumping in cytochrome C oxidase.	/pubmed/21723815	Yang S, Cui Q.	Biophys J. 2011 Jul 6;101(1):61-9.	Biophys J. 2011	PubMed	citation	PMID:21723815	pubmed	21723815	create date:2011/07/05 | first author:Yang S
A novel method for measuring tension generated in stress fibers by applying external forces.	/pubmed/21723814	Sugita S, Adachi T, Ueki Y, Sato M.	Biophys J. 2011 Jul 6;101(1):53-60.	Biophys J. 2011	PubMed	citation	PMID:21723814	pubmed	21723814	create date:2011/07/05 | first author:Sugita S
Cell cytoskeleton and tether extraction.	/pubmed/21723813	Pontes B, Viana NB, Salgado LT, Farina M, Moura Neto V, Nussenzveig HM.	Biophys J. 2011 Jul 6;101(1):43-52.	Biophys J. 2011	PubMed	citation	PMID:21723813	pubmed	21723813	create date:2011/07/05 | first author:Pontes B
Quantification of collagen organization in the peripheral human cornea at micron-scale resolution.	/pubmed/21723812	Boote C, Kamma-Lorger CS, Hayes S, Harris J, Burghammer M, Hiller J, Terrill NJ, Meek KM.	Biophys J. 2011 Jul 6;101(1):33-42.	Biophys J. 2011	PubMed	citation	PMID:21723812	pubmed	21723812	create date:2011/07/05 | first author:Boote C
Trafficking motifs as the basis for two-compartment signaling systems to form multiple stable states.	/pubmed/21723811	Bhalla US.	Biophys J. 2011 Jul 6;101(1):21-32.	Biophys J. 2011	PubMed	citation	PMID:21723811	pubmed	21723811	create date:2011/07/05 | first author:Bhalla US
Multicellular model for intercellular synchronization in circadian neural networks.	/pubmed/21723810	Vasalou C, Herzog ED, Henson MA.	Biophys J. 2011 Jul 6;101(1):12-20.	Biophys J. 2011	PubMed	citation	PMID:21723810	pubmed	21723810	create date:2011/07/05 | first author:Vasalou C
Lever-arm mechanics of processive myosins.	/pubmed/21723809	Sun Y, Goldman YE.	Biophys J. 2011 Jul 6;101(1):1-11. Review. No abstract available.	Biophys J. 2011	PubMed	citation	PMID:21723809	pubmed	21723809	create date:2011/07/05 | first author:Sun Y
Electron paramagnetic resonance spectroscopy measures the distance between the external β-strands of folded α-synuclein in amyloid fibrils.	/pubmed/21723808	Karyagina I, Becker S, Giller K, Riedel D, Jovin TM, Griesinger C, Bennati M.	Biophys J. 2011 Jul 6;101(1):L1-3.	Biophys J. 2011	PubMed	citation	PMID:21723808	pubmed	21723808	create date:2011/07/05 | first author:Karyagina I
Protein-level fluctuation correlation at the microcolony level and its application to the Vibrio harveyi quorum-sensing circuit.	/pubmed/21689539	Wang Y, Tu KC, Ong NP, Bassler BL, Wingreen NS.	Biophys J. 2011 Jun 22;100(12):3045-53.	Biophys J. 2011	PubMed	citation	PMID:21689539	pubmed	21689539	create date:2011/06/22 | first author:Wang Y
Simulated self-assembly of the HIV-1 capsid: protein shape and native contacts are sufficient for two-dimensional lattice formation.	/pubmed/21689538	Chen B, Tycko R.	Biophys J. 2011 Jun 22;100(12):3035-44.	Biophys J. 2011	PubMed	citation	PMID:21689538	pubmed	21689538	create date:2011/06/22 | first author:Chen B
Molecular-dynamics simulations of the ATP/apo state of a multidrug ATP-binding cassette transporter provide a structural and mechanistic basis for the asymmetric occluded state.	/pubmed/21689537	Jones PM, George AM.	Biophys J. 2011 Jun 22;100(12):3025-34.	Biophys J. 2011	PubMed	citation	PMID:21689537	pubmed	21689537	create date:2011/06/22 | first author:Jones PM
Modelling of lysozyme binding to a cation exchange surface at atomic detail: the role of flexibility.	/pubmed/21689536	Steudle A, Pleiss J.	Biophys J. 2011 Jun 22;100(12):3016-24.	Biophys J. 2011	PubMed	citation	PMID:21689536	pubmed	21689536	create date:2011/06/22 | first author:Steudle A
Viscoelastic properties of isolated collagen fibrils.	/pubmed/21689535	Shen ZL, Kahn H, Ballarini R, Eppell SJ.	Biophys J. 2011 Jun 22;100(12):3008-15.	Biophys J. 2011	PubMed	citation	PMID:21689535	pubmed	21689535	create date:2011/06/22 | first author:Shen ZL
Molecular origin of Gerstmann-Sträussler-Scheinker syndrome: insight from computer simulation of an amyloidogenic prion peptide.	/pubmed/21689534	Daidone I, Di Nola A, Smith JC.	Biophys J. 2011 Jun 22;100(12):3000-7.	Biophys J. 2011	PubMed	citation	PMID:21689534	pubmed	21689534	create date:2011/06/22 | first author:Daidone I
Modulation of functionally significant conformational equilibria in adenylate kinase by high concentrations of trimethylamine oxide attributed to volume exclusion.	/pubmed/21689533	Nagarajan S, Amir D, Grupi A, Goldenberg DP, Minton AP, Haas E.	Biophys J. 2011 Jun 22;100(12):2991-9.	Biophys J. 2011	PubMed	citation	PMID:21689533	pubmed	21689533	create date:2011/06/22 | first author:Nagarajan S
Fluorescence cross-correlation spectroscopy reveals mechanistic insights into the effect of 2'-O-methyl modified siRNAs in living cells.	/pubmed/21689532	Ohrt T, Staroske W, Mütze J, Crell K, Landthaler M, Schwille P.	Biophys J. 2011 Jun 22;100(12):2981-90.	Biophys J. 2011	PubMed	citation	PMID:21689532	pubmed	21689532	create date:2011/06/22 | first author:Ohrt T
Long dwell-time passage of DNA through nanometer-scale pores: kinetics and sequence dependence of motion.	/pubmed/21689531	Jetha NN, Feehan C, Wiggin M, Tabard-Cossa V, Marziali A.	Biophys J. 2011 Jun 22;100(12):2974-80.	Biophys J. 2011	PubMed	citation	PMID:21689531	pubmed	21689531	create date:2011/06/22 | first author:Jetha NN
Extension of a three-helix bundle domain of myosin VI and key role of calmodulins.	/pubmed/21689530	Liu Y, Hsin J, Kim H, Selvin PR, Schulten K.	Biophys J. 2011 Jun 22;100(12):2964-73.	Biophys J. 2011	PubMed	citation	PMID:21689530	pubmed	21689530	create date:2011/06/22 | first author:Liu Y
Transmembrane signaling of chemotaxis receptor tar: insights from molecular dynamics simulation studies.	/pubmed/21689529	Park H, Im W, Seok C.	Biophys J. 2011 Jun 22;100(12):2955-63.	Biophys J. 2011	PubMed	citation	PMID:21689529	pubmed	21689529	create date:2011/06/22 | first author:Park H
The bilayer enhances rhodopsin kinetic stability in bovine rod outer segment disk membranes.	/pubmed/21689528	Corley SC, Sprangers P, Albert AD.	Biophys J. 2011 Jun 22;100(12):2946-54.	Biophys J. 2011	PubMed	citation	PMID:21689528	pubmed	21689528	create date:2011/06/22 | first author:Corley SC
Model of aquaporin-4 supramolecular assembly in orthogonal arrays based on heterotetrameric association of M1-M23 isoforms.	/pubmed/21689527	Jin BJ, Rossi A, Verkman AS.	Biophys J. 2011 Jun 22;100(12):2936-45.	Biophys J. 2011	PubMed	citation	PMID:21689527	pubmed	21689527	create date:2011/06/22 | first author:Jin BJ
Hofmeister effect in confined spaces: halogen ions and single molecule detection.	/pubmed/21689526	Rodrigues CG, Machado DC, da Silva AM, Júnior JJ, Krasilnikov OV.	Biophys J. 2011 Jun 22;100(12):2929-35.	Biophys J. 2011	PubMed	citation	PMID:21689526	pubmed	21689526	create date:2011/06/22 | first author:Rodrigues CG
Solid-state NMR ensemble dynamics as a mediator between experiment and simulation.	/pubmed/21689525	Kim T, Jo S, Im W.	Biophys J. 2011 Jun 22;100(12):2922-8.	Biophys J. 2011	PubMed	citation	PMID:21689525	pubmed	21689525	create date:2011/06/22 | first author:Kim T
Transmembrane helix orientation and dynamics: insights from ensemble dynamics with solid-state NMR observables.	/pubmed/21689524	Jo S, Im W.	Biophys J. 2011 Jun 22;100(12):2913-21.	Biophys J. 2011	PubMed	citation	PMID:21689524	pubmed	21689524	create date:2011/06/22 | first author:Jo S
Multiscale modeling of calcium cycling in cardiac ventricular myocyte: macroscopic consequences of microscopic dyadic function.	/pubmed/21689523	Gaur N, Rudy Y.	Biophys J. 2011 Jun 22;100(12):2904-12. Erratum in: Biophys J. 2011 Aug 17;101(4):1014.	Biophys J. 2011	PubMed	citation	PMID:21689523	pubmed	21689523	create date:2011/06/22 | first author:Gaur N
Mitochondrial energetics, pH regulation, and ion dynamics: a computational-experimental approach.	/pubmed/21689522	Wei AC, Aon MA, O'Rourke B, Winslow RL, Cortassa S.	Biophys J. 2011 Jun 22;100(12):2894-903.	Biophys J. 2011	PubMed	citation	PMID:21689522	pubmed	21689522	create date:2011/06/22 | first author:Wei AC
Spatiotemporal constraints on the force-dependent growth of focal adhesions.	/pubmed/21689521	Stricker J, Aratyn-Schaus Y, Oakes PW, Gardel ML.	Biophys J. 2011 Jun 22;100(12):2883-93.	Biophys J. 2011	PubMed	citation	PMID:21689521	pubmed	21689521	create date:2011/06/22 | first author:Stricker J
Single-virus tracking reveals a spatial receptor-dependent search mechanism.	/pubmed/21689520	Rothenberg E, Sepúlveda LA, Skinner SO, Zeng L, Selvin PR, Golding I.	Biophys J. 2011 Jun 22;100(12):2875-82.	Biophys J. 2011	PubMed	citation	PMID:21689520	pubmed	21689520	create date:2011/06/22 | first author:Rothenberg E
Mechanisms for size-dependent protein segregation at immune synapses assessed with molecular rulers.	/pubmed/21689519	Alakoskela JM, Koner AL, Rudnicka D, Köhler K, Howarth M, Davis DM.	Biophys J. 2011 Jun 22;100(12):2865-74.	Biophys J. 2011	PubMed	citation	PMID:21689519	pubmed	21689519	create date:2011/06/22 | first author:Alakoskela JM
Mechanophysical stimulations of mucin secretion in cultures of nasal epithelial cells.	/pubmed/21689518	Davidovich NE, Kloog Y, Wolf M, Elad D.	Biophys J. 2011 Jun 22;100(12):2855-64.	Biophys J. 2011	PubMed	citation	PMID:21689518	pubmed	21689518	create date:2011/06/22 | first author:Davidovich NE
Nanoscopy in a living multicellular organism expressing GFP.	/pubmed/21689517	Rankin BR, Moneron G, Wurm CA, Nelson JC, Walter A, Schwarzer D, Schroeder J, Colón-Ramos DA, Hell SW.	Biophys J. 2011 Jun 22;100(12):L63-5.	Biophys J. 2011	PubMed	citation	PMID:21689517	pubmed	21689517	create date:2011/06/22 | first author:Rankin BR
Probing rotational viscosity in synaptic vesicles.	/pubmed/21641331	Zeigler MB, Allen PB, Chiu DT.	Biophys J. 2011 Jun 8;100(11):2846-51.	Biophys J. 2011	PubMed	citation	PMID:21641331	pubmed	21641331	create date:2011/06/07 | first author:Zeigler MB
Title	URL	Description	Details	ShortDetails	Resource	Type	Identifiers	Db	EntrezUID	Properties
Spot variation fluorescence correlation spectroscopy allows for superresolution chronoscopy of confinement times in membranes.	/pubmed/21641330	Ruprecht V, Wieser S, Marguet D, Schütz GJ.	Biophys J. 2011 Jun 8;100(11):2839-45.	Biophys J. 2011	PubMed	citation	PMID:21641330	pubmed	21641330	create date:2011/06/07 | first author:Ruprecht V
Minor complexes at work: light-harvesting by carotenoids in the photosystem II antenna complexes CP24 and CP26.	/pubmed/21641329	Marin A, Passarini F, van Stokkum IH, van Grondelle R, Croce R.	Biophys J. 2011 Jun 8;100(11):2829-38.	Biophys J. 2011	PubMed	citation	PMID:21641329	pubmed	21641329	create date:2011/06/07 | first author:Marin A
Tracking single particles and elongated filaments with nanometer precision.	/pubmed/21641328	Ruhnow F, Zwicker D, Diez S.	Biophys J. 2011 Jun 8;100(11):2820-8.	Biophys J. 2011	PubMed	citation	PMID:21641328	pubmed	21641328	create date:2011/06/07 | first author:Ruhnow F
Single-shot optical sectioning using two-color probes in HiLo fluorescence microscopy.	/pubmed/21641327	Muro E, Vermeulen P, Ioannou A, Skourides P, Dubertret B, Fragola A, Loriette V.	Biophys J. 2011 Jun 8;100(11):2810-9.	Biophys J. 2011	PubMed	citation	PMID:21641327	pubmed	21641327	create date:2011/06/07 | first author:Muro E
Photoreactions of aureochrome-1.	/pubmed/21641326	Toyooka T, Hisatomi O, Takahashi F, Kataoka H, Terazima M.	Biophys J. 2011 Jun 8;100(11):2801-9.	Biophys J. 2011	PubMed	citation	PMID:21641326	pubmed	21641326	create date:2011/06/07 | first author:Toyooka T
Isolating toxic insulin amyloid reactive species that lack β-sheets and have wide pH stability.	/pubmed/21641325	Heldt CL, Kurouski D, Sorci M, Grafeld E, Lednev IK, Belfort G.	Biophys J. 2011 Jun 8;100(11):2792-800.	Biophys J. 2011	PubMed	citation	PMID:21641325	pubmed	21641325	create date:2011/06/07 | first author:Heldt CL
Perturbation of the stability of amyloid fibrils through alteration of electrostatic interactions.	/pubmed/21641324	Shammas SL, Knowles TP, Baldwin AJ, Macphee CE, Welland ME, Dobson CM, Devlin GL.	Biophys J. 2011 Jun 8;100(11):2783-91.	Biophys J. 2011	PubMed	citation	PMID:21641324	pubmed	21641324	create date:2011/06/07 | first author:Shammas SL
Location trumps length: polyglutamine-mediated changes in folding and aggregation of a host protein.	/pubmed/21641323	Tobelmann MD, Murphy RM.	Biophys J. 2011 Jun 8;100(11):2773-82.	Biophys J. 2011	PubMed	citation	PMID:21641323	pubmed	21641323	create date:2011/06/07 | first author:Tobelmann MD
Structural basis of folding cooperativity in model proteins: insights from a microcanonical perspective.	/pubmed/21641322	Bereau T, Deserno M, Bachmann M.	Biophys J. 2011 Jun 8;100(11):2764-72.	Biophys J. 2011	PubMed	citation	PMID:21641322	pubmed	21641322	create date:2011/06/07 | first author:Bereau T
Molecular dynamics simulations of DNA/PEI complexes: effect of PEI branching and protonation state.	/pubmed/21641321	Sun C, Tang T, Uludağ H, Cuervo JE.	Biophys J. 2011 Jun 8;100(11):2754-63.	Biophys J. 2011	PubMed	citation	PMID:21641321	pubmed	21641321	create date:2011/06/07 | first author:Sun C
Theory for RNA folding, stretching, and melting including loops and salt.	/pubmed/21641320	Einert TR, Netz RR.	Biophys J. 2011 Jun 8;100(11):2745-53.	Biophys J. 2011	PubMed	citation	PMID:21641320	pubmed	21641320	create date:2011/06/07 | first author:Einert TR
Measuring the folding landscape of a harmonically constrained biopolymer.	/pubmed/21641319	de Messieres M, Brawn-Cinani B, La Porta A.	Biophys J. 2011 Jun 8;100(11):2736-44.	Biophys J. 2011	PubMed	citation	PMID:21641319	pubmed	21641319	create date:2011/06/07 | first author:de Messieres M
Linker histones incorporation maintains chromatin fiber plasticity.	/pubmed/21641318	Recouvreux P, Lavelle C, Barbi M, Conde E Silva N, Le Cam E, Victor JM, Viovy JL.	Biophys J. 2011 Jun 8;100(11):2726-35.	Biophys J. 2011	PubMed	citation	PMID:21641318	pubmed	21641318	create date:2011/06/07 | first author:Recouvreux P
Propulsive forces on the flagellum during locomotion of Chlamydomonas reinhardtii.	/pubmed/21641317	Bayly PV, Lewis BL, Ranz EC, Okamoto RJ, Pless RB, Dutcher SK.	Biophys J. 2011 Jun 8;100(11):2716-25.	Biophys J. 2011	PubMed	citation	PMID:21641317	pubmed	21641317	create date:2011/06/07 | first author:Bayly PV
Striated acto-myosin fibers can reorganize and register in response to elastic interactions with the matrix.	/pubmed/21641316	Friedrich BM, Buxboim A, Discher DE, Safran SA.	Biophys J. 2011 Jun 8;100(11):2706-15.	Biophys J. 2011	PubMed	citation	PMID:21641316	pubmed	21641316	create date:2011/06/07 | first author:Friedrich BM
Reconstitution of contractile actomyosin bundles.	/pubmed/21641315	Thoresen T, Lenz M, Gardel ML.	Biophys J. 2011 Jun 8;100(11):2698-705.	Biophys J. 2011	PubMed	citation	PMID:21641315	pubmed	21641315	create date:2011/06/07 | first author:Thoresen T
An electrostatic model with weak actin-myosin attachment resolves problems with the lattice stability of skeletal muscle.	/pubmed/21641314	Smith DA, Stephenson DG.	Biophys J. 2011 Jun 8;100(11):2688-97.	Biophys J. 2011	PubMed	citation	PMID:21641314	pubmed	21641314	create date:2011/06/07 | first author:Smith DA
Cooperative [Ca²+]-dependent regulation of the rate of myosin binding to actin: solution data and the tropomyosin chain model.	/pubmed/21641313	Geeves M, Griffiths H, Mijailovich S, Smith D.	Biophys J. 2011 Jun 8;100(11):2679-87.	Biophys J. 2011	PubMed	citation	PMID:21641313	pubmed	21641313	create date:2011/06/07 | first author:Geeves M
Preparation and properties of asymmetric large unilamellar vesicles: interleaflet coupling in asymmetric vesicles is dependent on temperature but not curvature.	/pubmed/21641312	Cheng HT, London E.	Biophys J. 2011 Jun 8;100(11):2671-8.	Biophys J. 2011	PubMed	citation	PMID:21641312	pubmed	21641312	create date:2011/06/07 | first author:Cheng HT
DC-SIGN and influenza hemagglutinin dynamics in plasma membrane microdomains are markedly different.	/pubmed/21641311	Itano MS, Neumann AK, Liu P, Zhang F, Gratton E, Parak WJ, Thompson NL, Jacobson K.	Biophys J. 2011 Jun 8;100(11):2662-70.	Biophys J. 2011	PubMed	citation	PMID:21641311	pubmed	21641311	create date:2011/06/07 | first author:Itano MS
Biophysical mechanisms of endotoxin neutralization by cationic amphiphilic peptides.	/pubmed/21641310	Kaconis Y, Kowalski I, Howe J, Brauser A, Richter W, Razquin-Olazarán I, Iñigo-Pestaña M, Garidel P, Rössle M, Martinez de Tejada G, Gutsmann T, Brandenburg K.	Biophys J. 2011 Jun 8;100(11):2652-61.	Biophys J. 2011	PubMed	citation	PMID:21641310	pubmed	21641310	create date:2011/06/07 | first author:Kaconis Y
Minimal encounter time and separation determine ligand-receptor binding in cell adhesion.	/pubmed/21641309	Robert P, Nicolas A, Aranda-Espinoza S, Bongrand P, Limozin L.	Biophys J. 2011 Jun 8;100(11):2642-51.	Biophys J. 2011	PubMed	citation	PMID:21641309	pubmed	21641309	create date:2011/06/07 | first author:Robert P
Sterols have higher affinity for sphingomyelin than for phosphatidylcholine bilayers even at equal acyl-chain order.	/pubmed/21641308	Lönnfors M, Doux JP, Killian JA, Nyholm TK, Slotte JP.	Biophys J. 2011 Jun 8;100(11):2633-41.	Biophys J. 2011	PubMed	citation	PMID:21641308	pubmed	21641308	create date:2011/06/07 | first author:Lönnfors M
The discovery of slowness: low-capacity transport and slow anion channel gating by the glutamate transporter EAAT5.	/pubmed/21641307	Gameiro A, Braams S, Rauen T, Grewer C.	Biophys J. 2011 Jun 8;100(11):2623-32.	Biophys J. 2011	PubMed	citation	PMID:21641307	pubmed	21641307	create date:2011/06/07 | first author:Gameiro A
Membrane thickness sensitivity of prestin orthologs: the evolution of a piezoelectric protein.	/pubmed/21641306	Izumi C, Bird JE, Iwasa KH.	Biophys J. 2011 Jun 8;100(11):2614-22.	Biophys J. 2011	PubMed	citation	PMID:21641306	pubmed	21641306	create date:2011/06/07 | first author:Izumi C
Entropy-based mechanism of ribosome-nucleoid segregation in E. coli cells.	/pubmed/21641305	Mondal J, Bratton BP, Li Y, Yethiraj A, Weisshaar JC.	Biophys J. 2011 Jun 8;100(11):2605-13.	Biophys J. 2011	PubMed	citation	PMID:21641305	pubmed	21641305	create date:2011/06/07 | first author:Mondal J
Cooperativity between integrin activation and mechanical stress leads to integrin clustering.	/pubmed/21641304	Ali O, Guillou H, Destaing O, Albigès-Rizo C, Block MR, Fourcade B.	Biophys J. 2011 Jun 8;100(11):2595-604.	Biophys J. 2011	PubMed	citation	PMID:21641304	pubmed	21641304	create date:2011/06/07 | first author:Ali O
The endocochlear potential alters cochlear micromechanics.	/pubmed/21641303	Jacob S, Pienkowski M, Fridberger A.	Biophys J. 2011 Jun 8;100(11):2586-94.	Biophys J. 2011	PubMed	citation	PMID:21641303	pubmed	21641303	create date:2011/06/07 | first author:Jacob S
Coupling active hair bundle mechanics, fast adaptation, and somatic motility in a cochlear model.	/pubmed/21641302	Meaud J, Grosh K.	Biophys J. 2011 Jun 8;100(11):2576-85.	Biophys J. 2011	PubMed	citation	PMID:21641302	pubmed	21641302	create date:2011/06/07 | first author:Meaud J
Orientation and polarity in collectively migrating cell structures: statics and dynamics.	/pubmed/21641301	Reffay M, Petitjean L, Coscoy S, Grasland-Mongrain E, Amblard F, Buguin A, Silberzan P.	Biophys J. 2011 Jun 8;100(11):2566-75.	Biophys J. 2011	PubMed	citation	PMID:21641301	pubmed	21641301	create date:2011/06/07 | first author:Reffay M
Robust entrainment of circadian oscillators requires specific phase response curves.	/pubmed/21641300	Pfeuty B, Thommen Q, Lefranc M.	Biophys J. 2011 Jun 8;100(11):2557-65.	Biophys J. 2011	PubMed	citation	PMID:21641300	pubmed	21641300	create date:2011/06/07 | first author:Pfeuty B
Theoretical and computational investigation of flagellin translocation and bacterial flagellum growth.	/pubmed/21641299	Tanner DE, Ma W, Chen Z, Schulten K.	Biophys J. 2011 Jun 8;100(11):2548-56.	Biophys J. 2011	PubMed	citation	PMID:21641299	pubmed	21641299	create date:2011/06/07 | first author:Tanner DE
A model for segregation of chromatin after replication: segregation of identical flexible chains in solution.	/pubmed/21641298	Dockhorn R, Sommer JU.	Biophys J. 2011 Jun 8;100(11):2539-47.	Biophys J. 2011	PubMed	citation	PMID:21641298	pubmed	21641298	create date:2011/06/07 | first author:Dockhorn R
Viral capsid equilibrium dynamics reveals nonuniform elastic properties.	/pubmed/21641297	May ER, Aggarwal A, Klug WS, Brooks CL 3rd.	Biophys J. 2011 Jun 8;100(11):L59-61.	Biophys J. 2011	PubMed	citation	PMID:21641297	pubmed	21641297	create date:2011/06/07 | first author:May ER
Structural and mechanical analysis of tectorial membrane Tecta mutants.	/pubmed/21575588	Gueta R, Levitt J, Xia A, Katz O, Oghalai JS, Rousso I.	Biophys J. 2011 May 18;100(10):2530-8.	Biophys J. 2011	PubMed	citation	PMID:21575588	pubmed	21575588	create date:2011/05/18 | first author:Gueta R
Fully hydrated yeast cells imaged with electron microscopy.	/pubmed/21575587	Peckys DB, Mazur P, Gould KL, de Jonge N.	Biophys J. 2011 May 18;100(10):2522-9.	Biophys J. 2011	PubMed	citation	PMID:21575587	pubmed	21575587	create date:2011/05/18 | first author:Peckys DB
Labeling of specific cysteines in proteins using reversible metal protection.	/pubmed/21575586	Puljung MC, Zagotta WN.	Biophys J. 2011 May 18;100(10):2513-21.	Biophys J. 2011	PubMed	citation	PMID:21575586	pubmed	21575586	create date:2011/05/18 | first author:Puljung MC
Structural formation of huntingtin exon 1 aggregates probed by small-angle neutron scattering.	/pubmed/21575585	Stanley CB, Perevozchikova T, Berthelier V.	Biophys J. 2011 May 18;100(10):2504-12.	Biophys J. 2011	PubMed	citation	PMID:21575585	pubmed	21575585	create date:2011/05/18 | first author:Stanley CB
Validation of fractal-like kinetic models by time-resolved binding kinetics of dansylamide and carbonic anhydrase in crowded media.	/pubmed/21575584	Neff KL, Offord CP, Caride AJ, Strehler EE, Prendergast FG, Bajzer Z.	Biophys J. 2011 May 18;100(10):2495-503.	Biophys J. 2011	PubMed	citation	PMID:21575584	pubmed	21575584	create date:2011/05/18 | first author:Neff KL
The role of the LH subdomain in the function of the Cip/Kip cyclin-dependent kinase regulators.	/pubmed/21575583	Otieno S, Grace CR, Kriwacki RW.	Biophys J. 2011 May 18;100(10):2486-94.	Biophys J. 2011	PubMed	citation	PMID:21575583	pubmed	21575583	create date:2011/05/18 | first author:Otieno S
Poisson-Nernst-Planck equations for simulating biomolecular diffusion-reaction processes II: size effects on ionic distributions and diffusion-reaction rates.	/pubmed/21575582	Lu B, Zhou YC.	Biophys J. 2011 May 18;100(10):2475-85.	Biophys J. 2011	PubMed	citation	PMID:21575582	pubmed	21575582	create date:2011/05/18 | first author:Lu B
Accurate determination of the binding free energy for KcsA-charybdotoxin complex from the potential of mean force calculations with restraints.	/pubmed/21575581	Chen PC, Kuyucak S.	Biophys J. 2011 May 18;100(10):2466-74.	Biophys J. 2011	PubMed	citation	PMID:21575581	pubmed	21575581	create date:2011/05/18 | first author:Chen PC
Observation of two families of folding pathways of BBL.	/pubmed/21575580	Fan J, Duan M, Li DW, Wu H, Yang H, Han L, Huo S.	Biophys J. 2011 May 18;100(10):2457-65.	Biophys J. 2011	PubMed	citation	PMID:21575580	pubmed	21575580	create date:2011/05/18 | first author:Fan J
Kinesin walks the line: single motors observed by atomic force microscopy.	/pubmed/21575579	Schaap IA, Carrasco C, de Pablo PJ, Schmidt CF.	Biophys J. 2011 May 18;100(10):2450-6.	Biophys J. 2011	PubMed	citation	PMID:21575579	pubmed	21575579	create date:2011/05/18 | first author:Schaap IA
Drosophila katanin-60 depolymerizes and severs at microtubule defects.	/pubmed/21575578	Díaz-Valencia JD, Morelli MM, Bailey M, Zhang D, Sharp DJ, Ross JL.	Biophys J. 2011 May 18;100(10):2440-9.	Biophys J. 2011	PubMed	citation	PMID:21575578	pubmed	21575578	create date:2011/05/18 | first author:Díaz-Valencia JD
Interaction sites of tropomyosin in muscle thin filament as identified by site-directed spin-labeling.	/pubmed/21575577	Ueda K, Kimura-Sakiyama C, Aihara T, Miki M, Arata T.	Biophys J. 2011 May 18;100(10):2432-9.	Biophys J. 2011	PubMed	citation	PMID:21575577	pubmed	21575577	create date:2011/05/18 | first author:Ueda K
The molecular basis for antimicrobial activity of pore-forming cyclic peptides.	/pubmed/21575576	Cirac AD, Moiset G, Mika JT, Koçer A, Salvador P, Poolman B, Marrink SJ, Sengupta D.	Biophys J. 2011 May 18;100(10):2422-31.	Biophys J. 2011	PubMed	citation	PMID:21575576	pubmed	21575576	create date:2011/05/18 | first author:Cirac AD
An ion switch regulates fusion of charged membranes.	/pubmed/21575575	Siepi E, Lutz S, Meyer S, Panzner S.	Biophys J. 2011 May 18;100(10):2412-21.	Biophys J. 2011	PubMed	citation	PMID:21575575	pubmed	21575575	create date:2011/05/18 | first author:Siepi E
Interactions between adsorbed hydrogenated soy phosphatidylcholine (HSPC) vesicles at physiologically high pressures and salt concentrations.	/pubmed/21575574	Goldberg R, Schroeder A, Barenholz Y, Klein J.	Biophys J. 2011 May 18;100(10):2403-11.	Biophys J. 2011	PubMed	citation	PMID:21575574	pubmed	21575574	create date:2011/05/18 | first author:Goldberg R
Molecular dynamics simulation of the antiamoebin ion channel: linking structure and conductance.	/pubmed/21575573	Wilson MA, Wei C, Bjelkmar P, Wallace BA, Pohorille A.	Biophys J. 2011 May 18;100(10):2394-402.	Biophys J. 2011	PubMed	citation	PMID:21575573	pubmed	21575573	create date:2011/05/18 | first author:Wilson MA
Title	URL	Description	Details	ShortDetails	Resource	Type	Identifiers	Db	EntrezUID	Properties
A multipoint hydrogen-bond network underlying KcsA C-type inactivation.	/pubmed/21575572	Cordero-Morales JF, Jogini V, Chakrapani S, Perozo E.	Biophys J. 2011 May 18;100(10):2387-93.	Biophys J. 2011	PubMed	citation	PMID:21575572	pubmed	21575572	create date:2011/05/18 | first author:Cordero-Morales JF
Protein signaling networks from single cell fluctuations and information theory profiling.	/pubmed/21575571	Shin YS, Remacle F, Fan R, Hwang K, Wei W, Ahmad H, Levine RD, Heath JR.	Biophys J. 2011 May 18;100(10):2378-86.	Biophys J. 2011	PubMed	citation	PMID:21575571	pubmed	21575571	create date:2011/05/18 | first author:Shin YS
Effects of conformational peptide probe DP4 on bidirectional signaling between DHPR and RyR1 calcium channels in voltage-clamped skeletal muscle fibers.	/pubmed/21575570	Olojo RO, Hernández-Ochoa EO, Ikemoto N, Schneider MF.	Biophys J. 2011 May 18;100(10):2367-77.	Biophys J. 2011	PubMed	citation	PMID:21575570	pubmed	21575570	create date:2011/05/18 | first author:Olojo RO
In situ calibration of nucleoplasmic versus cytoplasmic Ca²+ concentration in adult cardiomyocytes.	/pubmed/21575569	Ljubojević S, Walther S, Asgarzoei M, Sedej S, Pieske B, Kockskämper J.	Biophys J. 2011 May 18;100(10):2356-66. Erratum in: Biophys J. 2011 Jun 22;100(12):3055.	Biophys J. 2011	PubMed	citation	PMID:21575569	pubmed	21575569	create date:2011/05/18 | first author:Ljubojević S
Modeling the light- and redox-dependent interaction of PpsR/AppA in Rhodobacter sphaeroides.	/pubmed/21575568	Pandey R, Flockerzi D, Hauser MJ, Straube R.	Biophys J. 2011 May 18;100(10):2347-55.	Biophys J. 2011	PubMed	citation	PMID:21575568	pubmed	21575568	create date:2011/05/18 | first author:Pandey R
An analytical model for determining two-dimensional receptor-ligand kinetics.	/pubmed/21575567	Cheung LS, Konstantopoulos K.	Biophys J. 2011 May 18;100(10):2338-46.	Biophys J. 2011	PubMed	citation	PMID:21575567	pubmed	21575567	create date:2011/05/18 | first author:Cheung LS
Reaching the information limit in cryo-EM of biological macromolecules: experimental aspects.	/pubmed/21575566	Glaeser RM, Hall RJ.	Biophys J. 2011 May 18;100(10):2331-7. Review.	Biophys J. 2011	PubMed	citation	PMID:21575566	pubmed	21575566	create date:2011/05/18 | first author:Glaeser RM
Chromosomal position effects are linked to sir2-mediated variation in transcriptional burst size.	/pubmed/21575565	Batenchuk C, St-Pierre S, Tepliakova L, Adiga S, Szuto A, Kabbani N, Bell JC, Baetz K, Kærn M.	Biophys J. 2011 May 18;100(10):L56-8.	Biophys J. 2011	PubMed	citation	PMID:21575565	pubmed	21575565	create date:2011/05/18 | first author:Batenchuk C
Strain transfer in ventricular cardiomyocytes to their transverse tubular system revealed by scanning confocal microscopy.	/pubmed/21575564	McNary TG, Bridge JH, Sachse FB.	Biophys J. 2011 May 18;100(10):L53-5.	Biophys J. 2011	PubMed	citation	PMID:21575564	pubmed	21575564	create date:2011/05/18 | first author:McNary TG
Comment on the article by J. Elgeti, U. B. Kaupp, and G. Gompper: hydrodynamics of sperm cells near surfaces.	/pubmed/21539802	Smith DJ, Gaffney EA, Shum H, Gadêlha H, Kirkman-Brown J.	Biophys J. 2011 May 4;100(9):2318-20; discussion 2321-4.	Biophys J. 2011	PubMed	citation	PMID:21539802	pubmed	21539802	create date:2011/05/05 | first author:Smith DJ
On the distribution of protein refractive index increments.	/pubmed/21539801	Zhao H, Brown PH, Schuck P.	Biophys J. 2011 May 4;100(9):2309-17.	Biophys J. 2011	PubMed	citation	PMID:21539801	pubmed	21539801	create date:2011/05/05 | first author:Zhao H
Amyloid oligomer formation probed by water proton magnetic resonance spectroscopy.	/pubmed/21539800	Walton JH, Berry RS, Despa F.	Biophys J. 2011 May 4;100(9):2302-8.	Biophys J. 2011	PubMed	citation	PMID:21539800	pubmed	21539800	create date:2011/05/05 | first author:Walton JH
Characterization of the solution structure of human serum albumin loaded with a metal porphyrin and fatty acids.	/pubmed/21539799	Junk MJ, Spiess HW, Hinderberger D.	Biophys J. 2011 May 4;100(9):2293-301.	Biophys J. 2011	PubMed	citation	PMID:21539799	pubmed	21539799	create date:2011/05/05 | first author:Junk MJ
Disaccharide binding to galectin-1: free energy calculations and molecular recognition mechanism.	/pubmed/21539798	Echeverria I, Amzel LM.	Biophys J. 2011 May 4;100(9):2283-92.	Biophys J. 2011	PubMed	citation	PMID:21539798	pubmed	21539798	create date:2011/05/05 | first author:Echeverria I
The signal transfer from the receptor NpSRII to the transducer NpHtrII is not hampered by the D75N mutation.	/pubmed/21539797	Holterhues J, Bordignon E, Klose D, Rickert C, Klare JP, Martell S, Li L, Engelhard M, Steinhoff HJ.	Biophys J. 2011 May 4;100(9):2275-82.	Biophys J. 2011	PubMed	citation	PMID:21539797	pubmed	21539797	create date:2011/05/05 | first author:Holterhues J
Modulation of contact order effects in the two-state folding of stefins A and B.	/pubmed/21539796	Jelinska C, Davis PJ, Kenig M, Zerovnik E, Kokalj SJ, Gunčar G, Turk D, Turk V, Clarke DT, Waltho JP, Staniforth RA.	Biophys J. 2011 May 4;100(9):2268-74.	Biophys J. 2011	PubMed	citation	PMID:21539796	pubmed	21539796	create date:2011/05/05 | first author:Jelinska C
Torsion stiffness of a protein pair determined by magnetic particles.	/pubmed/21539795	Janssen XJ, van Noorloos JM, Jacob A, van Ijzendoorn LJ, de Jong AM, Prins MW.	Biophys J. 2011 May 4;100(9):2262-7.	Biophys J. 2011	PubMed	citation	PMID:21539795	pubmed	21539795	create date:2011/05/05 | first author:Janssen XJ
Role of hydration in collagen recognition by bacterial adhesins.	/pubmed/21539794	Vitagliano L, Berisio R, De Simone A.	Biophys J. 2011 May 4;100(9):2253-61.	Biophys J. 2011	PubMed	citation	PMID:21539794	pubmed	21539794	create date:2011/05/05 | first author:Vitagliano L
Compaction properties of an intrinsically disordered protein: Sic1 and its kinase-inhibitor domain.	/pubmed/21539793	Brocca S, Testa L, Sobott F, Samalikova M, Natalello A, Papaleo E, Lotti M, De Gioia L, Doglia SM, Alberghina L, Grandori R.	Biophys J. 2011 May 4;100(9):2243-52.	Biophys J. 2011	PubMed	citation	PMID:21539793	pubmed	21539793	create date:2011/05/05 | first author:Brocca S
Systematic examination of polymorphism in amyloid fibrils by molecular-dynamics simulation.	/pubmed/21539792	Berryman JT, Radford SE, Harris SA.	Biophys J. 2011 May 4;100(9):2234-42.	Biophys J. 2011	PubMed	citation	PMID:21539792	pubmed	21539792	create date:2011/05/05 | first author:Berryman JT
Direct visualization of exciton reequilibration in the LH1 and LH2 complexes of Rhodobacter sphaeroides by multipulse spectroscopy.	/pubmed/21539791	Cohen Stuart TA, Vengris M, Novoderezhkin VI, Cogdell RJ, Hunter CN, van Grondelle R.	Biophys J. 2011 May 4;100(9):2226-33.	Biophys J. 2011	PubMed	citation	PMID:21539791	pubmed	21539791	create date:2011/05/05 | first author:Cohen Stuart TA
Electronic structure of neighboring extein residue modulates intein C-terminal cleavage activity.	/pubmed/21539790	Shemella PT, Topilina NI, Soga I, Pereira B, Belfort G, Belfort M, Nayak SK.	Biophys J. 2011 May 4;100(9):2217-25.	Biophys J. 2011	PubMed	citation	PMID:21539790	pubmed	21539790	create date:2011/05/05 | first author:Shemella PT
Protein-DNA interactions determine the shapes of DNA toroids condensed in virus capsids.	/pubmed/21539789	Leforestier A, Siber A, Livolant F, Podgornik R.	Biophys J. 2011 May 4;100(9):2209-16.	Biophys J. 2011	PubMed	citation	PMID:21539789	pubmed	21539789	create date:2011/05/05 | first author:Leforestier A
Interaction strengths between the ribosome and tRNA at various steps of translocation.	/pubmed/21539788	Liu CY, Qureshi MT, Lee TH.	Biophys J. 2011 May 4;100(9):2201-8.	Biophys J. 2011	PubMed	citation	PMID:21539788	pubmed	21539788	create date:2011/05/05 | first author:Liu CY
Coordinated reversal of flagellar motors on a single Escherichia coli cell.	/pubmed/21539787	Terasawa S, Fukuoka H, Inoue Y, Sagawa T, Takahashi H, Ishijima A.	Biophys J. 2011 May 4;100(9):2193-200.	Biophys J. 2011	PubMed	citation	PMID:21539787	pubmed	21539787	create date:2011/05/05 | first author:Terasawa S
Cardiolipin affects the supramolecular organization of ATP synthase in mitochondria.	/pubmed/21539786	Acehan D, Malhotra A, Xu Y, Ren M, Stokes DL, Schlame M.	Biophys J. 2011 May 4;100(9):2184-92.	Biophys J. 2011	PubMed	citation	PMID:21539786	pubmed	21539786	create date:2011/05/05 | first author:Acehan D
Sensory rhodopsin-I as a bidirectional switch: opposite conformational changes from the same photoisomerization.	/pubmed/21539785	Sasaki J, Takahashi H, Furutani Y, Kandori H, Spudich JL.	Biophys J. 2011 May 4;100(9):2178-83.	Biophys J. 2011	PubMed	citation	PMID:21539785	pubmed	21539785	create date:2011/05/05 | first author:Sasaki J
Effects of specific versus nonspecific ionic interactions on the structure and lateral organization of lipopolysaccharides.	/pubmed/21539784	Jeworrek C, Evers F, Howe J, Brandenburg K, Tolan M, Winter R.	Biophys J. 2011 May 4;100(9):2169-77.	Biophys J. 2011	PubMed	citation	PMID:21539784	pubmed	21539784	create date:2011/05/05 | first author:Jeworrek C
Stable and unstable lipid domains in ceramide-containing membranes.	/pubmed/21539783	Boulgaropoulos B, Arsov Z, Laggner P, Pabst G.	Biophys J. 2011 May 4;100(9):2160-8.	Biophys J. 2011	PubMed	citation	PMID:21539783	pubmed	21539783	create date:2011/05/05 | first author:Boulgaropoulos B
Membrane adhesion via homophilic saccharide-saccharide interactions investigated by neutron scattering.	/pubmed/21539782	Schneck E, Demé B, Gege C, Tanaka M.	Biophys J. 2011 May 4;100(9):2151-9.	Biophys J. 2011	PubMed	citation	PMID:21539782	pubmed	21539782	create date:2011/05/05 | first author:Schneck E
Docking, not fusion, as the rate-limiting step in a SNARE-driven vesicle fusion assay.	/pubmed/21539781	Smith EA, Weisshaar JC.	Biophys J. 2011 May 4;100(9):2141-50.	Biophys J. 2011	PubMed	citation	PMID:21539781	pubmed	21539781	create date:2011/05/05 | first author:Smith EA
Physical determinants of β-barrel membrane protein folding in lipid vesicles.	/pubmed/21539780	Dewald AH, Hodges JC, Columbus L.	Biophys J. 2011 May 4;100(9):2131-40.	Biophys J. 2011	PubMed	citation	PMID:21539780	pubmed	21539780	create date:2011/05/05 | first author:Dewald AH
Tryptophan-lipid interactions in membrane protein folding probed by ultraviolet resonance Raman and fluorescence spectroscopy.	/pubmed/21539779	Sanchez KM, Kang G, Wu B, Kim JE.	Biophys J. 2011 May 4;100(9):2121-30.	Biophys J. 2011	PubMed	citation	PMID:21539779	pubmed	21539779	create date:2011/05/05 | first author:Sanchez KM
Determination of electron density profiles and area from simulations of undulating membranes.	/pubmed/21539778	Braun AR, Brandt EG, Edholm O, Nagle JF, Sachs JN.	Biophys J. 2011 May 4;100(9):2112-20.	Biophys J. 2011	PubMed	citation	PMID:21539778	pubmed	21539778	create date:2011/05/05 | first author:Braun AR
Interpretation of fluctuation spectra in lipid bilayer simulations.	/pubmed/21539777	Brandt EG, Braun AR, Sachs JN, Nagle JF, Edholm O.	Biophys J. 2011 May 4;100(9):2104-11.	Biophys J. 2011	PubMed	citation	PMID:21539777	pubmed	21539777	create date:2011/05/05 | first author:Brandt EG
Excitation energy transfer and trapping in higher plant Photosystem II complexes with different antenna sizes.	/pubmed/21539776	Caffarri S, Broess K, Croce R, van Amerongen H.	Biophys J. 2011 May 4;100(9):2094-103.	Biophys J. 2011	PubMed	citation	PMID:21539776	pubmed	21539776	create date:2011/05/05 | first author:Caffarri S
Wall shear stress-based model for adhesive dynamics of red blood cells in malaria.	/pubmed/21539775	Fedosov DA, Caswell B, Karniadakis GE.	Biophys J. 2011 May 4;100(9):2084-93.	Biophys J. 2011	PubMed	citation	PMID:21539775	pubmed	21539775	create date:2011/05/05 | first author:Fedosov DA
Impact of heparan sulfate chains and sulfur-mediated bonds on the mechanical properties of bovine lens capsule.	/pubmed/21539774	Dyksterhuis LB, White JF, Hickey M, Kirby N, Mudie S, Hawley A, Vashi A, Nigro J, Werkmeister JA, Ramshaw JA.	Biophys J. 2011 May 4;100(9):2077-83. Erratum in: Biophys J. 2011 Jun 8;100(11):2852. Dyksterhuis, L D [corrected to Dyksterhuis, L B].	Biophys J. 2011	PubMed	citation	PMID:21539774	pubmed	21539774	create date:2011/05/05 | first author:Dyksterhuis LB
Direct observations of shifts in the β-sheet register of a protein-peptide complex using explicit solvent simulations.	/pubmed/21539773	Panteva MT, Salari R, Bhattacharjee M, Chong LT.	Biophys J. 2011 May 4;100(9):L50-2.	Biophys J. 2011	PubMed	citation	PMID:21539773	pubmed	21539773	create date:2011/05/05 | first author:Panteva MT
How robust are protein folding simulations with respect to force field parameterization?	/pubmed/21539772	Piana S, Lindorff-Larsen K, Shaw DE.	Biophys J. 2011 May 4;100(9):L47-9. Erratum in: Biophys J. 2011 Aug 17;101(4):1015.	Biophys J. 2011	PubMed	citation	PMID:21539772	pubmed	21539772	create date:2011/05/05 | first author:Piana S
Modeling the membrane environment for membrane proteins.	/pubmed/21504744	Separovic F, Killian JA, Cotten M, Busath DD, Cross TA.	Biophys J. 2011 Apr 20;100(8):2073-4; author reply 2075. No abstract available.	Biophys J. 2011	PubMed	citation	PMID:21504744	pubmed	21504744	create date:2011/04/21 | first author:Separovic F
Near-infrared fluorescence lifetime pH-sensitive probes.	/pubmed/21504743	Berezin MY, Guo K, Akers W, Northdurft RE, Culver JP, Teng B, Vasalatiy O, Barbacow K, Gandjbakhche A, Griffiths GL, Achilefu S.	Biophys J. 2011 Apr 20;100(8):2063-72.	Biophys J. 2011	PubMed	citation	PMID:21504743	pubmed	21504743	create date:2011/04/21 | first author:Berezin MY
Determination of collagen nanostructure from second-order susceptibility tensor analysis.	/pubmed/21504742	Su PJ, Chen WL, Chen YF, Dong CY.	Biophys J. 2011 Apr 20;100(8):2053-62.	Biophys J. 2011	PubMed	citation	PMID:21504742	pubmed	21504742	create date:2011/04/21 | first author:Su PJ
Extracting the excitonic Hamiltonian of the Fenna-Matthews-Olson complex using three-dimensional third-order electronic spectroscopy.	/pubmed/21504741	Hayes D, Engel GS.	Biophys J. 2011 Apr 20;100(8):2043-52.	Biophys J. 2011	PubMed	citation	PMID:21504741	pubmed	21504741	create date:2011/04/21 | first author:Hayes D
The Josephin domain determines the morphological and mechanical properties of ataxin-3 fibrils.	/pubmed/21504740	Masino L, Nicastro G, De Simone A, Calder L, Molloy J, Pastore A.	Biophys J. 2011 Apr 20;100(8):2033-42.	Biophys J. 2011	PubMed	citation	PMID:21504740	pubmed	21504740	create date:2011/04/21 | first author:Masino L
Naproxen interferes with the assembly of Aβ oligomers implicated in Alzheimer's disease.	/pubmed/21504739	Kim S, Chang WE, Kumar R, Klimov DK.	Biophys J. 2011 Apr 20;100(8):2024-32.	Biophys J. 2011	PubMed	citation	PMID:21504739	pubmed	21504739	create date:2011/04/21 | first author:Kim S
A multiscale dynamic model of DNA supercoil relaxation by topoisomerase IB.	/pubmed/21504738	Lillian TD, Taranova M, Wereszczynski J, Andricioaei I, Perkins NC.	Biophys J. 2011 Apr 20;100(8):2016-23.	Biophys J. 2011	PubMed	citation	PMID:21504738	pubmed	21504738	create date:2011/04/21 | first author:Lillian TD
Condensation prevails over B-A transition in the structure of DNA at low humidity.	/pubmed/21504737	Hormeño S, Moreno-Herrero F, Ibarra B, Carrascosa JL, Valpuesta JM, Arias-Gonzalez JR.	Biophys J. 2011 Apr 20;100(8):2006-15.	Biophys J. 2011	PubMed	citation	PMID:21504737	pubmed	21504737	create date:2011/04/21 | first author:Hormeño S
Mechanical properties of high-G.C content DNA with a-type base-stacking.	/pubmed/21504736	Hormeño S, Ibarra B, Carrascosa JL, Valpuesta JM, Moreno-Herrero F, Arias-Gonzalez JR.	Biophys J. 2011 Apr 20;100(8):1996-2005.	Biophys J. 2011	PubMed	citation	PMID:21504736	pubmed	21504736	create date:2011/04/21 | first author:Hormeño S
Dynamics of the bacterial flagellar motor: the effects of stator compliance, back steps, temperature, and rotational asymmetry.	/pubmed/21504735	Meacci G, Lan G, Tu Y.	Biophys J. 2011 Apr 20;100(8):1986-95.	Biophys J. 2011	PubMed	citation	PMID:21504735	pubmed	21504735	create date:2011/04/21 | first author:Meacci G
Title	URL	Description	Details	ShortDetails	Resource	Type	Identifiers	Db	EntrezUID	Properties
Caenorhabditis elegans body mechanics are regulated by body wall muscle tone.	/pubmed/21504734	Petzold BC, Park SJ, Ponce P, Roozeboom C, Powell C, Goodman MB, Pruitt BL.	Biophys J. 2011 Apr 20;100(8):1977-85.	Biophys J. 2011	PubMed	citation	PMID:21504734	pubmed	21504734	create date:2011/04/21 | first author:Petzold BC
A new state of cardiac myosin with very slow ATP turnover: a potential cardioprotective mechanism in the heart.	/pubmed/21504733	Hooijman P, Stewart MA, Cooke R.	Biophys J. 2011 Apr 20;100(8):1969-76.	Biophys J. 2011	PubMed	citation	PMID:21504733	pubmed	21504733	create date:2011/04/21 | first author:Hooijman P
Increasing hydrophobicity of residues in an anti-HIV-1 Env peptide synergistically improves potency.	/pubmed/21504732	Leung MY, Cohen FS.	Biophys J. 2011 Apr 20;100(8):1960-8.	Biophys J. 2011	PubMed	citation	PMID:21504732	pubmed	21504732	create date:2011/04/21 | first author:Leung MY
A role for septins in the interaction between the Listeria monocytogenes INVASION PROTEIN InlB and the Met receptor.	/pubmed/21504731	Mostowy S, Janel S, Forestier C, Roduit C, Kasas S, Pizarro-Cerdá J, Cossart P, Lafont F.	Biophys J. 2011 Apr 20;100(8):1949-59.	Biophys J. 2011	PubMed	citation	PMID:21504731	pubmed	21504731	create date:2011/04/21 | first author:Mostowy S
Exploring peptide-membrane interactions with coarse-grained MD simulations.	/pubmed/21504730	Hall BA, Chetwynd AP, Sansom MS.	Biophys J. 2011 Apr 20;100(8):1940-8.	Biophys J. 2011	PubMed	citation	PMID:21504730	pubmed	21504730	create date:2011/04/21 | first author:Hall BA
Voltage-dependent gating underlies loss of ENaC function in Pseudohypoaldosteronism type 1.	/pubmed/21504729	Kucher V, Boiko N, Pochynyuk O, Stockand JD.	Biophys J. 2011 Apr 20;100(8):1930-9.	Biophys J. 2011	PubMed	citation	PMID:21504729	pubmed	21504729	create date:2011/04/21 | first author:Kucher V
MCMC estimation of Markov models for ion channels.	/pubmed/21504728	Siekmann I, Wagner LE 2nd, Yule D, Fox C, Bryant D, Crampin EJ, Sneyd J.	Biophys J. 2011 Apr 20;100(8):1919-29.	Biophys J. 2011	PubMed	citation	PMID:21504728	pubmed	21504728	create date:2011/04/21 | first author:Siekmann I
Zinc effects on NMDA receptor gating kinetics.	/pubmed/21504727	Amico-Ruvio SA, Murthy SE, Smith TP, Popescu GK.	Biophys J. 2011 Apr 20;100(8):1910-8.	Biophys J. 2011	PubMed	citation	PMID:21504727	pubmed	21504727	create date:2011/04/21 | first author:Amico-Ruvio SA
Biophysical regulation of histone acetylation in mesenchymal stem cells.	/pubmed/21504726	Li Y, Chu JS, Kurpinski K, Li X, Bautista DM, Yang L, Sung KL, Li S.	Biophys J. 2011 Apr 20;100(8):1902-9.	Biophys J. 2011	PubMed	citation	PMID:21504726	pubmed	21504726	create date:2011/04/21 | first author:Li Y
In chemotaxing fibroblasts, both high-fidelity and weakly biased cell movements track the localization of PI3K signaling.	/pubmed/21504725	Melvin AT, Welf ES, Wang Y, Irvine DJ, Haugh JM.	Biophys J. 2011 Apr 20;100(8):1893-901.	Biophys J. 2011	PubMed	citation	PMID:21504725	pubmed	21504725	create date:2011/04/21 | first author:Melvin AT
A temporal model of cofilin regulation and the early peak of actin barbed ends in invasive tumor cells.	/pubmed/21504724	Tania N, Prosk E, Condeelis J, Edelstein-Keshet L.	Biophys J. 2011 Apr 20;100(8):1883-92.	Biophys J. 2011	PubMed	citation	PMID:21504724	pubmed	21504724	create date:2011/04/21 | first author:Tania N
Chimeric microbial rhodopsins containing the third cytoplasmic loop of bovine rhodopsin.	/pubmed/21504723	Nakatsuma A, Yamashita T, Sasaki K, Kawanabe A, Inoue K, Furutani Y, Shichida Y, Kandori H.	Biophys J. 2011 Apr 20;100(8):1874-82.	Biophys J. 2011	PubMed	citation	PMID:21504723	pubmed	21504723	create date:2011/04/21 | first author:Nakatsuma A
A model of threshold behavior reveals rescue mechanisms of bystander proteins in conformational diseases.	/pubmed/21504722	Sandefur CI, Schnell S.	Biophys J. 2011 Apr 20;100(8):1864-73.	Biophys J. 2011	PubMed	citation	PMID:21504722	pubmed	21504722	create date:2011/04/21 | first author:Sandefur CI
A few immobilized thrombins are sufficient for platelet spreading.	/pubmed/21504721	Okamura Y, Schmidt R, Raschke I, Hintze M, Takeoka S, Egner A, Lang T.	Biophys J. 2011 Apr 20;100(8):1855-63.	Biophys J. 2011	PubMed	citation	PMID:21504721	pubmed	21504721	create date:2011/04/21 | first author:Okamura Y
STED-SPIM: Stimulated emission depletion improves sheet illumination microscopy resolution.	/pubmed/21504720	Friedrich M, Gan Q, Ermolayev V, Harms GS.	Biophys J. 2011 Apr 20;100(8):L43-5.	Biophys J. 2011	PubMed	citation	PMID:21504720	pubmed	21504720	create date:2011/04/21 | first author:Friedrich M
Disentanglement of heterogeneous dynamics in mixed lipid systems.	/pubmed/21504719	Sani MA, Separovic F, Gehman JD.	Biophys J. 2011 Apr 20;100(8):L40-2.	Biophys J. 2011	PubMed	citation	PMID:21504719	pubmed	21504719	create date:2011/04/21 | first author:Sani MA
Active generation and propagation of Ca2+ signals within tunneling membrane nanotubes.	/pubmed/21504718	Smith IF, Shuai J, Parker I.	Biophys J. 2011 Apr 20;100(8):L37-9.	Biophys J. 2011	PubMed	citation	PMID:21504718	pubmed	21504718	create date:2011/04/21 | first author:Smith IF
Time-dependent nanomechanics of cartilage.	/pubmed/21463599	Han L, Frank EH, Greene JJ, Lee HY, Hung HH, Grodzinsky AJ, Ortiz C.	Biophys J. 2011 Apr 6;100(7):1846-54.	Biophys J. 2011	PubMed	citation	PMID:21463599	pubmed	21463599	create date:2011/04/06 | first author:Han L
Surface-sensitive Raman spectroscopy of collagen I fibrils.	/pubmed/21463598	Gullekson C, Lucas L, Hewitt K, Kreplak L.	Biophys J. 2011 Apr 6;100(7):1837-45.	Biophys J. 2011	PubMed	citation	PMID:21463598	pubmed	21463598	create date:2011/04/06 | first author:Gullekson C
The impact of mitotic versus interphase chromatin architecture on the molecular flow of EGFP by pair correlation analysis.	/pubmed/21463597	Hinde E, Cardarelli F, Digman MA, Kershner A, Kimble J, Gratton E.	Biophys J. 2011 Apr 6;100(7):1829-36.	Biophys J. 2011	PubMed	citation	PMID:21463597	pubmed	21463597	create date:2011/04/06 | first author:Hinde E
Study of cell-matrix adhesion dynamics using surface plasmon resonance imaging ellipsometry.	/pubmed/21463596	Kim SH, Chegal W, Doh J, Cho HM, Moon DW.	Biophys J. 2011 Apr 6;100(7):1819-28.	Biophys J. 2011	PubMed	citation	PMID:21463596	pubmed	21463596	create date:2011/04/06 | first author:Kim SH
Quantification of biological interactions with particle image cross-correlation spectroscopy (PICCS).	/pubmed/21463595	Semrau S, Holtzer L, González-Gaitán M, Schmidt T.	Biophys J. 2011 Apr 6;100(7):1810-8.	Biophys J. 2011	PubMed	citation	PMID:21463595	pubmed	21463595	create date:2011/04/06 | first author:Semrau S
Mechanically unfolding protein L using a laser-feedback-controlled cantilever.	/pubmed/21463594	Crampton N, Alzahrani K, Beddard GS, Connell SD, Brockwell DJ.	Biophys J. 2011 Apr 6;100(7):1800-9.	Biophys J. 2011	PubMed	citation	PMID:21463594	pubmed	21463594	create date:2011/04/06 | first author:Crampton N
Enhancing the mechanical stability of proteins through a cocktail approach.	/pubmed/21463593	Cao Y, Li YD, Li H.	Biophys J. 2011 Apr 6;100(7):1794-9.	Biophys J. 2011	PubMed	citation	PMID:21463593	pubmed	21463593	create date:2011/04/06 | first author:Cao Y
Models with energy penalty on interresidue rotation address insufficiencies of conventional elastic network models.	/pubmed/21463592	Yang LW.	Biophys J. 2011 Apr 6;100(7):1784-93.	Biophys J. 2011	PubMed	citation	PMID:21463592	pubmed	21463592	create date:2011/04/06 | first author:Yang LW
Antimicrobial protegrin-1 forms amyloid-like fibrils with rapid kinetics suggesting a functional link.	/pubmed/21463591	Jang H, Arce FT, Mustata M, Ramachandran S, Capone R, Nussinov R, Lal R.	Biophys J. 2011 Apr 6;100(7):1775-83.	Biophys J. 2011	PubMed	citation	PMID:21463591	pubmed	21463591	create date:2011/04/06 | first author:Jang H
Improving signal/noise resolution in single-molecule experiments using molecular constructs with short handles.	/pubmed/21463590	Forns N, de Lorenzo S, Manosas M, Hayashi K, Huguet JM, Ritort F.	Biophys J. 2011 Apr 6;100(7):1765-74.	Biophys J. 2011	PubMed	citation	PMID:21463590	pubmed	21463590	create date:2011/04/06 | first author:Forns N
Spindle pole mechanics studied in mitotic asters: dynamic distribution of spindle forces through compliant linkages.	/pubmed/21463589	Charlebois BD, Kollu S, Schek HT, Compton DA, Hunt AJ.	Biophys J. 2011 Apr 6;100(7):1756-64.	Biophys J. 2011	PubMed	citation	PMID:21463589	pubmed	21463589	create date:2011/04/06 | first author:Charlebois BD
Chemomechanical coupling and motor cycles of myosin V.	/pubmed/21463588	Bierbaum V, Lipowsky R.	Biophys J. 2011 Apr 6;100(7):1747-55.	Biophys J. 2011	PubMed	citation	PMID:21463588	pubmed	21463588	create date:2011/04/06 | first author:Bierbaum V
Regulatory light chain phosphorylation and N-terminal extension increase cross-bridge binding and power output in Drosophila at in vivo myofilament lattice spacing.	/pubmed/21463587	Miller MS, Farman GP, Braddock JM, Soto-Adames FN, Irving TC, Vigoreaux JO, Maughan DW.	Biophys J. 2011 Apr 6;100(7):1737-46.	Biophys J. 2011	PubMed	citation	PMID:21463587	pubmed	21463587	create date:2011/04/06 | first author:Miller MS
Neck-linker docking coordinates the kinetics of kinesin's heads.	/pubmed/21463586	Czövek A, Szöllosi GJ, Derényi I.	Biophys J. 2011 Apr 6;100(7):1729-36.	Biophys J. 2011	PubMed	citation	PMID:21463586	pubmed	21463586	create date:2011/04/06 | first author:Czövek A
The calponin regulatory region is intrinsically unstructured: novel insight into actin-calponin and calmodulin-calponin interfaces using NMR spectroscopy.	/pubmed/21463585	Pfuhl M, Al-Sarayreh S, El-Mezgueldi M.	Biophys J. 2011 Apr 6;100(7):1718-28.	Biophys J. 2011	PubMed	citation	PMID:21463585	pubmed	21463585	create date:2011/04/06 | first author:Pfuhl M
Activation of F-actin binding capacity of ezrin: synergism of PIP₂ interaction and phosphorylation.	/pubmed/21463584	Bosk S, Braunger JA, Gerke V, Steinem C.	Biophys J. 2011 Apr 6;100(7):1708-17.	Biophys J. 2011	PubMed	citation	PMID:21463584	pubmed	21463584	create date:2011/04/06 | first author:Bosk S
Cell protrusions and tethers: a unified approach.	/pubmed/21463583	Pospieszalska MK, Lasiecka I, Ley K.	Biophys J. 2011 Apr 6;100(7):1697-707.	Biophys J. 2011	PubMed	citation	PMID:21463583	pubmed	21463583	create date:2011/04/06 | first author:Pospieszalska MK
Transmembrane pores formed by human antimicrobial peptide LL-37.	/pubmed/21463582	Lee CC, Sun Y, Qian S, Huang HW.	Biophys J. 2011 Apr 6;100(7):1688-96.	Biophys J. 2011	PubMed	citation	PMID:21463582	pubmed	21463582	create date:2011/04/06 | first author:Lee CC
Lung surfactant protein SP-B promotes formation of bilayer reservoirs from monolayer and lipid transfer between the interface and subphase.	/pubmed/21463581	Baoukina S, Tieleman DP.	Biophys J. 2011 Apr 6;100(7):1678-87.	Biophys J. 2011	PubMed	citation	PMID:21463581	pubmed	21463581	create date:2011/04/06 | first author:Baoukina S
Minimal model of plasma membrane heterogeneity requires coupling cortical actin to criticality.	/pubmed/21463580	Machta BB, Papanikolaou S, Sethna JP, Veatch SL.	Biophys J. 2011 Apr 6;100(7):1668-77.	Biophys J. 2011	PubMed	citation	PMID:21463580	pubmed	21463580	create date:2011/04/06 | first author:Machta BB
Membrane interface composition drives the structure and the tilt of the single transmembrane helix protein PMP1: MD studies.	/pubmed/21463579	Beswick V, Isvoran A, Nédellec P, Sanson A, Jamin N.	Biophys J. 2011 Apr 6;100(7):1660-7.	Biophys J. 2011	PubMed	citation	PMID:21463579	pubmed	21463579	create date:2011/04/06 | first author:Beswick V
Protein shape change has a major effect on the gating energy of a mechanosensitive channel.	/pubmed/21463578	Samuli Ollila OH, Louhivuori M, Marrink SJ, Vattulainen I.	Biophys J. 2011 Apr 6;100(7):1651-9.	Biophys J. 2011	PubMed	citation	PMID:21463578	pubmed	21463578	create date:2011/04/06 | first author:Samuli Ollila OH
Microsecond simulations indicate that ethanol binds between subunits and could stabilize an open-state model of a glycine receptor.	/pubmed/21463577	Murail S, Wallner B, Trudell JR, Bertaccini E, Lindahl E.	Biophys J. 2011 Apr 6;100(7):1642-50.	Biophys J. 2011	PubMed	citation	PMID:21463577	pubmed	21463577	create date:2011/04/06 | first author:Murail S
Flying-patch patch-clamp study of G22E-MscL mutant under high hydrostatic pressure.	/pubmed/21463576	Petrov E, Rohde PR, Martinac B.	Biophys J. 2011 Apr 6;100(7):1635-41.	Biophys J. 2011	PubMed	citation	PMID:21463576	pubmed	21463576	create date:2011/04/06 | first author:Petrov E
Persistence of past stimulations: storing sounds within the inner ear.	/pubmed/21463575	Zheng J, Ramamoorthy S, Ren T, He W, Zha D, Chen F, Magnusson A, Nuttall AL, Fridberger A.	Biophys J. 2011 Apr 6;100(7):1627-34.	Biophys J. 2011	PubMed	citation	PMID:21463575	pubmed	21463575	create date:2011/04/06 | first author:Zheng J
Long signaling cascades tend to attenuate retroactivity.	/pubmed/21463574	Ossareh HR, Ventura AC, Merajver SD, Del Vecchio D.	Biophys J. 2011 Apr 6;100(7):1617-26.	Biophys J. 2011	PubMed	citation	PMID:21463574	pubmed	21463574	create date:2011/04/06 | first author:Ossareh HR
Flagella and pili-mediated near-surface single-cell motility mechanisms in P. aeruginosa.	/pubmed/21463573	Conrad JC, Gibiansky ML, Jin F, Gordon VD, Motto DA, Mathewson MA, Stopka WG, Zelasko DC, Shrout JD, Wong GC.	Biophys J. 2011 Apr 6;100(7):1608-16.	Biophys J. 2011	PubMed	citation	PMID:21463573	pubmed	21463573	create date:2011/04/06 | first author:Conrad JC
Modulation of Ca²+ activity in cardiomyocytes through caveolae-Gαq interactions.	/pubmed/21463572	Guo Y, Golebiewska U, Scarlata S.	Biophys J. 2011 Apr 6;100(7):1599-607.	Biophys J. 2011	PubMed	citation	PMID:21463572	pubmed	21463572	create date:2011/04/06 | first author:Guo Y
Antimicrobial amyloids?	/pubmed/21463571	Kagan BL.	Biophys J. 2011 Apr 6;100(7):1597-8. No abstract available.	Biophys J. 2011	PubMed	citation	PMID:21463571	pubmed	21463571	create date:2011/04/06 | first author:Kagan BL
An array of planar apertures for near-field fluorescence correlation spectroscopy.	/pubmed/21463570	Kelly CV, Baird BA, Craighead HG.	Biophys J. 2011 Apr 6;100(7):L34-6.	Biophys J. 2011	PubMed	citation	PMID:21463570	pubmed	21463570	create date:2011/04/06 | first author:Kelly CV
Super-resolution imaging of the nucleoid-associated protein HU in Caulobacter crescentus.	/pubmed/21463569	Lee SF, Thompson MA, Schwartz MA, Shapiro L, Moerner WE.	Biophys J. 2011 Apr 6;100(7):L31-3.	Biophys J. 2011	PubMed	citation	PMID:21463569	pubmed	21463569	create date:2011/04/06 | first author:Lee SF
Characterization of cytoplasmic Gag-gag interactions by dual-color z-scan fluorescence fluctuation spectroscopy.	/pubmed/21402042	Fogarty KH, Chen Y, Grigsby IF, Macdonald PJ, Smith EM, Johnson JL, Rawson JM, Mansky LM, Mueller JD.	Biophys J. 2011 Mar 16;100(6):1587-95.	Biophys J. 2011	PubMed	citation	PMID:21402042	pubmed	21402042	create date:2011/03/16 | first author:Fogarty KH
Vibrational motions associated with primary processes in bacteriorhodopsin studied by coherent infrared emission spectroscopy.	/pubmed/21402041	Groma GI, Colonna A, Martin JL, Vos MH.	Biophys J. 2011 Mar 16;100(6):1578-86.	Biophys J. 2011	PubMed	citation	PMID:21402041	pubmed	21402041	create date:2011/03/16 | first author:Groma GI
Title	URL	Description	Details	ShortDetails	Resource	Type	Identifiers	Db	EntrezUID	Properties
Identifying molecular dynamics in single-molecule FRET experiments with burst variance analysis.	/pubmed/21402040	Torella JP, Holden SJ, Santoso Y, Hohlbein J, Kapanidis AN.	Biophys J. 2011 Mar 16;100(6):1568-77.	Biophys J. 2011	PubMed	citation	PMID:21402040	pubmed	21402040	create date:2011/03/16 | first author:Torella JP
Structural changes in bacteriorhodopsin during in vitro refolding from a partially denatured state.	/pubmed/21402039	Krishnamani V, Lanyi JK.	Biophys J. 2011 Mar 16;100(6):1559-67.	Biophys J. 2011	PubMed	citation	PMID:21402039	pubmed	21402039	create date:2011/03/16 | first author:Krishnamani V
Resveratrol inhibits the formation of multiple-layered β-sheet oligomers of the human islet amyloid polypeptide segment 22-27.	/pubmed/21402038	Jiang P, Li W, Shea JE, Mu Y.	Biophys J. 2011 Mar 16;100(6):1550-8. Erratum in: Biophys J. 2011 Apr 20;100(8):2076.	Biophys J. 2011	PubMed	citation	PMID:21402038	pubmed	21402038	create date:2011/03/16 | first author:Jiang P
The role of bulk protein in local models of ion-binding to proteins: comparative study of KcsA, its semisynthetic analog with a locked-in binding site, and valinomycin.	/pubmed/21402037	Dixit PD, Asthagiri D.	Biophys J. 2011 Mar 16;100(6):1542-9. Erratum in: Biophys J. 2011 Jun 8;100(11):2852.	Biophys J. 2011	PubMed	citation	PMID:21402037	pubmed	21402037	create date:2011/03/16 | first author:Dixit PD
Single molecule force spectroscopy reveals that electrostatic interactions affect the mechanical stability of proteins.	/pubmed/21402036	Zheng P, Cao Y, Bu T, Straus SK, Li H.	Biophys J. 2011 Mar 16;100(6):1534-41.	Biophys J. 2011	PubMed	citation	PMID:21402036	pubmed	21402036	create date:2011/03/16 | first author:Zheng P
Backbone and side-chain contributions in protein denaturation by urea.	/pubmed/21402035	Canchi DR, García AE.	Biophys J. 2011 Mar 16;100(6):1526-33.	Biophys J. 2011	PubMed	citation	PMID:21402035	pubmed	21402035	create date:2011/03/16 | first author:Canchi DR
DSC deconvolution of the structural complexity of c-MYC P1 promoter G-quadruplexes.	/pubmed/21402034	Dettler JM, Buscaglia R, Le VH, Lewis EA.	Biophys J. 2011 Mar 16;100(6):1517-25.	Biophys J. 2011	PubMed	citation	PMID:21402034	pubmed	21402034	create date:2011/03/16 | first author:Dettler JM
Measuring single-molecule DNA hybridization by active control of DNA in a nanopore.	/pubmed/21402033	Gyarfas B, Abu-Shumays R, Wang H, Dunbar WB.	Biophys J. 2011 Mar 16;100(6):1509-16.	Biophys J. 2011	PubMed	citation	PMID:21402033	pubmed	21402033	create date:2011/03/16 | first author:Gyarfas B
Thick-filament strain and interfilament spacing in passive muscle: effect of titin-based passive tension.	/pubmed/21402032	Irving T, Wu Y, Bekyarova T, Farman GP, Fukuda N, Granzier H.	Biophys J. 2011 Mar 16;100(6):1499-508.	Biophys J. 2011	PubMed	citation	PMID:21402032	pubmed	21402032	create date:2011/03/16 | first author:Irving T
Critical and off-critical miscibility transitions in model extracellular and cytoplasmic myelin lipid monolayers.	/pubmed/21402031	Min Y, Alig TF, Lee DW, Boggs JM, Israelachvili JN, Zasadzinski JA.	Biophys J. 2011 Mar 16;100(6):1490-8.	Biophys J. 2011	PubMed	citation	PMID:21402031	pubmed	21402031	create date:2011/03/16 | first author:Min Y
Disposition of ceramide in model lipid membranes determined by neutron diffraction.	/pubmed/21402030	Groen D, Gooris GS, Barlow DJ, Lawrence MJ, van Mechelen JB, Demé B, Bouwstra JA.	Biophys J. 2011 Mar 16;100(6):1481-9.	Biophys J. 2011	PubMed	citation	PMID:21402030	pubmed	21402030	create date:2011/03/16 | first author:Groen D
Lipid-controlled peptide topology and interactions in bilayers: structural insights into the synergistic enhancement of the antimicrobial activities of PGLa and magainin 2.	/pubmed/21402029	Salnikov ES, Bechinger B.	Biophys J. 2011 Mar 16;100(6):1473-80.	Biophys J. 2011	PubMed	citation	PMID:21402029	pubmed	21402029	create date:2011/03/16 | first author:Salnikov ES
Analysis of molecular diffusion by first-passage time variance identifies the size of confinement zones.	/pubmed/21402028	Rajani V, Carrero G, Golan DE, de Vries G, Cairo CW.	Biophys J. 2011 Mar 16;100(6):1463-72.	Biophys J. 2011	PubMed	citation	PMID:21402028	pubmed	21402028	create date:2011/03/16 | first author:Rajani V
Acyl-chain methyl distributions of liquid-ordered and -disordered membranes.	/pubmed/21402027	Mihailescu M, Vaswani RG, Jardón-Valadez E, Castro-Román F, Freites JA, Worcester DL, Chamberlin AR, Tobias DJ, White SH.	Biophys J. 2011 Mar 16;100(6):1455-62.	Biophys J. 2011	PubMed	citation	PMID:21402027	pubmed	21402027	create date:2011/03/16 | first author:Mihailescu M
3₁₀-helix conformation facilitates the transition of a voltage sensor S4 segment toward the down state.	/pubmed/21402026	Schwaiger CS, Bjelkmar P, Hess B, Lindahl E.	Biophys J. 2011 Mar 16;100(6):1446-54.	Biophys J. 2011	PubMed	citation	PMID:21402026	pubmed	21402026	create date:2011/03/16 | first author:Schwaiger CS
X-ray microanalysis investigation of the changes in Na, K, and hemoglobin concentration in plasmodium falciparum-infected red blood cells.	/pubmed/21402025	Mauritz JM, Seear R, Esposito A, Kaminski CF, Skepper JN, Warley A, Lew VL, Tiffert T.	Biophys J. 2011 Mar 16;100(6):1438-45.	Biophys J. 2011	PubMed	citation	PMID:21402025	pubmed	21402025	create date:2011/03/16 | first author:Mauritz JM
On the mechanical stabilization of filopodia.	/pubmed/21402024	Zidovska A, Sackmann E.	Biophys J. 2011 Mar 16;100(6):1428-37.	Biophys J. 2011	PubMed	citation	PMID:21402024	pubmed	21402024	create date:2011/03/16 | first author:Zidovska A
Keratocyte lamellipodial protrusion is characterized by a concave force-velocity relation.	/pubmed/21402023	Heinemann F, Doschke H, Radmacher M.	Biophys J. 2011 Mar 16;100(6):1420-7.	Biophys J. 2011	PubMed	citation	PMID:21402023	pubmed	21402023	create date:2011/03/16 | first author:Heinemann F
Biophysical coarse-grained modeling provides insights into transport through the nuclear pore complex.	/pubmed/21402022	Moussavi-Baygi R, Jamali Y, Karimi R, Mofrad MR.	Biophys J. 2011 Mar 16;100(6):1410-9.	Biophys J. 2011	PubMed	citation	PMID:21402022	pubmed	21402022	create date:2011/03/16 | first author:Moussavi-Baygi R
Spreading dynamics of biomimetic actin cortices.	/pubmed/21402021	Murrell M, Pontani LL, Guevorkian K, Cuvelier D, Nassoy P, Sykes C.	Biophys J. 2011 Mar 16;100(6):1400-9.	Biophys J. 2011	PubMed	citation	PMID:21402021	pubmed	21402021	create date:2011/03/16 | first author:Murrell M
Secondary flow as a mechanism for the formation of biofilm streamers.	/pubmed/21402020	Rusconi R, Lecuyer S, Autrusson N, Guglielmini L, Stone HA.	Biophys J. 2011 Mar 16;100(6):1392-9. Erratum in: Biophys J. 2011 Jun 22;100(12):3054.	Biophys J. 2011	PubMed	citation	PMID:21402020	pubmed	21402020	create date:2011/03/16 | first author:Rusconi R
Constraints on reciprocal flux sensitivities in biochemical reaction networks.	/pubmed/21402019	Shinar G, Mayo A, Ji H, Feinberg M.	Biophys J. 2011 Mar 16;100(6):1383-91.	Biophys J. 2011	PubMed	citation	PMID:21402019	pubmed	21402019	create date:2011/03/16 | first author:Shinar G
Excitation-energy transfer dynamics of higher plant photosystem I light-harvesting complexes.	/pubmed/21354411	Wientjes E, van Stokkum IH, van Amerongen H, Croce R.	Biophys J. 2011 Mar 2;100(5):1372-80.	Biophys J. 2011	PubMed	citation	PMID:21354411	pubmed	21354411	create date:2011/03/01 | first author:Wientjes E
In vivo imaging of myelin in the vertebrate central nervous system using third harmonic generation microscopy.	/pubmed/21354410	Farrar MJ, Wise FW, Fetcho JR, Schaffer CB.	Biophys J. 2011 Mar 2;100(5):1362-71.	Biophys J. 2011	PubMed	citation	PMID:21354410	pubmed	21354410	create date:2011/03/01 | first author:Farrar MJ
Structural dynamics of a lytic peptide interacting with a supported lipid bilayer.	/pubmed/21354409	Rapson AC, Hossain MA, Wade JD, Nice EC, Smith TA, Clayton AH, Gee ML.	Biophys J. 2011 Mar 2;100(5):1353-61.	Biophys J. 2011	PubMed	citation	PMID:21354409	pubmed	21354409	create date:2011/03/01 | first author:Rapson AC
Reverse-chaperoning activity of an AAA+ protein.	/pubmed/21354408	Liu C, McKinney MC, Chen YH, Earnest TM, Shi X, Lin LJ, Ishino Y, Dahmen K, Cann IK, Ha T.	Biophys J. 2011 Mar 2;100(5):1344-52.	Biophys J. 2011	PubMed	citation	PMID:21354408	pubmed	21354408	create date:2011/03/01 | first author:Liu C
Induced conformational changes in the activation of the Pseudomonas aeruginosa type III toxin, ExoU.	/pubmed/21354407	Benson MA, Komas SM, Schmalzer KM, Casey MS, Frank DW, Feix JB.	Biophys J. 2011 Mar 2;100(5):1335-43.	Biophys J. 2011	PubMed	citation	PMID:21354407	pubmed	21354407	create date:2011/03/01 | first author:Benson MA
Enhancement of HIV-1 infectivity by simple, self-assembling modular peptides.	/pubmed/21354406	Easterhoff D, DiMaio JT, Doran TM, Dewhurst S, Nilsson BL.	Biophys J. 2011 Mar 2;100(5):1325-34.	Biophys J. 2011	PubMed	citation	PMID:21354406	pubmed	21354406	create date:2011/03/01 | first author:Easterhoff D
On the origin of the stronger binding of PIB over thioflavin T to protofibrils of the Alzheimer amyloid-β peptide: a molecular dynamics study.	/pubmed/21354405	Wu C, Bowers MT, Shea JE.	Biophys J. 2011 Mar 2;100(5):1316-24.	Biophys J. 2011	PubMed	citation	PMID:21354405	pubmed	21354405	create date:2011/03/01 | first author:Wu C
Assisted peptide folding by surface pattern recognition.	/pubmed/21354404	Zhuang Z, Jewett AI, Kuttimalai S, Bellesia G, Gnanakaran S, Shea JE.	Biophys J. 2011 Mar 2;100(5):1306-15.	Biophys J. 2011	PubMed	citation	PMID:21354404	pubmed	21354404	create date:2011/03/01 | first author:Zhuang Z
Silk fiber mechanics from multiscale force distribution analysis.	/pubmed/21354403	Cetinkaya M, Xiao S, Markert B, Stacklies W, Gräter F.	Biophys J. 2011 Mar 2;100(5):1298-305.	Biophys J. 2011	PubMed	citation	PMID:21354403	pubmed	21354403	create date:2011/03/01 | first author:Cetinkaya M
Interactions of a charged nanoparticle with a lipid membrane: implications for gene delivery.	/pubmed/21354402	Ting CL, Wang ZG.	Biophys J. 2011 Mar 2;100(5):1288-97.	Biophys J. 2011	PubMed	citation	PMID:21354402	pubmed	21354402	create date:2011/03/01 | first author:Ting CL
Membrane thickness varies around the circumference of the transmembrane protein BtuB.	/pubmed/21354401	Ellena JF, Lackowicz P, Mongomery H, Cafiso DS.	Biophys J. 2011 Mar 2;100(5):1280-7.	Biophys J. 2011	PubMed	citation	PMID:21354401	pubmed	21354401	create date:2011/03/01 | first author:Ellena JF
Mechanism of membrane curvature sensing by amphipathic helix containing proteins.	/pubmed/21354400	Cui H, Lyman E, Voth GA.	Biophys J. 2011 Mar 2;100(5):1271-9.	Biophys J. 2011	PubMed	citation	PMID:21354400	pubmed	21354400	create date:2011/03/01 | first author:Cui H
Lateral dynamics of proteins with polybasic domain on anionic membranes: a dynamic Monte-Carlo study.	/pubmed/21354399	Kiselev VY, Marenduzzo D, Goryachev AB.	Biophys J. 2011 Mar 2;100(5):1261-70.	Biophys J. 2011	PubMed	citation	PMID:21354399	pubmed	21354399	create date:2011/03/01 | first author:Kiselev VY
Bilayer-mediated clustering and functional interaction of MscL channels.	/pubmed/21354398	Grage SL, Keleshian AM, Turdzeladze T, Battle AR, Tay WC, May RP, Holt SA, Contera SA, Haertlein M, Moulin M, Pal P, Rohde PR, Forsyth VT, Watts A, Huang KC, Ulrich AS, Martinac B.	Biophys J. 2011 Mar 2;100(5):1252-60.	Biophys J. 2011	PubMed	citation	PMID:21354398	pubmed	21354398	create date:2011/03/01 | first author:Grage SL
FCS diffusion laws in two-phase lipid membranes: determination of domain mean size by experiments and Monte Carlo simulations.	/pubmed/21354397	Favard C, Wenger J, Lenne PF, Rigneault H.	Biophys J. 2011 Mar 2;100(5):1242-51.	Biophys J. 2011	PubMed	citation	PMID:21354397	pubmed	21354397	create date:2011/03/01 | first author:Favard C
Anion- and proton-dependent gating of ClC-4 anion/proton transporter under uncoupling conditions.	/pubmed/21354396	Orhan G, Fahlke C, Alekov AK.	Biophys J. 2011 Mar 2;100(5):1233-41.	Biophys J. 2011	PubMed	citation	PMID:21354396	pubmed	21354396	create date:2011/03/01 | first author:Orhan G
State-dependent cAMP binding to functioning HCN channels studied by patch-clamp fluorometry.	/pubmed/21354395	Wu S, Vysotskaya ZV, Xu X, Xie C, Liu Q, Zhou L.	Biophys J. 2011 Mar 2;100(5):1226-32.	Biophys J. 2011	PubMed	citation	PMID:21354395	pubmed	21354395	create date:2011/03/01 | first author:Wu S
Modeling Ca2+ dynamics of mouse cardiac cells points to a critical role of SERCA's affinity for Ca2+.	/pubmed/21354394	Raeymaekers L, Vandecaetsbeek I, Wuytack F, Vangheluwe P.	Biophys J. 2011 Mar 2;100(5):1216-25.	Biophys J. 2011	PubMed	citation	PMID:21354394	pubmed	21354394	create date:2011/03/01 | first author:Raeymaekers L
Modulation of Kir1.1 inactivation by extracellular Ca and Mg.	/pubmed/21354393	Sackin H, Nanazashvili M, Li H, Palmer LG, Yang L.	Biophys J. 2011 Mar 2;100(5):1207-15.	Biophys J. 2011	PubMed	citation	PMID:21354393	pubmed	21354393	create date:2011/03/01 | first author:Sackin H
Changes in dendritic axial resistance alter synaptic integration in cerebellar Purkinje cells.	/pubmed/21354392	Bekkers JM.	Biophys J. 2011 Mar 2;100(5):1198-206.	Biophys J. 2011	PubMed	citation	PMID:21354392	pubmed	21354392	create date:2011/03/01 | first author:Bekkers JM
Ultrasensitivity in multisite phosphorylation of membrane-anchored proteins.	/pubmed/21354391	Dushek O, van der Merwe PA, Shahrezaei V.	Biophys J. 2011 Mar 2;100(5):1189-97.	Biophys J. 2011	PubMed	citation	PMID:21354391	pubmed	21354391	create date:2011/03/01 | first author:Dushek O
Are assumptions about the model type necessary in reaction-diffusion modeling? A FRAP application.	/pubmed/21354390	Mai J, Trump S, Ali R, Schiltz RL, Hager G, Hanke T, Lehmann I, Attinger S.	Biophys J. 2011 Mar 2;100(5):1178-88.	Biophys J. 2011	PubMed	citation	PMID:21354390	pubmed	21354390	create date:2011/03/01 | first author:Mai J
Measuring retroactivity from noise in gene regulatory networks.	/pubmed/21354389	Kim KH, Sauro HM.	Biophys J. 2011 Mar 2;100(5):1167-77.	Biophys J. 2011	PubMed	citation	PMID:21354389	pubmed	21354389	create date:2011/03/01 | first author:Kim KH
A unified model of transcription elongation: what have we learned from single-molecule experiments?	/pubmed/21354388	Maoiléidigh DO, Tadigotla VR, Nudler E, Ruckenstein AE.	Biophys J. 2011 Mar 2;100(5):1157-66.	Biophys J. 2011	PubMed	citation	PMID:21354388	pubmed	21354388	create date:2011/03/01 | first author:Maoiléidigh DO
Properties of deactivation gating currents in Shaker channels.	/pubmed/21354387	Lacroix JJ, Labro AJ, Bezanilla F.	Biophys J. 2011 Mar 2;100(5):L28-30.	Biophys J. 2011	PubMed	citation	PMID:21354387	pubmed	21354387	create date:2011/03/01 | first author:Lacroix JJ
Cell shape and substrate rigidity both regulate cell stiffness.	/pubmed/21354386	Tee SY, Fu J, Chen CS, Janmey PA.	Biophys J. 2011 Mar 2;100(5):L25-7.	Biophys J. 2011	PubMed	citation	PMID:21354386	pubmed	21354386	create date:2011/03/01 | first author:Tee SY
A dual layer hair array of the brown lacewing: repelling water at different length scales.	/pubmed/21320461	Watson JA, Cribb BW, Hu HM, Watson GS.	Biophys J. 2011 Feb 16;100(4):1149-55.	Biophys J. 2011	PubMed	citation	PMID:21320461	pubmed	21320461	create date:2011/02/16 | first author:Watson JA
Rotational diffusion of the α(2a) adrenergic receptor revealed by FlAsH labeling in living cells.	/pubmed/21320460	Spille JH, Zürn A, Hoffmann C, Lohse MJ, Harms GS.	Biophys J. 2011 Feb 16;100(4):1139-48.	Biophys J. 2011	PubMed	citation	PMID:21320460	pubmed	21320460	create date:2011/02/16 | first author:Spille JH
Title	URL	Description	Details	ShortDetails	Resource	Type	Identifiers	Db	EntrezUID	Properties
Nonadditivity in conformational entropy upon molecular rigidification reveals a universal mechanism affecting folding cooperativity.	/pubmed/21320459	Vorov OK, Livesay DR, Jacobs DJ.	Biophys J. 2011 Feb 16;100(4):1129-38.	Biophys J. 2011	PubMed	citation	PMID:21320459	pubmed	21320459	create date:2011/02/16 | first author:Vorov OK
Effects of macromolecular crowding on an intrinsically disordered protein characterized by small-angle neutron scattering with contrast matching.	/pubmed/21320458	Johansen D, Jeffries CM, Hammouda B, Trewhella J, Goldenberg DP.	Biophys J. 2011 Feb 16;100(4):1120-8.	Biophys J. 2011	PubMed	citation	PMID:21320458	pubmed	21320458	create date:2011/02/16 | first author:Johansen D
Velocity-dependent mechanical unfolding of bacteriorhodopsin is governed by a dynamic interaction network.	/pubmed/21320457	Kappel C, Grubmüller H.	Biophys J. 2011 Feb 16;100(4):1109-19.	Biophys J. 2011	PubMed	citation	PMID:21320457	pubmed	21320457	create date:2011/02/16 | first author:Kappel C
Built-in mechanical stress in viral shells.	/pubmed/21320456	Carrasco C, Luque A, Hernando-Pérez M, Miranda R, Carrascosa JL, Serena PA, de Ridder M, Raman A, Gómez-Herrero J, Schaap IA, Reguera D, de Pablo PJ.	Biophys J. 2011 Feb 16;100(4):1100-8.	Biophys J. 2011	PubMed	citation	PMID:21320456	pubmed	21320456	create date:2011/02/16 | first author:Carrasco C
Inhibitor binding increases the mechanical stability of staphylococcal nuclease.	/pubmed/21320455	Wang CC, Tsong TY, Hsu YH, Marszalek PE.	Biophys J. 2011 Feb 16;100(4):1094-9. Erratum in: Biophys J. 2011 Mar 16;100(6):1596.	Biophys J. 2011	PubMed	citation	PMID:21320455	pubmed	21320455	create date:2011/02/16 | first author:Wang CC
A statistical analysis of the PPII propensity of amino acid guests in proline-rich peptides.	/pubmed/21320454	Moradi M, Babin V, Sagui C, Roland C.	Biophys J. 2011 Feb 16;100(4):1083-93.	Biophys J. 2011	PubMed	citation	PMID:21320454	pubmed	21320454	create date:2011/02/16 | first author:Moradi M
Alzheimer's disease drug candidates stabilize A-β protein native structure by interacting with the hydrophobic core.	/pubmed/21320453	Li J, Liu R, Lam KS, Jin LW, Duan Y.	Biophys J. 2011 Feb 16;100(4):1076-82.	Biophys J. 2011	PubMed	citation	PMID:21320453	pubmed	21320453	create date:2011/02/16 | first author:Li J
Enantiospecificity of chloroperoxidase-catalyzed epoxidation: biased molecular dynamics study of a cis-β-methylstyrene/chloroperoxidase-compound I complex.	/pubmed/21320452	Morozov AN, D'Cunha C, Alvarez CA, Chatfield DC.	Biophys J. 2011 Feb 16;100(4):1066-75. Erratum in: Biophys J. 2011 Mar 16;100(6):1596.	Biophys J. 2011	PubMed	citation	PMID:21320452	pubmed	21320452	create date:2011/02/16 | first author:Morozov AN
Evidence of protein collective motions on the picosecond timescale.	/pubmed/21320451	He Y, Chen JY, Knab JR, Zheng W, Markelz AG.	Biophys J. 2011 Feb 16;100(4):1058-65.	Biophys J. 2011	PubMed	citation	PMID:21320451	pubmed	21320451	create date:2011/02/16 | first author:He Y
Cy3-DNA stacking interactions strongly depend on the identity of the terminal basepair.	/pubmed/21320450	Spiriti J, Binder JK, Levitus M, van der Vaart A.	Biophys J. 2011 Feb 16;100(4):1049-57.	Biophys J. 2011	PubMed	citation	PMID:21320450	pubmed	21320450	create date:2011/02/16 | first author:Spiriti J
Ni2+-enhanced charge transport via π-π stacking corridor in metallic DNA.	/pubmed/21320449	Tseng SH, JangJian PC, Tsai CM, Cheng TM, Chu HL, Chang YC, Chung WH, Chang CC.	Biophys J. 2011 Feb 16;100(4):1042-8.	Biophys J. 2011	PubMed	citation	PMID:21320449	pubmed	21320449	create date:2011/02/16 | first author:Tseng SH
Downstream DNA tension regulates the stability of the T7 RNA polymerase initiation complex.	/pubmed/21320448	Skinner GM, Kalafut BS, Visscher K.	Biophys J. 2011 Feb 16;100(4):1034-41.	Biophys J. 2011	PubMed	citation	PMID:21320448	pubmed	21320448	create date:2011/02/16 | first author:Skinner GM
Evidence for pre- and post-power stroke of cross-bridges of contracting skeletal myofibrils.	/pubmed/21320447	Midde K, Luchowski R, Das HK, Fedorick J, Dumka V, Gryczynski I, Gryczynski Z, Borejdo J.	Biophys J. 2011 Feb 16;100(4):1024-33.	Biophys J. 2011	PubMed	citation	PMID:21320447	pubmed	21320447	create date:2011/02/16 | first author:Midde K
Enhanced active cross-bridges during diastole: molecular pathogenesis of tropomyosin's HCM mutations.	/pubmed/21320446	Bai F, Weis A, Takeda AK, Chase PB, Kawai M.	Biophys J. 2011 Feb 16;100(4):1014-23.	Biophys J. 2011	PubMed	citation	PMID:21320446	pubmed	21320446	create date:2011/02/16 | first author:Bai F
Tropomyosin position on F-actin revealed by EM reconstruction and computational chemistry.	/pubmed/21320445	Li XE, Tobacman LS, Mun JY, Craig R, Fischer S, Lehman W.	Biophys J. 2011 Feb 16;100(4):1005-13.	Biophys J. 2011	PubMed	citation	PMID:21320445	pubmed	21320445	create date:2011/02/16 | first author:Li XE
Interleaflet coupling and domain registry in phase-separated lipid bilayers.	/pubmed/21320444	Putzel GG, Uline MJ, Szleifer I, Schick M.	Biophys J. 2011 Feb 16;100(4):996-1004.	Biophys J. 2011	PubMed	citation	PMID:21320444	pubmed	21320444	create date:2011/02/16 | first author:Putzel GG
Adhesion and merging of lipid bilayers: a method for measuring the free energy of adhesion and hemifusion.	/pubmed/21320443	Sun Y, Lee CC, Huang HW.	Biophys J. 2011 Feb 16;100(4):987-95.	Biophys J. 2011	PubMed	citation	PMID:21320443	pubmed	21320443	create date:2011/02/16 | first author:Sun Y
Lipid lateral organization on giant unilamellar vesicles containing lipopolysaccharides.	/pubmed/21320442	Kubiak J, Brewer J, Hansen S, Bagatolli LA.	Biophys J. 2011 Feb 16;100(4):978-86.	Biophys J. 2011	PubMed	citation	PMID:21320442	pubmed	21320442	create date:2011/02/16 | first author:Kubiak J
Three distinct modes of exocytosis revealed by amperometry in neuroendocrine cells.	/pubmed/21320441	van Kempen GT, vanderLeest HT, van den Berg RJ, Eilers P, Westerink RH.	Biophys J. 2011 Feb 16;100(4):968-77.	Biophys J. 2011	PubMed	citation	PMID:21320441	pubmed	21320441	create date:2011/02/16 | first author:van Kempen GT
Single vesicle assaying of SNARE-synaptotagmin-driven fusion reveals fast and slow modes of both docking and fusion and intrasample heterogeneity.	/pubmed/21320440	Christensen SM, Mortensen MW, Stamou DG.	Biophys J. 2011 Feb 16;100(4):957-67.	Biophys J. 2011	PubMed	citation	PMID:21320440	pubmed	21320440	create date:2011/02/16 | first author:Christensen SM
25-Hydroxycholesterol increases the availability of cholesterol in phospholipid membranes.	/pubmed/21320439	Olsen BN, Schlesinger PH, Ory DS, Baker NA.	Biophys J. 2011 Feb 16;100(4):948-56.	Biophys J. 2011	PubMed	citation	PMID:21320439	pubmed	21320439	create date:2011/02/16 | first author:Olsen BN
Oscillations in the lateral pressure of lipid monolayers induced by nonlinear chemical dynamics of the second messengers MARCKS and protein kinase C.	/pubmed/21320438	Alonso S, Dietrich U, Händel C, Käs JA, Bär M.	Biophys J. 2011 Feb 16;100(4):939-47.	Biophys J. 2011	PubMed	citation	PMID:21320438	pubmed	21320438	create date:2011/02/16 | first author:Alonso S
Single ryanodine receptor channel basis of caffeine's action on Ca2+ sparks.	/pubmed/21320437	Porta M, Zima AV, Nani A, Diaz-Sylvester PL, Copello JA, Ramos-Franco J, Blatter LA, Fill M.	Biophys J. 2011 Feb 16;100(4):931-8.	Biophys J. 2011	PubMed	citation	PMID:21320437	pubmed	21320437	create date:2011/02/16 | first author:Porta M
The β(1a) subunit of the skeletal DHPR binds to skeletal RyR1 and activates the channel via its 35-residue C-terminal tail.	/pubmed/21320436	Rebbeck RT, Karunasekara Y, Gallant EM, Board PG, Beard NA, Casarotto MG, Dulhunty AF.	Biophys J. 2011 Feb 16;100(4):922-30.	Biophys J. 2011	PubMed	citation	PMID:21320436	pubmed	21320436	create date:2011/02/16 | first author:Rebbeck RT
A theory for the proton transport of the influenza virus M2 protein: extensive test against conductance data.	/pubmed/21320435	Zhou HX.	Biophys J. 2011 Feb 16;100(4):912-21.	Biophys J. 2011	PubMed	citation	PMID:21320435	pubmed	21320435	create date:2011/02/16 | first author:Zhou HX
Mapping heat exchange in an allosteric protein.	/pubmed/21320434	Gupta S, Auerbach A.	Biophys J. 2011 Feb 16;100(4):904-11.	Biophys J. 2011	PubMed	citation	PMID:21320434	pubmed	21320434	create date:2011/02/16 | first author:Gupta S
Temperature dependence of acetylcholine receptor channels activated by different agonists.	/pubmed/21320433	Gupta S, Auerbach A.	Biophys J. 2011 Feb 16;100(4):895-903.	Biophys J. 2011	PubMed	citation	PMID:21320433	pubmed	21320433	create date:2011/02/16 | first author:Gupta S
Allosteric features of KCNQ1 gating revealed by alanine scanning mutagenesis.	/pubmed/21320432	Ma LJ, Ohmert I, Vardanyan V.	Biophys J. 2011 Feb 16;100(4):885-94.	Biophys J. 2011	PubMed	citation	PMID:21320432	pubmed	21320432	create date:2011/02/16 | first author:Ma LJ
Interaction of diverse voltage sensor homologs with lipid bilayers revealed by self-assembly simulations.	/pubmed/21320431	Mokrab Y, Sansom MS.	Biophys J. 2011 Feb 16;100(4):875-84.	Biophys J. 2011	PubMed	citation	PMID:21320431	pubmed	21320431	create date:2011/02/16 | first author:Mokrab Y
Toward prediction of the local onset of alternans in the heart.	/pubmed/21320430	Cram AR, Rao HM, Tolkacheva EG.	Biophys J. 2011 Feb 16;100(4):868-74.	Biophys J. 2011	PubMed	citation	PMID:21320430	pubmed	21320430	create date:2011/02/16 | first author:Cram AR
Basilar membrane velocity in a cochlea with a modified organ of Corti.	/pubmed/21320429	Eze N, Olson ES.	Biophys J. 2011 Feb 16;100(4):858-67.	Biophys J. 2011	PubMed	citation	PMID:21320429	pubmed	21320429	create date:2011/02/16 | first author:Eze N
Signaling network triggers and membrane physical properties control the actin cytoskeleton-driven isotropic phase of cell spreading.	/pubmed/21320428	Rangamani P, Fardin MA, Xiong Y, Lipshtat A, Rossier O, Sheetz MP, Iyengar R.	Biophys J. 2011 Feb 16;100(4):845-57.	Biophys J. 2011	PubMed	citation	PMID:21320428	pubmed	21320428	create date:2011/02/16 | first author:Rangamani P
Structural dynamics of an actin spring.	/pubmed/21320427	Mahadevan L, Riera CS, Shin JH.	Biophys J. 2011 Feb 16;100(4):839-44.	Biophys J. 2011	PubMed	citation	PMID:21320427	pubmed	21320427	create date:2011/02/16 | first author:Mahadevan L
Theoretical modeling of aging effects in microtubule dynamics.	/pubmed/21320426	Ebbinghaus M, Santen L.	Biophys J. 2011 Feb 16;100(4):832-8.	Biophys J. 2011	PubMed	citation	PMID:21320426	pubmed	21320426	create date:2011/02/16 | first author:Ebbinghaus M
Inositol (1,4,5)-trisphosphate receptor microarchitecture shapes Ca2+ puff kinetics.	/pubmed/21320425	Diambra L, Marchant JS.	Biophys J. 2011 Feb 16;100(4):822-31.	Biophys J. 2011	PubMed	citation	PMID:21320425	pubmed	21320425	create date:2011/02/16 | first author:Diambra L
A matter of life or death: modeling DNA damage and repair in bacteria.	/pubmed/21320424	Karschau J, de Almeida C, Richard MC, Miller S, Booth IR, Grebogi C, de Moura AP.	Biophys J. 2011 Feb 16;100(4):814-21.	Biophys J. 2011	PubMed	citation	PMID:21320424	pubmed	21320424	create date:2011/02/16 | first author:Karschau J
Metabolic synchronization by traveling waves in yeast cell layers.	/pubmed/21320423	Schütze J, Mair T, Hauser MJ, Falcke M, Wolf J.	Biophys J. 2011 Feb 16;100(4):809-13.	Biophys J. 2011	PubMed	citation	PMID:21320423	pubmed	21320423	create date:2011/02/16 | first author:Schütze J
Platelet adhesion from shear blood flow is controlled by near-wall rebounding collisions with erythrocytes.	/pubmed/21320422	Tokarev AA, Butylin AA, Ataullakhanov FI.	Biophys J. 2011 Feb 16;100(4):799-808.	Biophys J. 2011	PubMed	citation	PMID:21320422	pubmed	21320422	create date:2011/02/16 | first author:Tokarev AA
Tropomyosin: the gatekeeper's view of the actin filament revealed.	/pubmed/21320421	Dominguez R.	Biophys J. 2011 Feb 16;100(4):797-8. No abstract available.	Biophys J. 2011	PubMed	citation	PMID:21320421	pubmed	21320421	create date:2011/02/16 | first author:Dominguez R
Improved resolution of tertiary structure elasticity in muscle protein.	/pubmed/21320420	Hsin J, Schulten K.	Biophys J. 2011 Feb 16;100(4):L22-4.	Biophys J. 2011	PubMed	citation	PMID:21320420	pubmed	21320420	create date:2011/02/16 | first author:Hsin J
Microsecond single-molecule tracking (μsSMT).	/pubmed/21320419	Semrau S, Pezzarossa A, Schmidt T.	Biophys J. 2011 Feb 16;100(4):L19-21.	Biophys J. 2011	PubMed	citation	PMID:21320419	pubmed	21320419	create date:2011/02/16 | first author:Semrau S
Proposed correction to Feder's anomalous diffusion FRAP equations.	/pubmed/21281595	Kang M, DiBenedetto E, Kenworthy AK.	Biophys J. 2011 Feb 2;100(3):791-2; author reply 793-4. No abstract available.	Biophys J. 2011	PubMed	citation	PMID:21281595	pubmed	21281595	create date:2011/02/02 | first author:Kang M
HU protein induces incoherent DNA persistence length.	/pubmed/21281594	Nir G, Lindner M, Dietrich HR, Girshevitz O, Vorgias CE, Garini Y.	Biophys J. 2011 Feb 2;100(3):784-90.	Biophys J. 2011	PubMed	citation	PMID:21281594	pubmed	21281594	create date:2011/02/02 | first author:Nir G
Fluctuation methods to study protein aggregation in live cells: concanavalin A oligomers formation.	/pubmed/21281593	Vetri V, Ossato G, Militello V, Digman MA, Leone M, Gratton E.	Biophys J. 2011 Feb 2;100(3):774-83.	Biophys J. 2011	PubMed	citation	PMID:21281593	pubmed	21281593	create date:2011/02/02 | first author:Vetri V
Dilutional control of prothrombin activation at physiologically relevant shear rates.	/pubmed/21281592	Haynes LM, Dubief YC, Orfeo T, Mann KG.	Biophys J. 2011 Feb 2;100(3):765-73.	Biophys J. 2011	PubMed	citation	PMID:21281592	pubmed	21281592	create date:2011/02/02 | first author:Haynes LM
Molecular simulations of mutually exclusive folding in a two-domain protein switch.	/pubmed/21281591	Mills BM, Chong LT.	Biophys J. 2011 Feb 2;100(3):756-64.	Biophys J. 2011	PubMed	citation	PMID:21281591	pubmed	21281591	create date:2011/02/02 | first author:Mills BM
High-resolution conformation and backbone dynamics of a soluble aggregate of apomyoglobin119.	/pubmed/21281590	Rajagopalan S, Kurt N, Cavagnero S.	Biophys J. 2011 Feb 2;100(3):747-55.	Biophys J. 2011	PubMed	citation	PMID:21281590	pubmed	21281590	create date:2011/02/02 | first author:Rajagopalan S
Effects of macromolecular crowding on the inhibition of virus assembly and virus-cell receptor recognition.	/pubmed/21281589	Rincón V, Bocanegra R, Rodríguez-Huete A, Rivas G, Mateu MG.	Biophys J. 2011 Feb 2;100(3):738-46.	Biophys J. 2011	PubMed	citation	PMID:21281589	pubmed	21281589	create date:2011/02/02 | first author:Rincón V
Dimeric endophilin A2 stimulates assembly and GTPase activity of dynamin 2.	/pubmed/21281588	Ross JA, Chen Y, Müller J, Barylko B, Wang L, Banks HB, Albanesi JP, Jameson DM.	Biophys J. 2011 Feb 2;100(3):729-37.	Biophys J. 2011	PubMed	citation	PMID:21281588	pubmed	21281588	create date:2011/02/02 | first author:Ross JA
All-atom molecular dynamics simulations reveal significant differences in interaction between antimycin and conserved amino acid residues in bovine and bacterial bc1 complexes.	/pubmed/21281587	Kokhan O, Shinkarev VP.	Biophys J. 2011 Feb 2;100(3):720-8.	Biophys J. 2011	PubMed	citation	PMID:21281587	pubmed	21281587	create date:2011/02/02 | first author:Kokhan O
Title	URL	Description	Details	ShortDetails	Resource	Type	Identifiers	Db	EntrezUID	Properties
Evidence from solid-state NMR for nonhelical conformations in the transmembrane domain of the amyloid precursor protein.	/pubmed/21281586	Lu JX, Yau WM, Tycko R.	Biophys J. 2011 Feb 2;100(3):711-9.	Biophys J. 2011	PubMed	citation	PMID:21281586	pubmed	21281586	create date:2011/02/02 | first author:Lu JX
Mechanisms of protein-ligand association and its modulation by protein mutations.	/pubmed/21281585	Held M, Metzner P, Prinz JH, Noé F.	Biophys J. 2011 Feb 2;100(3):701-10.	Biophys J. 2011	PubMed	citation	PMID:21281585	pubmed	21281585	create date:2011/02/02 | first author:Held M
Accounting for protein-solvent contacts facilitates design of nonaggregating lattice proteins.	/pubmed/21281584	Abeln S, Frenkel D.	Biophys J. 2011 Feb 2;100(3):693-700. Erratum in: Biophys J. 2011 Aug 17;101(4):1014.	Biophys J. 2011	PubMed	citation	PMID:21281584	pubmed	21281584	create date:2011/02/02 | first author:Abeln S
Biphasic effects of insulin on islet amyloid polypeptide membrane disruption.	/pubmed/21281583	Brender JR, Lee EL, Hartman K, Wong PT, Ramamoorthy A, Steel DG, Gafni A.	Biophys J. 2011 Feb 2;100(3):685-92.	Biophys J. 2011	PubMed	citation	PMID:21281583	pubmed	21281583	create date:2011/02/02 | first author:Brender JR
Anchoring nascent RNA to the DNA template could interfere with transcription.	/pubmed/21281582	Belotserkovskii BP, Hanawalt PC.	Biophys J. 2011 Feb 2;100(3):675-84.	Biophys J. 2011	PubMed	citation	PMID:21281582	pubmed	21281582	create date:2011/02/02 | first author:Belotserkovskii BP
Orthovanadate and orthophosphate inhibit muscle force via two different pathways of the myosin ATPase cycle.	/pubmed/21281581	Caremani M, Lehman S, Lombardi V, Linari M.	Biophys J. 2011 Feb 2;100(3):665-74.	Biophys J. 2011	PubMed	citation	PMID:21281581	pubmed	21281581	create date:2011/02/02 | first author:Caremani M
Orientation and dynamics of synthetic transbilayer polypeptides containing GpATM dimerization motifs.	/pubmed/21281580	McDonald MC, Booth V, Morrow MR.	Biophys J. 2011 Feb 2;100(3):656-64.	Biophys J. 2011	PubMed	citation	PMID:21281580	pubmed	21281580	create date:2011/02/02 | first author:McDonald MC
Meconium impairs pulmonary surfactant by a combined action of cholesterol and bile acids.	/pubmed/21281579	Lopez-Rodriguez E, Echaide M, Cruz A, Taeusch HW, Perez-Gil J.	Biophys J. 2011 Feb 2;100(3):646-55.	Biophys J. 2011	PubMed	citation	PMID:21281579	pubmed	21281579	create date:2011/02/02 | first author:Lopez-Rodriguez E
Bending and puncturing the influenza lipid envelope.	/pubmed/21281578	Li S, Eghiaian F, Sieben C, Herrmann A, Schaap IA.	Biophys J. 2011 Feb 2;100(3):637-45.	Biophys J. 2011	PubMed	citation	PMID:21281578	pubmed	21281578	create date:2011/02/02 | first author:Li S
Comparative study of the energetics of ion permeation in Kv1.2 and KcsA potassium channels.	/pubmed/21281577	Baştuğ T, Kuyucak S.	Biophys J. 2011 Feb 2;100(3):629-36.	Biophys J. 2011	PubMed	citation	PMID:21281577	pubmed	21281577	create date:2011/02/02 | first author:Baştuğ T
Dual-mode phospholipid regulation of human inward rectifying potassium channels.	/pubmed/21281576	Cheng WW, D'Avanzo N, Doyle DA, Nichols CG.	Biophys J. 2011 Feb 2;100(3):620-8.	Biophys J. 2011	PubMed	citation	PMID:21281576	pubmed	21281576	create date:2011/02/02 | first author:Cheng WW
Brownian dynamics simulations of ion transport through the VDAC.	/pubmed/21281575	Lee KI, Rui H, Pastor RW, Im W.	Biophys J. 2011 Feb 2;100(3):611-9.	Biophys J. 2011	PubMed	citation	PMID:21281575	pubmed	21281575	create date:2011/02/02 | first author:Lee KI
Molecular dynamics studies of ion permeation in VDAC.	/pubmed/21281574	Rui H, Lee KI, Pastor RW, Im W.	Biophys J. 2011 Feb 2;100(3):602-10.	Biophys J. 2011	PubMed	citation	PMID:21281574	pubmed	21281574	create date:2011/02/02 | first author:Rui H
Systematic heterogeneity of fractional vesicle pool sizes and release rates of hippocampal synapses.	/pubmed/21281573	Welzel O, Henkel AW, Stroebel AM, Jung J, Tischbirek CH, Ebert K, Kornhuber J, Rizzoli SO, Groemer TW.	Biophys J. 2011 Feb 2;100(3):593-601.	Biophys J. 2011	PubMed	citation	PMID:21281573	pubmed	21281573	create date:2011/02/02 | first author:Welzel O
Cross-correlated fluctuation analysis reveals phosphorylation-regulated paxillin-FAK complexes in nascent adhesions.	/pubmed/21281572	Choi CK, Zareno J, Digman MA, Gratton E, Horwitz AR.	Biophys J. 2011 Feb 2;100(3):583-92. Erratum in: Biophys J. 2011 Jul 20;101(2):517.	Biophys J. 2011	PubMed	citation	PMID:21281572	pubmed	21281572	create date:2011/02/02 | first author:Choi CK
Sensing and modulation of invadopodia across a wide range of rigidities.	/pubmed/21281571	Parekh A, Ruppender NS, Branch KM, Sewell-Loftin MK, Lin J, Boyer PD, Candiello JE, Merryman WD, Guelcher SA, Weaver AM.	Biophys J. 2011 Feb 2;100(3):573-82.	Biophys J. 2011	PubMed	citation	PMID:21281571	pubmed	21281571	create date:2011/02/02 | first author:Parekh A
Direct detection of cellular adaptation to local cyclic stretching at the single cell level by atomic force microscopy.	/pubmed/21281570	Watanabe-Nakayama T, Machida S, Harada I, Sekiguchi H, Afrin R, Ikai A.	Biophys J. 2011 Feb 2;100(3):564-72.	Biophys J. 2011	PubMed	citation	PMID:21281570	pubmed	21281570	create date:2011/02/02 | first author:Watanabe-Nakayama T
Roles of subcellular Na+ channel distributions in the mechanism of cardiac conduction.	/pubmed/21281569	Tsumoto K, Ashihara T, Haraguchi R, Nakazawa K, Kurachi Y.	Biophys J. 2011 Feb 2;100(3):554-63.	Biophys J. 2011	PubMed	citation	PMID:21281569	pubmed	21281569	create date:2011/02/02 | first author:Tsumoto K
Elimination of thermodynamically infeasible loops in steady-state metabolic models.	/pubmed/21281568	Schellenberger J, Lewis NE, Palsson BØ.	Biophys J. 2011 Feb 2;100(3):544-53. Erratum in: Biophys J. 2011 Mar 2;100(5):1381.	Biophys J. 2011	PubMed	citation	PMID:21281568	pubmed	21281568	create date:2011/02/02 | first author:Schellenberger J
Continuum model of collective cell migration in wound healing and colony expansion.	/pubmed/21281567	Arciero JC, Mi Q, Branca MF, Hackam DJ, Swigon D.	Biophys J. 2011 Feb 2;100(3):535-43.	Biophys J. 2011	PubMed	citation	PMID:21281567	pubmed	21281567	create date:2011/02/02 | first author:Arciero JC
A simplified mass-transfer model for visual pigments in amphibian retinal-cone outer segments.	/pubmed/21281566	Weber PW, Howle LE, Murray MM, Corless JM.	Biophys J. 2011 Feb 2;100(3):525-34.	Biophys J. 2011	PubMed	citation	PMID:21281566	pubmed	21281566	create date:2011/02/02 | first author:Weber PW
Oligomerization state of dynamin 2 in cell membranes using TIRF and number and brightness analysis.	/pubmed/21281565	Ross JA, Digman MA, Wang L, Gratton E, Albanesi JP, Jameson DM.	Biophys J. 2011 Feb 2;100(3):L15-7.	Biophys J. 2011	PubMed	citation	PMID:21281565	pubmed	21281565	create date:2011/02/02 | first author:Ross JA
Improved high-force magnetic tweezers for stretching and refolding of proteins and short DNA.	/pubmed/21244848	Chen H, Fu H, Zhu X, Cong P, Nakamura F, Yan J.	Biophys J. 2011 Jan 19;100(2):517-23.	Biophys J. 2011	PubMed	citation	PMID:21244848	pubmed	21244848	create date:2011/01/20 | first author:Chen H
A nonfitting method using a spatial sine window transform for inhomogeneous effective-diffusion measurements by FRAP.	/pubmed/21244847	Orlova DY, Bártová E, Maltsev VP, Kozubek S, Chernyshev AV.	Biophys J. 2011 Jan 19;100(2):507-16.	Biophys J. 2011	PubMed	citation	PMID:21244847	pubmed	21244847	create date:2011/01/20 | first author:Orlova DY
Separating instability from aggregation propensity in γS-crystallin variants.	/pubmed/21244846	Brubaker WD, Freites JA, Golchert KJ, Shapiro RA, Morikis V, Tobias DJ, Martin RW.	Biophys J. 2011 Jan 19;100(2):498-506.	Biophys J. 2011	PubMed	citation	PMID:21244846	pubmed	21244846	create date:2011/01/20 | first author:Brubaker WD
Force spectroscopy of substrate molecules en route to the proteasome's active sites.	/pubmed/21244845	Classen M, Breuer S, Baumeister W, Guckenberger R, Witt S.	Biophys J. 2011 Jan 19;100(2):489-97.	Biophys J. 2011	PubMed	citation	PMID:21244845	pubmed	21244845	create date:2011/01/20 | first author:Classen M
Accurate flexible fitting of high-resolution protein structures into cryo-electron microscopy maps using coarse-grained pseudo-energy minimization.	/pubmed/21244844	Zheng W.	Biophys J. 2011 Jan 19;100(2):478-88.	Biophys J. 2011	PubMed	citation	PMID:21244844	pubmed	21244844	create date:2011/01/20 | first author:Zheng W
Dual role of protein phosphorylation in DNA activator/coactivator binding.	/pubmed/21244843	Dadarlat VM, Skeel RD.	Biophys J. 2011 Jan 19;100(2):469-77.	Biophys J. 2011	PubMed	citation	PMID:21244843	pubmed	21244843	create date:2011/01/20 | first author:Dadarlat VM
An effective solvent theory connecting the underlying mechanisms of osmolytes and denaturants for protein stability.	/pubmed/21244842	Linhananta A, Hadizadeh S, Plotkin SS.	Biophys J. 2011 Jan 19;100(2):459-68.	Biophys J. 2011	PubMed	citation	PMID:21244842	pubmed	21244842	create date:2011/01/20 | first author:Linhananta A
What drives amyloid molecules to assemble into oligomers and fibrils?	/pubmed/21244841	Schmit JD, Ghosh K, Dill K.	Biophys J. 2011 Jan 19;100(2):450-8.	Biophys J. 2011	PubMed	citation	PMID:21244841	pubmed	21244841	create date:2011/01/20 | first author:Schmit JD
Cluster analysis of time-dependent crystallographic data: Direct identification of time-independent structural intermediates.	/pubmed/21244840	Kostov KS, Moffat K.	Biophys J. 2011 Jan 19;100(2):440-9.	Biophys J. 2011	PubMed	citation	PMID:21244840	pubmed	21244840	create date:2011/01/20 | first author:Kostov KS
Detailed tuning of structure and intramolecular communication are dispensable for processive motion of myosin VI.	/pubmed/21244839	Elting MW, Bryant Z, Liao JC, Spudich JA.	Biophys J. 2011 Jan 19;100(2):430-9.	Biophys J. 2011	PubMed	citation	PMID:21244839	pubmed	21244839	create date:2011/01/20 | first author:Elting MW
A simple thermodynamic model of the liquid-ordered state and the interactions between phospholipids and cholesterol.	/pubmed/21244838	Almeida PF.	Biophys J. 2011 Jan 19;100(2):420-9.	Biophys J. 2011	PubMed	citation	PMID:21244838	pubmed	21244838	create date:2011/01/20 | first author:Almeida PF
Membrane insertion of a voltage sensor helix.	/pubmed/21244837	Wee CL, Chetwynd A, Sansom MS.	Biophys J. 2011 Jan 19;100(2):410-9.	Biophys J. 2011	PubMed	citation	PMID:21244837	pubmed	21244837	create date:2011/01/20 | first author:Wee CL
Selective acylation enhances membrane charge sensitivity of the antimicrobial peptide mastoparan-x.	/pubmed/21244836	Etzerodt T, Henriksen JR, Rasmussen P, Clausen MH, Andresen TL.	Biophys J. 2011 Jan 19;100(2):399-409.	Biophys J. 2011	PubMed	citation	PMID:21244836	pubmed	21244836	create date:2011/01/20 | first author:Etzerodt T
Ion selectivity mechanism in a bacterial pentameric ligand-gated ion channel.	/pubmed/21244835	Fritsch S, Ivanov I, Wang H, Cheng X.	Biophys J. 2011 Jan 19;100(2):390-8.	Biophys J. 2011	PubMed	citation	PMID:21244835	pubmed	21244835	create date:2011/01/20 | first author:Fritsch S
Cholesterol sensitivity of KIR2.1 is controlled by a belt of residues around the cytosolic pore.	/pubmed/21244834	Rosenhouse-Dantsker A, Logothetis DE, Levitan I.	Biophys J. 2011 Jan 19;100(2):381-9.	Biophys J. 2011	PubMed	citation	PMID:21244834	pubmed	21244834	create date:2011/01/20 | first author:Rosenhouse-Dantsker A
Kinetic analysis and design of experiments to identify the catalytic mechanism of the monocarboxylate transporter isoforms 4 and 1.	/pubmed/21244833	Vinnakota KC, Beard DA.	Biophys J. 2011 Jan 19;100(2):369-80.	Biophys J. 2011	PubMed	citation	PMID:21244833	pubmed	21244833	create date:2011/01/20 | first author:Vinnakota KC
Organization of higher-order oligomers of the serotonin₁(A) receptor explored utilizing homo-FRET in live cells.	/pubmed/21244832	Ganguly S, Clayton AH, Chattopadhyay A.	Biophys J. 2011 Jan 19;100(2):361-8.	Biophys J. 2011	PubMed	citation	PMID:21244832	pubmed	21244832	create date:2011/01/20 | first author:Ganguly S
The role of stretching in slow axonal transport.	/pubmed/21244831	O'Toole M, Miller KE.	Biophys J. 2011 Jan 19;100(2):351-60.	Biophys J. 2011	PubMed	citation	PMID:21244831	pubmed	21244831	create date:2011/01/20 | first author:O'Toole M
Shear stress increases the residence time of adhesion of Pseudomonas aeruginosa.	/pubmed/21244830	Lecuyer S, Rusconi R, Shen Y, Forsyth A, Vlamakis H, Kolter R, Stone HA.	Biophys J. 2011 Jan 19;100(2):341-50. Erratum in: Biophys J. 2011 Mar 2;100(5):1381.	Biophys J. 2011	PubMed	citation	PMID:21244830	pubmed	21244830	create date:2011/01/20 | first author:Lecuyer S
Vinculin activation is necessary for complete talin binding.	/pubmed/21244829	Golji J, Lam J, Mofrad MR.	Biophys J. 2011 Jan 19;100(2):332-40.	Biophys J. 2011	PubMed	citation	PMID:21244829	pubmed	21244829	create date:2011/01/20 | first author:Golji J
Calcium dynamics in the ventricular myocytes of SERCA2 knockout mice: A modeling study.	/pubmed/21244828	Li L, Louch WE, Niederer SA, Andersson KB, Christensen G, Sejersted OM, Smith NP.	Biophys J. 2011 Jan 19;100(2):322-31.	Biophys J. 2011	PubMed	citation	PMID:21244828	pubmed	21244828	create date:2011/01/20 | first author:Li L
Key players in the genetic switch of bacteriophage TP901-1.	/pubmed/21244827	Alsing A, Pedersen M, Sneppen K, Hammer K.	Biophys J. 2011 Jan 19;100(2):313-21.	Biophys J. 2011	PubMed	citation	PMID:21244827	pubmed	21244827	create date:2011/01/20 | first author:Alsing A
GPIbα-vWF rolling under shear stress shows differences between type 2B and 2M von Willebrand disease.	/pubmed/21244826	Coburn LA, Damaraju VS, Dozic S, Eskin SG, Cruz MA, McIntire LV.	Biophys J. 2011 Jan 19;100(2):304-12.	Biophys J. 2011	PubMed	citation	PMID:21244826	pubmed	21244826	create date:2011/01/20 | first author:Coburn LA
Precision of sensing cell length via concentration gradients.	/pubmed/21244825	Tostevin F.	Biophys J. 2011 Jan 19;100(2):294-303.	Biophys J. 2011	PubMed	citation	PMID:21244825	pubmed	21244825	create date:2011/01/20 | first author:Tostevin F
Elucidating the role of matrix stiffness in 3D cell migration and remodeling.	/pubmed/21244824	Ehrbar M, Sala A, Lienemann P, Ranga A, Mosiewicz K, Bittermann A, Rizzi SC, Weber FE, Lutolf MP.	Biophys J. 2011 Jan 19;100(2):284-93.	Biophys J. 2011	PubMed	citation	PMID:21244824	pubmed	21244824	create date:2011/01/20 | first author:Ehrbar M
Synchronization of stochastic Ca²(+) release units creates a rhythmic Ca²(+) clock in cardiac pacemaker cells.	/pubmed/21244823	Maltsev AV, Maltsev VA, Mikheev M, Maltseva LA, Sirenko SG, Lakatta EG, Stern MD.	Biophys J. 2011 Jan 19;100(2):271-83.	Biophys J. 2011	PubMed	citation	PMID:21244823	pubmed	21244823	create date:2011/01/20 | first author:Maltsev AV
Nanoscale fluorescence correlation spectroscopy on intact living cell membranes with NSOM probes.	/pubmed/21244822	Manzo C, van Zanten TS, Garcia-Parajo MF.	Biophys J. 2011 Jan 19;100(2):L8-10.	Biophys J. 2011	PubMed	citation	PMID:21244822	pubmed	21244822	create date:2011/01/20 | first author:Manzo C
Characterizing the energetic states of the GluR2 ligand binding domain core-dimer.	/pubmed/21244821	Yonkunas M, Kurnikova M.	Biophys J. 2011 Jan 19;100(2):L5-7.	Biophys J. 2011	PubMed	citation	PMID:21244821	pubmed	21244821	create date:2011/01/20 | first author:Yonkunas M
Title	URL	Description	Details	ShortDetails	Resource	Type	Identifiers	Db	EntrezUID	Properties
The morphology and composition of cholesterol-rich micellar nanostructures determine transmembrane protein (GPCR) activity.	/pubmed/21244820	O'Malley MA, Helgeson ME, Wagner NJ, Robinson AS.	Biophys J. 2011 Jan 19;100(2):L11-3.	Biophys J. 2011	PubMed	citation	PMID:21244820	pubmed	21244820	create date:2011/01/20 | first author:O'Malley MA
Excited-state dynamics of protochlorophyllide revealed by subpicosecond infrared spectroscopy.	/pubmed/21190679	Colindres-Rojas M, Wolf MM, Gross R, Seidel S, Dietzek B, Schmitt M, Popp J, Hermann G, Diller R.	Biophys J. 2011 Jan 5;100(1):260-7.	Biophys J. 2011	PubMed	citation	PMID:21190679	pubmed	21190679	create date:2010/12/31 | first author:Colindres-Rojas M
Noninvasive detection and imaging of molecular markers in live cardiomyocytes derived from human embryonic stem cells.	/pubmed/21190678	Pascut FC, Goh HT, Welch N, Buttery LD, Denning C, Notingher I.	Biophys J. 2011 Jan 5;100(1):251-9.	Biophys J. 2011	PubMed	citation	PMID:21190678	pubmed	21190678	create date:2010/12/31 | first author:Pascut FC
Antibody-unfolding and metastable-state binding in force spectroscopy and recognition imaging.	/pubmed/21190677	Kaur P, Qiang-Fu, Fuhrmann A, Ros R, Kutner LO, Schneeweis LA, Navoa R, Steger K, Xie L, Yonan C, Abraham R, Grace MJ, Lindsay S.	Biophys J. 2011 Jan 5;100(1):243-50.	Biophys J. 2011	PubMed	citation	PMID:21190677	pubmed	21190677	create date:2010/12/31 | first author:Kaur P
Second-harmonic generation imaging of membrane potential with retinal analogues.	/pubmed/21190676	Theer P, Denk W, Sheves M, Lewis A, Detwiler PB.	Biophys J. 2011 Jan 5;100(1):232-42.	Biophys J. 2011	PubMed	citation	PMID:21190676	pubmed	21190676	create date:2010/12/31 | first author:Theer P
Investigating antibody interactions with a polar liquid using terahertz pulsed spectroscopy.	/pubmed/21190675	Sun Y, Zhang Y, Pickwell-Macpherson E.	Biophys J. 2011 Jan 5;100(1):225-31.	Biophys J. 2011	PubMed	citation	PMID:21190675	pubmed	21190675	create date:2010/12/31 | first author:Sun Y
In vivo NMR metabolic profiling of Fabrea salina reveals sequential defense mechanisms against ultraviolet radiation.	/pubmed/21190674	Marangoni R, Paris D, Melck D, Fulgentini L, Colombetti G, Motta A.	Biophys J. 2011 Jan 5;100(1):215-24.	Biophys J. 2011	PubMed	citation	PMID:21190674	pubmed	21190674	create date:2010/12/31 | first author:Marangoni R
Detection of membrane protein two-dimensional crystals in living cells.	/pubmed/21190673	Gualtieri EJ, Guo F, Kissick DJ, Jose J, Kuhn RJ, Jiang W, Simpson GJ.	Biophys J. 2011 Jan 5;100(1):207-14.	Biophys J. 2011	PubMed	citation	PMID:21190673	pubmed	21190673	create date:2010/12/31 | first author:Gualtieri EJ
X-ray diffraction from membrane protein nanocrystals.	/pubmed/21190672	Hunter MS, DePonte DP, Shapiro DA, Kirian RA, Wang X, Starodub D, Marchesini S, Weierstall U, Doak RB, Spence JC, Fromme P.	Biophys J. 2011 Jan 5;100(1):198-206.	Biophys J. 2011	PubMed	citation	PMID:21190672	pubmed	21190672	create date:2010/12/31 | first author:Hunter MS
Structural and mechanical properties of TTR105-115 amyloid fibrils from compression experiments.	/pubmed/21190671	Meersman F, Cabrera RQ, McMillan PF, Dmitriev V.	Biophys J. 2011 Jan 5;100(1):193-7.	Biophys J. 2011	PubMed	citation	PMID:21190671	pubmed	21190671	create date:2010/12/31 | first author:Meersman F
Stoichiometry and affinity of the human serum albumin-Alzheimer's Aβ peptide interactions.	/pubmed/21190670	Milojevic J, Melacini G.	Biophys J. 2011 Jan 5;100(1):183-92.	Biophys J. 2011	PubMed	citation	PMID:21190670	pubmed	21190670	create date:2010/12/31 | first author:Milojevic J
Polymer-based catch-bonds.	/pubmed/21190669	Chen H, Alexander-Katz A.	Biophys J. 2011 Jan 5;100(1):174-82.	Biophys J. 2011	PubMed	citation	PMID:21190669	pubmed	21190669	create date:2010/12/31 | first author:Chen H
Dissociation of bimolecular αIIbβ3-fibrinogen complex under a constant tensile force.	/pubmed/21190668	Litvinov RI, Barsegov V, Schissler AJ, Fisher AR, Bennett JS, Weisel JW, Shuman H.	Biophys J. 2011 Jan 5;100(1):165-73.	Biophys J. 2011	PubMed	citation	PMID:21190668	pubmed	21190668	create date:2010/12/31 | first author:Litvinov RI
Investigating the refolding pathway of human acidic fibroblast growth factor (hFGF-1) from the residual structure(s) obtained by denatured-state hydrogen/deuterium exchange.	/pubmed/21190667	Wang HM, Yu C.	Biophys J. 2011 Jan 5;100(1):154-64.	Biophys J. 2011	PubMed	citation	PMID:21190667	pubmed	21190667	create date:2010/12/31 | first author:Wang HM
Allosteric suppression of HIV-1 reverse transcriptase structural dynamics upon inhibitor binding.	/pubmed/21190666	Seckler JM, Barkley MD, Wintrode PL.	Biophys J. 2011 Jan 5;100(1):144-53.	Biophys J. 2011	PubMed	citation	PMID:21190666	pubmed	21190666	create date:2010/12/31 | first author:Seckler JM
Efficient light harvesting in a dark, hot, acidic environment: the structure and function of PSI-LHCI from Galdieria sulphuraria.	/pubmed/21190665	Thangaraj B, Jolley CC, Sarrou I, Bultema JB, Greyslak J, Whitelegge JP, Lin S, Kouřil R, Subramanyam R, Boekema EJ, Fromme P.	Biophys J. 2011 Jan 5;100(1):135-43.	Biophys J. 2011	PubMed	citation	PMID:21190665	pubmed	21190665	create date:2010/12/31 | first author:Thangaraj B
Roles of DNA looping in enhancer-blocking activity.	/pubmed/21190664	Tokuda N, Sasai M, Chikenji G.	Biophys J. 2011 Jan 5;100(1):126-34.	Biophys J. 2011	PubMed	citation	PMID:21190664	pubmed	21190664	create date:2010/12/31 | first author:Tokuda N
Sequence-specific ultrasonic cleavage of DNA.	/pubmed/21190663	Grokhovsky SL, Il'icheva IA, Nechipurenko DY, Golovkin MV, Panchenko LA, Polozov RV, Nechipurenko YD.	Biophys J. 2011 Jan 5;100(1):117-25.	Biophys J. 2011	PubMed	citation	PMID:21190663	pubmed	21190663	create date:2010/12/31 | first author:Grokhovsky SL
Bacterial lipopolysaccharide promotes destabilization of lung surfactant-like films.	/pubmed/21190662	Cañadas O, Keough KM, Casals C.	Biophys J. 2011 Jan 5;100(1):108-16.	Biophys J. 2011	PubMed	citation	PMID:21190662	pubmed	21190662	create date:2010/12/31 | first author:Cañadas O
Solid-state ²H NMR shows equivalence of dehydration and osmotic pressures in lipid membrane deformation.	/pubmed/21190661	Mallikarjunaiah KJ, Leftin A, Kinnun JJ, Justice MJ, Rogozea AL, Petrache HI, Brown MF.	Biophys J. 2011 Jan 5;100(1):98-107.	Biophys J. 2011	PubMed	citation	PMID:21190661	pubmed	21190661	create date:2010/12/31 | first author:Mallikarjunaiah KJ
Two conserved residues are important for inducing highly ordered membrane domains by the transmembrane domain of influenza hemagglutinin.	/pubmed/21190660	Ge M, Freed JH.	Biophys J. 2011 Jan 5;100(1):90-7.	Biophys J. 2011	PubMed	citation	PMID:21190660	pubmed	21190660	create date:2010/12/31 | first author:Ge M
Near-critical fluctuations and cytoskeleton-assisted phase separation lead to subdiffusion in cell membranes.	/pubmed/21190659	Ehrig J, Petrov EP, Schwille P.	Biophys J. 2011 Jan 5;100(1):80-9.	Biophys J. 2011	PubMed	citation	PMID:21190659	pubmed	21190659	create date:2010/12/31 | first author:Ehrig J
Kinetics of K(+) occlusion by the phosphoenzyme of the Na(+),K(+)-ATPase.	/pubmed/21190658	Myers SL, Cornelius F, Apell HJ, Clarke RJ.	Biophys J. 2011 Jan 5;100(1):70-9.	Biophys J. 2011	PubMed	citation	PMID:21190658	pubmed	21190658	create date:2010/12/31 | first author:Myers SL
Mapping the importance of four factors in creating monovalent ion selectivity in biological molecules.	/pubmed/21190657	Thomas M, Jayatilaka D, Corry B.	Biophys J. 2011 Jan 5;100(1):60-9.	Biophys J. 2011	PubMed	citation	PMID:21190657	pubmed	21190657	create date:2010/12/31 | first author:Thomas M
Determination of the Na(+)/glucose cotransporter (SGLT1) turnover rate using the ion-trap technique.	/pubmed/21190656	Longpré JP, Lapointe JY.	Biophys J. 2011 Jan 5;100(1):52-9.	Biophys J. 2011	PubMed	citation	PMID:21190656	pubmed	21190656	create date:2010/12/31 | first author:Longpré JP
A novel mechanism of modulation of 5-HT₃A receptors by hydrocortisone.	/pubmed/21190655	Corradi J, Andersen N, Bouzat C.	Biophys J. 2011 Jan 5;100(1):42-51.	Biophys J. 2011	PubMed	citation	PMID:21190655	pubmed	21190655	create date:2010/12/31 | first author:Corradi J
Implications of three-step swimming patterns in bacterial chemotaxis.	/pubmed/21190654	Altindal T, Xie L, Wu XL.	Biophys J. 2011 Jan 5;100(1):32-41.	Biophys J. 2011	PubMed	citation	PMID:21190654	pubmed	21190654	create date:2010/12/31 | first author:Altindal T
Protein diffusion in the periplasm of E. coli under osmotic stress.	/pubmed/21190653	Sochacki KA, Shkel IA, Record MT, Weisshaar JC.	Biophys J. 2011 Jan 5;100(1):22-31.	Biophys J. 2011	PubMed	citation	PMID:21190653	pubmed	21190653	create date:2010/12/31 | first author:Sochacki KA
A model of the interaction between N-type and C-type inactivation in Kv1.4 channels.	/pubmed/21190652	Bett GC, Dinga-Madou I, Zhou Q, Bondarenko VE, Rasmusson RL.	Biophys J. 2011 Jan 5;100(1):11-21.	Biophys J. 2011	PubMed	citation	PMID:21190652	pubmed	21190652	create date:2010/12/31 | first author:Bett GC
Feed-forward and feed-backward amplification model from cochlear cytoarchitecture: an interspecies comparison.	/pubmed/21190651	Yoon YJ, Steele CR, Puria S.	Biophys J. 2011 Jan 5;100(1):1-10.	Biophys J. 2011	PubMed	citation	PMID:21190651	pubmed	21190651	create date:2010/12/31 | first author:Yoon YJ
Asymmetric GUVs prepared by MβCD-mediated lipid exchange: an FCS study.	/pubmed/21190650	Chiantia S, Schwille P, Klymchenko AS, London E.	Biophys J. 2011 Jan 5;100(1):L1-3.	Biophys J. 2011	PubMed	citation	PMID:21190650	pubmed	21190650	create date:2010/12/31 | first author:Chiantia S
Nuclear calcium sensors reveal that repetition of trains of synaptic stimuli boosts nuclear calcium signaling in CA1 pyramidal neurons.	/pubmed/21156150	Bengtson CP, Freitag HE, Weislogel JM, Bading H.	Biophys J. 2010 Dec 15;99(12):4066-77.	Biophys J. 2010	PubMed	citation	PMID:21156150	pubmed	21156150	create date:2010/12/16 | first author:Bengtson CP
Energy transfer pathways in the CP24 and CP26 antenna complexes of higher plant photosystem II: a comparative study.	/pubmed/21156149	Marin A, Passarini F, Croce R, van Grondelle R.	Biophys J. 2010 Dec 15;99(12):4056-65.	Biophys J. 2010	PubMed	citation	PMID:21156149	pubmed	21156149	create date:2010/12/16 | first author:Marin A
Single SNARE-mediated vesicle fusion observed in vitro by polarized TIRFM.	/pubmed/21156148	Kiessling V, Domanska MK, Tamm LK.	Biophys J. 2010 Dec 15;99(12):4047-55.	Biophys J. 2010	PubMed	citation	PMID:21156148	pubmed	21156148	create date:2010/12/16 | first author:Kiessling V
Multiplexing of multicolor bioluminescence resonance energy transfer.	/pubmed/21156147	Breton B, Sauvageau É, Zhou J, Bonin H, Le Gouill C, Bouvier M.	Biophys J. 2010 Dec 15;99(12):4037-46.	Biophys J. 2010	PubMed	citation	PMID:21156147	pubmed	21156147	create date:2010/12/16 | first author:Breton B
Real-time monitoring of epithelial cell-cell and cell-substrate interactions by infrared surface plasmon spectroscopy.	/pubmed/21156146	Yashunsky V, Lirtsman V, Golosovsky M, Davidov D, Aroeti B.	Biophys J. 2010 Dec 15;99(12):4028-36.	Biophys J. 2010	PubMed	citation	PMID:21156146	pubmed	21156146	create date:2010/12/16 | first author:Yashunsky V
Tensile properties of human collagen fibrils and fascicles are insensitive to environmental salts.	/pubmed/21156145	Svensson RB, Hassenkam T, Grant CA, Magnusson SP.	Biophys J. 2010 Dec 15;99(12):4020-7.	Biophys J. 2010	PubMed	citation	PMID:21156145	pubmed	21156145	create date:2010/12/16 | first author:Svensson RB
Analysis of the bacterial luciferase mobile loop by replica-exchange molecular dynamics.	/pubmed/21156144	Campbell ZT, Baldwin TO, Miyashita O.	Biophys J. 2010 Dec 15;99(12):4012-9.	Biophys J. 2010	PubMed	citation	PMID:21156144	pubmed	21156144	create date:2010/12/16 | first author:Campbell ZT
Long route or shortcut? A molecular dynamics study of traffic of thiocholine within the active-site gorge of acetylcholinesterase.	/pubmed/21156143	Xu Y, Colletier JP, Weik M, Qin G, Jiang H, Silman I, Sussman JL.	Biophys J. 2010 Dec 15;99(12):4003-11.	Biophys J. 2010	PubMed	citation	PMID:21156143	pubmed	21156143	create date:2010/12/16 | first author:Xu Y
Cellular proteomes have broad distributions of protein stability.	/pubmed/21156142	Ghosh K, Dill K.	Biophys J. 2010 Dec 15;99(12):3996-4002.	Biophys J. 2010	PubMed	citation	PMID:21156142	pubmed	21156142	create date:2010/12/16 | first author:Ghosh K
Fetuin-A is a mineral carrier protein: small angle neutron scattering provides new insight on Fetuin-A controlled calcification inhibition.	/pubmed/21156141	Heiss A, Pipich V, Jahnen-Dechent W, Schwahn D.	Biophys J. 2010 Dec 15;99(12):3986-95.	Biophys J. 2010	PubMed	citation	PMID:21156141	pubmed	21156141	create date:2010/12/16 | first author:Heiss A
Probing the nucleus model for oligomer formation during insulin amyloid fibrillogenesis.	/pubmed/21156140	Pease LF 3rd, Sorci M, Guha S, Tsai DH, Zachariah MR, Tarlov MJ, Belfort G.	Biophys J. 2010 Dec 15;99(12):3979-85.	Biophys J. 2010	PubMed	citation	PMID:21156140	pubmed	21156140	create date:2010/12/16 | first author:Pease LF 3rd
Quantitative analysis of ligand migration from transition networks.	/pubmed/21156139	Mishra S, Meuwly M.	Biophys J. 2010 Dec 15;99(12):3969-78.	Biophys J. 2010	PubMed	citation	PMID:21156139	pubmed	21156139	create date:2010/12/16 | first author:Mishra S
Universality in the timescales of internal loop formation in unfolded proteins and single-stranded oligonucleotides.	/pubmed/21156138	Cheng RR, Uzawa T, Plaxco KW, Makarov DE.	Biophys J. 2010 Dec 15;99(12):3959-68.	Biophys J. 2010	PubMed	citation	PMID:21156138	pubmed	21156138	create date:2010/12/16 | first author:Cheng RR
Nanotribology results show that DNA forms a mechanically resistant 2D network in metaphase chromatin plates.	/pubmed/21156137	Gállego I, Oncins G, Sisquella X, Fernàndez-Busquets X, Daban JR.	Biophys J. 2010 Dec 15;99(12):3951-8.	Biophys J. 2010	PubMed	citation	PMID:21156137	pubmed	21156137	create date:2010/12/16 | first author:Gállego I
Local geometry and elasticity in compact chromatin structure.	/pubmed/21156136	Koslover EF, Fuller CJ, Straight AF, Spakowitz AJ.	Biophys J. 2010 Dec 15;99(12):3941-50.	Biophys J. 2010	PubMed	citation	PMID:21156136	pubmed	21156136	create date:2010/12/16 | first author:Koslover EF
Functional role of ribosomal signatures.	/pubmed/21156135	Chen K, Eargle J, Sarkar K, Gruebele M, Luthey-Schulten Z.	Biophys J. 2010 Dec 15;99(12):3930-40.	Biophys J. 2010	PubMed	citation	PMID:21156135	pubmed	21156135	create date:2010/12/16 | first author:Chen K
Analysis of Cav1.2 and ryanodine receptor clusters in rat ventricular myocytes.	/pubmed/21156134	Scriven DR, Asghari P, Schulson MN, Moore ED.	Biophys J. 2010 Dec 15;99(12):3923-9.	Biophys J. 2010	PubMed	citation	PMID:21156134	pubmed	21156134	create date:2010/12/16 | first author:Scriven DR
Single-molecule adhesion forces and attachment lifetimes of myosin-I phosphoinositide interactions.	/pubmed/21156133	Pyrpassopoulos S, Shuman H, Ostap EM.	Biophys J. 2010 Dec 15;99(12):3916-22.	Biophys J. 2010	PubMed	citation	PMID:21156133	pubmed	21156133	create date:2010/12/16 | first author:Pyrpassopoulos S
Bidirectional power stroke by ncd kinesin.	/pubmed/21156132	Butterfield AE, Stewart RJ, Schmidt CF, Skliar M.	Biophys J. 2010 Dec 15;99(12):3905-15.	Biophys J. 2010	PubMed	citation	PMID:21156132	pubmed	21156132	create date:2010/12/16 | first author:Butterfield AE
Title	URL	Description	Details	ShortDetails	Resource	Type	Identifiers	Db	EntrezUID	Properties
Mechanical response and conformational amplification in α-helical coiled coils.	/pubmed/21156131	Yogurtcu ON, Wolgemuth CW, Sun SX.	Biophys J. 2010 Dec 15;99(12):3895-904.	Biophys J. 2010	PubMed	citation	PMID:21156131	pubmed	21156131	create date:2010/12/16 | first author:Yogurtcu ON
Interaction of salicylate and a terpenoid plant extract with model membranes: reconciling experiments and simulations.	/pubmed/21156130	Khandelia H, Witzke S, Mouritsen OG.	Biophys J. 2010 Dec 15;99(12):3887-94.	Biophys J. 2010	PubMed	citation	PMID:21156130	pubmed	21156130	create date:2010/12/16 | first author:Khandelia H
Mobility of BtuB and OmpF in the Escherichia coli outer membrane: implications for dynamic formation of a translocon complex.	/pubmed/21156129	Spector J, Zakharov S, Lill Y, Sharma O, Cramer WA, Ritchie K.	Biophys J. 2010 Dec 15;99(12):3880-6.	Biophys J. 2010	PubMed	citation	PMID:21156129	pubmed	21156129	create date:2010/12/16 | first author:Spector J
A semianalytical model to study the effect of cortical tension on cell rolling.	/pubmed/21156128	Bose S, Das SK, Karp JM, Karnik R.	Biophys J. 2010 Dec 15;99(12):3870-9.	Biophys J. 2010	PubMed	citation	PMID:21156128	pubmed	21156128	create date:2010/12/16 | first author:Bose S
How sequence determines elasticity of disordered proteins.	/pubmed/21156127	Cheng S, Cetinkaya M, Gräter F.	Biophys J. 2010 Dec 15;99(12):3863-9.	Biophys J. 2010	PubMed	citation	PMID:21156127	pubmed	21156127	create date:2010/12/16 | first author:Cheng S
Cellular cartography.	/pubmed/21156126	Chen-Izu Y, Izu LT.	Biophys J. 2010 Dec 15;99(12):3861-2. No abstract available.	Biophys J. 2010	PubMed	citation	PMID:21156126	pubmed	21156126	create date:2010/12/16 | first author:Chen-Izu Y
Voltage-regulated water flux through aquaporin channels in silico.	/pubmed/21156125	Hub JS, Aponte-Santamaría C, Grubmüller H, de Groot BL.	Biophys J. 2010 Dec 15;99(12):L97-9.	Biophys J. 2010	PubMed	citation	PMID:21156125	pubmed	21156125	create date:2010/12/16 | first author:Hub JS
Surface creasing instability of soft polyacrylamide cell culture substrates.	/pubmed/21156124	Saha K, Kim J, Irwin E, Yoon J, Momin F, Trujillo V, Schaffer DV, Healy KE, Hayward RC.	Biophys J. 2010 Dec 15;99(12):L94-6.	Biophys J. 2010	PubMed	citation	PMID:21156124	pubmed	21156124	create date:2010/12/16 | first author:Saha K
Partitioning of lipids at domain boundaries in model membranes.	/pubmed/21156123	Schäfer LV, Marrink SJ.	Biophys J. 2010 Dec 15;99(12):L91-3.	Biophys J. 2010	PubMed	citation	PMID:21156123	pubmed	21156123	create date:2010/12/16 | first author:Schäfer LV
Clustered diffusion of integrins.	/pubmed/21156122	Lepzelter D, Zaman MH.	Biophys J. 2010 Dec 15;99(12):L106-8.	Biophys J. 2010	PubMed	citation	PMID:21156122	pubmed	21156122	create date:2010/12/16 | first author:Lepzelter D
Conformational rearrangements to the intracellular open states of the LeuT and ApcT transporters are modulated by common mechanisms.	/pubmed/21156121	Shi L, Weinstein H.	Biophys J. 2010 Dec 15;99(12):L103-5.	Biophys J. 2010	PubMed	citation	PMID:21156121	pubmed	21156121	create date:2010/12/16 | first author:Shi L
Single-cell adhesion tests against functionalized microspheres arrayed on AFM cantilevers confirm heterophilic E- and N-cadherin binding.	/pubmed/21156120	Ounkomol C, Yamada S, Heinrich V.	Biophys J. 2010 Dec 15;99(12):L100-2.	Biophys J. 2010	PubMed	citation	PMID:21156120	pubmed	21156120	create date:2010/12/16 | first author:Ounkomol C
Codon-dependent tRNA fluctuations monitored with fluorescence polarization.	/pubmed/21112310	Mishra PP, Qureshi MT, Ren W, Lee TH.	Biophys J. 2010 Dec 1;99(11):3849-58.	Biophys J. 2010	PubMed	citation	PMID:21112310	pubmed	21112310	create date:2010/11/30 | first author:Mishra PP
Distinguishable populations report on the interactions of single DNA molecules with solid-state nanopores.	/pubmed/21112309	van den Hout M, Krudde V, Janssen XJ, Dekker NH.	Biophys J. 2010 Dec 1;99(11):3840-8.	Biophys J. 2010	PubMed	citation	PMID:21112309	pubmed	21112309	create date:2010/11/30 | first author:van den Hout M
Kinetics of conformational changes of the FKF1-LOV domain upon photoexcitation.	/pubmed/21112308	Nakasone Y, Zikihara K, Tokutomi S, Terazima M.	Biophys J. 2010 Dec 1;99(11):3831-9.	Biophys J. 2010	PubMed	citation	PMID:21112308	pubmed	21112308	create date:2010/11/30 | first author:Nakasone Y
Quenching of triplet state fluorophores for studying diffusion-mediated reactions in lipid membranes.	/pubmed/21112307	Strömqvist J, Chmyrov A, Johansson S, Andersson A, Mäler L, Widengren J.	Biophys J. 2010 Dec 1;99(11):3821-30.	Biophys J. 2010	PubMed	citation	PMID:21112307	pubmed	21112307	create date:2010/11/30 | first author:Strömqvist J
Conformational stability of hepatitis C virus NS3 protease.	/pubmed/21112306	Abian O, Vega S, Neira JL, Velazquez-Campoy A.	Biophys J. 2010 Dec 1;99(11):3811-20.	Biophys J. 2010	PubMed	citation	PMID:21112306	pubmed	21112306	create date:2010/11/30 | first author:Abian O
Environmental conditions affect the kinetics of nucleation of amyloid fibrils and determine their morphology.	/pubmed/21112305	Morel B, Varela L, Azuaga AI, Conejero-Lara F.	Biophys J. 2010 Dec 1;99(11):3801-10.	Biophys J. 2010	PubMed	citation	PMID:21112305	pubmed	21112305	create date:2010/11/30 | first author:Morel B
Liquid-liquid phase separation of a monoclonal antibody and nonmonotonic influence of Hofmeister anions.	/pubmed/21112304	Mason BD, Zhang-van Enk J, Zhang L, Remmele RL Jr, Zhang J.	Biophys J. 2010 Dec 1;99(11):3792-800.	Biophys J. 2010	PubMed	citation	PMID:21112304	pubmed	21112304	create date:2010/11/30 | first author:Mason BD
Brownian dynamics simulation of protein solutions: structural and dynamical properties.	/pubmed/21112303	Mereghetti P, Gabdoulline RR, Wade RC.	Biophys J. 2010 Dec 1;99(11):3782-91.	Biophys J. 2010	PubMed	citation	PMID:21112303	pubmed	21112303	create date:2010/11/30 | first author:Mereghetti P
The O-glycosylated linker from the Trichoderma reesei Family 7 cellulase is a flexible, disordered protein.	/pubmed/21112302	Beckham GT, Bomble YJ, Matthews JF, Taylor CB, Resch MG, Yarbrough JM, Decker SR, Bu L, Zhao X, McCabe C, Wohlert J, Bergenstråhle M, Brady JW, Adney WS, Himmel ME, Crowley MF.	Biophys J. 2010 Dec 1;99(11):3773-81.	Biophys J. 2010	PubMed	citation	PMID:21112302	pubmed	21112302	create date:2010/11/30 | first author:Beckham GT
Hop2-Mnd1 condenses DNA to stimulate the synapsis phase of DNA strand exchange.	/pubmed/21112301	Pezza RJ, Camerini-Otero RD, Bianco PR.	Biophys J. 2010 Dec 1;99(11):3763-72.	Biophys J. 2010	PubMed	citation	PMID:21112301	pubmed	21112301	create date:2010/11/30 | first author:Pezza RJ
How to squeeze a sponge: casein micelles under osmotic stress, a SAXS study.	/pubmed/21112300	Bouchoux A, Gésan-Guiziou G, Pérez J, Cabane B.	Biophys J. 2010 Dec 1;99(11):3754-62.	Biophys J. 2010	PubMed	citation	PMID:21112300	pubmed	21112300	create date:2010/11/30 | first author:Bouchoux A
Calcium-induced folding and stabilization of the intrinsically disordered RTX domain of the CyaA toxin.	/pubmed/21112299	Chenal A, Karst JC, Sotomayor Pérez AC, Wozniak AK, Baron B, England P, Ladant D.	Biophys J. 2010 Dec 1;99(11):3744-53.	Biophys J. 2010	PubMed	citation	PMID:21112299	pubmed	21112299	create date:2010/11/30 | first author:Chenal A
A combined molecular dynamics and rapid kinetics approach to identify conserved three-dimensional communication networks in elongation factor Tu.	/pubmed/21112298	Wieden HJ, Mercier E, Gray J, Steed B, Yawney D.	Biophys J. 2010 Dec 1;99(11):3735-43.	Biophys J. 2010	PubMed	citation	PMID:21112298	pubmed	21112298	create date:2010/11/30 | first author:Wieden HJ
Relation between the conformational heterogeneity and reaction cycle of Ras: molecular simulation of Ras.	/pubmed/21112297	Kobayashi C, Saito S.	Biophys J. 2010 Dec 1;99(11):3726-34.	Biophys J. 2010	PubMed	citation	PMID:21112297	pubmed	21112297	create date:2010/11/30 | first author:Kobayashi C
In silico phosphorylation of the autoinhibited form of p47(phox): insights into the mechanism of activation.	/pubmed/21112296	Autore F, Pagano B, Fornili A, Rittinger K, Fraternali F.	Biophys J. 2010 Dec 1;99(11):3716-25.	Biophys J. 2010	PubMed	citation	PMID:21112296	pubmed	21112296	create date:2010/11/30 | first author:Autore F
Interaction energy based protein structure networks.	/pubmed/21112295	Vijayabaskar MS, Vishveshwara S.	Biophys J. 2010 Dec 1;99(11):3704-15.	Biophys J. 2010	PubMed	citation	PMID:21112295	pubmed	21112295	create date:2010/11/30 | first author:Vijayabaskar MS
Improved hidden Markov models for molecular motors, part 2: extensions and application to experimental data.	/pubmed/21112294	Syed S, Müllner FE, Selvin PR, Sigworth FJ.	Biophys J. 2010 Dec 1;99(11):3696-703.	Biophys J. 2010	PubMed	citation	PMID:21112294	pubmed	21112294	create date:2010/11/30 | first author:Syed S
Improved hidden Markov models for molecular motors, part 1: basic theory.	/pubmed/21112293	Müllner FE, Syed S, Selvin PR, Sigworth FJ.	Biophys J. 2010 Dec 1;99(11):3684-95.	Biophys J. 2010	PubMed	citation	PMID:21112293	pubmed	21112293	create date:2010/11/30 | first author:Müllner FE
Changes in single K(+) channel behavior induced by a lipid phase transition.	/pubmed/21112292	Seeger HM, Aldrovandi L, Alessandrini A, Facci P.	Biophys J. 2010 Dec 1;99(11):3675-83.	Biophys J. 2010	PubMed	citation	PMID:21112292	pubmed	21112292	create date:2010/11/30 | first author:Seeger HM
Segregation of negatively charged phospholipids by the polycationic and farnesylated membrane anchor of Kras.	/pubmed/21112291	Janosi L, Gorfe AA.	Biophys J. 2010 Dec 1;99(11):3666-74.	Biophys J. 2010	PubMed	citation	PMID:21112291	pubmed	21112291	create date:2010/11/30 | first author:Janosi L
Self-association of models of transmembrane domains of ErbB receptors in a lipid bilayer.	/pubmed/21112290	Prakash A, Janosi L, Doxastakis M.	Biophys J. 2010 Dec 1;99(11):3657-65.	Biophys J. 2010	PubMed	citation	PMID:21112290	pubmed	21112290	create date:2010/11/30 | first author:Prakash A
Routes of epithelial water flow: aquaporins versus cotransporters.	/pubmed/21112289	Mollajew R, Zocher F, Horner A, Wiesner B, Klussmann E, Pohl P.	Biophys J. 2010 Dec 1;99(11):3647-56.	Biophys J. 2010	PubMed	citation	PMID:21112289	pubmed	21112289	create date:2010/11/30 | first author:Mollajew R
Real-time monitoring of cell elasticity reveals oscillating myosin activity.	/pubmed/21112288	Schillers H, Wälte M, Urbanova K, Oberleithner H.	Biophys J. 2010 Dec 1;99(11):3639-46. Erratum in: Biophys J. 2011 Sep 21;101(6):1556.	Biophys J. 2010	PubMed	citation	PMID:21112288	pubmed	21112288	create date:2010/11/30 | first author:Schillers H
Molecular simulation of the effect of cholesterol on lipid-mediated protein-protein interactions.	/pubmed/21112287	de Meyer FJ, Rodgers JM, Willems TF, Smit B.	Biophys J. 2010 Dec 1;99(11):3629-38.	Biophys J. 2010	PubMed	citation	PMID:21112287	pubmed	21112287	create date:2010/11/30 | first author:de Meyer FJ
All-or-none versus graded: single-vesicle analysis reveals lipid composition effects on membrane permeabilization.	/pubmed/21112286	Apellániz B, Nieva JL, Schwille P, García-Sáez AJ.	Biophys J. 2010 Dec 1;99(11):3619-28.	Biophys J. 2010	PubMed	citation	PMID:21112286	pubmed	21112286	create date:2010/11/30 | first author:Apellániz B
The Met268Pro mutation of mouse TRPA1 changes the effect of caffeine from activation to suppression.	/pubmed/21112285	Nagatomo K, Ishii H, Yamamoto T, Nakajo K, Kubo Y.	Biophys J. 2010 Dec 1;99(11):3609-18.	Biophys J. 2010	PubMed	citation	PMID:21112285	pubmed	21112285	create date:2010/11/30 | first author:Nagatomo K
KCNE1 remodels the voltage sensor of Kv7.1 to modulate channel function.	/pubmed/21112284	Wu D, Pan H, Delaloye K, Cui J.	Biophys J. 2010 Dec 1;99(11):3599-608.	Biophys J. 2010	PubMed	citation	PMID:21112284	pubmed	21112284	create date:2010/11/30 | first author:Wu D
Exploring the P-glycoprotein binding cavity with polyoxyethylene alkyl ethers.	/pubmed/21112283	Li-Blatter X, Seelig A.	Biophys J. 2010 Dec 1;99(11):3589-98.	Biophys J. 2010	PubMed	citation	PMID:21112283	pubmed	21112283	create date:2010/11/30 | first author:Li-Blatter X
Deformation of dynamin helices damped by membrane friction.	/pubmed/21112282	Morlot S, Lenz M, Prost J, Joanny JF, Roux A.	Biophys J. 2010 Dec 1;99(11):3580-8.	Biophys J. 2010	PubMed	citation	PMID:21112282	pubmed	21112282	create date:2010/11/30 | first author:Morlot S
The role of the cytoskeleton in volume regulation and beading transitions in PC12 neurites.	/pubmed/21112281	Fernández P, Pullarkat PA.	Biophys J. 2010 Dec 1;99(11):3571-9.	Biophys J. 2010	PubMed	citation	PMID:21112281	pubmed	21112281	create date:2010/11/30 | first author:Fernández P
Differences in the microrheology of human embryonic stem cells and human induced pluripotent stem cells.	/pubmed/21112280	Daniels BR, Hale CM, Khatau SB, Kusuma S, Dobrowsky TM, Gerecht S, Wirtz D.	Biophys J. 2010 Dec 1;99(11):3563-70.	Biophys J. 2010	PubMed	citation	PMID:21112280	pubmed	21112280	create date:2010/11/30 | first author:Daniels BR
Squeezing and detachment of living cells.	/pubmed/21112279	Colbert MJ, Brochard-Wyart F, Fradin C, Dalnoki-Veress K.	Biophys J. 2010 Dec 1;99(11):3555-62.	Biophys J. 2010	PubMed	citation	PMID:21112279	pubmed	21112279	create date:2010/11/30 | first author:Colbert MJ
Dynamic adhesion of umbilical cord blood endothelial progenitor cells under laminar shear stress.	/pubmed/21112278	Angelos MG, Brown MA, Satterwhite LL, Levering VW, Shaked NT, Truskey GA.	Biophys J. 2010 Dec 1;99(11):3545-54.	Biophys J. 2010	PubMed	citation	PMID:21112278	pubmed	21112278	create date:2010/11/30 | first author:Angelos MG
Hypertrophy-driven adipocyte death overwhelms recruitment under prolonged weight gain.	/pubmed/21112277	Jo J, Guo J, Liu T, Mullen S, Hall KD, Cushman SW, Periwal V.	Biophys J. 2010 Dec 1;99(11):3535-44.	Biophys J. 2010	PubMed	citation	PMID:21112277	pubmed	21112277	create date:2010/11/30 | first author:Jo J
Interplay of RhoA and motility in the programmed spreading of daughter cells postmitosis.	/pubmed/21112276	Mali P, Wirtz D, Searson PC.	Biophys J. 2010 Dec 1;99(11):3526-34.	Biophys J. 2010	PubMed	citation	PMID:21112276	pubmed	21112276	create date:2010/11/30 | first author:Mali P
A 3-D model of ligand transport in a deforming extracellular space.	/pubmed/21112275	Kojić N, Huang A, Chung E, Ivanović M, Filipović N, Kojić M, Tschumperlin DJ.	Biophys J. 2010 Dec 1;99(11):3517-25.	Biophys J. 2010	PubMed	citation	PMID:21112275	pubmed	21112275	create date:2010/11/30 | first author:Kojić N
Coarse-grained Monte Carlo simulations of mucus: structure, dynamics, and thermodynamics.	/pubmed/21112274	Gniewek P, Kolinski A.	Biophys J. 2010 Dec 1;99(11):3507-16.	Biophys J. 2010	PubMed	citation	PMID:21112274	pubmed	21112274	create date:2010/11/30 | first author:Gniewek P
Conformational selection in G-proteins: lessons from Ras and Rho.	/pubmed/21112273	Grant BJ, McCammon JA, Gorfe AA.	Biophys J. 2010 Dec 1;99(11):L87-9.	Biophys J. 2010	PubMed	citation	PMID:21112273	pubmed	21112273	create date:2010/11/30 | first author:Grant BJ
Title	URL	Description	Details	ShortDetails	Resource	Type	Identifiers	Db	EntrezUID	Properties
Single-molecule force spectroscopy of cartilage aggrecan self-adhesion.	/pubmed/21081100	Harder A, Walhorn V, Dierks T, Fernàndez-Busquets X, Anselmetti D.	Biophys J. 2010 Nov 17;99(10):3498-504.	Biophys J. 2010	PubMed	citation	PMID:21081100	pubmed	21081100	create date:2010/11/18 | first author:Harder A
Interactions between amyloidophilic dyes and their relevance to studies of amyloid inhibitors.	/pubmed/21081099	Buell AK, Dobson CM, Knowles TP, Welland ME.	Biophys J. 2010 Nov 17;99(10):3492-7.	Biophys J. 2010	PubMed	citation	PMID:21081099	pubmed	21081099	create date:2010/11/18 | first author:Buell AK
Nonlinear optical imaging and Raman microspectrometry of the cell nucleus throughout the cell cycle.	/pubmed/21081098	Pliss A, Kuzmin AN, Kachynski AV, Prasad PN.	Biophys J. 2010 Nov 17;99(10):3483-91.	Biophys J. 2010	PubMed	citation	PMID:21081098	pubmed	21081098	create date:2010/11/18 | first author:Pliss A
Activation of nanoscale allosteric protein domain motion revealed by neutron spin echo spectroscopy.	/pubmed/21081097	Farago B, Li J, Cornilescu G, Callaway DJ, Bu Z.	Biophys J. 2010 Nov 17;99(10):3473-82.	Biophys J. 2010	PubMed	citation	PMID:21081097	pubmed	21081097	create date:2010/11/18 | first author:Farago B
Modeling DNA polymerase μ motions: subtle transitions before chemistry.	/pubmed/21081096	Li Y, Schlick T.	Biophys J. 2010 Nov 17;99(10):3463-72.	Biophys J. 2010	PubMed	citation	PMID:21081096	pubmed	21081096	create date:2010/11/18 | first author:Li Y
Comparative analysis of RNA/protein dynamics for the arginine-rich-binding motif and zinc-finger-binding motif proteins encoded by HIV-1.	/pubmed/21081095	Wang H, Ma X, Yeh YS, Zhu Y, Daugherty MD, Frankel AD, Musier-Forsyth K, Barbara PF.	Biophys J. 2010 Nov 17;99(10):3454-62.	Biophys J. 2010	PubMed	citation	PMID:21081095	pubmed	21081095	create date:2010/11/18 | first author:Wang H
Discovery of entry inhibitors for HIV-1 via a new de novo protein design framework.	/pubmed/21081094	Bellows ML, Taylor MS, Cole PA, Shen L, Siliciano RF, Fung HK, Floudas CA.	Biophys J. 2010 Nov 17;99(10):3445-53.	Biophys J. 2010	PubMed	citation	PMID:21081094	pubmed	21081094	create date:2010/11/18 | first author:Bellows ML
All-atom models of the membrane-spanning domain of HIV-1 gp41 from metadynamics.	/pubmed/21081093	Gangupomu VK, Abrams CF.	Biophys J. 2010 Nov 17;99(10):3438-44.	Biophys J. 2010	PubMed	citation	PMID:21081093	pubmed	21081093	create date:2010/11/18 | first author:Gangupomu VK
High-pressure SAXS study of folded and unfolded ensembles of proteins.	/pubmed/21081092	Schroer MA, Paulus M, Jeworrek C, Krywka C, Schmacke S, Zhai Y, Wieland DC, Sahle CJ, Chimenti M, Royer CA, Garcia-Moreno B, Tolan M, Winter R.	Biophys J. 2010 Nov 17;99(10):3430-7.	Biophys J. 2010	PubMed	citation	PMID:21081092	pubmed	21081092	create date:2010/11/18 | first author:Schroer MA
On the roles of substrate binding and hinge unfolding in conformational changes of adenylate kinase.	/pubmed/21081091	Brokaw JB, Chu JW.	Biophys J. 2010 Nov 17;99(10):3420-9.	Biophys J. 2010	PubMed	citation	PMID:21081091	pubmed	21081091	create date:2010/11/18 | first author:Brokaw JB
Functional modes and residue flexibility control the anisotropic response of guanylate kinase to mechanical stress.	/pubmed/21081090	Sacquin-Mora S, Delalande O, Baaden M.	Biophys J. 2010 Nov 17;99(10):3412-9.	Biophys J. 2010	PubMed	citation	PMID:21081090	pubmed	21081090	create date:2010/11/18 | first author:Sacquin-Mora S
Two latent and two hyperstable polymeric forms of human neuroserpin.	/pubmed/21081089	Ricagno S, Pezzullo M, Barbiroli A, Manno M, Levantino M, Santangelo MG, Bonomi F, Bolognesi M.	Biophys J. 2010 Nov 17;99(10):3402-11.	Biophys J. 2010	PubMed	citation	PMID:21081089	pubmed	21081089	create date:2010/11/18 | first author:Ricagno S
Multibody effects in ion binding and selectivity.	/pubmed/21081088	Varma S, Rempe SB.	Biophys J. 2010 Nov 17;99(10):3394-401.	Biophys J. 2010	PubMed	citation	PMID:21081088	pubmed	21081088	create date:2010/11/18 | first author:Varma S
Ion accumulation in a protein nanocage: finding noisy temporal sequences using a genetic algorithm.	/pubmed/21081087	Jolley CC, Douglas T.	Biophys J. 2010 Nov 17;99(10):3385-93.	Biophys J. 2010	PubMed	citation	PMID:21081087	pubmed	21081087	create date:2010/11/18 | first author:Jolley CC
Folding network of villin headpiece subdomain.	/pubmed/21081086	Lei H, Su Y, Jin L, Duan Y.	Biophys J. 2010 Nov 17;99(10):3374-84.	Biophys J. 2010	PubMed	citation	PMID:21081086	pubmed	21081086	create date:2010/11/18 | first author:Lei H
pK(a) values for the unfolded state under native conditions explain the pH-dependent stability of PGB1.	/pubmed/21081085	Lindman S, Bauer MC, Lund M, Diehl C, Mulder FA, Akke M, Linse S.	Biophys J. 2010 Nov 17;99(10):3365-73.	Biophys J. 2010	PubMed	citation	PMID:21081085	pubmed	21081085	create date:2010/11/18 | first author:Lindman S
Twist propagation in dinucleosome arrays.	/pubmed/21081084	Dobrovolskaia IV, Kenward M, Arya G.	Biophys J. 2010 Nov 17;99(10):3355-64.	Biophys J. 2010	PubMed	citation	PMID:21081084	pubmed	21081084	create date:2010/11/18 | first author:Dobrovolskaia IV
A stochastic model for chemotaxis based on the ordered extension of pseudopods.	/pubmed/21081083	Van Haastert PJ.	Biophys J. 2010 Nov 17;99(10):3345-54.	Biophys J. 2010	PubMed	citation	PMID:21081083	pubmed	21081083	create date:2010/11/18 | first author:Van Haastert PJ
Nucleotide-dependent shape changes in the reverse direction motor, myosin VI.	/pubmed/21081082	Song CF, Sader K, White H, Kendrick-Jones J, Trinick J.	Biophys J. 2010 Nov 17;99(10):3336-44.	Biophys J. 2010	PubMed	citation	PMID:21081082	pubmed	21081082	create date:2010/11/18 | first author:Song CF
Multiple cellular proteins modulate the dynamics of K-ras association with the plasma membrane.	/pubmed/21081081	Bhagatji P, Leventis R, Rich R, Lin CJ, Silvius JR.	Biophys J. 2010 Nov 17;99(10):3327-35.	Biophys J. 2010	PubMed	citation	PMID:21081081	pubmed	21081081	create date:2010/11/18 | first author:Bhagatji P
Compressibilities and volume fluctuations of archaeal tetraether liposomes.	/pubmed/21081080	Chong PL, Sulc M, Winter R.	Biophys J. 2010 Nov 17;99(10):3319-26.	Biophys J. 2010	PubMed	citation	PMID:21081080	pubmed	21081080	create date:2010/11/18 | first author:Chong PL
Comparison of three ternary lipid bilayer mixtures: FRET and ESR reveal nanodomains.	/pubmed/21081079	Heberle FA, Wu J, Goh SL, Petruzielo RS, Feigenson GW.	Biophys J. 2010 Nov 17;99(10):3309-18.	Biophys J. 2010	PubMed	citation	PMID:21081079	pubmed	21081079	create date:2010/11/18 | first author:Heberle FA
Effect of sphingomyelin headgroup size on molecular properties and interactions with cholesterol.	/pubmed/21081078	Björkbom A, Róg T, Kaszuba K, Kurita M, Yamaguchi S, Lönnfors M, Nyholm TK, Vattulainen I, Katsumura S, Slotte JP.	Biophys J. 2010 Nov 17;99(10):3300-8.	Biophys J. 2010	PubMed	citation	PMID:21081078	pubmed	21081078	create date:2010/11/18 | first author:Björkbom A
Combined and independent action of proteins SP-B and SP-C in the surface behavior and mechanical stability of pulmonary surfactant films.	/pubmed/21081077	Schürch D, Ospina OL, Cruz A, Pérez-Gil J.	Biophys J. 2010 Nov 17;99(10):3290-9.	Biophys J. 2010	PubMed	citation	PMID:21081077	pubmed	21081077	create date:2010/11/18 | first author:Schürch D
Dynamic structure of bombolitin II bound to lipid bilayers as revealed by solid-state NMR and molecular-dynamics simulation.	/pubmed/21081076	Toraya S, Javkhlantugs N, Mishima D, Nishimura K, Ueda K, Naito A.	Biophys J. 2010 Nov 17;99(10):3282-9.	Biophys J. 2010	PubMed	citation	PMID:21081076	pubmed	21081076	create date:2010/11/18 | first author:Toraya S
Tectorial membrane material properties in Tecta(Y)(1870C/+) heterozygous mice.	/pubmed/21081075	Masaki K, Ghaffari R, Gu JW, Richardson GP, Freeman DM, Aranyosi AJ.	Biophys J. 2010 Nov 17;99(10):3274-81.	Biophys J. 2010	PubMed	citation	PMID:21081075	pubmed	21081075	create date:2010/11/18 | first author:Masaki K
A new method for measuring edge tensions and stability of lipid bilayers: effect of membrane composition.	/pubmed/21081074	Portet T, Dimova R.	Biophys J. 2010 Nov 17;99(10):3264-73.	Biophys J. 2010	PubMed	citation	PMID:21081074	pubmed	21081074	create date:2010/11/18 | first author:Portet T
Perfringolysin O association with ordered lipid domains: implications for transmembrane protein raft affinity.	/pubmed/21081073	Nelson LD, Chiantia S, London E.	Biophys J. 2010 Nov 17;99(10):3255-63.	Biophys J. 2010	PubMed	citation	PMID:21081073	pubmed	21081073	create date:2010/11/18 | first author:Nelson LD
Tensile forces and shape entropy explain observed crista structure in mitochondria.	/pubmed/21081072	Ghochani M, Nulton JD, Salamon P, Frey TG, Rabinovitch A, Baljon AR.	Biophys J. 2010 Nov 17;99(10):3244-54.	Biophys J. 2010	PubMed	citation	PMID:21081072	pubmed	21081072	create date:2010/11/18 | first author:Ghochani M
Palmitoylation of pulmonary surfactant protein SP-C is critical for its functional cooperation with SP-B to sustain compression/expansion dynamics in cholesterol-containing surfactant films.	/pubmed/21081071	Baumgart F, Ospina OL, Mingarro I, Rodríguez-Crespo I, Pérez-Gil J.	Biophys J. 2010 Nov 17;99(10):3234-43.	Biophys J. 2010	PubMed	citation	PMID:21081071	pubmed	21081071	create date:2010/11/18 | first author:Baumgart F
D-enantiomers take a close look at the functioning of a cardiac cationic L-amino acid transporter.	/pubmed/21081070	Zhou J, Peluffo RD.	Biophys J. 2010 Nov 17;99(10):3224-33.	Biophys J. 2010	PubMed	citation	PMID:21081070	pubmed	21081070	create date:2010/11/18 | first author:Zhou J
Statistics of active transport in Xenopus melanophores cells.	/pubmed/21081069	Snezhko A, Barlan K, Aranson IS, Gelfand VI.	Biophys J. 2010 Nov 17;99(10):3216-23.	Biophys J. 2010	PubMed	citation	PMID:21081069	pubmed	21081069	create date:2010/11/18 | first author:Snezhko A
Drosophila neurons actively regulate axonal tension in vivo.	/pubmed/21081068	Rajagopalan J, Tofangchi A, A Saif MT.	Biophys J. 2010 Nov 17;99(10):3208-15.	Biophys J. 2010	PubMed	citation	PMID:21081068	pubmed	21081068	create date:2010/11/18 | first author:Rajagopalan J
A biophysical model of electrical activity in human β-cells.	/pubmed/21081067	Pedersen MG.	Biophys J. 2010 Nov 17;99(10):3200-7.	Biophys J. 2010	PubMed	citation	PMID:21081067	pubmed	21081067	create date:2010/11/18 | first author:Pedersen MG
Modeling diauxic glycolytic oscillations in yeast.	/pubmed/21081066	Hald BO, Sørensen PG.	Biophys J. 2010 Nov 17;99(10):3191-9.	Biophys J. 2010	PubMed	citation	PMID:21081066	pubmed	21081066	create date:2010/11/18 | first author:Hald BO
Mitotic membrane helps to focus and stabilize the mitotic spindle.	/pubmed/21081065	Poirier CC, Zheng Y, Iglesias PA.	Biophys J. 2010 Nov 17;99(10):3182-90.	Biophys J. 2010	PubMed	citation	PMID:21081065	pubmed	21081065	create date:2010/11/18 | first author:Poirier CC
Correlation resonance generated by coupled enzymatic processing.	/pubmed/21081064	Mather WH, Cookson NA, Hasty J, Tsimring LS, Williams RJ.	Biophys J. 2010 Nov 17;99(10):3172-81.	Biophys J. 2010	PubMed	citation	PMID:21081064	pubmed	21081064	create date:2010/11/18 | first author:Mather WH
A continuous-binding cross-linker model for passive airway smooth muscle.	/pubmed/21081063	Donovan GM, Bullimore SR, Elvin AJ, Tawhai MH, Bates JH, Lauzon AM, Sneyd J.	Biophys J. 2010 Nov 17;99(10):3164-71.	Biophys J. 2010	PubMed	citation	PMID:21081063	pubmed	21081063	create date:2010/11/18 | first author:Donovan GM
Elucidating cytochrome C release from mitochondria: insights from an in silico three-dimensional model.	/pubmed/21081062	Tam ZY, Cai YH, Gunawan R.	Biophys J. 2010 Nov 17;99(10):3155-63.	Biophys J. 2010	PubMed	citation	PMID:21081062	pubmed	21081062	create date:2010/11/18 | first author:Tam ZY
Spatial dynamics of multistage cell lineages in tissue stratification.	/pubmed/21081061	Chou CS, Lo WC, Gokoffski KK, Zhang YT, Wan FY, Lander AD, Calof AL, Nie Q.	Biophys J. 2010 Nov 17;99(10):3145-54.	Biophys J. 2010	PubMed	citation	PMID:21081061	pubmed	21081061	create date:2010/11/18 | first author:Chou CS
Thermodynamic calculations for biochemical transport and reaction processes in metabolic networks.	/pubmed/21081060	Jol SJ, Kümmel A, Hatzimanikatis V, Beard DA, Heinemann M.	Biophys J. 2010 Nov 17;99(10):3139-44.	Biophys J. 2010	PubMed	citation	PMID:21081060	pubmed	21081060	create date:2010/11/18 | first author:Jol SJ
Cell flexibility affects the alignment of model myxobacteria.	/pubmed/21081059	Janulevicius A, van Loosdrecht MC, Simone A, Picioreanu C.	Biophys J. 2010 Nov 17;99(10):3129-38.	Biophys J. 2010	PubMed	citation	PMID:21081059	pubmed	21081059	create date:2010/11/18 | first author:Janulevicius A
Diffusion anisotropy in collagen gels and tumors: the effect of fiber network orientation.	/pubmed/21081058	Stylianopoulos T, Diop-Frimpong B, Munn LL, Jain RK.	Biophys J. 2010 Nov 17;99(10):3119-28.	Biophys J. 2010	PubMed	citation	PMID:21081058	pubmed	21081058	create date:2010/11/18 | first author:Stylianopoulos T
Measurements of transmembrane potential and magnetic field at the apex of the heart.	/pubmed/21081057	McBride KK, Roth BJ, Sidorov VY, Wikswo JP, Baudenbacher FJ.	Biophys J. 2010 Nov 17;99(10):3113-8.	Biophys J. 2010	PubMed	citation	PMID:21081057	pubmed	21081057	create date:2010/11/18 | first author:McBride KK
Minimal Zn(2+) binding site of amyloid-β.	/pubmed/21081056	Tsvetkov PO, Kulikova AA, Golovin AV, Tkachev YV, Archakov AI, Kozin SA, Makarov AA.	Biophys J. 2010 Nov 17;99(10):L84-6.	Biophys J. 2010	PubMed	citation	PMID:21081056	pubmed	21081056	create date:2010/11/18 | first author:Tsvetkov PO
Counting bungarotoxin binding sites of nicotinic acetylcholine receptors in mammalian cells with high signal/noise ratios.	/pubmed/21081055	Simonson PD, Deberg HA, Ge P, Alexander JK, Jeyifous O, Green WN, Selvin PR.	Biophys J. 2010 Nov 17;99(10):L81-3.	Biophys J. 2010	PubMed	citation	PMID:21081055	pubmed	21081055	create date:2010/11/18 | first author:Simonson PD
Defining the limits of single-molecule FRET resolution in TIRF microscopy.	/pubmed/21044609	Holden SJ, Uphoff S, Hohlbein J, Yadin D, Le Reste L, Britton OJ, Kapanidis AN.	Biophys J. 2010 Nov 3;99(9):3102-11.	Biophys J. 2010	PubMed	citation	PMID:21044609	pubmed	21044609	create date:2010/11/04 | first author:Holden SJ
Cross-validating FRAP and FCS to quantify the impact of photobleaching on in vivo binding estimates.	/pubmed/21044608	Stasevich TJ, Mueller F, Michelman-Ribeiro A, Rosales T, Knutson JR, McNally JG.	Biophys J. 2010 Nov 3;99(9):3093-101.	Biophys J. 2010	PubMed	citation	PMID:21044608	pubmed	21044608	create date:2010/11/04 | first author:Stasevich TJ
Characterization of brightness and stoichiometry of bright particles by flow-fluorescence fluctuation spectroscopy.	/pubmed/21044607	Johnson J, Chen Y, Mueller JD.	Biophys J. 2010 Nov 3;99(9):3084-92.	Biophys J. 2010	PubMed	citation	PMID:21044607	pubmed	21044607	create date:2010/11/04 | first author:Johnson J
Mechanical forces regulate elastase activity and binding site availability in lung elastin.	/pubmed/21044606	Jesudason R, Sato S, Parameswaran H, Araujo AD, Majumdar A, Allen PG, Bartolák-Suki E, Suki B.	Biophys J. 2010 Nov 3;99(9):3076-83.	Biophys J. 2010	PubMed	citation	PMID:21044606	pubmed	21044606	create date:2010/11/04 | first author:Jesudason R
Title	URL	Description	Details	ShortDetails	Resource	Type	Identifiers	Db	EntrezUID	Properties
TASSER_WT: a protein structure prediction algorithm with accurate predicted contact restraints for difficult protein targets.	/pubmed/21044605	Lee SY, Skolnick J.	Biophys J. 2010 Nov 3;99(9):3066-75.	Biophys J. 2010	PubMed	citation	PMID:21044605	pubmed	21044605	create date:2010/11/04 | first author:Lee SY
An experimental and computational investigation of spontaneous lasso formation in microcin J25.	/pubmed/21044604	Ferguson AL, Zhang S, Dikiy I, Panagiotopoulos AZ, Debenedetti PG, James Link A.	Biophys J. 2010 Nov 3;99(9):3056-65.	Biophys J. 2010	PubMed	citation	PMID:21044604	pubmed	21044604	create date:2010/11/04 | first author:Ferguson AL
Single molecule characterization of α-synuclein in aggregation-prone states.	/pubmed/21044603	Trexler AJ, Rhoades E.	Biophys J. 2010 Nov 3;99(9):3048-55.	Biophys J. 2010	PubMed	citation	PMID:21044603	pubmed	21044603	create date:2010/11/04 | first author:Trexler AJ
Evidence that αC region is origin of low modulus, high extensibility, and strain stiffening in fibrin fibers.	/pubmed/21044602	Houser JR, Hudson NE, Ping L, O'Brien ET 3rd, Superfine R, Lord ST, Falvo MR.	Biophys J. 2010 Nov 3;99(9):3038-47.	Biophys J. 2010	PubMed	citation	PMID:21044602	pubmed	21044602	create date:2010/11/04 | first author:Houser JR
Characterizing protein energy landscape by self-learning multiscale simulations: application to a designed β-hairpin.	/pubmed/21044601	Li W, Takada S.	Biophys J. 2010 Nov 3;99(9):3029-37.	Biophys J. 2010	PubMed	citation	PMID:21044601	pubmed	21044601	create date:2010/11/04 | first author:Li W
Copper uptake induces self-assembly of 18.5 kDa myelin basic protein (MBP).	/pubmed/21044600	Bund T, Boggs JM, Harauz G, Hellmann N, Hinderberger D.	Biophys J. 2010 Nov 3;99(9):3020-8.	Biophys J. 2010	PubMed	citation	PMID:21044600	pubmed	21044600	create date:2010/11/04 | first author:Bund T
Characterization of PicoGreen interaction with dsDNA and the origin of its fluorescence enhancement upon binding.	/pubmed/21044599	Dragan AI, Casas-Finet JR, Bishop ES, Strouse RJ, Schenerman MA, Geddes CD.	Biophys J. 2010 Nov 3;99(9):3010-9.	Biophys J. 2010	PubMed	citation	PMID:21044599	pubmed	21044599	create date:2010/11/04 | first author:Dragan AI
Single-molecule study of ribosome hierarchic dynamics at the peptidyl transferase center.	/pubmed/21044598	Altuntop ME, Ly CT, Wang Y.	Biophys J. 2010 Nov 3;99(9):3002-9.	Biophys J. 2010	PubMed	citation	PMID:21044598	pubmed	21044598	create date:2010/11/04 | first author:Altuntop ME
Histone depletion facilitates chromatin loops on the kilobasepair scale.	/pubmed/21044597	Diesinger PM, Kunkel S, Langowski J, Heermann DW.	Biophys J. 2010 Nov 3;99(9):2995-3001.	Biophys J. 2010	PubMed	citation	PMID:21044597	pubmed	21044597	create date:2010/11/04 | first author:Diesinger PM
Effect of spontaneous twist on DNA minicircles.	/pubmed/21044596	Medalion S, Kessler DA, Rabin Y.	Biophys J. 2010 Nov 3;99(9):2987-94.	Biophys J. 2010	PubMed	citation	PMID:21044596	pubmed	21044596	create date:2010/11/04 | first author:Medalion S
The role of thin filament cooperativity in cardiac length-dependent calcium activation.	/pubmed/21044595	Farman GP, Allen EJ, Schoenfelt KQ, Backx PH, de Tombe PP.	Biophys J. 2010 Nov 3;99(9):2978-86.	Biophys J. 2010	PubMed	citation	PMID:21044595	pubmed	21044595	create date:2010/11/04 | first author:Farman GP
Two kinesins transport cargo primarily via the action of one motor: implications for intracellular transport.	/pubmed/21044594	Jamison DK, Driver JW, Rogers AR, Constantinou PE, Diehl MR.	Biophys J. 2010 Nov 3;99(9):2967-77.	Biophys J. 2010	PubMed	citation	PMID:21044594	pubmed	21044594	create date:2010/11/04 | first author:Jamison DK
Importance of the sphingosine base double-bond geometry for the structural and thermodynamic properties of sphingomyelin bilayers.	/pubmed/21044593	Janosi L, Gorfe A.	Biophys J. 2010 Nov 3;99(9):2957-66.	Biophys J. 2010	PubMed	citation	PMID:21044593	pubmed	21044593	create date:2010/11/04 | first author:Janosi L
Dynamic modulation of the glycosphingolipid content in supported lipid bilayers by glycolipid transfer protein.	/pubmed/21044592	Carton I, Malinina L, Richter RP.	Biophys J. 2010 Nov 3;99(9):2947-56. Erratum in: Biophys J. 2011 Feb 2;100(3):795.	Biophys J. 2010	PubMed	citation	PMID:21044592	pubmed	21044592	create date:2010/11/04 | first author:Carton I
Docking and fast fusion of synaptobrevin vesicles depends on the lipid compositions of the vesicle and the acceptor SNARE complex-containing target membrane.	/pubmed/21044591	Domanska MK, Kiessling V, Tamm LK.	Biophys J. 2010 Nov 3;99(9):2936-46. Erratum in: Biophys J. 2011 Jan 5;100(1):269.	Biophys J. 2010	PubMed	citation	PMID:21044591	pubmed	21044591	create date:2010/11/04 | first author:Domanska MK
Importance of residue 13 and the C-terminus for the structure and activity of the antimicrobial peptide aurein 2.2.	/pubmed/21044590	Cheng JT, Hale JD, Kindrachuk J, Jenssen H, Elliott M, Hancock RE, Straus SK.	Biophys J. 2010 Nov 3;99(9):2926-35. Erratum in: Biophys J. 2010 Dec 15;99(12):4078. Jessen, Havard [corrected to Jenssen, Håvard].	Biophys J. 2010	PubMed	citation	PMID:21044590	pubmed	21044590	create date:2010/11/04 | first author:Cheng JT
Pores formed by Baxα5 relax to a smaller size and keep at equilibrium.	/pubmed/21044589	Fuertes G, García-Sáez AJ, Esteban-Martín S, Giménez D, Sánchez-Muñoz OL, Schwille P, Salgado J.	Biophys J. 2010 Nov 3;99(9):2917-25.	Biophys J. 2010	PubMed	citation	PMID:21044589	pubmed	21044589	create date:2010/11/04 | first author:Fuertes G
Tank-treading of erythrocytes in strong shear flows via a nonstiff cytoskeleton-based continuum computational modeling.	/pubmed/21044588	Dodson WR 3rd, Dimitrakopoulos P.	Biophys J. 2010 Nov 3;99(9):2906-16.	Biophys J. 2010	PubMed	citation	PMID:21044588	pubmed	21044588	create date:2010/11/04 | first author:Dodson WR 3rd
A structurally relevant coarse-grained model for cholesterol.	/pubmed/21044587	Hadley KR, McCabe C.	Biophys J. 2010 Nov 3;99(9):2896-905.	Biophys J. 2010	PubMed	citation	PMID:21044587	pubmed	21044587	create date:2010/11/04 | first author:Hadley KR
Self-assembly of rationally designed peptides under two-dimensional confinement.	/pubmed/21044586	Leon L, Logrippo P, Tu R.	Biophys J. 2010 Nov 3;99(9):2888-95.	Biophys J. 2010	PubMed	citation	PMID:21044586	pubmed	21044586	create date:2010/11/04 | first author:Leon L
Single molecule diffusion of membrane-bound proteins: window into lipid contacts and bilayer dynamics.	/pubmed/21044585	Knight JD, Lerner MG, Marcano-Velázquez JG, Pastor RW, Falke JJ.	Biophys J. 2010 Nov 3;99(9):2879-87.	Biophys J. 2010	PubMed	citation	PMID:21044585	pubmed	21044585	create date:2010/11/04 | first author:Knight JD
Effects of GsMTx4 on bacterial mechanosensitive channels in inside-out patches from giant spheroplasts.	/pubmed/21044584	Kamaraju K, Gottlieb PA, Sachs F, Sukharev S.	Biophys J. 2010 Nov 3;99(9):2870-8.	Biophys J. 2010	PubMed	citation	PMID:21044584	pubmed	21044584	create date:2010/11/04 | first author:Kamaraju K
Voltage profile along the permeation pathway of an open channel.	/pubmed/21044583	Contreras JE, Chen J, Lau AY, Jogini V, Roux B, Holmgren M.	Biophys J. 2010 Nov 3;99(9):2863-9.	Biophys J. 2010	PubMed	citation	PMID:21044583	pubmed	21044583	create date:2010/11/04 | first author:Contreras JE
Movements of individual BKCa channels in live cell membrane monitored by site-specific labeling using quantum dots.	/pubmed/21044582	Won S, Kim HD, Kim JY, Lee BC, Chang S, Park CS.	Biophys J. 2010 Nov 3;99(9):2853-62.	Biophys J. 2010	PubMed	citation	PMID:21044582	pubmed	21044582	create date:2010/11/04 | first author:Won S
Mutations within the S4-S5 linker alter voltage sensor constraints in hERG K+ channels.	/pubmed/21044581	Van Slyke AC, Rezazadeh S, Snopkowski M, Shi P, Allard CR, Claydon TW.	Biophys J. 2010 Nov 3;99(9):2841-52. Erratum in: Biophys J. 2011 Dec 21;101(12):3008.	Biophys J. 2010	PubMed	citation	PMID:21044581	pubmed	21044581	create date:2010/11/04 | first author:Van Slyke AC
Symmetry, stability, and reversibility properties of idealized confined microtubule cytoskeletons.	/pubmed/21044580	Maly VI, Maly IV.	Biophys J. 2010 Nov 3;99(9):2831-40.	Biophys J. 2010	PubMed	citation	PMID:21044580	pubmed	21044580	create date:2010/11/04 | first author:Maly VI
A simulation study of cellular hypertrophy and connexin lateralization in cardiac tissue.	/pubmed/21044579	Seidel T, Salameh A, Dhein S.	Biophys J. 2010 Nov 3;99(9):2821-30.	Biophys J. 2010	PubMed	citation	PMID:21044579	pubmed	21044579	create date:2010/11/04 | first author:Seidel T
Quasi-3D cytoskeletal dynamics of osteocytes under fluid flow.	/pubmed/21044578	Baik AD, Lu XL, Qiu J, Huo B, Hillman EM, Dong C, Guo XE.	Biophys J. 2010 Nov 3;99(9):2812-20.	Biophys J. 2010	PubMed	citation	PMID:21044578	pubmed	21044578	create date:2010/11/04 | first author:Baik AD
A tactile response in Staphylococcus aureus.	/pubmed/21044577	Lower SK, Yongsunthon R, Casillas-Ituarte NN, Taylor ES, DiBartola AC, Lower BH, Beveridge TJ, Buck AW, Fowler VG Jr.	Biophys J. 2010 Nov 3;99(9):2803-11.	Biophys J. 2010	PubMed	citation	PMID:21044577	pubmed	21044577	create date:2010/11/04 | first author:Lower SK
Observation and kinematic description of long actin tracks induced by spherical beads.	/pubmed/21044576	Kang H, Perlmutter DS, Shenoy VB, Tang JX.	Biophys J. 2010 Nov 3;99(9):2793-802.	Biophys J. 2010	PubMed	citation	PMID:21044576	pubmed	21044576	create date:2010/11/04 | first author:Kang H
A multiscale model of the electrophysiological basis of the human electrogastrogram.	/pubmed/21044575	Du P, O'Grady G, Cheng LK, Pullan AJ.	Biophys J. 2010 Nov 3;99(9):2784-92.	Biophys J. 2010	PubMed	citation	PMID:21044575	pubmed	21044575	create date:2010/11/04 | first author:Du P
Dissecting regional variations in stress fiber mechanics in living cells with laser nanosurgery.	/pubmed/21044574	Tanner K, Boudreau A, Bissell MJ, Kumar S.	Biophys J. 2010 Nov 3;99(9):2775-83.	Biophys J. 2010	PubMed	citation	PMID:21044574	pubmed	21044574	create date:2010/11/04 | first author:Tanner K
Precision and kinetics of adaptation in bacterial chemotaxis.	/pubmed/21044573	Meir Y, Jakovljevic V, Oleksiuk O, Sourjik V, Wingreen NS.	Biophys J. 2010 Nov 3;99(9):2766-74.	Biophys J. 2010	PubMed	citation	PMID:21044573	pubmed	21044573	create date:2010/11/04 | first author:Meir Y
Multiscale computer simulation of the immature HIV-1 virion.	/pubmed/21044572	Ayton GS, Voth GA.	Biophys J. 2010 Nov 3;99(9):2757-65.	Biophys J. 2010	PubMed	citation	PMID:21044572	pubmed	21044572	create date:2010/11/04 | first author:Ayton GS
Modeling the self-organization property of keratin intermediate filaments.	/pubmed/21044571	Kim JS, Lee CH, Coulombe PA.	Biophys J. 2010 Nov 3;99(9):2748-56.	Biophys J. 2010	PubMed	citation	PMID:21044571	pubmed	21044571	create date:2010/11/04 | first author:Kim JS
A quantitative approach to analyze binding diffusion kinetics by confocal FRAP.	/pubmed/21044570	Kang M, Day CA, DiBenedetto E, Kenworthy AK.	Biophys J. 2010 Nov 3;99(9):2737-47.	Biophys J. 2010	PubMed	citation	PMID:21044570	pubmed	21044570	create date:2010/11/04 | first author:Kang M
Modeling the effect of Kv1.5 block on the canine action potential.	/pubmed/21044569	Almquist J, Wallman M, Jacobson I, Jirstrand M.	Biophys J. 2010 Nov 3;99(9):2726-36.	Biophys J. 2010	PubMed	citation	PMID:21044569	pubmed	21044569	create date:2010/11/04 | first author:Almquist J
A mathematical framework for analyzing T cell receptor scanning of peptides.	/pubmed/21044568	Jansson A.	Biophys J. 2010 Nov 3;99(9):2717-25.	Biophys J. 2010	PubMed	citation	PMID:21044568	pubmed	21044568	create date:2010/11/04 | first author:Jansson A
A predictive model of cell traction forces based on cell geometry.	/pubmed/21044567	Lemmon CA, Romer LH.	Biophys J. 2010 Nov 3;99(9):L78-80.	Biophys J. 2010	PubMed	citation	PMID:21044567	pubmed	21044567	create date:2010/11/04 | first author:Lemmon CA
Absolute protein-protein association rate constants from flexible, coarse-grained Brownian dynamics simulations: the role of intermolecular hydrodynamic interactions in barnase-barstar association.	/pubmed/21044566	Frembgen-Kesner T, Elcock AH.	Biophys J. 2010 Nov 3;99(9):L75-7.	Biophys J. 2010	PubMed	citation	PMID:21044566	pubmed	21044566	create date:2010/11/04 | first author:Frembgen-Kesner T
Effect of sensor domain mutations on the properties of voltage-gated ion channels: molecular dynamics studies of the potassium channel Kv1.2.	/pubmed/21044565	Delemotte L, Treptow W, Klein ML, Tarek M.	Biophys J. 2010 Nov 3;99(9):L72-4. Erratum in: Biophys J. 2010 Dec 1;99(11):3859. Biophys J. 2011 Jan 5;100(1):269.	Biophys J. 2010	PubMed	citation	PMID:21044565	pubmed	21044565	create date:2010/11/04 | first author:Delemotte L
The diffusion coefficient for PGK folding in eukaryotic cells.	/pubmed/21044564	Dhar A, Ebbinghaus S, Shen Z, Mishra T, Gruebele M.	Biophys J. 2010 Nov 3;99(9):L69-71.	Biophys J. 2010	PubMed	citation	PMID:21044564	pubmed	21044564	create date:2010/11/04 | first author:Dhar A
Quantitative measurement of Ca²(+) in the sarcoplasmic reticulum lumen of mammalian skeletal muscle.	/pubmed/20959112	Ziman AP, Ward CW, Rodney GG, Lederer WJ, Bloch RJ.	Biophys J. 2010 Oct 20;99(8):2705-14.	Biophys J. 2010	PubMed	citation	PMID:20959112	pubmed	20959112	create date:2010/10/21 | first author:Ziman AP
Label-free cellular imaging by broadband coherent anti-Stokes Raman scattering microscopy.	/pubmed/20959111	Parekh SH, Lee YJ, Aamer KA, Cicerone MT.	Biophys J. 2010 Oct 20;99(8):2695-704.	Biophys J. 2010	PubMed	citation	PMID:20959111	pubmed	20959111	create date:2010/10/21 | first author:Parekh SH
Multicolor fluorescence nanoscopy in fixed and living cells by exciting conventional fluorophores with a single wavelength.	/pubmed/20959110	Testa I, Wurm CA, Medda R, Rothermel E, von Middendorf C, Fölling J, Jakobs S, Schönle A, Hell SW, Eggeling C.	Biophys J. 2010 Oct 20;99(8):2686-94.	Biophys J. 2010	PubMed	citation	PMID:20959110	pubmed	20959110	create date:2010/10/21 | first author:Testa I
Balbiani ring mRNPs diffuse through and bind to clusters of large intranuclear molecular structures.	/pubmed/20959109	Veith R, Sorkalla T, Baumgart E, Anzt J, Häberlein H, Tyagi S, Siebrasse JP, Kubitscheck U.	Biophys J. 2010 Oct 20;99(8):2676-85.	Biophys J. 2010	PubMed	citation	PMID:20959109	pubmed	20959109	create date:2010/10/21 | first author:Veith R
Thermal fluctuation spectroscopy of DNA thermal denaturation.	/pubmed/20959108	Nagapriya KS, Raychaudhuri AK.	Biophys J. 2010 Oct 20;99(8):2666-75.	Biophys J. 2010	PubMed	citation	PMID:20959108	pubmed	20959108	create date:2010/10/21 | first author:Nagapriya KS
Diffusion and sedimentation interaction parameters for measuring the second virial coefficient and their utility as predictors of protein aggregation.	/pubmed/20959107	Saluja A, Fesinmeyer RM, Hogan S, Brems DN, Gokarn YR.	Biophys J. 2010 Oct 20;99(8):2657-65.	Biophys J. 2010	PubMed	citation	PMID:20959107	pubmed	20959107	create date:2010/10/21 | first author:Saluja A
The binding interface of cytochrome c and cytochrome c₁ in the bc₁ complex: rationalizing the role of key residues.	/pubmed/20959106	Kokhan O, Wraight CA, Tajkhorshid E.	Biophys J. 2010 Oct 20;99(8):2647-56.	Biophys J. 2010	PubMed	citation	PMID:20959106	pubmed	20959106	create date:2010/10/21 | first author:Kokhan O
NMR studies on domain diffusion and alignment in modular GB1 repeats.	/pubmed/20959105	Walsh JD, Meier K, Ishima R, Gronenborn AM.	Biophys J. 2010 Oct 20;99(8):2636-46.	Biophys J. 2010	PubMed	citation	PMID:20959105	pubmed	20959105	create date:2010/10/21 | first author:Walsh JD
Title	URL	Description	Details	ShortDetails	Resource	Type	Identifiers	Db	EntrezUID	Properties
Human GLTP: Three distinct functions for the three tryptophans in a novel peripheral amphitropic fold.	/pubmed/20959104	Kamlekar RK, Gao Y, Kenoth R, Molotkovsky JG, Prendergast FG, Malinina L, Patel DJ, Wessels WS, Venyaminov SY, Brown RE.	Biophys J. 2010 Oct 20;99(8):2626-35.	Biophys J. 2010	PubMed	citation	PMID:20959104	pubmed	20959104	create date:2010/10/21 | first author:Kamlekar RK
Evaluating elastic network models of crystalline biological molecules with temperature factors, correlated motions, and diffuse x-ray scattering.	/pubmed/20959103	Riccardi D, Cui Q, Phillips GN Jr.	Biophys J. 2010 Oct 20;99(8):2616-25.	Biophys J. 2010	PubMed	citation	PMID:20959103	pubmed	20959103	create date:2010/10/21 | first author:Riccardi D
Cation charge dependence of the forces driving DNA assembly.	/pubmed/20959102	DeRouchey J, Parsegian VA, Rau DC.	Biophys J. 2010 Oct 20;99(8):2608-15.	Biophys J. 2010	PubMed	citation	PMID:20959102	pubmed	20959102	create date:2010/10/21 | first author:DeRouchey J
A lattice model for transcription factor access to nucleosomal DNA.	/pubmed/20959101	Teif VB, Ettig R, Rippe K.	Biophys J. 2010 Oct 20;99(8):2597-607.	Biophys J. 2010	PubMed	citation	PMID:20959101	pubmed	20959101	create date:2010/10/21 | first author:Teif VB
Chromatin ionic atmosphere analyzed by a mesoscale electrostatic approach.	/pubmed/20959100	Gan HH, Schlick T.	Biophys J. 2010 Oct 20;99(8):2587-96.	Biophys J. 2010	PubMed	citation	PMID:20959100	pubmed	20959100	create date:2010/10/21 | first author:Gan HH
RNA polymerase II with open and closed trigger loops: active site dynamics and nucleic acid translocation.	/pubmed/20959099	Feig M, Burton ZF.	Biophys J. 2010 Oct 20;99(8):2577-86.	Biophys J. 2010	PubMed	citation	PMID:20959099	pubmed	20959099	create date:2010/10/21 | first author:Feig M
Molecular dynamics simulations of Arp2/3 complex activation.	/pubmed/20959098	Dalhaimer P, Pollard TD.	Biophys J. 2010 Oct 20;99(8):2568-76.	Biophys J. 2010	PubMed	citation	PMID:20959098	pubmed	20959098	create date:2010/10/21 | first author:Dalhaimer P
Molecular organization of the tear fluid lipid layer.	/pubmed/20959097	Kulovesi P, Telenius J, Koivuniemi A, Brezesinski G, Rantamäki A, Viitala T, Puukilainen E, Ritala M, Wiedmer SK, Vattulainen I, Holopainen JM.	Biophys J. 2010 Oct 20;99(8):2559-67.	Biophys J. 2010	PubMed	citation	PMID:20959097	pubmed	20959097	create date:2010/10/21 | first author:Kulovesi P
Interaction of synaptotagmin with lipid bilayers, analyzed by single-molecule force spectroscopy.	/pubmed/20959096	Takahashi H, Shahin V, Henderson RM, Takeyasu K, Edwardson JM.	Biophys J. 2010 Oct 20;99(8):2550-8.	Biophys J. 2010	PubMed	citation	PMID:20959096	pubmed	20959096	create date:2010/10/21 | first author:Takahashi H
Residue-specific side-chain packing determines the backbone dynamics of transmembrane model helices.	/pubmed/20959095	Quint S, Widmaier S, Minde D, Hornburg D, Langosch D, Scharnagl C.	Biophys J. 2010 Oct 20;99(8):2541-9.	Biophys J. 2010	PubMed	citation	PMID:20959095	pubmed	20959095	create date:2010/10/21 | first author:Quint S
The energetics of transmembrane helix insertion into a lipid bilayer.	/pubmed/20959094	Chetwynd A, Wee CL, Hall BA, Sansom MS.	Biophys J. 2010 Oct 20;99(8):2534-40.	Biophys J. 2010	PubMed	citation	PMID:20959094	pubmed	20959094	create date:2010/10/21 | first author:Chetwynd A
Cell-penetrating peptide induces leaky fusion of liposomes containing late endosome-specific anionic lipid.	/pubmed/20959093	Yang ST, Zaitseva E, Chernomordik LV, Melikov K.	Biophys J. 2010 Oct 20;99(8):2525-33.	Biophys J. 2010	PubMed	citation	PMID:20959093	pubmed	20959093	create date:2010/10/21 | first author:Yang ST
Electrostatic interactions and binding orientation of HIV-1 matrix studied by neutron reflectivity.	/pubmed/20959092	Nanda H, Datta SA, Heinrich F, Lösche M, Rein A, Krueger S, Curtis JE.	Biophys J. 2010 Oct 20;99(8):2516-24.	Biophys J. 2010	PubMed	citation	PMID:20959092	pubmed	20959092	create date:2010/10/21 | first author:Nanda H
NMR structures of the histidine-rich peptide LAH4 in micellar environments: membrane insertion, pH-dependent mode of antimicrobial action, and DNA transfection.	/pubmed/20959091	Georgescu J, Munhoz VH, Bechinger B.	Biophys J. 2010 Oct 20;99(8):2507-15.	Biophys J. 2010	PubMed	citation	PMID:20959091	pubmed	20959091	create date:2010/10/21 | first author:Georgescu J
Pulsed electron spin resonance resolves the coordination site of Cu²(+) ions in α1-glycine receptor.	/pubmed/20959090	Ruthstein S, Stone KM, Cunningham TF, Ji M, Cascio M, Saxena S.	Biophys J. 2010 Oct 20;99(8):2497-506.	Biophys J. 2010	PubMed	citation	PMID:20959090	pubmed	20959090	create date:2010/10/21 | first author:Ruthstein S
Role of the S4-S5 linker in CNG channel activation.	/pubmed/20959089	Kusch J, Zimmer T, Holschuh J, Biskup C, Schulz E, Nache V, Benndorf K.	Biophys J. 2010 Oct 20;99(8):2488-96.	Biophys J. 2010	PubMed	citation	PMID:20959089	pubmed	20959089	create date:2010/10/21 | first author:Kusch J
Mesenchymal stem cell mechanics from the attached to the suspended state.	/pubmed/20959088	Maloney JM, Nikova D, Lautenschläger F, Clarke E, Langer R, Guck J, Van Vliet KJ.	Biophys J. 2010 Oct 20;99(8):2479-87.	Biophys J. 2010	PubMed	citation	PMID:20959088	pubmed	20959088	create date:2010/10/21 | first author:Maloney JM
Shear-stabilized rolling behavior of E. coli examined with simulations.	/pubmed/20959087	Whitfield M, Ghose T, Thomas W.	Biophys J. 2010 Oct 20;99(8):2470-8.	Biophys J. 2010	PubMed	citation	PMID:20959087	pubmed	20959087	create date:2010/10/21 | first author:Whitfield M
Mechanical force affects expression of an in vitro metastasis-like phenotype in HCT-8 cells.	/pubmed/20959086	Tang X, Kuhlenschmidt TB, Zhou J, Bell P, Wang F, Kuhlenschmidt MS, Saif TA.	Biophys J. 2010 Oct 20;99(8):2460-9.	Biophys J. 2010	PubMed	citation	PMID:20959086	pubmed	20959086	create date:2010/10/21 | first author:Tang X
Spatial distribution of the state of water in frozen mammalian cells.	/pubmed/20959085	Dong J, Malsam J, Bischof JC, Hubel A, Aksan A.	Biophys J. 2010 Oct 20;99(8):2453-9.	Biophys J. 2010	PubMed	citation	PMID:20959085	pubmed	20959085	create date:2010/10/21 | first author:Dong J
FRAP analysis of membrane-associated proteins: lateral diffusion and membrane-cytoplasmic exchange.	/pubmed/20959084	Goehring NW, Chowdhury D, Hyman AA, Grill SW.	Biophys J. 2010 Oct 20;99(8):2443-52.	Biophys J. 2010	PubMed	citation	PMID:20959084	pubmed	20959084	create date:2010/10/21 | first author:Goehring NW
Stiffening of human skin fibroblasts with age.	/pubmed/20959083	Schulze C, Wetzel F, Kueper T, Malsen A, Muhr G, Jaspers S, Blatt T, Wittern KP, Wenck H, Käs JA.	Biophys J. 2010 Oct 20;99(8):2434-42.	Biophys J. 2010	PubMed	citation	PMID:20959083	pubmed	20959083	create date:2010/10/21 | first author:Schulze C
Actin cross-linkers and the shape of stereocilia.	/pubmed/20959082	Lenz M, Prost J, Joanny JF.	Biophys J. 2010 Oct 20;99(8):2423-33.	Biophys J. 2010	PubMed	citation	PMID:20959082	pubmed	20959082	create date:2010/10/21 | first author:Lenz M
Variability in G-protein-coupled signaling studied with microfluidic devices.	/pubmed/20959081	Bao XR, Fraser ID, Wall EA, Quake SR, Simon MI.	Biophys J. 2010 Oct 20;99(8):2414-22.	Biophys J. 2010	PubMed	citation	PMID:20959081	pubmed	20959081	create date:2010/10/21 | first author:Bao XR
Accurate prediction of gene expression by integration of DNA sequence statistics with detailed modeling of transcription regulation.	/pubmed/20959080	Vilar JM.	Biophys J. 2010 Oct 20;99(8):2408-13.	Biophys J. 2010	PubMed	citation	PMID:20959080	pubmed	20959080	create date:2010/10/21 | first author:Vilar JM
SANS investigation of the photosynthetic machinery of Chloroflexus aurantiacus.	/pubmed/20959079	Tang KH, Urban VS, Wen J, Xin Y, Blankenship RE.	Biophys J. 2010 Oct 20;99(8):2398-407.	Biophys J. 2010	PubMed	citation	PMID:20959079	pubmed	20959079	create date:2010/10/21 | first author:Tang KH
Monte carlo simulations of tau proteins: effect of phosphorylation.	/pubmed/20959078	Jho YS, Zhulina EB, Kim MW, Pincus PA.	Biophys J. 2010 Oct 20;99(8):2387-97.	Biophys J. 2010	PubMed	citation	PMID:20959078	pubmed	20959078	create date:2010/10/21 | first author:Jho YS
Size-dependent rheology of type-I collagen networks.	/pubmed/20959077	Arevalo RC, Urbach JS, Blair DL.	Biophys J. 2010 Oct 20;99(8):L65-7.	Biophys J. 2010	PubMed	citation	PMID:20959077	pubmed	20959077	create date:2010/10/21 | first author:Arevalo RC
Activity and dynamics of an enzyme, pig liver esterase, in near-anhydrous conditions.	/pubmed/20959076	Lopez M, Kurkal-Siebert V, Dunn RV, Tehei M, Finney JL, Smith JC, Daniel RM.	Biophys J. 2010 Oct 20;99(8):L62-4.	Biophys J. 2010	PubMed	citation	PMID:20959076	pubmed	20959076	create date:2010/10/21 | first author:Lopez M
How long does it take to establish a morphogen gradient?	/pubmed/20959075	Berezhkovskii AM, Sample C, Shvartsman SY.	Biophys J. 2010 Oct 20;99(8):L59-61. Erratum in: Biophys J. 2010 Nov 17;99(10):3505.	Biophys J. 2010	PubMed	citation	PMID:20959075	pubmed	20959075	create date:2010/10/21 | first author:Berezhkovskii AM
Magnetic and contrast properties of labeled platelets for magnetomotive optical coherence tomography.	/pubmed/20923673	Oldenburg AL, Gallippi CM, Tsui F, Nichols TC, Beicker KN, Chhetri RK, Spivak D, Richardson A, Fischer TH.	Biophys J. 2010 Oct 6;99(7):2374-83.	Biophys J. 2010	PubMed	citation	PMID:20923673	pubmed	20923673	create date:2010/10/07 | first author:Oldenburg AL
Binding of more than one retinoid to visual opsins.	/pubmed/20923672	Makino CL, Riley CK, Looney J, Crouch RK, Okada T.	Biophys J. 2010 Oct 6;99(7):2366-73.	Biophys J. 2010	PubMed	citation	PMID:20923672	pubmed	20923672	create date:2010/10/07 | first author:Makino CL
Improved probes for hybrid voltage sensor imaging.	/pubmed/20923671	Wang D, Zhang Z, Chanda B, Jackson MB.	Biophys J. 2010 Oct 6;99(7):2355-65.	Biophys J. 2010	PubMed	citation	PMID:20923671	pubmed	20923671	create date:2010/10/07 | first author:Wang D
Signal/noise analysis of FRET-based sensors.	/pubmed/20923670	Woehler A, Wlodarczyk J, Neher E.	Biophys J. 2010 Oct 6;99(7):2344-54.	Biophys J. 2010	PubMed	citation	PMID:20923670	pubmed	20923670	create date:2010/10/07 | first author:Woehler A
NMR separation of intra- and extracellular compounds based on intermolecular coherences.	/pubmed/20923669	Hoerr V, Purea A, Faber C.	Biophys J. 2010 Oct 6;99(7):2336-43.	Biophys J. 2010	PubMed	citation	PMID:20923669	pubmed	20923669	create date:2010/10/07 | first author:Hoerr V
SEIRA spectroscopy on a membrane receptor monolayer using lipoprotein particles as carriers.	/pubmed/20923668	Zaitseva E, Saavedra M, Banerjee S, Sakmar TP, Vogel R.	Biophys J. 2010 Oct 6;99(7):2327-35.	Biophys J. 2010	PubMed	citation	PMID:20923668	pubmed	20923668	create date:2010/10/07 | first author:Zaitseva E
Time-resolved NMR: extracting the topology of complex enzyme networks.	/pubmed/20923667	Jiang Y, McKinnon T, Varatharajan J, Glushka J, Prestegard JH, Sornborger AT, Schüttler HB, Bar-Peled M.	Biophys J. 2010 Oct 6;99(7):2318-26.	Biophys J. 2010	PubMed	citation	PMID:20923667	pubmed	20923667	create date:2010/10/07 | first author:Jiang Y
Large domain fluctuations on 50-ns timescale enable catalytic activity in phosphoglycerate kinase.	/pubmed/20923666	Inoue R, Biehl R, Rosenkranz T, Fitter J, Monkenbusch M, Radulescu A, Farago B, Richter D.	Biophys J. 2010 Oct 6;99(7):2309-17.	Biophys J. 2010	PubMed	citation	PMID:20923666	pubmed	20923666	create date:2010/10/07 | first author:Inoue R
The effects of pK(a) tuning on the thermodynamics and kinetics of folding: design of a solvent-shielded carboxylate pair at the a-position of a coiled-coil.	/pubmed/20923665	Lau WL, Degrado WF, Roder H.	Biophys J. 2010 Oct 6;99(7):2299-308.	Biophys J. 2010	PubMed	citation	PMID:20923665	pubmed	20923665	create date:2010/10/07 | first author:Lau WL
Influence of pH on the human prion protein: insights into the early steps of misfolding.	/pubmed/20923664	van der Kamp MW, Daggett V.	Biophys J. 2010 Oct 6;99(7):2289-98.	Biophys J. 2010	PubMed	citation	PMID:20923664	pubmed	20923664	create date:2010/10/07 | first author:van der Kamp MW
Effects of curvature and composition on α-synuclein binding to lipid vesicles.	/pubmed/20923663	Middleton ER, Rhoades E.	Biophys J. 2010 Oct 6;99(7):2279-88.	Biophys J. 2010	PubMed	citation	PMID:20923663	pubmed	20923663	create date:2010/10/07 | first author:Middleton ER
Role of the conformational versatility of the neurotrophin N-terminal regions in their recognition by Trk receptors.	/pubmed/20923662	Stanzione F, Esposito L, Paladino A, Pedone C, Morelli G, Vitagliano L.	Biophys J. 2010 Oct 6;99(7):2273-8.	Biophys J. 2010	PubMed	citation	PMID:20923662	pubmed	20923662	create date:2010/10/07 | first author:Stanzione F
Activation of the edema factor of Bacillus anthracis by calmodulin: evidence of an interplay between the EF-calmodulin interaction and calcium binding.	/pubmed/20923661	Laine E, Martínez L, Blondel A, Malliavin TE.	Biophys J. 2010 Oct 6;99(7):2264-72.	Biophys J. 2010	PubMed	citation	PMID:20923661	pubmed	20923661	create date:2010/10/07 | first author:Laine E
Consistent picture of the reversible thermal unfolding of hen egg-white lysozyme from experiment and molecular dynamics.	/pubmed/20923660	Meersman F, Atilgan C, Miles AJ, Bader R, Shang W, Matagne A, Wallace BA, Koch MH.	Biophys J. 2010 Oct 6;99(7):2255-63.	Biophys J. 2010	PubMed	citation	PMID:20923660	pubmed	20923660	create date:2010/10/07 | first author:Meersman F
Allosteric response is both conserved and variable across three CheY orthologs.	/pubmed/20923659	Mottonen JM, Jacobs DJ, Livesay DR.	Biophys J. 2010 Oct 6;99(7):2245-54.	Biophys J. 2010	PubMed	citation	PMID:20923659	pubmed	20923659	create date:2010/10/07 | first author:Mottonen JM
Dimerization and its role in GMP formation by human guanylate binding proteins.	/pubmed/20923658	Abdullah N, Balakumari M, Sau AK.	Biophys J. 2010 Oct 6;99(7):2235-44. Erratum in: Biophys J. 2011 Sep 21;101(6):1556.	Biophys J. 2010	PubMed	citation	PMID:20923658	pubmed	20923658	create date:2010/10/07 | first author:Abdullah N
Exploring the conformational states and rearrangements of Yarrowia lipolytica Lipase.	/pubmed/20923657	Bordes F, Barbe S, Escalier P, Mourey L, André I, Marty A, Tranier S.	Biophys J. 2010 Oct 6;99(7):2225-34.	Biophys J. 2010	PubMed	citation	PMID:20923657	pubmed	20923657	create date:2010/10/07 | first author:Bordes F
Statistical mechanics of integral membrane protein assembly.	/pubmed/20923656	Wahba K, Schwab D, Bruinsma R.	Biophys J. 2010 Oct 6;99(7):2217-24.	Biophys J. 2010	PubMed	citation	PMID:20923656	pubmed	20923656	create date:2010/10/07 | first author:Wahba K
Stable and metastable states of human amylin in solution.	/pubmed/20923655	Reddy AS, Wang L, Singh S, Ling YL, Buchanan L, Zanni MT, Skinner JL, de Pablo JJ.	Biophys J. 2010 Oct 6;99(7):2208-16.	Biophys J. 2010	PubMed	citation	PMID:20923655	pubmed	20923655	create date:2010/10/07 | first author:Reddy AS
Coupling of retinal, protein, and water dynamics in squid rhodopsin.	/pubmed/20923654	Jardón-Valadez E, Bondar AN, Tobias DJ.	Biophys J. 2010 Oct 6;99(7):2200-7.	Biophys J. 2010	PubMed	citation	PMID:20923654	pubmed	20923654	create date:2010/10/07 | first author:Jardón-Valadez E
Title	URL	Description	Details	ShortDetails	Resource	Type	Identifiers	Db	EntrezUID	Properties
Anisotropic elastic network modeling of entire microtubules.	/pubmed/20923653	Deriu MA, Soncini M, Orsi M, Patel M, Essex JW, Montevecchi FM, Redaelli A.	Biophys J. 2010 Oct 6;99(7):2190-9.	Biophys J. 2010	PubMed	citation	PMID:20923653	pubmed	20923653	create date:2010/10/07 | first author:Deriu MA
A nucleotide-independent nitroxide probe reports on site-specific stereomeric environment in DNA.	/pubmed/20923652	Popova AM, Qin PZ.	Biophys J. 2010 Oct 6;99(7):2180-9.	Biophys J. 2010	PubMed	citation	PMID:20923652	pubmed	20923652	create date:2010/10/07 | first author:Popova AM
DnaB helicase activity is modulated by DNA geometry and force.	/pubmed/20923651	Ribeck N, Kaplan DL, Bruck I, Saleh OA.	Biophys J. 2010 Oct 6;99(7):2170-9. Erratum in: Biophys J. 2011 Jun 22;100(12):3056.	Biophys J. 2010	PubMed	citation	PMID:20923651	pubmed	20923651	create date:2010/10/07 | first author:Ribeck N
Fluorescence lifetime imaging reveals that the environment of the ATP binding site of myosin in muscle senses force.	/pubmed/20923650	Ibanez-Garcia D, Requejo-Isidro J, Webb MR, West TG, French P, Ferenczi MA.	Biophys J. 2010 Oct 6;99(7):2163-9.	Biophys J. 2010	PubMed	citation	PMID:20923650	pubmed	20923650	create date:2010/10/07 | first author:Ibanez-Garcia D
Quantitative analysis of actin turnover in Listeria comet tails: evidence for catastrophic filament turnover.	/pubmed/20923649	Kueh HY, Brieher WM, Mitchison TJ.	Biophys J. 2010 Oct 6;99(7):2153-62.	Biophys J. 2010	PubMed	citation	PMID:20923649	pubmed	20923649	create date:2010/10/07 | first author:Kueh HY
Probing intracellular motor protein activity using an inducible cargo trafficking assay.	/pubmed/20923648	Kapitein LC, Schlager MA, van der Zwan WA, Wulf PS, Keijzer N, Hoogenraad CC.	Biophys J. 2010 Oct 6;99(7):2143-52.	Biophys J. 2010	PubMed	citation	PMID:20923648	pubmed	20923648	create date:2010/10/07 | first author:Kapitein LC
Direct simulation of protein-mediated vesicle fusion: lung surfactant protein B.	/pubmed/20923647	Baoukina S, Tieleman DP.	Biophys J. 2010 Oct 6;99(7):2134-42.	Biophys J. 2010	PubMed	citation	PMID:20923647	pubmed	20923647	create date:2010/10/07 | first author:Baoukina S
Quantitative experimental assessment of macromolecular crowding effects at membrane surfaces.	/pubmed/20923646	Leventis R, Silvius JR.	Biophys J. 2010 Oct 6;99(7):2125-33.	Biophys J. 2010	PubMed	citation	PMID:20923646	pubmed	20923646	create date:2010/10/07 | first author:Leventis R
The N-terminus of the intrinsically disordered protein α-synuclein triggers membrane binding and helix folding.	/pubmed/20923645	Bartels T, Ahlstrom LS, Leftin A, Kamp F, Haass C, Brown MF, Beyer K.	Biophys J. 2010 Oct 6;99(7):2116-24.	Biophys J. 2010	PubMed	citation	PMID:20923645	pubmed	20923645	create date:2010/10/07 | first author:Bartels T
Ionic partition and transport in multi-ionic channels: a molecular dynamics simulation study of the OmpF bacterial porin.	/pubmed/20923644	Faraudo J, Calero C, Aguilella-Arzo M.	Biophys J. 2010 Oct 6;99(7):2107-15.	Biophys J. 2010	PubMed	citation	PMID:20923644	pubmed	20923644	create date:2010/10/07 | first author:Faraudo J
Modulation of plant mitochondrial VDAC by phytosterols.	/pubmed/20923643	Mlayeh L, Chatkaew S, Léonetti M, Homblé F.	Biophys J. 2010 Oct 6;99(7):2097-106.	Biophys J. 2010	PubMed	citation	PMID:20923643	pubmed	20923643	create date:2010/10/07 | first author:Mlayeh L
Confining the sodium pump in a phosphoenzyme form: the effect of lead(II) ions.	/pubmed/20923642	Bartolommei G, Gramigni E, Tadini-Buoninsegni F, Santini G, Moncelli MR.	Biophys J. 2010 Oct 6;99(7):2087-96.	Biophys J. 2010	PubMed	citation	PMID:20923642	pubmed	20923642	create date:2010/10/07 | first author:Bartolommei G
The role of amino terminus of mouse Cx50 in determining transjunctional voltage-dependent gating and unitary conductance.	/pubmed/20923641	Xin L, Gong XQ, Bai D.	Biophys J. 2010 Oct 6;99(7):2077-86.	Biophys J. 2010	PubMed	citation	PMID:20923641	pubmed	20923641	create date:2010/10/07 | first author:Xin L
Pivotal role of actin depolymerization in the regulation of cochlear outer hair cell motility.	/pubmed/20923640	Matsumoto N, Kitani R, Maricle A, Mueller M, Kalinec F.	Biophys J. 2010 Oct 6;99(7):2067-76.	Biophys J. 2010	PubMed	citation	PMID:20923640	pubmed	20923640	create date:2010/10/07 | first author:Matsumoto N
Probing field-induced tissue polarization using transillumination fluorescent imaging.	/pubmed/20923639	Caldwell BJ, Wellner M, Mitrea BG, Pertsov AM, Zemlin CW.	Biophys J. 2010 Oct 6;99(7):2058-66.	Biophys J. 2010	PubMed	citation	PMID:20923639	pubmed	20923639	create date:2010/10/07 | first author:Caldwell BJ
Cancer cell stiffness: integrated roles of three-dimensional matrix stiffness and transforming potential.	/pubmed/20923638	Baker EL, Lu J, Yu D, Bonnecaze RT, Zaman MH.	Biophys J. 2010 Oct 6;99(7):2048-57.	Biophys J. 2010	PubMed	citation	PMID:20923638	pubmed	20923638	create date:2010/10/07 | first author:Baker EL
Synergy between CaMKII substrates and β-adrenergic signaling in regulation of cardiac myocyte Ca(2+) handling.	/pubmed/20923637	Soltis AR, Saucerman JJ.	Biophys J. 2010 Oct 6;99(7):2038-47.	Biophys J. 2010	PubMed	citation	PMID:20923637	pubmed	20923637	create date:2010/10/07 | first author:Soltis AR
Activation or tolerance of natural killer cells is modulated by ligand quality in a nonmonotonic manner.	/pubmed/20923636	Das J.	Biophys J. 2010 Oct 6;99(7):2028-37.	Biophys J. 2010	PubMed	citation	PMID:20923636	pubmed	20923636	create date:2010/10/07 | first author:Das J
Nanostructure of the fibrin clot.	/pubmed/20923635	Yeromonahos C, Polack B, Caton F.	Biophys J. 2010 Oct 6;99(7):2018-27.	Biophys J. 2010	PubMed	citation	PMID:20923635	pubmed	20923635	create date:2010/10/07 | first author:Yeromonahos C
High speed bio-AFM reveals motion of membrane proteins driven by hydrophobic mismatch with nm precision in label-free fashion.	/pubmed/20923634	Hinterdorfer P.	Biophys J. 2010 Oct 6;99(7):2017. No abstract available.	Biophys J. 2010	PubMed	citation	PMID:20923634	pubmed	20923634	create date:2010/10/07 | first author:Hinterdorfer P
Water permeation through the sodium-dependent galactose cotransporter vSGLT.	/pubmed/20923633	Choe S, Rosenberg JM, Abramson J, Wright EM, Grabe M.	Biophys J. 2010 Oct 6;99(7):L56-8.	Biophys J. 2010	PubMed	citation	PMID:20923633	pubmed	20923633	create date:2010/10/07 | first author:Choe S
On the question of hydronium binding to ATP-synthase membrane rotors.	/pubmed/20923632	Leone V, Krah A, Faraldo-Gómez JD.	Biophys J. 2010 Oct 6;99(7):L53-5.	Biophys J. 2010	PubMed	citation	PMID:20923632	pubmed	20923632	create date:2010/10/07 | first author:Leone V
Real-time nanoscopy by using blinking enhanced quantum dots.	/pubmed/20923631	Watanabe TM, Fukui S, Jin T, Fujii F, Yanagida T.	Biophys J. 2010 Oct 6;99(7):L50-2.	Biophys J. 2010	PubMed	citation	PMID:20923631	pubmed	20923631	create date:2010/10/07 | first author:Watanabe TM
Experimental evidence for membrane-mediated protein-protein interaction.	/pubmed/20923630	Casuso I, Sens P, Rico F, Scheuring S.	Biophys J. 2010 Oct 6;99(7):L47-9.	Biophys J. 2010	PubMed	citation	PMID:20923630	pubmed	20923630	create date:2010/10/07 | first author:Casuso I
Monitoring photosynthesis in individual cells of Synechocystis sp. PCC 6803 on a picosecond timescale.	/pubmed/20858447	Krumova SB, Laptenok SP, Borst JW, Ughy B, Gombos Z, Ajlani G, van Amerongen H.	Biophys J. 2010 Sep 22;99(6):2006-15.	Biophys J. 2010	PubMed	citation	PMID:20858447	pubmed	20858447	create date:2010/09/23 | first author:Krumova SB
Multi-image colocalization and its statistical significance.	/pubmed/20858446	Fletcher PA, Scriven DR, Schulson MN, Moore ED.	Biophys J. 2010 Sep 22;99(6):1996-2005.	Biophys J. 2010	PubMed	citation	PMID:20858446	pubmed	20858446	create date:2010/09/23 | first author:Fletcher PA
In vitro fracture testing of submicron diameter collagen fibril specimens.	/pubmed/20858445	Shen ZL, Dodge MR, Kahn H, Ballarini R, Eppell SJ.	Biophys J. 2010 Sep 22;99(6):1986-95.	Biophys J. 2010	PubMed	citation	PMID:20858445	pubmed	20858445	create date:2010/09/23 | first author:Shen ZL
Free heme and the polymerization of sickle cell hemoglobin.	/pubmed/20858444	Uzunova VV, Pan W, Galkin O, Vekilov PG.	Biophys J. 2010 Sep 22;99(6):1976-85.	Biophys J. 2010	PubMed	citation	PMID:20858444	pubmed	20858444	create date:2010/09/23 | first author:Uzunova VV
Measurement of the attachment and assembly of small amyloid-β oligomers on live cell membranes at physiological concentrations using single-molecule tools.	/pubmed/20858443	Nag S, Chen J, Irudayaraj J, Maiti S.	Biophys J. 2010 Sep 22;99(6):1969-75.	Biophys J. 2010	PubMed	citation	PMID:20858443	pubmed	20858443	create date:2010/09/23 | first author:Nag S
Order statistics theory of unfolding of multimeric proteins.	/pubmed/20858442	Zhmurov A, Dima RI, Barsegov V.	Biophys J. 2010 Sep 22;99(6):1959-68.	Biophys J. 2010	PubMed	citation	PMID:20858442	pubmed	20858442	create date:2010/09/23 | first author:Zhmurov A
Mapping conformational ensembles of aβ oligomers in molecular dynamics simulations.	/pubmed/20858441	Kim S, Takeda T, Klimov DK.	Biophys J. 2010 Sep 22;99(6):1949-58.	Biophys J. 2010	PubMed	citation	PMID:20858441	pubmed	20858441	create date:2010/09/23 | first author:Kim S
Neutron reflectometry study of the conformation of HIV Nef bound to lipid membranes.	/pubmed/20858440	Kent MS, Murton JK, Sasaki DY, Satija S, Akgun B, Nanda H, Curtis JE, Majewski J, Morgan CR, Engen JR.	Biophys J. 2010 Sep 22;99(6):1940-8.	Biophys J. 2010	PubMed	citation	PMID:20858440	pubmed	20858440	create date:2010/09/23 | first author:Kent MS
Solid-state NMR characterization of gas vesicle structure.	/pubmed/20858439	Sivertsen AC, Bayro MJ, Belenky M, Griffin RG, Herzfeld J.	Biophys J. 2010 Sep 22;99(6):1932-9.	Biophys J. 2010	PubMed	citation	PMID:20858439	pubmed	20858439	create date:2010/09/23 | first author:Sivertsen AC
Laser-assisted single-molecule refolding (LASR).	/pubmed/20858438	Zhao R, Marshall M, Alemán EA, Lamichhane R, Feig A, Rueda D.	Biophys J. 2010 Sep 22;99(6):1925-31.	Biophys J. 2010	PubMed	citation	PMID:20858438	pubmed	20858438	create date:2010/09/23 | first author:Zhao R
Effect of single-strand break on branch migration and folding dynamics of Holliday junctions.	/pubmed/20858437	Palets D, Lushnikov AY, Karymov MA, Lyubchenko YL.	Biophys J. 2010 Sep 22;99(6):1916-24.	Biophys J. 2010	PubMed	citation	PMID:20858437	pubmed	20858437	create date:2010/09/23 | first author:Palets D
Control of the flow properties of DNA by topoisomerase II and its targeting inhibitor.	/pubmed/20858436	Kundukad B, van der Maarel JR.	Biophys J. 2010 Sep 22;99(6):1906-15.	Biophys J. 2010	PubMed	citation	PMID:20858436	pubmed	20858436	create date:2010/09/23 | first author:Kundukad B
Electrostatic origin of salt-induced nucleosome array compaction.	/pubmed/20858435	Korolev N, Allahverdi A, Yang Y, Fan Y, Lyubartsev AP, Nordenskiöld L.	Biophys J. 2010 Sep 22;99(6):1896-905.	Biophys J. 2010	PubMed	citation	PMID:20858435	pubmed	20858435	create date:2010/09/23 | first author:Korolev N
Salt concentration effects on equilibrium melting curves from DNA microarrays.	/pubmed/20858434	Fuchs J, Fiche JB, Buhot A, Calemczuk R, Livache T.	Biophys J. 2010 Sep 22;99(6):1886-95.	Biophys J. 2010	PubMed	citation	PMID:20858434	pubmed	20858434	create date:2010/09/23 | first author:Fuchs J
Toward a consensus view of duplex RNA flexibility.	/pubmed/20858433	Faustino I, Pérez A, Orozco M.	Biophys J. 2010 Sep 22;99(6):1876-85.	Biophys J. 2010	PubMed	citation	PMID:20858433	pubmed	20858433	create date:2010/09/23 | first author:Faustino I
Significant impact on muscle mechanics of small nonlinearities in myofilament elasticity.	/pubmed/20858432	Månsson A.	Biophys J. 2010 Sep 22;99(6):1869-75.	Biophys J. 2010	PubMed	citation	PMID:20858432	pubmed	20858432	create date:2010/09/23 | first author:Månsson A
Phosphorylation of caldesmon at sites between residues 627 and 642 attenuates inhibitory activity and contributes to a reduction in Ca2+-calmodulin affinity.	/pubmed/20858431	Hamden SS, Schroeter MM, Chalovich JM.	Biophys J. 2010 Sep 22;99(6):1861-8.	Biophys J. 2010	PubMed	citation	PMID:20858431	pubmed	20858431	create date:2010/09/23 | first author:Hamden SS
Origin of twist-bend coupling in actin filaments.	/pubmed/20858430	De La Cruz EM, Roland J, McCullough BR, Blanchoin L, Martiel JL.	Biophys J. 2010 Sep 22;99(6):1852-60.	Biophys J. 2010	PubMed	citation	PMID:20858430	pubmed	20858430	create date:2010/09/23 | first author:De La Cruz EM
Second harmonic generation microscopy probes different states of motor protein interaction in myofibrils.	/pubmed/20858429	Schürmann S, von Wegner F, Fink RH, Friedrich O, Vogel M.	Biophys J. 2010 Sep 22;99(6):1842-51.	Biophys J. 2010	PubMed	citation	PMID:20858429	pubmed	20858429	create date:2010/09/23 | first author:Schürmann S
Kinesin recycling in stationary membrane tubes.	/pubmed/20858428	Shaklee PM, Idema T, Bourel-Bonnet L, Dogterom M, Schmidt T.	Biophys J. 2010 Sep 22;99(6):1835-41.	Biophys J. 2010	PubMed	citation	PMID:20858428	pubmed	20858428	create date:2010/09/23 | first author:Shaklee PM
Myosin heads contribute to the maintenance of filament order in relaxed rabbit muscle.	/pubmed/20858427	Bershitsky SY, Koubassova NA, Bennett PM, Ferenczi MA, Shestakov DA, Tsaturyan AK.	Biophys J. 2010 Sep 22;99(6):1827-34.	Biophys J. 2010	PubMed	citation	PMID:20858427	pubmed	20858427	create date:2010/09/23 | first author:Bershitsky SY
The stepping pattern of myosin X is adapted for processive motility on bundled actin.	/pubmed/20858426	Ricca BL, Rock RS.	Biophys J. 2010 Sep 22;99(6):1818-26.	Biophys J. 2010	PubMed	citation	PMID:20858426	pubmed	20858426	create date:2010/09/23 | first author:Ricca BL
Assembly of the m2 tetramer is strongly modulated by lipid chain length.	/pubmed/20858425	Schick S, Chen L, Li E, Lin J, Köper I, Hristova K.	Biophys J. 2010 Sep 22;99(6):1810-7.	Biophys J. 2010	PubMed	citation	PMID:20858425	pubmed	20858425	create date:2010/09/23 | first author:Schick S
Anesthetic binding in a pentameric ligand-gated ion channel: GLIC.	/pubmed/20858424	Chen Q, Cheng MH, Xu Y, Tang P.	Biophys J. 2010 Sep 22;99(6):1801-9.	Biophys J. 2010	PubMed	citation	PMID:20858424	pubmed	20858424	create date:2010/09/23 | first author:Chen Q
Fluctuations and the rate-limiting step of peptide-induced membrane leakage.	/pubmed/20858423	Mazzuca C, Orioni B, Coletta M, Formaggio F, Toniolo C, Maulucci G, De Spirito M, Pispisa B, Venanzi M, Stella L.	Biophys J. 2010 Sep 22;99(6):1791-800.	Biophys J. 2010	PubMed	citation	PMID:20858423	pubmed	20858423	create date:2010/09/23 | first author:Mazzuca C
Water under the BAR.	/pubmed/20858422	Lyman E, Cui H, Voth GA.	Biophys J. 2010 Sep 22;99(6):1783-90.	Biophys J. 2010	PubMed	citation	PMID:20858422	pubmed	20858422	create date:2010/09/23 | first author:Lyman E
Title	URL	Description	Details	ShortDetails	Resource	Type	Identifiers	Db	EntrezUID	Properties
Lipid polymorphism induced by surfactant peptide SP-B(1-25).	/pubmed/20858421	Farver RS, Mills FD, Antharam VC, Chebukati JN, Fanucci GE, Long JR.	Biophys J. 2010 Sep 22;99(6):1773-82.	Biophys J. 2010	PubMed	citation	PMID:20858421	pubmed	20858421	create date:2010/09/23 | first author:Farver RS
Structural role of the conserved cysteines in the dimerization of the viral transmembrane oncoprotein E5.	/pubmed/20858420	Windisch D, Hoffmann S, Afonin S, Vollmer S, Benamira S, Langer B, Bürck J, Muhle-Goll C, Ulrich AS.	Biophys J. 2010 Sep 22;99(6):1764-72.	Biophys J. 2010	PubMed	citation	PMID:20858420	pubmed	20858420	create date:2010/09/23 | first author:Windisch D
Cytochrome c-lipid interactions: new insights from resonance energy transfer.	/pubmed/20858419	Trusova VM, Gorbenko GP, Molotkovsky JG, Kinnunen PK.	Biophys J. 2010 Sep 22;99(6):1754-63.	Biophys J. 2010	PubMed	citation	PMID:20858419	pubmed	20858419	create date:2010/09/23 | first author:Trusova VM
Kinetic and energetic analysis of thermally activated TRPV1 channels.	/pubmed/20858418	Yao J, Liu B, Qin F.	Biophys J. 2010 Sep 22;99(6):1743-53.	Biophys J. 2010	PubMed	citation	PMID:20858418	pubmed	20858418	create date:2010/09/23 | first author:Yao J
Synthetic chloride-selective carbon nanotubes examined by using molecular and stochastic dynamics.	/pubmed/20858417	Hilder TA, Gordon D, Chung SH.	Biophys J. 2010 Sep 22;99(6):1734-42.	Biophys J. 2010	PubMed	citation	PMID:20858417	pubmed	20858417	create date:2010/09/23 | first author:Hilder TA
Cell blebbing and membrane area homeostasis in spreading and retracting cells.	/pubmed/20858416	Norman LL, Brugués J, Sengupta K, Sens P, Aranda-Espinoza H.	Biophys J. 2010 Sep 22;99(6):1726-33. Erratum in: Biophys J. 2010 Oct 20;99(8):2715. Brugés, Jan [corrected to Brugués, Jan].	Biophys J. 2010	PubMed	citation	PMID:20858416	pubmed	20858416	create date:2010/09/23 | first author:Norman LL
Membrane potential depolarization as a triggering mechanism for Vpu-mediated HIV-1 release.	/pubmed/20858415	Hsu K, Han J, Shinlapawittayatorn K, Deschenes I, Marbán E.	Biophys J. 2010 Sep 22;99(6):1718-25.	Biophys J. 2010	PubMed	citation	PMID:20858415	pubmed	20858415	create date:2010/09/23 | first author:Hsu K
Fluorescence anisotropy reveals order and disorder of protein domains in the nuclear pore complex.	/pubmed/20858414	Mattheyses AL, Kampmann M, Atkinson CE, Simon SM.	Biophys J. 2010 Sep 22;99(6):1706-17.	Biophys J. 2010	PubMed	citation	PMID:20858414	pubmed	20858414	create date:2010/09/23 | first author:Mattheyses AL
Coordination of the nuclear and cytoplasmic activities of p53 in response to DNA damage.	/pubmed/20858413	Pu T, Zhang XP, Liu F, Wang W.	Biophys J. 2010 Sep 22;99(6):1696-705.	Biophys J. 2010	PubMed	citation	PMID:20858413	pubmed	20858413	create date:2010/09/23 | first author:Pu T
The biophysical origin of traveling-wave dispersion in the cochlea.	/pubmed/20858412	Ramamoorthy S, Zha DJ, Nuttall AL.	Biophys J. 2010 Sep 22;99(6):1687-95.	Biophys J. 2010	PubMed	citation	PMID:20858412	pubmed	20858412	create date:2010/09/23 | first author:Ramamoorthy S
Fluorescence anisotropy of protein complexes in living cells.	/pubmed/20858411	Piston DW.	Biophys J. 2010 Sep 22;99(6):1685-6. No abstract available.	Biophys J. 2010	PubMed	citation	PMID:20858411	pubmed	20858411	create date:2010/09/23 | first author:Piston DW
Lipid bilayer domain fluctuations as a probe of membrane viscosity.	/pubmed/20858410	Camley BA, Esposito C, Baumgart T, Brown FL.	Biophys J. 2010 Sep 22;99(6):L44-6.	Biophys J. 2010	PubMed	citation	PMID:20858410	pubmed	20858410	create date:2010/09/23 | first author:Camley BA
Nonessential sites improve phosphorylation switch.	/pubmed/20858409	Wang L, Nie Q, Enciso G.	Biophys J. 2010 Sep 22;99(6):L41-3.	Biophys J. 2010	PubMed	citation	PMID:20858409	pubmed	20858409	create date:2010/09/23 | first author:Wang L
Probing structural transitions in the intrinsically disordered C-terminal domain of the measles virus nucleoprotein by vibrational spectroscopy of cyanylated cysteines.	/pubmed/20816082	Bischak CG, Longhi S, Snead DM, Costanzo S, Terrer E, Londergan CH.	Biophys J. 2010 Sep 8;99(5):1676-83.	Biophys J. 2010	PubMed	citation	PMID:20816082	pubmed	20816082	create date:2010/09/08 | first author:Bischak CG
Mechanics of microtubules: effects of protofilament orientation.	/pubmed/20816081	Donhauser ZJ, Jobs WB, Binka EC.	Biophys J. 2010 Sep 8;99(5):1668-75.	Biophys J. 2010	PubMed	citation	PMID:20816081	pubmed	20816081	create date:2010/09/08 | first author:Donhauser ZJ
Detecting protein aggregates on untreated human tissue samples by atomic force microscopy recognition imaging.	/pubmed/20816080	Creasey R, Sharma S, Craig JE, Gibson CT, Ebner A, Hinterdorfer P, Voelcker NH.	Biophys J. 2010 Sep 8;99(5):1660-7.	Biophys J. 2010	PubMed	citation	PMID:20816080	pubmed	20816080	create date:2010/09/08 | first author:Creasey R
Rationale for more diverse inhibitors in competition with substrates in HIV-1 protease.	/pubmed/20816079	Ozer N, Schiffer CA, Haliloglu T.	Biophys J. 2010 Sep 8;99(5):1650-9.	Biophys J. 2010	PubMed	citation	PMID:20816079	pubmed	20816079	create date:2010/09/08 | first author:Ozer N
A method for removing effects of nonspecific binding on the distribution of binding stoichiometries: application to mass spectroscopy data.	/pubmed/20816078	Shimon L, Sharon M, Horovitz A.	Biophys J. 2010 Sep 8;99(5):1645-9.	Biophys J. 2010	PubMed	citation	PMID:20816078	pubmed	20816078	create date:2010/09/08 | first author:Shimon L
Hydrophobic core formation and dehydration in protein folding studied by generalized-ensemble simulations.	/pubmed/20816077	Yoda T, Sugita Y, Okamoto Y.	Biophys J. 2010 Sep 8;99(5):1637-44.	Biophys J. 2010	PubMed	citation	PMID:20816077	pubmed	20816077	create date:2010/09/08 | first author:Yoda T
Refolding the engrailed homeodomain: structural basis for the accumulation of a folding intermediate.	/pubmed/20816076	McCully ME, Beck DA, Fersht AR, Daggett V.	Biophys J. 2010 Sep 8;99(5):1628-36.	Biophys J. 2010	PubMed	citation	PMID:20816076	pubmed	20816076	create date:2010/09/08 | first author:McCully ME
Complex unfolding kinetics of single-domain proteins in the presence of force.	/pubmed/20816075	Schlierf M, Yew ZT, Rief M, Paci E.	Biophys J. 2010 Sep 8;99(5):1620-7.	Biophys J. 2010	PubMed	citation	PMID:20816075	pubmed	20816075	create date:2010/09/08 | first author:Schlierf M
Modeling the hydration layer around proteins: HyPred.	/pubmed/20816074	Virtanen JJ, Makowski L, Sosnick TR, Freed KF.	Biophys J. 2010 Sep 8;99(5):1611-9.	Biophys J. 2010	PubMed	citation	PMID:20816074	pubmed	20816074	create date:2010/09/08 | first author:Virtanen JJ
Conformational exchange in a membrane transport protein is altered in protein crystals.	/pubmed/20816073	Freed DM, Horanyi PS, Wiener MC, Cafiso DS.	Biophys J. 2010 Sep 8;99(5):1604-10.	Biophys J. 2010	PubMed	citation	PMID:20816073	pubmed	20816073	create date:2010/09/08 | first author:Freed DM
An unusual hydrophobic core confers extreme flexibility to HEAT repeat proteins.	/pubmed/20816072	Kappel C, Zachariae U, Dölker N, Grubmüller H.	Biophys J. 2010 Sep 8;99(5):1596-603.	Biophys J. 2010	PubMed	citation	PMID:20816072	pubmed	20816072	create date:2010/09/08 | first author:Kappel C
Internal binding of halogenated phenols in dehaloperoxidase-hemoglobin inhibits peroxidase function.	/pubmed/20816071	Thompson MK, Davis MF, de Serrano V, Nicoletti FP, Howes BD, Smulevich G, Franzen S.	Biophys J. 2010 Sep 8;99(5):1586-95.	Biophys J. 2010	PubMed	citation	PMID:20816071	pubmed	20816071	create date:2010/09/08 | first author:Thompson MK
Charge state of the globular histone core controls stability of the nucleosome.	/pubmed/20816070	Fenley AT, Adams DA, Onufriev AV.	Biophys J. 2010 Sep 8;99(5):1577-85.	Biophys J. 2010	PubMed	citation	PMID:20816070	pubmed	20816070	create date:2010/09/08 | first author:Fenley AT
Predicting ion binding properties for RNA tertiary structures.	/pubmed/20816069	Tan ZJ, Chen SJ.	Biophys J. 2010 Sep 8;99(5):1565-76.	Biophys J. 2010	PubMed	citation	PMID:20816069	pubmed	20816069	create date:2010/09/08 | first author:Tan ZJ
Increased store-operated Ca2+ entry in skeletal muscle with reduced calsequestrin-1 expression.	/pubmed/20816068	Zhao X, Min CK, Ko JK, Parness J, Kim do H, Weisleder N, Ma J.	Biophys J. 2010 Sep 8;99(5):1556-64.	Biophys J. 2010	PubMed	citation	PMID:20816068	pubmed	20816068	create date:2010/09/08 | first author:Zhao X
The influence of myosin converter and relay domains on cross-bridge kinetics of Drosophila indirect flight muscle.	/pubmed/20816067	Yang C, Kaplan CN, Thatcher ML, Swank DM.	Biophys J. 2010 Sep 8;99(5):1546-55.	Biophys J. 2010	PubMed	citation	PMID:20816067	pubmed	20816067	create date:2010/09/08 | first author:Yang C
The vesicle trafficking protein Sar1 lowers lipid membrane rigidity.	/pubmed/20816066	Settles EI, Loftus AF, McKeown AN, Parthasarathy R.	Biophys J. 2010 Sep 8;99(5):1539-45.	Biophys J. 2010	PubMed	citation	PMID:20816066	pubmed	20816066	create date:2010/09/08 | first author:Settles EI
Chemical versus mechanical perturbations on the protonation state of arginine in complex lipid membranes: insights from microscopic pKa calculations.	/pubmed/20816065	Yoo J, Cui Q.	Biophys J. 2010 Sep 8;99(5):1529-38.	Biophys J. 2010	PubMed	citation	PMID:20816065	pubmed	20816065	create date:2010/09/08 | first author:Yoo J
Self-reproduction of fatty acid vesicles: a combined experimental and simulation study.	/pubmed/20816064	Markvoort AJ, Pfleger N, Staffhorst R, Hilbers PA, van Santen RA, Killian JA, de Kruijff B.	Biophys J. 2010 Sep 8;99(5):1520-8.	Biophys J. 2010	PubMed	citation	PMID:20816064	pubmed	20816064	create date:2010/09/08 | first author:Markvoort AJ
Designed fluorescent probes reveal interactions between amyloid-beta(1-40) peptides and GM1 gangliosides in micelles and lipid vesicles.	/pubmed/20816063	Mikhalyov I, Olofsson A, Gröbner G, Johansson LB.	Biophys J. 2010 Sep 8;99(5):1510-9.	Biophys J. 2010	PubMed	citation	PMID:20816063	pubmed	20816063	create date:2010/09/08 | first author:Mikhalyov I
Equivalent aqueous phase modulation of domain segregation in myelin monolayers and bilayer vesicles.	/pubmed/20816062	Oliveira RG, Schneck E, Funari SS, Tanaka M, Maggio B.	Biophys J. 2010 Sep 8;99(5):1500-9.	Biophys J. 2010	PubMed	citation	PMID:20816062	pubmed	20816062	create date:2010/09/08 | first author:Oliveira RG
Two-dimensional continuum percolation threshold for diffusing particles of nonzero radius.	/pubmed/20816061	Saxton MJ.	Biophys J. 2010 Sep 8;99(5):1490-9.	Biophys J. 2010	PubMed	citation	PMID:20816061	pubmed	20816061	create date:2010/09/08 | first author:Saxton MJ
Lateral diffusion of membrane proteins: consequences of hydrophobic mismatch and lipid composition.	/pubmed/20816060	Ramadurai S, Duurkens R, Krasnikov VV, Poolman B.	Biophys J. 2010 Sep 8;99(5):1482-9.	Biophys J. 2010	PubMed	citation	PMID:20816060	pubmed	20816060	create date:2010/09/08 | first author:Ramadurai S
Effects of beta-cyclodextrin on the structure of sphingomyelin/cholesterol model membranes.	/pubmed/20816059	Jablin MS, Flasiński M, Dubey M, Ratnaweera DR, Broniatowski M, Dynarowicz-Łatka P, Majewski J.	Biophys J. 2010 Sep 8;99(5):1475-81.	Biophys J. 2010	PubMed	citation	PMID:20816059	pubmed	20816059	create date:2010/09/08 | first author:Jablin MS
Structure and dynamics of the membrane-bound form of Pf1 coat protein: implications of structural rearrangement for virus assembly.	/pubmed/20816058	Park SH, Marassi FM, Black D, Opella SJ.	Biophys J. 2010 Sep 8;99(5):1465-74.	Biophys J. 2010	PubMed	citation	PMID:20816058	pubmed	20816058	create date:2010/09/08 | first author:Park SH
Interpretation of 2H-NMR experiments on the orientation of the transmembrane helix WALP23 by computer simulations.	/pubmed/20816057	Monticelli L, Tieleman DP, Fuchs PF.	Biophys J. 2010 Sep 8;99(5):1455-64.	Biophys J. 2010	PubMed	citation	PMID:20816057	pubmed	20816057	create date:2010/09/08 | first author:Monticelli L
Influence of hydrophobic mismatch and amino acid composition on the lateral diffusion of transmembrane peptides.	/pubmed/20816056	Ramadurai S, Holt A, Schäfer LV, Krasnikov VV, Rijkers DT, Marrink SJ, Killian JA, Poolman B.	Biophys J. 2010 Sep 8;99(5):1447-54.	Biophys J. 2010	PubMed	citation	PMID:20816056	pubmed	20816056	create date:2010/09/08 | first author:Ramadurai S
Characterizing single-channel behavior of GluA3 receptors.	/pubmed/20816055	Poon K, Nowak LM, Oswald RE.	Biophys J. 2010 Sep 8;99(5):1437-46.	Biophys J. 2010	PubMed	citation	PMID:20816055	pubmed	20816055	create date:2010/09/08 | first author:Poon K
Kinetics and regulation of mammalian NADH-ubiquinone oxidoreductase (Complex I).	/pubmed/20816054	Chen X, Qi F, Dash RK, Beard DA.	Biophys J. 2010 Sep 8;99(5):1426-36.	Biophys J. 2010	PubMed	citation	PMID:20816054	pubmed	20816054	create date:2010/09/08 | first author:Chen X
Identification of the third Na+ site and the sequence of extracellular binding events in the glutamate transporter.	/pubmed/20816053	Huang Z, Tajkhorshid E.	Biophys J. 2010 Sep 8;99(5):1416-25.	Biophys J. 2010	PubMed	citation	PMID:20816053	pubmed	20816053	create date:2010/09/08 | first author:Huang Z
So little source, so much sink: requirements for afterdepolarizations to propagate in tissue.	/pubmed/20816052	Xie Y, Sato D, Garfinkel A, Qu Z, Weiss JN.	Biophys J. 2010 Sep 8;99(5):1408-15.	Biophys J. 2010	PubMed	citation	PMID:20816052	pubmed	20816052	create date:2010/09/08 | first author:Xie Y
Cholesterol depletion mimics the effect of cytoskeletal destabilization on membrane dynamics of the serotonin1A receptor: A zFCS study.	/pubmed/20816051	Ganguly S, Chattopadhyay A.	Biophys J. 2010 Sep 8;99(5):1397-407.	Biophys J. 2010	PubMed	citation	PMID:20816051	pubmed	20816051	create date:2010/09/08 | first author:Ganguly S
Temperature modulation of integrin-mediated cell adhesion.	/pubmed/20816050	Rico F, Chu C, Abdulreda MH, Qin Y, Moy VT.	Biophys J. 2010 Sep 8;99(5):1387-96.	Biophys J. 2010	PubMed	citation	PMID:20816050	pubmed	20816050	create date:2010/09/08 | first author:Rico F
Control of Ca2+ release by action potential configuration in normal and failing murine cardiomyocytes.	/pubmed/20816049	Louch WE, Hake J, Jølle GF, Mørk HK, Sjaastad I, Lines GT, Sejersted OM.	Biophys J. 2010 Sep 8;99(5):1377-86.	Biophys J. 2010	PubMed	citation	PMID:20816049	pubmed	20816049	create date:2010/09/08 | first author:Louch WE
Analysis of microscopic parameters of single-particle trajectories in neurons.	/pubmed/20816048	Burlakov VM, Taylor R, Koerner J, Emptage N.	Biophys J. 2010 Sep 8;99(5):1368-76.	Biophys J. 2010	PubMed	citation	PMID:20816048	pubmed	20816048	create date:2010/09/08 | first author:Burlakov VM
Localization microscopy reveals expression-dependent parameters of chromatin nanostructure.	/pubmed/20816047	Bohn M, Diesinger P, Kaufmann R, Weiland Y, Müller P, Gunkel M, von Ketteler A, Lemmer P, Hausmann M, Heermann DW, Cremer C.	Biophys J. 2010 Sep 8;99(5):1358-67.	Biophys J. 2010	PubMed	citation	PMID:20816047	pubmed	20816047	create date:2010/09/08 | first author:Bohn M
Exploring the paths of (virus) assembly.	/pubmed/20816046	Moisant P, Neeman H, Zlotnick A.	Biophys J. 2010 Sep 8;99(5):1350-7.	Biophys J. 2010	PubMed	citation	PMID:20816046	pubmed	20816046	create date:2010/09/08 | first author:Moisant P
Title	URL	Description	Details	ShortDetails	Resource	Type	Identifiers	Db	EntrezUID	Properties
Diffusion of particles in the extracellular matrix: the effect of repulsive electrostatic interactions.	/pubmed/20816045	Stylianopoulos T, Poh MZ, Insin N, Bawendi MG, Fukumura D, Munn LL, Jain RK.	Biophys J. 2010 Sep 8;99(5):1342-9.	Biophys J. 2010	PubMed	citation	PMID:20816045	pubmed	20816045	create date:2010/09/08 | first author:Stylianopoulos T
Catch-bond behavior of bacteria binding by slip bonds.	/pubmed/20816044	Björnham O, Axner O.	Biophys J. 2010 Sep 8;99(5):1331-41.	Biophys J. 2010	PubMed	citation	PMID:20816044	pubmed	20816044	create date:2010/09/08 | first author:Björnham O
Contribution of long-range interactions to the secondary structure of an unfolded globin.	/pubmed/20816043	Fedyukina DV, Rajagopalan S, Sekhar A, Fulmer EC, Eun YJ, Cavagnero S.	Biophys J. 2010 Sep 8;99(5):L37-9.	Biophys J. 2010	PubMed	citation	PMID:20816043	pubmed	20816043	create date:2010/09/08 | first author:Fedyukina DV
Anomalous diffusion reports on the interaction of misfolded proteins with the quality control machinery in the endoplasmic reticulum.	/pubmed/20713018	Malchus N, Weiss M.	Biophys J. 2010 Aug 9;99(4):1321-8.	Biophys J. 2010	PubMed	citation	PMID:20713018	pubmed	20713018	create date:2010/08/18 | first author:Malchus N
Mapping dynamic protein interactions to insulin secretory granule behavior with TIRF-FRET.	/pubmed/20713017	Lam AD, Ismail S, Wu R, Yizhar O, Passmore DR, Ernst SA, Stuenkel EL.	Biophys J. 2010 Aug 9;99(4):1311-20.	Biophys J. 2010	PubMed	citation	PMID:20713017	pubmed	20713017	create date:2010/08/18 | first author:Lam AD
Dynamic superresolution imaging of endogenous proteins on living cells at ultra-high density.	/pubmed/20713016	Giannone G, Hosy E, Levet F, Constals A, Schulze K, Sobolevsky AI, Rosconi MP, Gouaux E, Tampé R, Choquet D, Cognet L.	Biophys J. 2010 Aug 9;99(4):1303-10.	Biophys J. 2010	PubMed	citation	PMID:20713016	pubmed	20713016	create date:2010/08/18 | first author:Giannone G
Quantitative guidelines for force calibration through spectral analysis of magnetic tweezers data.	/pubmed/20713015	te Velthuis AJ, Kerssemakers JW, Lipfert J, Dekker NH.	Biophys J. 2010 Aug 9;99(4):1292-302.	Biophys J. 2010	PubMed	citation	PMID:20713015	pubmed	20713015	create date:2010/08/18 | first author:te Velthuis AJ
Microfiberoptic measurement of extracellular space volume in brain and tumor slices based on fluorescent dye partitioning.	/pubmed/20713014	Zhang H, Verkman AS.	Biophys J. 2010 Aug 9;99(4):1284-91.	Biophys J. 2010	PubMed	citation	PMID:20713014	pubmed	20713014	create date:2010/08/18 | first author:Zhang H
Three-color spectral FRET microscopy localizes three interacting proteins in living cells.	/pubmed/20713013	Sun Y, Wallrabe H, Booker CF, Day RN, Periasamy A.	Biophys J. 2010 Aug 9;99(4):1274-83.	Biophys J. 2010	PubMed	citation	PMID:20713013	pubmed	20713013	create date:2010/08/18 | first author:Sun Y
Development of cellular magnetic dipoles in magnetotactic bacteria.	/pubmed/20713012	Faivre D, Fischer A, Garcia-Rubio I, Mastrogiacomo G, Gehring AU.	Biophys J. 2010 Aug 9;99(4):1268-73.	Biophys J. 2010	PubMed	citation	PMID:20713012	pubmed	20713012	create date:2010/08/18 | first author:Faivre D
In situ muGISAXS: II. Thaumatin crystal growth kinetic.	/pubmed/20713011	Gebhardt R, Pechkova E, Riekel C, Nicolini C.	Biophys J. 2010 Aug 9;99(4):1262-7. Erratum in: Biophys J. 2010 Dec 15;99(12):4078.	Biophys J. 2010	PubMed	citation	PMID:20713011	pubmed	20713011	create date:2010/08/18 | first author:Gebhardt R
In situ muGISAXS: I. Experimental setup for submicron study of protein nucleation and growth.	/pubmed/20713010	Gebhardt R, Pechkova E, Riekel C, Nicolini C.	Biophys J. 2010 Aug 9;99(4):1256-61. Erratum in: Biophys J. 2010 Dec 15;99(12):4078.	Biophys J. 2010	PubMed	citation	PMID:20713010	pubmed	20713010	create date:2010/08/18 | first author:Gebhardt R
Solid-state NMR spectroscopy of membrane-associated myelin basic protein--conformation and dynamics of an immunodominant epitope.	/pubmed/20713009	Ahmed MA, Bamm VV, Harauz G, Ladizhansky V.	Biophys J. 2010 Aug 9;99(4):1247-55.	Biophys J. 2010	PubMed	citation	PMID:20713009	pubmed	20713009	create date:2010/08/18 | first author:Ahmed MA
A yeast toxic mutant of HET-s((218-289)) prion displays alternative intermediates of amyloidogenesis.	/pubmed/20713008	Berthelot K, Lecomte S, Géan J, Immel F, Cullin C.	Biophys J. 2010 Aug 9;99(4):1239-46.	Biophys J. 2010	PubMed	citation	PMID:20713008	pubmed	20713008	create date:2010/08/18 | first author:Berthelot K
Asymmetry as the key to clathrin cage assembly.	/pubmed/20713007	den Otter WK, Renes MR, Briels WJ.	Biophys J. 2010 Aug 9;99(4):1231-8.	Biophys J. 2010	PubMed	citation	PMID:20713007	pubmed	20713007	create date:2010/08/18 | first author:den Otter WK
Chemomechanical regulation of SNARE proteins studied with molecular dynamics simulations.	/pubmed/20713006	Bock LV, Hutchings B, Grubmüller H, Woodbury DJ.	Biophys J. 2010 Aug 9;99(4):1221-30.	Biophys J. 2010	PubMed	citation	PMID:20713006	pubmed	20713006	create date:2010/08/18 | first author:Bock LV
Mechanism of cohesin loading onto chromosomes: a conformational dynamics study.	/pubmed/20713005	Kurkcuoglu O, Bates PA.	Biophys J. 2010 Aug 9;99(4):1212-20.	Biophys J. 2010	PubMed	citation	PMID:20713005	pubmed	20713005	create date:2010/08/18 | first author:Kurkcuoglu O
Facilitated DNA search by multidomain transcription factors: cross talk via a flexible linker.	/pubmed/20713004	Vuzman D, Polonsky M, Levy Y.	Biophys J. 2010 Aug 9;99(4):1202-11.	Biophys J. 2010	PubMed	citation	PMID:20713004	pubmed	20713004	create date:2010/08/18 | first author:Vuzman D
The mechanism of VWF-mediated platelet GPIbalpha binding.	/pubmed/20713003	Auton M, Zhu C, Cruz MA.	Biophys J. 2010 Aug 9;99(4):1192-201.	Biophys J. 2010	PubMed	citation	PMID:20713003	pubmed	20713003	create date:2010/08/18 | first author:Auton M
Flow-induced beta-hairpin folding of the glycoprotein Ibalpha beta-switch.	/pubmed/20713002	Zou X, Liu Y, Chen Z, Cárdenas-Jirón GI, Schulten K.	Biophys J. 2010 Aug 9;99(4):1182-91.	Biophys J. 2010	PubMed	citation	PMID:20713002	pubmed	20713002	create date:2010/08/18 | first author:Zou X
Squeezing protein shells: how continuum elastic models, molecular dynamics simulations, and experiments coalesce at the nanoscale.	/pubmed/20713001	Roos WH, Gibbons MM, Arkhipov A, Uetrecht C, Watts NR, Wingfield PT, Steven AC, Heck AJ, Schulten K, Klug WS, Wuite GJ.	Biophys J. 2010 Aug 9;99(4):1175-81.	Biophys J. 2010	PubMed	citation	PMID:20713001	pubmed	20713001	create date:2010/08/18 | first author:Roos WH
Triphasic force dependence of E-selectin/ligand dissociation governs cell rolling under flow.	/pubmed/20713000	Wayman AM, Chen W, McEver RP, Zhu C.	Biophys J. 2010 Aug 9;99(4):1166-74.	Biophys J. 2010	PubMed	citation	PMID:20713000	pubmed	20713000	create date:2010/08/18 | first author:Wayman AM
Thermal and structural stability of adsorbed proteins.	/pubmed/20712999	Sharma S, Berne BJ, Kumar SK.	Biophys J. 2010 Aug 9;99(4):1157-65.	Biophys J. 2010	PubMed	citation	PMID:20712999	pubmed	20712999	create date:2010/08/18 | first author:Sharma S
The microrheology of sickle hemoglobin gels.	/pubmed/20712998	Zakharov MN, Aprelev A, Turner MS, Ferrone FA.	Biophys J. 2010 Aug 9;99(4):1149-56.	Biophys J. 2010	PubMed	citation	PMID:20712998	pubmed	20712998	create date:2010/08/18 | first author:Zakharov MN
Bending the rules of transcriptional repression: tightly looped DNA directly represses T7 RNA polymerase.	/pubmed/20712997	Lionberger TA, Meyhöfer E.	Biophys J. 2010 Aug 9;99(4):1139-48.	Biophys J. 2010	PubMed	citation	PMID:20712997	pubmed	20712997	create date:2010/08/18 | first author:Lionberger TA
Modeling smooth muscle myosin's two heads: long-lived enzymatic roles and phosphorylation-dependent equilibria.	/pubmed/20712996	Walcott S, Warshaw DM.	Biophys J. 2010 Aug 9;99(4):1129-38.	Biophys J. 2010	PubMed	citation	PMID:20712996	pubmed	20712996	create date:2010/08/18 | first author:Walcott S
Cholesterol displaces palmitoylceramide from its tight packing with palmitoylsphingomyelin in the absence of a liquid-disordered phase.	/pubmed/20712995	Busto JV, Sot J, Requejo-Isidro J, Goñi FM, Alonso A.	Biophys J. 2010 Aug 9;99(4):1119-28.	Biophys J. 2010	PubMed	citation	PMID:20712995	pubmed	20712995	create date:2010/08/18 | first author:Busto JV
Phosphatidylinositol-4,5-bisphosphate (PIP(2)) stabilizes the open pore conformation of the Kv11.1 (hERG) channel.	/pubmed/20712994	Rodriguez N, Amarouch MY, Montnach J, Piron J, Labro AJ, Charpentier F, Mérot J, Baró I, Loussouarn G.	Biophys J. 2010 Aug 9;99(4):1110-8.	Biophys J. 2010	PubMed	citation	PMID:20712994	pubmed	20712994	create date:2010/08/18 | first author:Rodriguez N
Ion-dependent dynamics of DNA ejections for bacteriophage lambda.	/pubmed/20712993	Wu D, Van Valen D, Hu Q, Phillips R.	Biophys J. 2010 Aug 9;99(4):1101-9.	Biophys J. 2010	PubMed	citation	PMID:20712993	pubmed	20712993	create date:2010/08/18 | first author:Wu D
Actin filament length tunes elasticity of flexibly cross-linked actin networks.	/pubmed/20712992	Kasza KE, Broedersz CP, Koenderink GH, Lin YC, Messner W, Millman EA, Nakamura F, Stossel TP, Mackintosh FC, Weitz DA.	Biophys J. 2010 Aug 9;99(4):1091-100.	Biophys J. 2010	PubMed	citation	PMID:20712992	pubmed	20712992	create date:2010/08/18 | first author:Kasza KE
A mechanochemical model explains interactions between cortical microtubules in plants.	/pubmed/20712991	Allard JF, Ambrose JC, Wasteneys GO, Cytrynbaum EN.	Biophys J. 2010 Aug 9;99(4):1082-90.	Biophys J. 2010	PubMed	citation	PMID:20712991	pubmed	20712991	create date:2010/08/18 | first author:Allard JF
A molecular dynamics investigation of vinculin activation.	/pubmed/20712990	Golji J, Mofrad MR.	Biophys J. 2010 Aug 9;99(4):1073-81.	Biophys J. 2010	PubMed	citation	PMID:20712990	pubmed	20712990	create date:2010/08/18 | first author:Golji J
Tectorial membrane morphological variation: effects upon stimulus frequency otoacoustic emissions.	/pubmed/20712989	Bergevin C, Velenovsky DS, Bonine KE.	Biophys J. 2010 Aug 9;99(4):1064-72.	Biophys J. 2010	PubMed	citation	PMID:20712989	pubmed	20712989	create date:2010/08/18 | first author:Bergevin C
RhoA regulates calcium-independent periodic contractions of the cell cortex.	/pubmed/20712988	Costigliola N, Kapustina MT, Weinreb GE, Monteith A, Rajfur Z, Elston TC, Jacobson K.	Biophys J. 2010 Aug 9;99(4):1053-63.	Biophys J. 2010	PubMed	citation	PMID:20712988	pubmed	20712988	create date:2010/08/18 | first author:Costigliola N
A microscopic formulation for the actin-driven motion of listeria in curved paths.	/pubmed/20712987	Lin Y, Shenoy VB, Hu B, Bai L.	Biophys J. 2010 Aug 9;99(4):1043-52.	Biophys J. 2010	PubMed	citation	PMID:20712987	pubmed	20712987	create date:2010/08/18 | first author:Lin Y
Architecture-dependent robustness and bistability in a class of genetic circuits.	/pubmed/20712986	Zhang J, Yuan Z, Li HX, Zhou T.	Biophys J. 2010 Aug 9;99(4):1034-42.	Biophys J. 2010	PubMed	citation	PMID:20712986	pubmed	20712986	create date:2010/08/18 | first author:Zhang J
Gating of two mechanoelectrical transducer channels associated with a single tip link.	/pubmed/20712985	Sul B, Iwasa KH.	Biophys J. 2010 Aug 9;99(4):1027-33.	Biophys J. 2010	PubMed	citation	PMID:20712985	pubmed	20712985	create date:2010/08/18 | first author:Sul B
Hydrodynamics of sperm cells near surfaces.	/pubmed/20712984	Elgeti J, Kaupp UB, Gompper G.	Biophys J. 2010 Aug 9;99(4):1018-26.	Biophys J. 2010	PubMed	citation	PMID:20712984	pubmed	20712984	create date:2010/08/18 | first author:Elgeti J
The effects of replacing Sst2 with the heterologous RGS4 on polarization and mating in yeast.	/pubmed/20712983	Tanaka H, Yi TM.	Biophys J. 2010 Aug 9;99(4):1007-17.	Biophys J. 2010	PubMed	citation	PMID:20712983	pubmed	20712983	create date:2010/08/18 | first author:Tanaka H
Mitochondrial free [Ca2+] increases during ATP/ADP antiport and ADP phosphorylation: exploration of mechanisms.	/pubmed/20712982	Haumann J, Dash RK, Stowe DF, Boelens AD, Beard DA, Camara AK.	Biophys J. 2010 Aug 9;99(4):997-1006. Erratum in: Biophys J. 2010 Dec 15;99(12):4078.	Biophys J. 2010	PubMed	citation	PMID:20712982	pubmed	20712982	create date:2010/08/18 | first author:Haumann J
High mobility of bicoid captured by fluorescence correlation spectroscopy: implication for the rapid establishment of its gradient.	/pubmed/20712981	Abu-Arish A, Porcher A, Czerwonka A, Dostatni N, Fradin C.	Biophys J. 2010 Aug 9;99(4):L33-5.	Biophys J. 2010	PubMed	citation	PMID:20712981	pubmed	20712981	create date:2010/08/18 | first author:Abu-Arish A
Role of cytoskeleton in controlling the disorder strength of cellular nanoscale architecture.	/pubmed/20682278	Damania D, Subramanian H, Tiwari AK, Stypula Y, Kunte D, Pradhan P, Roy HK, Backman V.	Biophys J. 2010 Aug 4;99(3):989-96.	Biophys J. 2010	PubMed	citation	PMID:20682278	pubmed	20682278	create date:2010/08/05 | first author:Damania D
Brightness analysis by Z-scan fluorescence fluctuation spectroscopy for the study of protein interactions within living cells.	/pubmed/20682277	Macdonald PJ, Chen Y, Wang X, Chen Y, Mueller JD.	Biophys J. 2010 Aug 4;99(3):979-88.	Biophys J. 2010	PubMed	citation	PMID:20682277	pubmed	20682277	create date:2010/08/05 | first author:Macdonald PJ
Microimaging of oxygen concentration near live photosynthetic cells by electron spin resonance.	/pubmed/20682276	Halevy R, Tormyshev V, Blank A.	Biophys J. 2010 Aug 4;99(3):971-8.	Biophys J. 2010	PubMed	citation	PMID:20682276	pubmed	20682276	create date:2010/08/05 | first author:Halevy R
Optimizing methods to recover absolute FRET efficiency from immobilized single molecules.	/pubmed/20682275	McCann JJ, Choi UB, Zheng L, Weninger K, Bowen ME.	Biophys J. 2010 Aug 4;99(3):961-70.	Biophys J. 2010	PubMed	citation	PMID:20682275	pubmed	20682275	create date:2010/08/05 | first author:McCann JJ
Quantitative imaging of human red blood cells infected with Plasmodium falciparum.	/pubmed/20682274	Esposito A, Choimet JB, Skepper JN, Mauritz JM, Lew VL, Kaminski CF, Tiffert T.	Biophys J. 2010 Aug 4;99(3):953-60.	Biophys J. 2010	PubMed	citation	PMID:20682274	pubmed	20682274	create date:2010/08/05 | first author:Esposito A
Acrylonitrile quenching of trp phosphorescence in proteins: a probe of the internal flexibility of the globular fold.	/pubmed/20682273	Strambini GB, Gonnelli M.	Biophys J. 2010 Aug 4;99(3):944-52.	Biophys J. 2010	PubMed	citation	PMID:20682273	pubmed	20682273	create date:2010/08/05 | first author:Strambini GB
Manipulation of conformational change in proteins by single-residue perturbations.	/pubmed/20682272	Atilgan C, Gerek ZN, Ozkan SB, Atilgan AR.	Biophys J. 2010 Aug 4;99(3):933-43.	Biophys J. 2010	PubMed	citation	PMID:20682272	pubmed	20682272	create date:2010/08/05 | first author:Atilgan C
Uncovering specific electrostatic interactions in the denatured states of proteins.	/pubmed/20682271	Shen JK.	Biophys J. 2010 Aug 4;99(3):924-32.	Biophys J. 2010	PubMed	citation	PMID:20682271	pubmed	20682271	create date:2010/08/05 | first author:Shen JK
Attractive protein-polymer interactions markedly alter the effect of macromolecular crowding on protein association equilibria.	/pubmed/20682270	Jiao M, Li HT, Chen J, Minton AP, Liang Y.	Biophys J. 2010 Aug 4;99(3):914-23. Erratum in: Biophys J. 2011 Jan 5;100(1):269.	Biophys J. 2010	PubMed	citation	PMID:20682270	pubmed	20682270	create date:2010/08/05 | first author:Jiao M
Title	URL	Description	Details	ShortDetails	Resource	Type	Identifiers	Db	EntrezUID	Properties
Construction, MD simulation, and hydrodynamic validation of an all-atom model of a monoclonal IgG antibody.	/pubmed/20682269	Brandt JP, Patapoff TW, Aragon SR.	Biophys J. 2010 Aug 4;99(3):905-13.	Biophys J. 2010	PubMed	citation	PMID:20682269	pubmed	20682269	create date:2010/08/05 | first author:Brandt JP
Casein kinase 2 beta-subunit is a regulator of bone morphogenetic protein 2 signaling.	/pubmed/20682268	Bragdon B, Thinakaran S, Moseychuk O, King D, Young K, Litchfield DW, Petersen NO, Nohe A.	Biophys J. 2010 Aug 4;99(3):897-904.	Biophys J. 2010	PubMed	citation	PMID:20682268	pubmed	20682268	create date:2010/08/05 | first author:Bragdon B
Experimental evolution of adenylate kinase reveals contrasting strategies toward protein thermostability.	/pubmed/20682267	Miller C, Davlieva M, Wilson C, White KI, Couñago R, Wu G, Myers JC, Wittung-Stafshede P, Shamoo Y.	Biophys J. 2010 Aug 4;99(3):887-96.	Biophys J. 2010	PubMed	citation	PMID:20682267	pubmed	20682267	create date:2010/08/05 | first author:Miller C
Revisiting the association of cationic groove-binding drugs to DNA using a Poisson-Boltzmann approach.	/pubmed/20682266	Fenley MO, Harris RC, Jayaram B, Boschitsch AH.	Biophys J. 2010 Aug 4;99(3):879-86.	Biophys J. 2010	PubMed	citation	PMID:20682266	pubmed	20682266	create date:2010/08/05 | first author:Fenley MO
Free energy calculations reveal rotating-ratchet mechanism for DNA supercoil relaxation by topoisomerase IB and its inhibition.	/pubmed/20682265	Wereszczynski J, Andricioaei I.	Biophys J. 2010 Aug 4;99(3):869-78.	Biophys J. 2010	PubMed	citation	PMID:20682265	pubmed	20682265	create date:2010/08/05 | first author:Wereszczynski J
Electron microscopy and persistence length analysis of semi-rigid smooth muscle tropomyosin strands.	/pubmed/20682264	Sousa D, Cammarato A, Jang K, Graceffa P, Tobacman LS, Li XE, Lehman W.	Biophys J. 2010 Aug 4;99(3):862-8.	Biophys J. 2010	PubMed	citation	PMID:20682264	pubmed	20682264	create date:2010/08/05 | first author:Sousa D
Noninvasive measurements of integrin microclustering under altered membrane cholesterol levels.	/pubmed/20682263	Dibya D, Arora N, Smith EA.	Biophys J. 2010 Aug 4;99(3):853-61.	Biophys J. 2010	PubMed	citation	PMID:20682263	pubmed	20682263	create date:2010/08/05 | first author:Dibya D
Cell membrane tethers generate mechanical force in response to electrical stimulation.	/pubmed/20682262	Brownell WE, Qian F, Anvari B.	Biophys J. 2010 Aug 4;99(3):845-52.	Biophys J. 2010	PubMed	citation	PMID:20682262	pubmed	20682262	create date:2010/08/05 | first author:Brownell WE
Material properties of lipid microdomains: force-volume imaging study of the effect of cholesterol on lipid microdomain rigidity.	/pubmed/20682261	An H, Nussio MR, Huson MG, Voelcker NH, Shapter JG.	Biophys J. 2010 Aug 4;99(3):834-44.	Biophys J. 2010	PubMed	citation	PMID:20682261	pubmed	20682261	create date:2010/08/05 | first author:An H
Molecular dynamics simulations of mixed acidic/zwitterionic phospholipid bilayers.	/pubmed/20682260	Broemstrup T, Reuter N.	Biophys J. 2010 Aug 4;99(3):825-33.	Biophys J. 2010	PubMed	citation	PMID:20682260	pubmed	20682260	create date:2010/08/05 | first author:Broemstrup T
Contribution of membrane elastic energy to rhodopsin function.	/pubmed/20682259	Soubias O, Teague WE Jr, Hines KG, Mitchell DC, Gawrisch K.	Biophys J. 2010 Aug 4;99(3):817-24.	Biophys J. 2010	PubMed	citation	PMID:20682259	pubmed	20682259	create date:2010/08/05 | first author:Soubias O
Curling and local shape changes of red blood cell membranes driven by cytoskeletal reorganization.	/pubmed/20682258	Kabaso D, Shlomovitz R, Auth T, Lew VL, Gov NS.	Biophys J. 2010 Aug 4;99(3):808-16.	Biophys J. 2010	PubMed	citation	PMID:20682258	pubmed	20682258	create date:2010/08/05 | first author:Kabaso D
Linking the acetylcholine receptor-channel agonist-binding sites with the gate.	/pubmed/20682257	Cadugan DJ, Auerbach A.	Biophys J. 2010 Aug 4;99(3):798-807.	Biophys J. 2010	PubMed	citation	PMID:20682257	pubmed	20682257	create date:2010/08/05 | first author:Cadugan DJ
Atomic force microscopy reveals the alternating subunit arrangement of the TRPP2-TRPV4 heterotetramer.	/pubmed/20682256	Stewart AP, Smith GD, Sandford RN, Edwardson JM.	Biophys J. 2010 Aug 4;99(3):790-7.	Biophys J. 2010	PubMed	citation	PMID:20682256	pubmed	20682256	create date:2010/08/05 | first author:Stewart AP
Polymer partitioning and ion selectivity suggest asymmetrical shape for the membrane pore formed by epsilon toxin.	/pubmed/20682255	Nestorovich EM, Karginov VA, Bezrukov SM.	Biophys J. 2010 Aug 4;99(3):782-9.	Biophys J. 2010	PubMed	citation	PMID:20682255	pubmed	20682255	create date:2010/08/05 | first author:Nestorovich EM
Interactions of mitochondrial presequence peptides with the mitochondrial outer membrane preprotein translocase TOM.	/pubmed/20682254	Romero-Ruiz M, Mahendran KR, Eckert R, Winterhalter M, Nussberger S.	Biophys J. 2010 Aug 4;99(3):774-81.	Biophys J. 2010	PubMed	citation	PMID:20682254	pubmed	20682254	create date:2010/08/05 | first author:Romero-Ruiz M
Irregularly appearing early afterdepolarizations in cardiac myocytes: random fluctuations or dynamical chaos?	/pubmed/20682253	Sato D, Xie LH, Nguyen TP, Weiss JN, Qu Z.	Biophys J. 2010 Aug 4;99(3):765-73.	Biophys J. 2010	PubMed	citation	PMID:20682253	pubmed	20682253	create date:2010/08/05 | first author:Sato D
Sodium-calcium exchange is essential for effective triggering of calcium release in mouse heart.	/pubmed/20682252	Neco P, Rose B, Huynh N, Zhang R, Bridge JH, Philipson KD, Goldhaber JI.	Biophys J. 2010 Aug 4;99(3):755-64.	Biophys J. 2010	PubMed	citation	PMID:20682252	pubmed	20682252	create date:2010/08/05 | first author:Neco P
Distribution of electromechanical delay in the heart: insights from a three-dimensional electromechanical model.	/pubmed/20682251	Gurev V, Constantino J, Rice JJ, Trayanova NA.	Biophys J. 2010 Aug 4;99(3):745-54.	Biophys J. 2010	PubMed	citation	PMID:20682251	pubmed	20682251	create date:2010/08/05 | first author:Gurev V
Rbx1 flexible linker facilitates cullin-RING ligase function before neddylation and after deneddylation.	/pubmed/20682250	Liu J, Nussinov R.	Biophys J. 2010 Aug 4;99(3):736-44.	Biophys J. 2010	PubMed	citation	PMID:20682250	pubmed	20682250	create date:2010/08/05 | first author:Liu J
Providing positional information with active transport on dynamic microtubules.	/pubmed/20682249	Tischer C, Ten Wolde PR, Dogterom M.	Biophys J. 2010 Aug 4;99(3):726-35.	Biophys J. 2010	PubMed	citation	PMID:20682249	pubmed	20682249	create date:2010/08/05 | first author:Tischer C
Modelling spatially regulated beta-catenin dynamics and invasion in intestinal crypts.	/pubmed/20682248	Murray PJ, Kang JW, Mirams GR, Shin SY, Byrne HM, Maini PK, Cho KH.	Biophys J. 2010 Aug 4;99(3):716-25.	Biophys J. 2010	PubMed	citation	PMID:20682248	pubmed	20682248	create date:2010/08/05 | first author:Murray PJ
Quantifying a pathway: kinetic analysis of actin dendritic nucleation.	/pubmed/20682247	Kraikivski P, Slepchenko BM.	Biophys J. 2010 Aug 4;99(3):708-15.	Biophys J. 2010	PubMed	citation	PMID:20682247	pubmed	20682247	create date:2010/08/05 | first author:Kraikivski P
Shaping a morphogen gradient for positional precision.	/pubmed/20682246	He F, Saunders TE, Wen Y, Cheung D, Jiao R, ten Wolde PR, Howard M, Ma J.	Biophys J. 2010 Aug 4;99(3):697-707.	Biophys J. 2010	PubMed	citation	PMID:20682246	pubmed	20682246	create date:2010/08/05 | first author:He F
Hill coefficients of a polymodal Monod-Wyman-Changeux model for ion channel gating.	/pubmed/20682245	Qin F.	Biophys J. 2010 Aug 4;99(3):L29-31.	Biophys J. 2010	PubMed	citation	PMID:20682245	pubmed	20682245	create date:2010/08/05 | first author:Qin F
Tackling force-field bias in protein folding simulations: folding of Villin HP35 and Pin WW domains in explicit water.	/pubmed/20682244	Mittal J, Best RB.	Biophys J. 2010 Aug 4;99(3):L26-8.	Biophys J. 2010	PubMed	citation	PMID:20682244	pubmed	20682244	create date:2010/08/05 | first author:Mittal J
Crystallizing transmembrane peptides in lipidic mesophases.	/pubmed/20682243	Höfer N, Aragão D, Caffrey M.	Biophys J. 2010 Aug 4;99(3):L23-5.	Biophys J. 2010	PubMed	citation	PMID:20682243	pubmed	20682243	create date:2010/08/05 | first author:Höfer N
Force-induced lysozyme--HyHEL5 antibody dissociation and its analysis by means of a cooperative binding model.	/pubmed/20655861	Katletz S, Stroh C, Rankl C, Titulaer UM, Hinterdorfer P.	Biophys J. 2010 Jul 7;99(1):323-32. Epub 2010 Jul 6.	Biophys J. 2010	PubMed	citation	PMID:20655861	pubmed	20655861	create date:2010/07/27 | first author:Katletz S
Intramolecular fluorescence correlation spectroscopy in a feedback tracking microscope.	/pubmed/20655860	McHale K, Mabuchi H.	Biophys J. 2010 Jul 7;99(1):313-22.	Biophys J. 2010	PubMed	citation	PMID:20655860	pubmed	20655860	create date:2010/07/27 | first author:McHale K
NMR backbone dynamics of VEK-30 bound to the human plasminogen kringle 2 domain.	/pubmed/20655859	Wang M, Prorok M, Castellino FJ.	Biophys J. 2010 Jul 7;99(1):302-12.	Biophys J. 2010	PubMed	citation	PMID:20655859	pubmed	20655859	create date:2010/07/27 | first author:Wang M
Thermodynamic characterization of a triheme cytochrome family from Geobacter sulfurreducens reveals mechanistic and functional diversity.	/pubmed/20655858	Morgado L, Bruix M, Pessanha M, Londer YY, Salgueiro CA.	Biophys J. 2010 Jul 7;99(1):293-301. Erratum in: Biophys J. 2011 Jun 8;100(11):2853.	Biophys J. 2010	PubMed	citation	PMID:20655858	pubmed	20655858	create date:2010/07/27 | first author:Morgado L
Lipid-modulated sequence-specific association of glycophorin A in membranes.	/pubmed/20655857	Janosi L, Prakash A, Doxastakis M.	Biophys J. 2010 Jul 7;99(1):284-92.	Biophys J. 2010	PubMed	citation	PMID:20655857	pubmed	20655857	create date:2010/07/27 | first author:Janosi L
Apparent tradeoff of higher activity in MMP-12 for enhanced stability and flexibility in MMP-3.	/pubmed/20655856	Liang X, Arunima A, Zhao Y, Bhaskaran R, Shende A, Byrne TS, Fleeks J, Palmier MO, Van Doren SR.	Biophys J. 2010 Jul 7;99(1):273-83.	Biophys J. 2010	PubMed	citation	PMID:20655856	pubmed	20655856	create date:2010/07/27 | first author:Liang X
An oligomeric equilibrium intermediate as the precursory nucleus of globular and fibrillar supramacromolecular assemblies in a PDZ domain.	/pubmed/20655855	Murciano-Calles J, Cobos ES, Mateo PL, Camara-Artigas A, Martinez JC.	Biophys J. 2010 Jul 7;99(1):263-72.	Biophys J. 2010	PubMed	citation	PMID:20655855	pubmed	20655855	create date:2010/07/27 | first author:Murciano-Calles J
Dynamics of the coiled-coil unfolding transition of myosin rod probed by dissipation force spectrum.	/pubmed/20655854	Taniguchi Y, Khatri BS, Brockwell DJ, Paci E, Kawakami M.	Biophys J. 2010 Jul 7;99(1):257-62.	Biophys J. 2010	PubMed	citation	PMID:20655854	pubmed	20655854	create date:2010/07/27 | first author:Taniguchi Y
MD simulations of the dsRBP DGCR8 reveal correlated motions that may aid pri-miRNA binding.	/pubmed/20655853	Wostenberg C, Noid WG, Showalter SA.	Biophys J. 2010 Jul 7;99(1):248-56.	Biophys J. 2010	PubMed	citation	PMID:20655853	pubmed	20655853	create date:2010/07/27 | first author:Wostenberg C
Mechanical unfolding of acylphosphatase studied by single-molecule force spectroscopy and MD simulations.	/pubmed/20655852	Arad-Haase G, Chuartzman SG, Dagan S, Nevo R, Kouza M, Mai BK, Nguyen HT, Li MS, Reich Z.	Biophys J. 2010 Jul 7;99(1):238-47.	Biophys J. 2010	PubMed	citation	PMID:20655852	pubmed	20655852	create date:2010/07/27 | first author:Arad-Haase G
Driving forces for transmembrane alpha-helix oligomerization.	/pubmed/20655851	Sodt AJ, Head-Gordon T.	Biophys J. 2010 Jul 7;99(1):227-37.	Biophys J. 2010	PubMed	citation	PMID:20655851	pubmed	20655851	create date:2010/07/27 | first author:Sodt AJ
Long-timescale molecular-dynamics simulations of the major urinary protein provide atomistic interpretations of the unusual thermodynamics of ligand binding.	/pubmed/20655850	Roy J, Laughton CA.	Biophys J. 2010 Jul 7;99(1):218-26.	Biophys J. 2010	PubMed	citation	PMID:20655850	pubmed	20655850	create date:2010/07/27 | first author:Roy J
Role of altered sialylation of the I-like domain of beta1 integrin in the binding of fibronectin to beta1 integrin: thermodynamics and conformational analyses.	/pubmed/20655849	Pan D, Song Y.	Biophys J. 2010 Jul 7;99(1):208-17.	Biophys J. 2010	PubMed	citation	PMID:20655849	pubmed	20655849	create date:2010/07/27 | first author:Pan D
Thermodynamics of polyethylenimine-DNA binding and DNA condensation.	/pubmed/20655848	Utsuno K, Uludağ H.	Biophys J. 2010 Jul 7;99(1):201-7.	Biophys J. 2010	PubMed	citation	PMID:20655848	pubmed	20655848	create date:2010/07/27 | first author:Utsuno K
Monitoring the structural behavior of troponin and myoplasmic free Ca2+ concentration during twitch of frog skeletal muscle.	/pubmed/20655847	Matsuo T, Iwamoto H, Yagi N.	Biophys J. 2010 Jul 7;99(1):193-200.	Biophys J. 2010	PubMed	citation	PMID:20655847	pubmed	20655847	create date:2010/07/27 | first author:Matsuo T
Fast x-ray recordings reveal dynamic action of contractile and regulatory proteins in stretch-activated insect flight muscle.	/pubmed/20655846	Iwamoto H, Inoue K, Yagi N.	Biophys J. 2010 Jul 7;99(1):184-92.	Biophys J. 2010	PubMed	citation	PMID:20655846	pubmed	20655846	create date:2010/07/27 | first author:Iwamoto H
Revisiting hydrophobic mismatch with free energy simulation studies of transmembrane helix tilt and rotation.	/pubmed/20655845	Kim T, Im W.	Biophys J. 2010 Jul 7;99(1):175-83.	Biophys J. 2010	PubMed	citation	PMID:20655845	pubmed	20655845	create date:2010/07/27 | first author:Kim T
The dielectric behavior of nonspherical biological cell suspensions: an analytic approach.	/pubmed/20655844	Di Biasio A, Ambrosone L, Cametti C.	Biophys J. 2010 Jul 7;99(1):163-74.	Biophys J. 2010	PubMed	citation	PMID:20655844	pubmed	20655844	create date:2010/07/27 | first author:Di Biasio A
Cell-penetrating HIV1 TAT peptides can generate pores in model membranes.	/pubmed/20655843	Ciobanasu C, Siebrasse JP, Kubitscheck U.	Biophys J. 2010 Jul 7;99(1):153-62.	Biophys J. 2010	PubMed	citation	PMID:20655843	pubmed	20655843	create date:2010/07/27 | first author:Ciobanasu C
Simulation of nanoparticle permeation through a lipid membrane.	/pubmed/20655842	Fiedler SL, Violi A.	Biophys J. 2010 Jul 7;99(1):144-52.	Biophys J. 2010	PubMed	citation	PMID:20655842	pubmed	20655842	create date:2010/07/27 | first author:Fiedler SL
Blockage of anthrax PA63 pore by a multicharged high-affinity toxin inhibitor.	/pubmed/20655841	Nestorovich EM, Karginov VA, Berezhkovskii AM, Bezrukov SM.	Biophys J. 2010 Jul 7;99(1):134-43.	Biophys J. 2010	PubMed	citation	PMID:20655841	pubmed	20655841	create date:2010/07/27 | first author:Nestorovich EM
Refractive-index-based screening of membrane-protein-mediated transfer across biological membranes.	/pubmed/20655840	Brändén M, Tabaei SR, Fischer G, Neutze R, Höök F.	Biophys J. 2010 Jul 7;99(1):124-33.	Biophys J. 2010	PubMed	citation	PMID:20655840	pubmed	20655840	create date:2010/07/27 | first author:Brändén M
Actomyosin tension exerted on the nucleus through nesprin-1 connections influences endothelial cell adhesion, migration, and cyclic strain-induced reorientation.	/pubmed/20655839	Chancellor TJ, Lee J, Thodeti CK, Lele T.	Biophys J. 2010 Jul 7;99(1):115-23. Erratum in: Biophys J. 2010 Aug 9;99(4):1329.	Biophys J. 2010	PubMed	citation	PMID:20655839	pubmed	20655839	create date:2010/07/27 | first author:Chancellor TJ
Title	URL	Description	Details	ShortDetails	Resource	Type	Identifiers	Db	EntrezUID	Properties
Coclustering of ErbB1 and ErbB2 revealed by FRET-sensitized acceptor bleaching.	/pubmed/20655838	Szabó A, Szöllosi J, Nagy P.	Biophys J. 2010 Jul 7;99(1):105-14.	Biophys J. 2010	PubMed	citation	PMID:20655838	pubmed	20655838	create date:2010/07/27 | first author:Szabó A
Allosteric cross talk between cadherin extracellular domains.	/pubmed/20655837	Shi Q, Maruthamuthu V, Li F, Leckband D.	Biophys J. 2010 Jul 7;99(1):95-104.	Biophys J. 2010	PubMed	citation	PMID:20655837	pubmed	20655837	create date:2010/07/27 | first author:Shi Q
Combinatorial cysteine mutagenesis reveals a critical intramonomer role for cysteines in prestin voltage sensing.	/pubmed/20655836	Bai JP, Surguchev A, Bian S, Song L, Santos-Sacchi J, Navaratnam D.	Biophys J. 2010 Jul 7;99(1):85-94.	Biophys J. 2010	PubMed	citation	PMID:20655836	pubmed	20655836	create date:2010/07/27 | first author:Bai JP
Metabolic oscillations in pancreatic islets depend on the intracellular Ca2+ level but not Ca2+ oscillations.	/pubmed/20655835	Merrins MJ, Fendler B, Zhang M, Sherman A, Bertram R, Satin LS.	Biophys J. 2010 Jul 7;99(1):76-84.	Biophys J. 2010	PubMed	citation	PMID:20655835	pubmed	20655835	create date:2010/07/27 | first author:Merrins MJ
Photosynthetic vesicle architecture and constraints on efficient energy harvesting.	/pubmed/20655834	Sener M, Strümpfer J, Timney JA, Freiberg A, Hunter CN, Schulten K.	Biophys J. 2010 Jul 7;99(1):67-75.	Biophys J. 2010	PubMed	citation	PMID:20655834	pubmed	20655834	create date:2010/07/27 | first author:Sener M
Formation of intracellular concentration landscapes by multisite protein modification.	/pubmed/20655833	Muñoz-García J, Kholodenko BN, Neufeld Z.	Biophys J. 2010 Jul 7;99(1):59-66.	Biophys J. 2010	PubMed	citation	PMID:20655833	pubmed	20655833	create date:2010/07/27 | first author:Muñoz-García J
The role of cell contraction and adhesion in dictyostelium motility.	/pubmed/20655832	Buenemann M, Levine H, Rappel WJ, Sander LM.	Biophys J. 2010 Jul 7;99(1):50-8.	Biophys J. 2010	PubMed	citation	PMID:20655832	pubmed	20655832	create date:2010/07/27 | first author:Buenemann M
Acuity of a cryptochrome and vision-based magnetoreception system in birds.	/pubmed/20655831	Solov'yov IA, Mouritsen H, Schulten K.	Biophys J. 2010 Jul 7;99(1):40-9.	Biophys J. 2010	PubMed	citation	PMID:20655831	pubmed	20655831	create date:2010/07/27 | first author:Solov'yov IA
The potential landscape of genetic circuits imposes the arrow of time in stem cell differentiation.	/pubmed/20655830	Wang J, Xu L, Wang E, Huang S.	Biophys J. 2010 Jul 7;99(1):29-39.	Biophys J. 2010	PubMed	citation	PMID:20655830	pubmed	20655830	create date:2010/07/27 | first author:Wang J
Pericellular conditions regulate extent of cell-mediated compaction of collagen gels.	/pubmed/20655829	Stevenson MD, Sieminski AL, McLeod CM, Byfield FJ, Barocas VH, Gooch KJ.	Biophys J. 2010 Jul 7;99(1):19-28.	Biophys J. 2010	PubMed	citation	PMID:20655829	pubmed	20655829	create date:2010/07/27 | first author:Stevenson MD
An extended bidomain framework incorporating multiple cell types.	/pubmed/20655828	Buist ML, Poh YC.	Biophys J. 2010 Jul 7;99(1):13-8.	Biophys J. 2010	PubMed	citation	PMID:20655828	pubmed	20655828	create date:2010/07/27 | first author:Buist ML
Calcium domains around single and clustered IP3 receptors and their modulation by buffers.	/pubmed/20655827	Rüdiger S, Nagaiah Ch, Warnecke G, Shuai JW.	Biophys J. 2010 Jul 7;99(1):3-12.	Biophys J. 2010	PubMed	citation	PMID:20655827	pubmed	20655827	create date:2010/07/27 | first author:Rüdiger S
Zebrafish get ordered: new doors open for imaging membrane organization.	/pubmed/20655826	Shaikh SR.	Biophys J. 2010 Jul 7;99(1):1-2. No abstract available. Erratum in: Biophys J. 2010 Aug 9;99(4):1329.	Biophys J. 2010	PubMed	citation	PMID:20655826	pubmed	20655826	create date:2010/07/27 | first author:Shaikh SR
Imaging membrane lipid order in whole, living vertebrate organisms.	/pubmed/20655825	Owen DM, Magenau A, Majumdar A, Gaus K.	Biophys J. 2010 Jul 7;99(1):L7-9.	Biophys J. 2010	PubMed	citation	PMID:20655825	pubmed	20655825	create date:2010/07/27 | first author:Owen DM
Inward rotating spiral waves in glycolysis.	/pubmed/20655824	Straube R, Vermeer S, Nicola EM, Mair T.	Biophys J. 2010 Jul 7;99(1):L4-6.	Biophys J. 2010	PubMed	citation	PMID:20655824	pubmed	20655824	create date:2010/07/27 | first author:Straube R
Hysteresis in the cell response to time-dependent substrate stiffness.	/pubmed/20655823	Besser A, Schwarz US.	Biophys J. 2010 Jul 7;99(1):L10-2.	Biophys J. 2010	PubMed	citation	PMID:20655823	pubmed	20655823	create date:2010/07/27 | first author:Besser A
Selective diffusion barriers separate membrane compartments.	/pubmed/20655822	Bruckbauer A, Dunne PD, James P, Howes E, Zhou D, Jones R, Klenerman D.	Biophys J. 2010 Jul 7;99(1):L1-3.	Biophys J. 2010	PubMed	citation	PMID:20655822	pubmed	20655822	create date:2010/07/27 | first author:Bruckbauer A
Backbone trace of partitivirus capsid protein from electron cryomicroscopy and homology modeling.	/pubmed/20643089	Tang J, Pan J, Havens WM, Ochoa WF, Guu TS, Ghabrial SA, Nibert ML, Tao YJ, Baker TS.	Biophys J. 2010 Jul 21;99(2):685-94.	Biophys J. 2010	PubMed	citation	PMID:20643089	pubmed	20643089	create date:2010/07/21 | first author:Tang J
High- and low-mobility stages in the synaptic vesicle cycle.	/pubmed/20643088	Kamin D, Lauterbach MA, Westphal V, Keller J, Schönle A, Hell SW, Rizzoli SO.	Biophys J. 2010 Jul 21;99(2):675-84.	Biophys J. 2010	PubMed	citation	PMID:20643088	pubmed	20643088	create date:2010/07/21 | first author:Kamin D
Structural determination of Abeta25-35 micelles by molecular dynamics simulations.	/pubmed/20643087	Yu X, Wang Q, Zheng J.	Biophys J. 2010 Jul 21;99(2):666-74.	Biophys J. 2010	PubMed	citation	PMID:20643087	pubmed	20643087	create date:2010/07/21 | first author:Yu X
Proline-rich salivary proteins have extended conformations.	/pubmed/20643086	Boze H, Marlin T, Durand D, Pérez J, Vernhet A, Canon F, Sarni-Manchado P, Cheynier V, Cabane B.	Biophys J. 2010 Jul 21;99(2):656-65.	Biophys J. 2010	PubMed	citation	PMID:20643086	pubmed	20643086	create date:2010/07/21 | first author:Boze H
Scrutinizing molecular mechanics force fields on the submicrosecond timescale with NMR data.	/pubmed/20643085	Lange OF, van der Spoel D, de Groot BL.	Biophys J. 2010 Jul 21;99(2):647-55.	Biophys J. 2010	PubMed	citation	PMID:20643085	pubmed	20643085	create date:2010/07/21 | first author:Lange OF
Structure and orientation of a voltage-sensor toxin in lipid membranes.	/pubmed/20643084	Jung HH, Jung HJ, Milescu M, Lee CW, Lee S, Lee JY, Eu YJ, Kim HH, Swartz KJ, Kim JI.	Biophys J. 2010 Jul 21;99(2):638-46.	Biophys J. 2010	PubMed	citation	PMID:20643084	pubmed	20643084	create date:2010/07/21 | first author:Jung HH
Mechanical properties of a complete microtubule revealed through molecular dynamics simulation.	/pubmed/20643083	Wells DB, Aksimentiev A.	Biophys J. 2010 Jul 21;99(2):629-37.	Biophys J. 2010	PubMed	citation	PMID:20643083	pubmed	20643083	create date:2010/07/21 | first author:Wells DB
Mechanisms of capsid assembly around a polymer.	/pubmed/20643082	Kivenson A, Hagan MF.	Biophys J. 2010 Jul 21;99(2):619-28.	Biophys J. 2010	PubMed	citation	PMID:20643082	pubmed	20643082	create date:2010/07/21 | first author:Kivenson A
Structure and interactions of fish type III antifreeze protein in solution.	/pubmed/20643081	Salvay AG, Gabel F, Pucci B, Santos J, Howard EI, Ebel C.	Biophys J. 2010 Jul 21;99(2):609-18.	Biophys J. 2010	PubMed	citation	PMID:20643081	pubmed	20643081	create date:2010/07/21 | first author:Salvay AG
The origin of nonmonotonic complex behavior and the effects of nonnative interactions on the diffusive properties of protein folding.	/pubmed/20643080	Oliveira RJ, Whitford PC, Chahine J, Wang J, Onuchic JN, Leite VB.	Biophys J. 2010 Jul 21;99(2):600-8.	Biophys J. 2010	PubMed	citation	PMID:20643080	pubmed	20643080	create date:2010/07/21 | first author:Oliveira RJ
Electric field-driven disruption of a native beta-sheet protein conformation and generation of a helix-structure.	/pubmed/20643079	Ojeda-May P, Garcia ME.	Biophys J. 2010 Jul 21;99(2):595-9.	Biophys J. 2010	PubMed	citation	PMID:20643079	pubmed	20643079	create date:2010/07/21 | first author:Ojeda-May P
Probing the mechanism of pH-induced large-scale conformational changes in dengue virus envelope protein using atomistic simulations.	/pubmed/20643078	Prakash MK, Barducci A, Parrinello M.	Biophys J. 2010 Jul 21;99(2):588-94.	Biophys J. 2010	PubMed	citation	PMID:20643078	pubmed	20643078	create date:2010/07/21 | first author:Prakash MK
A three-state model with loop entropy for the overstretching transition of DNA.	/pubmed/20643077	Einert TR, Staple DB, Kreuzer HJ, Netz RR.	Biophys J. 2010 Jul 21;99(2):578-87.	Biophys J. 2010	PubMed	citation	PMID:20643077	pubmed	20643077	create date:2010/07/21 | first author:Einert TR
Structural insights into conformational stability of wild-type and mutant beta1-adrenergic receptor.	/pubmed/20643076	Balaraman GS, Bhattacharya S, Vaidehi N.	Biophys J. 2010 Jul 21;99(2):568-77. Erratum in: Biophys J. 2010 Aug 9;99(4):1329.	Biophys J. 2010	PubMed	citation	PMID:20643076	pubmed	20643076	create date:2010/07/21 | first author:Balaraman GS
Biophysical characterization of an ensemble of intramolecular i-motifs formed by the human c-MYC NHE III1 P1 promoter mutant sequence.	/pubmed/20643075	Dettler JM, Buscaglia R, Cui J, Cashman D, Blynn M, Lewis EA.	Biophys J. 2010 Jul 21;99(2):561-7.	Biophys J. 2010	PubMed	citation	PMID:20643075	pubmed	20643075	create date:2010/07/21 | first author:Dettler JM
Protein determinants of SNARE-mediated lipid mixing.	/pubmed/20643074	Ji H, Coleman J, Yang R, Melia TJ, Rothman JE, Tareste D.	Biophys J. 2010 Jul 21;99(2):553-60.	Biophys J. 2010	PubMed	citation	PMID:20643074	pubmed	20643074	create date:2010/07/21 | first author:Ji H
Kinetic process of beta-amyloid formation via membrane binding.	/pubmed/20643073	Sun Y, Lee CC, Chen TH, Huang HW.	Biophys J. 2010 Jul 21;99(2):544-52.	Biophys J. 2010	PubMed	citation	PMID:20643073	pubmed	20643073	create date:2010/07/21 | first author:Sun Y
Mathematical modeling of K-Ras nanocluster formation on the plasma membrane.	/pubmed/20643072	Tian T, Plowman SJ, Parton RG, Kloog Y, Hancock JF.	Biophys J. 2010 Jul 21;99(2):534-43.	Biophys J. 2010	PubMed	citation	PMID:20643072	pubmed	20643072	create date:2010/07/21 | first author:Tian T
Transmembrane peptides influence the affinity of sterols for phospholipid bilayers.	/pubmed/20643071	Nyström JH, Lönnfors M, Nyholm TK.	Biophys J. 2010 Jul 21;99(2):526-33.	Biophys J. 2010	PubMed	citation	PMID:20643071	pubmed	20643071	create date:2010/07/21 | first author:Nyström JH
Supported bilayers with excess membrane reservoir: a template for reconstituting membrane budding and fission.	/pubmed/20643070	Pucadyil TJ, Schmid SL.	Biophys J. 2010 Jul 21;99(2):517-25.	Biophys J. 2010	PubMed	citation	PMID:20643070	pubmed	20643070	create date:2010/07/21 | first author:Pucadyil TJ
Cholesterol-dependent nanomechanical stability of phase-segregated multicomponent lipid bilayers.	/pubmed/20643069	Sullan RM, Li JK, Hao C, Walker GC, Zou S.	Biophys J. 2010 Jul 21;99(2):507-16.	Biophys J. 2010	PubMed	citation	PMID:20643069	pubmed	20643069	create date:2010/07/21 | first author:Sullan RM
Implication of sphingomyelin/ceramide molar ratio on the biological activity of sphingomyelinase.	/pubmed/20643068	Boulgaropoulos B, Amenitsch H, Laggner P, Pabst G.	Biophys J. 2010 Jul 21;99(2):499-506.	Biophys J. 2010	PubMed	citation	PMID:20643068	pubmed	20643068	create date:2010/07/21 | first author:Boulgaropoulos B
Hemagglutinin of influenza virus partitions into the nonraft domain of model membranes.	/pubmed/20643067	Nikolaus J, Scolari S, Bayraktarov E, Jungnick N, Engel S, Pia Plazzo A, Stöckl M, Volkmer R, Veit M, Herrmann A.	Biophys J. 2010 Jul 21;99(2):489-98.	Biophys J. 2010	PubMed	citation	PMID:20643067	pubmed	20643067	create date:2010/07/21 | first author:Nikolaus J
Bicosomes: bicelles in dilute systems.	/pubmed/20643066	Rodríguez G, Soria G, Coll E, Rubio L, Barbosa-Barros L, López-Iglesias C, Planas AM, Estelrich J, de la Maza A, López O.	Biophys J. 2010 Jul 21;99(2):480-8.	Biophys J. 2010	PubMed	citation	PMID:20643066	pubmed	20643066	create date:2010/07/21 | first author:Rodríguez G
Pore formation in a binary giant vesicle induced by cone-shaped lipids.	/pubmed/20643065	Sakuma Y, Taniguchi T, Imai M.	Biophys J. 2010 Jul 21;99(2):472-9.	Biophys J. 2010	PubMed	citation	PMID:20643065	pubmed	20643065	create date:2010/07/21 | first author:Sakuma Y
A three-state multi-ion kinetic model for conduction properties of ClC-0 chloride channel.	/pubmed/20643064	Wang XQ, Yu T, Sang JP, Zou XW, Chen TY, Bolser D, Zou X.	Biophys J. 2010 Jul 21;99(2):464-71.	Biophys J. 2010	PubMed	citation	PMID:20643064	pubmed	20643064	create date:2010/07/21 | first author:Wang XQ
Coupling between residues on S4 and S1 defines the voltage-sensor resting conformation in NaChBac.	/pubmed/20643063	Paldi T, Gurevitz M.	Biophys J. 2010 Jul 21;99(2):456-63.	Biophys J. 2010	PubMed	citation	PMID:20643063	pubmed	20643063	create date:2010/07/21 | first author:Paldi T
Is the in vitro ejection of bacteriophage DNA quasistatic? A bulk to single virus study.	/pubmed/20643062	Chiaruttini N, de Frutos M, Augarde E, Boulanger P, Letellier L, Viasnoff V.	Biophys J. 2010 Jul 21;99(2):447-55.	Biophys J. 2010	PubMed	citation	PMID:20643062	pubmed	20643062	create date:2010/07/21 | first author:Chiaruttini N
Superresolution localization of single functional IP3R channels utilizing Ca2+ flux as a readout.	/pubmed/20643061	Wiltgen SM, Smith IF, Parker I.	Biophys J. 2010 Jul 21;99(2):437-46.	Biophys J. 2010	PubMed	citation	PMID:20643061	pubmed	20643061	create date:2010/07/21 | first author:Wiltgen SM
Dendritic signals command firing dynamics in a mathematical model of cerebellar Purkinje cells.	/pubmed/20643060	Genet S, Sabarly L, Guigon E, Berry H, Delord B.	Biophys J. 2010 Jul 21;99(2):427-36.	Biophys J. 2010	PubMed	citation	PMID:20643060	pubmed	20643060	create date:2010/07/21 | first author:Genet S
Charade of the SR K+-channel: two ion-channels, TRIC-A and TRIC-B, masquerade as a single K+-channel.	/pubmed/20643059	Pitt SJ, Park KH, Nishi M, Urashima T, Aoki S, Yamazaki D, Ma J, Takeshima H, Sitsapesan R.	Biophys J. 2010 Jul 21;99(2):417-26.	Biophys J. 2010	PubMed	citation	PMID:20643059	pubmed	20643059	create date:2010/07/21 | first author:Pitt SJ
Redox-regulated heterogeneous thresholds for ligand recruitment among InsP3R Ca2+-release channels.	/pubmed/20643058	Vais H, Siebert AP, Ma Z, Fernández-Mongil M, Foskett JK, Mak DO.	Biophys J. 2010 Jul 21;99(2):407-16.	Biophys J. 2010	PubMed	citation	PMID:20643058	pubmed	20643058	create date:2010/07/21 | first author:Vais H
How pancreatic beta-cells discriminate long and short timescale cAMP signals.	/pubmed/20643057	Peercy BE, Sherman AS.	Biophys J. 2010 Jul 21;99(2):398-406.	Biophys J. 2010	PubMed	citation	PMID:20643057	pubmed	20643057	create date:2010/07/21 | first author:Peercy BE
Title	URL	Description	Details	ShortDetails	Resource	Type	Identifiers	Db	EntrezUID	Properties
Distribution and dynamics of rat basophilic leukemia immunoglobulin E receptors (FcepsilonRI) on planar ligand-presenting surfaces.	/pubmed/20643056	Spendier K, Carroll-Portillo A, Lidke KA, Wilson BS, Timlin JA, Thomas JL.	Biophys J. 2010 Jul 21;99(2):388-97.	Biophys J. 2010	PubMed	citation	PMID:20643056	pubmed	20643056	create date:2010/07/21 | first author:Spendier K
Ca2+ alternans in a cardiac myocyte model that uses moment equations to represent heterogeneous junctional SR Ca2+.	/pubmed/20643055	Huertas MA, Smith GD, Györke S.	Biophys J. 2010 Jul 21;99(2):377-87.	Biophys J. 2010	PubMed	citation	PMID:20643055	pubmed	20643055	create date:2010/07/21 | first author:Huertas MA
Bimodal analysis reveals a general scaling law governing nondirected and chemotactic cell motility.	/pubmed/20643054	Gruver JS, Potdar AA, Jeon J, Sai J, Anderson B, Webb D, Richmond A, Quaranta V, Cummings PT, Chung CY.	Biophys J. 2010 Jul 21;99(2):367-76.	Biophys J. 2010	PubMed	citation	PMID:20643054	pubmed	20643054	create date:2010/07/21 | first author:Gruver JS
Analysis of kinetic intermediates in single-particle dwell-time distributions.	/pubmed/20643053	Floyd DL, Harrison SC, van Oijen AM.	Biophys J. 2010 Jul 21;99(2):360-6.	Biophys J. 2010	PubMed	citation	PMID:20643053	pubmed	20643053	create date:2010/07/21 | first author:Floyd DL
Theory of site-specific DNA-protein interactions in the presence of conformational fluctuations of DNA binding domains.	/pubmed/20643052	Murugan R.	Biophys J. 2010 Jul 21;99(2):353-9.	Biophys J. 2010	PubMed	citation	PMID:20643052	pubmed	20643052	create date:2010/07/21 | first author:Murugan R
Excitation dynamics in Phycoerythrin 545: modeling of steady-state spectra and transient absorption with modified Redfield theory.	/pubmed/20643051	Novoderezhkin VI, Doust AB, Curutchet C, Scholes GD, van Grondelle R.	Biophys J. 2010 Jul 21;99(2):344-52.	Biophys J. 2010	PubMed	citation	PMID:20643051	pubmed	20643051	create date:2010/07/21 | first author:Novoderezhkin VI
Mechanisms of propagation of intercellular calcium waves in arterial smooth muscle cells.	/pubmed/20643050	Koenigsberger M, Seppey D, Bény JL, Meister JJ.	Biophys J. 2010 Jul 21;99(2):333-43.	Biophys J. 2010	PubMed	citation	PMID:20643050	pubmed	20643050	create date:2010/07/21 | first author:Koenigsberger M
Embryonic stem cells do not stiffen on rigid substrates.	/pubmed/20643049	Poh YC, Chowdhury F, Tanaka TS, Wang N.	Biophys J. 2010 Jul 21;99(2):L19-21. Erratum in: Biophys J. 2011 Jan 5;100(1):268.	Biophys J. 2010	PubMed	citation	PMID:20643049	pubmed	20643049	create date:2010/07/21 | first author:Poh YC
Probing the role of the internal disulfide bond in regulating conformational dynamics in neuroglobin.	/pubmed/20643048	Astudillo L, Bernad S, Derrien V, Sebban P, Miksovska J.	Biophys J. 2010 Jul 21;99(2):L16-8.	Biophys J. 2010	PubMed	citation	PMID:20643048	pubmed	20643048	create date:2010/07/21 | first author:Astudillo L
Far-red fluorescent protein excitable with red lasers for flow cytometry and superresolution STED nanoscopy.	/pubmed/20643047	Morozova KS, Piatkevich KD, Gould TJ, Zhang J, Bewersdorf J, Verkhusha VV.	Biophys J. 2010 Jul 21;99(2):L13-5.	Biophys J. 2010	PubMed	citation	PMID:20643047	pubmed	20643047	create date:2010/07/21 | first author:Morozova KS
Cardiac muscle is not a uniform syncytium.	/pubmed/20550924	Shaw RM, Rudy Y.	Biophys J. 2010 Jun 16;98(12):3102-3; discussion 3104-5. No abstract available.	Biophys J. 2010	PubMed	citation	PMID:20550924	pubmed	20550924	create date:2010/06/17 | first author:Shaw RM
Fluorescence spectral dynamics of single LHCII trimers.	/pubmed/20550923	Krüger TP, Novoderezhkin VI, Ilioaia C, van Grondelle R.	Biophys J. 2010 Jun 16;98(12):3093-101.	Biophys J. 2010	PubMed	citation	PMID:20550923	pubmed	20550923	create date:2010/06/17 | first author:Krüger TP
Fast and forceful refolding of stretched alpha-helical solenoid proteins.	/pubmed/20550922	Kim M, Abdi K, Lee G, Rabbi M, Lee W, Yang M, Schofield CJ, Bennett V, Marszalek PE.	Biophys J. 2010 Jun 16;98(12):3086-92.	Biophys J. 2010	PubMed	citation	PMID:20550922	pubmed	20550922	create date:2010/06/17 | first author:Kim M
A two-step path to inclusion formation of huntingtin peptides revealed by number and brightness analysis.	/pubmed/20550921	Ossato G, Digman MA, Aiken C, Lukacsovich T, Marsh JL, Gratton E.	Biophys J. 2010 Jun 16;98(12):3078-85.	Biophys J. 2010	PubMed	citation	PMID:20550921	pubmed	20550921	create date:2010/06/17 | first author:Ossato G
Two-dimensional nanoscale structural and functional imaging in individual collagen type I fibrils.	/pubmed/20550920	Harnagea C, Vallières M, Pfeffer CP, Wu D, Olsen BR, Pignolet A, Légaré F, Gruverman A.	Biophys J. 2010 Jun 16;98(12):3070-7.	Biophys J. 2010	PubMed	citation	PMID:20550920	pubmed	20550920	create date:2010/06/17 | first author:Harnagea C
The mechanical properties of PCNA: implications for the loading and function of a DNA sliding clamp.	/pubmed/20550919	Adelman JL, Chodera JD, Kuo IF, Miller TF 3rd, Barsky D.	Biophys J. 2010 Jun 16;98(12):3062-9.	Biophys J. 2010	PubMed	citation	PMID:20550919	pubmed	20550919	create date:2010/06/17 | first author:Adelman JL
Millisecond timescale dynamics of human liver fatty acid binding protein: testing of its relevance to the ligand entry process.	/pubmed/20550918	Long D, Yang D.	Biophys J. 2010 Jun 16;98(12):3054-61.	Biophys J. 2010	PubMed	citation	PMID:20550918	pubmed	20550918	create date:2010/06/17 | first author:Long D
Hydrodynamic properties of human adhesion/growth-regulatory galectins studied by fluorescence correlation spectroscopy.	/pubmed/20550917	Göhler A, André S, Kaltner H, Sauer M, Gabius HJ, Doose S.	Biophys J. 2010 Jun 16;98(12):3044-53.	Biophys J. 2010	PubMed	citation	PMID:20550917	pubmed	20550917	create date:2010/06/17 | first author:Göhler A
Characterization of the decaheme c-type cytochrome OmcA in solution and on hematite surfaces by small angle x-ray scattering and neutron reflectometry.	/pubmed/20550916	Johs A, Shi L, Droubay T, Ankner JF, Liang L.	Biophys J. 2010 Jun 16;98(12):3035-43.	Biophys J. 2010	PubMed	citation	PMID:20550916	pubmed	20550916	create date:2010/06/17 | first author:Johs A
Anharmonic normal mode analysis of elastic network model improves the modeling of atomic fluctuations in protein crystal structures.	/pubmed/20550915	Zheng W.	Biophys J. 2010 Jun 16;98(12):3025-34.	Biophys J. 2010	PubMed	citation	PMID:20550915	pubmed	20550915	create date:2010/06/17 | first author:Zheng W
Thermodynamics of the DNA structural selectivity of the Pol I DNA polymerases from Escherichia coli and Thermus aquaticus.	/pubmed/20550914	Wowor AJ, Datta K, Brown HS, Thompson GS, Ray S, Grove A, LiCata VJ.	Biophys J. 2010 Jun 16;98(12):3015-24.	Biophys J. 2010	PubMed	citation	PMID:20550914	pubmed	20550914	create date:2010/06/17 | first author:Wowor AJ
Kinetic hysteresis in collagen folding.	/pubmed/20550913	Mizuno K, Boudko SP, Engel J, Bächinger HP.	Biophys J. 2010 Jun 16;98(12):3004-14.	Biophys J. 2010	PubMed	citation	PMID:20550913	pubmed	20550913	create date:2010/06/17 | first author:Mizuno K
The structure of elongated viral capsids.	/pubmed/20550912	Luque A, Reguera D.	Biophys J. 2010 Jun 16;98(12):2993-3003.	Biophys J. 2010	PubMed	citation	PMID:20550912	pubmed	20550912	create date:2010/06/17 | first author:Luque A
Polarizable atomic multipole x-ray refinement: hydration geometry and application to macromolecules.	/pubmed/20550911	Fenn TD, Schnieders MJ, Brunger AT, Pande VS.	Biophys J. 2010 Jun 16;98(12):2984-92.	Biophys J. 2010	PubMed	citation	PMID:20550911	pubmed	20550911	create date:2010/06/17 | first author:Fenn TD
Molecular dynamics free energy calculations to assess the possibility of water existence in protein nonpolar cavities.	/pubmed/20550910	Oikawa M, Yonetani Y.	Biophys J. 2010 Jun 16;98(12):2974-83.	Biophys J. 2010	PubMed	citation	PMID:20550910	pubmed	20550910	create date:2010/06/17 | first author:Oikawa M
Wrapped-around models for the lac operon complex.	/pubmed/20550909	La Penna G, Perico A.	Biophys J. 2010 Jun 16;98(12):2964-73.	Biophys J. 2010	PubMed	citation	PMID:20550909	pubmed	20550909	create date:2010/06/17 | first author:La Penna G
An electrostatic model for DNA surface hybridization.	/pubmed/20550908	Wong IY, Melosh NA.	Biophys J. 2010 Jun 16;98(12):2954-63.	Biophys J. 2010	PubMed	citation	PMID:20550908	pubmed	20550908	create date:2010/06/17 | first author:Wong IY
Dynamic strategies for target-site search by DNA-binding proteins.	/pubmed/20550907	de la Rosa MA, Koslover EF, Mulligan PJ, Spakowitz AJ.	Biophys J. 2010 Jun 16;98(12):2943-53.	Biophys J. 2010	PubMed	citation	PMID:20550907	pubmed	20550907	create date:2010/06/17 | first author:de la Rosa MA
Crystal structure and trimer-monomer transition of N-terminal domain of EhCaBP1 from Entamoeba histolytica.	/pubmed/20550906	Kumar S, Ahmad E, Mansuri MS, Kumar S, Jain R, Khan RH, Gourinath S.	Biophys J. 2010 Jun 16;98(12):2933-42.	Biophys J. 2010	PubMed	citation	PMID:20550906	pubmed	20550906	create date:2010/06/17 | first author:Kumar S
Mechanics of Vorticella contraction.	/pubmed/20550905	Misra G, Dickinson RB, Ladd AJ.	Biophys J. 2010 Jun 16;98(12):2923-32.	Biophys J. 2010	PubMed	citation	PMID:20550905	pubmed	20550905	create date:2010/06/17 | first author:Misra G
Heterogeneous diffusion of a membrane-bound pHLIP peptide.	/pubmed/20550904	Guo L, Gai F.	Biophys J. 2010 Jun 16;98(12):2914-22.	Biophys J. 2010	PubMed	citation	PMID:20550904	pubmed	20550904	create date:2010/06/17 | first author:Guo L
Electrostatics of deformable lipid membranes.	/pubmed/20550903	Vorobyov I, Bekker B, Allen TW.	Biophys J. 2010 Jun 16;98(12):2904-13.	Biophys J. 2010	PubMed	citation	PMID:20550903	pubmed	20550903	create date:2010/06/17 | first author:Vorobyov I
Atomistic simulations of bicelle mixtures.	/pubmed/20550902	Jiang Y, Wang H, Kindt JT.	Biophys J. 2010 Jun 16;98(12):2895-903.	Biophys J. 2010	PubMed	citation	PMID:20550902	pubmed	20550902	create date:2010/06/17 | first author:Jiang Y
Characterization of horizontal lipid bilayers as a model system to study lipid phase separation.	/pubmed/20550901	Honigmann A, Walter C, Erdmann F, Eggeling C, Wagner R.	Biophys J. 2010 Jun 16;98(12):2886-94.	Biophys J. 2010	PubMed	citation	PMID:20550901	pubmed	20550901	create date:2010/06/17 | first author:Honigmann A
Exploring the ion selectivity properties of a large number of simplified binding site models.	/pubmed/20550900	Roux B.	Biophys J. 2010 Jun 16;98(12):2877-85.	Biophys J. 2010	PubMed	citation	PMID:20550900	pubmed	20550900	create date:2010/06/17 | first author:Roux B
Functional rescue of Kv4.3 channel tetramerization mutants by KChIP4a.	/pubmed/20550899	Liang P, Chen H, Cui Y, Lei L, Wang K.	Biophys J. 2010 Jun 16;98(12):2867-76.	Biophys J. 2010	PubMed	citation	PMID:20550899	pubmed	20550899	create date:2010/06/17 | first author:Liang P
Down-state model of the voltage-sensing domain of a potassium channel.	/pubmed/20550898	Schow EV, Freites JA, Gogna K, White SH, Tobias DJ.	Biophys J. 2010 Jun 16;98(12):2857-66.	Biophys J. 2010	PubMed	citation	PMID:20550898	pubmed	20550898	create date:2010/06/17 | first author:Schow EV
Spatial mapping of the biomechanical properties of the pericellular matrix of articular cartilage measured in situ via atomic force microscopy.	/pubmed/20550897	Darling EM, Wilusz RE, Bolognesi MP, Zauscher S, Guilak F.	Biophys J. 2010 Jun 16;98(12):2848-56.	Biophys J. 2010	PubMed	citation	PMID:20550897	pubmed	20550897	create date:2010/06/17 | first author:Darling EM
A modeling approach to the self-assembly of the Golgi apparatus.	/pubmed/20550896	Kühnle J, Shillcock J, Mouritsen OG, Weiss M.	Biophys J. 2010 Jun 16;98(12):2839-47.	Biophys J. 2010	PubMed	citation	PMID:20550896	pubmed	20550896	create date:2010/06/17 | first author:Kühnle J
Sensitivity of prestin-based membrane motor to membrane thickness.	/pubmed/20550895	Fang J, Izumi C, Iwasa KH.	Biophys J. 2010 Jun 16;98(12):2831-8.	Biophys J. 2010	PubMed	citation	PMID:20550895	pubmed	20550895	create date:2010/06/17 | first author:Fang J
Analysis of video-based microscopic particle trajectories using Kalman filtering.	/pubmed/20550894	Wu PH, Agarwal A, Hess H, Khargonekar PP, Tseng Y.	Biophys J. 2010 Jun 16;98(12):2822-30.	Biophys J. 2010	PubMed	citation	PMID:20550894	pubmed	20550894	create date:2010/06/17 | first author:Wu PH
Force transmission in the organ of Corti micromachine.	/pubmed/20550893	Nam JH, Fettiplace R.	Biophys J. 2010 Jun 16;98(12):2813-21.	Biophys J. 2010	PubMed	citation	PMID:20550893	pubmed	20550893	create date:2010/06/17 | first author:Nam JH
Multiscale morphology of organic semiconductor thin films controls the adhesion and viability of human neural cells.	/pubmed/20550892	Tonazzini I, Bystrenova E, Chelli B, Greco P, Stoliar P, Calò A, Lazar A, Borgatti F, D'Angelo P, Martini C, Biscarini F.	Biophys J. 2010 Jun 16;98(12):2804-12.	Biophys J. 2010	PubMed	citation	PMID:20550892	pubmed	20550892	create date:2010/06/17 | first author:Tonazzini I
A model of fibroblast motility on substrates with different rigidities.	/pubmed/20550891	Dokukina IV, Gracheva ME.	Biophys J. 2010 Jun 16;98(12):2794-803. Erratum in: Biophys J. 2011 Feb 2;100(3):795.	Biophys J. 2010	PubMed	citation	PMID:20550891	pubmed	20550891	create date:2010/06/17 | first author:Dokukina IV
ADP compartmentation analysis reveals coupling between pyruvate kinase and ATPases in heart muscle.	/pubmed/20550890	Sepp M, Vendelin M, Vija H, Birkedal R.	Biophys J. 2010 Jun 16;98(12):2785-93.	Biophys J. 2010	PubMed	citation	PMID:20550890	pubmed	20550890	create date:2010/06/17 | first author:Sepp M
Quantifying mRNA synthesis and decay rates using small RNAs.	/pubmed/20550889	Elgart V, Jia T, Kulkarni R.	Biophys J. 2010 Jun 16;98(12):2780-4.	Biophys J. 2010	PubMed	citation	PMID:20550889	pubmed	20550889	create date:2010/06/17 | first author:Elgart V
A reaction-diffusion model of the cadherin-catenin system: a possible mechanism for contact inhibition and implications for tumorigenesis.	/pubmed/20550888	Basan M, Idema T, Lenz M, Joanny JF, Risler T.	Biophys J. 2010 Jun 16;98(12):2770-9.	Biophys J. 2010	PubMed	citation	PMID:20550888	pubmed	20550888	create date:2010/06/17 | first author:Basan M
Using a single fluorescent reporter gene to infer half-life of extrinsic noise and other parameters of gene expression.	/pubmed/20550887	Komorowski M, Finkenstädt B, Rand D.	Biophys J. 2010 Jun 16;98(12):2759-69.	Biophys J. 2010	PubMed	citation	PMID:20550887	pubmed	20550887	create date:2010/06/17 | first author:Komorowski M
Peptide partitioning properties from direct insertion studies.	/pubmed/20550886	Ulmschneider MB, Smith JC, Ulmschneider JP.	Biophys J. 2010 Jun 16;98(12):L60-2.	Biophys J. 2010	PubMed	citation	PMID:20550886	pubmed	20550886	create date:2010/06/17 | first author:Ulmschneider MB
An intuitive safety factor for cardiac propagation.	/pubmed/20550885	Boyle PM, Vigmond EJ.	Biophys J. 2010 Jun 16;98(12):L57-9.	Biophys J. 2010	PubMed	citation	PMID:20550885	pubmed	20550885	create date:2010/06/17 | first author:Boyle PM
Title	URL	Description	Details	ShortDetails	Resource	Type	Identifiers	Db	EntrezUID	Properties
A cellular screening assay using analysis of metal-modified fluorescence lifetime.	/pubmed/20513420	Cade NI, Fruhwirth G, Archibald SJ, Ng T, Richards D.	Biophys J. 2010 Jun 2;98(11):2752-7.	Biophys J. 2010	PubMed	citation	PMID:20513420	pubmed	20513420	create date:2010/06/02 | first author:Cade NI
Diffusion of the reaction boundary of rapidly interacting macromolecules in sedimentation velocity.	/pubmed/20513419	Schuck P.	Biophys J. 2010 Jun 2;98(11):2741-51.	Biophys J. 2010	PubMed	citation	PMID:20513419	pubmed	20513419	create date:2010/06/02 | first author:Schuck P
Micro- and nanomechanical analysis of articular cartilage by indentation-type atomic force microscopy: validation with a gel-microfiber composite.	/pubmed/20513418	Loparic M, Wirz D, Daniels AU, Raiteri R, Vanlandingham MR, Guex G, Martin I, Aebi U, Stolz M.	Biophys J. 2010 Jun 2;98(11):2731-40.	Biophys J. 2010	PubMed	citation	PMID:20513418	pubmed	20513418	create date:2010/06/02 | first author:Loparic M
The role of the lipid bilayer in tau aggregation.	/pubmed/20513417	Elbaum-Garfinkle S, Ramlall T, Rhoades E.	Biophys J. 2010 Jun 2;98(11):2722-30.	Biophys J. 2010	PubMed	citation	PMID:20513417	pubmed	20513417	create date:2010/06/02 | first author:Elbaum-Garfinkle S
Unique features of the folding landscape of a repeat protein revealed by pressure perturbation.	/pubmed/20513416	Rouget JB, Schroer MA, Jeworrek C, Pühse M, Saldana JL, Bessin Y, Tolan M, Barrick D, Winter R, Royer CA.	Biophys J. 2010 Jun 2;98(11):2712-21.	Biophys J. 2010	PubMed	citation	PMID:20513416	pubmed	20513416	create date:2010/06/02 | first author:Rouget JB
NMR structural determinants of eosinophil cationic protein binding to membrane and heparin mimetics.	/pubmed/20513415	García-Mayoral MF, Moussaoui M, de la Torre BG, Andreu D, Boix E, Nogués MV, Rico M, Laurents DV, Bruix M.	Biophys J. 2010 Jun 2;98(11):2702-11.	Biophys J. 2010	PubMed	citation	PMID:20513415	pubmed	20513415	create date:2010/06/02 | first author:García-Mayoral MF
Collapse dynamics of single proteins extended by force.	/pubmed/20513414	Berkovich R, Garcia-Manyes S, Urbakh M, Klafter J, Fernandez JM.	Biophys J. 2010 Jun 2;98(11):2692-701.	Biophys J. 2010	PubMed	citation	PMID:20513414	pubmed	20513414	create date:2010/06/02 | first author:Berkovich R
Improved ligand-protein binding affinity predictions using multiple binding modes.	/pubmed/20513413	Stjernschantz E, Oostenbrink C.	Biophys J. 2010 Jun 2;98(11):2682-91.	Biophys J. 2010	PubMed	citation	PMID:20513413	pubmed	20513413	create date:2010/06/02 | first author:Stjernschantz E
A comprehensive multidimensional-embedded, one-dimensional reaction coordinate for protein unfolding/folding.	/pubmed/20513412	Toofanny RD, Jonsson AL, Daggett V.	Biophys J. 2010 Jun 2;98(11):2671-81.	Biophys J. 2010	PubMed	citation	PMID:20513412	pubmed	20513412	create date:2010/06/02 | first author:Toofanny RD
Molecular dynamics simulations of anti-aggregation effect of ibuprofen.	/pubmed/20513411	Chang WE, Takeda T, Raman EP, Klimov DK.	Biophys J. 2010 Jun 2;98(11):2662-70. Erratum in: Biophys J. 2010 Sep 8;99(5):1684.	Biophys J. 2010	PubMed	citation	PMID:20513411	pubmed	20513411	create date:2010/06/02 | first author:Chang WE
Hydrophilic linkers and polar contacts affect aggregation of FG repeat peptides.	/pubmed/20513410	Dölker N, Zachariae U, Grubmüller H.	Biophys J. 2010 Jun 2;98(11):2653-61.	Biophys J. 2010	PubMed	citation	PMID:20513410	pubmed	20513410	create date:2010/06/02 | first author:Dölker N
Antimicrobial protegrin-1 forms ion channels: molecular dynamic simulation, atomic force microscopy, and electrical conductance studies.	/pubmed/20513409	Capone R, Mustata M, Jang H, Arce FT, Nussinov R, Lal R.	Biophys J. 2010 Jun 2;98(11):2644-52.	Biophys J. 2010	PubMed	citation	PMID:20513409	pubmed	20513409	create date:2010/06/02 | first author:Capone R
The contribution of interchain salt bridges to triple-helical stability in collagen.	/pubmed/20513408	Gurry T, Nerenberg PS, Stultz CM.	Biophys J. 2010 Jun 2;98(11):2634-43.	Biophys J. 2010	PubMed	citation	PMID:20513408	pubmed	20513408	create date:2010/06/02 | first author:Gurry T
Studies on the site and mode of TMPyP4 interactions with Bcl-2 promoter sequence G-Quadruplexes.	/pubmed/20513407	Nagesh N, Buscaglia R, Dettler JM, Lewis EA.	Biophys J. 2010 Jun 2;98(11):2628-33.	Biophys J. 2010	PubMed	citation	PMID:20513407	pubmed	20513407	create date:2010/06/02 | first author:Nagesh N
The conserved L5 loop establishes the pre-powerstroke conformation of the Kinesin-5 motor, eg5.	/pubmed/20513406	Larson AG, Naber N, Cooke R, Pate E, Rice SE.	Biophys J. 2010 Jun 2;98(11):2619-27.	Biophys J. 2010	PubMed	citation	PMID:20513406	pubmed	20513406	create date:2010/06/02 | first author:Larson AG
Bidirectional transport by molecular motors: enhanced processivity and response to external forces.	/pubmed/20513405	Müller MJ, Klumpp S, Lipowsky R.	Biophys J. 2010 Jun 2;98(11):2610-8.	Biophys J. 2010	PubMed	citation	PMID:20513405	pubmed	20513405	create date:2010/06/02 | first author:Müller MJ
Kinetics of regulated actin transitions measured by probes on tropomyosin.	/pubmed/20513404	Borrego-Diaz E, Chalovich JM.	Biophys J. 2010 Jun 2;98(11):2601-9.	Biophys J. 2010	PubMed	citation	PMID:20513404	pubmed	20513404	create date:2010/06/02 | first author:Borrego-Diaz E
Theoretical analysis of the F(1)-ATPase experimental data.	/pubmed/20513403	Perez-Carrasco R, Sancho JM.	Biophys J. 2010 Jun 2;98(11):2591-600.	Biophys J. 2010	PubMed	citation	PMID:20513403	pubmed	20513403	create date:2010/06/02 | first author:Perez-Carrasco R
Is the cross-bridge stiffness proportional to tension during muscle fiber activation?	/pubmed/20513402	Colombini B, Nocella M, Bagni MA, Griffiths PJ, Cecchi G.	Biophys J. 2010 Jun 2;98(11):2582-90.	Biophys J. 2010	PubMed	citation	PMID:20513402	pubmed	20513402	create date:2010/06/02 | first author:Colombini B
Unsteady motion, finite Reynolds numbers, and wall effect on Vorticella convallaria contribute contraction force greater than the stokes drag.	/pubmed/20513401	Ryu S, Matsudaira P.	Biophys J. 2010 Jun 2;98(11):2574-81.	Biophys J. 2010	PubMed	citation	PMID:20513401	pubmed	20513401	create date:2010/06/02 | first author:Ryu S
Amphipathic helical cationic antimicrobial peptides promote rapid formation of crystalline states in the presence of phosphatidylglycerol: lipid clustering in anionic membranes.	/pubmed/20513400	Epand RF, Maloy L, Ramamoorthy A, Epand RM.	Biophys J. 2010 Jun 2;98(11):2564-73.	Biophys J. 2010	PubMed	citation	PMID:20513400	pubmed	20513400	create date:2010/06/02 | first author:Epand RF
Cluster formation of anchored proteins induced by membrane-mediated interaction.	/pubmed/20513399	Li S, Zhang X, Wang W.	Biophys J. 2010 Jun 2;98(11):2554-63.	Biophys J. 2010	PubMed	citation	PMID:20513399	pubmed	20513399	create date:2010/06/02 | first author:Li S
Reversible liposome association induced by LAH4: a peptide with potent antimicrobial and nucleic acid transfection activities.	/pubmed/20513398	Marquette A, Lorber B, Bechinger B.	Biophys J. 2010 Jun 2;98(11):2544-53.	Biophys J. 2010	PubMed	citation	PMID:20513398	pubmed	20513398	create date:2010/06/02 | first author:Marquette A
Quantification of clustering in joint interspike interval scattergrams of spike trains.	/pubmed/20513397	Dodla R, Wilson CJ.	Biophys J. 2010 Jun 2;98(11):2535-43.	Biophys J. 2010	PubMed	citation	PMID:20513397	pubmed	20513397	create date:2010/06/02 | first author:Dodla R
[truncated: 8,304 more rows]
