# Supplementary material for: Rising Publication Delays Inflate Journal Impact Factors
Source: PLoS One. 2012 Dec 31;7(12):e53374. doi: 10.1371/journal.pone.0053374 (PMC3534064; doi:10.1371/journal.pone.0053374)
Supplement: Data S1 — Datasets used for the analysis. (ZIP) [file pone.0053374.s005.zip › Bipolar Disorder.csv]

Title	URL	Description	Details	ShortDetails	Resource	Type	Identifiers	Db	EntrezUID	Properties
Hippocampal α7 nicotinic acetylcholine receptor levels in patients with schizophrenia, bipolar disorder, or major depressive disorder.	/pubmed/22085484	Thomsen MS, Weyn A, Mikkelsen JD.	Bipolar Disord. 2011 Nov-Dec;13(7-8):701-7. doi: 10.1111/j.1399-5618.2011.00961.x.	Bipolar Disord. 2011	PubMed	citation	PMID:22085484	pubmed	22085484	create date:2011/11/17 | first author:Thomsen MS
The association of genetic variation in CACNA1C with structure and function of a frontotemporal system.	/pubmed/22085483	Wang F, McIntosh AM, He Y, Gelernter J, Blumberg HP.	Bipolar Disord. 2011 Nov-Dec;13(7-8):696-700. doi: 10.1111/j.1399-5618.2011.00963.x.	Bipolar Disord. 2011	PubMed	citation	PMID:22085483	pubmed	22085483	create date:2011/11/17 | first author:Wang F
Do symptoms of bipolar disorder exhibit seasonal variation? A multisite prospective investigation.	/pubmed/22085482	Murray G, Lam RW, Beaulieu S, Sharma V, Cervantes P, Parikh SV, Yatham LN.	Bipolar Disord. 2011 Nov-Dec;13(7-8):687-95. doi: 10.1111/j.1399-5618.2011.00959.x.	Bipolar Disord. 2011	PubMed	citation	PMID:22085482	pubmed	22085482	create date:2011/11/17 | first author:Murray G
Six-month functional outcome of a bipolar disorder cohort in the context of a specialized-care program.	/pubmed/22085481	Rosa AR, Reinares M, Amann B, Popovic D, Franco C, Comes M, Torrent C, Bonnín CM, Solé B, Valentí M, Salamero M, Kapczinski F, Vieta E.	Bipolar Disord. 2011 Nov-Dec;13(7-8):679-86. doi: 10.1111/j.1399-5618.2011.00964.x.	Bipolar Disord. 2011	PubMed	citation	PMID:22085481	pubmed	22085481	create date:2011/11/17 | first author:Rosa AR
Dimensional psychopathology in offspring of parents with bipolar disorder.	/pubmed/22085480	Diler RS, Birmaher B, Axelson D, Obreja M, Monk K, Hickey MB, Goldstein B, Goldstein T, Sakolsky D, Iyengar S, Brent D, Kupfer D.	Bipolar Disord. 2011 Nov-Dec;13(7-8):670-8. doi: 10.1111/j.1399-5618.2011.00966.x.	Bipolar Disord. 2011	PubMed	citation	PMID:22085480	pubmed	22085480	create date:2011/11/17 | first author:Diler RS
Personality traits in bipolar disorder type I: a sib-pair analysis.	/pubmed/22085479	Almeida KM, Nery FG, Moreno RA, Gorenstein C, Lafer B.	Bipolar Disord. 2011 Nov-Dec;13(7-8):662-9. doi: 10.1111/j.1399-5618.2011.00965.x.	Bipolar Disord. 2011	PubMed	citation	PMID:22085479	pubmed	22085479	create date:2011/11/17 | first author:Almeida KM
Cognitions in bipolar affective disorder and unipolar depression: imagining suicide.	/pubmed/22085478	Hales SA, Deeprose C, Goodwin GM, Holmes EA.	Bipolar Disord. 2011 Nov-Dec;13(7-8):651-61. doi: 10.1111/j.1399-5618.2011.00954.x.	Bipolar Disord. 2011	PubMed	citation	PMID:22085478	pubmed	22085478	create date:2011/11/17 | first author:Hales SA
Sensitivity to positive and negative feedback in euthymic patients with bipolar I disorder: the last episode makes the difference.	/pubmed/22085477	Linke J, Sönnekes C, Wessa M.	Bipolar Disord. 2011 Nov-Dec;13(7-8):638-50. doi: 10.1111/j.1399-5618.2011.00956.x.	Bipolar Disord. 2011	PubMed	citation	PMID:22085477	pubmed	22085477	create date:2011/11/17 | first author:Linke J
Evidence of associations between bipolar disorder and the brain-derived neurotrophic factor (BDNF) gene.	/pubmed/22085476	Sears C, Markie D, Olds R, Fitches A.	Bipolar Disord. 2011 Nov-Dec;13(7-8):630-7. doi: 10.1111/j.1399-5618.2011.00955.x.	Bipolar Disord. 2011	PubMed	citation	PMID:22085476	pubmed	22085476	create date:2011/11/17 | first author:Sears C
Neonatal antibodies to infectious agents and risk of bipolar disorder: a population-based case-control study.	/pubmed/22085475	Mortensen PB, Pedersen CB, McGrath JJ, Hougaard DM, Nørgaard-Petersen B, Mors O, Børglum AD, Yolken RH.	Bipolar Disord. 2011 Nov-Dec;13(7-8):624-9. doi: 10.1111/j.1399-5618.2011.00962.x.	Bipolar Disord. 2011	PubMed	citation	PMID:22085475	pubmed	22085475	create date:2011/11/17 | first author:Mortensen PB
Evidence for the involvement of the glucocorticoid receptor gene in bipolar disorder in an isolated northern Swedish population.	/pubmed/22085474	Ceulemans S, De Zutter S, Heyrman L, Norrback KF, Nordin A, Nilsson LG, Adolfsson R, Del-Favero J, Claes S.	Bipolar Disord. 2011 Nov-Dec;13(7-8):614-23. doi: 10.1111/j.1399-5618.2011.00960.x.	Bipolar Disord. 2011	PubMed	citation	PMID:22085474	pubmed	22085474	create date:2011/11/17 | first author:Ceulemans S
White matter microstructure in untreated first episode bipolar disorder with psychosis: comparison with schizophrenia.	/pubmed/22085473	Lu LH, Zhou XJ, Keedy SK, Reilly JL, Sweeney JA.	Bipolar Disord. 2011 Nov-Dec;13(7-8):604-13. doi: 10.1111/j.1399-5618.2011.00958.x.	Bipolar Disord. 2011	PubMed	citation	PMID:22085473	pubmed	22085473	create date:2011/11/17 | first author:Lu LH
Subthreshold bipolarity: diagnostic issues and challenges.	/pubmed/22085472	Nusslock R, Frank E.	Bipolar Disord. 2011 Nov-Dec;13(7-8):587-603. doi: 10.1111/j.1399-5618.2011.00957.x. Review.	Bipolar Disord. 2011	PubMed	citation	PMID:22085472	pubmed	22085472	create date:2011/11/17 | first author:Nusslock R
Atypical mood stabilizers: a new role for neuroleptics?	/pubmed/22085471	Malhi GS, Chengappa KN, Gershon S, Ghaemi SN.	Bipolar Disord. 2011 Nov-Dec;13(7-8):583-6. doi: 10.1111/j.1399-5618.2011.00967.x. Review. No abstract available.	Bipolar Disord. 2011	PubMed	citation	PMID:22085471	pubmed	22085471	create date:2011/11/17 | first author:Malhi GS
Could the use of energy drinks induce manic or depressive relapse among abstinent substance use disorder patients with comorbid bipolar spectrum disorder?	/pubmed/22017226	Rizkallah E, Bélanger M, Stavro K, Dussault M, Pampoulova T, Chiasson JP, Potvin S.	Bipolar Disord. 2011 Aug-Sep;13(5-6):578-80. doi: 10.1111/j.1399-5618.2011.00951.x.	Bipolar Disord. 2011	PubMed	citation	PMID:22017226	pubmed	22017226	create date:2011/10/25 | first author:Rizkallah E
Beating Bipolar: exploratory trial of a novel Internet-based psychoeducational treatment for bipolar disorder.	/pubmed/22017225	Smith DJ, Griffiths E, Poole R, di Florio A, Barnes E, Kelly MJ, Craddock N, Hood K, Simpson S.	Bipolar Disord. 2011 Aug-Sep;13(5-6):571-7. doi: 10.1111/j.1399-5618.2011.00949.x.	Bipolar Disord. 2011	PubMed	citation	PMID:22017225	pubmed	22017225	create date:2011/10/25 | first author:Smith DJ
Development of guidelines for caregivers of people with bipolar disorder: a Delphi expert consensus study.	/pubmed/22017224	Berk L, Jorm AF, Kelly CM, Dodd S, Berk M.	Bipolar Disord. 2011 Aug-Sep;13(5-6):556-70. doi: 10.1111/j.1399-5618.2011.00942.x.	Bipolar Disord. 2011	PubMed	citation	PMID:22017224	pubmed	22017224	create date:2011/10/25 | first author:Berk L
Structural brain abnormalities in first-episode psychosis: differences between affective psychoses and schizophrenia and relationship to clinical outcome.	/pubmed/22017223	de Castro-Manglano P, Mechelli A, Soutullo C, Landecho I, Gimenez-Amaya JM, Ortuño F, McGuire P.	Bipolar Disord. 2011 Aug-Sep;13(5-6):545-55. doi: 10.1111/j.1399-5618.2011.00953.x.	Bipolar Disord. 2011	PubMed	citation	PMID:22017223	pubmed	22017223	create date:2011/10/25 | first author:de Castro-Manglano P
Facial emotion recognition and its relationship to subjective and functional outcomes in remitted patients with bipolar I disorder.	/pubmed/22017222	Hoertnagl CM, Muehlbacher M, Biedermann F, Yalcin N, Baumgartner S, Schwitzer G, Deisenhammer EA, Hausmann A, Kemmler G, Benecke C, Hofer A.	Bipolar Disord. 2011 Aug-Sep;13(5-6):537-44. doi: 10.1111/j.1399-5618.2011.00947.x.	Bipolar Disord. 2011	PubMed	citation	PMID:22017222	pubmed	22017222	create date:2011/10/25 | first author:Hoertnagl CM
Latent structure of unipolar and bipolar mood symptoms.	/pubmed/22017221	Ahmed AO, Green BA, Clark CB, Stahl KC, McFarland ME.	Bipolar Disord. 2011 Aug-Sep;13(5-6):522-36. doi: 10.1111/j.1399-5618.2011.00940.x.	Bipolar Disord. 2011	PubMed	citation	PMID:22017221	pubmed	22017221	create date:2011/10/25 | first author:Ahmed AO
Pediatric bipolar spectrum disorder and ADHD: comparison and comorbidity in the LAMS clinical sample.	/pubmed/22017220	Arnold LE, Demeter C, Mount K, Frazier TW, Youngstrom EA, Fristad M, Birmaher B, Findling RL, Horwitz SM, Kowatch R, Axelson DA.	Bipolar Disord. 2011 Aug-Sep;13(5-6):509-21. doi: 10.1111/j.1399-5618.2011.00948.x.	Bipolar Disord. 2011	PubMed	citation	PMID:22017220	pubmed	22017220	create date:2011/10/25 | first author:Arnold LE
Cognitive manic symptoms associated with the P2RX7 gene in bipolar disorder.	/pubmed/22017219	Backlund L, Nikamo P, Hukic DS, Ek IR, Träskman-Bendz L, Landén M, Edman G, Schalling M, Frisén L, Osby U.	Bipolar Disord. 2011 Aug-Sep;13(5-6):500-8. doi: 10.1111/j.1399-5618.2011.00952.x.	Bipolar Disord. 2011	PubMed	citation	PMID:22017219	pubmed	22017219	create date:2011/10/25 | first author:Backlund L
Four mood stabilizers commonly induce FEZ1 expression in human astrocytes.	/pubmed/22017218	Yu Z, Ono C, Kim HB, Komatsu H, Tanabe Y, Sakae N, Nakayama KI, Matsuoka H, Sora I, Bunney WE, Tomita H.	Bipolar Disord. 2011 Aug-Sep;13(5-6):486-99. doi: 10.1111/j.1399-5618.2011.00946.x.	Bipolar Disord. 2011	PubMed	citation	PMID:22017218	pubmed	22017218	create date:2011/10/25 | first author:Yu Z
The transcription factor SP4 is reduced in postmortem cerebellum of bipolar disorder subjects: control by depolarization and lithium.	/pubmed/22017217	Pinacho R, Villalmanzo N, Lalonde J, Haro JM, Meana JJ, Gill G, Ramos B.	Bipolar Disord. 2011 Aug-Sep;13(5-6):474-85. doi: 10.1111/j.1399-5618.2011.00941.x.	Bipolar Disord. 2011	PubMed	citation	PMID:22017217	pubmed	22017217	create date:2011/10/25 | first author:Pinacho R
An online survey of tobacco use, intentions to quit, and cessation strategies among people living with bipolar disorder.	/pubmed/22017216	Prochaska JJ, Reyes RS, Schroeder SA, Daniels AS, Doederlein A, Bergeson B.	Bipolar Disord. 2011 Aug-Sep;13(5-6):466-73. doi: 10.1111/j.1399-5618.2011.00944.x.	Bipolar Disord. 2011	PubMed	citation	PMID:22017216	pubmed	22017216	create date:2011/10/25 | first author:Prochaska JJ
Adjunctive nutraceuticals with standard pharmacotherapies in bipolar disorder: a systematic review of clinical trials.	/pubmed/22017215	Sarris J, Mischoulon D, Schweitzer I.	Bipolar Disord. 2011 Aug-Sep;13(5-6):454-65. doi: 10.1111/j.1399-5618.2011.00945.x. Review.	Bipolar Disord. 2011	PubMed	citation	PMID:22017215	pubmed	22017215	create date:2011/10/25 | first author:Sarris J
The co-occurrence of cigarette smoking and bipolar disorder: phenomenology and treatment considerations.	/pubmed/22017214	Heffner JL, Strawn JR, DelBello MP, Strakowski SM, Anthenelli RM.	Bipolar Disord. 2011 Aug-Sep;13(5-6):439-53. doi: 10.1111/j.1399-5618.2011.00943.x. Review.	Bipolar Disord. 2011	PubMed	citation	PMID:22017214	pubmed	22017214	create date:2011/10/25 | first author:Heffner JL
Clinical symptoms and neurocognitive performance: potential impact of substance use.	/pubmed/21843283	Richardson T, Lu RB.	Bipolar Disord. 2011 Jun;13(4):433-4; author reply 435-6. doi: 10.1111/j.1399-5618.2011.00929.x. No abstract available.	Bipolar Disord. 2011	PubMed	citation	PMID:21843283	pubmed	21843283	create date:2011/08/17 | first author:Richardson T
A preliminary study of sleep in adolescents with bipolar disorder, ADHD, and non-patient controls.	/pubmed/21843282	Mullin BC, Harvey AG, Hinshaw SP.	Bipolar Disord. 2011 Jun;13(4):425-32. doi: 10.1111/j.1399-5618.2011.00933.x.	Bipolar Disord. 2011	PubMed	citation	PMID:21843282	pubmed	21843282	create date:2011/08/17 | first author:Mullin BC
Tract-specific white matter structural disruption in patients with bipolar disorder.	/pubmed/21843281	Benedetti F, Absinta M, Rocca MA, Radaelli D, Poletti S, Bernasconi A, Dallaspezia S, Pagani E, Falini A, Copetti M, Colombo C, Comi G, Smeraldi E, Filippi M.	Bipolar Disord. 2011 Jun;13(4):414-24. doi: 10.1111/j.1399-5618.2011.00938.x.	Bipolar Disord. 2011	PubMed	citation	PMID:21843281	pubmed	21843281	create date:2011/08/17 | first author:Benedetti F
Striatal dopamine transporter availability in unmedicated bipolar disorder.	/pubmed/21843280	Anand A, Barkay G, Dzemidzic M, Albrecht D, Karne H, Zheng QH, Hutchins GD, Normandin MD, Yoder KK.	Bipolar Disord. 2011 Jun;13(4):406-13. doi: 10.1111/j.1399-5618.2011.00936.x.	Bipolar Disord. 2011	PubMed	citation	PMID:21843280	pubmed	21843280	create date:2011/08/17 | first author:Anand A
Progressive neurostructural changes in adolescent and adult patients with bipolar disorder.	/pubmed/21843279	Lisy ME, Jarvis KB, DelBello MP, Mills NP, Weber WA, Fleck D, Strakowski SM, Adler CM.	Bipolar Disord. 2011 Jun;13(4):396-405. doi: 10.1111/j.1399-5618.2011.00927.x.	Bipolar Disord. 2011	PubMed	citation	PMID:21843279	pubmed	21843279	create date:2011/08/17 | first author:Lisy ME
The burden of obesity among adults with bipolar disorder in the United States.	/pubmed/21843278	Goldstein BI, Liu SM, Zivkovic N, Schaffer A, Chien LC, Blanco C.	Bipolar Disord. 2011 Jun;13(4):387-95. doi: 10.1111/j.1399-5618.2011.00932.x.	Bipolar Disord. 2011	PubMed	citation	PMID:21843278	pubmed	21843278	create date:2011/08/17 | first author:Goldstein BI
Suicidal attempts in bipolar disorder: results from an observational study (EMBLEM).	/pubmed/21843277	Bellivier F, Yon L, Luquiens A, Azorin JM, Bertsch J, Gerard S, Reed C, Lukasiewicz M.	Bipolar Disord. 2011 Jun;13(4):377-86. doi: 10.1111/j.1399-5618.2011.00926.x.	Bipolar Disord. 2011	PubMed	citation	PMID:21843277	pubmed	21843277	create date:2011/08/17 | first author:Bellivier F
Visuospatial working memory deficits in remitted patients with bipolar disorder: susceptibility to the effects of GABAergic agonists.	/pubmed/21843276	Pan YJ, Hsieh MH, Liu SK.	Bipolar Disord. 2011 Jun;13(4):365-76. doi: 10.1111/j.1399-5618.2011.00931.x.	Bipolar Disord. 2011	PubMed	citation	PMID:21843276	pubmed	21843276	create date:2011/08/17 | first author:Pan YJ
Cognitive styles in hypomanic episodes of bipolar I disorder.	/pubmed/21843275	Lex C, Hautzinger M, Meyer TD.	Bipolar Disord. 2011 Jun;13(4):355-64. doi: 10.1111/j.1399-5618.2011.00937.x.	Bipolar Disord. 2011	PubMed	citation	PMID:21843275	pubmed	21843275	create date:2011/08/17 | first author:Lex C
Insight in bipolar disorder: associations with cognitive and emotional processing and illness characteristics.	/pubmed/21843274	van der Werf-Eldering MJ, van der Meer L, Burger H, Holthausen EA, Nolen WA, Aleman A.	Bipolar Disord. 2011 Jun;13(4):343-54. doi: 10.1111/j.1399-5618.2011.00934.x.	Bipolar Disord. 2011	PubMed	citation	PMID:21843274	pubmed	21843274	create date:2011/08/17 | first author:van der Werf-Eldering MJ
Meta-analysis of neuropsychological functioning in euthymic bipolar disorder: an update and investigation of moderator variables.	/pubmed/21843273	Mann-Wrobel MC, Carreno JT, Dickinson D.	Bipolar Disord. 2011 Jun;13(4):334-42. doi: 10.1111/j.1399-5618.2011.00935.x.	Bipolar Disord. 2011	PubMed	citation	PMID:21843273	pubmed	21843273	create date:2011/08/17 | first author:Mann-Wrobel MC
The impact of neurocognitive impairment on occupational recovery of clinically stable patients with bipolar disorder: a prospective study.	/pubmed/21843272	Bearden CE, Shih VH, Green MF, Gitlin M, Sokolski KN, Levander E, Marusak S, Hammen C, Sugar CA, Altshuler LL.	Bipolar Disord. 2011 Jun;13(4):323-33. doi: 10.1111/j.1399-5618.2011.00928.x.	Bipolar Disord. 2011	PubMed	citation	PMID:21843272	pubmed	21843272	create date:2011/08/17 | first author:Bearden CE
Impact of an educational program on the management of bipolar disorder in primary care.	/pubmed/21676135	Rouillon F, Gasquet I, Garay RP, Lancrenon S.	Bipolar Disord. 2011 May;13(3):318-22. doi: 10.1111/j.1399-5618.2011.00916.x.	Bipolar Disord. 2011	PubMed	citation	PMID:21676135	pubmed	21676135	create date:2011/06/17 | first author:Rouillon F
Menstrual effects on mood symptoms in treated women with bipolar disorder.	/pubmed/21676134	Sit D, Seltman H, Wisner KL.	Bipolar Disord. 2011 May;13(3):310-7. doi: 10.1111/j.1399-5618.2011.00921.x.	Bipolar Disord. 2011	PubMed	citation	PMID:21676134	pubmed	21676134	create date:2011/06/17 | first author:Sit D
Quality of life and impulsivity in bipolar disorder.	/pubmed/21676133	Victor SE, Johnson SL, Gotlib IH.	Bipolar Disord. 2011 May;13(3):303-9. doi: 10.1111/j.1399-5618.2011.00919.x.	Bipolar Disord. 2011	PubMed	citation	PMID:21676133	pubmed	21676133	create date:2011/06/17 | first author:Victor SE
Multisite, open-label, prospective trial of lamotrigine for geriatric bipolar depression: a preliminary report.	/pubmed/21676132	Sajatovic M, Gildengers A, Al Jurdi RK, Gyulai L, Cassidy KA, Greenberg RL, Bruce ML, Mulsant BH, Ten Have T, Young RC.	Bipolar Disord. 2011 May;13(3):294-302. doi: 10.1111/j.1399-5618.2011.00923.x. Erratum in: Bipolar Disord. 2011 Aug-Sep;13(5-6):581.	Bipolar Disord. 2011	PubMed	citation	PMID:21676132	pubmed	21676132	create date:2011/06/17 | first author:Sajatovic M
Negative emotion impacts memory for verbal discourse in pediatric bipolar disorder.	/pubmed/21676131	Jacobs RH, Pavuluri MN, Schenkel LS, Palmer A, Shah K, Vemuri D, Whited S, Little DM.	Bipolar Disord. 2011 May;13(3):287-93. doi: 10.1111/j.1399-5618.2011.00922.x.	Bipolar Disord. 2011	PubMed	citation	PMID:21676131	pubmed	21676131	create date:2011/06/17 | first author:Jacobs RH
A functional MRI study of working memory in adolescents and young adults at genetic risk for bipolar disorder: preliminary findings.	/pubmed/21676130	Thermenos HW, Makris N, Whitfield-Gabrieli S, Brown AB, Giuliano AJ, Lee EH, Faraone SV, Tsuang MT, Seidman LJ.	Bipolar Disord. 2011 May;13(3):272-86. doi: 10.1111/j.1399-5618.2011.00920.x.	Bipolar Disord. 2011	PubMed	citation	PMID:21676130	pubmed	21676130	create date:2011/06/17 | first author:Thermenos HW
The genetic and environmental influences of event-related gamma oscillations on bipolar disorder.	/pubmed/21676129	Hall MH, Spencer KM, Schulze K, McDonald C, Kalidindi S, Kravariti E, Kane F, Murray RM, Bramon E, Sham P, Rijsdijk F.	Bipolar Disord. 2011 May;13(3):260-71. doi: 10.1111/j.1399-5618.2011.00925.x.	Bipolar Disord. 2011	PubMed	citation	PMID:21676129	pubmed	21676129	create date:2011/06/17 | first author:Hall MH
The CACNA1C and ANK3 risk alleles impact on affective personality traits and startle reactivity but not on cognition or gating in healthy males.	/pubmed/21676128	Roussos P, Giakoumaki SG, Georgakopoulos A, Robakis NK, Bitsios P.	Bipolar Disord. 2011 May;13(3):250-9. doi: 10.1111/j.1399-5618.2011.00924.x.	Bipolar Disord. 2011	PubMed	citation	PMID:21676128	pubmed	21676128	create date:2011/06/17 | first author:Roussos P
Lithium treatment attenuates muscarinic M(1) receptor dysfunction.	/pubmed/21676127	Creson TK, Austin DR, Shaltiel G, McCammon J, Wess J, Manji HK, Chen G.	Bipolar Disord. 2011 May;13(3):238-49. doi: 10.1111/j.1399-5618.2011.00915.x.	Bipolar Disord. 2011	PubMed	citation	PMID:21676127	pubmed	21676127	create date:2011/06/17 | first author:Creson TK
The role of disturbed sleep in the early recognition of bipolar disorder: a systematic review.	/pubmed/21676126	Ritter PS, Marx C, Bauer M, Leopold K, Pfennig A.	Bipolar Disord. 2011 May;13(3):227-37. doi: 10.1111/j.1399-5618.2011.00917.x. Review. Erratum in: Bipolar Disord. 2011 Jun;13(4):437. Lepold, Karolina [corrected to Leopold, Karolina].	Bipolar Disord. 2011	PubMed	citation	PMID:21676126	pubmed	21676126	create date:2011/06/17 | first author:Ritter PS
The lithiumeter: a measured approach.	/pubmed/21676125	Malhi GS, Tanious M, Gershon S.	Bipolar Disord. 2011 May;13(3):219-26. doi: 10.1111/j.1399-5618.2011.00918.x.	Bipolar Disord. 2011	PubMed	citation	PMID:21676125	pubmed	21676125	create date:2011/06/17 | first author:Malhi GS
Title	URL	Description	Details	ShortDetails	Resource	Type	Identifiers	Db	EntrezUID	Properties
Abstracts of the Ninth International Conference on Bipolar Disorder. June 9-11, 2011. Pittsburgh, Pennsylvania, USA.	/pubmed/21658169	[No authors listed]	Bipolar Disord. 2011 Jun;13 Suppl 1:1-118. doi: 10.1111/j.1399-5618.2011.00909.x. No abstract available.	Bipolar Disord. 2011	PubMed	citation	PMID:21658169	pubmed	21658169	create date:2011/06/17
Domains of cognitive impairment in bipolar disorder: commentary on The International Society for Bipolar Disorders-Battery for Assessment of Neurocognition (ISBD-BANC)"."	/pubmed/21443576	Bora E, Pantelis C.	Bipolar Disord. 2011 Mar;13(2):217-8. doi: 10.1111/j.1399-5618.2011.00899.x. No abstract available.	Bipolar Disord. 2011	PubMed	citation	PMID:21443576	pubmed	21443576	create date:2011/03/30 | first author:Bora E
Executive functioning in familial bipolar I disorder patients and their unaffected relatives.	/pubmed/21443575	Schulze KK, Walshe M, Stahl D, Hall MH, Kravariti E, Morris R, Marshall N, McDonald C, Murray RM, Bramon E.	Bipolar Disord. 2011 Mar;13(2):208-16. doi: 10.1111/j.1399-5618.2011.00901.x.	Bipolar Disord. 2011	PubMed	citation	PMID:21443575	pubmed	21443575	create date:2011/03/30 | first author:Schulze KK
Association between the DAOA/G72 gene and bipolar disorder and meta-analyses in bipolar disorder and schizophrenia.	/pubmed/21443574	Müller DJ, Zai CC, Shinkai T, Strauss J, Kennedy JL.	Bipolar Disord. 2011 Mar;13(2):198-207. doi: 10.1111/j.1399-5618.2011.00905.x.	Bipolar Disord. 2011	PubMed	citation	PMID:21443574	pubmed	21443574	create date:2011/03/30 | first author:Müller DJ
Neurochemical deficits in the cerebellar vermis in child offspring of parents with bipolar disorder.	/pubmed/21443573	Singh MK, Spielman D, Libby A, Adams E, Acquaye T, Howe M, Kelley R, Reiss A, Chang KD.	Bipolar Disord. 2011 Mar;13(2):189-97. doi: 10.1111/j.1399-5618.2011.00902.x.	Bipolar Disord. 2011	PubMed	citation	PMID:21443573	pubmed	21443573	create date:2011/03/30 | first author:Singh MK
Changes in the prevalence of bipolar disorders between 1998 and 2008 in an Australian population.	/pubmed/21443572	Zutshi A, Eckert KA, Hawthorne G, Taylor AW, Goldney RD.	Bipolar Disord. 2011 Mar;13(2):182-8. doi: 10.1111/j.1399-5618.2011.00907.x.	Bipolar Disord. 2011	PubMed	citation	PMID:21443572	pubmed	21443572	create date:2011/03/30 | first author:Zutshi A
Criminal conviction, impulsivity, and course of illness in bipolar disorder.	/pubmed/21443571	Swann AC, Lijffijt M, Lane SD, Kjome KL, Steinberg JL, Moeller FG.	Bipolar Disord. 2011 Mar;13(2):173-81. doi: 10.1111/j.1399-5618.2011.00900.x.	Bipolar Disord. 2011	PubMed	citation	PMID:21443571	pubmed	21443571	create date:2011/03/30 | first author:Swann AC
Emotional modulation of response inhibition in stable patients with bipolar I disorder: a comparison with healthy and schizophrenia subjects.	/pubmed/21443570	Gopin CB, Burdick KE, Derosse P, Goldberg TE, Malhotra AK.	Bipolar Disord. 2011 Mar;13(2):164-72. doi: 10.1111/j.1399-5618.2011.00906.x.	Bipolar Disord. 2011	PubMed	citation	PMID:21443570	pubmed	21443570	create date:2011/03/30 | first author:Gopin CB
A 15-year prospective follow-up of bipolar affective disorders: comparisons with unipolar nonpsychotic depression.	/pubmed/21443569	Goldberg JF, Harrow M.	Bipolar Disord. 2011 Mar;13(2):155-63. doi: 10.1111/j.1399-5618.2011.00903.x.	Bipolar Disord. 2011	PubMed	citation	PMID:21443569	pubmed	21443569	create date:2011/03/30 | first author:Goldberg JF
Bipolar mixed episodes and antidepressants: a cohort study of bipolar I disorder patients.	/pubmed/21443568	Valentí M, Pacchiarotti I, Rosa AR, Bonnín CM, Popovic D, Nivoli AM, Murru A, Grande I, Colom F, Vieta E.	Bipolar Disord. 2011 Mar;13(2):145-54. doi: 10.1111/j.1399-5618.2011.00908.x.	Bipolar Disord. 2011	PubMed	citation	PMID:21443568	pubmed	21443568	create date:2011/03/30 | first author:Valentí M
Efficacy of aripiprazole adjunctive to lithium or valproate in the long-term treatment of patients with bipolar I disorder with an inadequate response to lithium or valproate monotherapy: a multicenter, double-blind, randomized study.	/pubmed/21443567	Marcus R, Khan A, Rollin L, Morris B, Timko K, Carson W, Sanchez R.	Bipolar Disord. 2011 Mar;13(2):133-44. doi: 10.1111/j.1399-5618.2011.00898.x.	Bipolar Disord. 2011	PubMed	citation	PMID:21443567	pubmed	21443567	create date:2011/03/30 | first author:Marcus R
Study design and patient characteristics and outcome in acute mania clinical trials.	/pubmed/21443566	Tarr GP, Herbison P, de la Barra SL, Glue P.	Bipolar Disord. 2011 Mar;13(2):125-32. doi: 10.1111/j.1399-5618.2011.00904.x. Review.	Bipolar Disord. 2011	PubMed	citation	PMID:21443566	pubmed	21443566	create date:2011/03/30 | first author:Tarr GP
Association of clinical symptoms and neurocognitive performance in bipolar disorder: a longitudinal study.	/pubmed/21320259	Chaves OC, Lombardo LE, Bearden CE, Woolsey MD, Martinez DM, Barrett JA, Miller AL, Velligan DI, Glahn DC.	Bipolar Disord. 2011 Feb;13(1):118-23. doi: 10.1111/j.1399-5618.2011.00888.x.	Bipolar Disord. 2011	PubMed	citation	PMID:21320259	pubmed	21320259	create date:2011/02/16 | first author:Chaves OC
Long-term outcome of bipolar depressed patients receiving lamotrigine as add-on to lithium with the possibility of the addition of paroxetine in nonresponders: a randomized, placebo-controlled trial with a novel design.	/pubmed/21320258	van der Loos ML, Mulder P, Hartong EG, Blom MB, Vergouwen AC, van Noorden MS, Timmermans MA, Vieta E, Nolen WA; LamLit Study Group.	Bipolar Disord. 2011 Feb;13(1):111-7. doi: 10.1111/j.1399-5618.2011.00887.x.	Bipolar Disord. 2011	PubMed	citation	PMID:21320258	pubmed	21320258	create date:2011/02/16 | first author:van der Loos ML
Paced finger-tapping abnormalities in bipolar disorder indicate timing dysfunction.	/pubmed/21320257	Bolbecker AR, Hong SL, Kent JS, Forsyth JK, Klaunig MJ, Lazar EK, O'Donnell BF, Hetrick WP.	Bipolar Disord. 2011 Feb;13(1):99-110. doi: 10.1111/j.1399-5618.2011.00895.x.	Bipolar Disord. 2011	PubMed	citation	PMID:21320257	pubmed	21320257	create date:2011/02/16 | first author:Bolbecker AR
Does stage of illness impact treatment response in bipolar disorder? Empirical treatment data and their implication for the staging model and early intervention.	/pubmed/21320256	Berk M, Brnabic A, Dodd S, Kelin K, Tohen M, Malhi GS, Berk L, Conus P, McGorry PD.	Bipolar Disord. 2011 Feb;13(1):87-98. doi: 10.1111/j.1399-5618.2011.00889.x.	Bipolar Disord. 2011	PubMed	citation	PMID:21320256	pubmed	21320256	create date:2011/02/16 | first author:Berk M
Suicidality in pediatric bipolar disorder: predictor or outcome of family processes and mixed mood presentation?	/pubmed/21320255	Algorta GP, Youngstrom EA, Frazier TW, Freeman AJ, Youngstrom JK, Findling RL.	Bipolar Disord. 2011 Feb;13(1):76-86. doi: 10.1111/j.1399-5618.2010.00886.x.	Bipolar Disord. 2011	PubMed	citation	PMID:21320255	pubmed	21320255	create date:2011/02/16 | first author:Algorta GP
Early psychosocial intervention for youth at risk for bipolar I or II disorder: a one-year treatment development trial.	/pubmed/21320254	Miklowitz DJ, Chang KD, Taylor DO, George EL, Singh MK, Schneck CD, Dickinson LM, Howe ME, Garber J.	Bipolar Disord. 2011 Feb;13(1):67-75. doi: 10.1111/j.1399-5618.2011.00890.x.	Bipolar Disord. 2011	PubMed	citation	PMID:21320254	pubmed	21320254	create date:2011/02/16 | first author:Miklowitz DJ
Pain and rejection sensitivity in bipolar depression.	/pubmed/21320253	Ehnvall A, Mitchell PB, Hadzi-Pavlovic D, Loo C, Breakspear M, Wright A, Roberts G, Frankland A, Corry J.	Bipolar Disord. 2011 Feb;13(1):59-66. doi: 10.1111/j.1399-5618.2011.00892.x.	Bipolar Disord. 2011	PubMed	citation	PMID:21320253	pubmed	21320253	create date:2011/02/16 | first author:Ehnvall A
Markers of gluten sensitivity and celiac disease in bipolar disorder.	/pubmed/21320252	Dickerson F, Stallings C, Origoni A, Vaughan C, Khushalani S, Alaedini A, Yolken R.	Bipolar Disord. 2011 Feb;13(1):52-8. doi: 10.1111/j.1399-5618.2011.00894.x.	Bipolar Disord. 2011	PubMed	citation	PMID:21320252	pubmed	21320252	create date:2011/02/16 | first author:Dickerson F
Bcl-2 SNP rs956572 associates with disrupted intracellular calcium homeostasis in bipolar I disorder.	/pubmed/21320251	Uemura T, Green M, Corson TW, Perova T, Li PP, Warsh JJ.	Bipolar Disord. 2011 Feb;13(1):41-51. doi: 10.1111/j.1399-5618.2011.00897.x.	Bipolar Disord. 2011	PubMed	citation	PMID:21320251	pubmed	21320251	create date:2011/02/16 | first author:Uemura T
A population-based morphometric MRI study in patients with first-episode psychotic bipolar disorder: comparison with geographically matched healthy controls and major depressive disorder subjects.	/pubmed/21320250	de Azevedo-Marques Périco C, Duran FL, Zanetti MV, Santos LC, Murray RM, Scazufca M, Menezes PR, Busatto GF, Schaufelberger MS.	Bipolar Disord. 2011 Feb;13(1):28-40. doi: 10.1111/j.1399-5618.2011.00896.x.	Bipolar Disord. 2011	PubMed	citation	PMID:21320250	pubmed	21320250	create date:2011/02/16 | first author:de Azevedo-Marques Périco C
Structural brain and neuropsychometric changes associated with pediatric bipolar disorder with psychosis.	/pubmed/21320249	James A, Hough M, James S, Burge L, Winmill L, Nijhawan S, Matthews PM, Zarei M.	Bipolar Disord. 2011 Feb;13(1):16-27. doi: 10.1111/j.1399-5618.2011.00891.x.	Bipolar Disord. 2011	PubMed	citation	PMID:21320249	pubmed	21320249	create date:2011/02/16 | first author:James A
A quantitative meta-analysis of fMRI studies in bipolar disorder.	/pubmed/21320248	Chen CH, Suckling J, Lennox BR, Ooi C, Bullmore ET.	Bipolar Disord. 2011 Feb;13(1):1-15. doi: 10.1111/j.1399-5618.2011.00893.x. Review.	Bipolar Disord. 2011	PubMed	citation	PMID:21320248	pubmed	21320248	create date:2011/02/16 | first author:Chen CH
Association of Per3 gene with bipolar disorder: comment on Association study of 21 circadian genes with bipolar I disorder	schizoaffective disorder	and schizophrenia"."	/pubmed/21176035	Rocha PM, Neves FS, Alvarenga NB, Hughet RB, Barbosa IG, Corrêa H.	Bipolar Disord. 2010 Dec;12(8):875-6. doi: 10.1111/j.1399-5618.2010.00875.x. No abstract available.	Bipolar Disord. 2010	PubMed	citation	PMID:21176035	pubmed	21176035	create date:2010/12/24 | first author:Rocha PM
Prefrontal and paralimbic metabolic dysregulation related to sustained attention in euthymic older adults with bipolar disorder.	/pubmed/21176034	Brooks JO 3rd, Bearden CE, Hoblyn JC, Woodard SA, Ketter TA.	Bipolar Disord. 2010 Dec;12(8):866-74. doi: 10.1111/j.1399-5618.2010.00881.x.	Bipolar Disord. 2010	PubMed	citation	PMID:21176034	pubmed	21176034	create date:2010/12/24 | first author:Brooks JO 3rd
One-year post-hospital medical costs and relapse rates of bipolar disorder patients in Taiwan: a population-based study.	/pubmed/21176033	Tang CH, Hsieh MH, Hung ST, Lee IH, Lin YJ, Yang YK.	Bipolar Disord. 2010 Dec;12(8):859-65. doi: 10.1111/j.1399-5618.2010.00878.x.	Bipolar Disord. 2010	PubMed	citation	PMID:21176033	pubmed	21176033	create date:2010/12/24 | first author:Tang CH
The relationship of bipolar disorder lifetime duration and vascular burden to cognition in older adults.	/pubmed/21176032	Gildengers AG, Mulsant BH, Al Jurdi RK, Beyer JL, Greenberg RL, Gyulai L, Moberg PJ, Sajatovic M, ten Have T, Young RC; GERI-BD Study Group.	Bipolar Disord. 2010 Dec;12(8):851-8. doi: 10.1111/j.1399-5618.2010.00877.x.	Bipolar Disord. 2010	PubMed	citation	PMID:21176032	pubmed	21176032	create date:2010/12/24 | first author:Gildengers AG
Social competence and observer-rated social functioning in bipolar disorder.	/pubmed/21176031	Depp CA, Mausbach BT, Harvey PD, Bowie CR, Wolyniec PS, Thornquist MH, Luke JR, McGrath JA, Pulver AE, Patterson TL.	Bipolar Disord. 2010 Dec;12(8):843-50. doi: 10.1111/j.1399-5618.2010.00880.x.	Bipolar Disord. 2010	PubMed	citation	PMID:21176031	pubmed	21176031	create date:2010/12/24 | first author:Depp CA
Immune activation by casein dietary antigens in bipolar disorder.	/pubmed/21176030	Severance EG, Dupont D, Dickerson FB, Stallings CR, Origoni AE, Krivogorsky B, Yang S, Haasnoot W, Yolken RH.	Bipolar Disord. 2010 Dec;12(8):834-42. doi: 10.1111/j.1399-5618.2010.00879.x.	Bipolar Disord. 2010	PubMed	citation	PMID:21176030	pubmed	21176030	create date:2010/12/24 | first author:Severance EG
Short-term administration of uridine increases brain membrane phospholipid precursors in healthy adults: a 31-phosphorus magnetic resonance spectroscopy study at 4T.	/pubmed/21176029	Agarwal N, Sung YH, Jensen JE, daCunha G, Harper D, Olson D, Renshaw PF.	Bipolar Disord. 2010 Dec;12(8):825-33. doi: 10.1111/j.1399-5618.2010.00884.x.	Bipolar Disord. 2010	PubMed	citation	PMID:21176029	pubmed	21176029	create date:2010/12/24 | first author:Agarwal N
Increased peripheral blood expression of electron transport chain genes in bipolar depression.	/pubmed/21176028	Beech RD, Lowthert L, Leffert JJ, Mason PN, Taylor MM, Umlauf S, Lin A, Lee JY, Maloney K, Muralidharan A, Lorberg B, Zhao H, Newton SS, Mane S, Epperson CN, Sinha R, Blumberg H, Bhagwagar Z.	Bipolar Disord. 2010 Dec;12(8):813-24. doi: 10.1111/j.1399-5618.2010.00882.x.	Bipolar Disord. 2010	PubMed	citation	PMID:21176028	pubmed	21176028	create date:2010/12/24 | first author:Beech RD
Differentiation between bipolar disorder and schizophrenia revealed by neural oscillation to speech sounds: an MEG study.	/pubmed/21176027	Oribe N, Onitsuka T, Hirano S, Hirano Y, Maekawa T, Obayashi C, Ueno T, Kasai K, Kanba S.	Bipolar Disord. 2010 Dec;12(8):804-12. doi: 10.1111/j.1399-5618.2010.00876.x.	Bipolar Disord. 2010	PubMed	citation	PMID:21176027	pubmed	21176027	create date:2010/12/24 | first author:Oribe N
Auditory steady state response in bipolar disorder: relation to clinical state, cognitive performance, medication status, and substance disorders.	/pubmed/21176026	Rass O, Krishnan G, Brenner CA, Hetrick WP, Merrill CC, Shekhar A, O'Donnell BF.	Bipolar Disord. 2010 Dec;12(8):793-803. doi: 10.1111/j.1399-5618.2010.00871.x.	Bipolar Disord. 2010	PubMed	citation	PMID:21176026	pubmed	21176026	create date:2010/12/24 | first author:Rass O
Family-based association analysis to finemap bipolar linkage peak on chromosome 8q24 using 2,500 genotyped SNPs and 15,000 imputed SNPs.	/pubmed/21176025	Zhang P, Xiang N, Chen Y, Sliwerska E, McInnis MG, Burmeister M, Zöllner S.	Bipolar Disord. 2010 Dec;12(8):786-92. doi: 10.1111/j.1399-5618.2010.00883.x.	Bipolar Disord. 2010	PubMed	citation	PMID:21176025	pubmed	21176025	create date:2010/12/24 | first author:Zhang P
Striatal structure and function in mood disorders: a comprehensive review.	/pubmed/21176024	Marchand WR, Yurgelun-Todd D.	Bipolar Disord. 2010 Dec;12(8):764-85. doi: 10.1111/j.1399-5618.2010.00874.x. Review.	Bipolar Disord. 2010	PubMed	citation	PMID:21176024	pubmed	21176024	create date:2010/12/24 | first author:Marchand WR
Hypomania: hype or mania?	/pubmed/21176023	Malhi GS, Chengappa KN, Gershon S, Goldberg JF.	Bipolar Disord. 2010 Dec;12(8):758-63. doi: 10.1111/j.1399-5618.2010.00872.x. No abstract available.	Bipolar Disord. 2010	PubMed	citation	PMID:21176023	pubmed	21176023	create date:2010/12/24 | first author:Malhi GS
Editorial. A new initiative, the Bipolar Bulletin.	/pubmed/21176022	Chengappa KN, Gershon S, Malhi GS.	Bipolar Disord. 2010 Dec;12(8):757. doi: 10.1111/j.1399-5618.2010.00873.x. No abstract available.	Bipolar Disord. 2010	PubMed	citation	PMID:21176022	pubmed	21176022	create date:2010/12/24 | first author:Chengappa KN
The king is dead, long live the king! The restoration of BALANCE.	/pubmed/21066909	Malhi GS.	Bipolar Disord. 2010 Nov;12(7):681-4. No abstract available.	Bipolar Disord. 2010	PubMed	citation	PMID:21066909	pubmed	21066909	create date:2010/11/12 | first author:Malhi GS
A much needed BALANCE.	/pubmed/21066908	Alda M, O'Donovan C.	Bipolar Disord. 2010 Nov;12(7):678-80. No abstract available.	Bipolar Disord. 2010	PubMed	citation	PMID:21066908	pubmed	21066908	create date:2010/11/12 | first author:Alda M
From BALANCE to DSM-5: taking lithium seriously.	/pubmed/21066907	Ghaemi SN.	Bipolar Disord. 2010 Nov;12(7):673-7. No abstract available.	Bipolar Disord. 2010	PubMed	citation	PMID:21066907	pubmed	21066907	create date:2010/11/12 | first author:Ghaemi SN
Commentary: the Bipolar Affective Disorder: Lithium/Anticonvulsant Evaluation (BALANCE) study.	/pubmed/21066906	Baldessarini RJ.	Bipolar Disord. 2010 Nov;12(7):669-72. No abstract available.	Bipolar Disord. 2010	PubMed	citation	PMID:21066906	pubmed	21066906	create date:2010/11/12 | first author:Baldessarini RJ
Deep white matter hyperintensities as possible predictor of poor prognosis in a sample of patients with late-onset bipolar II disorder.	/pubmed/21040293	Serafini G, Pompili M, Innamorati M, De Rossi P, Ferracuti S, Girardi P, Tatarelli R.	Bipolar Disord. 2010 Nov;12(7):755-6. doi: 10.1111/j.1399-5618.2010.00867.x. No abstract available.	Bipolar Disord. 2010	PubMed	citation	PMID:21040293	pubmed	21040293	create date:2010/11/03 | first author:Serafini G
Prenatal exposure to influenza and major affective disorder.	/pubmed/21040292	Selten JP, Morgan VA.	Bipolar Disord. 2010 Nov;12(7):753-4. doi: 10.1111/j.1399-5618.2010.00849.x. No abstract available.	Bipolar Disord. 2010	PubMed	citation	PMID:21040292	pubmed	21040292	create date:2010/11/03 | first author:Selten JP
Regulation of glycogen synthase kinase-3 during bipolar mania treatment.	/pubmed/21040291	Li X, Liu M, Cai Z, Wang G, Li X.	Bipolar Disord. 2010 Nov;12(7):741-52. doi: 10.1111/j.1399-5618.2010.00866.x.	Bipolar Disord. 2010	PubMed	citation	PMID:21040291	pubmed	21040291	create date:2010/11/03 | first author:Li X
Development of the QoL.BD: a disorder-specific scale to assess quality of life in bipolar disorder.	/pubmed/21040290	Michalak EE, Murray G; Collaborative RESearch Team to Study Psychosocial Issues in Bipolar Disorder (CREST.BD).	Bipolar Disord. 2010 Nov;12(7):727-40. doi: 10.1111/j.1399-5618.2010.00865.x.	Bipolar Disord. 2010	PubMed	citation	PMID:21040290	pubmed	21040290	create date:2010/11/03 | first author:Michalak EE
Sustained unemployment in psychiatric outpatients with bipolar disorder: frequency and association with demographic variables and comorbid disorders.	/pubmed/21040289	Zimmerman M, Galione JN, Chelminski I, Young D, Dalrymple K, Ruggero CJ.	Bipolar Disord. 2010 Nov;12(7):720-6. doi: 10.1111/j.1399-5618.2010.00869.x.	Bipolar Disord. 2010	PubMed	citation	PMID:21040289	pubmed	21040289	create date:2010/11/03 | first author:Zimmerman M
Altered neural function in pediatric bipolar disorder during reversal learning.	/pubmed/21040288	Dickstein DP, Finger EC, Skup M, Pine DS, Blair JR, Leibenluft E.	Bipolar Disord. 2010 Nov;12(7):707-19. doi: 10.1111/j.1399-5618.2010.00863.x.	Bipolar Disord. 2010	PubMed	citation	PMID:21040288	pubmed	21040288	create date:2010/11/03 | first author:Dickstein DP
The pharmacogenetics of antidepressant-induced mania: a systematic review and meta-analysis.	/pubmed/21040287	Daray FM, Thommi SB, Ghaemi SN.	Bipolar Disord. 2010 Nov;12(7):702-6. doi: 10.1111/j.1399-5618.2010.00864.x. Review.	Bipolar Disord. 2010	PubMed	citation	PMID:21040287	pubmed	21040287	create date:2010/11/03 | first author:Daray FM
Neurosurgical treatment of bipolar depression: defining treatment resistance and identifying surgical targets.	/pubmed/21040286	Lipsman N, McIntyre RS, Giacobbe P, Torres C, Kennedy SH, Lozano AM.	Bipolar Disord. 2010 Nov;12(7):691-701. doi: 10.1111/j.1399-5618.2010.00868.x. Review.	Bipolar Disord. 2010	PubMed	citation	PMID:21040286	pubmed	21040286	create date:2010/11/03 | first author:Lipsman N
Title	URL	Description	Details	ShortDetails	Resource	Type	Identifiers	Db	EntrezUID	Properties
Mood swing and mood stabilizer: how specific are these terms?	/pubmed/21040285	Safer DJ.	Bipolar Disord. 2010 Nov;12(7):685-90. doi: 10.1111/j.1399-5618.2010.00870.x.	Bipolar Disord. 2010	PubMed	citation	PMID:21040285	pubmed	21040285	create date:2010/11/03 | first author:Safer DJ
Lithium: the long road.	/pubmed/21040284	Gershon S, Chengappa KN.	Bipolar Disord. 2010 Nov;12(7):667-8. doi: 10.1111/j.1399-5618.2010.00858.x. No abstract available.	Bipolar Disord. 2010	PubMed	citation	PMID:21040284	pubmed	21040284	create date:2010/11/03 | first author:Gershon S
Theory of mind and neurocognitive functioning in patients with bipolar disorder.	/pubmed/20882710	Wolf F, Brüne M, Assion HJ.	Bipolar Disord. 2010 Sep;12(6):657-66.	Bipolar Disord. 2010	PubMed	citation	PMID:20882710	pubmed	20882710	create date:2010/10/05 | first author:Wolf F
Impairment of verbal learning and memory and executive function in unaffected siblings of probands with bipolar disorder.	/pubmed/20868463	Kulkarni S, Jain S, Janardhan Reddy YC, Kumar KJ, Kandavel T.	Bipolar Disord. 2010 Sep;12(6):647-56. doi: 10.1111/j.1399-5618.2010.00857.x.	Bipolar Disord. 2010	PubMed	citation	PMID:20868463	pubmed	20868463	create date:2010/09/28 | first author:Kulkarni S
Autoimmune diseases, bipolar disorder, and non-affective psychosis.	/pubmed/20868462	Eaton WW, Pedersen MG, Nielsen PR, Mortensen PB.	Bipolar Disord. 2010 Sep;12(6):638-46. doi: 10.1111/j.1399-5618.2010.00853.x.	Bipolar Disord. 2010	PubMed	citation	PMID:20868462	pubmed	20868462	create date:2010/09/28 | first author:Eaton WW
Family-focused treatment for caregivers of patients with bipolar disorder.	/pubmed/20868461	Perlick DA, Miklowitz DJ, Lopez N, Chou J, Kalvin C, Adzhiashvili V, Aronson A.	Bipolar Disord. 2010 Sep;12(6):627-37. doi: 10.1111/j.1399-5618.2010.00852.x.	Bipolar Disord. 2010	PubMed	citation	PMID:20868461	pubmed	20868461	create date:2010/09/28 | first author:Perlick DA
The association of weight gain with mood symptoms and functional outcomes following a first manic episode: prospective 12-month data from the Systematic Treatment Optimization Program for Early Mania (STOP-EM).	/pubmed/20868460	Bond DJ, Kunz M, Torres IJ, Lam RW, Yatham LN.	Bipolar Disord. 2010 Sep;12(6):616-26. doi: 10.1111/j.1399-5618.2010.00855.x.	Bipolar Disord. 2010	PubMed	citation	PMID:20868460	pubmed	20868460	create date:2010/09/28 | first author:Bond DJ
The common adolescent bipolar phenotype shows positive biases in emotional processing.	/pubmed/20868459	Rock PL, Goodwin GM, Harmer CJ.	Bipolar Disord. 2010 Sep;12(6):606-15. doi: 10.1111/j.1399-5618.2010.00859.x.	Bipolar Disord. 2010	PubMed	citation	PMID:20868459	pubmed	20868459	create date:2010/09/28 | first author:Rock PL
Double-blind randomized trial of risperidone versus divalproex in pediatric bipolar disorder.	/pubmed/20868458	Pavuluri MN, Henry DB, Findling RL, Parnes S, Carbray JA, Mohammed T, Janicak PG, Sweeney JA.	Bipolar Disord. 2010 Sep;12(6):593-605. doi: 10.1111/j.1399-5618.2010.00850.x.	Bipolar Disord. 2010	PubMed	citation	PMID:20868458	pubmed	20868458	create date:2010/09/28 | first author:Pavuluri MN
Self-esteem in remitted bipolar disorder patients: a meta-analysis.	/pubmed/20868457	Nilsson KK, Jørgensen CR, Craig TK, Straarup KN, Licht RW.	Bipolar Disord. 2010 Sep;12(6):585-92. doi: 10.1111/j.1399-5618.2010.00856.x.	Bipolar Disord. 2010	PubMed	citation	PMID:20868457	pubmed	20868457	create date:2010/09/28 | first author:Nilsson KK
Depression not related to lower religious involvement in bipolar disorders?	/pubmed/20712761	Aubin HJ, Mandhouj O, Reynaud M.	Bipolar Disord. 2010 Aug;12(5):582; author reply 583-4. No abstract available.	Bipolar Disord. 2010	PubMed	citation	PMID:20712761	pubmed	20712761	create date:2010/08/18 | first author:Aubin HJ
Association analysis of DAOA and DAO in bipolar disorder: results from two independent case-control studies.	/pubmed/20712760	Gaysina D, Cohen-Woods S, Chow PC, Martucci L, Schosser A, Ball HA, Tozzi F, Perry J, Muglia P, Kennedy JL, King N, Vincent JB, Parikh SV, Strauss J, Craig IW, McGuffin P, Farmer A.	Bipolar Disord. 2010 Aug;12(5):579-81. No abstract available.	Bipolar Disord. 2010	PubMed	citation	PMID:20712760	pubmed	20712760	create date:2010/08/18 | first author:Gaysina D
Bipolar affective disorder in the postnatal period: investigating the role of sleep.	/pubmed/20712759	Bilszta JL, Meyer D, Buist AE.	Bipolar Disord. 2010 Aug;12(5):568-78.	Bipolar Disord. 2010	PubMed	citation	PMID:20712759	pubmed	20712759	create date:2010/08/18 | first author:Bilszta JL
Effects of recurrence on the cognitive performance of patients with bipolar I disorder: implications for relapse prevention and treatment adherence.	/pubmed/20712758	López-Jaramillo C, Lopera-Vásquez J, Gallo A, Ospina-Duque J, Bell V, Torrent C, Martínez-Arán A, Vieta E.	Bipolar Disord. 2010 Aug;12(5):557-67.	Bipolar Disord. 2010	PubMed	citation	PMID:20712758	pubmed	20712758	create date:2010/08/18 | first author:López-Jaramillo C
Assessing oxidative pathway genes as risk factors for bipolar disorder.	/pubmed/20712757	Fullerton JM, Tiwari Y, Agahi G, Heath A, Berk M, Mitchell PB, Schofield PR.	Bipolar Disord. 2010 Aug;12(5):550-6.	Bipolar Disord. 2010	PubMed	citation	PMID:20712757	pubmed	20712757	create date:2010/08/18 | first author:Fullerton JM
Amygdala astrocyte reduction in subjects with major depressive disorder but not bipolar disorder.	/pubmed/20712756	Altshuler LL, Abulseoud OA, Foland-Ross L, Bartzokis G, Chang S, Mintz J, Hellemann G, Vinters HV.	Bipolar Disord. 2010 Aug;12(5):541-9.	Bipolar Disord. 2010	PubMed	citation	PMID:20712756	pubmed	20712756	create date:2010/08/18 | first author:Altshuler LL
Ruling in and ruling out 'caseness' in the bipolar spectrum: implications for initial screening.	/pubmed/20712755	Goldberg JF.	Bipolar Disord. 2010 Aug;12(5):539-40. No abstract available.	Bipolar Disord. 2010	PubMed	citation	PMID:20712755	pubmed	20712755	create date:2010/08/18 | first author:Goldberg JF
Performance of the Bipolar Spectrum Diagnostic Scale in psychiatric outpatients.	/pubmed/20712754	Zimmerman M, Galione JN, Chelminski I, Young D, Ruggero CJ.	Bipolar Disord. 2010 Aug;12(5):528-38.	Bipolar Disord. 2010	PubMed	citation	PMID:20712754	pubmed	20712754	create date:2010/08/18 | first author:Zimmerman M
The interactive computer interview for mania.	/pubmed/20712753	Reilly-Harrington NA, DeBonis D, Leon AC, Sylvia L, Perlis R, Lewis D, Sachs GS.	Bipolar Disord. 2010 Aug;12(5):521-7.	Bipolar Disord. 2010	PubMed	citation	PMID:20712753	pubmed	20712753	create date:2010/08/18 | first author:Reilly-Harrington NA
Fibromyalgia and bipolar disorder: a potential problem?	/pubmed/20712752	Wilke WS, Gota CE, Muzina DJ.	Bipolar Disord. 2010 Aug;12(5):514-20.	Bipolar Disord. 2010	PubMed	citation	PMID:20712752	pubmed	20712752	create date:2010/08/18 | first author:Wilke WS
Metabolic dysfunction in women with bipolar disorder: the potential influence of family history of type 2 diabetes mellitus.	/pubmed/20712751	Rasgon NL, Kenna HA, Reynolds-May MF, Stemmle PG, Vemuri M, Marsh W, Wang P, Ketter TA.	Bipolar Disord. 2010 Aug;12(5):504-13.	Bipolar Disord. 2010	PubMed	citation	PMID:20712751	pubmed	20712751	create date:2010/08/18 | first author:Rasgon NL
Clinical course of children with a depressive spectrum disorder and transient manic symptoms.	/pubmed/20712750	Nadkarni RB, Fristad MA.	Bipolar Disord. 2010 Aug;12(5):494-503.	Bipolar Disord. 2010	PubMed	citation	PMID:20712750	pubmed	20712750	create date:2010/08/18 | first author:Nadkarni RB
Lamotrigine versus lithium as maintenance treatment in bipolar I disorder: an open, randomized effectiveness study mimicking clinical practice. The 6th trial of the Danish University Antidepressant Group (DUAG-6).	/pubmed/20712749	Licht RW, Nielsen JN, Gram LF, Vestergaard P, Bendz H.	Bipolar Disord. 2010 Aug;12(5):483-93.	Bipolar Disord. 2010	PubMed	citation	PMID:20712749	pubmed	20712749	create date:2010/08/18 | first author:Licht RW
Functioning and disability in bipolar disorders: a systematic review of literature using the ICF as a reference.	/pubmed/20712748	Avila CC, Cabello M, Cieza A, Vieta E, Ayuso-Mateos JL.	Bipolar Disord. 2010 Aug;12(5):473-82. Review.	Bipolar Disord. 2010	PubMed	citation	PMID:20712748	pubmed	20712748	create date:2010/08/18 | first author:Avila CC
Circadian rhythms and sleep in bipolar disorder.	/pubmed/20712747	Murray G, Harvey A.	Bipolar Disord. 2010 Aug;12(5):459-72. Review.	Bipolar Disord. 2010	PubMed	citation	PMID:20712747	pubmed	20712747	create date:2010/08/18 | first author:Murray G
Letter to the editor regarding A critical appraisal of lithium's efficacy and effectiveness: the last 60 years"."	/pubmed/20636646	Post RM.	Bipolar Disord. 2010 Jun;12(4):455-6; author reply 457-8. No abstract available.	Bipolar Disord. 2010	PubMed	citation	PMID:20636646	pubmed	20636646	create date:2010/07/20 | first author:Post RM
Similar immune profile in bipolar disorder and schizophrenia: selective increase in soluble tumor necrosis factor receptor I and von Willebrand factor.	/pubmed/20636645	Brietzke E, Teixeira AL.	Bipolar Disord. 2010 Jun;12(4):453-4. No abstract available.	Bipolar Disord. 2010	PubMed	citation	PMID:20636645	pubmed	20636645	create date:2010/07/20 | first author:Brietzke E
Functional deficit in the medial prefrontal cortex in patients with chronic schizophrenia, first psychotic episode, and bipolar disorders.	/pubmed/20636644	Maïza O, Razafimandimby A, Brazo P, Lecardeur L, Delamillieure P, Mazoyer B, Tzourio-Mazoyer N, Dollfus S.	Bipolar Disord. 2010 Jun;12(4):450-2. No abstract available.	Bipolar Disord. 2010	PubMed	citation	PMID:20636644	pubmed	20636644	create date:2010/07/20 | first author:Maïza O
Lamotrigine and hemodialysis in bipolar disorder: case analysis of dosing strategy with literature review.	/pubmed/20636643	Kaufman KR.	Bipolar Disord. 2010 Jun;12(4):446-9.	Bipolar Disord. 2010	PubMed	citation	PMID:20636643	pubmed	20636643	create date:2010/07/20 | first author:Kaufman KR
Evidence for cis-acting regulation of ANK3 and CACNA1C gene expression.	/pubmed/20636642	Quinn EM, Hill M, Anney R, Gill M, Corvin AP, Morris DW.	Bipolar Disord. 2010 Jun;12(4):440-5.	Bipolar Disord. 2010	PubMed	citation	PMID:20636642	pubmed	20636642	create date:2010/07/20 | first author:Quinn EM
Anxiety as a symptom of mixed mania: implications for DSM-5.	/pubmed/20636641	Cassidy F.	Bipolar Disord. 2010 Jun;12(4):437-9. Review.	Bipolar Disord. 2010	PubMed	citation	PMID:20636641	pubmed	20636641	create date:2010/07/20 | first author:Cassidy F
Kainate-induced toxicity in the hippocampus: potential role of lithium.	/pubmed/20636640	Crespo-Biel N, Camins A, Canudas AM, Pallàs M.	Bipolar Disord. 2010 Jun;12(4):425-36.	Bipolar Disord. 2010	PubMed	citation	PMID:20636640	pubmed	20636640	create date:2010/07/20 | first author:Crespo-Biel N
Folic acid administration prevents ouabain-induced hyperlocomotion and alterations in oxidative stress markers in the rat brain.	/pubmed/20636639	Brocardo PS, Budni J, Pavesi E, Franco JL, Uliano-Silva M, Trevisan R, Terenzi MG, Dafre AL, Rodrigues AL.	Bipolar Disord. 2010 Jun;12(4):414-24.	Bipolar Disord. 2010	PubMed	citation	PMID:20636639	pubmed	20636639	create date:2010/07/20 | first author:Brocardo PS
Medical comorbidity in bipolar disorder: relationship between illnesses of the endocrine/metabolic system and treatment outcome.	/pubmed/20636638	Kemp DE, Gao K, Chan PK, Ganocy SJ, Findling RL, Calabrese JR.	Bipolar Disord. 2010 Jun;12(4):404-13.	Bipolar Disord. 2010	PubMed	citation	PMID:20636638	pubmed	20636638	create date:2010/07/20 | first author:Kemp DE
Cross-prevalence of migraine and bipolar disorder.	/pubmed/20636637	Ortiz A, Cervantes P, Zlotnik G, van de Velde C, Slaney C, Garnham J, Turecki G, O'Donovan C, Alda M.	Bipolar Disord. 2010 Jun;12(4):397-403.	Bipolar Disord. 2010	PubMed	citation	PMID:20636637	pubmed	20636637	create date:2010/07/20 | first author:Ortiz A
Influence of atypical features on the quality of prophylactic effectiveness of long-term lithium treatment in bipolar disorders.	/pubmed/20636636	Pfennig A, Schlattmann P, Alda M, Grof P, Glenn T, Müller-Oerlinghausen B, Suwalska A, Rybakowski J, Willich SN, Bauer M, Berghöfer A.	Bipolar Disord. 2010 Jun;12(4):390-6.	Bipolar Disord. 2010	PubMed	citation	PMID:20636636	pubmed	20636636	create date:2010/07/20 | first author:Pfennig A
Cortical and subcortical white matter abnormalities in adults with remitted first-episode mania revealed by Tract-Based Spatial Statistics.	/pubmed/20636635	Chan WY, Yang GL, Chia MY, Woon PS, Lee J, Keefe R, Sitoh YY, Nowinski WL, Sim K.	Bipolar Disord. 2010 Jun;12(4):383-9.	Bipolar Disord. 2010	PubMed	citation	PMID:20636635	pubmed	20636635	create date:2010/07/20 | first author:Chan WY
Valnoctamide as a valproate substitute with low teratogenic potential in mania: a double-blind, controlled, add-on clinical trial.	/pubmed/20636634	Bersudsky Y, Applebaum J, Gaiduk Y, Sharony L, Mishory A, Podberezsky A, Agam G, Belmaker RH.	Bipolar Disord. 2010 Jun;12(4):376-82.	Bipolar Disord. 2010	PubMed	citation	PMID:20636634	pubmed	20636634	create date:2010/07/20 | first author:Bersudsky Y
Cognition and disability in bipolar disorder: lessons from schizophrenia research.	/pubmed/20636633	Harvey PD, Wingo AP, Burdick KE, Baldessarini RJ.	Bipolar Disord. 2010 Jun;12(4):364-75. Review.	Bipolar Disord. 2010	PubMed	citation	PMID:20636633	pubmed	20636633	create date:2010/07/20 | first author:Harvey PD
The International Society for Bipolar Disorders-Battery for Assessment of Neurocognition (ISBD-BANC).	/pubmed/20636632	Yatham LN, Torres IJ, Malhi GS, Frangou S, Glahn DC, Bearden CE, Burdick KE, Martínez-Arán A, Dittmann S, Goldberg JF, Ozerdem A, Aydemir O, Chengappa KN.	Bipolar Disord. 2010 Jun;12(4):351-63. Review.	Bipolar Disord. 2010	PubMed	citation	PMID:20636632	pubmed	20636632	create date:2010/07/20 | first author:Yatham LN
Antimanic and mood-stabilizing effect of memantine as an augmenting agent in treatment-resistant bipolar disorder.	/pubmed/20565444	Koukopoulos A, Reginaldi D, Serra G, Koukopoulos A, Sani G, Serra G.	Bipolar Disord. 2010 May;12(3):348-9. No abstract available.	Bipolar Disord. 2010	PubMed	citation	PMID:20565444	pubmed	20565444	create date:2010/06/23 | first author:Koukopoulos A
A longitudinal fMRI study of the manic and euthymic states of bipolar disorder.	/pubmed/20565443	Chen CH, Suckling J, Ooi C, Jacob R, Lupson V, Bullmore ET, Lennox BR.	Bipolar Disord. 2010 May;12(3):344-7. No abstract available.	Bipolar Disord. 2010	PubMed	citation	PMID:20565443	pubmed	20565443	create date:2010/06/23 | first author:Chen CH
Morphometry of the hippocampus and amygdala in bipolar disorder and schizophrenia.	/pubmed/20565442	Mamah D, Wang L, Csernansky JG, Rice JP, Smith M, Barch DM.	Bipolar Disord. 2010 May;12(3):341-3. No abstract available.	Bipolar Disord. 2010	PubMed	citation	PMID:20565442	pubmed	20565442	create date:2010/06/23 | first author:Mamah D
Identification of bipolar disorder in women with postpartum depression.	/pubmed/20565441	Sharma V, Khan M.	Bipolar Disord. 2010 May;12(3):335-40.	Bipolar Disord. 2010	PubMed	citation	PMID:20565441	pubmed	20565441	create date:2010/06/23 | first author:Sharma V
The longitudinal course of bipolar disorder as revealed through weekly text messaging: a feasibility study.	/pubmed/20565440	Bopp JM, Miklowitz DJ, Goodwin GM, Stevens W, Rendell JM, Geddes JR.	Bipolar Disord. 2010 May;12(3):327-34.	Bipolar Disord. 2010	PubMed	citation	PMID:20565440	pubmed	20565440	create date:2010/06/23 | first author:Bopp JM
Factors associated with functional recovery in bipolar disorder patients.	/pubmed/20565439	Wingo AP, Baldessarini RJ, Holtzheimer PE, Harvey PD.	Bipolar Disord. 2010 May;12(3):319-26.	Bipolar Disord. 2010	PubMed	citation	PMID:20565439	pubmed	20565439	create date:2010/06/23 | first author:Wingo AP
Decreased brain serotonin transporter binding in the euthymic state of bipolar I but not bipolar II disorder: a SPECT study.	/pubmed/20565438	Chou YH, Wang SJ, Lin CL, Mao WC, Lee SM, Liao MH.	Bipolar Disord. 2010 May;12(3):312-8.	Bipolar Disord. 2010	PubMed	citation	PMID:20565438	pubmed	20565438	create date:2010/06/23 | first author:Chou YH
Sex dependence of brain size and shape in bipolar disorder: an exploratory study.	/pubmed/20565437	Mackay CE, Roddick E, Barrick TR, Lloyd AJ, Roberts N, Crow TJ, Young AH, Ferrier IN.	Bipolar Disord. 2010 May;12(3):306-11.	Bipolar Disord. 2010	PubMed	citation	PMID:20565437	pubmed	20565437	create date:2010/06/23 | first author:Mackay CE
Micrometer-sized thread-like and/or spherical particles in the first fraction of cerebrospinal fluid in patients with bipolar disorder.	/pubmed/20565436	Båve U, Nybom R, Landén M, Wetterberg L.	Bipolar Disord. 2010 May;12(3):298-305.	Bipolar Disord. 2010	PubMed	citation	PMID:20565436	pubmed	20565436	create date:2010/06/23 | first author:Båve U
Impulsivity across the course of bipolar disorder.	/pubmed/20565435	Strakowski SM, Fleck DE, DelBello MP, Adler CM, Shear PK, Kotwal R, Arndt S.	Bipolar Disord. 2010 May;12(3):285-97.	Bipolar Disord. 2010	PubMed	citation	PMID:20565435	pubmed	20565435	create date:2010/06/23 | first author:Strakowski SM
Title	URL	Description	Details	ShortDetails	Resource	Type	Identifiers	Db	EntrezUID	Properties
A prospective latent analyses study of psychiatric comorbidity of DSM-IV bipolar I and II disorders.	/pubmed/20565434	Mantere O, Isometsä E, Ketokivi M, Kiviruusu O, Suominen K, Valtonen HM, Arvilommi P, Leppämäki S.	Bipolar Disord. 2010 May;12(3):271-84.	Bipolar Disord. 2010	PubMed	citation	PMID:20565434	pubmed	20565434	create date:2010/06/23 | first author:Mantere O
Morbidity in 303 first-episode bipolar I disorder patients.	/pubmed/20565433	Baldessarini RJ, Salvatore P, Khalsa HM, Gebre-Medhin P, Imaz H, González-Pinto A, Perez J, Cruz N, Maggini C, Tohen M.	Bipolar Disord. 2010 May;12(3):264-70.	Bipolar Disord. 2010	PubMed	citation	PMID:20565433	pubmed	20565433	create date:2010/06/23 | first author:Baldessarini RJ
Association between mood stabilizers and hypothyroidism in patients with bipolar disorders: a nested, matched case-control study.	/pubmed/20565432	Gau CS, Chang CJ, Tsai FJ, Chao PF, Gau SS.	Bipolar Disord. 2010 May;12(3):253-63.	Bipolar Disord. 2010	PubMed	citation	PMID:20565432	pubmed	20565432	create date:2010/06/23 | first author:Gau CS
Pretreatment and outcome correlates of past sexual and physical trauma in 118 bipolar I disorder patients with a first episode of psychotic mania.	/pubmed/20565431	Conus P, Cotton S, Schimmelmann BG, Berk M, Daglas R, McGorry PD, Lambert M.	Bipolar Disord. 2010 May;12(3):244-52.	Bipolar Disord. 2010	PubMed	citation	PMID:20565431	pubmed	20565431	create date:2010/06/23 | first author:Conus P
A randomized, placebo- and active-controlled study of paliperidone extended release for the treatment of acute manic and mixed episodes of bipolar I disorder.	/pubmed/20565430	Vieta E, Nuamah IF, Lim P, Yuen EC, Palumbo JM, Hough DW, Berwaerts J.	Bipolar Disord. 2010 May;12(3):230-43.	Bipolar Disord. 2010	PubMed	citation	PMID:20565430	pubmed	20565430	create date:2010/06/23 | first author:Vieta E
Antithetical asymmetry in schizophrenia and bipolar affective disorder: a line bisection study.	/pubmed/20565429	Rao NP, Arasappa R, Reddy NN, Venkatasubramanian G, Gangadhar BN.	Bipolar Disord. 2010 May;12(3):221-9.	Bipolar Disord. 2010	PubMed	citation	PMID:20565429	pubmed	20565429	create date:2010/06/23 | first author:Rao NP
Enhanced working and verbal memory after lamotrigine treatment in pediatric bipolar disorder.	/pubmed/20402714	Pavuluri MN, Passarotti AM, Mohammed T, Carbray JA, Sweeney JA.	Bipolar Disord. 2010 Mar;12(2):213-20.	Bipolar Disord. 2010	PubMed	citation	PMID:20402714	pubmed	20402714	create date:2010/04/21 | first author:Pavuluri MN
Liquid risperidone in the treatment of rages in psychiatrically hospitalized children with possible bipolar disorder.	/pubmed/20402713	Carlson GA, Potegal M, Margulies D, Basile J, Gutkovich Z.	Bipolar Disord. 2010 Mar;12(2):205-12.	Bipolar Disord. 2010	PubMed	citation	PMID:20402713	pubmed	20402713	create date:2010/04/21 | first author:Carlson GA
Impact of obsessive-compulsive disorder on the antimanic response to olanzapine therapy in youth with bipolar disorder.	/pubmed/20402712	Joshi G, Mick E, Wozniak J, Geller D, Park J, Strauss S, Biederman J.	Bipolar Disord. 2010 Mar;12(2):196-204.	Bipolar Disord. 2010	PubMed	citation	PMID:20402712	pubmed	20402712	create date:2010/04/21 | first author:Joshi G
Clinical characteristics of comorbid obsessive-compulsive disorder and bipolar disorder in children and adolescents.	/pubmed/20402711	Joshi G, Wozniak J, Petty C, Vivas F, Yorks D, Biederman J, Geller D.	Bipolar Disord. 2010 Mar;12(2):185-95.	Bipolar Disord. 2010	PubMed	citation	PMID:20402711	pubmed	20402711	create date:2010/04/21 | first author:Joshi G
Metabolic effects of second-generation antipsychotics in bipolar youth: comparison with other psychotic and nonpsychotic diagnoses.	/pubmed/20402710	Moreno C, Merchán-Naranjo J, Alvarez M, Baeza I, Alda JA, Martínez-Cantarero C, Parellada M, Sánchez B, de la Serna E, Giráldez M, Arango C.	Bipolar Disord. 2010 Mar;12(2):172-84.	Bipolar Disord. 2010	PubMed	citation	PMID:20402710	pubmed	20402710	create date:2010/04/21 | first author:Moreno C
Pharmacological and non-drug treatment of child bipolar I disorder during prospective eight-year follow-up.	/pubmed/20402709	Geller B, Tillman R, Bolhofner K, Zimerman B.	Bipolar Disord. 2010 Mar;12(2):164-71.	Bipolar Disord. 2010	PubMed	citation	PMID:20402709	pubmed	20402709	create date:2010/04/21 | first author:Geller B
Bipolar disorder in children and adolescents in Germany: national trends in the rates of inpatients, 2000-2007.	/pubmed/20402708	Holtmann M, Duketis E, Poustka L, Zepf FD, Poustka F, Bölte S.	Bipolar Disord. 2010 Mar;12(2):155-63.	Bipolar Disord. 2010	PubMed	citation	PMID:20402708	pubmed	20402708	create date:2010/04/21 | first author:Holtmann M
Randomized, placebo-controlled trial of flax oil in pediatric bipolar disorder.	/pubmed/20402707	Gracious BL, Chirieac MC, Costescu S, Finucane TL, Youngstrom EA, Hibbeln JR.	Bipolar Disord. 2010 Mar;12(2):142-54.	Bipolar Disord. 2010	PubMed	citation	PMID:20402707	pubmed	20402707	create date:2010/04/21 | first author:Gracious BL
Antipsychotic and mood stabilizer efficacy and tolerability in pediatric and adult patients with bipolar I mania: a comparative analysis of acute, randomized, placebo-controlled trials.	/pubmed/20402706	Correll CU, Sheridan EM, DelBello MP.	Bipolar Disord. 2010 Mar;12(2):116-41.	Bipolar Disord. 2010	PubMed	citation	PMID:20402706	pubmed	20402706	create date:2010/04/21 | first author:Correll CU
Primum non nocere: balancing the risks and benefits of prescribing psychotropic medications for youth with bipolar disorder.	/pubmed/20402705	DelBello MP, Correll CU.	Bipolar Disord. 2010 Mar;12(2):113-5. No abstract available.	Bipolar Disord. 2010	PubMed	citation	PMID:20402705	pubmed	20402705	create date:2010/04/21 | first author:DelBello MP
Abstracts of the 4th Biennial Conference of the International Society for Bipolar Disorders. March 17-20, 2010. Sao Paulo, Brazil.	/pubmed/20377581	[No authors listed]	Bipolar Disord. 2010 Mar;12 Suppl 1:1-65. No abstract available.	Bipolar Disord. 2010	PubMed	citation	PMID:20377581	pubmed	20377581	create date:2010/04/14
The future of anticonvulsants in bipolar disorder.	/pubmed/20148874	Belmaker RH.	Bipolar Disord. 2010 Feb;12(1):109-10; author reply 110-11. No abstract available.	Bipolar Disord. 2010	PubMed	citation	PMID:20148874	pubmed	20148874	create date:2010/02/13 | first author:Belmaker RH
Expression of oligodendrocyte and myelin genes is not altered in peripheral blood cells of patients with first-episode schizophrenia and bipolar disorder.	/pubmed/20148873	Gutiérrez-Fernández A, González-Pinto A, Vega P, Barbeito S, Matute C.	Bipolar Disord. 2010 Feb;12(1):107-9. No abstract available.	Bipolar Disord. 2010	PubMed	citation	PMID:20148873	pubmed	20148873	create date:2010/02/13 | first author:Gutiérrez-Fernández A
Higher striatal dopamine transporters in euthymic patients with bipolar disorder: a SPECT study with [Tc] TRODAT-1.	/pubmed/20148872	Chang TT, Yeh TL, Chiu NT, Chen PS, Huang HY, Yang YK, Lee IH, Lu RB.	Bipolar Disord. 2010 Feb;12(1):102-6.	Bipolar Disord. 2010	PubMed	citation	PMID:20148872	pubmed	20148872	create date:2010/02/13 | first author:Chang TT
N-methyl-D-aspartate receptor expression in parvalbumin-containing inhibitory neurons in the prefrontal cortex in bipolar disorder.	/pubmed/20148871	Bitanihirwe BK, Lim MP, Woo TU.	Bipolar Disord. 2010 Feb;12(1):95-101.	Bipolar Disord. 2010	PubMed	citation	PMID:20148871	pubmed	20148871	create date:2010/02/13 | first author:Bitanihirwe BK
Does lithium protect against dementia?	/pubmed/20148870	Kessing LV, Forman JL, Andersen PK.	Bipolar Disord. 2010 Feb;12(1):87-94.	Bipolar Disord. 2010	PubMed	citation	PMID:20148870	pubmed	20148870	create date:2010/02/13 | first author:Kessing LV
High cortisol levels in the offspring of parents with bipolar disorder during two weeks of daily sampling.	/pubmed/20148869	Ellenbogen MA, Santo JB, Linnen AM, Walker CD, Hodgins S.	Bipolar Disord. 2010 Feb;12(1):77-86.	Bipolar Disord. 2010	PubMed	citation	PMID:20148869	pubmed	20148869	create date:2010/02/13 | first author:Ellenbogen MA
The relationship between religious involvement and clinical status of patients with bipolar disorder.	/pubmed/20148868	Cruz M, Pincus HA, Welsh DE, Greenwald D, Lasky E, Kilbourne AM.	Bipolar Disord. 2010 Feb;12(1):68-76.	Bipolar Disord. 2010	PubMed	citation	PMID:20148868	pubmed	20148868	create date:2010/02/13 | first author:Cruz M
Conceptual and methodological issues in designing a randomized, controlled treatment trial for geriatric bipolar disorder: GERI-BD.	/pubmed/20148867	Young RC, Schulberg HC, Gildengers AG, Sajatovic M, Mulsant BH, Gyulai L, Beyer J, Marangell L, Kunik M, Ten Have T, Bruce ML, Gur R, Marino P, Evans JD, Reynolds CF 3rd, Alexopoulos GS.	Bipolar Disord. 2010 Feb;12(1):56-67.	Bipolar Disord. 2010	PubMed	citation	PMID:20148867	pubmed	20148867	create date:2010/02/13 | first author:Young RC
Relationship of the Brief UCSD Performance-based Skills Assessment (UPSA-B) to multiple indicators of functioning in people with schizophrenia and bipolar disorder.	/pubmed/20148866	Mausbach BT, Harvey PD, Pulver AE, Depp CA, Wolyniec PS, Thornquist MH, Luke JR, McGrath JA, Bowie CR, Patterson TL.	Bipolar Disord. 2010 Feb;12(1):45-55.	Bipolar Disord. 2010	PubMed	citation	PMID:20148866	pubmed	20148866	create date:2010/02/13 | first author:Mausbach BT
Development and psychometric evaluation of the Bipolar Functional Status Questionnaire (BFSQ).	/pubmed/20148865	Goldberg JF, McLeod LD, Fehnel SE, Williams VS, Hamm LR, Gilchrist K.	Bipolar Disord. 2010 Feb;12(1):32-44.	Bipolar Disord. 2010	PubMed	citation	PMID:20148865	pubmed	20148865	create date:2010/02/13 | first author:Goldberg JF
Ten-year diagnostic consistency of bipolar disorder in a first-admission sample.	/pubmed/20148864	Ruggero CJ, Carlson GA, Kotov R, Bromet EJ.	Bipolar Disord. 2010 Feb;12(1):21-31.	Bipolar Disord. 2010	PubMed	citation	PMID:20148864	pubmed	20148864	create date:2010/02/13 | first author:Ruggero CJ
Occupational status and social adjustment six months after hospitalization early in the course of bipolar disorder: a prospective study.	/pubmed/20148863	Dickerson F, Origoni A, Stallings C, Khushalani S, Dickinson D, Medoff D.	Bipolar Disord. 2010 Feb;12(1):10-20.	Bipolar Disord. 2010	PubMed	citation	PMID:20148863	pubmed	20148863	create date:2010/02/13 | first author:Dickerson F
Suicide attempts in bipolar I and bipolar II disorder: a review and meta-analysis of the evidence.	/pubmed/20148862	Novick DM, Swartz HA, Frank E.	Bipolar Disord. 2010 Feb;12(1):1-9. Review.	Bipolar Disord. 2010	PubMed	citation	PMID:20148862	pubmed	20148862	create date:2010/02/13 | first author:Novick DM
Problems with single-factor solutions in factor analyses of low-end scores.	/pubmed/19922559	da Silva Magalhães PV, Manzolli P, Kapczinski F.	Bipolar Disord. 2009 Dec;11(8):900; author reply 901. No abstract available.	Bipolar Disord. 2009	PubMed	citation	PMID:19922559	pubmed	19922559	create date:2009/11/20 | first author:da Silva Magalhães PV
Effects of night shifts in bipolar disorders and extreme morningness.	/pubmed/19922558	Meyrer R, Demling J, Kornhuber J, Nowak M.	Bipolar Disord. 2009 Dec;11(8):897-9.	Bipolar Disord. 2009	PubMed	citation	PMID:19922558	pubmed	19922558	create date:2009/11/20 | first author:Meyrer R
Inhibition of specific adenylyl cyclase isoforms by lithium and carbamazepine, but not valproate, may be related to their antidepressant effect.	/pubmed/19922557	Mann L, Heldman E, Bersudsky Y, Vatner SF, Ishikawa Y, Almog O, Belmaker RH, Agam G.	Bipolar Disord. 2009 Dec;11(8):885-96.	Bipolar Disord. 2009	PubMed	citation	PMID:19922557	pubmed	19922557	create date:2009/11/20 | first author:Mann L
Suicidal ideation and depressive symptoms among bipolar patients as predictors of the health and well-being of caregivers.	/pubmed/19922556	Chessick CA, Perlick DA, Miklowitz DJ, Dickinson LM, Allen MH, Morris CD, Gonzalez JM, Marangell LB, Cosgrove V, Ostacher M; STED-BD Family Experience Collaborative Study Group.	Bipolar Disord. 2009 Dec;11(8):876-84.	Bipolar Disord. 2009	PubMed	citation	PMID:19922556	pubmed	19922556	create date:2009/11/20 | first author:Chessick CA
Stability of symptoms across major depressive episodes in bipolar disorder.	/pubmed/19922555	Perlis RH, Ostacher MJ, Uher R, Nierenberg AA, Casamassima F, Kansky C, Calabrese JR, Thase M, Sachs GS.	Bipolar Disord. 2009 Dec;11(8):867-75.	Bipolar Disord. 2009	PubMed	citation	PMID:19922555	pubmed	19922555	create date:2009/11/20 | first author:Perlis RH
Relationships between auditory event-related potentials and mood state, medication, and comorbid psychiatric illness in patients with bipolar disorder.	/pubmed/19922554	Fridberg DJ, Hetrick WP, Brenner CA, Shekhar A, Steffen AN, Malloy FW, O'Donnell BF.	Bipolar Disord. 2009 Dec;11(8):857-66.	Bipolar Disord. 2009	PubMed	citation	PMID:19922554	pubmed	19922554	create date:2009/11/20 | first author:Fridberg DJ
Functional imaging of emotional memory in bipolar disorder and schizophrenia.	/pubmed/19922553	Whalley HC, McKirdy J, Romaniuk L, Sussmann J, Johnstone EC, Wan HI, McIntosh AM, Lawrie SM, Hall J.	Bipolar Disord. 2009 Dec;11(8):840-56.	Bipolar Disord. 2009	PubMed	citation	PMID:19922553	pubmed	19922553	create date:2009/11/20 | first author:Whalley HC
A randomized, double-blind, placebo-controlled study of maintenance treatment with adjunctive risperidone long-acting therapy in patients with bipolar I disorder who relapse frequently.	/pubmed/19922552	Macfadden W, Alphs L, Haskins JT, Turner N, Turkoz I, Bossie C, Kujawa M, Mahmoud R.	Bipolar Disord. 2009 Dec;11(8):827-39.	Bipolar Disord. 2009	PubMed	citation	PMID:19922552	pubmed	19922552	create date:2009/11/20 | first author:Macfadden W
Gray matter, white matter, brain, and intracranial volumes in first-episode bipolar disorder: a meta-analysis of magnetic resonance imaging studies.	/pubmed/19922551	Vita A, De Peri L, Sacchetti E.	Bipolar Disord. 2009 Dec;11(8):807-14. Review.	Bipolar Disord. 2009	PubMed	citation	PMID:19922551	pubmed	19922551	create date:2009/11/20 | first author:Vita A
The role of dopamine in bipolar disorder.	/pubmed/19922550	Cousins DA, Butts K, Young AH.	Bipolar Disord. 2009 Dec;11(8):787-806. Review.	Bipolar Disord. 2009	PubMed	citation	PMID:19922550	pubmed	19922550	create date:2009/11/20 | first author:Cousins DA
Comment to Dr. Yatham regarding tamoxifen listed as a third-line recommendation for the pharmacological treatment of acute mania.	/pubmed/19840002	Shen CC, Bai YM, Su TP.	Bipolar Disord. 2009 Nov;11(7):773-5; author reply 775. No abstract available.	Bipolar Disord. 2009	PubMed	citation	PMID:19840002	pubmed	19840002	create date:2009/10/21 | first author:Shen CC
Patient history must be incorporated into any guidelines.	/pubmed/19840001	Belmaker RH.	Bipolar Disord. 2009 Nov;11(7):772; author reply 773. No abstract available.	Bipolar Disord. 2009	PubMed	citation	PMID:19840001	pubmed	19840001	create date:2009/10/21 | first author:Belmaker RH
Cigarette smoking is associated with suicidality in bipolar disorder.	/pubmed/19840000	Ostacher MJ, Lebeau RT, Perlis RH, Nierenberg AA, Lund HG, Moshier SJ, Sachs GS, Simon NM.	Bipolar Disord. 2009 Nov;11(7):766-71.	Bipolar Disord. 2009	PubMed	citation	PMID:19840000	pubmed	19840000	create date:2009/10/21 | first author:Ostacher MJ
Performance of the mood disorders questionnaire in a psychiatric outpatient setting.	/pubmed/19839999	Zimmerman M, Galione JN, Ruggero CJ, Chelminski I, McGlinchey JB, Dalrymple K, Young D.	Bipolar Disord. 2009 Nov;11(7):759-65.	Bipolar Disord. 2009	PubMed	citation	PMID:19839999	pubmed	19839999	create date:2009/10/21 | first author:Zimmerman M
Sexually dimorphic features of vermis morphology in bipolar disorder.	/pubmed/19839998	Womer FY, Wang F, Chepenik LG, Kalmar JH, Spencer L, Edmiston E, Pittman BP, Constable RT, Papademetris X, Blumberg HP.	Bipolar Disord. 2009 Nov;11(7):753-8.	Bipolar Disord. 2009	PubMed	citation	PMID:19839998	pubmed	19839998	create date:2009/10/21 | first author:Womer FY
Similar immune profile in bipolar disorder and schizophrenia: selective increase in soluble tumor necrosis factor receptor I and von Willebrand factor.	/pubmed/19839997	Hope S, Melle I, Aukrust P, Steen NE, Birkenaes AB, Lorentzen S, Agartz I, Ueland T, Andreassen OA.	Bipolar Disord. 2009 Nov;11(7):726-34.	Bipolar Disord. 2009	PubMed	citation	PMID:19839997	pubmed	19839997	create date:2009/10/21 | first author:Hope S
Vesicular glutamate transporter mRNA expression in the medial temporal lobe in major depressive disorder, bipolar disorder, and schizophrenia.	/pubmed/19839996	Uezato A, Meador-Woodruff JH, McCullumsmith RE.	Bipolar Disord. 2009 Nov;11(7):711-25.	Bipolar Disord. 2009	PubMed	citation	PMID:19839996	pubmed	19839996	create date:2009/10/21 | first author:Uezato A
Association study of 21 circadian genes with bipolar I disorder, schizoaffective disorder, and schizophrenia.	/pubmed/19839995	Mansour HA, Talkowski ME, Wood J, Chowdari KV, McClain L, Prasad K, Montrose D, Fagiolini A, Friedman ES, Allen MH, Bowden CL, Calabrese J, El-Mallakh RS, Escamilla M, Faraone SV, Fossey MD, Gyulai L, Loftis JM, Hauser P, Ketter TA, Marangell LB, Miklowitz DJ, et al.	Bipolar Disord. 2009 Nov;11(7):701-10.	Bipolar Disord. 2009	PubMed	citation	PMID:19839995	pubmed	19839995	create date:2009/10/21 | first author:Mansour HA
Risperidone for the treatment of acute mania in children and adolescents with bipolar disorder: a randomized, double-blind, placebo-controlled study.	/pubmed/19839994	Haas M, Delbello MP, Pandina G, Kushner S, Van Hove I, Augustyns I, Quiroz J, Kusumakar V.	Bipolar Disord. 2009 Nov;11(7):687-700.	Bipolar Disord. 2009	PubMed	citation	PMID:19839994	pubmed	19839994	create date:2009/10/21 | first author:Haas M
A 3-week, randomized, placebo-controlled trial of asenapine in the treatment of acute mania in bipolar mania and mixed states.	/pubmed/19839993	McIntyre RS, Cohen M, Zhao J, Alphs L, Macek TA, Panagides J.	Bipolar Disord. 2009 Nov;11(7):673-86. Erratum in: Bipolar Disord. 2010 May;12(3):350.	Bipolar Disord. 2009	PubMed	citation	PMID:19839993	pubmed	19839993	create date:2009/10/21 | first author:McIntyre RS
Title	URL	Description	Details	ShortDetails	Resource	Type	Identifiers	Db	EntrezUID	Properties
Asenapine versus olanzapine in acute mania: a double-blind extension study.	/pubmed/19832806	McIntyre RS, Cohen M, Zhao J, Alphs L, Macek TA, Panagides J.	Bipolar Disord. 2009 Dec;11(8):815-26. Epub 2009 Oct 14. Erratum in: Bipolar Disord. 2010 Feb;12(1):112.	Bipolar Disord. 2009	PubMed	citation	PMID:19832806	pubmed	19832806	create date:2009/10/17 | first author:McIntyre RS
The longitudinal course of cognition in older adults with bipolar disorder.	/pubmed/19719787	Gildengers AG, Mulsant BH, Begley A, Mazumdar S, Hyams AV, Reynolds Iii CF, Kupfer DJ, Butters MA.	Bipolar Disord. 2009 Nov;11(7):744-52. Epub 2009 Aug 28.	Bipolar Disord. 2009	PubMed	citation	PMID:19719787	pubmed	19719787	create date:2009/09/02 | first author:Gildengers AG
Cognitive features in euthymic bipolar patients in old age.	/pubmed/19719786	Delaloye C, Moy G, Baudois S, de Bilbao F, Remund CD, Hofer F, Ragno Paquier C, Campos L, Weber K, Gold G, Moussa A, Meiler CC, Giannakopoulos P.	Bipolar Disord. 2009 Nov;11(7):735-43. Epub 2009 Aug 28.	Bipolar Disord. 2009	PubMed	citation	PMID:19719786	pubmed	19719786	create date:2009/09/02 | first author:Delaloye C
Cognitive function and serum levels of brain-derived neurotrophic factor in patients with bipolar disorder.	/pubmed/19689509	Dias VV, Brissos S, Frey BN, Andreazza AC, Cardoso C, Kapczinski F.	Bipolar Disord. 2009 Sep;11(6):663-71.	Bipolar Disord. 2009	PubMed	citation	PMID:19689509	pubmed	19689509	create date:2009/08/20 | first author:Dias VV
Cardiovascular disease and hypertension among adults with bipolar I disorder in the United States.	/pubmed/19689508	Goldstein BI, Fagiolini A, Houck P, Kupfer DJ.	Bipolar Disord. 2009 Sep;11(6):657-62.	Bipolar Disord. 2009	PubMed	citation	PMID:19689508	pubmed	19689508	create date:2009/08/20 | first author:Goldstein BI
Can body mass index help predict outcome in patients with bipolar disorder?	/pubmed/19689507	Calkin C, van de Velde C, Růzicková M, Slaney C, Garnham J, Hajek T, O'Donovan C, Alda M.	Bipolar Disord. 2009 Sep;11(6):650-6.	Bipolar Disord. 2009	PubMed	citation	PMID:19689507	pubmed	19689507	create date:2009/08/20 | first author:Calkin C
Mood episodes and mood disorders: patterns of incidence and conversion in the first three decades of life.	/pubmed/19689506	Beesdo K, Höfler M, Leibenluft E, Lieb R, Bauer M, Pfennig A.	Bipolar Disord. 2009 Sep;11(6):637-49.	Bipolar Disord. 2009	PubMed	citation	PMID:19689506	pubmed	19689506	create date:2009/08/20 | first author:Beesdo K
Anterior cingulate volumes associated with trait impulsivity in individuals with bipolar disorder.	/pubmed/19689505	Matsuo K, Nicoletti MA, Peluso MA, Hatch JP, Nemoto K, Watanabe Y, Nery FG, Monkul ES, Zunta-Soares GB, Bowden CL, Soares JC.	Bipolar Disord. 2009 Sep;11(6):628-36.	Bipolar Disord. 2009	PubMed	citation	PMID:19689505	pubmed	19689505	create date:2009/08/20 | first author:Matsuo K
Genetic variation in the G72 (DAOA) gene affects temporal lobe and amygdala structure in subjects affected by bipolar disorder.	/pubmed/19689504	Zuliani R, Moorhead TW, Job D, McKirdy J, Sussmann JE, Johnstone EC, Lawrie SM, Brambilla P, Hall J, McIntosh AM.	Bipolar Disord. 2009 Sep;11(6):621-7.	Bipolar Disord. 2009	PubMed	citation	PMID:19689504	pubmed	19689504	create date:2009/08/20 | first author:Zuliani R
Mood-incongruent psychosis in bipolar disorder: conditional linkage analysis shows genome-wide suggestive linkage at 1q32.3, 7p13 and 20q13.31.	/pubmed/19689503	Hamshere ML, Schulze TG, Schumacher J, Corvin A, Owen MJ, Jamra RA, Propping P, Maier W, Orozco y Diaz G, Mayoral F, Rivas F, Jones I, Jones L, Kirov G, Gill M, Holmans PA, Nöthen MM, Cichon S, Rietschel M, Craddock N.	Bipolar Disord. 2009 Sep;11(6):610-20.	Bipolar Disord. 2009	PubMed	citation	PMID:19689503	pubmed	19689503	create date:2009/08/20 | first author:Hamshere ML
An initial report of a new biological marker for bipolar disorder: P85 evoked brain potential.	/pubmed/19689502	Patterson JV, Sandman CA, Ring A, Jin Y, Bunney WE Jr.	Bipolar Disord. 2009 Sep;11(6):596-609.	Bipolar Disord. 2009	PubMed	citation	PMID:19689502	pubmed	19689502	create date:2009/08/20 | first author:Patterson JV
The International Society for Bipolar Disorders (ISBD) consensus guidelines for the safety monitoring of bipolar disorder treatments.	/pubmed/19689501	Ng F, Mammen OK, Wilting I, Sachs GS, Ferrier IN, Cassidy F, Beaulieu S, Yatham LN, Berk M; International Society for Bipolar Disorders.	Bipolar Disord. 2009 Sep;11(6):559-95.	Bipolar Disord. 2009	PubMed	citation	PMID:19689501	pubmed	19689501	create date:2009/08/20 | first author:Ng F
Tryptophan depletion in bipolar mania: reduction of metabolic imbalance by administration according to body weight?	/pubmed/19624397	Zepf FD, Wöckel L, Herpertz-Dahlmann B, Poustka F, Freitag CM.	Bipolar Disord. 2009 Aug;11(5):557-8. No abstract available.	Bipolar Disord. 2009	PubMed	citation	PMID:19624397	pubmed	19624397	create date:2009/07/25 | first author:Zepf FD
Letter to the Editor regarding 'Conceptualizing impulsivity and risk taking in bipolar disorder: importance of history of alcohol abuse'.	/pubmed/19624395	Richardson TH.	Bipolar Disord. 2009 Aug;11(5):555-6; author reply 556-7. No abstract available.	Bipolar Disord. 2009	PubMed	citation	PMID:19624395	pubmed	19624395	create date:2009/07/25 | first author:Richardson TH
Neuropsychological functions in patients with bipolar I and bipolar II disorder.	/pubmed/19624394	Hsiao YL, Wu YS, Wu JY, Hsu MH, Chen HC, Lee SY, Lee IH, Yeh TL, Yang YK, Ko HC, Lu RB.	Bipolar Disord. 2009 Aug;11(5):547-54.	Bipolar Disord. 2009	PubMed	citation	PMID:19624394	pubmed	19624394	create date:2009/07/25 | first author:Hsiao YL
Difference in binocular rivalry rate between patients with bipolar I and bipolar II disorders.	/pubmed/19624393	Nagamine M, Yoshino A, Miyazaki M, Takahashi Y, Nomura S.	Bipolar Disord. 2009 Aug;11(5):539-46. Erratum in: Bipolar Disord. 2009 Sep;11(6):672.	Bipolar Disord. 2009	PubMed	citation	PMID:19624393	pubmed	19624393	create date:2009/07/25 | first author:Nagamine M
Remission from mania is associated with a decrease in amygdala activation during motor response inhibition.	/pubmed/19624392	Kaladjian A, Jeanningros R, Azorin JM, Nazarian B, Roth M, Anton JL, Mazzola-Pomietto P.	Bipolar Disord. 2009 Aug;11(5):530-8.	Bipolar Disord. 2009	PubMed	citation	PMID:19624392	pubmed	19624392	create date:2009/07/25 | first author:Kaladjian A
Increased oxidative stress in the anterior cingulate cortex of subjects with bipolar disorder and schizophrenia.	/pubmed/19624391	Wang JF, Shao L, Sun X, Young LT.	Bipolar Disord. 2009 Aug;11(5):523-9.	Bipolar Disord. 2009	PubMed	citation	PMID:19624391	pubmed	19624391	create date:2009/07/25 | first author:Wang JF
Lithium-induced enhancement of mitochondrial oxidative phosphorylation in human brain tissue.	/pubmed/19624390	Maurer IC, Schippel P, Volz HP.	Bipolar Disord. 2009 Aug;11(5):515-22.	Bipolar Disord. 2009	PubMed	citation	PMID:19624390	pubmed	19624390	create date:2009/07/25 | first author:Maurer IC
Microstructural white matter changes in euthymic bipolar patients: a whole-brain diffusion tensor imaging study.	/pubmed/19624389	Wessa M, Houenou J, Leboyer M, Chanraud S, Poupon C, Martinot JL, Paillère-Martinot ML.	Bipolar Disord. 2009 Aug;11(5):504-14.	Bipolar Disord. 2009	PubMed	citation	PMID:19624389	pubmed	19624389	create date:2009/07/25 | first author:Wessa M
Coffee and cigarette use: association with suicidal acts in 352 Sardinian bipolar disorder patients.	/pubmed/19624388	Baethge C, Tondo L, Lepri B, Baldessarini RJ.	Bipolar Disord. 2009 Aug;11(5):494-503.	Bipolar Disord. 2009	PubMed	citation	PMID:19624388	pubmed	19624388	create date:2009/07/25 | first author:Baethge C
A double-blind, placebo-controlled pilot study of quetiapine for depressed adolescents with bipolar disorder.	/pubmed/19624387	DelBello MP, Chang K, Welge JA, Adler CM, Rana M, Howe M, Bryan H, Vogel D, Sampang S, Delgado SV, Sorter M, Strakowski SM.	Bipolar Disord. 2009 Aug;11(5):483-93.	Bipolar Disord. 2009	PubMed	citation	PMID:19624387	pubmed	19624387	create date:2009/07/25 | first author:DelBello MP
Psychological therapies in bipolar disorder: the effect of illness history on relapse prevention - a systematic review.	/pubmed/19624386	Lam DH, Burbeck R, Wright K, Pilling S.	Bipolar Disord. 2009 Aug;11(5):474-82. Review.	Bipolar Disord. 2009	PubMed	citation	PMID:19624386	pubmed	19624386	create date:2009/07/25 | first author:Lam DH
The International Society for Bipolar Disorders (ISBD) Task Force report on the nomenclature of course and outcome in bipolar disorders.	/pubmed/19624385	Tohen M, Frank E, Bowden CL, Colom F, Ghaemi SN, Yatham LN, Malhi GS, Calabrese JR, Nolen WA, Vieta E, Kapczinski F, Goodwin GM, Suppes T, Sachs GS, Chengappa KR, Grunze H, Mitchell PB, Kanba S, Berk M.	Bipolar Disord. 2009 Aug;11(5):453-73. Review.	Bipolar Disord. 2009	PubMed	citation	PMID:19624385	pubmed	19624385	create date:2009/07/25 | first author:Tohen M
Upping the ante on antidepressants.	/pubmed/19594513	Malhi GS.	Bipolar Disord. 2008 Dec;10(8):975-8. No abstract available.	Bipolar Disord. 2008	PubMed	citation	PMID:19594513	pubmed	19594513	create date:2009/07/15 | first author:Malhi GS
Antidepressant treatment practice in the face of STAR*D and STEP-BD.	/pubmed/19594512	Cassidy F.	Bipolar Disord. 2008 Dec;10(8):973-4. No abstract available.	Bipolar Disord. 2008	PubMed	citation	PMID:19594512	pubmed	19594512	create date:2009/07/15 | first author:Cassidy F
The modern pharmacopoeia: a return to depressive realism?	/pubmed/19594511	Goldberg JF.	Bipolar Disord. 2008 Dec;10(8):969-72. No abstract available.	Bipolar Disord. 2008	PubMed	citation	PMID:19594511	pubmed	19594511	create date:2009/07/15 | first author:Goldberg JF
Why antidepressants are not antidepressants: STEP-BD, STAR*D, and the return of neurotic depression.	/pubmed/19594510	Ghaemi SN.	Bipolar Disord. 2008 Dec;10(8):957-68. Review.	Bipolar Disord. 2008	PubMed	citation	PMID:19594510	pubmed	19594510	create date:2009/07/15 | first author:Ghaemi SN
A functional MRI study of Theory of Mind in euthymic bipolar disorder patients.	/pubmed/19594509	Malhi GS, Lagopoulos J, Das P, Moss K, Berk M, Coulston CM.	Bipolar Disord. 2008 Dec;10(8):943-56.	Bipolar Disord. 2008	PubMed	citation	PMID:19594509	pubmed	19594509	create date:2009/07/15 | first author:Malhi GS
An fMRI investigation of working memory and sadness in females with bipolar disorder: a brief report.	/pubmed/19594508	Deckersbach T, Rauch SL, Buhlmann U, Ostacher MJ, Beucke JC, Nierenberg AA, Sachs G, Dougherty DD.	Bipolar Disord. 2008 Dec;10(8):928-42.	Bipolar Disord. 2008	PubMed	citation	PMID:19594508	pubmed	19594508	create date:2009/07/15 | first author:Deckersbach T
Elevated striatal and decreased dorsolateral prefrontal cortical activity in response to emotional stimuli in euthymic bipolar disorder: no associations with psychotropic medication load.	/pubmed/19594507	Hassel S, Almeida JR, Kerr N, Nau S, Ladouceur CD, Fissell K, Kupfer DJ, Phillips ML.	Bipolar Disord. 2008 Dec;10(8):916-27.	Bipolar Disord. 2008	PubMed	citation	PMID:19594507	pubmed	19594507	create date:2009/07/15 | first author:Hassel S
Treatment-emergent mania/hypomania during antidepressant monotherapy in patients with rapid cycling bipolar disorder.	/pubmed/19594506	Gao K, Kemp DE, Ganocy SJ, Muzina DJ, Xia G, Findling RL, Calabrese JR.	Bipolar Disord. 2008 Dec;10(8):907-15.	Bipolar Disord. 2008	PubMed	citation	PMID:19594506	pubmed	19594506	create date:2009/07/15 | first author:Gao K
The factor structure of clinical symptoms in mixed and manic episodes prior to and after antipsychotic treatment.	/pubmed/19594505	Harvey PD, Endicott JM, Loebel AD.	Bipolar Disord. 2008 Dec;10(8):900-6.	Bipolar Disord. 2008	PubMed	citation	PMID:19594505	pubmed	19594505	create date:2009/07/15 | first author:Harvey PD
Neuropsychological and electrophysiological indices of neurocognitive dysfunction in bipolar II disorder.	/pubmed/19594504	Andersson S, Barder HE, Hellvin T, Løvdahl H, Malt UF.	Bipolar Disord. 2008 Dec;10(8):888-99.	Bipolar Disord. 2008	PubMed	citation	PMID:19594504	pubmed	19594504	create date:2009/07/15 | first author:Andersson S
Cognitive functioning in euthymic bipolar I and bipolar II patients.	/pubmed/19594503	Dittmann S, Hennig-Fast K, Gerber S, Seemüller F, Riedel M, Emanuel Severus W, Langosch J, Engel RR, Möller HJ, Grunze HC.	Bipolar Disord. 2008 Dec;10(8):877-87.	Bipolar Disord. 2008	PubMed	citation	PMID:19594503	pubmed	19594503	create date:2009/07/15 | first author:Dittmann S
Beyond genetics: childhood affective trauma in bipolar disorder.	/pubmed/19594502	Etain B, Henry C, Bellivier F, Mathieu F, Leboyer M.	Bipolar Disord. 2008 Dec;10(8):867-76. Review.	Bipolar Disord. 2008	PubMed	citation	PMID:19594502	pubmed	19594502	create date:2009/07/15 | first author:Etain B
Verapamil augmentation of lithium treatment improves outcome in mania unresponsive to lithium alone: preliminary findings and a discussion of therapeutic mechanisms.	/pubmed/19594501	Mallinger AG, Thase ME, Haskett R, Buttenfield J, Luckenbaugh DA, Frank E, Kupfer DJ, Manji HK.	Bipolar Disord. 2008 Dec;10(8):856-66.	Bipolar Disord. 2008	PubMed	citation	PMID:19594501	pubmed	19594501	create date:2009/07/15 | first author:Mallinger AG
Seeking definition.	/pubmed/19594500	Malhi GS.	Bipolar Disord. 2008 Dec;10(8):853-5. No abstract available.	Bipolar Disord. 2008	PubMed	citation	PMID:19594500	pubmed	19594500	create date:2009/07/15 | first author:Malhi GS
Identifying and treating cognitive impairment in bipolar disorder.	/pubmed/19538691	Goldberg JF, Chengappa KN.	Bipolar Disord. 2009 Jun;11 Suppl 2:123-37. Review.	Bipolar Disord. 2009	PubMed	citation	PMID:19538691	pubmed	19538691	create date:2009/06/23 | first author:Goldberg JF
Psychosocial treatments for bipolar disorder: cost-effectiveness, mediating mechanisms, and future directions.	/pubmed/19538690	Miklowitz DJ, Scott J.	Bipolar Disord. 2009 Jun;11 Suppl 2:110-22. Review.	Bipolar Disord. 2009	PubMed	citation	PMID:19538690	pubmed	19538690	create date:2009/06/23 | first author:Miklowitz DJ
The role of lithium in the treatment of bipolar disorder: convergent evidence for neurotrophic effects as a unifying hypothesis.	/pubmed/19538689	Machado-Vieira R, Manji HK, Zarate CA Jr.	Bipolar Disord. 2009 Jun;11 Suppl 2:92-109. Review.	Bipolar Disord. 2009	PubMed	citation	PMID:19538689	pubmed	19538689	create date:2009/06/23 | first author:Machado-Vieira R
Pharmacologic treatment of rapid cycling and mixed states in bipolar disorder: an argument for the use of lithium.	/pubmed/19538688	Muzina DJ.	Bipolar Disord. 2009 Jun;11 Suppl 2:84-91. Review.	Bipolar Disord. 2009	PubMed	citation	PMID:19538688	pubmed	19538688	create date:2009/06/23 | first author:Muzina DJ
Maintenance treatment in bipolar disorder: a reassessment of lithium as the first choice.	/pubmed/19538687	Coryell W.	Bipolar Disord. 2009 Jun;11 Suppl 2:77-83. Review.	Bipolar Disord. 2009	PubMed	citation	PMID:19538687	pubmed	19538687	create date:2009/06/23 | first author:Coryell W
Medicating mood with maintenance in mind: bipolar depression pharmacotherapy.	/pubmed/19538686	Malhi GS, Adams D, Berk M.	Bipolar Disord. 2009 Jun;11 Suppl 2:55-76. Review.	Bipolar Disord. 2009	PubMed	citation	PMID:19538686	pubmed	19538686	create date:2009/06/23 | first author:Malhi GS
Antipsychotic agents in the treatment of bipolar mania.	/pubmed/19538685	Tohen M, Vieta E.	Bipolar Disord. 2009 Jun;11 Suppl 2:45-54. Review.	Bipolar Disord. 2009	PubMed	citation	PMID:19538685	pubmed	19538685	create date:2009/06/23 | first author:Tohen M
Lithium specificity in bipolar illness: a classic agent for the classic disorder.	/pubmed/19538684	Gershon S, Chengappa KN, Malhi GS.	Bipolar Disord. 2009 Jun;11 Suppl 2:34-44. Review.	Bipolar Disord. 2009	PubMed	citation	PMID:19538684	pubmed	19538684	create date:2009/06/23 | first author:Gershon S
Anticonvulsants in bipolar disorders: current research and practice and future directions.	/pubmed/19538683	Bowden CL.	Bipolar Disord. 2009 Jun;11 Suppl 2:20-33. Review.	Bipolar Disord. 2009	PubMed	citation	PMID:19538683	pubmed	19538683	create date:2009/06/23 | first author:Bowden CL
A critical appraisal of lithium's efficacy and effectiveness: the last 60 years.	/pubmed/19538682	Grof P, Müller-Oerlinghausen B.	Bipolar Disord. 2009 Jun;11 Suppl 2:10-9. Review.	Bipolar Disord. 2009	PubMed	citation	PMID:19538682	pubmed	19538682	create date:2009/06/23 | first author:Grof P
The history of lithium therapy.	/pubmed/19538681	Shorter E.	Bipolar Disord. 2009 Jun;11 Suppl 2:4-9.	Bipolar Disord. 2009	PubMed	citation	PMID:19538681	pubmed	19538681	create date:2009/06/23 | first author:Shorter E
The impact of lithium on bipolar disorder.	/pubmed/19538680	Malhi GS.	Bipolar Disord. 2009 Jun;11 Suppl 2:1-3. No abstract available.	Bipolar Disord. 2009	PubMed	citation	PMID:19538680	pubmed	19538680	create date:2009/06/23 | first author:Malhi GS
Title	URL	Description	Details	ShortDetails	Resource	Type	Identifiers	Db	EntrezUID	Properties
Earliest symptoms discriminating juvenile-onset bipolar illness from ADHD.	/pubmed/19500097	Luckenbaugh DA, Findling RL, Leverich GS, Pizzarello SM, Post RM.	Bipolar Disord. 2009 Jun;11(4):441-51.	Bipolar Disord. 2009	PubMed	citation	PMID:19500097	pubmed	19500097	create date:2009/06/09 | first author:Luckenbaugh DA
Association between lithium serum level, mood state, and patient-reported adverse drug reactions during long-term lithium treatment: a naturalistic follow-up study.	/pubmed/19500096	Wilting I, Heerdink ER, Mersch PP, den Boer JA, Egberts AC, Nolen WA.	Bipolar Disord. 2009 Jun;11(4):434-40.	Bipolar Disord. 2009	PubMed	citation	PMID:19500096	pubmed	19500096	create date:2009/06/09 | first author:Wilting I
Ultra-brief pulse ECT in bipolar and unipolar depressive disorder: differences in speed of response.	/pubmed/19500095	Sienaert P, Vansteelandt K, Demyttenaere K, Peuskens J.	Bipolar Disord. 2009 Jun;11(4):418-24.	Bipolar Disord. 2009	PubMed	citation	PMID:19500095	pubmed	19500095	create date:2009/06/09 | first author:Sienaert P
A longitudinal study of hypomania and depression symptoms in pregnancy and the postpartum period.	/pubmed/19500094	Heron J, Haque S, Oyebode F, Craddock N, Jones I.	Bipolar Disord. 2009 Jun;11(4):410-7.	Bipolar Disord. 2009	PubMed	citation	PMID:19500094	pubmed	19500094	create date:2009/06/09 | first author:Heron J
Clinical predictors of functional outcome of bipolar patients in remission.	/pubmed/19500093	Rosa AR, Reinares M, Franco C, Comes M, Torrent C, Sánchez-Moreno J, Martínez-Arán A, Salamero M, Kapczinski F, Vieta E.	Bipolar Disord. 2009 Jun;11(4):401-9.	Bipolar Disord. 2009	PubMed	citation	PMID:19500093	pubmed	19500093	create date:2009/06/09 | first author:Rosa AR
Retrospective age at onset of bipolar disorder and outcome during two-year follow-up: results from the STEP-BD study.	/pubmed/19500092	Perlis RH, Dennehy EB, Miklowitz DJ, Delbello MP, Ostacher M, Calabrese JR, Ametrano RM, Wisniewski SR, Bowden CL, Thase ME, Nierenberg AA, Sachs G.	Bipolar Disord. 2009 Jun;11(4):391-400.	Bipolar Disord. 2009	PubMed	citation	PMID:19500092	pubmed	19500092	create date:2009/06/09 | first author:Perlis RH
Enhancing outcomes in patients with bipolar disorder: results from the Bipolar Disorder Center for Pennsylvanians Study.	/pubmed/19500091	Fagiolini A, Frank E, Axelson DA, Birmaher B, Cheng Y, Curet DE, Friedman ES, Gildengers AG, Goldstein T, Grochocinski VJ, Houck PR, Stofko MG, Thase ME, Thompson WK, Turkin SR, Kupfer DJ.	Bipolar Disord. 2009 Jun;11(4):382-90.	Bipolar Disord. 2009	PubMed	citation	PMID:19500091	pubmed	19500091	create date:2009/06/09 | first author:Fagiolini A
MEG auditory evoked fields suggest altered structural/functional asymmetry in primary but not secondary auditory cortex in bipolar disorder.	/pubmed/19500090	Reite M, Teale P, Rojas DC, Reite E, Asherin R, Hernandez O.	Bipolar Disord. 2009 Jun;11(4):371-81.	Bipolar Disord. 2009	PubMed	citation	PMID:19500090	pubmed	19500090	create date:2009/06/09 | first author:Reite M
Cortical folding difference between patients with early-onset and patients with intermediate-onset bipolar disorder.	/pubmed/19500089	Penttilä J, Cachia A, Martinot JL, Ringuenet D, Wessa M, Houenou J, Galinowski A, Bellivier F, Gallarda T, Duchesnay E, Artiges E, Leboyer M, Olié JP, Mangin JF, Paillère-Martinot ML.	Bipolar Disord. 2009 Jun;11(4):361-70.	Bipolar Disord. 2009	PubMed	citation	PMID:19500089	pubmed	19500089	create date:2009/06/09 | first author:Penttilä J
Fronto-temporal dysregulation in remitted bipolar patients: an fMRI delayed-non-match-to-sample (DNMS) study.	/pubmed/19500088	Robinson JL, Bearden CE, Monkul ES, Tordesillas-Gutiérrez D, Velligan DI, Frangou S, Glahn DC.	Bipolar Disord. 2009 Jun;11(4):351-60.	Bipolar Disord. 2009	PubMed	citation	PMID:19500088	pubmed	19500088	create date:2009/06/09 | first author:Robinson JL
The anterior cingulate ERK pathway contributes to regulation of behavioral excitement and hedonic activity.	/pubmed/19500087	Creson TK, Hao Y, Engel S, Shen Y, Hamidi A, Zhuo M, Manji HK, Chen G.	Bipolar Disord. 2009 Jun;11(4):339-50.	Bipolar Disord. 2009	PubMed	citation	PMID:19500087	pubmed	19500087	create date:2009/06/09 | first author:Creson TK
Abstracts of the Eighth International Conference on Bipolar Disorder. June 25-27, 2009. Pittsburgh, Pennsylvania, USA.	/pubmed/19476457	[No authors listed]	Bipolar Disord. 2009 Jun;11 Suppl 1:1-95. No abstract available.	Bipolar Disord. 2009	PubMed	citation	PMID:19476457	pubmed	19476457	create date:2009/06/06
Phenotype of bipolar II depression: comment on 'Diagnostic guidelines for bipolar depression: a probabilistic approach'.	/pubmed/19419391	Benazzi F.	Bipolar Disord. 2009 May;11(3):337-8. No abstract available.	Bipolar Disord. 2009	PubMed	citation	PMID:19419391	pubmed	19419391	create date:2009/05/08 | first author:Benazzi F
Do positive emotions predict symptomatic change in bipolar disorder?	/pubmed/19419390	Gruber J, Culver JL, Johnson SL, Nam JY, Keller KL, Ketter TA.	Bipolar Disord. 2009 May;11(3):330-6.	Bipolar Disord. 2009	PubMed	citation	PMID:19419390	pubmed	19419390	create date:2009/05/08 | first author:Gruber J
Selective deficits in semantic verbal fluency in patients with a first affective episode with psychotic symptoms and a positive history of mania.	/pubmed/19419389	Kravariti E, Reichenberg A, Morgan K, Dazzan P, Morgan C, Zanelli JW, Lappin JM, Doody GA, Harrison G, Jones PB, Murray RM, Fearon P.	Bipolar Disord. 2009 May;11(3):323-9.	Bipolar Disord. 2009	PubMed	citation	PMID:19419389	pubmed	19419389	create date:2009/05/08 | first author:Kravariti E
Clinical characteristics of unipolar disorder and bipolar disorder according to the lifetime presence of recurrent panic attacks.	/pubmed/19419388	Forty L, Smith D, Jones L, Jones I, Caesar S, Cooper C, Fraser C, Gordon-Smith K, Hyde S, Farmer A, McGuffin P, Craddock N.	Bipolar Disord. 2009 May;11(3):307-15.	Bipolar Disord. 2009	PubMed	citation	PMID:19419388	pubmed	19419388	create date:2009/05/08 | first author:Forty L
Examination of concordance between maternal and youth reports in the diagnosis of pediatric bipolar disorder.	/pubmed/19419387	Biederman J, Petty CR, Wilens TE, Spencer T, Henin A, Faraone SV, Mick E, Monuteaux MC, Kenealy D, Mirto T, Wozniak J.	Bipolar Disord. 2009 May;11(3):298-306.	Bipolar Disord. 2009	PubMed	citation	PMID:19419387	pubmed	19419387	create date:2009/05/08 | first author:Biederman J
Differential item functioning of DSM-IV depressive symptoms in individuals with a history of mania versus those without: an item response theory analysis.	/pubmed/19419386	Weinstock LM, Strong D, Uebelacker LA, Miller IW.	Bipolar Disord. 2009 May;11(3):289-97.	Bipolar Disord. 2009	PubMed	citation	PMID:19419386	pubmed	19419386	create date:2009/05/08 | first author:Weinstock LM
Increased trait-like impulsivity and course of illness in bipolar disorder.	/pubmed/19419385	Swann AC, Lijffijt M, Lane SD, Steinberg JL, Moeller FG.	Bipolar Disord. 2009 May;11(3):280-8.	Bipolar Disord. 2009	PubMed	citation	PMID:19419385	pubmed	19419385	create date:2009/05/08 | first author:Swann AC
No altered dorsal anterior cingulate activation in bipolar II disorder patients during a Go/No-go task: an fMRI study.	/pubmed/19419384	Welander-Vatn AS, Jensen J, Lycke C, Agartz I, Server A, Gadmar ØB, Melle I, Nakstad PH, Andreassen OA.	Bipolar Disord. 2009 May;11(3):270-9.	Bipolar Disord. 2009	PubMed	citation	PMID:19419384	pubmed	19419384	create date:2009/05/08 | first author:Welander-Vatn AS
Valproate activates the Notch3/c-FLIP signaling cascade: a strategy to attenuate white matter hyperintensities in bipolar disorder in late life?	/pubmed/19419383	Yuan P, Salvadore G, Li X, Zhang L, Du J, Chen G, Manji HK.	Bipolar Disord. 2009 May;11(3):256-69.	Bipolar Disord. 2009	PubMed	citation	PMID:19419383	pubmed	19419383	create date:2009/05/08 | first author:Yuan P
Canadian Network for Mood and Anxiety Treatments (CANMAT) and International Society for Bipolar Disorders (ISBD) collaborative update of CANMAT guidelines for the management of patients with bipolar disorder: update 2009.	/pubmed/19419382	Yatham LN, Kennedy SH, Schaffer A, Parikh SV, Beaulieu S, O'Donovan C, MacQueen G, McIntyre RS, Sharma V, Ravindran A, Young LT, Young AH, Alda M, Milev R, Vieta E, Calabrese JR, Berk M, Ha K, Kapczinski F.	Bipolar Disord. 2009 May;11(3):225-55.	Bipolar Disord. 2009	PubMed	citation	PMID:19419382	pubmed	19419382	create date:2009/05/08 | first author:Yatham LN
A prospective study examining the effects of gender and sexual/physical abuse on mood outcomes in patients with co-occurring bipolar I and substance use disorders.	/pubmed/19392857	Meade CS, McDonald LJ, Graff FS, Fitzmaurice GM, Griffin ML, Weiss RD.	Bipolar Disord. 2009 Jun;11(4):425-33. Epub 2009 Apr 15.	Bipolar Disord. 2009	PubMed	citation	PMID:19392857	pubmed	19392857	create date:2009/04/28 | first author:Meade CS
No differential effect of age on brain matter volume and cognition in bipolar patients and healthy individuals.	/pubmed/19320638	Sarnicola A, Kempton M, Germanà C, Haldane M, Hadjulis M, Christodoulou T, Koukopoulos A, Girardi P, Tatarelli R, Frangou S.	Bipolar Disord. 2009 May;11(3):316-22. Epub 2009 Mar 6.	Bipolar Disord. 2009	PubMed	citation	PMID:19320638	pubmed	19320638	create date:2009/03/27 | first author:Sarnicola A
Brain-derived neurotrophic factor in bipolar disorder: beyond trait and state: comment on 'Decreased levels of serum brain-derived neurotrophic factor in both depressed and euthymic patients with unipolar depression and in euthymic patients with bipolar I and II disorders'.	/pubmed/19267706	Kapczinski F, Dias VV, Frey BN, Kauer-Sant'Anna M.	Bipolar Disord. 2009 Mar;11(2):221-2; author reply 222-3. No abstract available.	Bipolar Disord. 2009	PubMed	citation	PMID:19267706	pubmed	19267706	create date:2009/03/10 | first author:Kapczinski F
Association study in a Sardinian sample between bipolar disorder and the nuclear receptor REV-ERBalpha gene, a critical component of the circadian clock system.	/pubmed/19267705	Severino G, Manchia M, Contu P, Squassina A, Lampus S, Ardau R, Chillotti C, Del Zompo M.	Bipolar Disord. 2009 Mar;11(2):215-20.	Bipolar Disord. 2009	PubMed	citation	PMID:19267705	pubmed	19267705	create date:2009/03/10 | first author:Severino G
Memory functioning in familial bipolar I disorder patients and their relatives.	/pubmed/19267704	Quraishi S, Walshe M, McDonald C, Schulze K, Kravariti E, Bramon E, Morris RG, Murray RM, Toulopoulou T.	Bipolar Disord. 2009 Mar;11(2):209-14.	Bipolar Disord. 2009	PubMed	citation	PMID:19267704	pubmed	19267704	create date:2009/03/10 | first author:Quraishi S
Age at onset of bipolar disorder and risk for comorbid borderline personality disorder.	/pubmed/19267703	Goldberg JF, Garno JL.	Bipolar Disord. 2009 Mar;11(2):205-8.	Bipolar Disord. 2009	PubMed	citation	PMID:19267703	pubmed	19267703	create date:2009/03/10 | first author:Goldberg JF
Posttraumatic stress disorder and substance use disorder in adolescent bipolar disorder.	/pubmed/19267702	Steinbuchel PH, Wilens TE, Adamson JJ, Sgambati S.	Bipolar Disord. 2009 Mar;11(2):198-204.	Bipolar Disord. 2009	PubMed	citation	PMID:19267702	pubmed	19267702	create date:2009/03/10 | first author:Steinbuchel PH
Relationship between psychosocial adjustment and executive function in patients with bipolar disorder and schizophrenia in remission: the mediating and moderating effects of insight.	/pubmed/19267701	Yen CF, Cheng CP, Huang CF, Ko CH, Yen JY, Chang YP, Chen CS.	Bipolar Disord. 2009 Mar;11(2):190-7.	Bipolar Disord. 2009	PubMed	citation	PMID:19267701	pubmed	19267701	create date:2009/03/10 | first author:Yen CF
Hot and cold cognition in unmedicated depressed subjects with bipolar disorder.	/pubmed/19267700	Roiser JP, Cannon DM, Gandhi SK, Taylor Tavares J, Erickson K, Wood S, Klaver JM, Clark L, Zarate CA Jr, Sahakian BJ, Drevets WC.	Bipolar Disord. 2009 Mar;11(2):178-89.	Bipolar Disord. 2009	PubMed	citation	PMID:19267700	pubmed	19267700	create date:2009/03/10 | first author:Roiser JP
Investigating the association between neurocognition and psychosis in bipolar disorder: further evidence for the overlap with schizophrenia.	/pubmed/19267699	Jabben N, Arts B, Krabbendam L, van Os J.	Bipolar Disord. 2009 Mar;11(2):166-77.	Bipolar Disord. 2009	PubMed	citation	PMID:19267699	pubmed	19267699	create date:2009/03/10 | first author:Jabben N
Tobacco smoking behaviors in bipolar disorder: a comparison of the general population, schizophrenia, and major depression.	/pubmed/19267698	Diaz FJ, James D, Botts S, Maw L, Susce MT, de Leon J.	Bipolar Disord. 2009 Mar;11(2):154-65.	Bipolar Disord. 2009	PubMed	citation	PMID:19267698	pubmed	19267698	create date:2009/03/10 | first author:Diaz FJ
Orbitofrontal cortex gray matter volumes in bipolar disorder patients: a region-of-interest MRI study.	/pubmed/19267697	Nery FG, Chen HH, Hatch JP, Nicoletti MA, Brambilla P, Sassi RB, Mallinger AG, Keshavan MS, Soares JC.	Bipolar Disord. 2009 Mar;11(2):145-53.	Bipolar Disord. 2009	PubMed	citation	PMID:19267697	pubmed	19267697	create date:2009/03/10 | first author:Nery FG
Structural abnormalities of ventrolateral and orbitofrontal cortex in patients with familial bipolar disorder.	/pubmed/19267696	Stanfield AC, Moorhead TW, Job DE, McKirdy J, Sussmann JE, Hall J, Giles S, Johnstone EC, Lawrie SM, McIntosh AM.	Bipolar Disord. 2009 Mar;11(2):135-44.	Bipolar Disord. 2009	PubMed	citation	PMID:19267696	pubmed	19267696	create date:2009/03/10 | first author:Stanfield AC
Effects of stimulus intensity on the efficacy and safety of twice-weekly, bilateral electroconvulsive therapy (ECT) combined with antipsychotics in acute mania: a randomised controlled trial.	/pubmed/19267695	Mohan TS, Tharyan P, Alexander J, Raveendran NS.	Bipolar Disord. 2009 Mar;11(2):126-34.	Bipolar Disord. 2009	PubMed	citation	PMID:19267695	pubmed	19267695	create date:2009/03/10 | first author:Mohan TS
Neurocognitive impairment in bipolar disorder patients: functional implications.	/pubmed/19267694	Wingo AP, Harvey PD, Baldessarini RJ.	Bipolar Disord. 2009 Mar;11(2):113-25. Review.	Bipolar Disord. 2009	PubMed	citation	PMID:19267694	pubmed	19267694	create date:2009/03/10 | first author:Wingo AP
Letter to the Editor regarding: 'Is bipolar disorder overdiagnosed among patients with substance abuse?'.	/pubmed/19133974	Kelly T.	Bipolar Disord. 2009 Feb;11(1):107-8; author reply 109. No abstract available.	Bipolar Disord. 2009	PubMed	citation	PMID:19133974	pubmed	19133974	create date:2009/01/13 | first author:Kelly T
Resting energy expenditure in manic episode.	/pubmed/19133973	Caliyurt O, Altiay G.	Bipolar Disord. 2009 Feb;11(1):102-6.	Bipolar Disord. 2009	PubMed	citation	PMID:19133973	pubmed	19133973	create date:2009/01/13 | first author:Caliyurt O
Functional polymorphism of the glucocorticoid receptor gene associates with mania and hypomania in bipolar disorder.	/pubmed/19133972	Spijker AT, van Rossum EF, Hoencamp E, DeRijk RH, Haffmans J, Blom M, Manenschijn L, Koper JW, Lamberts SW, Zitman FG.	Bipolar Disord. 2009 Feb;11(1):95-101.	Bipolar Disord. 2009	PubMed	citation	PMID:19133972	pubmed	19133972	create date:2009/01/13 | first author:Spijker AT
Psychotherapy as monotherapy for the treatment of bipolar II depression: a proof of concept study.	/pubmed/19133971	Swartz HA, Frank E, Frankel DR, Novick D, Houck P.	Bipolar Disord. 2009 Feb;11(1):89-94.	Bipolar Disord. 2009	PubMed	citation	PMID:19133971	pubmed	19133971	create date:2009/01/13 | first author:Swartz HA
Polarity at illness onset in bipolar I disorder and clinical course of illness.	/pubmed/19133970	Forty L, Jones L, Jones I, Smith DJ, Caesar S, Fraser C, Gordon-Smith K, Hyde S, Craddock N.	Bipolar Disord. 2009 Feb;11(1):82-8.	Bipolar Disord. 2009	PubMed	citation	PMID:19133970	pubmed	19133970	create date:2009/01/13 | first author:Forty L
Augmentative repetitive navigated transcranial magnetic stimulation (rTMS) in drug-resistant bipolar depression.	/pubmed/19133969	Dell'Osso B, Mundo E, D'Urso N, Pozzoli S, Buoli M, Ciabatti M, Rosanova M, Massimini M, Bellina V, Mariotti M, Altamura AC.	Bipolar Disord. 2009 Feb;11(1):76-81.	Bipolar Disord. 2009	PubMed	citation	PMID:19133969	pubmed	19133969	create date:2009/01/13 | first author:Dell'Osso B
A preliminary study of increased amygdala activation to positive affective stimuli in mania.	/pubmed/19133968	Bermpohl F, Dalanay U, Kahnt T, Sajonz B, Heimann H, Ricken R, Stoy M, Hägele C, Schlagenhauf F, Adli M, Wrase J, Ströhle A, Heinz A, Bauer M.	Bipolar Disord. 2009 Feb;11(1):70-5.	Bipolar Disord. 2009	PubMed	citation	PMID:19133968	pubmed	19133968	create date:2009/01/13 | first author:Bermpohl F
Emotional hyper-reactivity in normothymic bipolar patients.	/pubmed/19133967	M'bailara K, Demotes-Mainard J, Swendsen J, Mathieu F, Leboyer M, Henry C.	Bipolar Disord. 2009 Feb;11(1):63-9.	Bipolar Disord. 2009	PubMed	citation	PMID:19133967	pubmed	19133967	create date:2009/01/13 | first author:M'bailara K
Comparison of manic and depressive symptoms between children and adolescents with bipolar spectrum disorders.	/pubmed/19133966	Birmaher B, Axelson D, Strober M, Gill MK, Yang M, Ryan N, Goldstein B, Hunt J, Esposito-Smythers C, Iyengar S, Goldstein T, Chiapetta L, Keller M, Leonard H.	Bipolar Disord. 2009 Feb;11(1):52-62.	Bipolar Disord. 2009	PubMed	citation	PMID:19133966	pubmed	19133966	create date:2009/01/13 | first author:Birmaher B
Characterizing impulsivity in mania.	/pubmed/19133965	Strakowski SM, Fleck DE, DelBello MP, Adler CM, Shear PK, McElroy SL, Keck PE Jr, Moss Q, Cerullo MA, Kotwal R, Arndt S.	Bipolar Disord. 2009 Feb;11(1):41-51.	Bipolar Disord. 2009	PubMed	citation	PMID:19133965	pubmed	19133965	create date:2009/01/13 | first author:Strakowski SM
Conceptualizing impulsivity and risk taking in bipolar disorder: importance of history of alcohol abuse.	/pubmed/19133964	Kathleen Holmes M, Bearden CE, Barguil M, Fonseca M, Serap Monkul E, Nery FG, Soares JC, Mintz J, Glahn DC.	Bipolar Disord. 2009 Feb;11(1):33-40.	Bipolar Disord. 2009	PubMed	citation	PMID:19133964	pubmed	19133964	create date:2009/01/13 | first author:Kathleen Holmes M
Eyeblink conditioning anomalies in bipolar disorder suggest cerebellar dysfunction.	/pubmed/19133963	Bolbecker AR, Mehta C, Johannesen JK, Edwards CR, O'Donnell BF, Shekhar A, Nurnberger JI, Steinmetz JE, Hetrick WP.	Bipolar Disord. 2009 Feb;11(1):19-32.	Bipolar Disord. 2009	PubMed	citation	PMID:19133963	pubmed	19133963	create date:2009/01/13 | first author:Bolbecker AR
White matter abnormalities in bipolar disorder and schizophrenia detected using diffusion tensor magnetic resonance imaging.	/pubmed/19133962	Sussmann JE, Lymer GK, McKirdy J, Moorhead TW, Muñoz Maniega S, Job D, Hall J, Bastin ME, Johnstone EC, Lawrie SM, McIntosh AM.	Bipolar Disord. 2009 Feb;11(1):11-8.	Bipolar Disord. 2009	PubMed	citation	PMID:19133962	pubmed	19133962	create date:2009/01/13 | first author:Sussmann JE
Title	URL	Description	Details	ShortDetails	Resource	Type	Identifiers	Db	EntrezUID	Properties
TRPM2 variants and bipolar disorder risk: confirmation in a family-based association study.	/pubmed/19133961	Xu C, Li PP, Cooke RG, Parikh SV, Wang K, Kennedy JL, Warsh JJ.	Bipolar Disord. 2009 Feb;11(1):1-10.	Bipolar Disord. 2009	PubMed	citation	PMID:19133961	pubmed	19133961	create date:2009/01/13 | first author:Xu C
Rapid tryptophan depletion as a treatment for acute mania: safety and mechanism of the therapeutic effect.	/pubmed/19032719	Young SN.	Bipolar Disord. 2008 Nov;10(7):850-1. No abstract available.	Bipolar Disord. 2008	PubMed	citation	PMID:19032719	pubmed	19032719	create date:2008/11/27 | first author:Young SN
Corrected values of brain metabolites for the article: 'Abnormal cellular energy and phospholipid metabolism in the left dorsolateral prefrontal cortex of medication-free individuals with bipolar disorder: an in vivo 1H MRS study'.	/pubmed/19032718	Frey BN, Stanley JA, Nicoletti MA, Hatch JP, Soares JC.	Bipolar Disord. 2008 Nov;10(7):849. No abstract available.	Bipolar Disord. 2008	PubMed	citation	PMID:19032718	pubmed	19032718	create date:2008/11/27 | first author:Frey BN
Lithium-induced Hashimoto's encephalopathy: a case report.	/pubmed/19032717	Nagamine M, Yoshino A, Ishii M, Ogawa T, Kurauchi S, Yoshida T, Shigemura J, Kodera T, Tanaka Y, Nomura S.	Bipolar Disord. 2008 Nov;10(7):846-8.	Bipolar Disord. 2008	PubMed	citation	PMID:19032717	pubmed	19032717	create date:2008/11/27 | first author:Nagamine M
Cigarette smoking in the early course of bipolar disorder: association with ages-at-onset of alcohol and marijuana use.	/pubmed/19032716	Heffner JL, DelBello MP, Fleck DE, Anthenelli RM, Strakowski SM.	Bipolar Disord. 2008 Nov;10(7):838-45.	Bipolar Disord. 2008	PubMed	citation	PMID:19032716	pubmed	19032716	create date:2008/11/27 | first author:Heffner JL
Lack of insight may predict impaired decision making in manic patients.	/pubmed/19032715	Adida M, Clark L, Pomietto P, Kaladjian A, Besnier N, Azorin JM, Jeanningros R, Goodwin GM.	Bipolar Disord. 2008 Nov;10(7):829-37.	Bipolar Disord. 2008	PubMed	citation	PMID:19032715	pubmed	19032715	create date:2008/11/27 | first author:Adida M
Evaluation of tissue collection for postmortem studies of bipolar disorder.	/pubmed/19032714	Deep-Soboslay A, Iglesias B, Hyde TM, Bigelow LB, Imamovic V, Herman MM, Kleinman JE.	Bipolar Disord. 2008 Nov;10(7):822-8.	Bipolar Disord. 2008	PubMed	citation	PMID:19032714	pubmed	19032714	create date:2008/11/27 | first author:Deep-Soboslay A
The tryptophan hydroxylase gene influences risk for bipolar disorder but not major depressive disorder: results of meta-analyses.	/pubmed/19032713	Chen C, Glatt SJ, Tsuang MT.	Bipolar Disord. 2008 Nov;10(7):816-21.	Bipolar Disord. 2008	PubMed	citation	PMID:19032713	pubmed	19032713	create date:2008/11/27 | first author:Chen C
A comparison of cognitive functioning in medicated and unmedicated subjects with bipolar depression.	/pubmed/19032712	Holmes MK, Erickson K, Luckenbaugh DA, Drevets WC, Bain EE, Cannon DM, Snow J, Sahakian BJ, Manji HK, Zarate CA Jr.	Bipolar Disord. 2008 Nov;10(7):806-15.	Bipolar Disord. 2008	PubMed	citation	PMID:19032712	pubmed	19032712	create date:2008/11/27 | first author:Holmes MK
Preventing recurrence of bipolar I mood episodes and hospitalizations: family psychotherapy plus pharmacotherapy versus pharmacotherapy alone.	/pubmed/19032711	Solomon DA, Keitner GI, Ryan CE, Kelley J, Miller IW.	Bipolar Disord. 2008 Nov;10(7):798-805.	Bipolar Disord. 2008	PubMed	citation	PMID:19032711	pubmed	19032711	create date:2008/11/27 | first author:Solomon DA
Equally increased risk for metabolic syndrome in patients with bipolar disorder and schizophrenia treated with second-generation antipsychotics.	/pubmed/19032710	Correll CU, Frederickson AM, Kane JM, Manu P.	Bipolar Disord. 2008 Nov;10(7):788-97.	Bipolar Disord. 2008	PubMed	citation	PMID:19032710	pubmed	19032710	create date:2008/11/27 | first author:Correll CU
Contributions of spectral frequency analyses to the study of P50 ERP amplitude and suppression in bipolar disorder with or without a history of psychosis.	/pubmed/19032709	Carroll CA, Kieffaber PD, Vohs JL, O'Donnell BF, Shekhar A, Hetrick WP.	Bipolar Disord. 2008 Nov;10(7):776-87.	Bipolar Disord. 2008	PubMed	citation	PMID:19032709	pubmed	19032709	create date:2008/11/27 | first author:Carroll CA
Increased rates of white matter hyperintensities in late-onset bipolar disorder.	/pubmed/19032708	Tamashiro JH, Zung S, Zanetti MV, de Castro CC, Vallada H, Busatto GF, de Toledo Ferraz Alves TC.	Bipolar Disord. 2008 Nov;10(7):765-75.	Bipolar Disord. 2008	PubMed	citation	PMID:19032708	pubmed	19032708	create date:2008/11/27 | first author:Tamashiro JH
Relationship of cerebrospinal fluid glucose metabolites to MRI deep white matter hyperintensities and treatment resistance in bipolar disorder patients.	/pubmed/19032707	Regenold WT, Hisley KC, Phatak P, Marano CM, Obuchowski A, Lefkowitz DM, Sassan A, Ohri S, Phillips TL, Dosanjh N, Conley RR, Gullapalli R.	Bipolar Disord. 2008 Nov;10(7):753-64.	Bipolar Disord. 2008	PubMed	citation	PMID:19032707	pubmed	19032707	create date:2008/11/27 | first author:Regenold WT
Agomelatine adjunctive therapy for acute bipolar depression: preliminary open data.	/pubmed/18837872	Eppel AB.	Bipolar Disord. 2008 Sep;10(6):749-50; author reply 750-1. No abstract available.	Bipolar Disord. 2008	PubMed	citation	PMID:18837872	pubmed	18837872	create date:2008/10/08 | first author:Eppel AB
Bipolar disorder, homocysteine and white matter hyperintensities.	/pubmed/18837871	dos Santos A, da Silva JA, Almeida J, Corrêa BB, Gago J, Xavier M.	Bipolar Disord. 2008 Sep;10(6):748-9. No abstract available.	Bipolar Disord. 2008	PubMed	citation	PMID:18837871	pubmed	18837871	create date:2008/10/08 | first author:dos Santos A
Missed bipolarity and psychiatric comorbidity in women with postpartum depression.	/pubmed/18837870	Sharma V, Khan M, Corpse C, Sharma P.	Bipolar Disord. 2008 Sep;10(6):742-7.	Bipolar Disord. 2008	PubMed	citation	PMID:18837870	pubmed	18837870	create date:2008/10/08 | first author:Sharma V
Sequencing of substance use and affective morbidity in 166 first-episode bipolar I disorder patients.	/pubmed/18837869	Baethge C, Hennen J, Khalsa HM, Salvatore P, Tohen M, Baldessarini RJ.	Bipolar Disord. 2008 Sep;10(6):738-41.	Bipolar Disord. 2008	PubMed	citation	PMID:18837869	pubmed	18837869	create date:2008/10/08 | first author:Baethge C
Cerebellar ataxia in youths at risk for bipolar disorder.	/pubmed/18837868	Giles LL, DelBello MP, Gilbert DL, Stanford KE, Shear PK, Strakowski SM.	Bipolar Disord. 2008 Sep;10(6):733-7.	Bipolar Disord. 2008	PubMed	citation	PMID:18837868	pubmed	18837868	create date:2008/10/08 | first author:Giles LL
Treatment-emergent mania/hypomania in unipolar patients.	/pubmed/18837867	Benvenuti A, Rucci P, Miniati M, Papasogli A, Fagiolini A, Cassano GB, Swartz H, Frank E.	Bipolar Disord. 2008 Sep;10(6):726-32.	Bipolar Disord. 2008	PubMed	citation	PMID:18837867	pubmed	18837867	create date:2008/10/08 | first author:Benvenuti A
Severity of mood symptoms and work productivity in people treated for bipolar disorder.	/pubmed/18837866	Simon GE, Ludman EJ, Unützer J, Operskalski BH, Bauer MS.	Bipolar Disord. 2008 Sep;10(6):718-25.	Bipolar Disord. 2008	PubMed	citation	PMID:18837866	pubmed	18837866	create date:2008/10/08 | first author:Simon GE
Regional brain changes in bipolar I depression: a functional magnetic resonance imaging study.	/pubmed/18837865	Altshuler L, Bookheimer S, Townsend J, Proenza MA, Sabb F, Mintz J, Cohen MS.	Bipolar Disord. 2008 Sep;10(6):708-17.	Bipolar Disord. 2008	PubMed	citation	PMID:18837865	pubmed	18837865	create date:2008/10/08 | first author:Altshuler L
Double-blind randomized controlled study comparing short-term efficacy of bifrontal and bitemporal electroconvulsive therapy in acute mania.	/pubmed/18837864	Hiremani RM, Thirthalli J, Tharayil BS, Gangadhar BN.	Bipolar Disord. 2008 Sep;10(6):701-7.	Bipolar Disord. 2008	PubMed	citation	PMID:18837864	pubmed	18837864	create date:2008/10/08 | first author:Hiremani RM
Brain lithium, N-acetyl aspartate and myo-inositol levels in older adults with bipolar disorder treated with lithium: a lithium-7 and proton magnetic resonance spectroscopy study.	/pubmed/18837863	Forester BP, Finn CT, Berlow YA, Wardrop M, Renshaw PF, Moore CM.	Bipolar Disord. 2008 Sep;10(6):691-700.	Bipolar Disord. 2008	PubMed	citation	PMID:18837863	pubmed	18837863	create date:2008/10/08 | first author:Forester BP
Short-term course of neuropsychological abilities in middle-aged and older adults with bipolar disorder.	/pubmed/18837862	Depp CA, Savla GN, Moore DJ, Palmer BW, Stricker JL, Lebowitz BD, Jeste DV.	Bipolar Disord. 2008 Sep;10(6):684-90.	Bipolar Disord. 2008	PubMed	citation	PMID:18837862	pubmed	18837862	create date:2008/10/08 | first author:Depp CA
Service delivery in older patients with bipolar disorder: a review and development of a medical care model.	/pubmed/18837861	Kilbourne AM, Post EP, Nossek A, Sonel E, Drill LJ, Cooley S, Bauer MS.	Bipolar Disord. 2008 Sep;10(6):672-83.	Bipolar Disord. 2008	PubMed	citation	PMID:18837861	pubmed	18837861	create date:2008/10/08 | first author:Kilbourne AM
Quetiapine for the treatment of bipolar mania in older adults.	/pubmed/18837860	Sajatovic M, Calabrese JR, Mullen J.	Bipolar Disord. 2008 Sep;10(6):662-71.	Bipolar Disord. 2008	PubMed	citation	PMID:18837860	pubmed	18837860	create date:2008/10/08 | first author:Sajatovic M
New research perspectives in the treatment of bipolar disorder in older adults.	/pubmed/18837859	Gyulai L, Young RC.	Bipolar Disord. 2008 Sep;10(6):659-61. No abstract available.	Bipolar Disord. 2008	PubMed	citation	PMID:18837859	pubmed	18837859	create date:2008/10/08 | first author:Gyulai L
Serotonin syndrome and the T102-->C polymorphism of the 5-HT2A receptor: a case report.	/pubmed/18657250	Lattanzi L, Danesi R, Lastella M, Mungai F, Di Paolo A, Tuccori M, Cassano GB, Del Tacca M.	Bipolar Disord. 2008 Jul;10(5):655-6. No abstract available.	Bipolar Disord. 2008	PubMed	citation	PMID:18657250	pubmed	18657250	create date:2008/07/29 | first author:Lattanzi L
Gender influences the detection of spatial working memory deficits in bipolar disorder.	/pubmed/18657249	Barrett SL, Kelly C, Bell R, King DJ.	Bipolar Disord. 2008 Jul;10(5):647-54.	Bipolar Disord. 2008	PubMed	citation	PMID:18657249	pubmed	18657249	create date:2008/07/29 | first author:Barrett SL
Appreciation of research information in patients with bipolar disorder.	/pubmed/18657248	Misra S, Socherman R, Hauser P, Ganzini L.	Bipolar Disord. 2008 Jul;10(5):635-46.	Bipolar Disord. 2008	PubMed	citation	PMID:18657248	pubmed	18657248	create date:2008/07/29 | first author:Misra S
Quality of life in bipolar disorder patients: a comparison with a general population sample.	/pubmed/18657247	Gutiérrez-Rojas L, Gurpegui M, Ayuso-Mateos JL, Gutiérrez-Ariza JA, Ruiz-Veguilla M, Jurado D.	Bipolar Disord. 2008 Jul;10(5):625-34.	Bipolar Disord. 2008	PubMed	citation	PMID:18657247	pubmed	18657247	create date:2008/07/29 | first author:Gutiérrez-Rojas L
Quality of life and its association with insight, adverse effects of medication and use of atypical antipsychotics in patients with bipolar disorder and schizophrenia in remission.	/pubmed/18657246	Yen CF, Cheng CP, Huang CF, Yen JY, Ko CH, Chen CS.	Bipolar Disord. 2008 Jul;10(5):617-24.	Bipolar Disord. 2008	PubMed	citation	PMID:18657246	pubmed	18657246	create date:2008/07/29 | first author:Yen CF
Metabolic syndrome in bipolar disorder: a cross-sectional assessment of a Health Management Organization database.	/pubmed/18657245	Sicras A, Rejas J, Navarro R, Serrat J, Blanca M.	Bipolar Disord. 2008 Jul;10(5):607-16.	Bipolar Disord. 2008	PubMed	citation	PMID:18657245	pubmed	18657245	create date:2008/07/29 | first author:Sicras A
Rapid switching of mood in families with familial bipolar disorder.	/pubmed/18657244	Nwulia EA, Zandi PP, McInnis MG, DePaulo JR Jr, MacKinnon DF.	Bipolar Disord. 2008 Jul;10(5):597-606.	Bipolar Disord. 2008	PubMed	citation	PMID:18657244	pubmed	18657244	create date:2008/07/29 | first author:Nwulia EA
Differences in incidence of suicide attempts during phases of bipolar I and II disorders.	/pubmed/18657243	Valtonen HM, Suominen K, Haukka J, Mantere O, Leppämäki S, Arvilommi P, Isometsä ET.	Bipolar Disord. 2008 Jul;10(5):588-96.	Bipolar Disord. 2008	PubMed	citation	PMID:18657243	pubmed	18657243	create date:2008/07/29 | first author:Valtonen HM
Association between brain-derived neurotrophic factor gene and a severe form of bipolar disorder, but no interaction with the serotonin transporter gene.	/pubmed/18657242	Vincze I, Perroud N, Buresi C, Baud P, Bellivier F, Etain B, Fournier C, Karege F, Matthey ML, Preisig M, Leboyer M, Malafosse A.	Bipolar Disord. 2008 Jul;10(5):580-7.	Bipolar Disord. 2008	PubMed	citation	PMID:18657242	pubmed	18657242	create date:2008/07/29 | first author:Vincze I
Reporting outcomes in clinical trials for bipolar disorder: a commentary and suggestions for change.	/pubmed/18657241	Martinez-Arán A, Vieta E, Chengappa KN, Gershon S, Mullen J, Paulsson B.	Bipolar Disord. 2008 Jul;10(5):566-79. Review.	Bipolar Disord. 2008	PubMed	citation	PMID:18657241	pubmed	18657241	create date:2008/07/29 | first author:Martinez-Arán A
The proximal prodrome to first episode mania--a new target for early intervention.	/pubmed/18657240	Conus P, Ward J, Hallam KT, Lucas N, Macneil C, McGorry PD, Berk M.	Bipolar Disord. 2008 Jul;10(5):555-65. Review.	Bipolar Disord. 2008	PubMed	citation	PMID:18657240	pubmed	18657240	create date:2008/07/29 | first author:Conus P
Mania profile in a community sample of prepubertal children in Turkey.	/pubmed/18452451	Diler RS, Uguz S, Seydaoglu G, Avci A.	Bipolar Disord. 2008 Jun;10(4):546-53.	Bipolar Disord. 2008	PubMed	citation	PMID:18452451	pubmed	18452451	create date:2008/05/03 | first author:Diler RS
Wisconsin Card Sorting Test performance in bipolar disorder: effects of mood state and early course.	/pubmed/18452450	Fleck DE, Shear PK, Madore M, Strakowski SM.	Bipolar Disord. 2008 Jun;10(4):539-45.	Bipolar Disord. 2008	PubMed	citation	PMID:18452450	pubmed	18452450	create date:2008/05/03 | first author:Fleck DE
Comorbid anxiety in bipolar disorder: does it have an independent effect on suicidality?	/pubmed/18452449	Nakagawa A, Grunebaum MF, Sullivan GM, Currier D, Ellis SP, Burke AK, Brent DA, Mann JJ, Oquendo MA.	Bipolar Disord. 2008 Jun;10(4):530-8.	Bipolar Disord. 2008	PubMed	citation	PMID:18452449	pubmed	18452449	create date:2008/05/03 | first author:Nakagawa A
Social rhythm regularity and the onset of affective episodes in bipolar spectrum individuals.	/pubmed/18452448	Shen GH, Alloy LB, Abramson LY, Sylvia LG.	Bipolar Disord. 2008 Jun;10(4):520-9.	Bipolar Disord. 2008	PubMed	citation	PMID:18452448	pubmed	18452448	create date:2008/05/03 | first author:Shen GH
Impact of caregiver group psychoeducation on the course and outcome of bipolar patients in remission: a randomized controlled trial.	/pubmed/18452447	Reinares M, Colom F, Sánchez-Moreno J, Torrent C, Martínez-Arán A, Comes M, Goikolea JM, Benabarre A, Salamero M, Vieta E.	Bipolar Disord. 2008 Jun;10(4):511-9. Erratum in: Bipolar Disord. 2008 Jul;10(5):657.	Bipolar Disord. 2008	PubMed	citation	PMID:18452447	pubmed	18452447	create date:2008/05/03 | first author:Reinares M
Trauma exposure and posttraumatic stress disorder among primary care patients with bipolar spectrum disorder.	/pubmed/18452446	Neria Y, Olfson M, Gameroff MJ, Wickramaratne P, Pilowsky D, Verdeli H, Gross R, Manetti-Cusa J, Marshall RD, Lantigua R, Shea S, Weissman MM.	Bipolar Disord. 2008 Jun;10(4):503-10.	Bipolar Disord. 2008	PubMed	citation	PMID:18452446	pubmed	18452446	create date:2008/05/03 | first author:Neria Y
Rapid cycling bipolar disorders in primary and tertiary care treated patients.	/pubmed/18452445	Hajek T, Hahn M, Slaney C, Garnham J, Green J, Růzicková M, Zvolský P, Alda M.	Bipolar Disord. 2008 Jun;10(4):495-502.	Bipolar Disord. 2008	PubMed	citation	PMID:18452445	pubmed	18452445	create date:2008/05/03 | first author:Hajek T
Neuropsychological task performance in bipolar spectrum illness: genetics, alcohol abuse, medication and childhood trauma.	/pubmed/18452444	Savitz JB, van der Merwe L, Stein DJ, Solms M, Ramesar RS.	Bipolar Disord. 2008 Jun;10(4):479-94.	Bipolar Disord. 2008	PubMed	citation	PMID:18452444	pubmed	18452444	create date:2008/05/03 | first author:Savitz JB
Substance use disorders among adolescents with bipolar spectrum disorders.	/pubmed/18452443	Goldstein BI, Strober MA, Birmaher B, Axelson DA, Esposito-Smythers C, Goldstein TR, Leonard H, Hunt J, Gill MK, Iyengar S, Grimm C, Yang M, Ryan ND, Keller MB.	Bipolar Disord. 2008 Jun;10(4):469-78.	Bipolar Disord. 2008	PubMed	citation	PMID:18452443	pubmed	18452443	create date:2008/05/03 | first author:Goldstein BI
White matter abnormalities in bipolar disorder: a voxel-based diffusion tensor imaging study.	/pubmed/18452442	Bruno S, Cercignani M, Ron MA.	Bipolar Disord. 2008 Jun;10(4):460-8. Erratum in: Bipolar Disord. 2008 Jul;10(5):657.	Bipolar Disord. 2008	PubMed	citation	PMID:18452442	pubmed	18452442	create date:2008/05/03 | first author:Bruno S
Homozygote inositol transporter knockout mice show a lithium-like phenotype.	/pubmed/18452441	Bersudsky Y, Shaldubina A, Agam G, Berry GT, Belmaker RH.	Bipolar Disord. 2008 Jun;10(4):453-9.	Bipolar Disord. 2008	PubMed	citation	PMID:18452441	pubmed	18452441	create date:2008/05/03 | first author:Bersudsky Y
Title	URL	Description	Details	ShortDetails	Resource	Type	Identifiers	Db	EntrezUID	Properties
Mania as the first manifestation of Wilson's disease.	/pubmed/18402634	Machado AC, Deguti MM, Caixeta L, Spitz M, Lucato LT, Barbosa ER.	Bipolar Disord. 2008 May;10(3):447-50.	Bipolar Disord. 2008	PubMed	citation	PMID:18402634	pubmed	18402634	create date:2008/04/12 | first author:Machado AC
Age at onset in Sardinian bipolar I patients: evidence for three subgroups.	/pubmed/18402633	Manchia M, Lampus S, Chillotti C, Sardu C, Ardau R, Severino G, Del Zompo M.	Bipolar Disord. 2008 May;10(3):443-6.	Bipolar Disord. 2008	PubMed	citation	PMID:18402633	pubmed	18402633	create date:2008/04/12 | first author:Manchia M
Functional impairment as a predictor of short-term symptom course in bipolar I disorder.	/pubmed/18402632	Weinstock LM, Miller IW.	Bipolar Disord. 2008 May;10(3):437-42.	Bipolar Disord. 2008	PubMed	citation	PMID:18402632	pubmed	18402632	create date:2008/04/12 | first author:Weinstock LM
Lamotrigine in bipolar disorder: efficacy during pregnancy.	/pubmed/18402631	Newport DJ, Stowe ZN, Viguera AC, Calamaras MR, Juric S, Knight B, Pennell PB, Baldessarini RJ.	Bipolar Disord. 2008 May;10(3):432-6.	Bipolar Disord. 2008	PubMed	citation	PMID:18402631	pubmed	18402631	create date:2008/04/12 | first author:Newport DJ
A preliminary functional magnetic resonance imaging study of prefrontal-amygdalar activation changes in adolescents with bipolar depression treated with lamotrigine.	/pubmed/18402630	Chang KD, Wagner C, Garrett A, Howe M, Reiss A.	Bipolar Disord. 2008 May;10(3):426-31.	Bipolar Disord. 2008	PubMed	citation	PMID:18402630	pubmed	18402630	create date:2008/04/12 | first author:Chang KD
Differences in outcome of DSM-IV bipolar I and II disorders.	/pubmed/18402629	Mantere O, Suominen K, Valtonen HM, Arvilommi P, Leppämäki S, Melartin T, Isometsä E.	Bipolar Disord. 2008 May;10(3):413-25.	Bipolar Disord. 2008	PubMed	citation	PMID:18402629	pubmed	18402629	create date:2008/04/12 | first author:Mantere O
Adaptation and validation of the Spanish version of the Mood Disorder Questionnaire for the detection of bipolar disorder.	/pubmed/18402628	Sanchez-Moreno J, Villagran JM, Gutierrez JR, Camacho M, Ocio S, Palao D, Querejeta I, Gascon J, Sanchez G, Vieta E; EDHIPO (Hypomania Detection Study) Group.	Bipolar Disord. 2008 May;10(3):400-12.	Bipolar Disord. 2008	PubMed	citation	PMID:18402628	pubmed	18402628	create date:2008/04/12 | first author:Sanchez-Moreno J
Neurocognitive endophenotypes for bipolar disorder.	/pubmed/18402627	Frantom LV, Allen DN, Cross CL.	Bipolar Disord. 2008 May;10(3):387-99.	Bipolar Disord. 2008	PubMed	citation	PMID:18402627	pubmed	18402627	create date:2008/04/12 | first author:Frantom LV
Auditory P300 in patients with bipolar disorder and their unaffected relatives.	/pubmed/18402626	Schulze KK, Hall MH, McDonald C, Marshall N, Walshe M, Murray RM, Bramon E.	Bipolar Disord. 2008 May;10(3):377-86.	Bipolar Disord. 2008	PubMed	citation	PMID:18402626	pubmed	18402626	create date:2008/04/12 | first author:Schulze KK
A new accurate method for predicting lithium clearance and daily dosage requirements in adult psychiatric patients.	/pubmed/18402625	Abou-Auda HS, Al-Yamani MJ, Abou-Shaaban RR, Khoshhal SI.	Bipolar Disord. 2008 May;10(3):369-76.	Bipolar Disord. 2008	PubMed	citation	PMID:18402625	pubmed	18402625	create date:2008/04/12 | first author:Abou-Auda HS
Neuroprotective effect of chronic lithium treatment against hypoxia in specific brain regions with upregulation of cAMP response element binding protein and brain-derived neurotrophic factor but not nerve growth factor: comparison with acute lithium treatment.	/pubmed/18402624	Omata N, Murata T, Takamatsu S, Maruoka N, Mitsuya H, Yonekura Y, Fujibayashi Y, Wada Y.	Bipolar Disord. 2008 May;10(3):360-8.	Bipolar Disord. 2008	PubMed	citation	PMID:18402624	pubmed	18402624	create date:2008/04/12 | first author:Omata N
Norepinephrine and serotonin imbalance in the locus coeruleus in bipolar disorder.	/pubmed/18402623	Wiste AK, Arango V, Ellis SP, Mann JJ, Underwood MD.	Bipolar Disord. 2008 May;10(3):349-59.	Bipolar Disord. 2008	PubMed	citation	PMID:18402623	pubmed	18402623	create date:2008/04/12 | first author:Wiste AK
Abstracts from the 3rd Biennial Conference of the International Society for Bipolar Disorders. January 27-28, 2008. Delhi, India. January 30, 2008. Agra, India.	/pubmed/18233988	[No authors listed]	Bipolar Disord. 2008 Feb;10 Suppl 1:1-90. No abstract available. Erratum in: Bipolar Disord. 2008 May;10(3):451.	Bipolar Disord. 2008	PubMed	citation	PMID:18233988	pubmed	18233988	create date:2008/04/04
Schizoaffective disorder: diagnostic issues and future recommendations.	/pubmed/18199238	Malhi GS, Green M, Fagiolini A, Peselow ED, Kumari V.	Bipolar Disord. 2008 Feb;10(1 Pt 2):215-30. Review.	Bipolar Disord. 2008	PubMed	citation	PMID:18199238	pubmed	18199238	create date:2008/03/12 | first author:Malhi GS
Pediatric bipolar disorder: validity, phenomenology, and recommendations for diagnosis.	/pubmed/18199237	Youngstrom EA, Birmaher B, Findling RL.	Bipolar Disord. 2008 Feb;10(1 Pt 2):194-214. Review.	Bipolar Disord. 2008	PubMed	citation	PMID:18199237	pubmed	18199237	create date:2008/03/12 | first author:Youngstrom EA
Validity and utility of bipolar spectrum models.	/pubmed/18199236	Phelps J, Angst J, Katzow J, Sadler J.	Bipolar Disord. 2008 Feb;10(1 Pt 2):179-93. Review.	Bipolar Disord. 2008	PubMed	citation	PMID:18199236	pubmed	18199236	create date:2008/03/12 | first author:Phelps J
Bipolar II disorder: arguments for and against a distinct diagnostic entity.	/pubmed/18199235	Vieta E, Suppes T.	Bipolar Disord. 2008 Feb;10(1 Pt 2):163-78. Review.	Bipolar Disord. 2008	PubMed	citation	PMID:18199235	pubmed	18199235	create date:2008/03/12 | first author:Vieta E
Rapid cycling bipolar disorder--diagnostic concepts.	/pubmed/18199234	Bauer M, Beaulieu S, Dunner DL, Lafer B, Kupka R.	Bipolar Disord. 2008 Feb;10(1 Pt 2):153-62. Review.	Bipolar Disord. 2008	PubMed	citation	PMID:18199234	pubmed	18199234	create date:2008/03/12 | first author:Bauer M
Diagnostic guidelines for bipolar depression: a probabilistic approach.	/pubmed/18199233	Mitchell PB, Goodwin GM, Johnson GF, Hirschfeld RM.	Bipolar Disord. 2008 Feb;10(1 Pt 2):144-52. Review.	Bipolar Disord. 2008	PubMed	citation	PMID:18199233	pubmed	18199233	create date:2008/03/12 | first author:Mitchell PB
Pure and mixed manic subtypes: a review of diagnostic classification and validation.	/pubmed/18199232	Cassidy F, Yatham LN, Berk M, Grof P.	Bipolar Disord. 2008 Feb;10(1 Pt 2):131-43. Review.	Bipolar Disord. 2008	PubMed	citation	PMID:18199232	pubmed	18199232	create date:2008/03/12 | first author:Cassidy F
All mixed up: on the absence of diagnostic guidelines for mixed states in the ISBD Diagnostic Guidelines Task Force Report.	/pubmed/18199231	Ghaemi SN.	Bipolar Disord. 2008 Feb;10(1 Pt 2):129-30. No abstract available.	Bipolar Disord. 2008	PubMed	citation	PMID:18199231	pubmed	18199231	create date:2008/03/12 | first author:Ghaemi SN
Diagnostic guidelines for bipolar disorder: a summary of the International Society for Bipolar Disorders Diagnostic Guidelines Task Force Report.	/pubmed/18199230	Ghaemi SN, Bauer M, Cassidy F, Malhi GS, Mitchell P, Phelps J, Vieta E, Youngstrom E; ISBD Diagnostic Guidelines Task Force.	Bipolar Disord. 2008 Feb;10(1 Pt 2):117-28.	Bipolar Disord. 2008	PubMed	citation	PMID:18199230	pubmed	18199230	create date:2008/03/12 | first author:Ghaemi SN
Prevalence of diabetes and the metabolic syndrome in a sample of patients with bipolar disorder.	/pubmed/18271914	van Winkel R, De Hert M, Van Eyck D, Hanssens L, Wampers M, Scheen A, Peuskens J.	Bipolar Disord. 2008 Mar;10(2):342-8.	Bipolar Disord. 2008	PubMed	citation	PMID:18271914	pubmed	18271914	create date:2008/02/15 | first author:van Winkel R
Initiation of stimulant and antidepressant medication and clinical presentation in juvenile bipolar I disorder.	/pubmed/18271913	Pagano ME, Demeter CA, Faber JE, Calabrese JR, Findling RL.	Bipolar Disord. 2008 Mar;10(2):334-41.	Bipolar Disord. 2008	PubMed	citation	PMID:18271913	pubmed	18271913	create date:2008/02/15 | first author:Pagano ME
Lamotrigine in the acute treatment of bipolar depression: results of five double-blind, placebo-controlled clinical trials.	/pubmed/18271912	Calabrese JR, Huffman RF, White RL, Edwards S, Thompson TR, Ascher JA, Monaghan ET, Leadbetter RA.	Bipolar Disord. 2008 Mar;10(2):323-33.	Bipolar Disord. 2008	PubMed	citation	PMID:18271912	pubmed	18271912	create date:2008/02/15 | first author:Calabrese JR
Behavioral Approach System and Behavioral Inhibition System sensitivities and bipolar spectrum disorders: prospective prediction of bipolar mood episodes.	/pubmed/18271911	Alloy LB, Abramson LY, Walshaw PD, Cogswell A, Grandin LD, Hughes ME, Iacoviello BM, Whitehouse WG, Urosevic S, Nusslock R, Hogan ME.	Bipolar Disord. 2008 Mar;10(2):310-22.	Bipolar Disord. 2008	PubMed	citation	PMID:18271911	pubmed	18271911	create date:2008/02/15 | first author:Alloy LB
Influence of mood state on capacity to consent to research in patients with bipolar disorder.	/pubmed/18271910	Misra S, Socherman R, Park BS, Hauser P, Ganzini L.	Bipolar Disord. 2008 Mar;10(2):303-9.	Bipolar Disord. 2008	PubMed	citation	PMID:18271910	pubmed	18271910	create date:2008/02/15 | first author:Misra S
Effects of trauma on bipolar disorder: the mediational role of interpersonal difficulties and alcohol dependence.	/pubmed/18271909	Maguire C, McCusker CG, Meenagh C, Mulholland C, Shannon C.	Bipolar Disord. 2008 Mar;10(2):293-302.	Bipolar Disord. 2008	PubMed	citation	PMID:18271909	pubmed	18271909	create date:2008/02/15 | first author:Maguire C
Predictors of trait aggression in bipolar disorder.	/pubmed/18271908	Garno JL, Gunawardane N, Goldberg JF.	Bipolar Disord. 2008 Mar;10(2):285-92.	Bipolar Disord. 2008	PubMed	citation	PMID:18271908	pubmed	18271908	create date:2008/02/15 | first author:Garno JL
Nonlinear broad band dynamics are less complex in major depression.	/pubmed/18271907	Boettger S, Hoyer D, Falkenhahn K, Kaatz M, Yeragani VK, Bär KJ.	Bipolar Disord. 2008 Mar;10(2):276-84.	Bipolar Disord. 2008	PubMed	citation	PMID:18271907	pubmed	18271907	create date:2008/02/15 | first author:Boettger S
Chronotype distribution in bipolar I disorder and schizophrenia in a Korean sample.	/pubmed/18271906	Ahn YM, Chang J, Joo YH, Kim SC, Lee KY, Kim YS.	Bipolar Disord. 2008 Mar;10(2):271-5.	Bipolar Disord. 2008	PubMed	citation	PMID:18271906	pubmed	18271906	create date:2008/02/15 | first author:Ahn YM
Hepatitis C testing and infection rates in bipolar patients with and without comorbid substance use disorders.	/pubmed/18271905	Matthews AM, Huckans MS, Blackwell AD, Hauser P.	Bipolar Disord. 2008 Mar;10(2):266-70.	Bipolar Disord. 2008	PubMed	citation	PMID:18271905	pubmed	18271905	create date:2008/02/15 | first author:Matthews AM
Circadian activity rhythm abnormalities in ill and recovered bipolar I disorder patients.	/pubmed/18271904	Salvatore P, Ghidini S, Zita G, De Panfilis C, Lambertino S, Maggini C, Baldessarini RJ.	Bipolar Disord. 2008 Mar;10(2):256-65.	Bipolar Disord. 2008	PubMed	citation	PMID:18271904	pubmed	18271904	create date:2008/02/15 | first author:Salvatore P
Neurocognitive profiles in bipolar I and bipolar II disorder: differences in pattern and magnitude of dysfunction.	/pubmed/18271903	Simonsen C, Sundet K, Vaskinn A, Birkenaes AB, Engh JA, Hansen CF, Jónsdóttir H, Ringen PA, Opjordsmoen S, Friis S, Andreassen OA.	Bipolar Disord. 2008 Mar;10(2):245-55.	Bipolar Disord. 2008	PubMed	citation	PMID:18271903	pubmed	18271903	create date:2008/02/15 | first author:Simonsen C
Clinical predictors of unrecognized bipolar I and II disorders.	/pubmed/18271902	Mantere O, Suominen K, Arvilommi P, Valtonen H, Leppämäki S, Isometsä E.	Bipolar Disord. 2008 Mar;10(2):238-44.	Bipolar Disord. 2008	PubMed	citation	PMID:18271902	pubmed	18271902	create date:2008/02/15 | first author:Mantere O
What is the optimal serum lithium level in the long-term treatment of bipolar disorder--a review?	/pubmed/18271901	Severus WE, Kleindienst N, Seemüller F, Frangou S, Möller HJ, Greil W.	Bipolar Disord. 2008 Mar;10(2):231-7. Review.	Bipolar Disord. 2008	PubMed	citation	PMID:18271901	pubmed	18271901	create date:2008/02/15 | first author:Severus WE
Lithium and suicidal risk.	/pubmed/18199250	Baldessarini RJ, Tondo L.	Bipolar Disord. 2008 Feb;10(1):114-5. No abstract available.	Bipolar Disord. 2008	PubMed	citation	PMID:18199250	pubmed	18199250	create date:2008/01/18 | first author:Baldessarini RJ
Homicidal ideation with intent during a manic episode triggered by antidepressant medication in a man with brain injury.	/pubmed/18199249	Dealberto MJ, Marino J, Bourgon L.	Bipolar Disord. 2008 Feb;10(1):111-3.	Bipolar Disord. 2008	PubMed	citation	PMID:18199249	pubmed	18199249	create date:2008/01/18 | first author:Dealberto MJ
Further support for association of the mitochondrial complex I subunit gene NDUFV2 with bipolar disorder.	/pubmed/18199248	Xu C, Li PP, Kennedy JL, Green M, Hughes B, Cooke RG, Parikh SV, Warsh JJ.	Bipolar Disord. 2008 Feb;10(1):105-10.	Bipolar Disord. 2008	PubMed	citation	PMID:18199248	pubmed	18199248	create date:2008/01/18 | first author:Xu C
Pituitary gland volume in adolescent and young adult bipolar and unipolar depression.	/pubmed/18199247	MacMaster FP, Leslie R, Rosenberg DR, Kusumakar V.	Bipolar Disord. 2008 Feb;10(1):101-4.	Bipolar Disord. 2008	PubMed	citation	PMID:18199247	pubmed	18199247	create date:2008/01/18 | first author:MacMaster FP
Decreased levels of serum brain-derived neurotrophic factor in both depressed and euthymic patients with unipolar depression and in euthymic patients with bipolar I and II disorders.	/pubmed/18199246	Monteleone P, Serritella C, Martiadis V, Maj M.	Bipolar Disord. 2008 Feb;10(1):95-100.	Bipolar Disord. 2008	PubMed	citation	PMID:18199246	pubmed	18199246	create date:2008/01/18 | first author:Monteleone P
Mood-stabilizing pharmacological treatment in bipolar disorders and risk of suicide.	/pubmed/18199245	Søndergård L, Lopez AG, Andersen PK, Kessing LV.	Bipolar Disord. 2008 Feb;10(1):87-94.	Bipolar Disord. 2008	PubMed	citation	PMID:18199245	pubmed	18199245	create date:2008/01/18 | first author:Søndergård L
Long-term outcome of patients with bipolar disorder commenced on lithium prophylaxis during hospitalization: a complete 15-year register-based follow-up.	/pubmed/18199244	Licht RW, Vestergaard P, Brodersen A.	Bipolar Disord. 2008 Feb;10(1):79-86.	Bipolar Disord. 2008	PubMed	citation	PMID:18199244	pubmed	18199244	create date:2008/01/18 | first author:Licht RW
The specific burden of comorbid anxiety disorders and of substance use disorders in bipolar I disorder.	/pubmed/18199243	Goldstein BI, Levitt AJ.	Bipolar Disord. 2008 Feb;10(1):67-78.	Bipolar Disord. 2008	PubMed	citation	PMID:18199243	pubmed	18199243	create date:2008/01/18 | first author:Goldstein BI
Retrospective parent report of psychiatric histories: do checklists reveal specific prodromal indicators for postpubertal-onset pediatric bipolar disorder?	/pubmed/18199242	Rucklidge JJ.	Bipolar Disord. 2008 Feb;10(1):56-66.	Bipolar Disord. 2008	PubMed	citation	PMID:18199242	pubmed	18199242	create date:2008/01/18 | first author:Rucklidge JJ
Psychotic phenomena in 257 young children and adolescents with bipolar I disorder: delusions and hallucinations (benign and pathological).	/pubmed/18199241	Tillman R, Geller B, Klages T, Corrigan M, Bolhofner K, Zimerman B.	Bipolar Disord. 2008 Feb;10(1):45-55.	Bipolar Disord. 2008	PubMed	citation	PMID:18199241	pubmed	18199241	create date:2008/01/18 | first author:Tillman R
Familial aggregation of postpartum mood symptoms in bipolar disorder pedigrees.	/pubmed/18199240	Payne JL, MacKinnon DF, Mondimore FM, McInnis MG, Schweizer B, Zamoiski RB, McMahon FJ, Nurnberger JI Jr, Rice JP, Scheftner W, Coryell W, Berrettini WH, Kelsoe JR, Byerley W, Gershon ES, DePaulo JR Jr, Potash JB.	Bipolar Disord. 2008 Feb;10(1):38-44.	Bipolar Disord. 2008	PubMed	citation	PMID:18199240	pubmed	18199240	create date:2008/01/18 | first author:Payne JL
Volumetric neuroimaging investigations in mood disorders: bipolar disorder versus major depressive disorder.	/pubmed/18199239	Konarski JZ, McIntyre RS, Kennedy SH, Rafi-Tari S, Soczynska JK, Ketter TA.	Bipolar Disord. 2008 Feb;10(1):1-37. Review.	Bipolar Disord. 2008	PubMed	citation	PMID:18199239	pubmed	18199239	create date:2008/01/18 | first author:Konarski JZ
A unique consideration regarding medication compliance for bipolar affective disorder: exercise performance.	/pubmed/18076545	Benjamin AB.	Bipolar Disord. 2007 Dec;9(8):928-9. No abstract available.	Bipolar Disord. 2007	PubMed	citation	PMID:18076545	pubmed	18076545	create date:2007/12/14 | first author:Benjamin AB
Light therapy for bipolar disorder: a case series in women.	/pubmed/18076544	Sit D, Wisner KL, Hanusa BH, Stull S, Terman M.	Bipolar Disord. 2007 Dec;9(8):918-27.	Bipolar Disord. 2007	PubMed	citation	PMID:18076544	pubmed	18076544	create date:2007/12/14 | first author:Sit D
Title	URL	Description	Details	ShortDetails	Resource	Type	Identifiers	Db	EntrezUID	Properties
Complicated grief and impaired sleep in patients with bipolar disorder.	/pubmed/18076543	Maytal G, Zalta AK, Thompson E, Chow CW, Perlman C, Ostacher MJ, Pollack MH, Shear K, Simon NM.	Bipolar Disord. 2007 Dec;9(8):913-7.	Bipolar Disord. 2007	PubMed	citation	PMID:18076543	pubmed	18076543	create date:2007/12/14 | first author:Maytal G
Phenomenology of mixed states: a principal component analysis study.	/pubmed/18076542	Bertschy G, Gervasoni N, Favre S, Liberek C, Ragama-Pardos E, Aubry JM, Gex-Fabry M, Dayer A.	Bipolar Disord. 2007 Dec;9(8):907-12.	Bipolar Disord. 2007	PubMed	citation	PMID:18076542	pubmed	18076542	create date:2007/12/14 | first author:Bertschy G
Psychotic features in bipolar and unipolar depression.	/pubmed/18076541	Goes FS, Sadler B, Toolan J, Zamoiski RD, Mondimore FM, Mackinnon DF, Schweizer B; Bipolar Disorder Phenome Group, Raymond Depaulo J Jr, Potash JB.	Bipolar Disord. 2007 Dec;9(8):901-6.	Bipolar Disord. 2007	PubMed	citation	PMID:18076541	pubmed	18076541	create date:2007/12/14 | first author:Goes FS
Prevalence of the Child Behavior Checklist-pediatric bipolar disorder phenotype in a German general population sample.	/pubmed/18076540	Holtmann M, Bölte S, Goth K, Döpfner M, Plück J, Huss M, Fegert JM, Lehmkuhl G, Schmeck K, Poustka F.	Bipolar Disord. 2007 Dec;9(8):895-900.	Bipolar Disord. 2007	PubMed	citation	PMID:18076540	pubmed	18076540	create date:2007/12/14 | first author:Holtmann M
A prospective open-label treatment trial of ziprasidone monotherapy in children and adolescents with bipolar disorder.	/pubmed/18076539	Biederman J, Mick E, Spencer T, Dougherty M, Aleardi M, Wozniak J.	Bipolar Disord. 2007 Dec;9(8):888-94.	Bipolar Disord. 2007	PubMed	citation	PMID:18076539	pubmed	18076539	create date:2007/12/14 | first author:Biederman J
Rapid tryptophan depletion as a treatment for acute mania: a double-blind, pilot-controlled study.	/pubmed/18076538	Applebaum J, Bersudsky Y, Klein E.	Bipolar Disord. 2007 Dec;9(8):884-7.	Bipolar Disord. 2007	PubMed	citation	PMID:18076538	pubmed	18076538	create date:2007/12/14 | first author:Applebaum J
A near-infrared spectroscopy study of prefrontal cortex activation during a verbal fluency task and carbon dioxide inhalation in individuals with bipolar disorder.	/pubmed/18076537	Matsuo K, Kouno T, Hatch JP, Seino K, Ohtani T, Kato N, Kato T.	Bipolar Disord. 2007 Dec;9(8):876-83.	Bipolar Disord. 2007	PubMed	citation	PMID:18076537	pubmed	18076537	create date:2007/12/14 | first author:Matsuo K
Cognitive impairment in later life in patients with early-onset bipolar disorder.	/pubmed/18076536	Tsai SY, Lee HC, Chen CC, Huang YL.	Bipolar Disord. 2007 Dec;9(8):868-75.	Bipolar Disord. 2007	PubMed	citation	PMID:18076536	pubmed	18076536	create date:2007/12/14 | first author:Tsai SY
Bipolar disorder not otherwise specified in relation to the bipolar spectrum.	/pubmed/18076535	Bader CD, Dunner DL.	Bipolar Disord. 2007 Dec;9(8):860-7.	Bipolar Disord. 2007	PubMed	citation	PMID:18076535	pubmed	18076535	create date:2007/12/14 | first author:Bader CD
Antidepressant-associated switches from depression to mania in severe bipolar disorder.	/pubmed/18076534	Carlson GA, Finch SJ, Fochtmann LJ, Ye Q, Wang Q, Naz B, Bromet EJ.	Bipolar Disord. 2007 Dec;9(8):851-9.	Bipolar Disord. 2007	PubMed	citation	PMID:18076534	pubmed	18076534	create date:2007/12/14 | first author:Carlson GA
Factors associated with mental health service utilization among bipolar youth.	/pubmed/18076533	Rizzo CJ, Esposito-Smythers C, Swenson L, Birmaher B, Ryan N, Strober M, Chiappetta L, Valeri S, Hunt J, Axelson D, Leonard H, Keller M.	Bipolar Disord. 2007 Dec;9(8):839-50.	Bipolar Disord. 2007	PubMed	citation	PMID:18076533	pubmed	18076533	create date:2007/12/14 | first author:Rizzo CJ
The early manifestations of bipolar disorder: a longitudinal prospective study of the offspring of bipolar parents.	/pubmed/18076532	Duffy A, Alda M, Crawford L, Milin R, Grof P.	Bipolar Disord. 2007 Dec;9(8):828-38.	Bipolar Disord. 2007	PubMed	citation	PMID:18076532	pubmed	18076532	create date:2007/12/14 | first author:Duffy A
Outcome following a first manic episode: cross-national US and Taiwan comparison.	/pubmed/18076531	Strakowski SM, Tsai SY, Delbello MP, Chen CC, Fleck DE, Adler CM, Arndt S, Amicone J.	Bipolar Disord. 2007 Dec;9(8):820-7.	Bipolar Disord. 2007	PubMed	citation	PMID:18076531	pubmed	18076531	create date:2007/12/14 | first author:Strakowski SM
Brain systems underlying response flexibility in healthy and bipolar adolescents: an event-related fMRI study.	/pubmed/18076530	Nelson EE, Vinton DT, Berghorst L, Towbin KE, Hommer RE, Dickstein DP, Rich BA, Brotman MA, Pine DS, Leibenluft E.	Bipolar Disord. 2007 Dec;9(8):810-9.	Bipolar Disord. 2007	PubMed	citation	PMID:18076530	pubmed	18076530	create date:2007/12/14 | first author:Nelson EE
White matter abnormalities in children with and at risk for bipolar disorder.	/pubmed/18076529	Frazier JA, Breeze JL, Papadimitriou G, Kennedy DN, Hodge SM, Moore CM, Howard JD, Rohan MP, Caviness VS, Makris N.	Bipolar Disord. 2007 Dec;9(8):799-809.	Bipolar Disord. 2007	PubMed	citation	PMID:18076529	pubmed	18076529	create date:2007/12/14 | first author:Frazier JA
Magnitude of effect of lithium in short-term efficacy studies of moderate to severe manic episode.	/pubmed/18076528	Storosum JG, Wohlfarth T, Schene A, Elferink A, van Zwieten BJ, van den Brink W.	Bipolar Disord. 2007 Dec;9(8):793-8. Review.	Bipolar Disord. 2007	PubMed	citation	PMID:18076528	pubmed	18076528	create date:2007/12/14 | first author:Storosum JG
Abstracts of the Australasian Society for Bipolar Disorders Conference, 20-22 September 2007, Sydney, Australia.	/pubmed/17883746	[No authors listed]	Bipolar Disord. 2007 Sep;9 Suppl 2:1-20. No abstract available.	Bipolar Disord. 2007	PubMed	citation	PMID:17883746	pubmed	17883746	create date:2007/12/06
Evidence for disruption in prefrontal cortical functions in juvenile bipolar disorder.	/pubmed/17543033	Bearden CE, Glahn DC, Caetano S, Olvera RL, Fonseca M, Najt P, Hunter K, Pliszka SR, Soares JC.	Bipolar Disord. 2007 Jun;9 Suppl 1:145-59.	Bipolar Disord. 2007	PubMed	citation	PMID:17543033	pubmed	17543033	create date:2007/11/22 | first author:Bearden CE
Impaired verbal memory and otherwise spared cognition in remitted bipolar patients on monotherapy with lithium or valproate.	/pubmed/17543032	Senturk V, Goker C, Bilgic A, Olmez S, Tugcu H, Oncu B, Atbasoglu EC.	Bipolar Disord. 2007 Jun;9 Suppl 1:136-44.	Bipolar Disord. 2007	PubMed	citation	PMID:17543032	pubmed	17543032	create date:2007/11/22 | first author:Senturk V
Traumatic life events in bipolar disorder: impact on BDNF levels and psychopathology.	/pubmed/17543031	Kauer-Sant'Anna M, Tramontina J, Andreazza AC, Cereser K, da Costa S, Santin A, Yatham LN, Kapczinski F.	Bipolar Disord. 2007 Jun;9 Suppl 1:128-35.	Bipolar Disord. 2007	PubMed	citation	PMID:17543031	pubmed	17543031	create date:2007/11/22 | first author:Kauer-Sant'Anna M
Abnormal cellular energy and phospholipid metabolism in the left dorsolateral prefrontal cortex of medication-free individuals with bipolar disorder: an in vivo 1H MRS study.	/pubmed/17543030	Frey BN, Stanley JA, Nery FG, Monkul ES, Nicoletti MA, Chen HH, Hatch JP, Caetano SC, Ortiz O, Kapczinski F, Soares JC.	Bipolar Disord. 2007 Jun;9 Suppl 1:119-27.	Bipolar Disord. 2007	PubMed	citation	PMID:17543030	pubmed	17543030	create date:2007/11/22 | first author:Frey BN
Concurrent tracking of alcohol use and bipolar disorder symptoms.	/pubmed/17988372	Fossey MD, Allen MH, Yates WR.	Bipolar Disord. 2007 Nov;9(7):789-90; author reply 790-1. No abstract available.	Bipolar Disord. 2007	PubMed	citation	PMID:17988372	pubmed	17988372	create date:2007/11/09 | first author:Fossey MD
Measured and expected resting energy expenditure in patients with bipolar disorder on maintenance treatment.	/pubmed/17988371	Soreca I, Mauri M, Castrogiovanni S, Simoncini M, Cassano GB.	Bipolar Disord. 2007 Nov;9(7):784-8.	Bipolar Disord. 2007	PubMed	citation	PMID:17988371	pubmed	17988371	create date:2007/11/09 | first author:Soreca I
Hypomanic trait is associated with a hypovigilant automatic attentional response to social cues of danger.	/pubmed/17988370	Putman P, Saevarsson S, van Honk J.	Bipolar Disord. 2007 Nov;9(7):779-83.	Bipolar Disord. 2007	PubMed	citation	PMID:17988370	pubmed	17988370	create date:2007/11/09 | first author:Putman P
Effects of psychotropics on glycosylated hemoglobin (HbA1c) in a cohort of bipolar patients.	/pubmed/17988369	Castilla-Puentes R.	Bipolar Disord. 2007 Nov;9(7):772-8.	Bipolar Disord. 2007	PubMed	citation	PMID:17988369	pubmed	17988369	create date:2007/11/09 | first author:Castilla-Puentes R
Human MIP synthase splice variants in bipolar disorder.	/pubmed/17988368	Shamir A, Shaltiel G, Mark S, Bersudsky Y, Belmaker RH, Agam G.	Bipolar Disord. 2007 Nov;9(7):766-71.	Bipolar Disord. 2007	PubMed	citation	PMID:17988368	pubmed	17988368	create date:2007/11/09 | first author:Shamir A
Plasma free polyunsaturated fatty acid levels are associated with symptom severity in acute mania.	/pubmed/17988367	Sublette ME, Bosetti F, DeMar JC, Ma K, Bell JM, Fagin-Jones S, Russ MJ, Rapoport SI.	Bipolar Disord. 2007 Nov;9(7):759-65.	Bipolar Disord. 2007	PubMed	citation	PMID:17988367	pubmed	17988367	create date:2007/11/09 | first author:Sublette ME
Creatine monohydrate in resistant depression: a preliminary study.	/pubmed/17988366	Roitman S, Green T, Osher Y, Karni N, Levine J.	Bipolar Disord. 2007 Nov;9(7):754-8.	Bipolar Disord. 2007	PubMed	citation	PMID:17988366	pubmed	17988366	create date:2007/11/09 | first author:Roitman S
An imbalance in the production of IL-1beta and IL-6 by monocytes of bipolar patients: restoration by lithium treatment.	/pubmed/17988365	Knijff EM, Breunis MN, Kupka RW, de Wit HJ, Ruwhof C, Akkerhuis GW, Nolen WA, Drexhage HA.	Bipolar Disord. 2007 Nov;9(7):743-53.	Bipolar Disord. 2007	PubMed	citation	PMID:17988365	pubmed	17988365	create date:2007/11/09 | first author:Knijff EM
Relationships between insight and psychosocial adjustment in patients with bipolar I disorder.	/pubmed/17988364	Yen CF, Chen CS, Yang SJ, Ko CH, Yen JY, Huang CF.	Bipolar Disord. 2007 Nov;9(7):737-42.	Bipolar Disord. 2007	PubMed	citation	PMID:17988364	pubmed	17988364	create date:2007/11/09 | first author:Yen CF
Adherence to lithium in naturalistic settings: results from a nationwide pharmacoepidemiological study.	/pubmed/17988363	Kessing LV, Søndergård L, Kvist K, Andersen PK.	Bipolar Disord. 2007 Nov;9(7):730-6.	Bipolar Disord. 2007	PubMed	citation	PMID:17988363	pubmed	17988363	create date:2007/11/09 | first author:Kessing LV
Bipolar obsessive-compulsive disorder and personality disorders.	/pubmed/17988362	Maina G, Albert U, Pessina E, Bogetto F.	Bipolar Disord. 2007 Nov;9(7):722-9.	Bipolar Disord. 2007	PubMed	citation	PMID:17988362	pubmed	17988362	create date:2007/11/09 | first author:Maina G
Social phobia is associated with suicide attempt history in bipolar inpatients.	/pubmed/17988361	Perroud N, Baud P, Preisig M, Etain B, Bellivier F, Favre S, Reber N, Ferrero F, Leboyer M, Malafosse A.	Bipolar Disord. 2007 Nov;9(7):713-21.	Bipolar Disord. 2007	PubMed	citation	PMID:17988361	pubmed	17988361	create date:2007/11/09 | first author:Perroud N
No evidence for physical anhedonia as a candidate symptom or an endophenotype in bipolar affective disorder.	/pubmed/17988360	Etain B, Roy I, Henry C, Rousseva A, Schürhoff F, Leboyer M, Bellivier F.	Bipolar Disord. 2007 Nov;9(7):706-12.	Bipolar Disord. 2007	PubMed	citation	PMID:17988360	pubmed	17988360	create date:2007/11/09 | first author:Etain B
Early age at onset of bipolar disorder is associated with more severe clinical features but delayed treatment seeking.	/pubmed/17988359	Suominen K, Mantere O, Valtonen H, Arvilommi P, Leppämäki S, Paunio T, Isometsä E.	Bipolar Disord. 2007 Nov;9(7):698-705.	Bipolar Disord. 2007	PubMed	citation	PMID:17988359	pubmed	17988359	create date:2007/11/09 | first author:Suominen K
A magnetic resonance imaging study of mood stabilizer- and neuroleptic-naïve first-episode mania.	/pubmed/17988358	Yatham LN, Lyoo IK, Liddle P, Renshaw PF, Wan D, Lam RW, Hwang J.	Bipolar Disord. 2007 Nov;9(7):693-7.	Bipolar Disord. 2007	PubMed	citation	PMID:17988358	pubmed	17988358	create date:2007/11/09 | first author:Yatham LN
Neural activation during encoding of emotional faces in pediatric bipolar disorder.	/pubmed/17988357	Dickstein DP, Rich BA, Roberson-Nay R, Berghorst L, Vinton D, Pine DS, Leibenluft E.	Bipolar Disord. 2007 Nov;9(7):679-92.	Bipolar Disord. 2007	PubMed	citation	PMID:17988357	pubmed	17988357	create date:2007/11/09 | first author:Dickstein DP
Setting the stage: from prodrome to treatment resistance in bipolar disorder.	/pubmed/17988356	Berk M, Conus P, Lucas N, Hallam K, Malhi GS, Dodd S, Yatham LN, Yung A, McGorry P.	Bipolar Disord. 2007 Nov;9(7):671-8. Review.	Bipolar Disord. 2007	PubMed	citation	PMID:17988356	pubmed	17988356	create date:2007/11/09 | first author:Berk M
Chromosome 9 and the genetics of bipolar I disorder.	/pubmed/17845284	Rihmer Z.	Bipolar Disord. 2007 Sep;9(6):669. No abstract available.	Bipolar Disord. 2007	PubMed	citation	PMID:17845284	pubmed	17845284	create date:2007/09/12 | first author:Rihmer Z
Cotard's syndrome in adolescents and young adults is associated with an increased risk of bipolar disorder.	/pubmed/17845283	Consoli A, Soultanian C, Tanguy ML, Laurent C, Perisse D, Luque R, Berrios GE, Cohen D.	Bipolar Disord. 2007 Sep;9(6):665-8.	Bipolar Disord. 2007	PubMed	citation	PMID:17845283	pubmed	17845283	create date:2007/09/12 | first author:Consoli A
Adherence to medication in bipolar disorder: a qualitative study exploring the role of patients' beliefs about the condition and its treatment.	/pubmed/17845282	Clatworthy J, Bowskill R, Rank T, Parham R, Horne R.	Bipolar Disord. 2007 Sep;9(6):656-64.	Bipolar Disord. 2007	PubMed	citation	PMID:17845282	pubmed	17845282	create date:2007/09/12 | first author:Clatworthy J
Post-traumatic stress disorder among adolescents with bipolar disorder and its relationship to suicidality.	/pubmed/17845281	Dilsaver SC, Benazzi F, Akiskal HS, Akiskal KK.	Bipolar Disord. 2007 Sep;9(6):649-55.	Bipolar Disord. 2007	PubMed	citation	PMID:17845281	pubmed	17845281	create date:2007/09/12 | first author:Dilsaver SC
Is bipolar disorder overdiagnosed among patients with substance abuse?	/pubmed/17845280	Stewart C, El-Mallakh RS.	Bipolar Disord. 2007 Sep;9(6):646-8.	Bipolar Disord. 2007	PubMed	citation	PMID:17845280	pubmed	17845280	create date:2007/09/12 | first author:Stewart C
Medication adherence skills training for middle-aged and elderly adults with bipolar disorder: development and pilot study.	/pubmed/17845279	Depp CA, Lebowitz BD, Patterson TL, Lacro JP, Jeste DV.	Bipolar Disord. 2007 Sep;9(6):636-45.	Bipolar Disord. 2007	PubMed	citation	PMID:17845279	pubmed	17845279	create date:2007/09/12 | first author:Depp CA
Agomelatine adjunctive therapy for acute bipolar depression: preliminary open data.	/pubmed/17845278	Calabrese JR, Guelfi JD, Perdrizet-Chevallier C; Agomelatine Bipolar Study Group.	Bipolar Disord. 2007 Sep;9(6):628-35.	Bipolar Disord. 2007	PubMed	citation	PMID:17845278	pubmed	17845278	create date:2007/09/12 | first author:Calabrese JR
Onset of antidepressant effect of olanzapine and olanzapine/fluoxetine combination in bipolar depression.	/pubmed/17845277	Dubé S, Tollefson GD, Thase ME, Briggs SD, Van Campen LE, Case M, Tohen M.	Bipolar Disord. 2007 Sep;9(6):618-27.	Bipolar Disord. 2007	PubMed	citation	PMID:17845277	pubmed	17845277	create date:2007/09/12 | first author:Dubé S
A placebo-controlled, random-assignment, parallel-group pilot study of adjunctive topiramate for patients with schizoaffective disorder, bipolar type.	/pubmed/17845276	Roy Chengappa K, Kupfer DJ, Parepally H, John V, Basu R, Buttenfield J, Schlicht P, Houck P, Brar JS, Gershon S.	Bipolar Disord. 2007 Sep;9(6):609-17.	Bipolar Disord. 2007	PubMed	citation	PMID:17845276	pubmed	17845276	create date:2007/09/12 | first author:Roy Chengappa K
The impact of environmental temperature on lithium serum levels.	/pubmed/17845275	Wilting I, Fase S, Martens EP, Heerdink ER, Nolen WA, Egberts AC.	Bipolar Disord. 2007 Sep;9(6):603-8.	Bipolar Disord. 2007	PubMed	citation	PMID:17845275	pubmed	17845275	create date:2007/09/12 | first author:Wilting I
Immune variations in bipolar disorder: phasic differences.	/pubmed/17845274	Ortiz-Domínguez A, Hernández ME, Berlanga C, Gutiérrez-Mora D, Moreno J, Heinze G, Pavón L.	Bipolar Disord. 2007 Sep;9(6):596-602.	Bipolar Disord. 2007	PubMed	citation	PMID:17845274	pubmed	17845274	create date:2007/09/12 | first author:Ortiz-Domínguez A
Coping styles in prodromes of bipolar mania.	/pubmed/17845273	Parikh SV, Velyvis V, Yatham L, Beaulieu S, Cervantes P, Macqueen G, Siotis I, Streiner D, Zaretsky A.	Bipolar Disord. 2007 Sep;9(6):589-95.	Bipolar Disord. 2007	PubMed	citation	PMID:17845273	pubmed	17845273	create date:2007/09/12 | first author:Parikh SV
Title	URL	Description	Details	ShortDetails	Resource	Type	Identifiers	Db	EntrezUID	Properties
Genome-wide scan of bipolar II disorder.	/pubmed/17845272	Nwulia EA, Miao K, Zandi PP, Mackinnon DF, DePaulo JR Jr, McInnis MG.	Bipolar Disord. 2007 Sep;9(6):580-8.	Bipolar Disord. 2007	PubMed	citation	PMID:17845272	pubmed	17845272	create date:2007/09/12 | first author:Nwulia EA
The Bipolar Depression Rating Scale (BDRS): its development, validation and utility.	/pubmed/17845271	Berk M, Malhi GS, Cahill C, Carman AC, Hadzi-Pavlovic D, Hawkins MT, Tohen M, Mitchell PB.	Bipolar Disord. 2007 Sep;9(6):571-9.	Bipolar Disord. 2007	PubMed	citation	PMID:17845271	pubmed	17845271	create date:2007/09/12 | first author:Berk M
Efficacy of a protein kinase C inhibitor (tamoxifen) in the treatment of acute mania: a pilot study.	/pubmed/17845270	Zarate CA Jr, Singh JB, Carlson PJ, Quiroz J, Jolkovsky L, Luckenbaugh DA, Manji HK.	Bipolar Disord. 2007 Sep;9(6):561-70. Erratum in: Bipolar Disord. 2007 Dec;9(8):932.	Bipolar Disord. 2007	PubMed	citation	PMID:17845270	pubmed	17845270	create date:2007/09/12 | first author:Zarate CA Jr
Pharmacological interventions for acute bipolar mania: a systematic review of randomized placebo-controlled trials.	/pubmed/17845269	Smith LA, Cornelius V, Warnock A, Tacchi MJ, Taylor D.	Bipolar Disord. 2007 Sep;9(6):551-60. Review.	Bipolar Disord. 2007	PubMed	citation	PMID:17845269	pubmed	17845269	create date:2007/09/12 | first author:Smith LA
Selective serotonin reuptake inhibitors and the utility of the borderline-bipolar distinction.	/pubmed/17680928	Magalhães PV.	Bipolar Disord. 2007 Aug;9(5):546; author reply 547. No abstract available.	Bipolar Disord. 2007	PubMed	citation	PMID:17680928	pubmed	17680928	create date:2007/08/08 | first author:Magalhães PV
Orbitofrontal dysfunction in a monozygotic twin discordant for postpartum affective psychosis: a functional magnetic resonance imaging study.	/pubmed/17680927	Fahim C, Stip E, Mancini-Marïe A, Potvin S, Malaspina D.	Bipolar Disord. 2007 Aug;9(5):541-5.	Bipolar Disord. 2007	PubMed	citation	PMID:17680927	pubmed	17680927	create date:2007/08/08 | first author:Fahim C
Comorbid substance use disorder in women with bipolar disorder associated with criminal arrest.	/pubmed/17680926	McDermott BE, Quanbeck CD, Frye MA.	Bipolar Disord. 2007 Aug;9(5):536-40.	Bipolar Disord. 2007	PubMed	citation	PMID:17680926	pubmed	17680926	create date:2007/08/08 | first author:McDermott BE
Three times more days depressed than manic or hypomanic in both bipolar I and bipolar II disorder.	/pubmed/17680925	Kupka RW, Altshuler LL, Nolen WA, Suppes T, Luckenbaugh DA, Leverich GS, Frye MA, Keck PE Jr, McElroy SL, Grunze H, Post RM.	Bipolar Disord. 2007 Aug;9(5):531-5.	Bipolar Disord. 2007	PubMed	citation	PMID:17680925	pubmed	17680925	create date:2007/08/08 | first author:Kupka RW
Risk of suicide attempt and suicide death in patients treated for bipolar disorder.	/pubmed/17680924	Simon GE, Hunkeler E, Fireman B, Lee JY, Savarino J.	Bipolar Disord. 2007 Aug;9(5):526-30.	Bipolar Disord. 2007	PubMed	citation	PMID:17680924	pubmed	17680924	create date:2007/08/08 | first author:Simon GE
Brain-derived neurotrophic factor (BDNF) gene not associated with antidepressant-induced mania.	/pubmed/17680923	Zai G, Mundo E, Strauss J, Wong GW, Kennedy JL.	Bipolar Disord. 2007 Aug;9(5):521-5.	Bipolar Disord. 2007	PubMed	citation	PMID:17680923	pubmed	17680923	create date:2007/08/08 | first author:Zai G
Chronic treatment of rats with sodium valproate downregulates frontal cortex NF-kappaB DNA binding activity and COX-2 mRNA.	/pubmed/17680922	Rao JS, Bazinet RP, Rapoport SI, Lee HJ.	Bipolar Disord. 2007 Aug;9(5):513-20.	Bipolar Disord. 2007	PubMed	citation	PMID:17680922	pubmed	17680922	create date:2007/08/08 | first author:Rao JS
White matter abnormalities observed in bipolar disorder: a diffusion tensor imaging study.	/pubmed/17680921	Yurgelun-Todd DA, Silveri MM, Gruber SA, Rohan ML, Pimentel PJ.	Bipolar Disord. 2007 Aug;9(5):504-12.	Bipolar Disord. 2007	PubMed	citation	PMID:17680921	pubmed	17680921	create date:2007/08/08 | first author:Yurgelun-Todd DA
Aggression, hostility, and irritability in children at risk for bipolar disorder.	/pubmed/17680920	Farchione TR, Birmaher B, Axelson D, Kalas C, Monk K, Ehmann M, Iyengar S, Kupfer D, Brent D.	Bipolar Disord. 2007 Aug;9(5):496-503.	Bipolar Disord. 2007	PubMed	citation	PMID:17680920	pubmed	17680920	create date:2007/08/08 | first author:Farchione TR
Stability of self-esteem in bipolar disorder: comparisons among remitted bipolar patients, remitted unipolar patients and healthy controls.	/pubmed/17680919	Knowles R, Tai S, Jones SH, Highfield J, Morriss R, Bentall RP.	Bipolar Disord. 2007 Aug;9(5):490-5.	Bipolar Disord. 2007	PubMed	citation	PMID:17680919	pubmed	17680919	create date:2007/08/08 | first author:Knowles R
Impaired working memory monitoring in euthymic bipolar patients.	/pubmed/17680918	Thompson JM, Gray JM, Hughes JH, Watson S, Young AH, Ferrier IN.	Bipolar Disord. 2007 Aug;9(5):478-89.	Bipolar Disord. 2007	PubMed	citation	PMID:17680918	pubmed	17680918	create date:2007/08/08 | first author:Thompson JM
The effect of previous psychotic mood episodes on cognitive impairment in euthymic bipolar patients.	/pubmed/17680917	Bora E, Vahip S, Akdeniz F, Gonul AS, Eryavuz A, Ogut M, Alkan M.	Bipolar Disord. 2007 Aug;9(5):468-77.	Bipolar Disord. 2007	PubMed	citation	PMID:17680917	pubmed	17680917	create date:2007/08/08 | first author:Bora E
Mood and anxiety spectrum as a means to identify clinically relevant subtypes of bipolar I disorder.	/pubmed/17680916	Fagiolini A, Frank E, Rucci P, Cassano GB, Turkin S, Kupfer DJ.	Bipolar Disord. 2007 Aug;9(5):462-7.	Bipolar Disord. 2007	PubMed	citation	PMID:17680916	pubmed	17680916	create date:2007/08/08 | first author:Fagiolini A
Personality and the predisposition(s) to bipolar disorder: heuristic benefits of a two-dimensional model.	/pubmed/17680915	Murray G, Goldstone E, Cunningham E.	Bipolar Disord. 2007 Aug;9(5):453-61.	Bipolar Disord. 2007	PubMed	citation	PMID:17680915	pubmed	17680915	create date:2007/08/08 | first author:Murray G
Nutrition and exercise behavior among patients with bipolar disorder.	/pubmed/17680914	Kilbourne AM, Rofey DL, McCarthy JF, Post EP, Welsh D, Blow FC.	Bipolar Disord. 2007 Aug;9(5):443-52.	Bipolar Disord. 2007	PubMed	citation	PMID:17680914	pubmed	17680914	create date:2007/08/08 | first author:Kilbourne AM
Continuation versus discontinuation of lithium in recurrent bipolar illness: a naturalistic study.	/pubmed/17680913	Biel MG, Peselow E, Mulcare L, Case BG, Fieve R.	Bipolar Disord. 2007 Aug;9(5):435-42.	Bipolar Disord. 2007	PubMed	citation	PMID:17680913	pubmed	17680913	create date:2007/08/08 | first author:Biel MG
A 24-week, randomized, controlled trial of adjunctive sibutramine versus topiramate in the treatment of weight gain in overweight or obese patients with bipolar disorders.	/pubmed/17547588	McElroy SL, Frye MA, Altshuler LL, Suppes T, Hellemann G, Black D, Mintz J, Kupka R, Nolen W, Leverich GS, Denicoff KD, Post RM, Keck PE Jr.	Bipolar Disord. 2007 Jun;9(4):426-34.	Bipolar Disord. 2007	PubMed	citation	PMID:17547588	pubmed	17547588	create date:2007/06/06 | first author:McElroy SL
Quetiapine monotherapy in the treatment of patients with bipolar I or II depression and a rapid-cycling disease course: a randomized, double-blind, placebo-controlled study.	/pubmed/17547587	Vieta E, Calabrese JR, Goikolea JM, Raines S, Macfadden W; BOLDER Study Group.	Bipolar Disord. 2007 Jun;9(4):413-25.	Bipolar Disord. 2007	PubMed	citation	PMID:17547587	pubmed	17547587	create date:2007/06/06 | first author:Vieta E
Effectiveness of mood stabilizers and antipsychotics in the maintenance phase of bipolar disorder: a systematic review of randomized controlled trials.	/pubmed/17547586	Smith LA, Cornelius V, Warnock A, Bell A, Young AH.	Bipolar Disord. 2007 Jun;9(4):394-412. Review.	Bipolar Disord. 2007	PubMed	citation	PMID:17547586	pubmed	17547586	create date:2007/06/06 | first author:Smith LA
Effects of treatment latency on response to maintenance treatment in manic-depressive disorders.	/pubmed/17547585	Baldessarini RJ, Tondo L, Baethge CJ, Lepri B, Bratti IM.	Bipolar Disord. 2007 Jun;9(4):386-93.	Bipolar Disord. 2007	PubMed	citation	PMID:17547585	pubmed	17547585	create date:2007/06/06 | first author:Baldessarini RJ
Heterogeneity of the risk of suicidal behavior in bipolar-spectrum disorders.	/pubmed/17547584	Cavazzoni P, Grof P, Duffy A, Grof E, Müller-Oerlinghausen B, Berghöfer A, Ahrens B, Zvolsky P, Robertson C, Davis A, Hajek T, Alda M.	Bipolar Disord. 2007 Jun;9(4):377-85.	Bipolar Disord. 2007	PubMed	citation	PMID:17547584	pubmed	17547584	create date:2007/06/06 | first author:Cavazzoni P
COMT genotype increases risk for bipolar I disorder and influences neurocognitive performance.	/pubmed/17547583	Burdick KE, Funke B, Goldberg JF, Bates JA, Jaeger J, Kucherlapati R, Malhotra AK.	Bipolar Disord. 2007 Jun;9(4):370-6.	Bipolar Disord. 2007	PubMed	citation	PMID:17547583	pubmed	17547583	create date:2007/06/06 | first author:Burdick KE
The nature of abnormal language processing in euthymic bipolar I disorder: evidence for a relationship between task demand and prefrontal function.	/pubmed/17547582	Curtis VA, Thompson JM, Seal ML, Monks PJ, Lloyd AJ, Harrison L, Brammer MJ, Williams SC, Murray RM, Young AH, Ferrier IN.	Bipolar Disord. 2007 Jun;9(4):358-69.	Bipolar Disord. 2007	PubMed	citation	PMID:17547582	pubmed	17547582	create date:2007/06/06 | first author:Curtis VA
Is a lack of disgust something to fear? A functional magnetic resonance imaging facial emotion recognition study in euthymic bipolar disorder patients.	/pubmed/17547581	Malhi GS, Lagopoulos J, Sachdev PS, Ivanovski B, Shnier R, Ketter T.	Bipolar Disord. 2007 Jun;9(4):345-57.	Bipolar Disord. 2007	PubMed	citation	PMID:17547581	pubmed	17547581	create date:2007/06/06 | first author:Malhi GS
Rates, types, and psychosocial correlates of legal charges in adolescents with newly diagnosed bipolar disorder.	/pubmed/17547580	Barzman DH, DelBello MP, Fleck DE, Lehmkuhl H, Strakowski SM.	Bipolar Disord. 2007 Jun;9(4):339-44.	Bipolar Disord. 2007	PubMed	citation	PMID:17547580	pubmed	17547580	create date:2007/06/06 | first author:Barzman DH
Early identification and high-risk strategies for bipolar disorder.	/pubmed/17547579	Correll CU, Penzner JB, Lencz T, Auther A, Smith CW, Malhotra AK, Kane JM, Cornblatt BA.	Bipolar Disord. 2007 Jun;9(4):324-38. Review.	Bipolar Disord. 2007	PubMed	citation	PMID:17547579	pubmed	17547579	create date:2007/06/06 | first author:Correll CU
Diagnosing bipolar disorder in trauma exposed primary care patients.	/pubmed/17547578	Graves RE, Alim TN, Aigbogun N, Chrishon K, Mellman TA, Charney DS, Lawson WB.	Bipolar Disord. 2007 Jun;9(4):318-23.	Bipolar Disord. 2007	PubMed	citation	PMID:17547578	pubmed	17547578	create date:2007/06/06 | first author:Graves RE
Two case reports of oral ulcers with lamotrigine several weeks after oxcarbazepine withdrawal.	/pubmed/17430308	O'Neill A, de Leon J.	Bipolar Disord. 2007 May;9(3):310-3.	Bipolar Disord. 2007	PubMed	citation	PMID:17430308	pubmed	17430308	create date:2007/04/14 | first author:O'Neill A
Adverse pregnancy outcomes in mothers with affective psychosis.	/pubmed/17430307	MacCabe JH, Martinsson L, Lichtenstein P, Nilsson E, Cnattingius S, Murray RM, Hultman CM.	Bipolar Disord. 2007 May;9(3):305-9.	Bipolar Disord. 2007	PubMed	citation	PMID:17430307	pubmed	17430307	create date:2007/04/14 | first author:MacCabe JH
Age and ratings of manic psychopathology.	/pubmed/17430306	Young RC, Kiosses D, Heo M, Schulberg HC, Murphy C, Klimstra S, Deasis JM, Alexopoulos GS.	Bipolar Disord. 2007 May;9(3):301-4.	Bipolar Disord. 2007	PubMed	citation	PMID:17430306	pubmed	17430306	create date:2007/04/14 | first author:Young RC
Lithium normalizes elevated intracellular sodium.	/pubmed/17430305	Huang X, Lei Z, El-Mallakh RS.	Bipolar Disord. 2007 May;9(3):298-300.	Bipolar Disord. 2007	PubMed	citation	PMID:17430305	pubmed	17430305	create date:2007/04/14 | first author:Huang X
Effects of mood stabilizers on the inhibition of adenylate cyclase via dopamine D(2)-like receptors.	/pubmed/17430304	Montezinho LP, Mørk A, Duarte CB, Penschuck S, Geraldes CF, Castro MM.	Bipolar Disord. 2007 May;9(3):290-7. Erratum in: Bipolar Disord. 2007 Aug;9(5):549.	Bipolar Disord. 2007	PubMed	citation	PMID:17430304	pubmed	17430304	create date:2007/04/14 | first author:Montezinho LP
Specificity of mood stabilizer action on neuronal growth cones.	/pubmed/17430303	Shaltiel G, Dalton EC, Belmaker RH, Harwood AJ, Agam G.	Bipolar Disord. 2007 May;9(3):281-9.	Bipolar Disord. 2007	PubMed	citation	PMID:17430303	pubmed	17430303	create date:2007/04/14 | first author:Shaltiel G
The occurrence of cavum septi pellucidi enlargement is increased in bipolar disorder patients.	/pubmed/17430302	Kim MJ, Lyoo IK, Dager SR, Friedman SD, Chey J, Hwang J, Lee YJ, Dunner DL, Renshaw PF.	Bipolar Disord. 2007 May;9(3):274-80.	Bipolar Disord. 2007	PubMed	citation	PMID:17430302	pubmed	17430302	create date:2007/04/14 | first author:Kim MJ
Prevalence and correlates of burden among caregivers of patients with bipolar disorder enrolled in the Systematic Treatment Enhancement Program for Bipolar Disorder.	/pubmed/17430301	Perlick DA, Rosenheck RA, Miklowitz DJ, Chessick C, Wolff N, Kaczynski R, Ostacher M, Patel J, Desai R; STEP-BD Family Experience Collaborative Study Group.	Bipolar Disord. 2007 May;9(3):262-73.	Bipolar Disord. 2007	PubMed	citation	PMID:17430301	pubmed	17430301	create date:2007/04/14 | first author:Perlick DA
Hospitalization risks in the treatment of bipolar disorder: comparison of antipsychotic medications.	/pubmed/17430300	Gianfrancesco F, Rajagopalan K, Goldberg JF, Wang RH.	Bipolar Disord. 2007 May;9(3):252-61.	Bipolar Disord. 2007	PubMed	citation	PMID:17430300	pubmed	17430300	create date:2007/04/14 | first author:Gianfrancesco F
Differentiating bipolar disorder in Turkish prepubertal children with attention-deficit hyperactivity disorder.	/pubmed/17430299	Diler RS, Uguz S, Seydaoglu G, Erol N, Avci A.	Bipolar Disord. 2007 May;9(3):243-51.	Bipolar Disord. 2007	PubMed	citation	PMID:17430299	pubmed	17430299	create date:2007/04/14 | first author:Diler RS
Changes in insight among patients with bipolar I disorder: a 2-year prospective study.	/pubmed/17430298	Yen CF, Chen CS, Ko CH, Yen JY, Huang CF.	Bipolar Disord. 2007 May;9(3):238-42.	Bipolar Disord. 2007	PubMed	citation	PMID:17430298	pubmed	17430298	create date:2007/04/14 | first author:Yen CF
Context processing performance in bipolar disorder patients.	/pubmed/17430297	Brambilla P, Macdonald AW 3rd, Sassi RB, Johnson MK, Mallinger AG, Carter CS, Soares JC.	Bipolar Disord. 2007 May;9(3):230-7.	Bipolar Disord. 2007	PubMed	citation	PMID:17430297	pubmed	17430297	create date:2007/04/14 | first author:Brambilla P
Sensorimotor gating in manic and mixed episode bipolar disorder.	/pubmed/17430296	Carroll CA, Vohs JL, O'donnell BF, Shekhar A, Hetrick WP.	Bipolar Disord. 2007 May;9(3):221-9.	Bipolar Disord. 2007	PubMed	citation	PMID:17430296	pubmed	17430296	create date:2007/04/14 | first author:Carroll CA
The spectrum of substance abuse in bipolar disorder: reasons for use, sensation seeking and substance sensitivity.	/pubmed/17430295	Bizzarri JV, Sbrana A, Rucci P, Ravani L, Massei GJ, Gonnelli C, Spagnolli S, Doria MR, Raimondi F, Endicott J, Dell'Osso L, Cassano GB.	Bipolar Disord. 2007 May;9(3):213-20.	Bipolar Disord. 2007	PubMed	citation	PMID:17430295	pubmed	17430295	create date:2007/04/14 | first author:Bizzarri JV
Manic symptoms and impulsivity during bipolar depressive episodes.	/pubmed/17430294	Swann AC, Moeller FG, Steinberg JL, Schneider L, Barratt ES, Dougherty DM.	Bipolar Disord. 2007 May;9(3):206-12.	Bipolar Disord. 2007	PubMed	citation	PMID:17430294	pubmed	17430294	create date:2007/04/14 | first author:Swann AC
Anticonvulsant efficacy of valproate-like carboxylic acids: a potential target for anti-bipolar therapy.	/pubmed/17430293	Azab AN, Greenberg ML.	Bipolar Disord. 2007 May;9(3):197-205. Review.	Bipolar Disord. 2007	PubMed	citation	PMID:17430293	pubmed	17430293	create date:2007/04/14 | first author:Azab AN
Disability and its treatment in bipolar disorder patients.	/pubmed/17391360	Huxley N, Baldessarini RJ.	Bipolar Disord. 2007 Feb-Mar;9(1-2):183-96. Review.	Bipolar Disord. 2007	PubMed	citation	PMID:17391360	pubmed	17391360	create date:2007/03/30 | first author:Huxley N
Employment functioning and disability among community residents with bipolar affective disorder: results from an Australian community survey.	/pubmed/17391359	Waghorn G, Chant D, Jaeger J.	Bipolar Disord. 2007 Feb-Mar;9(1-2):166-82.	Bipolar Disord. 2007	PubMed	citation	PMID:17391359	pubmed	17391359	create date:2007/03/30 | first author:Waghorn G
Working, receiving disability benefits, and access to mental health care in individuals with bipolar disorder.	/pubmed/17391358	Elinson L, Houck P, Pincus HA.	Bipolar Disord. 2007 Feb-Mar;9(1-2):158-65.	Bipolar Disord. 2007	PubMed	citation	PMID:17391358	pubmed	17391358	create date:2007/03/30 | first author:Elinson L
Title	URL	Description	Details	ShortDetails	Resource	Type	Identifiers	Db	EntrezUID	Properties
Social functioning in bipolar patients: the perception and perspective of patients, relatives and advocacy organizations - a review.	/pubmed/17391357	Elgie R, Morselli PL.	Bipolar Disord. 2007 Feb-Mar;9(1-2):144-57. Review.	Bipolar Disord. 2007	PubMed	citation	PMID:17391357	pubmed	17391357	create date:2007/03/30 | first author:Elgie R
The impact of bipolar disorder upon work functioning: a qualitative analysis.	/pubmed/17391356	Michalak EE, Yatham LN, Maxwell V, Hale S, Lam RW.	Bipolar Disord. 2007 Feb-Mar;9(1-2):126-43.	Bipolar Disord. 2007	PubMed	citation	PMID:17391356	pubmed	17391356	create date:2007/03/30 | first author:Michalak EE
Neuropsychological deficits and functional impairment in bipolar depression, hypomania and euthymia.	/pubmed/17391355	Malhi GS, Ivanovski B, Hadzi-Pavlovic D, Mitchell PB, Vieta E, Sachdev P.	Bipolar Disord. 2007 Feb-Mar;9(1-2):114-25.	Bipolar Disord. 2007	PubMed	citation	PMID:17391355	pubmed	17391355	create date:2007/03/30 | first author:Malhi GS
Functional outcome in bipolar disorder: the role of clinical and cognitive factors.	/pubmed/17391354	Martinez-Aran A, Vieta E, Torrent C, Sanchez-Moreno J, Goikolea JM, Salamero M, Malhi GS, Gonzalez-Pinto A, Daban C, Alvarez-Grandi S, Fountoulakis K, Kaprinis G, Tabares-Seisdedos R, Ayuso-Mateos JL.	Bipolar Disord. 2007 Feb-Mar;9(1-2):103-13.	Bipolar Disord. 2007	PubMed	citation	PMID:17391354	pubmed	17391354	create date:2007/03/30 | first author:Martinez-Aran A
Neurocognitive test performance predicts functional recovery from acute exacerbation leading to hospitalization in bipolar disorder.	/pubmed/17391353	Jaeger J, Berns S, Loftus S, Gonzalez C, Czobor P.	Bipolar Disord. 2007 Feb-Mar;9(1-2):93-102.	Bipolar Disord. 2007	PubMed	citation	PMID:17391353	pubmed	17391353	create date:2007/03/30 | first author:Jaeger J
Neuropsychological symptom dimensions in bipolar disorder and schizophrenia.	/pubmed/17391352	Czobor P, Jaeger J, Berns SM, Gonzalez C, Loftus S.	Bipolar Disord. 2007 Feb-Mar;9(1-2):71-92.	Bipolar Disord. 2007	PubMed	citation	PMID:17391352	pubmed	17391352	create date:2007/03/30 | first author:Czobor P
Association of cognitive deficits with elevated homocysteine levels in euthymic bipolar patients and its impact on psychosocial functioning: preliminary results.	/pubmed/17391351	Dittmann S, Seemüller F, Schwarz MJ, Kleindienst N, Stampfer R, Zach J, Born C, Bernhard B, Fast K, Grunze H, Engel RR, Severus E.	Bipolar Disord. 2007 Feb-Mar;9(1-2):63-70.	Bipolar Disord. 2007	PubMed	citation	PMID:17391351	pubmed	17391351	create date:2007/03/30 | first author:Dittmann S
Social adjustment based on reported behaviour in bipolar affective disorder.	/pubmed/17391350	Morriss R, Scott J, Paykel E, Bentall R, Hayhurst H, Johnson T.	Bipolar Disord. 2007 Feb-Mar;9(1-2):53-62.	Bipolar Disord. 2007	PubMed	citation	PMID:17391350	pubmed	17391350	create date:2007/03/30 | first author:Morriss R
Functional impairment in patients with mania: baseline results of the EMBLEM study.	/pubmed/17391349	Goetz I, Tohen M, Reed C, Lorenzo M, Vieta E; EMBLEM Advisory Board.	Bipolar Disord. 2007 Feb-Mar;9(1-2):45-52.	Bipolar Disord. 2007	PubMed	citation	PMID:17391349	pubmed	17391349	create date:2007/03/30 | first author:Goetz I
Determinants of social functioning in bipolar disorder.	/pubmed/17391348	Pope M, Dudley R, Scott J.	Bipolar Disord. 2007 Feb-Mar;9(1-2):38-44.	Bipolar Disord. 2007	PubMed	citation	PMID:17391348	pubmed	17391348	create date:2007/03/30 | first author:Pope M
Long-term social functioning after depression treated by psychiatrists: a review.	/pubmed/17391347	Kennedy N, Foy K, Sherazi R, McDonough M, McKeon P.	Bipolar Disord. 2007 Feb-Mar;9(1-2):25-37. Review.	Bipolar Disord. 2007	PubMed	citation	PMID:17391347	pubmed	17391347	create date:2007/03/30 | first author:Kennedy N
Developing core sets for persons with bipolar disorder based on the International Classification of Functioning, Disability and Health.	/pubmed/17391346	Vieta E, Cieza A, Stucki G, Chatterji S, Nieto M, Sánchez-Moreno J, Jaeger J, Grunze H, Ayuso-Mateos JL.	Bipolar Disord. 2007 Feb-Mar;9(1-2):16-24.	Bipolar Disord. 2007	PubMed	citation	PMID:17391346	pubmed	17391346	create date:2007/03/30 | first author:Vieta E
Disability associated with mood states and comparator conditions: application of the Life Skills Profile measure of disability.	/pubmed/17391345	Parker G, Rosen A, Trauer T, Hadzi-Pavlovic D.	Bipolar Disord. 2007 Feb-Mar;9(1-2):11-5.	Bipolar Disord. 2007	PubMed	citation	PMID:17391345	pubmed	17391345	create date:2007/03/30 | first author:Parker G
Methodological considerations of measuring disability in bipolar disorder: validity of the Multidimensional Scale of Independent Functioning.	/pubmed/17391344	Berns S, Uzelac S, Gonzalez C, Jaeger J.	Bipolar Disord. 2007 Feb-Mar;9(1-2):3-10.	Bipolar Disord. 2007	PubMed	citation	PMID:17391344	pubmed	17391344	create date:2007/03/30 | first author:Berns S
Functional outcome and disability in bipolar disorders: ongoing research and future directions.	/pubmed/17391343	Jaeger J, Vieta E.	Bipolar Disord. 2007 Feb-Mar;9(1-2):1-2. No abstract available.	Bipolar Disord. 2007	PubMed	citation	PMID:17391343	pubmed	17391343	create date:2007/03/30 | first author:Jaeger J
A relative resistance of T cells to dexamethasone in bipolar disorder.	/pubmed/17156159	Knijff EM, Breunis MN, van Geest MC, Kupka RW, Ruwhof C, de Wit HJ, Nolen WA, Drexhage HA.	Bipolar Disord. 2006 Dec;8(6):740-50.	Bipolar Disord. 2006	PubMed	citation	PMID:17156159	pubmed	17156159	create date:2006/12/13 | first author:Knijff EM
Canadian Network for Mood and Anxiety Treatments (CANMAT) guidelines for the management of patients with bipolar disorder: update 2007.	/pubmed/17156158	Yatham LN, Kennedy SH, O'Donovan C, Parikh SV, MacQueen G, McIntyre RS, Sharma V, Beaulieu S; Guidelines Group, CANMAT.	Bipolar Disord. 2006 Dec;8(6):721-39.	Bipolar Disord. 2006	PubMed	citation	PMID:17156158	pubmed	17156158	create date:2006/12/13 | first author:Yatham LN
Co-occurrence of bipolar and attention-deficit hyperactivity disorders in children.	/pubmed/17156157	Singh MK, DelBello MP, Kowatch RA, Strakowski SM.	Bipolar Disord. 2006 Dec;8(6):710-20. Review.	Bipolar Disord. 2006	PubMed	citation	PMID:17156157	pubmed	17156157	create date:2006/12/13 | first author:Singh MK
Pharmacological treatment of psychiatric comorbidity in bipolar disorder: a review of controlled trials.	/pubmed/17156156	Singh JB, Zarate CA Jr.	Bipolar Disord. 2006 Dec;8(6):696-709. Review.	Bipolar Disord. 2006	PubMed	citation	PMID:17156156	pubmed	17156156	create date:2006/12/13 | first author:Singh JB
Comorbidity of eating disorders with bipolar disorder and treatment implications.	/pubmed/17156155	McElroy SL, Kotwal R, Keck PE Jr.	Bipolar Disord. 2006 Dec;8(6):686-95. Review.	Bipolar Disord. 2006	PubMed	citation	PMID:17156155	pubmed	17156155	create date:2006/12/13 | first author:McElroy SL
Bipolar disorder and comorbid alcoholism: prevalence rate and treatment considerations.	/pubmed/17156154	Frye MA, Salloum IM.	Bipolar Disord. 2006 Dec;8(6):677-85. Review.	Bipolar Disord. 2006	PubMed	citation	PMID:17156154	pubmed	17156154	create date:2006/12/13 | first author:Frye MA
Anxiety disorders and bipolar disorder: a review.	/pubmed/17156153	McIntyre RS, Soczynska JK, Bottas A, Bordbar K, Konarski JZ, Kennedy SH.	Bipolar Disord. 2006 Dec;8(6):665-76. Review.	Bipolar Disord. 2006	PubMed	citation	PMID:17156153	pubmed	17156153	create date:2006/12/13 | first author:McIntyre RS
Panic comorbidity with bipolar disorder: what is the manic-panic connection?	/pubmed/17156152	MacKinnon DF, Zamoiski R.	Bipolar Disord. 2006 Dec;8(6):648-64. Review.	Bipolar Disord. 2006	PubMed	citation	PMID:17156152	pubmed	17156152	create date:2006/12/13 | first author:MacKinnon DF
Comorbidity in bipolar disorder: clinical and research opportunities.	/pubmed/17156151	McIntyre RS, Keck PE Jr.	Bipolar Disord. 2006 Dec;8(6):645-7. No abstract available.	Bipolar Disord. 2006	PubMed	citation	PMID:17156151	pubmed	17156151	create date:2006/12/13 | first author:McIntyre RS
Re-evaluation of randomized controlled trials of lithium monotherapy.	/pubmed/17042892	Severus WE, Kleindienst N, Greil W.	Bipolar Disord. 2006 Oct;8(5 Pt 1):519-20; author reply 521. No abstract available.	Bipolar Disord. 2006	PubMed	citation	PMID:17042892	pubmed	17042892	create date:2006/10/18 | first author:Severus WE
Aromatase inhibitors and bipolar mood disorder: a case report.	/pubmed/17042891	Goodwin GM.	Bipolar Disord. 2006 Oct;8(5 Pt 1):516-8.	Bipolar Disord. 2006	PubMed	citation	PMID:17042891	pubmed	17042891	create date:2006/10/18 | first author:Goodwin GM
Cognitive-behavioral therapy for bipolar disorders in adolescents: a pilot study.	/pubmed/17042890	Feeny NC, Danielson CK, Schwartz L, Youngstrom EA, Findling RL.	Bipolar Disord. 2006 Oct;8(5 Pt 1):508-15.	Bipolar Disord. 2006	PubMed	citation	PMID:17042890	pubmed	17042890	create date:2006/10/18 | first author:Feeny NC
Carnitine does not improve weight loss outcomes in valproate-treated bipolar patients consuming an energy-restricted, low-fat diet.	/pubmed/17042889	Elmslie JL, Porter RJ, Joyce PR, Hunt PJ, Mann JI.	Bipolar Disord. 2006 Oct;8(5 Pt 1):503-7.	Bipolar Disord. 2006	PubMed	citation	PMID:17042889	pubmed	17042889	create date:2006/10/18 | first author:Elmslie JL
Aggression and substance abuse in bipolar disorder.	/pubmed/17042888	Grunebaum MF, Galfalvy HC, Nichols CM, Caldeira NA, Sher L, Dervic K, Burke AK, Mann JJ, Oquendo MA.	Bipolar Disord. 2006 Oct;8(5 Pt 1):496-502.	Bipolar Disord. 2006	PubMed	citation	PMID:17042888	pubmed	17042888	create date:2006/10/18 | first author:Grunebaum MF
Association study of 5'-UTR polymorphisms of the human dopamine transporter gene with manic depression.	/pubmed/17042887	Stöber G, Sprandel J, Schmidt F, Faul T, Jabs B, Knapp M.	Bipolar Disord. 2006 Oct;8(5 Pt 1):490-5.	Bipolar Disord. 2006	PubMed	citation	PMID:17042887	pubmed	17042887	create date:2006/10/18 | first author:Stöber G
Allopurinol as an adjunct to lithium and haloperidol for treatment of patients with acute mania: a double-blind, randomized, placebo-controlled trial.	/pubmed/17042886	Akhondzadeh S, Milajerdi MR, Amini H, Tehrani-Doost M.	Bipolar Disord. 2006 Oct;8(5 Pt 1):485-9.	Bipolar Disord. 2006	PubMed	citation	PMID:17042886	pubmed	17042886	create date:2006/10/18 | first author:Akhondzadeh S
Pilot sample of very early onset bipolar disorder in a military population moderates the association of negative life events and non-fatal suicide attempt.	/pubmed/17042885	Pettit JW, Paukert AL, Joiner TE Jr, Rudd MD.	Bipolar Disord. 2006 Oct;8(5 Pt 1):475-84.	Bipolar Disord. 2006	PubMed	citation	PMID:17042885	pubmed	17042885	create date:2006/10/18 | first author:Pettit JW
Placebo-level incidence of extrapyramidal symptoms (EPS) with quetiapine in controlled studies of patients with bipolar mania.	/pubmed/17042884	Nasrallah HA, Brecher M, Paulsson B.	Bipolar Disord. 2006 Oct;8(5 Pt 1):467-74.	Bipolar Disord. 2006	PubMed	citation	PMID:17042884	pubmed	17042884	create date:2006/10/18 | first author:Nasrallah HA
A novel technique to evaluate fluctuations of mood: implications for evaluating course and treatment effects in bipolar/affective disorders.	/pubmed/17042883	Sree Hari Rao V, Raghvendra Rao C, Yeragani VK.	Bipolar Disord. 2006 Oct;8(5 Pt 1):453-66.	Bipolar Disord. 2006	PubMed	citation	PMID:17042883	pubmed	17042883	create date:2006/10/18 | first author:Sree Hari Rao V
Linear and nonlinear methods for analyses of cardiovascular variability in bipolar disorders.	/pubmed/17042882	Voss A, Baier V, Schulz S, Bar KJ.	Bipolar Disord. 2006 Oct;8(5 Pt 1):441-52. Review.	Bipolar Disord. 2006	PubMed	citation	PMID:17042882	pubmed	17042882	create date:2006/10/18 | first author:Voss A
Approximate entropy as a measure of irregularity for psychiatric serial metrics.	/pubmed/17042881	Pincus SM.	Bipolar Disord. 2006 Oct;8(5 Pt 1):430-40. Review.	Bipolar Disord. 2006	PubMed	citation	PMID:17042881	pubmed	17042881	create date:2006/10/18 | first author:Pincus SM
Approximate entropy of self-reported mood prior to episodes in bipolar disorder.	/pubmed/17042880	Glenn T, Whybrow PC, Rasgon N, Grof P, Alda M, Baethge C, Bauer M.	Bipolar Disord. 2006 Oct;8(5 Pt 1):424-9.	Bipolar Disord. 2006	PubMed	citation	PMID:17042880	pubmed	17042880	create date:2006/10/18 | first author:Glenn T
Patterns of oscillatory behavior in different human systems: a special reference to psychiatry and techniques to quantify such patterns.	/pubmed/17042878	Yeragani VK, Sree Hari Rao V.	Bipolar Disord. 2006 Oct;8(5 Pt 1):421-2. No abstract available.	Bipolar Disord. 2006	PubMed	citation	PMID:17042878	pubmed	17042878	create date:2006/10/18 | first author:Yeragani VK
Family-focused treatment of the suicidal bipolar patient.	/pubmed/17042836	Miklowitz DJ, Taylor DO.	Bipolar Disord. 2006 Oct;8(5 Pt 2):640-51. Review.	Bipolar Disord. 2006	PubMed	citation	PMID:17042836	pubmed	17042836	create date:2006/10/18 | first author:Miklowitz DJ
Decreased risk of suicides and attempts during long-term lithium treatment: a meta-analytic review.	/pubmed/17042835	Baldessarini RJ, Tondo L, Davis P, Pompili M, Goodwin FK, Hennen J.	Bipolar Disord. 2006 Oct;8(5 Pt 2):625-39. Erratum in: Bipolar Disord. 2007 May;9(3):314.	Bipolar Disord. 2006	PubMed	citation	PMID:17042835	pubmed	17042835	create date:2006/10/18 | first author:Baldessarini RJ
Suicidal risk in bipolar I disorder patients and adherence to long-term lithium treatment.	/pubmed/17042834	Gonzalez-Pinto A, Mosquera F, Alonso M, López P, Ramírez F, Vieta E, Baldessarini RJ.	Bipolar Disord. 2006 Oct;8(5 Pt 2):618-24.	Bipolar Disord. 2006	PubMed	citation	PMID:17042834	pubmed	17042834	create date:2006/10/18 | first author:Gonzalez-Pinto A
Antidepressants and suicidal behavior in bipolar disorder.	/pubmed/17042833	McElroy SL, Kotwal R, Kaneria R, Keck PE Jr.	Bipolar Disord. 2006 Oct;8(5 Pt 2):596-617. Review.	Bipolar Disord. 2006	PubMed	citation	PMID:17042833	pubmed	17042833	create date:2006/10/18 | first author:McElroy SL
Clinical predictors of suicidal acts after major depression in bipolar disorder: a prospective study.	/pubmed/17042832	Galfalvy H, Oquendo MA, Carballo JJ, Sher L, Grunebaum MF, Burke A, Mann JJ.	Bipolar Disord. 2006 Oct;8(5 Pt 2):586-95.	Bipolar Disord. 2006	PubMed	citation	PMID:17042832	pubmed	17042832	create date:2006/10/18 | first author:Galfalvy H
Prospective study of risk factors for attempted suicide among patients with bipolar disorder.	/pubmed/17042831	Valtonen HM, Suominen K, Mantere O, Leppämäki S, Arvilommi P, Isometsä ET.	Bipolar Disord. 2006 Oct;8(5 Pt 2):576-85.	Bipolar Disord. 2006	PubMed	citation	PMID:17042831	pubmed	17042831	create date:2006/10/18 | first author:Valtonen HM
Prospective predictors of suicide and suicide attempts in 1,556 patients with bipolar disorders followed for up to 2 years.	/pubmed/17042830	Marangell LB, Bauer MS, Dennehy EB, Wisniewski SR, Allen MH, Miklowitz DJ, Oquendo MA, Frank E, Perlis RH, Martinez JM, Fagiolini A, Otto MW, Chessick CA, Zboyan HA, Miyahara S, Sachs G, Thase ME.	Bipolar Disord. 2006 Oct;8(5 Pt 2):566-75.	Bipolar Disord. 2006	PubMed	citation	PMID:17042830	pubmed	17042830	create date:2006/10/18 | first author:Marangell LB
A comparison of the medical lethality of suicide attempts in bipolar and major depressive disorders.	/pubmed/17042829	Zalsman G, Braun M, Arendt M, Grunebaum MF, Sher L, Burke AK, Brent DA, Chaudhury SR, Mann JJ, Oquendo MA.	Bipolar Disord. 2006 Oct;8(5 Pt 2):558-65.	Bipolar Disord. 2006	PubMed	citation	PMID:17042829	pubmed	17042829	create date:2006/10/18 | first author:Zalsman G
Correlates of suicide attempt history in bipolar disorder: a stress-diathesis perspective.	/pubmed/17042828	Grunebaum MF, Ramsay SR, Galfalvy HC, Ellis SP, Burke AK, Sher L, Printz DJ, Kahn DA, Mann JJ, Oquendo MA.	Bipolar Disord. 2006 Oct;8(5 Pt 2):551-7.	Bipolar Disord. 2006	PubMed	citation	PMID:17042828	pubmed	17042828	create date:2006/10/18 | first author:Grunebaum MF
A prospective study of the association of cerebrospinal fluid monoamine metabolite levels with lethality of suicide attempts in patients with bipolar disorder.	/pubmed/17042827	Sher L, Carballo JJ, Grunebaum MF, Burke AK, Zalsman G, Huang YY, Mann JJ, Oquendo MA.	Bipolar Disord. 2006 Oct;8(5 Pt 2):543-50.	Bipolar Disord. 2006	PubMed	citation	PMID:17042827	pubmed	17042827	create date:2006/10/18 | first author:Sher L
Rational approaches to the neurobiologic study of youth at risk for bipolar disorder and suicide.	/pubmed/17042826	Sublette ME, Oquendo MA, Mann JJ.	Bipolar Disord. 2006 Oct;8(5 Pt 2):526-42. Review.	Bipolar Disord. 2006	PubMed	citation	PMID:17042826	pubmed	17042826	create date:2006/10/18 | first author:Sublette ME
Abstracts of the 2nd Biennial Conference of the International Society for Bipolar Disorders, Edinburgh, Scotland, 2-4 August 2006.	/pubmed/16903925	[No authors listed]	Bipolar Disord. 2006 Aug;8 Suppl 1:1-72. No abstract available.	Bipolar Disord. 2006	PubMed	citation	PMID:16903925	pubmed	16903925	create date:2006/08/15
Title	URL	Description	Details	ShortDetails	Resource	Type	Identifiers	Db	EntrezUID	Properties
Recurrent brief depression in a female patient with Fabry disease.	/pubmed/16879144	Müller MJ, Fellgiebel A, Scheurich A, Whybra C, Beck M, Müller KM.	Bipolar Disord. 2006 Aug;8(4):418-9. No abstract available.	Bipolar Disord. 2006	PubMed	citation	PMID:16879144	pubmed	16879144	create date:2006/08/02 | first author:Müller MJ
Reduced valproate plasma levels possible after introduction of efavirenz in a bipolar patient.	/pubmed/16879143	Saraga M, Preisig M, Zullino DF.	Bipolar Disord. 2006 Aug;8(4):415-7.	Bipolar Disord. 2006	PubMed	citation	PMID:16879143	pubmed	16879143	create date:2006/08/02 | first author:Saraga M
A cautionary note on the use of antidepressants in postpartum depression.	/pubmed/16879142	Sharma V.	Bipolar Disord. 2006 Aug;8(4):411-4.	Bipolar Disord. 2006	PubMed	citation	PMID:16879142	pubmed	16879142	create date:2006/08/02 | first author:Sharma V
Treatment of aggression with risperidone in children and adolescents with bipolar disorder: a case series.	/pubmed/16879141	Saxena K, Chang K, Steiner H.	Bipolar Disord. 2006 Aug;8(4):405-10.	Bipolar Disord. 2006	PubMed	citation	PMID:16879141	pubmed	16879141	create date:2006/08/02 | first author:Saxena K
Olanzapine in the prevention of postpartum psychosis and mood episodes in bipolar disorder.	/pubmed/16879140	Sharma V, Smith A, Mazmanian D.	Bipolar Disord. 2006 Aug;8(4):400-4.	Bipolar Disord. 2006	PubMed	citation	PMID:16879140	pubmed	16879140	create date:2006/08/02 | first author:Sharma V
Depressive personality styles and bipolar spectrum disorders: prospective tests of the event congruency hypothesis.	/pubmed/16879139	Francis-Raniere EL, Alloy LB, Abramson LY.	Bipolar Disord. 2006 Aug;8(4):382-99.	Bipolar Disord. 2006	PubMed	citation	PMID:16879139	pubmed	16879139	create date:2006/08/02 | first author:Francis-Raniere EL
Attention-deficit hyperactivity disorder -- bipolar comorbidity in children and adolescents.	/pubmed/16879138	Masi G, Perugi G, Toni C, Millepiedi S, Mucci M, Bertini N, Pfanner C.	Bipolar Disord. 2006 Aug;8(4):373-81.	Bipolar Disord. 2006	PubMed	citation	PMID:16879138	pubmed	16879138	create date:2006/08/02 | first author:Masi G
Early detection of bipolar disorder: a pilot familial high-risk study of parents with bipolar disorder and their adolescent children.	/pubmed/16879137	Jones SH, Tai S, Evershed K, Knowles R, Bentall R.	Bipolar Disord. 2006 Aug;8(4):362-72.	Bipolar Disord. 2006	PubMed	citation	PMID:16879137	pubmed	16879137	create date:2006/08/02 | first author:Jones SH
Social skills knowledge and performance among adolescents with bipolar disorder.	/pubmed/16879136	Goldstein TR, Miklowitz DJ, Mullen KL.	Bipolar Disord. 2006 Aug;8(4):350-61.	Bipolar Disord. 2006	PubMed	citation	PMID:16879136	pubmed	16879136	create date:2006/08/02 | first author:Goldstein TR
Salivary cortisol secretion in remitted bipolar patients and offspring of bipolar parents.	/pubmed/16879135	Deshauer D, Duffy A, Meaney M, Sharma S, Grof P.	Bipolar Disord. 2006 Aug;8(4):345-9.	Bipolar Disord. 2006	PubMed	citation	PMID:16879135	pubmed	16879135	create date:2006/08/02 | first author:Deshauer D
Concurrent tracking of alcohol use and bipolar disorder symptoms.	/pubmed/16879134	Fleck DE, Arndt S, DelBello MP, Strakowski SM.	Bipolar Disord. 2006 Aug;8(4):338-44.	Bipolar Disord. 2006	PubMed	citation	PMID:16879134	pubmed	16879134	create date:2006/08/02 | first author:Fleck DE
Personality: is it a viable endophenotype for genetic studies of bipolar affective disorder?	/pubmed/16879133	Savitz JB, Ramesar RS.	Bipolar Disord. 2006 Aug;8(4):322-37. Review.	Bipolar Disord. 2006	PubMed	citation	PMID:16879133	pubmed	16879133	create date:2006/08/02 | first author:Savitz JB
Pediatric bipolar disease: current and future perspectives for study of its long-term course and treatment.	/pubmed/16879132	Strober M, Birmaher B, Ryan N, Axelson D, Valeri S, Leonard H, Iyengar S, Gill MK, Hunt J, Keller M.	Bipolar Disord. 2006 Aug;8(4):311-21. Review.	Bipolar Disord. 2006	PubMed	citation	PMID:16879132	pubmed	16879132	create date:2006/08/02 | first author:Strober M
ECT in therapy-resistant mania: does it have a place?	/pubmed/16696837	Fink M.	Bipolar Disord. 2006 Jun;8(3):307-9. No abstract available.	Bipolar Disord. 2006	PubMed	citation	PMID:16696837	pubmed	16696837	create date:2006/05/16 | first author:Fink M
Electroconvulsive therapy: an effective therapy of medication-resistant bipolar disorder.	/pubmed/16696836	Sienaert P, Peuskens J.	Bipolar Disord. 2006 Jun;8(3):304-6.	Bipolar Disord. 2006	PubMed	citation	PMID:16696836	pubmed	16696836	create date:2006/05/16 | first author:Sienaert P
Maintenance electroconvulsive therapy for recurrent refractory mania.	/pubmed/16696835	Nascimento AL, Appolinario JC, Segenreich D, Cavalcanti MT, Brasil MA.	Bipolar Disord. 2006 Jun;8(3):301-3.	Bipolar Disord. 2006	PubMed	citation	PMID:16696835	pubmed	16696835	create date:2006/05/16 | first author:Nascimento AL
Aripiprazole use in a pregnant schizoaffective woman.	/pubmed/16696834	Mendhekar DN, Sunder KR, Andrade C.	Bipolar Disord. 2006 Jun;8(3):299-300.	Bipolar Disord. 2006	PubMed	citation	PMID:16696834	pubmed	16696834	create date:2006/05/16 | first author:Mendhekar DN
Duplication 8q22.1-q24.1 associated with bipolar disorder and speech delay.	/pubmed/16696833	Macayran JF, Brodie SG, Rao PN, O'Connor MJ, Gray JA, Ciarimboli B, Dipple KM.	Bipolar Disord. 2006 Jun;8(3):294-8.	Bipolar Disord. 2006	PubMed	citation	PMID:16696833	pubmed	16696833	create date:2006/05/16 | first author:Macayran JF
Effects of lamotrigine in patients with bipolar disorder and alcohol dependence.	/pubmed/16696832	Rubio G, López-Muñoz F, Alamo C.	Bipolar Disord. 2006 Jun;8(3):289-93.	Bipolar Disord. 2006	PubMed	citation	PMID:16696832	pubmed	16696832	create date:2006/05/16 | first author:Rubio G
Anterior cingulate subregion volumes and executive function in bipolar disorder.	/pubmed/16696831	Zimmerman ME, DelBello MP, Getz GE, Shear PK, Strakowski SM.	Bipolar Disord. 2006 Jun;8(3):281-8. Erratum in: Bipolar Disord. 2006 Oct;8(5 Pt 1):522.	Bipolar Disord. 2006	PubMed	citation	PMID:16696831	pubmed	16696831	create date:2006/05/16 | first author:Zimmerman ME
Increased oxidative stress after repeated amphetamine exposure: possible relevance as a model of mania.	/pubmed/16696830	Frey BN, Martins MR, Petronilho FC, Dal-Pizzol F, Quevedo J, Kapczinski F.	Bipolar Disord. 2006 Jun;8(3):275-80.	Bipolar Disord. 2006	PubMed	citation	PMID:16696830	pubmed	16696830	create date:2006/05/16 | first author:Frey BN
The prospective impact of sleep duration on depression and mania.	/pubmed/16696829	Perlman CA, Johnson SL, Mellman TA.	Bipolar Disord. 2006 Jun;8(3):271-4.	Bipolar Disord. 2006	PubMed	citation	PMID:16696829	pubmed	16696829	create date:2006/05/16 | first author:Perlman CA
Serum calcium-independent phospholipase A2 activity in bipolar affective disorder.	/pubmed/16696828	Ross BM, Hughes B, Kish SJ, Warsh JJ.	Bipolar Disord. 2006 Jun;8(3):265-70.	Bipolar Disord. 2006	PubMed	citation	PMID:16696828	pubmed	16696828	create date:2006/05/16 | first author:Ross BM
Decrease in creatine kinase messenger RNA expression in the hippocampus and dorsolateral prefrontal cortex in bipolar disorder.	/pubmed/16696827	MacDonald ML, Naydenov A, Chu M, Matzilevich D, Konradi C.	Bipolar Disord. 2006 Jun;8(3):255-64.	Bipolar Disord. 2006	PubMed	citation	PMID:16696827	pubmed	16696827	create date:2006/05/16 | first author:MacDonald ML
Preliminary evidence of differential relations between prefrontal cortex metabolism and sustained attention in depressed adults with bipolar disorder and healthy controls.	/pubmed/16696826	Brooks JO 3rd, Wang PW, Strong C, Sachs N, Hoblyn JC, Fenn R, Ketter TA.	Bipolar Disord. 2006 Jun;8(3):248-54.	Bipolar Disord. 2006	PubMed	citation	PMID:16696826	pubmed	16696826	create date:2006/05/16 | first author:Brooks JO 3rd
Urbanicity during upbringing and bipolar affective disorders in Denmark.	/pubmed/16696825	Pedersen CB, Mortensen PB.	Bipolar Disord. 2006 Jun;8(3):242-7.	Bipolar Disord. 2006	PubMed	citation	PMID:16696825	pubmed	16696825	create date:2006/05/16 | first author:Pedersen CB
Treatment adherence with antipsychotic medications in bipolar disorder.	/pubmed/16696824	Sajatovic M, Valenstein M, Blow FC, Ganoczy D, Ignacio RV.	Bipolar Disord. 2006 Jun;8(3):232-41.	Bipolar Disord. 2006	PubMed	citation	PMID:16696824	pubmed	16696824	create date:2006/05/16 | first author:Sajatovic M
Symptomatic and functional outcome 12 months after a first episode of psychotic mania: barriers to recovery in a catchment area sample.	/pubmed/16696823	Conus P, Cotton S, Abdel-Baki A, Lambert M, Berk M, McGorry PD.	Bipolar Disord. 2006 Jun;8(3):221-31.	Bipolar Disord. 2006	PubMed	citation	PMID:16696823	pubmed	16696823	create date:2006/05/16 | first author:Conus P
Prophylactic treatment of bipolar disorder in pregnancy and breastfeeding: focus on emerging mood stabilizers.	/pubmed/16696822	Gentile S.	Bipolar Disord. 2006 Jun;8(3):207-20. Review.	Bipolar Disord. 2006	PubMed	citation	PMID:16696822	pubmed	16696822	create date:2006/05/16 | first author:Gentile S
Ephedrine-induced emergence of bipolar symptoms.	/pubmed/16542194	Conway CR, Ziaee L, Langenfeld SJ.	Bipolar Disord. 2006 Apr;8(2):204-5. No abstract available.	Bipolar Disord. 2006	PubMed	citation	PMID:16542194	pubmed	16542194	create date:2006/03/18 | first author:Conway CR
Treatment of major depression with transcranial direct current stimulation.	/pubmed/16542193	Fregni F, Boggio PS, Nitsche MA, Marcolin MA, Rigonatti SP, Pascual-Leone A.	Bipolar Disord. 2006 Apr;8(2):203-4. No abstract available.	Bipolar Disord. 2006	PubMed	citation	PMID:16542193	pubmed	16542193	create date:2006/03/18 | first author:Fregni F
Life-Chart Methodology: a long past and a short history.	/pubmed/16542192	Livianos-Aldana L, Rojo-Moreno L.	Bipolar Disord. 2006 Apr;8(2):200-2.	Bipolar Disord. 2006	PubMed	citation	PMID:16542192	pubmed	16542192	create date:2006/03/18 | first author:Livianos-Aldana L
Galantamine treatment of cognitive impairment in bipolar disorder: four cases.	/pubmed/16542191	Schrauwen E, Ghaemi SN.	Bipolar Disord. 2006 Apr;8(2):196-9.	Bipolar Disord. 2006	PubMed	citation	PMID:16542191	pubmed	16542191	create date:2006/03/18 | first author:Schrauwen E
Diffusion-weighted magnetic resonance imaging of white matter in bipolar disorder: a pilot study.	/pubmed/16542190	Regenold WT, D'Agostino CA, Ramesh N, Hasnain M, Roys S, Gullapalli RP.	Bipolar Disord. 2006 Apr;8(2):188-95. Erratum in: Bipolar Disord. 2006 Dec;8(6):754.	Bipolar Disord. 2006	PubMed	citation	PMID:16542190	pubmed	16542190	create date:2006/03/18 | first author:Regenold WT
Comorbidity of attention deficit hyperactivity disorder in juvenile bipolar disorder.	/pubmed/16542189	Jaideep T, Reddy YC, Srinath S.	Bipolar Disord. 2006 Apr;8(2):182-7.	Bipolar Disord. 2006	PubMed	citation	PMID:16542189	pubmed	16542189	create date:2006/03/18 | first author:Jaideep T
Effects of lamotrigine and lithium on body weight during maintenance treatment of bipolar I disorder.	/pubmed/16542188	Sachs G, Bowden C, Calabrese JR, Ketter T, Thompson T, White R, Bentley B.	Bipolar Disord. 2006 Apr;8(2):175-81.	Bipolar Disord. 2006	PubMed	citation	PMID:16542188	pubmed	16542188	create date:2006/03/18 | first author:Sachs G
Inositol augmentation of lithium or valproate for bipolar depression.	/pubmed/16542187	Eden Evins A, Demopulos C, Yovel I, Culhane M, Ogutha J, Grandin LD, Nierenberg AA, Sachs GS.	Bipolar Disord. 2006 Apr;8(2):168-74.	Bipolar Disord. 2006	PubMed	citation	PMID:16542187	pubmed	16542187	create date:2006/03/18 | first author:Eden Evins A
Temporal relation between sleep and mood in patients with bipolar disorder.	/pubmed/16542186	Bauer M, Grof P, Rasgon N, Bschor T, Glenn T, Whybrow PC.	Bipolar Disord. 2006 Apr;8(2):160-7.	Bipolar Disord. 2006	PubMed	citation	PMID:16542186	pubmed	16542186	create date:2006/03/18 | first author:Bauer M
Inositol deficiency diet and lithium effects.	/pubmed/16542185	Shaldubina A, Stahl Z, Furszpan M, Regenold WT, Shapiro J, Belmaker RH, Bersudsky Y.	Bipolar Disord. 2006 Apr;8(2):152-9.	Bipolar Disord. 2006	PubMed	citation	PMID:16542185	pubmed	16542185	create date:2006/03/18 | first author:Shaldubina A
Early onset bipolar disorder: possible linkage to chromosome 9q34.	/pubmed/16542184	Faraone SV, Lasky-Su J, Glatt SJ, Van Eerdewegh P, Tsuang MT.	Bipolar Disord. 2006 Apr;8(2):144-51.	Bipolar Disord. 2006	PubMed	citation	PMID:16542184	pubmed	16542184	create date:2006/03/18 | first author:Faraone SV
Increased levels of SNAP-25 and synaptophysin in the dorsolateral prefrontal cortex in bipolar I disorder.	/pubmed/16542183	Scarr E, Gray L, Keriakous D, Robinson PJ, Dean B.	Bipolar Disord. 2006 Apr;8(2):133-43.	Bipolar Disord. 2006	PubMed	citation	PMID:16542183	pubmed	16542183	create date:2006/03/18 | first author:Scarr E
The catechol O-methyltransferase Val158Met polymorphism and herpes simplex virus type 1 infection are risk factors for cognitive impairment in bipolar disorder: additive gene-environmental effects in a complex human psychiatric disorder.	/pubmed/16542182	Dickerson FB, Boronow JJ, Stallings C, Origoni AE, Cole S, Leister F, Krivogorsky B, Yolken RH.	Bipolar Disord. 2006 Apr;8(2):124-32.	Bipolar Disord. 2006	PubMed	citation	PMID:16542182	pubmed	16542182	create date:2006/03/18 | first author:Dickerson FB
Differential working memory impairment in bipolar disorder and schizophrenia: effects of lifetime history of psychosis.	/pubmed/16542181	Glahn DC, Bearden CE, Cakir S, Barrett JA, Najt P, Serap Monkul E, Maples N, Velligan DI, Soares JC.	Bipolar Disord. 2006 Apr;8(2):117-23.	Bipolar Disord. 2006	PubMed	citation	PMID:16542181	pubmed	16542181	create date:2006/03/18 | first author:Glahn DC
Evolution of cognitive impairment in bipolar disorder: a systematic review of cross-sectional evidence.	/pubmed/16542180	Robinson LJ, Ferrier IN.	Bipolar Disord. 2006 Apr;8(2):103-16. Review.	Bipolar Disord. 2006	PubMed	citation	PMID:16542180	pubmed	16542180	create date:2006/03/18 | first author:Robinson LJ
Ethnic differences in symptom presentation of youths with bipolar disorder.	/pubmed/16411987	Patel NC, Delbello MP, Strakowski SM.	Bipolar Disord. 2006 Feb;8(1):95-9.	Bipolar Disord. 2006	PubMed	citation	PMID:16411987	pubmed	16411987	create date:2006/01/18 | first author:Patel NC
Phenomenology associated with age at onset in patients with bipolar disorder at their first psychiatric hospitalization.	/pubmed/16411986	Patel NC, Delbello MP, Keck PE Jr, Strakowski SM.	Bipolar Disord. 2006 Feb;8(1):91-4.	Bipolar Disord. 2006	PubMed	citation	PMID:16411986	pubmed	16411986	create date:2006/01/18 | first author:Patel NC
Neuropsychological impairment in bipolar disorder: the relationship with glucocorticoid receptor function.	/pubmed/16411985	Watson S, Thompson JM, Ritchie JC, Nicol Ferrier I, Young AH.	Bipolar Disord. 2006 Feb;8(1):85-90.	Bipolar Disord. 2006	PubMed	citation	PMID:16411985	pubmed	16411985	create date:2006/01/18 | first author:Watson S
Stability of estimated IQ across mood state in patients with bipolar disorder.	/pubmed/16411984	Lebowitz BK, Shear PK, Steed MA, Strakowski SM.	Bipolar Disord. 2006 Feb;8(1):81-4.	Bipolar Disord. 2006	PubMed	citation	PMID:16411984	pubmed	16411984	create date:2006/01/18 | first author:Lebowitz BK
A double-blind, placebo-controlled trial of adjunctive donepezil in treatment-resistant mania.	/pubmed/16411983	Eden Evins A, Demopulos C, Nierenberg A, Culhane MA, Eisner L, Sachs G.	Bipolar Disord. 2006 Feb;8(1):75-80.	Bipolar Disord. 2006	PubMed	citation	PMID:16411983	pubmed	16411983	create date:2006/01/18 | first author:Eden Evins A
Regional cerebral cortical thinning in bipolar disorder.	/pubmed/16411982	Lyoo IK, Sung YH, Dager SR, Friedman SD, Lee JY, Kim SJ, Kim N, Dunner DL, Renshaw PF.	Bipolar Disord. 2006 Feb;8(1):65-74.	Bipolar Disord. 2006	PubMed	citation	PMID:16411982	pubmed	16411982	create date:2006/01/18 | first author:Lyoo IK
Title	URL	Description	Details	ShortDetails	Resource	Type	Identifiers	Db	EntrezUID	Properties
Diagnostic subtypes of bipolar disorder in older versus younger adults.	/pubmed/16411981	Kessing LV.	Bipolar Disord. 2006 Feb;8(1):56-64.	Bipolar Disord. 2006	PubMed	citation	PMID:16411981	pubmed	16411981	create date:2006/01/18 | first author:Kessing LV
Fronto-temporal function may distinguish bipolar disorder from schizophrenia.	/pubmed/16411980	Frangou S, Dakhil N, Landau S, Kumari V.	Bipolar Disord. 2006 Feb;8(1):47-55.	Bipolar Disord. 2006	PubMed	citation	PMID:16411980	pubmed	16411980	create date:2006/01/18 | first author:Frangou S
Neurocognitive impairment in euthymic young adults with bipolar spectrum disorder and recurrent major depressive disorder.	/pubmed/16411979	Smith DJ, Muir WJ, Blackwood DH.	Bipolar Disord. 2006 Feb;8(1):40-6.	Bipolar Disord. 2006	PubMed	citation	PMID:16411979	pubmed	16411979	create date:2006/01/18 | first author:Smith DJ
Stroop performance in bipolar disorder: further evidence for abnormalities in the ventral prefrontal cortex.	/pubmed/16411978	Kronhaus DM, Lawrence NS, Williams AM, Frangou S, Brammer MJ, Williams SC, Andrew CM, Phillips ML.	Bipolar Disord. 2006 Feb;8(1):28-39.	Bipolar Disord. 2006	PubMed	citation	PMID:16411978	pubmed	16411978	create date:2006/01/18 | first author:Kronhaus DM
Topiramate monotherapy in the management of acute mania: results of four double-blind placebo-controlled trials.	/pubmed/16411977	Kushner SF, Khan A, Lane R, Olson WH.	Bipolar Disord. 2006 Feb;8(1):15-27.	Bipolar Disord. 2006	PubMed	citation	PMID:16411977	pubmed	16411977	create date:2006/01/18 | first author:Kushner SF
Affective instability as rapid cycling: theoretical and clinical implications for borderline personality and bipolar spectrum disorders.	/pubmed/16411976	Mackinnon DF, Pies R.	Bipolar Disord. 2006 Feb;8(1):1-14. Review.	Bipolar Disord. 2006	PubMed	citation	PMID:16411976	pubmed	16411976	create date:2006/01/18 | first author:Mackinnon DF
Early symptoms of mania and the role of parental risk.	/pubmed/16403188	Findling RL, Youngstrom EA, McNamara NK, Stansbrey RJ, Demeter CA, Bedoya D, Kahana SY, Calabrese JR.	Bipolar Disord. 2005 Dec;7(6):623-34.	Bipolar Disord. 2005	PubMed	citation	PMID:16403188	pubmed	16403188	create date:2006/01/13 | first author:Findling RL
Family environment in families with versus families without parental bipolar disorder: a preliminary comparison study.	/pubmed/16403187	Romero S, Delbello MP, Soutullo CA, Stanford K, Strakowski SM.	Bipolar Disord. 2005 Dec;7(6):617-22.	Bipolar Disord. 2005	PubMed	citation	PMID:16403187	pubmed	16403187	create date:2006/01/13 | first author:Romero S
Are the arginine vasopressin V1a receptor microsatellites related to hypersexuality in children with a prepubertal and early adolescent bipolar disorder phenotype?	/pubmed/16403186	Geller B, Tillman R, Badner JA, Cook EH Jr.	Bipolar Disord. 2005 Dec;7(6):610-6.	Bipolar Disord. 2005	PubMed	citation	PMID:16403186	pubmed	16403186	create date:2006/01/13 | first author:Geller B
Family, twin, adoption, and molecular genetic studies of juvenile bipolar disorder.	/pubmed/16403185	Althoff RR, Faraone SV, Rettew DC, Morley CP, Hudziak JJ.	Bipolar Disord. 2005 Dec;7(6):598-609. Review.	Bipolar Disord. 2005	PubMed	citation	PMID:16403185	pubmed	16403185	create date:2006/01/13 | first author:Althoff RR
N-acetylaspartate levels in bipolar offspring with and at high-risk for bipolar disorder.	/pubmed/16403184	Gallelli KA, Wagner CM, Karchemskiy A, Howe M, Spielman D, Reiss A, Chang KD.	Bipolar Disord. 2005 Dec;7(6):589-97.	Bipolar Disord. 2005	PubMed	citation	PMID:16403184	pubmed	16403184	create date:2006/01/13 | first author:Gallelli KA
Comorbid ADHD is associated with altered patterns of neuronal activation in adolescents with bipolar disorder performing a simple attention task.	/pubmed/16403183	Adler CM, Delbello MP, Mills NP, Schmithorst V, Holland S, Strakowski SM.	Bipolar Disord. 2005 Dec;7(6):577-88.	Bipolar Disord. 2005	PubMed	citation	PMID:16403183	pubmed	16403183	create date:2006/01/13 | first author:Adler CM
Preliminary evidence for persistent abnormalities in amygdala volumes in adolescents and young adults with bipolar disorder.	/pubmed/16403182	Blumberg HP, Fredericks C, Wang F, Kalmar JH, Spencer L, Papademetris X, Pittman B, Martin A, Peterson BS, Fulbright RK, Krystal JH.	Bipolar Disord. 2005 Dec;7(6):570-6.	Bipolar Disord. 2005	PubMed	citation	PMID:16403182	pubmed	16403182	create date:2006/01/13 | first author:Blumberg HP
Cortical gray matter differences identified by structural magnetic resonance imaging in pediatric bipolar disorder.	/pubmed/16403181	Frazier JA, Breeze JL, Makris N, Giuliano AS, Herbert MR, Seidman L, Biederman J, Hodge SM, Dieterich ME, Gerstein ED, Kennedy DN, Rauch SL, Cohen BM, Caviness VS.	Bipolar Disord. 2005 Dec;7(6):555-69.	Bipolar Disord. 2005	PubMed	citation	PMID:16403181	pubmed	16403181	create date:2006/01/13 | first author:Frazier JA
Declarative memory impairment in pediatric bipolar disorder.	/pubmed/16403180	Glahn DC, Bearden CE, Caetano S, Fonseca M, Najt P, Hunter K, Pliszka SR, Olvera RL, Soares JC.	Bipolar Disord. 2005 Dec;7(6):546-54.	Bipolar Disord. 2005	PubMed	citation	PMID:16403180	pubmed	16403180	create date:2006/01/13 | first author:Glahn DC
Using affect-modulated startle to study phenotypes of pediatric bipolar disorder.	/pubmed/16403179	Rich BA, Bhangoo RK, Vinton DT, Berghorst LH, Dickstein DP, Grillon C, Davidson RJ, Leibenluft E.	Bipolar Disord. 2005 Dec;7(6):536-45.	Bipolar Disord. 2005	PubMed	citation	PMID:16403179	pubmed	16403179	create date:2006/01/13 | first author:Rich BA
History of suicide attempts in pediatric bipolar disorder: factors associated with increased risk.	/pubmed/16403178	Goldstein TR, Birmaher B, Axelson D, Ryan ND, Strober MA, Gill MK, Valeri S, Chiappetta L, Leonard H, Hunt J, Bridge JA, Brent DA, Keller M.	Bipolar Disord. 2005 Dec;7(6):525-35.	Bipolar Disord. 2005	PubMed	citation	PMID:16403178	pubmed	16403178	create date:2006/01/13 | first author:Goldstein TR
The CBCL predicts DSM bipolar disorder in children: a receiver operating characteristic curve analysis.	/pubmed/16403177	Faraone SV, Althoff RR, Hudziak JJ, Monuteaux M, Biederman J.	Bipolar Disord. 2005 Dec;7(6):518-24.	Bipolar Disord. 2005	PubMed	citation	PMID:16403177	pubmed	16403177	create date:2006/01/13 | first author:Faraone SV
Comparing diagnostic checklists for pediatric bipolar disorder in academic and community mental health settings.	/pubmed/16403176	Youngstrom E, Meyers O, Demeter C, Youngstrom J, Morello L, Piiparinen R, Feeny N, Calabrese JR, Findling RL.	Bipolar Disord. 2005 Dec;7(6):507-17.	Bipolar Disord. 2005	PubMed	citation	PMID:16403176	pubmed	16403176	create date:2006/01/13 | first author:Youngstrom E
Bipolar disorder in children and adolescents: international perspective on epidemiology and phenomenology.	/pubmed/16403175	Soutullo CA, Chang KD, Díez-Suárez A, Figueroa-Quintana A, Escamilla-Canales I, Rapado-Castro M, Ortuño F.	Bipolar Disord. 2005 Dec;7(6):497-506. Review.	Bipolar Disord. 2005	PubMed	citation	PMID:16403175	pubmed	16403175	create date:2006/01/13 | first author:Soutullo CA
Review and meta-analysis of the phenomenology and clinical characteristics of mania in children and adolescents.	/pubmed/16403174	Kowatch RA, Youngstrom EA, Danielyan A, Findling RL.	Bipolar Disord. 2005 Dec;7(6):483-96. Review.	Bipolar Disord. 2005	PubMed	citation	PMID:16403174	pubmed	16403174	create date:2006/01/13 | first author:Kowatch RA
An emotional Stroop functional MRI study of euthymic bipolar disorder.	/pubmed/16225562	Malhi GS, Lagopoulos J, Sachdev PS, Ivanovski B, Shnier R.	Bipolar Disord. 2005;7 Suppl 5:58-69.	Bipolar Disord. 2005	PubMed	citation	PMID:16225562	pubmed	16225562	create date:2005/10/18 | first author:Malhi GS
A positron emission tomography study of the effects of treatment with valproate on brain 5-HT2A receptors in acute mania.	/pubmed/16225561	Yatham LN, Liddle PF, Lam RW, Adam MJ, Solomons K, Chinnapalli M, Ruth TJ.	Bipolar Disord. 2005;7 Suppl 5:53-7.	Bipolar Disord. 2005	PubMed	citation	PMID:16225561	pubmed	16225561	create date:2005/10/18 | first author:Yatham LN
Executive functioning and theory of mind in euthymic bipolar disorder.	/pubmed/16225560	Olley AL, Malhi GS, Bachelor J, Cahill CM, Mitchell PB, Berk M.	Bipolar Disord. 2005;7 Suppl 5:43-52.	Bipolar Disord. 2005	PubMed	citation	PMID:16225560	pubmed	16225560	create date:2005/10/18 | first author:Olley AL
Oxcarbazepine add-on in the treatment of refractory bipolar disorder.	/pubmed/16225559	Pratoomsri W, Yatham LN, Sohn CH, Solomons K, Lam RW.	Bipolar Disord. 2005;7 Suppl 5:37-42.	Bipolar Disord. 2005	PubMed	citation	PMID:16225559	pubmed	16225559	create date:2005/10/18 | first author:Pratoomsri W
Stabilizing the stabilizer: group psychoeducation enhances the stability of serum lithium levels.	/pubmed/16225558	Colom F, Vieta E, Sánchez-Moreno J, Martínez-Arán A, Reinares M, Goikolea JM, Scott J.	Bipolar Disord. 2005;7 Suppl 5:32-6.	Bipolar Disord. 2005	PubMed	citation	PMID:16225558	pubmed	16225558	create date:2005/10/18 | first author:Colom F
Identifying and improving non-adherence in bipolar disorders.	/pubmed/16225557	Colom F, Vieta E, Tacchi MJ, Sánchez-Moreno J, Scott J.	Bipolar Disord. 2005;7 Suppl 5:24-31. Review.	Bipolar Disord. 2005	PubMed	citation	PMID:16225557	pubmed	16225557	create date:2005/10/18 | first author:Colom F
Newer treatment studies for bipolar depression.	/pubmed/16225556	Gao K, Calabrese JR.	Bipolar Disord. 2005;7 Suppl 5:13-23. Review.	Bipolar Disord. 2005	PubMed	citation	PMID:16225556	pubmed	16225556	create date:2005/10/18 | first author:Gao K
Benefits and limitations of antidepressants and traditional mood stabilizers for treatment of bipolar depression.	/pubmed/16225555	Goldberg JF, Nassir Ghaemi S.	Bipolar Disord. 2005;7 Suppl 5:3-12. Review.	Bipolar Disord. 2005	PubMed	citation	PMID:16225555	pubmed	16225555	create date:2005/10/18 | first author:Goldberg JF
Zotepine loading in acute and severely manic patients: a pilot study.	/pubmed/16176441	Amann B, Sterr A, Mergl R, Dittmann S, Seemüller F, Dobmeier M, Orth M, Schaefer M, Grunze H.	Bipolar Disord. 2005 Oct;7(5):471-6.	Bipolar Disord. 2005	PubMed	citation	PMID:16176441	pubmed	16176441	create date:2005/09/24 | first author:Amann B
Gender differences in bipolar disorder: retrospective data from the first 500 STEP-BD participants.	/pubmed/16176440	Baldassano CF, Marangell LB, Gyulai L, Ghaemi SN, Joffe H, Kim DR, Sagduyu K, Truman CJ, Wisniewski SR, Sachs GS, Cohen LS.	Bipolar Disord. 2005 Oct;7(5):465-70.	Bipolar Disord. 2005	PubMed	citation	PMID:16176440	pubmed	16176440	create date:2005/09/24 | first author:Baldassano CF
Toward a clinical delineation of dysphoric hypomania - operational and conceptual dilemmas.	/pubmed/16176439	Akiskal HS, Benazzi F.	Bipolar Disord. 2005 Oct;7(5):456-64.	Bipolar Disord. 2005	PubMed	citation	PMID:16176439	pubmed	16176439	create date:2005/09/24 | first author:Akiskal HS
Reductions in cholesterol and synaptic markers in association cortex in mood disorders.	/pubmed/16176438	Beasley CL, Honer WG, Bergmann K, Falkai P, Lütjohann D, Bayer TA.	Bipolar Disord. 2005 Oct;7(5):449-55.	Bipolar Disord. 2005	PubMed	citation	PMID:16176438	pubmed	16176438	create date:2005/09/24 | first author:Beasley CL
Rapid mood switching and suicidality in familial bipolar disorder.	/pubmed/16176437	MacKinnon DF, Potash JB, McMahon FJ, Simpson SG, Depaulo JR Jr, Zandi PP; National Institutes of Mental Health Bipolar Disorder Genetics Initiative.	Bipolar Disord. 2005 Oct;7(5):441-8.	Bipolar Disord. 2005	PubMed	citation	PMID:16176437	pubmed	16176437	create date:2005/09/24 | first author:MacKinnon DF
Burden and marital and sexual satisfaction in the partners of bipolar patients.	/pubmed/16176436	Lam D, Donaldson C, Brown Y, Malliaris Y.	Bipolar Disord. 2005 Oct;7(5):431-40.	Bipolar Disord. 2005	PubMed	citation	PMID:16176436	pubmed	16176436	create date:2005/09/24 | first author:Lam D
Metabolic syndrome in bipolar disorder: findings from the Bipolar Disorder Center for Pennsylvanians.	/pubmed/16176435	Fagiolini A, Frank E, Scott JA, Turkin S, Kupfer DJ.	Bipolar Disord. 2005 Oct;7(5):424-30.	Bipolar Disord. 2005	PubMed	citation	PMID:16176435	pubmed	16176435	create date:2005/09/24 | first author:Fagiolini A
Should bipolar disorder be viewed as manic disorder? Implications for bipolar depression.	/pubmed/16176434	Schweitzer I, Maguire K, Ng Ch.	Bipolar Disord. 2005 Oct;7(5):418-23. Review.	Bipolar Disord. 2005	PubMed	citation	PMID:16176434	pubmed	16176434	create date:2005/09/24 | first author:Schweitzer I
Which clinical factors predict response to prophylactic lithium? A systematic review for bipolar disorders.	/pubmed/16176433	Kleindienst N, Engel R, Greil W.	Bipolar Disord. 2005 Oct;7(5):404-17. Review.	Bipolar Disord. 2005	PubMed	citation	PMID:16176433	pubmed	16176433	create date:2005/09/24 | first author:Kleindienst N
Neuroanatomical abnormalities as risk factors for bipolar disorder.	/pubmed/16176432	Hajek T, Carrey N, Alda M.	Bipolar Disord. 2005 Oct;7(5):393-403. Review.	Bipolar Disord. 2005	PubMed	citation	PMID:16176432	pubmed	16176432	create date:2005/09/24 | first author:Hajek T
Genotype A1/A2 associated with neuroleptic malignant syndrome.	/pubmed/16026494	Del Tacca M, Lattanzi L, Lastella M, Di Paolo A, Mungai F, Danesi R, Menichetti F, Dell'osso L, Cassano GB.	Bipolar Disord. 2005 Aug;7(4):390-1. No abstract available.	Bipolar Disord. 2005	PubMed	citation	PMID:16026494	pubmed	16026494	create date:2005/07/20 | first author:Del Tacca M
Evidence that the immunopathogenic mechanism of lithium-induced psoriasis differs from that of regular psoriasis.	/pubmed/16026493	Knijff EM, Kupka RW, Ruwhof C, Breunis MN, Prens EP, Nolen WA, Drexhage HA.	Bipolar Disord. 2005 Aug;7(4):388-9. No abstract available.	Bipolar Disord. 2005	PubMed	citation	PMID:16026493	pubmed	16026493	create date:2005/07/20 | first author:Knijff EM
Re-evaluation of randomized control trials of lithium monotherapy: a cohort effect.	/pubmed/16026492	Deshauer D, Fergusson D, Duffy A, Albuquerque J, Grof P.	Bipolar Disord. 2005 Aug;7(4):382-7.	Bipolar Disord. 2005	PubMed	citation	PMID:16026492	pubmed	16026492	create date:2005/07/20 | first author:Deshauer D
Patterns of alcohol consumption in bipolar patients comorbid for alcohol abuse or dependence.	/pubmed/16026491	McKowen JW, Frye MA, Altshuler LL, Gitlin MJ.	Bipolar Disord. 2005 Aug;7(4):377-81.	Bipolar Disord. 2005	PubMed	citation	PMID:16026491	pubmed	16026491	create date:2005/07/20 | first author:McKowen JW
Clinical correlates and significance of separation anxiety in patients with bipolar disorder.	/pubmed/16026490	Pini S, Abelli M, Mauri M, Muti M, Iazzetta P, Banti S, Cassano GB.	Bipolar Disord. 2005 Aug;7(4):370-6.	Bipolar Disord. 2005	PubMed	citation	PMID:16026490	pubmed	16026490	create date:2005/07/20 | first author:Pini S
Evidence for orbitofrontal pathology in bipolar disorder and major depression, but not in schizophrenia.	/pubmed/16026489	Cotter D, Hudson L, Landau S.	Bipolar Disord. 2005 Aug;7(4):358-69.	Bipolar Disord. 2005	PubMed	citation	PMID:16026489	pubmed	16026489	create date:2005/07/20 | first author:Cotter D
Increased risk of hyperthyroidism among patients hospitalized with bipolar disorder.	/pubmed/16026488	Thomsen AF, Kessing LV.	Bipolar Disord. 2005 Aug;7(4):351-7.	Bipolar Disord. 2005	PubMed	citation	PMID:16026488	pubmed	16026488	create date:2005/07/20 | first author:Thomsen AF
Five-year prospective outcome of psychopathology in the adolescent offspring of bipolar parents.	/pubmed/16026487	Hillegers MH, Reichart CG, Wals M, Verhulst FC, Ormel J, Nolen WA.	Bipolar Disord. 2005 Aug;7(4):344-50.	Bipolar Disord. 2005	PubMed	citation	PMID:16026487	pubmed	16026487	create date:2005/07/20 | first author:Hillegers MH
Psychotic features in borderline patients: is there a connection to mood dysregulation?	/pubmed/16026486	Benvenuti A, Rucci P, Ravani L, Gonnelli C, Frank E, Balestrieri M, Sbrana A, Dell'osso L, Cassano GB.	Bipolar Disord. 2005 Aug;7(4):338-43.	Bipolar Disord. 2005	PubMed	citation	PMID:16026486	pubmed	16026486	create date:2005/07/20 | first author:Benvenuti A
The epidemiology of bipolar disorder: sociodemographic, disability and service utilization data from the Australian National Study of Low Prevalence (Psychotic) Disorders.	/pubmed/16026485	Morgan VA, Mitchell PB, Jablensky AV.	Bipolar Disord. 2005 Aug;7(4):326-37.	Bipolar Disord. 2005	PubMed	citation	PMID:16026485	pubmed	16026485	create date:2005/07/20 | first author:Morgan VA
Safety and tolerability of emerging pharmacological treatments for bipolar disorder.	/pubmed/16026484	Dunner DL.	Bipolar Disord. 2005 Aug;7(4):307-25. Review.	Bipolar Disord. 2005	PubMed	citation	PMID:16026484	pubmed	16026484	create date:2005/07/20 | first author:Dunner DL
Title	URL	Description	Details	ShortDetails	Resource	Type	Identifiers	Db	EntrezUID	Properties
CANMAT guidelines for bipolar disorder: a commentary from South America.	/pubmed/15952962	Kapczinski F, Gentil V.	Bipolar Disord. 2005;7 Suppl 3:87-8. No abstract available.	Bipolar Disord. 2005	PubMed	citation	PMID:15952962	pubmed	15952962	create date:2005/06/15 | first author:Kapczinski F
Australasian commentary on CANMAT guidelines for treatment of bipolar disorder.	/pubmed/15952961	Berk M, Shin Shah I, Andrade C, Joyce P, Tiebang L, Ha KS.	Bipolar Disord. 2005;7 Suppl 3:83-6. No abstract available.	Bipolar Disord. 2005	PubMed	citation	PMID:15952961	pubmed	15952961	create date:2005/06/15 | first author:Berk M
CANMAT guidelines for bipolar disorder: commentary from the African perspective.	/pubmed/15952960	Segal J, Douki S.	Bipolar Disord. 2005;7 Suppl 3:77-82. No abstract available.	Bipolar Disord. 2005	PubMed	citation	PMID:15952960	pubmed	15952960	create date:2005/06/15 | first author:Segal J
A European perspective on the Canadian guidelines for bipolar disorder.	/pubmed/15952959	Vieta E, Nolen WA, Grunze H, Licht RW, Goodwin G.	Bipolar Disord. 2005;7 Suppl 3:73-6. No abstract available.	Bipolar Disord. 2005	PubMed	citation	PMID:15952959	pubmed	15952959	create date:2005/06/15 | first author:Vieta E
A US perspective of the CANMAT bipolar guidelines.	/pubmed/15952958	Calabrese JR, Keck PE Jr, Bowden CL, Ketter TA, Sachs G, Findling RL, Sajatovic M.	Bipolar Disord. 2005;7 Suppl 3:70-2. No abstract available.	Bipolar Disord. 2005	PubMed	citation	PMID:15952958	pubmed	15952958	create date:2005/06/15 | first author:Calabrese JR
Canadian Network for Mood and Anxiety Treatments (CANMAT) guidelines for the management of patients with bipolar disorder: consensus and controversies.	/pubmed/15952957	Yatham LN, Kennedy SH, O'Donovan C, Parikh S, MacQueen G, McIntyre R, Sharma V, Silverstone P, Alda M, Baruch P, Beaulieu S, Daigneault A, Milev R, Young LT, Ravindran A, Schaffer A, Connolly M, Gorman CP; Canadian Network for Mood and Anxiety Treatments.	Bipolar Disord. 2005;7 Suppl 3:5-69. Review.	Bipolar Disord. 2005	PubMed	citation	PMID:15952957	pubmed	15952957	create date:2005/06/15 | first author:Yatham LN
Bipolar depression: a new role for atypical antipsychotics?	/pubmed/15948765	Keck PE Jr.	Bipolar Disord. 2005;7 Suppl 4:34-40. Review.	Bipolar Disord. 2005	PubMed	citation	PMID:15948765	pubmed	15948765	create date:2005/06/14 | first author:Keck PE Jr
Atypical antipsychotics: newer options for mania and maintenance therapy.	/pubmed/15948764	Vieta E, Goikolea JM.	Bipolar Disord. 2005;7 Suppl 4:21-33. Review.	Bipolar Disord. 2005	PubMed	citation	PMID:15948764	pubmed	15948764	create date:2005/06/14 | first author:Vieta E
Translating knowledge of genetics and pharmacology into improving everyday practice.	/pubmed/15948763	Yatham LN.	Bipolar Disord. 2005;7 Suppl 4:13-20. Review.	Bipolar Disord. 2005	PubMed	citation	PMID:15948763	pubmed	15948763	create date:2005/06/14 | first author:Yatham LN
The mood spectrum: improving the diagnosis of bipolar disorder.	/pubmed/15948762	Angst J, Cassano G.	Bipolar Disord. 2005;7 Suppl 4:4-12. Review.	Bipolar Disord. 2005	PubMed	citation	PMID:15948762	pubmed	15948762	create date:2005/06/14 | first author:Angst J
Sixth International Conference on Bipolar Disorder, 16-18 June 2005, Pittsburgh, Pennsylvania, USA. Abstracts.	/pubmed/15938699	[No authors listed]	Bipolar Disord. 2005;7 Suppl 2:15-117. No abstract available.	Bipolar Disord. 2005	PubMed	citation	PMID:15938699	pubmed	15938699	create date:2005/06/09
A psychotic episode associated with the Atkins diet in a patient with bipolar disorder.	/pubmed/15898971	Junig JT, Lehrmann JA.	Bipolar Disord. 2005 Jun;7(3):305-6. No abstract available.	Bipolar Disord. 2005	PubMed	citation	PMID:15898971	pubmed	15898971	create date:2005/05/19 | first author:Junig JT
Gabapentin withdrawal syndrome in the presence of a taper.	/pubmed/15898970	Tran KT, Hranicky D, Lark T, Jacob Nj.	Bipolar Disord. 2005 Jun;7(3):302-4.	Bipolar Disord. 2005	PubMed	citation	PMID:15898970	pubmed	15898970	create date:2005/05/19 | first author:Tran KT
Bipolar affective disorder in a male with a deletion of Y chromosome -- a case report.	/pubmed/15898969	Olajossy M, Olajossy-Hilkesberger L, Tkaczuk-Włach J.	Bipolar Disord. 2005 Jun;7(3):298-301.	Bipolar Disord. 2005	PubMed	citation	PMID:15898969	pubmed	15898969	create date:2005/05/19 | first author:Olajossy M
Hashimoto's encephalopathy presenting with bipolar affective disorder.	/pubmed/15898968	Müssig K, Bartels M, Gallwitz B, Leube D, Häring HU, Kircher T.	Bipolar Disord. 2005 Jun;7(3):292-7.	Bipolar Disord. 2005	PubMed	citation	PMID:15898968	pubmed	15898968	create date:2005/05/19 | first author:Müssig K
Clinical correlates of current level of functioning in primary care-treated bipolar patients.	/pubmed/15898967	Hajek T, Slaney C, Garnham J, Ruzickova M, Passmore M, Alda M.	Bipolar Disord. 2005 Jun;7(3):286-91.	Bipolar Disord. 2005	PubMed	citation	PMID:15898967	pubmed	15898967	create date:2005/05/19 | first author:Hajek T
Functional impairment in the remission phase of bipolar disorder.	/pubmed/15898966	Fagiolini A, Kupfer DJ, Masalehdan A, Scott JA, Houck PR, Frank E.	Bipolar Disord. 2005 Jun;7(3):281-5.	Bipolar Disord. 2005	PubMed	citation	PMID:15898966	pubmed	15898966	create date:2005/05/19 | first author:Fagiolini A
Drug-drug interactions as a determinant of elevated lithium serum levels in daily clinical practice.	/pubmed/15898965	Wilting I, Movig KL, Moolenaar M, Hekster YA, Brouwers JR, Heerdink ER, Nolen WA, Egberts AC.	Bipolar Disord. 2005 Jun;7(3):274-80.	Bipolar Disord. 2005	PubMed	citation	PMID:15898965	pubmed	15898965	create date:2005/05/19 | first author:Wilting I
Divalproex sodium for pediatric mixed mania: a 6-month prospective trial.	/pubmed/15898964	Pavuluri MN, Henry DB, Carbray JA, Naylor MW, Janicak PG.	Bipolar Disord. 2005 Jun;7(3):266-73.	Bipolar Disord. 2005	PubMed	citation	PMID:15898964	pubmed	15898964	create date:2005/05/19 | first author:Pavuluri MN
GSK-3 activity in neocortical cells is inhibited by lithium but not carbamazepine or valproic acid.	/pubmed/15898963	Jonathan Ryves W, Dalton EC, Harwood AJ, Williams RS.	Bipolar Disord. 2005 Jun;7(3):260-5.	Bipolar Disord. 2005	PubMed	citation	PMID:15898963	pubmed	15898963	create date:2005/05/19 | first author:Jonathan Ryves W
Reproductive function and risk for PCOS in women treated for bipolar disorder.	/pubmed/15898962	Rasgon NL, Altshuler LL, Fairbanks L, Elman S, Bitran J, Labarca R, Saad M, Kupka R, Nolen WA, Frye MA, Suppes T, McElroy SL, Keck PE Jr, Leverich G, Grunze H, Walden J, Post R, Mintz J.	Bipolar Disord. 2005 Jun;7(3):246-59.	Bipolar Disord. 2005	PubMed	citation	PMID:15898962	pubmed	15898962	create date:2005/05/19 | first author:Rasgon NL
Pathways to care for patients with bipolar disorder.	/pubmed/15898961	Bhugra D, Flick GR.	Bipolar Disord. 2005 Jun;7(3):236-45. Review.	Bipolar Disord. 2005	PubMed	citation	PMID:15898961	pubmed	15898961	create date:2005/05/19 | first author:Bhugra D
Neuropsychological dysfunction in bipolar affective disorder: a critical opinion.	/pubmed/15898960	Savitz J, Solms M, Ramesar R.	Bipolar Disord. 2005 Jun;7(3):216-35. Review.	Bipolar Disord. 2005	PubMed	citation	PMID:15898960	pubmed	15898960	create date:2005/05/19 | first author:Savitz J
Pharmacotherapy of bipolar mixed states.	/pubmed/15898959	Krüger S, Trevor Young L, Bräunig P.	Bipolar Disord. 2005 Jun;7(3):205-15. Review.	Bipolar Disord. 2005	PubMed	citation	PMID:15898959	pubmed	15898959	create date:2005/05/19 | first author:Krüger S
Barriers to the effective management of bipolar disorder: a survey of psychiatrists based in the UK and USA.	/pubmed/15762867	Chengappa KR, Williams P.	Bipolar Disord. 2005;7 Suppl 1:38-42.	Bipolar Disord. 2005	PubMed	citation	PMID:15762867	pubmed	15762867	create date:2005/03/15 | first author:Chengappa KR
The burden on informal caregivers of people with bipolar disorder.	/pubmed/15762866	Ogilvie AD, Morant N, Goodwin GM.	Bipolar Disord. 2005;7 Suppl 1:25-32. Review.	Bipolar Disord. 2005	PubMed	citation	PMID:15762866	pubmed	15762866	create date:2005/03/15 | first author:Ogilvie AD
Women are not the same as men: specific clinical issues for female patients with bipolar disorder.	/pubmed/15762865	Curtis V.	Bipolar Disord. 2005;7 Suppl 1:16-24. Review.	Bipolar Disord. 2005	PubMed	citation	PMID:15762865	pubmed	15762865	create date:2005/03/15 | first author:Curtis V
Assessment tools for screening and monitoring bipolar disorder.	/pubmed/15762864	Baldassano CF.	Bipolar Disord. 2005;7 Suppl 1:8-15. Review.	Bipolar Disord. 2005	PubMed	citation	PMID:15762864	pubmed	15762864	create date:2005/03/15 | first author:Baldassano CF
Characterizing barriers, challenges and unmet needs in the management of bipolar disorder.	/pubmed/15762863	Chengappa KR, Goodwin GM.	Bipolar Disord. 2005;7 Suppl 1:5-7. No abstract available.	Bipolar Disord. 2005	PubMed	citation	PMID:15762863	pubmed	15762863	create date:2005/03/15 | first author:Chengappa KR
An investigation of prepulse inhibition in pediatric bipolar disorder.	/pubmed/15762862	Rich BA, Vinton D, Grillon C, Bhangoo RK, Leibenluft E.	Bipolar Disord. 2005 Apr;7(2):198-203.	Bipolar Disord. 2005	PubMed	citation	PMID:15762862	pubmed	15762862	create date:2005/03/15 | first author:Rich BA
Acute treatment outcomes in patients with bipolar I disorder and co-morbid borderline personality disorder receiving medication and psychotherapy.	/pubmed/15762861	Swartz HA, Pilkonis PA, Frank E, Proietti JM, Scott J.	Bipolar Disord. 2005 Apr;7(2):192-7.	Bipolar Disord. 2005	PubMed	citation	PMID:15762861	pubmed	15762861	create date:2005/03/15 | first author:Swartz HA
Quality of life and its correlates in patients with dual diagnosis of bipolar affective disorder and substance dependence.	/pubmed/15762860	Singh J, Mattoo SK, Sharan P, Basu D.	Bipolar Disord. 2005 Apr;7(2):187-91.	Bipolar Disord. 2005	PubMed	citation	PMID:15762860	pubmed	15762860	create date:2005/03/15 | first author:Singh J
Actigraphic assessment of circadian activity and sleep patterns in bipolar disorder.	/pubmed/15762859	Jones SH, Hare DJ, Evershed K.	Bipolar Disord. 2005 Apr;7(2):176-86.	Bipolar Disord. 2005	PubMed	citation	PMID:15762859	pubmed	15762859	create date:2005/03/15 | first author:Jones SH
Spontaneous and directed application of verbal learning strategies in bipolar disorder and obsessive-compulsive disorder.	/pubmed/15762858	Deckersbach T, Savage CR, Dougherty DD, Bohne A, Loh R, Nierenberg A, Sachs G, Rauch SL.	Bipolar Disord. 2005 Apr;7(2):166-75.	Bipolar Disord. 2005	PubMed	citation	PMID:15762858	pubmed	15762858	create date:2005/03/15 | first author:Deckersbach T
Quality of life for patients with bipolar disorder: relationship with clinical and demographic variables.	/pubmed/15762857	Sierra P, Livianos L, Rojo L.	Bipolar Disord. 2005 Apr;7(2):159-65.	Bipolar Disord. 2005	PubMed	citation	PMID:15762857	pubmed	15762857	create date:2005/03/15 | first author:Sierra P
Developmental abnormalities in striatum in young bipolar patients: a preliminary study.	/pubmed/15762856	Sanches M, Roberts RL, Sassi RB, Axelson D, Nicoletti M, Brambilla P, Hatch JP, Keshavan MS, Ryan ND, Birmaher B, Soares JC.	Bipolar Disord. 2005 Apr;7(2):153-8.	Bipolar Disord. 2005	PubMed	citation	PMID:15762856	pubmed	15762856	create date:2005/03/15 | first author:Sanches M
Expression of mitochondria-related genes in lymphoblastoid cells from patients with bipolar disorder.	/pubmed/15762855	Washizuka S, Kakiuchi C, Mori K, Tajima O, Akiyama T, Kato T.	Bipolar Disord. 2005 Apr;7(2):146-52.	Bipolar Disord. 2005	PubMed	citation	PMID:15762855	pubmed	15762855	create date:2005/03/15 | first author:Washizuka S
Hallucinations in bipolar disorder: characteristics and comparison to unipolar depression and schizophrenia.	/pubmed/15762854	Baethge C, Baldessarini RJ, Freudenthal K, Streeruwitz A, Bauer M, Bschor T.	Bipolar Disord. 2005 Apr;7(2):136-45.	Bipolar Disord. 2005	PubMed	citation	PMID:15762854	pubmed	15762854	create date:2005/03/15 | first author:Baethge C
Use of mental health and primary care services by caregivers of patients with bipolar disorder: a preliminary study.	/pubmed/15762853	Perlick DA, Hohenstein JM, Clarkin JF, Kaczynski R, Rosenheck RA.	Bipolar Disord. 2005 Apr;7(2):126-35.	Bipolar Disord. 2005	PubMed	citation	PMID:15762853	pubmed	15762853	create date:2005/03/15 | first author:Perlick DA
Gender differences in bipolar disorder: age of onset, course, comorbidity, and symptom presentation.	/pubmed/15762852	Kawa I, Carter JD, Joyce PR, Doughty CJ, Frampton CM, Wells JE, Walsh AE, Olds RJ.	Bipolar Disord. 2005 Apr;7(2):119-25.	Bipolar Disord. 2005	PubMed	citation	PMID:15762852	pubmed	15762852	create date:2005/03/15 | first author:Kawa I
Age at onset in bipolar affective disorders: a review.	/pubmed/15762851	Leboyer M, Henry C, Paillere-Martinot ML, Bellivier F.	Bipolar Disord. 2005 Apr;7(2):111-8. Review.	Bipolar Disord. 2005	PubMed	citation	PMID:15762851	pubmed	15762851	create date:2005/03/15 | first author:Leboyer M
Postnatal euphoria: are 'the highs' an indicator of bipolarity?	/pubmed/15762850	Heron J, Craddock N, Jones I.	Bipolar Disord. 2005 Apr;7(2):103-10. Review.	Bipolar Disord. 2005	PubMed	citation	PMID:15762850	pubmed	15762850	create date:2005/03/15 | first author:Heron J
Dark therapy for mania: a pilot study.	/pubmed/15654938	Barbini B, Benedetti F, Colombo C, Dotoli D, Bernasconi A, Cigala-Fulgosi M, Florita M, Smeraldi E.	Bipolar Disord. 2005 Feb;7(1):98-101.	Bipolar Disord. 2005	PubMed	citation	PMID:15654938	pubmed	15654938	create date:2005/01/19 | first author:Barbini B
Clinical, psychosocial, and treatment differences in minority patients with bipolar disorder.	/pubmed/15654937	Kilbourne AM, Bauer MS, Pincus H, Williford WO, Kirk GF, Beresford T; Veterans Administration (VA) Cooperative Study #430 Team.	Bipolar Disord. 2005 Feb;7(1):89-97.	Bipolar Disord. 2005	PubMed	citation	PMID:15654937	pubmed	15654937	create date:2005/01/19 | first author:Kilbourne AM
African-American participants in a bipolar disorder registry: clinical and treatment characteristics.	/pubmed/15654936	Kupfer DJ, Frank E, Grochocinski VJ, Houck PR, Brown C.	Bipolar Disord. 2005 Feb;7(1):82-8.	Bipolar Disord. 2005	PubMed	citation	PMID:15654936	pubmed	15654936	create date:2005/01/19 | first author:Kupfer DJ
Increased risk for pulmonary embolism in patients with bipolar disorder.	/pubmed/15654935	Strudsholm U, Johannessen L, Foldager L, Munk-Jørgensen P.	Bipolar Disord. 2005 Feb;7(1):77-81.	Bipolar Disord. 2005	PubMed	citation	PMID:15654935	pubmed	15654935	create date:2005/01/19 | first author:Strudsholm U
Recovery and functional outcomes following olanzapine treatment for bipolar I mania.	/pubmed/15654934	Chengappa KN, Hennen J, Baldessarini RJ, Kupfer DJ, Yatham LN, Gershon S, Baker RW, Tohen M.	Bipolar Disord. 2005 Feb;7(1):68-76.	Bipolar Disord. 2005	PubMed	citation	PMID:15654934	pubmed	15654934	create date:2005/01/19 | first author:Chengappa KN
Neuropsychological deficits in adolescents with conduct disorder and comorbid bipolar disorder: a pilot study.	/pubmed/15654933	Olvera RL, Semrud-Clikeman M, Pliszka SR, O'Donnell L.	Bipolar Disord. 2005 Feb;7(1):57-67.	Bipolar Disord. 2005	PubMed	citation	PMID:15654933	pubmed	15654933	create date:2005/01/19 | first author:Olvera RL
Content-specificity of dysfunctional cognitions for patients with bipolar mania versus unipolar depression: a preliminary study.	/pubmed/15654932	Goldberg JF, Wenze SJ, Welker TM, Steer RA, Beck AT.	Bipolar Disord. 2005 Feb;7(1):49-56.	Bipolar Disord. 2005	PubMed	citation	PMID:15654932	pubmed	15654932	create date:2005/01/19 | first author:Goldberg JF
Interaction of calbindin D28k and inositol monophosphatase in human postmortem cortex: possible implications for bipolar disorder.	/pubmed/15654931	Shamir A, Elhadad N, Belmaker RH, Agam G.	Bipolar Disord. 2005 Feb;7(1):42-8.	Bipolar Disord. 2005	PubMed	citation	PMID:15654931	pubmed	15654931	create date:2005/01/19 | first author:Shamir A
Title	URL	Description	Details	ShortDetails	Resource	Type	Identifiers	Db	EntrezUID	Properties
Comparative analysis of the effects of four mood stabilizers in SH-SY5Y cells and in primary neurons.	/pubmed/15654930	Di Daniel E, Mudge AW, Maycox PR.	Bipolar Disord. 2005 Feb;7(1):33-41.	Bipolar Disord. 2005	PubMed	citation	PMID:15654930	pubmed	15654930	create date:2005/01/19 | first author:Di Daniel E
Psychological therapies for bipolar disorder: the role of model-driven approaches to therapy integration.	/pubmed/15654929	Jones SH, Sellwood W, McGovern J.	Bipolar Disord. 2005 Feb;7(1):22-32. Review.	Bipolar Disord. 2005	PubMed	citation	PMID:15654929	pubmed	15654929	create date:2005/01/19 | first author:Jones SH
Bipolar II disorder: a review.	/pubmed/15654928	Berk M, Dodd S.	Bipolar Disord. 2005 Feb;7(1):11-21. Review.	Bipolar Disord. 2005	PubMed	citation	PMID:15654928	pubmed	15654928	create date:2005/01/19 | first author:Berk M
Bipolar disorder and myo-inositol: a review of the magnetic resonance spectroscopy findings.	/pubmed/15654927	Silverstone PH, McGrath BM, Kim H.	Bipolar Disord. 2005 Feb;7(1):1-10. Review.	Bipolar Disord. 2005	PubMed	citation	PMID:15654927	pubmed	15654927	create date:2005/01/19 | first author:Silverstone PH
A functional MRI study of working memory task in euthymic bipolar disorder: evidence for task-specific dysfunction.	/pubmed/15541071	Monks PJ, Thompson JM, Bullmore ET, Suckling J, Brammer MJ, Williams SC, Simmons A, Giles N, Lloyd AJ, Harrison CL, Seal M, Murray RM, Ferrier IN, Young AH, Curtis VA.	Bipolar Disord. 2004 Dec;6(6):550-64.	Bipolar Disord. 2004	PubMed	citation	PMID:15541071	pubmed	15541071	create date:2004/11/16 | first author:Monks PJ
Changes in neuronal activation in patients with bipolar disorder during performance of a working memory task.	/pubmed/15541070	Adler CM, Holland SK, Schmithorst V, Tuchfarber MJ, Strakowski SM.	Bipolar Disord. 2004 Dec;6(6):540-9.	Bipolar Disord. 2004	PubMed	citation	PMID:15541070	pubmed	15541070	create date:2004/11/16 | first author:Adler CM
Bipolar depression: phenomenological overview and clinical characteristics.	/pubmed/15541069	Mitchell PB, Malhi GS.	Bipolar Disord. 2004 Dec;6(6):530-9. Review.	Bipolar Disord. 2004	PubMed	citation	PMID:15541069	pubmed	15541069	create date:2004/11/16 | first author:Mitchell PB
Rapid cycling bipolar disorder: historical overview and focus on emerging treatments.	/pubmed/15541068	Mackin P, Young AH.	Bipolar Disord. 2004 Dec;6(6):523-9. Review.	Bipolar Disord. 2004	PubMed	citation	PMID:15541068	pubmed	15541068	create date:2004/11/16 | first author:Mackin P
Guidelines for maintenance treatment of bipolar disorder: are there discrepancies between European and North American recommendations?	/pubmed/15541067	Vestergaard P.	Bipolar Disord. 2004 Dec;6(6):519-22. Review.	Bipolar Disord. 2004	PubMed	citation	PMID:15541067	pubmed	15541067	create date:2004/11/16 | first author:Vestergaard P
A collaborative approach to the treatment alliance in bipolar disorder.	/pubmed/15541066	Berk M, Berk L, Castle D.	Bipolar Disord. 2004 Dec;6(6):504-18. Review.	Bipolar Disord. 2004	PubMed	citation	PMID:15541066	pubmed	15541066	create date:2004/11/16 | first author:Berk M
The current status of psychological treatments in bipolar disorders: a systematic review of relapse prevention.	/pubmed/15541065	Scott J, Gutierrez MJ.	Bipolar Disord. 2004 Dec;6(6):498-503. Review.	Bipolar Disord. 2004	PubMed	citation	PMID:15541065	pubmed	15541065	create date:2004/11/16 | first author:Scott J
GAMIAN-Europe/BEAM survey II: cross-national analysis of unemployment, family history, treatment satisfaction and impact of the bipolar disorder on life style.	/pubmed/15541064	Morselli PL, Elgie R, Cesana BM.	Bipolar Disord. 2004 Dec;6(6):487-97.	Bipolar Disord. 2004	PubMed	citation	PMID:15541064	pubmed	15541064	create date:2004/11/16 | first author:Morselli PL
A perspective on the use of psychoeducation, cognitive-behavioral therapy and interpersonal therapy for bipolar patients.	/pubmed/15541063	Colom F, Vieta E.	Bipolar Disord. 2004 Dec;6(6):480-6. Review.	Bipolar Disord. 2004	PubMed	citation	PMID:15541063	pubmed	15541063	create date:2004/11/16 | first author:Colom F
Posttraumatic stress disorder in patients with bipolar disorder: a review of prevalence, correlates, and treatment strategies.	/pubmed/15541062	Otto MW, Perlman CA, Wernicke R, Reese HE, Bauer MS, Pollack MH.	Bipolar Disord. 2004 Dec;6(6):470-9. Review.	Bipolar Disord. 2004	PubMed	citation	PMID:15541062	pubmed	15541062	create date:2004/11/16 | first author:Otto MW
Demographic and diagnostic characteristics of the first 1000 patients enrolled in the Systematic Treatment Enhancement Program for Bipolar Disorder (STEP-BD).	/pubmed/15541061	Kogan JN, Otto MW, Bauer MS, Dennehy EB, Miklowitz DJ, Zhang HW, Ketter T, Rudorfer MV, Wisniewski SR, Thase ME, Calabrese J, Sachs GS; STEP-BD Investigators.	Bipolar Disord. 2004 Dec;6(6):460-9.	Bipolar Disord. 2004	PubMed	citation	PMID:15541061	pubmed	15541061	create date:2004/11/16 | first author:Kogan JN
Clinical nurse specialist care managers' time commitments in a disease-management program for bipolar disorder.	/pubmed/15541060	Glick HA, Kinosian B, McBride L, Williford WO, Bauer MS; CSP #430 Study Team.	Bipolar Disord. 2004 Dec;6(6):452-9.	Bipolar Disord. 2004	PubMed	citation	PMID:15541060	pubmed	15541060	create date:2004/11/16 | first author:Glick HA
The risk of harm in mania and the very early time course of improvement: important but neglected variables in treatment research.	/pubmed/15383142	Andrade C.	Bipolar Disord. 2004 Oct;6(5):446-7. No abstract available.	Bipolar Disord. 2004	PubMed	citation	PMID:15383142	pubmed	15383142	create date:2004/09/24 | first author:Andrade C
A case report of repetitive transcranial magnetic stimulation-induced mania.	/pubmed/15383141	Huang CC, Su TP, Shan IK.	Bipolar Disord. 2004 Oct;6(5):444-5. No abstract available.	Bipolar Disord. 2004	PubMed	citation	PMID:15383141	pubmed	15383141	create date:2004/09/24 | first author:Huang CC
Comorbidity of anorexia nervosa and bipolar disorder in early adolescence.	/pubmed/15383140	Moya T, Cordás TA, Lafer B.	Bipolar Disord. 2004 Oct;6(5):442-3. No abstract available.	Bipolar Disord. 2004	PubMed	citation	PMID:15383140	pubmed	15383140	create date:2004/09/24 | first author:Moya T
The problem of the treatment of bipolar-II depression.	/pubmed/15383139	Benazzi F.	Bipolar Disord. 2004 Oct;6(5):440-1. No abstract available.	Bipolar Disord. 2004	PubMed	citation	PMID:15383139	pubmed	15383139	create date:2004/09/24 | first author:Benazzi F
Lamotrigine therapy in treatment-resistant menstrually-related rapid cycling bipolar disorder: a case report.	/pubmed/15383138	Becker OV, Rasgon NL, Marsh WK, Glenn T, Ketter TA.	Bipolar Disord. 2004 Oct;6(5):435-9.	Bipolar Disord. 2004	PubMed	citation	PMID:15383138	pubmed	15383138	create date:2004/09/24 | first author:Becker OV
Acute treatment of bipolar depression with adjunctive zonisamide: a retrospective chart review.	/pubmed/15383137	Baldassano CF, Ghaemi SN, Chang A, Lyman A, Lipari M.	Bipolar Disord. 2004 Oct;6(5):432-4.	Bipolar Disord. 2004	PubMed	citation	PMID:15383137	pubmed	15383137	create date:2004/09/24 | first author:Baldassano CF
Do child psychiatrists in Germany diagnose bipolar disorders in children and adolescents? Results from a survey.	/pubmed/15383136	Meyer TD, Kossmann-Böhm S, Schlottke PF.	Bipolar Disord. 2004 Oct;6(5):426-31.	Bipolar Disord. 2004	PubMed	citation	PMID:15383136	pubmed	15383136	create date:2004/09/24 | first author:Meyer TD
Gender differences in the phenomenology of bipolar disorder.	/pubmed/15383135	Kessing LV.	Bipolar Disord. 2004 Oct;6(5):421-5.	Bipolar Disord. 2004	PubMed	citation	PMID:15383135	pubmed	15383135	create date:2004/09/24 | first author:Kessing LV
Adjunctive stimulant use in patients with bipolar disorder: treatment of residual depression and sedation.	/pubmed/15383134	Carlson PJ, Merlock MC, Suppes T.	Bipolar Disord. 2004 Oct;6(5):416-20.	Bipolar Disord. 2004	PubMed	citation	PMID:15383134	pubmed	15383134	create date:2004/09/24 | first author:Carlson PJ
Medication use patterns and 2-year outcome in first-admission bipolar disorder with psychotic features.	/pubmed/15383133	Craig TJ, Grossman S, Mojtabai R, Gibson PJ, Lavelle J, Carlson GA, Bromet EJ.	Bipolar Disord. 2004 Oct;6(5):406-15.	Bipolar Disord. 2004	PubMed	citation	PMID:15383133	pubmed	15383133	create date:2004/09/24 | first author:Craig TJ
The clinical characteristics of DSM-IV bipolar I and II disorders: baseline findings from the Jorvi Bipolar Study (JoBS).	/pubmed/15383132	Mantere O, Suominen K, Leppämäki S, Valtonen H, Arvilommi P, Isometsä E.	Bipolar Disord. 2004 Oct;6(5):395-405.	Bipolar Disord. 2004	PubMed	citation	PMID:15383132	pubmed	15383132	create date:2004/09/24 | first author:Mantere O
A prospective 4-5 year follow-up of juvenile onset bipolar disorder.	/pubmed/15383131	Jairam R, Srinath S, Girimaji SC, Seshadri SP.	Bipolar Disord. 2004 Oct;6(5):386-94.	Bipolar Disord. 2004	PubMed	citation	PMID:15383131	pubmed	15383131	create date:2004/09/24 | first author:Jairam R
Quality of life in patients with bipolar I depression: data from 920 patients.	/pubmed/15383130	Yatham LN, Lecrubier Y, Fieve RR, Davis KH, Harris SD, Krishnan AA.	Bipolar Disord. 2004 Oct;6(5):379-85.	Bipolar Disord. 2004	PubMed	citation	PMID:15383130	pubmed	15383130	create date:2004/09/24 | first author:Yatham LN
A pilot study of visual backward masking performance among affected versus unaffected offspring of parents with bipolar disorder.	/pubmed/15383129	MacQueen GM, Grof P, Alda M, Marriott M, Young LT, Duffy A.	Bipolar Disord. 2004 Oct;6(5):374-8.	Bipolar Disord. 2004	PubMed	citation	PMID:15383129	pubmed	15383129	create date:2004/09/24 | first author:MacQueen GM
Burden of general medical conditions among individuals with bipolar disorder.	/pubmed/15383128	Kilbourne AM, Cornelius JR, Han X, Pincus HA, Shad M, Salloum I, Conigliaro J, Haas GL.	Bipolar Disord. 2004 Oct;6(5):368-73.	Bipolar Disord. 2004	PubMed	citation	PMID:15383128	pubmed	15383128	create date:2004/09/24 | first author:Kilbourne AM
Bipolar disorder in older adults: a critical review.	/pubmed/15383127	Depp CA, Jeste DV.	Bipolar Disord. 2004 Oct;6(5):343-67. Review.	Bipolar Disord. 2004	PubMed	citation	PMID:15383127	pubmed	15383127	create date:2004/09/24 | first author:Depp CA
Successful rechallenge with slowly titrated lamotrigine after rash.	/pubmed/15225154	Manfredi G, Pacchiarotti I, Kotzalidis GD, Ruberto A, Girardi P, Tatarelli R.	Bipolar Disord. 2004 Aug;6(4):338-9. No abstract available.	Bipolar Disord. 2004	PubMed	citation	PMID:15225154	pubmed	15225154	create date:2004/07/01 | first author:Manfredi G
Treatment emergent affective switch: a controlled study.	/pubmed/15225153	Tamada RS, Issler CK, Amaral JA, Sachs GS, Lafer B.	Bipolar Disord. 2004 Aug;6(4):333-7.	Bipolar Disord. 2004	PubMed	citation	PMID:15225153	pubmed	15225153	create date:2004/07/01 | first author:Tamada RS
Response to clozapine of rapid cycling versus non-cycling patients with a history of mania.	/pubmed/15225152	Suppes T, Ozcan ME, Carmody T.	Bipolar Disord. 2004 Aug;6(4):329-32.	Bipolar Disord. 2004	PubMed	citation	PMID:15225152	pubmed	15225152	create date:2004/07/01 | first author:Suppes T
MMPI as a measure of subthreshold and residual psychopathology among the offspring of lithium responsive and non-responsive bipolar parents.	/pubmed/15225151	Demidenko N, Grof P, Alda M, Deshauer D, Duffy A.	Bipolar Disord. 2004 Aug;6(4):323-8.	Bipolar Disord. 2004	PubMed	citation	PMID:15225151	pubmed	15225151	create date:2004/07/01 | first author:Demidenko N
Neurocognitive function in unaffected first-degree relatives of patients with bipolar disorder: a preliminary report.	/pubmed/15225150	Ferrier IN, Chowdhury R, Thompson JM, Watson S, Young AH.	Bipolar Disord. 2004 Aug;6(4):319-22.	Bipolar Disord. 2004	PubMed	citation	PMID:15225150	pubmed	15225150	create date:2004/07/01 | first author:Ferrier IN
The prevalence of the metabolic syndrome in patients with schizoaffective disorder--bipolar subtype.	/pubmed/15225149	Basu R, Brar JS, Chengappa KN, John V, Parepally H, Gershon S, Schlicht P, Kupfer DJ.	Bipolar Disord. 2004 Aug;6(4):314-8.	Bipolar Disord. 2004	PubMed	citation	PMID:15225149	pubmed	15225149	create date:2004/07/01 | first author:Basu R
Pediatric bipolar disorder: phenomenology and course of illness.	/pubmed/15225148	Faedda GL, Baldessarini RJ, Glovinsky IP, Austin NB.	Bipolar Disord. 2004 Aug;6(4):305-13.	Bipolar Disord. 2004	PubMed	citation	PMID:15225148	pubmed	15225148	create date:2004/07/01 | first author:Faedda GL
Community-based care for youths with early and very-early onset bipolar I disorder.	/pubmed/15225147	Jerrell JM, Shugart MA.	Bipolar Disord. 2004 Aug;6(4):299-304.	Bipolar Disord. 2004	PubMed	citation	PMID:15225147	pubmed	15225147	create date:2004/07/01 | first author:Jerrell JM
Psychoeducation in bipolar patients with comorbid personality disorders.	/pubmed/15225146	Colom F, Vieta E, Sánchez-Moreno J, Martínez-Arán A, Torrent C, Reinares M, Goikolea JM, Benabarre A, Comes M.	Bipolar Disord. 2004 Aug;6(4):294-8.	Bipolar Disord. 2004	PubMed	citation	PMID:15225146	pubmed	15225146	create date:2004/07/01 | first author:Colom F
Perception of facial expressions of emotion in bipolar disorder.	/pubmed/15225145	Venn HR, Gray JM, Montagne B, Murray LK, Michael Burt D, Frigerio E, Perrett DI, Young AH.	Bipolar Disord. 2004 Aug;6(4):286-93.	Bipolar Disord. 2004	PubMed	citation	PMID:15225145	pubmed	15225145	create date:2004/07/01 | first author:Venn HR
Cognitive generation of affect in hypomania: an fMRI study.	/pubmed/15225144	Malhi GS, Lagopoulos J, Sachdev P, Mitchell PB, Ivanovski B, Parker GB.	Bipolar Disord. 2004 Aug;6(4):271-85.	Bipolar Disord. 2004	PubMed	citation	PMID:15225144	pubmed	15225144	create date:2004/07/01 | first author:Malhi GS
Clinical management of obsessive-compulsive-bipolar comorbidity: a case series.	/pubmed/15117406	Raja M, Azzoni A.	Bipolar Disord. 2004 Jun;6(3):264-70.	Bipolar Disord. 2004	PubMed	citation	PMID:15117406	pubmed	15117406	create date:2004/05/01 | first author:Raja M
Resistant bipolar disorder precipitated by Behcet's syndrome.	/pubmed/15117405	Alevizos B, Anagnostara C, Christodoulou GN.	Bipolar Disord. 2004 Jun;6(3):260-3.	Bipolar Disord. 2004	PubMed	citation	PMID:15117405	pubmed	15117405	create date:2004/05/01 | first author:Alevizos B
Menstrually related symptom changes in women with treatment-responsive bipolar disorder.	/pubmed/15117404	Karadag F, Akdeniz F, Erten E, Pirildar S, Yucel B, Polat A, Atmaca M.	Bipolar Disord. 2004 Jun;6(3):253-9.	Bipolar Disord. 2004	PubMed	citation	PMID:15117404	pubmed	15117404	create date:2004/05/01 | first author:Karadag F
Bipolar-panic disorder comorbidity within bipolar disorder families: a study of siblings.	/pubmed/15117403	Doughty CJ, Wells JE, Joyce PR, Olds RJ, Walsh AE.	Bipolar Disord. 2004 Jun;6(3):245-52.	Bipolar Disord. 2004	PubMed	citation	PMID:15117403	pubmed	15117403	create date:2004/05/01 | first author:Doughty CJ
Episodic memory impairment in bipolar disorder and obsessive-compulsive disorder: the role of memory strategies.	/pubmed/15117402	Deckersbach T, Savage CR, Reilly-Harrington N, Clark L, Sachs G, Rauch SL.	Bipolar Disord. 2004 Jun;6(3):233-44.	Bipolar Disord. 2004	PubMed	citation	PMID:15117402	pubmed	15117402	create date:2004/05/01 | first author:Deckersbach T
Cognitive impairment in euthymic bipolar patients: implications for clinical and functional outcome.	/pubmed/15117401	Martínez-Arán A, Vieta E, Colom F, Torrent C, Sánchez-Moreno J, Reinares M, Benabarre A, Goikolea JM, Brugué E, Daban C, Salamero M.	Bipolar Disord. 2004 Jun;6(3):224-32.	Bipolar Disord. 2004	PubMed	citation	PMID:15117401	pubmed	15117401	create date:2004/05/01 | first author:Martínez-Arán A
Quetiapine with lithium or divalproex for the treatment of bipolar mania: a randomized, double-blind, placebo-controlled study.	/pubmed/15117400	Sachs G, Chengappa KN, Suppes T, Mullen JA, Brecher M, Devine NA, Sweitzer DE.	Bipolar Disord. 2004 Jun;6(3):213-23.	Bipolar Disord. 2004	PubMed	citation	PMID:15117400	pubmed	15117400	create date:2004/05/01 | first author:Sachs G
Title	URL	Description	Details	ShortDetails	Resource	Type	Identifiers	Db	EntrezUID	Properties
Impulsivity: a link between bipolar disorder and substance abuse.	/pubmed/15117399	Swann AC, Dougherty DM, Pazzaglia PJ, Pham M, Moeller FG.	Bipolar Disord. 2004 Jun;6(3):204-12.	Bipolar Disord. 2004	PubMed	citation	PMID:15117399	pubmed	15117399	create date:2004/05/01 | first author:Swann AC
Abnormal frontal white matter tracts in bipolar disorder: a diffusion tensor imaging study.	/pubmed/15117398	Adler CM, Holland SK, Schmithorst V, Wilke M, Weiss KL, Pan H, Strakowski SM.	Bipolar Disord. 2004 Jun;6(3):197-203.	Bipolar Disord. 2004	PubMed	citation	PMID:15117398	pubmed	15117398	create date:2004/05/01 | first author:Adler CM
A functional magnetic resonance imaging study of cortical asymmetry in bipolar disorder.	/pubmed/15117397	Caligiuri MP, Brown GG, Meloy MJ, Eyler LT, Kindermann SS, Eberson S, Frank LR, Lohr JB.	Bipolar Disord. 2004 Jun;6(3):183-96.	Bipolar Disord. 2004	PubMed	citation	PMID:15117397	pubmed	15117397	create date:2004/05/01 | first author:Caligiuri MP
The feasibility of neuropsychological endophenotypes in the search for genes associated with bipolar affective disorder.	/pubmed/15117396	Glahn DC, Bearden CE, Niendam TA, Escamilla MA.	Bipolar Disord. 2004 Jun;6(3):171-82. Review.	Bipolar Disord. 2004	PubMed	citation	PMID:15117396	pubmed	15117396	create date:2004/05/01 | first author:Glahn DC
Abstracts of the International Society for Bipolar Disorders regional group conference. Sydney, Australia, 5-7 February 2004.	/pubmed/15008136	[No authors listed]	Bipolar Disord. 2004;6 Suppl 1:11-43. No abstract available.	Bipolar Disord. 2004	PubMed	citation	PMID:15008136	pubmed	15008136	create date:2004/03/11
Multiple expansion disorder.	/pubmed/15005758	Andrade C.	Bipolar Disord. 2004 Apr;6(2):168-9. No abstract available.	Bipolar Disord. 2004	PubMed	citation	PMID:15005758	pubmed	15005758	create date:2004/03/10 | first author:Andrade C
Use of ziprasidone to treat bipolar-associated catatonia.	/pubmed/15005757	Levy WO, Nunez CY.	Bipolar Disord. 2004 Apr;6(2):166-7. No abstract available.	Bipolar Disord. 2004	PubMed	citation	PMID:15005757	pubmed	15005757	create date:2004/03/10 | first author:Levy WO
Folie a deux in bipolar affective disorder: a case report.	/pubmed/15005756	Patel AS, Arnone D, Ryan W.	Bipolar Disord. 2004 Apr;6(2):162-5.	Bipolar Disord. 2004	PubMed	citation	PMID:15005756	pubmed	15005756	create date:2004/03/10 | first author:Patel AS
Two peptidase activities decrease in treated bipolar disorder not schizophrenic patients.	/pubmed/15005755	Breen G, Harwood AJ, Gregory K, Sinclair M, Collier D, St Clair D, Williams RS.	Bipolar Disord. 2004 Apr;6(2):156-61.	Bipolar Disord. 2004	PubMed	citation	PMID:15005755	pubmed	15005755	create date:2004/03/10 | first author:Breen G
von Willebrand's disease and psychotic disorders: co-segregation and genetic associations.	/pubmed/15005754	Lee YS, Miller M, Hassett AC, Lee-Kim BY, Kim JJ, Haracznak M, Ranade S, Wood J, Reddy R, Kupfer DJ, Bontempo F, Nimgaonkar VL.	Bipolar Disord. 2004 Apr;6(2):150-5.	Bipolar Disord. 2004	PubMed	citation	PMID:15005754	pubmed	15005754	create date:2004/03/10 | first author:Lee YS
Lithium prevents colchicine-induced apoptosis in rat cerebellar granule neurons.	/pubmed/15005753	Jordà EG, Verdaguer E, Morano A, Jiménez A, Canudas AM, Camins A, Pallàs M.	Bipolar Disord. 2004 Apr;6(2):144-9.	Bipolar Disord. 2004	PubMed	citation	PMID:15005753	pubmed	15005753	create date:2004/03/10 | first author:Jordà EG
Lamotrigine treatment of bipolar disorder: data from the first 500 patients in STEP-BD.	/pubmed/15005752	Marangell LB, Martinez JM, Ketter TA, Bowden CL, Goldberg JF, Calabrese JR, Miyahara S, Miklowitz DJ, Sachs GS, Thase ME; STEP-BD Investigators.	Bipolar Disord. 2004 Apr;6(2):139-43.	Bipolar Disord. 2004	PubMed	citation	PMID:15005752	pubmed	15005752	create date:2004/03/10 | first author:Marangell LB
Bipolar disorder. III: Harm avoidance a risk factor for suicide attempts.	/pubmed/15005751	Engström C, Brändström S, Sigvardsson S, Cloninger CR, Nylander PO.	Bipolar Disord. 2004 Apr;6(2):130-8.	Bipolar Disord. 2004	PubMed	citation	PMID:15005751	pubmed	15005751	create date:2004/03/10 | first author:Engström C
Major stressful life events and other risk factors for first admission with mania.	/pubmed/15005750	Kessing LV, Agerbo E, Mortensen PB.	Bipolar Disord. 2004 Apr;6(2):122-9.	Bipolar Disord. 2004	PubMed	citation	PMID:15005750	pubmed	15005750	create date:2004/03/10 | first author:Kessing LV
A survival analysis for recurrent events in psychiatric research.	/pubmed/15005749	Baethge C, Schlattmann P.	Bipolar Disord. 2004 Apr;6(2):115-21.	Bipolar Disord. 2004	PubMed	citation	PMID:15005749	pubmed	15005749	create date:2004/03/10 | first author:Baethge C
Psychosocial variables in children and teens of extended families identified through bipolar affective disorder probands.	/pubmed/15005748	Petti T, Reich W, Todd RD, Joshi P, Galvin M, Reich T, Raymond DePaulo J, Nurnberger J.	Bipolar Disord. 2004 Apr;6(2):106-14.	Bipolar Disord. 2004	PubMed	citation	PMID:15005748	pubmed	15005748	create date:2004/03/10 | first author:Petti T
Evidence for a role of the arachidonic acid cascade in affective disorders: a review.	/pubmed/15005747	Sublette ME, Russ MJ, Smith GS.	Bipolar Disord. 2004 Apr;6(2):95-105. Review.	Bipolar Disord. 2004	PubMed	citation	PMID:15005747	pubmed	15005747	create date:2004/03/10 | first author:Sublette ME
Admission rates of bipolar depressed patients increase during spring/summer and correlate with maximal environmental temperature.	/pubmed/14996147	Shapira A, Shiloh R, Potchter O, Hermesh H, Popper M, Weizman A.	Bipolar Disord. 2004 Feb;6(1):90-3.	Bipolar Disord. 2004	PubMed	citation	PMID:14996147	pubmed	14996147	create date:2004/03/06 | first author:Shapira A
Dialysis of saliva improves accuracy of saliva lithium determinations.	/pubmed/14996146	El-Mallakh RS, Linder M, Valdes R, Looney S.	Bipolar Disord. 2004 Feb;6(1):87-9.	Bipolar Disord. 2004	PubMed	citation	PMID:14996146	pubmed	14996146	create date:2004/03/06 | first author:El-Mallakh RS
Elevated homocysteine levels in euthymic bipolar disorder patients showing functional deterioration.	/pubmed/14996145	Osher Y, Sela BA, Levine J, Belmaker RH.	Bipolar Disord. 2004 Feb;6(1):82-6.	Bipolar Disord. 2004	PubMed	citation	PMID:14996145	pubmed	14996145	create date:2004/03/06 | first author:Osher Y
Short-term fluoxetine monotherapy for bipolar type II or bipolar NOS major depression - low manic switch rate.	/pubmed/14996144	Amsterdam JD, Shults J, Brunswick DJ, Hundert M.	Bipolar Disord. 2004 Feb;6(1):75-81.	Bipolar Disord. 2004	PubMed	citation	PMID:14996144	pubmed	14996144	create date:2004/03/06 | first author:Amsterdam JD
Using technology to improve longitudinal studies: self-reporting with ChronoRecord in bipolar disorder.	/pubmed/14996143	Bauer M, Grof P, Gyulai L, Rasgon N, Glenn T, Whybrow PC.	Bipolar Disord. 2004 Feb;6(1):67-74.	Bipolar Disord. 2004	PubMed	citation	PMID:14996143	pubmed	14996143	create date:2004/03/06 | first author:Bauer M
A prospective, longitudinal study of percentage of time spent ill in patients with bipolar I or bipolar II disorders.	/pubmed/14996142	Joffe RT, MacQueen GM, Marriott M, Trevor Young L.	Bipolar Disord. 2004 Feb;6(1):62-6.	Bipolar Disord. 2004	PubMed	citation	PMID:14996142	pubmed	14996142	create date:2004/03/06 | first author:Joffe RT
Biochemical and psychiatric predictors of Li(+) response and toxicity in Li(+)-treated bipolar patients.	/pubmed/14996141	Layden BT, Minadeo N, Suhy J, Abukhdeir AM, Metreger T, Foley K, Borge G, Crayton JW, Bryant FB, de Freitas DM.	Bipolar Disord. 2004 Feb;6(1):53-61.	Bipolar Disord. 2004	PubMed	citation	PMID:14996141	pubmed	14996141	create date:2004/03/06 | first author:Layden BT
Magnetic resonance imaging analysis of amygdala and other subcortical brain regions in adolescents with bipolar disorder.	/pubmed/14996140	DelBello MP, Zimmerman ME, Mills NP, Getz GE, Strakowski SM.	Bipolar Disord. 2004 Feb;6(1):43-52.	Bipolar Disord. 2004	PubMed	citation	PMID:14996140	pubmed	14996140	create date:2004/03/06 | first author:DelBello MP
A review of antidepressant-induced hypomania in major depression: suggestions for DSM-V.	/pubmed/14996139	Chun BJ, Dunner DL.	Bipolar Disord. 2004 Feb;6(1):32-42. Review.	Bipolar Disord. 2004	PubMed	citation	PMID:14996139	pubmed	14996139	create date:2004/03/06 | first author:Chun BJ
Developing the BALANCE trail--the role of the pilot study and start-up phase.	/pubmed/14996138	Rendell JM, Juszczak E, Hainsworth J, Gucht EV, Healey C, Morriss R, Ferrier N, Young AH, Young H, Goodwin GM, Geddes JR.	Bipolar Disord. 2004 Feb;6(1):26-31. Review. Erratum in: Bipolar Disord. 2004 Apr;6(2):170.	Bipolar Disord. 2004	PubMed	citation	PMID:14996138	pubmed	14996138	create date:2004/03/06 | first author:Rendell JM
Pharmacotherapy of bipolar II disorder: a critical review of current evidence.	/pubmed/14996137	Hadjipavlou G, Mok H, Yatham LN.	Bipolar Disord. 2004 Feb;6(1):14-25. Review.	Bipolar Disord. 2004	PubMed	citation	PMID:14996137	pubmed	14996137	create date:2004/03/06 | first author:Hadjipavlou G
Special considerations in treating bipolar disorder in women.	/pubmed/14996136	Burt VK, Rasgon N.	Bipolar Disord. 2004 Feb;6(1):2-13. Review.	Bipolar Disord. 2004	PubMed	citation	PMID:14996136	pubmed	14996136	create date:2004/03/06 | first author:Burt VK
Targeted psychosocial interventions for bipolar disorder.	/pubmed/14700017	Zaretsky A.	Bipolar Disord. 2003;5 Suppl 2:80-7. Review.	Bipolar Disord. 2003	PubMed	citation	PMID:14700017	pubmed	14700017	create date:2004/01/01 | first author:Zaretsky A
Safety and tolerability of atypical antipsychotics in patients with bipolar disorder: prevalence, monitoring and management.	/pubmed/14700015	Chue P, Kovacs CS.	Bipolar Disord. 2003;5 Suppl 2:62-79. Review.	Bipolar Disord. 2003	PubMed	citation	PMID:14700015	pubmed	14700015	create date:2004/01/01 | first author:Chue P
Cognitive effects of atypical antipsychotics: focus on bipolar spectrum disorders.	/pubmed/14700013	Macqueen G, Young T.	Bipolar Disord. 2003;5 Suppl 2:53-61. Review.	Bipolar Disord. 2003	PubMed	citation	PMID:14700013	pubmed	14700013	create date:2004/01/01 | first author:Macqueen G
Atypical antipsychotics and suicide in mood and anxiety disorders.	/pubmed/14700012	Sharma V.	Bipolar Disord. 2003;5 Suppl 2:48-52. Review.	Bipolar Disord. 2003	PubMed	citation	PMID:14700012	pubmed	14700012	create date:2004/01/01 | first author:Sharma V
Enhancing outcomes in the management of treatment resistant depression: a focus on atypical antipsychotics.	/pubmed/14700011	Kennedy SH, Lam RW.	Bipolar Disord. 2003;5 Suppl 2:36-47. Review.	Bipolar Disord. 2003	PubMed	citation	PMID:14700011	pubmed	14700011	create date:2004/01/01 | first author:Kennedy SH
The role of atypical antipsychotics in bipolar depression and anxiety disorders.	/pubmed/14700010	McIntyre R, Katzman M.	Bipolar Disord. 2003;5 Suppl 2:20-35. Review.	Bipolar Disord. 2003	PubMed	citation	PMID:14700010	pubmed	14700010	create date:2004/01/01 | first author:McIntyre R
Acute and maintenance treatment of bipolar mania: the role of atypical antipsychotics.	/pubmed/14700009	Yatham LN.	Bipolar Disord. 2003;5 Suppl 2:7-19. Review.	Bipolar Disord. 2003	PubMed	citation	PMID:14700009	pubmed	14700009	create date:2004/01/01 | first author:Yatham LN
Advances in treatment of mood and anxiety disorders: focus on atypical antipsychotics.	/pubmed/14687068	Yatham LN, Kennedy SH, Lam RW.	Bipolar Disord. 2003;5 Suppl 2:5-6. No abstract available.	Bipolar Disord. 2003	PubMed	citation	PMID:14687068	pubmed	14687068	create date:2003/12/23 | first author:Yatham LN
Polymorphism of the brain-derived neurotrophic factor gene and performance on a cognitive prefrontal test in bipolar patients.	/pubmed/14636373	Rybakowski JK, Borkowska A, Czerski PM, Skibińska M, Hauser J.	Bipolar Disord. 2003 Dec;5(6):468-72.	Bipolar Disord. 2003	PubMed	citation	PMID:14636373	pubmed	14636373	create date:2003/11/26 | first author:Rybakowski JK
Prophylactic effect of phenytoin in bipolar disorder: a controlled study.	/pubmed/14636372	Mishory A, Winokur M, Bersudsky Y.	Bipolar Disord. 2003 Dec;5(6):464-7.	Bipolar Disord. 2003	PubMed	citation	PMID:14636372	pubmed	14636372	create date:2003/11/26 | first author:Mishory A
Clinical consequences of under-recognized bipolar spectrum disorder.	/pubmed/14636371	Dunner DL.	Bipolar Disord. 2003 Dec;5(6):456-63. Review.	Bipolar Disord. 2003	PubMed	citation	PMID:14636371	pubmed	14636371	create date:2003/11/26 | first author:Dunner DL
Mood-stabilizers: the archeology of the concept"--by M Harris	S Chandran	N Chakraborty and D Healy: a commentary."	/pubmed/14636370	Grof P.	Bipolar Disord. 2003 Dec;5(6):453-5. No abstract available.	Bipolar Disord. 2003	PubMed	citation	PMID:14636370	pubmed	14636370	create date:2003/11/26 | first author:Grof P
Mood-stabilizers: the archeology of the concept.	/pubmed/14636369	Harris M, Chandran S, Chakraborty N, Healy D.	Bipolar Disord. 2003 Dec;5(6):446-52.	Bipolar Disord. 2003	PubMed	citation	PMID:14636369	pubmed	14636369	create date:2003/11/26 | first author:Harris M
The strengths and weaknesses of the concept 'bipolar spectrum'.	/pubmed/14636368	Himmelhoch JM.	Bipolar Disord. 2003 Dec;5(6):443-5. No abstract available.	Bipolar Disord. 2003	PubMed	citation	PMID:14636368	pubmed	14636368	create date:2003/11/26 | first author:Himmelhoch JM
The bipolar spectrum: a clinical perspective.	/pubmed/14636367	Katzow JJ, Hsu DJ, Ghaemi SN.	Bipolar Disord. 2003 Dec;5(6):436-42. Review.	Bipolar Disord. 2003	PubMed	citation	PMID:14636367	pubmed	14636367	create date:2003/11/26 | first author:Katzow JJ
Case for caution, case for action.	/pubmed/14636366	Vieta E.	Bipolar Disord. 2003 Dec;5(6):434-5. No abstract available.	Bipolar Disord. 2003	PubMed	citation	PMID:14636366	pubmed	14636366	create date:2003/11/26 | first author:Vieta E
Antidepressants in bipolar disorder: the case for caution.	/pubmed/14636365	Ghaemi SN, Hsu DJ, Soldani F, Goodwin FK.	Bipolar Disord. 2003 Dec;5(6):421-33. Review.	Bipolar Disord. 2003	PubMed	citation	PMID:14636365	pubmed	14636365	create date:2003/11/26 | first author:Ghaemi SN
Antidepressant-induced mania: an overview of current controversies.	/pubmed/14636364	Goldberg JF, Truman CJ.	Bipolar Disord. 2003 Dec;5(6):407-20. Review.	Bipolar Disord. 2003	PubMed	citation	PMID:14636364	pubmed	14636364	create date:2003/11/26 | first author:Goldberg JF
A re-evaluation of the role of antidepressants in the treatment of bipolar depression: data from the Stanley Foundation Bipolar Network.	/pubmed/14636363	Post RM, Leverich GS, Nolen WA, Kupka RW, Altshuler LL, Frye MA, Suppes T, McElroy S, Keck P, Grunze H, Walden J; Stanley Foundation Bipolar Network.	Bipolar Disord. 2003 Dec;5(6):396-406. Review.	Bipolar Disord. 2003	PubMed	citation	PMID:14636363	pubmed	14636363	create date:2003/11/26 | first author:Post RM
Antidepressant monotherapy for bipolar type II major depression.	/pubmed/14636362	Amsterdam JD, Brunswick DJ.	Bipolar Disord. 2003 Dec;5(6):388-95. Review.	Bipolar Disord. 2003	PubMed	citation	PMID:14636362	pubmed	14636362	create date:2003/11/26 | first author:Amsterdam JD
Introduction to special issue on antidepressant use in bipolar disorder.	/pubmed/14636361	Ghaemi SN, Goodwin FK.	Bipolar Disord. 2003 Dec;5(6):385-7. No abstract available.	Bipolar Disord. 2003	PubMed	citation	PMID:14636361	pubmed	14636361	create date:2003/11/26 | first author:Ghaemi SN
Title	URL	Description	Details	ShortDetails	Resource	Type	Identifiers	Db	EntrezUID	Properties
Thyrotoxicosis after complete or partial lithium withdrawal in two patients with bipolar affective disorder.	/pubmed/14525561	Carmaciu CD, Anderson CS, Lawton CA.	Bipolar Disord. 2003 Oct;5(5):381-4.	Bipolar Disord. 2003	PubMed	citation	PMID:14525561	pubmed	14525561	create date:2003/10/04 | first author:Carmaciu CD
Verbal memory in mania: effects of clinical state and task requirements.	/pubmed/14525560	Fleck DE, Shear PK, Zimmerman ME, Getz GE, Corey KB, Jak A, Lebowitz BK, Strakowski SM.	Bipolar Disord. 2003 Oct;5(5):375-80.	Bipolar Disord. 2003	PubMed	citation	PMID:14525560	pubmed	14525560	create date:2003/10/04 | first author:Fleck DE
Oxcarbazepine: clinical experience with hospitalized psychiatric patients.	/pubmed/14525559	Centorrino F, Albert MJ, Berry JM, Kelleher JP, Fellman V, Line G, Koukopoulos AE, Kidwell JE, Fogarty KV, Baldessarini RJ.	Bipolar Disord. 2003 Oct;5(5):370-4. Review.	Bipolar Disord. 2003	PubMed	citation	PMID:14525559	pubmed	14525559	create date:2003/10/04 | first author:Centorrino F
A manic-depressive symptom self-report in optical scanable format.	/pubmed/14525558	Glick HA, McBride L, Bauer MS.	Bipolar Disord. 2003 Oct;5(5):366-9.	Bipolar Disord. 2003	PubMed	citation	PMID:14525558	pubmed	14525558	create date:2003/10/04 | first author:Glick HA
Intracerebroventricular administration of ouabain as a model of mania in rats.	/pubmed/14525557	El-Mallakh RS, El-Masri MA, Huff MO, Li XP, Decker S, Levy RS.	Bipolar Disord. 2003 Oct;5(5):362-5. Erratum in: Bipolar Disord. 2007 May;9(3):314.	Bipolar Disord. 2003	PubMed	citation	PMID:14525557	pubmed	14525557	create date:2003/10/04 | first author:El-Mallakh RS
Life events and onset of a new phase in bipolar affective disorder.	/pubmed/14525556	Christensen EM, Gjerris A, Larsen JK, Bendtsen BB, Larsen BH, Rolff H, Ring G, Schaumburg E.	Bipolar Disord. 2003 Oct;5(5):356-61.	Bipolar Disord. 2003	PubMed	citation	PMID:14525556	pubmed	14525556	create date:2003/10/04 | first author:Christensen EM
Subsyndromal symptoms assessed in longitudinal, prospective follow-up of a cohort of patients with bipolar disorder.	/pubmed/14525555	MacQueen GM, Marriott M, Begin H, Robb J, Joffe RT, Young LT.	Bipolar Disord. 2003 Oct;5(5):349-55.	Bipolar Disord. 2003	PubMed	citation	PMID:14525555	pubmed	14525555	create date:2003/10/04 | first author:MacQueen GM
Bipolar disorder. II: personality and age of onset.	/pubmed/14525554	Engström C, Brändström S, Sigvardsson S, Cloninger R, Nylander PO.	Bipolar Disord. 2003 Oct;5(5):340-8.	Bipolar Disord. 2003	PubMed	citation	PMID:14525554	pubmed	14525554	create date:2003/10/04 | first author:Engström C
No evidence of attentional deficits in stabilized bipolar youth relative to unipolar and control comparators.	/pubmed/14525553	Robertson HA, Kutcher SP, Lagace DC.	Bipolar Disord. 2003 Oct;5(5):330-9.	Bipolar Disord. 2003	PubMed	citation	PMID:14525553	pubmed	14525553	create date:2003/10/04 | first author:Robertson HA
Testing competing path models linking the biochemical variables in red blood cells from Li+-treated bipolar patients.	/pubmed/14525552	Williams N, Layden BT, Suhy J, Metreger T, Foley K, Abukhdeir AM, Borge G, Crayton J, Bryant FB, Mota de Freitas D.	Bipolar Disord. 2003 Oct;5(5):320-9.	Bipolar Disord. 2003	PubMed	citation	PMID:14525552	pubmed	14525552	create date:2003/10/04 | first author:Williams N
An overview of recent findings of the Stanley Foundation Bipolar Network (Part I).	/pubmed/14525551	Post RM, Leverich GS, Altshuler LL, Frye MA, Suppes TM, Keck PE Jr, McElroy SL, Kupka R, Nolen WA, Grunze H, Walden J.	Bipolar Disord. 2003 Oct;5(5):310-9. Review.	Bipolar Disord. 2003	PubMed	citation	PMID:14525551	pubmed	14525551	create date:2003/10/04 | first author:Post RM
Oral choline decreases brain purine levels in lithium-treated subjects with rapid-cycling bipolar disorder: a double-blind trial using proton and lithium magnetic resonance spectroscopy.	/pubmed/12895208	Lyoo IK, Demopulos CM, Hirashima F, Ahn KH, Renshaw PF.	Bipolar Disord. 2003 Aug;5(4):300-6.	Bipolar Disord. 2003	PubMed	citation	PMID:12895208	pubmed	12895208	create date:2003/08/05 | first author:Lyoo IK
Allelic association study between phospholipase A2 genes and bipolar affective disorder.	/pubmed/12895207	Meira-Lima I, Jardim D, Junqueira R, Ikenaga E, Vallada H.	Bipolar Disord. 2003 Aug;5(4):295-9.	Bipolar Disord. 2003	PubMed	citation	PMID:12895207	pubmed	12895207	create date:2003/08/05 | first author:Meira-Lima I
Quantitative assessment strategies and issues for mood and other psychiatric serial study data.	/pubmed/12895206	Pincus SM.	Bipolar Disord. 2003 Aug;5(4):287-94. No abstract available.	Bipolar Disord. 2003	PubMed	citation	PMID:12895206	pubmed	12895206	create date:2003/08/05 | first author:Pincus SM
Approximate entropy of symptoms of mood: an effective technique to quantify regularity of mood.	/pubmed/12895205	Yeragani VK, Pohl R, Mallavarapu M, Balon R.	Bipolar Disord. 2003 Aug;5(4):279-86.	Bipolar Disord. 2003	PubMed	citation	PMID:12895205	pubmed	12895205	create date:2003/08/05 | first author:Yeragani VK
GAMIAN-Europe/BEAM survey I--global analysis of a patient questionnaire circulated to 3450 members of 12 European advocacy groups operating in the field of mood disorders.	/pubmed/12895204	Morselli PL, Elgie R; GAMIAN-Europe.	Bipolar Disord. 2003 Aug;5(4):265-78.	Bipolar Disord. 2003	PubMed	citation	PMID:12895204	pubmed	12895204	create date:2003/08/05 | first author:Morselli PL
Decreased hippocampal NMDA, but not kainate or AMPA receptors in bipolar disorder.	/pubmed/12895203	Scarr E, Pavey G, Sundram S, MacKinnon A, Dean B.	Bipolar Disord. 2003 Aug;5(4):257-64.	Bipolar Disord. 2003	PubMed	citation	PMID:12895203	pubmed	12895203	create date:2003/08/05 | first author:Scarr E
A prepubertal and early adolescent bipolar disorder-I phenotype: review of phenomenology and longitudinal course.	/pubmed/12895202	Craney JL, Geller B.	Bipolar Disord. 2003 Aug;5(4):243-56. Review.	Bipolar Disord. 2003	PubMed	citation	PMID:12895202	pubmed	12895202	create date:2003/08/05 | first author:Craney JL
Risk factors in relation to an emergence of bipolar disorder: a systematic review.	/pubmed/12895201	Tsuchiya KJ, Byrne M, Mortensen PB.	Bipolar Disord. 2003 Aug;5(4):231-42. Review.	Bipolar Disord. 2003	PubMed	citation	PMID:12895201	pubmed	12895201	create date:2003/08/05 | first author:Tsuchiya KJ
Abstracts of the 5th International Conference on Bipolar Disorder. 12-14 June 2003, Pittsburgh, Pennsylvania, USA.	/pubmed/12868441	[No authors listed]	Bipolar Disord. 2003;5 Suppl 1:13-104. No abstract available.	Bipolar Disord. 2003	PubMed	citation	PMID:12868441	pubmed	12868441	create date:2003/07/19
Electroencephalogram changes and its improvement with sodium valproate in a patient with electrocution-induced chronic mania.	/pubmed/12780877	Ameen S, Dutta S, Sinha VK.	Bipolar Disord. 2003 Jun;5(3):228-9. No abstract available.	Bipolar Disord. 2003	PubMed	citation	PMID:12780877	pubmed	12780877	create date:2003/06/05 | first author:Ameen S
How rare is bipolar disorder not otherwise specified?	/pubmed/12780876	Ozcan ME, Shiekh M, Suppes T.	Bipolar Disord. 2003 Jun;5(3):226-7. No abstract available.	Bipolar Disord. 2003	PubMed	citation	PMID:12780876	pubmed	12780876	create date:2003/06/05 | first author:Ozcan ME
Combination treatment in bipolar disorder: a review of controlled trials.	/pubmed/12780875	Zarate CA Jr, Quiroz JA.	Bipolar Disord. 2003 Jun;5(3):217-25. Review. Erratum in: Bipolar Disord. 2003 Aug;5(4):307.	Bipolar Disord. 2003	PubMed	citation	PMID:12780875	pubmed	12780875	create date:2003/06/05 | first author:Zarate CA Jr
Alternatives to lithium and divalproex in the maintenance treatment of bipolar disorder.	/pubmed/12780874	Gnanadesikan M, Freeman MP, Gelenberg AJ.	Bipolar Disord. 2003 Jun;5(3):203-16. Review.	Bipolar Disord. 2003	PubMed	citation	PMID:12780874	pubmed	12780874	create date:2003/06/05 | first author:Gnanadesikan M
Valproate.	/pubmed/12780873	Bowden CL.	Bipolar Disord. 2003 Jun;5(3):189-202. Review.	Bipolar Disord. 2003	PubMed	citation	PMID:12780873	pubmed	12780873	create date:2003/06/05 | first author:Bowden CL
The effect of lithium in bipolar disorder: a review of recent research evidence.	/pubmed/12780872	Maj M.	Bipolar Disord. 2003 Jun;5(3):180-8. Review.	Bipolar Disord. 2003	PubMed	citation	PMID:12780872	pubmed	12780872	create date:2003/06/05 | first author:Maj M
Treatment-latency and previous episodes: relationships to pretreatment morbidity and response to maintenance treatment in bipolar I and II disorders.	/pubmed/12780871	Baldessarini RJ, Tondo L, Hennen J.	Bipolar Disord. 2003 Jun;5(3):169-79.	Bipolar Disord. 2003	PubMed	citation	PMID:12780871	pubmed	12780871	create date:2003/06/05 | first author:Baldessarini RJ
Statistical methods for longitudinal research on bipolar disorders.	/pubmed/12780870	Hennen J.	Bipolar Disord. 2003 Jun;5(3):156-68. Review.	Bipolar Disord. 2003	PubMed	citation	PMID:12780870	pubmed	12780870	create date:2003/06/05 | first author:Hennen J
Effect of ethacrynic acid on sodium pump alpha isoforms in SH-SY5Y cells.	/pubmed/12680902	Valdes RM, Huff MO, El-Masri MA, El-Mallakh RS.	Bipolar Disord. 2003 Apr;5(2):123-8.	Bipolar Disord. 2003	PubMed	citation	PMID:12680902	pubmed	12680902	create date:2003/04/19 | first author:Valdes RM
Assessment of treatment response in mania: commentary and new findings.	/pubmed/12680896	Baldessarini RJ.	Bipolar Disord. 2003 Apr;5(2):79-84.	Bipolar Disord. 2003	PubMed	citation	PMID:12680896	pubmed	12680896	create date:2003/04/19 | first author:Baldessarini RJ
The effect of previous mood states on switch rates: a naturalistic study.	/pubmed/12680906	Gitlin M, Boerlin H, Fairbanks L, Hammen C.	Bipolar Disord. 2003 Apr;5(2):150-2.	Bipolar Disord. 2003	PubMed	citation	PMID:12680906	pubmed	12680906	create date:2003/04/12 | first author:Gitlin M
Response of patients with panic disorder and symptoms of hypomania to cognitive behavior therapy for panic.	/pubmed/12680905	Bowen RC, D'Arcy C.	Bipolar Disord. 2003 Apr;5(2):144-9.	Bipolar Disord. 2003	PubMed	citation	PMID:12680905	pubmed	12680905	create date:2003/04/12 | first author:Bowen RC
Impaired heart rate variability in euthymic bipolar patients.	/pubmed/12680904	Cohen H, Kaplan Z, Kotler M, Mittelman I, Osher Y, Bersudsky Y.	Bipolar Disord. 2003 Apr;5(2):138-43.	Bipolar Disord. 2003	PubMed	citation	PMID:12680904	pubmed	12680904	create date:2003/04/12 | first author:Cohen H
Social support in bipolar disorder: its relevance to remission and relapse.	/pubmed/12680903	Johnson L, Lundström O, Aberg-Wistedt A, Mathé AA.	Bipolar Disord. 2003 Apr;5(2):129-37.	Bipolar Disord. 2003	PubMed	citation	PMID:12680903	pubmed	12680903	create date:2003/04/12 | first author:Johnson L
The comorbidity of bipolar disorder and axis II personality disorders: prevalence and clinical correlates.	/pubmed/12680901	George EL, Miklowitz DJ, Richards JA, Simoneau TL, Taylor DO.	Bipolar Disord. 2003 Apr;5(2):115-22.	Bipolar Disord. 2003	PubMed	citation	PMID:12680901	pubmed	12680901	create date:2003/04/12 | first author:George EL
Phenotypic spectra of bipolar disorder in responders to lithium versus lamotrigine.	/pubmed/12680900	Passmore MJ, Garnham J, Duffy A, MacDougall M, Munro A, Slaney C, Teehan A, Alda M.	Bipolar Disord. 2003 Apr;5(2):110-4.	Bipolar Disord. 2003	PubMed	citation	PMID:12680900	pubmed	12680900	create date:2003/04/12 | first author:Passmore MJ
Menopause, sex hormones, and sleep.	/pubmed/12680899	Shin K, Shapiro C.	Bipolar Disord. 2003 Apr;5(2):106-9. Review. No abstract available.	Bipolar Disord. 2003	PubMed	citation	PMID:12680899	pubmed	12680899	create date:2003/04/12 | first author:Shin K
Sleep loss and postpartum psychosis.	/pubmed/12680898	Sharma V, Mazmanian D.	Bipolar Disord. 2003 Apr;5(2):98-105. Review.	Bipolar Disord. 2003	PubMed	citation	PMID:12680898	pubmed	12680898	create date:2003/04/12 | first author:Sharma V
Bipolar depression: criteria for treatment selection, definition of refractoriness, and treatment options.	/pubmed/12680897	Yatham LN, Calabrese JR, Kusumakar V.	Bipolar Disord. 2003 Apr;5(2):85-97. Review.	Bipolar Disord. 2003	PubMed	citation	PMID:12680897	pubmed	12680897	create date:2003/04/12 | first author:Yatham LN
Improving identification of treatment effectiveness in bipolar disorders.	/pubmed/12680895	Bowden CL.	Bipolar Disord. 2003 Apr;5(2):77-8. No abstract available.	Bipolar Disord. 2003	PubMed	citation	PMID:12680895	pubmed	12680895	create date:2003/04/12 | first author:Bowden CL
Ziprasidone-associated mania: a case series and review of the mechanism.	/pubmed/12656943	Baldassano CF, Ballas C, Datto SM, Kim D, Littman L, O'Reardon J, Rynn MA.	Bipolar Disord. 2003 Feb;5(1):72-5.	Bipolar Disord. 2003	PubMed	citation	PMID:12656943	pubmed	12656943	create date:2003/03/27 | first author:Baldassano CF
On the usefulness of clinical case studies.	/pubmed/12656942	Himmelhoch JM.	Bipolar Disord. 2003 Feb;5(1):69-71. No abstract available.	Bipolar Disord. 2003	PubMed	citation	PMID:12656942	pubmed	12656942	create date:2003/03/27 | first author:Himmelhoch JM
Long-term therapy with lithium in a private practice clinic: a naturalistic study.	/pubmed/12656941	Luby ED, Singareddy RK.	Bipolar Disord. 2003 Feb;5(1):62-8.	Bipolar Disord. 2003	PubMed	citation	PMID:12656941	pubmed	12656941	create date:2003/03/27 | first author:Luby ED
Suicide risk in bipolar patients: the role of co-morbid substance use disorders.	/pubmed/12656940	Dalton EJ, Cate-Carter TD, Mundo E, Parikh SV, Kennedy JL.	Bipolar Disord. 2003 Feb;5(1):58-61.	Bipolar Disord. 2003	PubMed	citation	PMID:12656940	pubmed	12656940	create date:2003/03/27 | first author:Dalton EJ
Deep white matter hyperintensities in patients with bipolar depression, unipolar depression and age-matched control subjects.	/pubmed/12656939	Silverstone T, McPherson H, Li Q, Doyle T.	Bipolar Disord. 2003 Feb;5(1):53-7.	Bipolar Disord. 2003	PubMed	citation	PMID:12656939	pubmed	12656939	create date:2003/03/27 | first author:Silverstone T
Menstrual cycle related mood changes in women with bipolar disorder.	/pubmed/12656938	Rasgon N, Bauer M, Glenn T, Elman S, Whybrow PC.	Bipolar Disord. 2003 Feb;5(1):48-52.	Bipolar Disord. 2003	PubMed	citation	PMID:12656938	pubmed	12656938	create date:2003/03/27 | first author:Rasgon N
Left prefrontal transcranial magnetic stimulation (TMS) treatment of depression in bipolar affective disorder: a pilot study of acute safety and efficacy.	/pubmed/12656937	Nahas Z, Kozel FA, Li X, Anderson B, George MS.	Bipolar Disord. 2003 Feb;5(1):40-7.	Bipolar Disord. 2003	PubMed	citation	PMID:12656937	pubmed	12656937	create date:2003/03/27 | first author:Nahas Z
Right prefrontal TMS versus sham treatment of mania: a controlled study.	/pubmed/12656936	Kaptsan A, Yaroslavsky Y, Applebaum J, Belmaker RH, Grisaru N.	Bipolar Disord. 2003 Feb;5(1):36-9.	Bipolar Disord. 2003	PubMed	citation	PMID:12656936	pubmed	12656936	create date:2003/03/27 | first author:Kaptsan A
Valproate, bipolar disorder and polycystic ovarian syndrome.	/pubmed/12656935	McIntyre RS, Mancini DA, McCann S, Srinivasan J, Kennedy SH.	Bipolar Disord. 2003 Feb;5(1):28-35.	Bipolar Disord. 2003	PubMed	citation	PMID:12656935	pubmed	12656935	create date:2003/03/27 | first author:McIntyre RS
Social support in elderly patients with bipolar disorder.	/pubmed/12656934	Beyer JL, Kuchibhatla M, Looney C, Engstrom E, Cassidy F, Krishnan KR.	Bipolar Disord. 2003 Feb;5(1):22-7.	Bipolar Disord. 2003	PubMed	citation	PMID:12656934	pubmed	12656934	create date:2003/03/27 | first author:Beyer JL
Title	URL	Description	Details	ShortDetails	Resource	Type	Identifiers	Db	EntrezUID	Properties
Longitudinal outcome in patients with bipolar disorder assessed by life-charting is influenced by DSM-IV personality disorder symptoms.	/pubmed/12656933	Bieling PJ, MacQueen GM, Marriot MJ, Robb JC, Begin H, Joffe RT, Young LT.	Bipolar Disord. 2003 Feb;5(1):14-21.	Bipolar Disord. 2003	PubMed	citation	PMID:12656933	pubmed	12656933	create date:2003/03/27 | first author:Bieling PJ
Effect of chronic Li+ treatment on free intracellular Mg2+ in human neuroblastoma SH-SY5Y cells.	/pubmed/12656932	Abukhdeir AM, Layden BT, Minadeo N, Bryant FB, Stubbs EB Jr, Mota de Freitas D.	Bipolar Disord. 2003 Feb;5(1):6-13.	Bipolar Disord. 2003	PubMed	citation	PMID:12656932	pubmed	12656932	create date:2003/03/27 | first author:Abukhdeir AM
Rates of response, euthymia and remission in two placebo-controlled olanzapine trials for bipolar mania.	/pubmed/12656931	Chengappa KN, Baker RW, Shao L, Yatham LN, Tohen M, Gershon S, Kupfer DJ.	Bipolar Disord. 2003 Feb;5(1):1-5.	Bipolar Disord. 2003	PubMed	citation	PMID:12656931	pubmed	12656931	create date:2003/03/27 | first author:Chengappa KN
Third European Stanley Foundation Conference on Bipolar Disorder. 12-14 September 2002. Freiburg, Germany. Proceedings and abstracts.	/pubmed/12580150	[No authors listed]	Bipolar Disord. 2002;4 Suppl 1:10-143. No abstract available.	Bipolar Disord. 2002	PubMed	citation	PMID:12580150	pubmed	12580150	create date:2003/02/13
Impact of concurrent alcohol misuse on symptom presentation of acute mania at initial evaluation.	/pubmed/12519103	Salloum IM, Cornelius JR, Mezzich JE, Kirisci L.	Bipolar Disord. 2002 Dec;4(6):418-21.	Bipolar Disord. 2002	PubMed	citation	PMID:12519103	pubmed	12519103	create date:2003/01/10 | first author:Salloum IM
Acute antimanic efficacy and safety of oxcarbazepine in an open trial with an on-off-on design.	/pubmed/12519102	Hummel B, Walden J, Stampfer R, Dittmann S, Amann B, Sterr A, Schaefer M, Frye MA, Grunze H.	Bipolar Disord. 2002 Dec;4(6):412-7.	Bipolar Disord. 2002	PubMed	citation	PMID:12519102	pubmed	12519102	create date:2003/01/10 | first author:Hummel B
Quetiapine in bipolar disorder and cocaine dependence.	/pubmed/12519101	Brown ES, Nejtek VA, Perantie DC, Bobadilla L.	Bipolar Disord. 2002 Dec;4(6):406-11.	Bipolar Disord. 2002	PubMed	citation	PMID:12519101	pubmed	12519101	create date:2003/01/10 | first author:Brown ES
Health care utilization and costs among privately insured patients with bipolar I disorder.	/pubmed/12519100	Bryant-Comstock L, Stender M, Devercelli G.	Bipolar Disord. 2002 Dec;4(6):398-405.	Bipolar Disord. 2002	PubMed	citation	PMID:12519100	pubmed	12519100	create date:2003/01/10 | first author:Bryant-Comstock L
Thyroid function in mixed and pure manic episodes.	/pubmed/12519099	Cassidy F, Ahearn EP, Carroll BJ.	Bipolar Disord. 2002 Dec;4(6):393-7.	Bipolar Disord. 2002	PubMed	citation	PMID:12519099	pubmed	12519099	create date:2003/01/10 | first author:Cassidy F
A pilot study of concordance therapy for individuals with bipolar disorders who are non-adherent with lithium prophylaxis.	/pubmed/12519098	Scott J, Tacchi MJ.	Bipolar Disord. 2002 Dec;4(6):386-92.	Bipolar Disord. 2002	PubMed	citation	PMID:12519098	pubmed	12519098	create date:2003/01/10 | first author:Scott J
The Maudsley bipolar disorder project. A survey of psychotropic prescribing patterns in bipolar I disorder.	/pubmed/12519097	Frangou S, Raymont V, Bettany D.	Bipolar Disord. 2002 Dec;4(6):378-85.	Bipolar Disord. 2002	PubMed	citation	PMID:12519097	pubmed	12519097	create date:2003/01/10 | first author:Frangou S
Pharmacotherapy patterns in the treatment of bipolar disorder.	/pubmed/12519096	Russo P, Smith MW, Dirani R, Namjoshi M, Tohen M.	Bipolar Disord. 2002 Dec;4(6):366-77.	Bipolar Disord. 2002	PubMed	citation	PMID:12519096	pubmed	12519096	create date:2003/01/10 | first author:Russo P
Frontal lobe differences in bipolar disorder as determined by proton MR spectroscopy.	/pubmed/12519095	Cecil KM, DelBello MP, Morey R, Strakowski SM.	Bipolar Disord. 2002 Dec;4(6):357-65.	Bipolar Disord. 2002	PubMed	citation	PMID:12519095	pubmed	12519095	create date:2003/01/10 | first author:Cecil KM
Serotonergic dysregulation in bipolar disorders: a literature review of serotonergic challenge studies.	/pubmed/12519094	Sobczak S, Honig A, van Duinen MA, Riedel WJ.	Bipolar Disord. 2002 Dec;4(6):347-56. Review.	Bipolar Disord. 2002	PubMed	citation	PMID:12519094	pubmed	12519094	create date:2003/01/10 | first author:Sobczak S
Interferon-alpha, cytokines and possible implications for mood disorders.	/pubmed/12479695	Schaefer M, Schmidt F, Neumer R, Scholler G, Schwarz M.	Bipolar Disord. 2002;4 Suppl 1:111-3. No abstract available.	Bipolar Disord. 2002	PubMed	citation	PMID:12479695	pubmed	12479695	create date:2002/12/14 | first author:Schaefer M
Thyroid hormone augmentation with levothyroxine in bipolar depression.	/pubmed/12479694	Bauer M.	Bipolar Disord. 2002;4 Suppl 1:109-10. No abstract available.	Bipolar Disord. 2002	PubMed	citation	PMID:12479694	pubmed	12479694	create date:2002/12/14 | first author:Bauer M
Life charts on a palmtop computer: first results of a feasibility study with an electronic diary for bipolar patients.	/pubmed/12479693	Schärer LO, Hartweg V, Valerius G, Graf M, Hoern M, Biedermann C, Walser S, Boensch A, Dittmann S, Forsthoff A, Hummel B, Grunze H, Walden J.	Bipolar Disord. 2002;4 Suppl 1:107-8. No abstract available.	Bipolar Disord. 2002	PubMed	citation	PMID:12479693	pubmed	12479693	create date:2002/12/14 | first author:Schärer LO
The mechanism of action of psychotherapy.	/pubmed/12479692	Colom F.	Bipolar Disord. 2002;4 Suppl 1:102. No abstract available.	Bipolar Disord. 2002	PubMed	citation	PMID:12479692	pubmed	12479692	create date:2002/12/14 | first author:Colom F
Transcranial direct current stimulation: a new treatment for depression?	/pubmed/12479691	Nitsche MA.	Bipolar Disord. 2002;4 Suppl 1:98-9. No abstract available.	Bipolar Disord. 2002	PubMed	citation	PMID:12479691	pubmed	12479691	create date:2002/12/14 | first author:Nitsche MA
Transcranial magnetic stimulation and neuroimaging.	/pubmed/12479690	Ebmeier KP.	Bipolar Disord. 2002;4 Suppl 1:96-7. No abstract available.	Bipolar Disord. 2002	PubMed	citation	PMID:12479690	pubmed	12479690	create date:2002/12/14 | first author:Ebmeier KP
Transcranial magnetic stimulation in patients with bipolar depression: a double blind, controlled study.	/pubmed/12479689	Dolberg OT, Dannon PN, Schreiber S, Grunhaus L.	Bipolar Disord. 2002;4 Suppl 1:94-5. No abstract available.	Bipolar Disord. 2002	PubMed	citation	PMID:12479689	pubmed	12479689	create date:2002/12/14 | first author:Dolberg OT
Response to ECT in major depression: are there differences between unipolar and bipolar depression?	/pubmed/12479688	Grunhaus L, Schreiber S, Dolberg OT, Hirshman S, Dannon PN.	Bipolar Disord. 2002;4 Suppl 1:91-3. No abstract available.	Bipolar Disord. 2002	PubMed	citation	PMID:12479688	pubmed	12479688	create date:2002/12/14 | first author:Grunhaus L
Infection, treatment and immune response in patients with bipolar disorder versus patients with major depression, schizophrenia or healthy controls.	/pubmed/12479687	Hinze-Selch D.	Bipolar Disord. 2002;4 Suppl 1:81-3. Review.	Bipolar Disord. 2002	PubMed	citation	PMID:12479687	pubmed	12479687	create date:2002/12/14 | first author:Hinze-Selch D
Subtraction libraries for the molecular characterization of gene-environmental interactions in bipolar disorder.	/pubmed/12479686	Yolken RH.	Bipolar Disord. 2002;4 Suppl 1:77-80.	Bipolar Disord. 2002	PubMed	citation	PMID:12479686	pubmed	12479686	create date:2002/12/14 | first author:Yolken RH
Expression of G-proteins and regulators of G-protein signalling in neutrophils of patients with bipolar disorder: effects of mood stabilizers.	/pubmed/12479685	Willmroth F, Spleiss O, Wiesmann K, Moser D, Atmanspacher R, van Calker D.	Bipolar Disord. 2002;4 Suppl 1:75-6. No abstract available.	Bipolar Disord. 2002	PubMed	citation	PMID:12479685	pubmed	12479685	create date:2002/12/14 | first author:Willmroth F
Immune activation, steroid resistancy and bipolar disorder.	/pubmed/12479684	Kupka RW, Breunis MN, Knijff E, Ruwhof C, Nolen WA, Drexhage HA.	Bipolar Disord. 2002;4 Suppl 1:73-4. No abstract available.	Bipolar Disord. 2002	PubMed	citation	PMID:12479684	pubmed	12479684	create date:2002/12/14 | first author:Kupka RW
Gene expression in bipolar disorder and schizophrenia: new approaches to old problems.	/pubmed/12479683	Bahn S.	Bipolar Disord. 2002;4 Suppl 1:70-2. No abstract available.	Bipolar Disord. 2002	PubMed	citation	PMID:12479683	pubmed	12479683	create date:2002/12/14 | first author:Bahn S
Limits of the applicability and generalizability of drug trials in mania.	/pubmed/12479682	Licht RW.	Bipolar Disord. 2002;4 Suppl 1:66-8.	Bipolar Disord. 2002	PubMed	citation	PMID:12479682	pubmed	12479682	create date:2002/12/14 | first author:Licht RW
Outcome measures in treatment trials in bipolar disorder.	/pubmed/12479681	Nolen WA.	Bipolar Disord. 2002;4 Suppl 1:64-5. No abstract available.	Bipolar Disord. 2002	PubMed	citation	PMID:12479681	pubmed	12479681	create date:2002/12/14 | first author:Nolen WA
Can we conduct some large simple trials in bipolar disorder?	/pubmed/12479680	Geddes JR.	Bipolar Disord. 2002;4 Suppl 1:62-3. No abstract available.	Bipolar Disord. 2002	PubMed	citation	PMID:12479680	pubmed	12479680	create date:2002/12/14 | first author:Geddes JR
Do we need placebo control in maintenance studies in bipolar disorders?	/pubmed/12479679	Vieta E.	Bipolar Disord. 2002;4 Suppl 1:61. No abstract available.	Bipolar Disord. 2002	PubMed	citation	PMID:12479679	pubmed	12479679	create date:2002/12/14 | first author:Vieta E
Does inositol signalling have a role in disease susceptibility and drug treatment of bipolar disorder?	/pubmed/12479678	Steen VM.	Bipolar Disord. 2002;4 Suppl 1:53-5. No abstract available.	Bipolar Disord. 2002	PubMed	citation	PMID:12479678	pubmed	12479678	create date:2002/12/14 | first author:Steen VM
Dimensions of psychopathology in bipolar disorder versus other affective and non-affective psychoses among an epidemiologically complete population.	/pubmed/12479677	Scully PJ, Owens JM, Kinsella A, Waddington JL.	Bipolar Disord. 2002;4 Suppl 1:43-4. No abstract available.	Bipolar Disord. 2002	PubMed	citation	PMID:12479677	pubmed	12479677	create date:2002/12/14 | first author:Scully PJ
Predictors of outcome in a representative population of bipolar disorder.	/pubmed/12479676	Frangou S.	Bipolar Disord. 2002;4 Suppl 1:41-2. No abstract available.	Bipolar Disord. 2002	PubMed	citation	PMID:12479676	pubmed	12479676	create date:2002/12/14 | first author:Frangou S
First episode bipolar disorder: systematic comparison of incidence with other affective and non-affective psychoses among an epidemiologically complete, rural population.	/pubmed/12479675	Baldwin PA, Scully PJ, Quinn JF, Morgan MG, Kinsella A, O'Callaghan E, Owens JM, Waddington JL.	Bipolar Disord. 2002;4 Suppl 1:39-40. No abstract available.	Bipolar Disord. 2002	PubMed	citation	PMID:12479675	pubmed	12479675	create date:2002/12/14 | first author:Baldwin PA
Prevalence of bipolar disorder: a further study in The Netherlands.	/pubmed/12479674	Regeer EJ, Rosso ML, ten Have M, Vollebergh W, Nolen WA.	Bipolar Disord. 2002;4 Suppl 1:37-8. No abstract available.	Bipolar Disord. 2002	PubMed	citation	PMID:12479674	pubmed	12479674	create date:2002/12/14 | first author:Regeer EJ
Evaluation of parent-of-origin effect in bipolar affective disorder relating to susceptibility loci on chromosome 18.	/pubmed/12479673	Lambert D, Gill M.	Bipolar Disord. 2002;4 Suppl 1:31-2. No abstract available.	Bipolar Disord. 2002	PubMed	citation	PMID:12479673	pubmed	12479673	create date:2002/12/14 | first author:Lambert D
The volumetric findings in MRI brain study of bipolar twins and their healthy co-twins.	/pubmed/12479672	Kieseppä T, van Erp TG, Haukka J, Partonen T, Cannon TD, Poutanen VP, Kapri J, Lönnqvist J.	Bipolar Disord. 2002;4 Suppl 1:29-30. No abstract available.	Bipolar Disord. 2002	PubMed	citation	PMID:12479672	pubmed	12479672	create date:2002/12/14 | first author:Kieseppä T
Bipolar disorders and suicidal behaviour.	/pubmed/12479671	Rihmer Z, Kiss K.	Bipolar Disord. 2002;4 Suppl 1:21-5. Review.	Bipolar Disord. 2002	PubMed	citation	PMID:12479671	pubmed	12479671	create date:2002/12/14 | first author:Rihmer Z
Myo-inositol-1-phosphate (MIP) synthase: a possible new target for antibipolar drugs.	/pubmed/12479670	Agam G, Shamir A, Shaltiel G, Greenberg ML.	Bipolar Disord. 2002;4 Suppl 1:15-20. Review.	Bipolar Disord. 2002	PubMed	citation	PMID:12479670	pubmed	12479670	create date:2002/12/14 | first author:Agam G
A new bipolar spectrum concept: a brief review.	/pubmed/12479669	Angst J, Gamma A.	Bipolar Disord. 2002;4 Suppl 1:11-4. Review.	Bipolar Disord. 2002	PubMed	citation	PMID:12479669	pubmed	12479669	create date:2002/12/14 | first author:Angst J
A pilot study of loading versus titration of valproate in the treatment of acute mania.	/pubmed/12479668	Oluboka OJ, Bird DC, Kutcher S, Kusumakar V.	Bipolar Disord. 2002 Oct;4(5):341-5.	Bipolar Disord. 2002	PubMed	citation	PMID:12479668	pubmed	12479668	create date:2002/12/14 | first author:Oluboka OJ
Quetiapine in the treatment of rapid cycling bipolar disorder.	/pubmed/12479667	Vieta E, Parramon G, Padrell E, Nieto E, Martinez-Arán A, Corbella B, Colom F, Reinares M, Goikolea JM, Torrent C.	Bipolar Disord. 2002 Oct;4(5):335-40.	Bipolar Disord. 2002	PubMed	citation	PMID:12479667	pubmed	12479667	create date:2002/12/14 | first author:Vieta E
Olanzapine in diverse syndromal and subsyndromal exacerbations of bipolar disorders.	/pubmed/12479666	Janenawasin S, Wang PW, Lembke A, Schumacher M, Das B, Santosa CM, Mongkolcheep J, Ketter TA.	Bipolar Disord. 2002 Oct;4(5):328-34.	Bipolar Disord. 2002	PubMed	citation	PMID:12479666	pubmed	12479666	create date:2002/12/14 | first author:Janenawasin S
A clinical monitoring form for mood disorders.	/pubmed/12479665	Sachs GS, Guille C, McMurrich SL.	Bipolar Disord. 2002 Oct;4(5):323-7.	Bipolar Disord. 2002	PubMed	citation	PMID:12479665	pubmed	12479665	create date:2002/12/14 | first author:Sachs GS
Insight into illness in patients with mania, mixed mania, bipolar depression and major depression with psychotic features.	/pubmed/12479664	Dell'Osso L, Pini S, Cassano GB, Mastrocinque C, Seckinger RA, Saettoni M, Papasogli A, Yale SA, Amador XF.	Bipolar Disord. 2002 Oct;4(5):315-22.	Bipolar Disord. 2002	PubMed	citation	PMID:12479664	pubmed	12479664	create date:2002/12/14 | first author:Dell'Osso L
Pramipexole in treatment-resistant depression: a 16-week naturalistic study.	/pubmed/12479663	Lattanzi L, Dell'Osso L, Cassano P, Pini S, Rucci P, Houck PR, Gemignani A, Battistini G, Bassi A, Abelli M, Cassano GB.	Bipolar Disord. 2002 Oct;4(5):307-14.	Bipolar Disord. 2002	PubMed	citation	PMID:12479663	pubmed	12479663	create date:2002/12/14 | first author:Lattanzi L
3'(2')-phosphoadenosine 5'-phosphate phosphatase is reduced in postmortem frontal cortex of bipolar patients.	/pubmed/12479662	Shaltiel G, Kozlovsky N, Belmaker RH, Agam G.	Bipolar Disord. 2002 Oct;4(5):302-6.	Bipolar Disord. 2002	PubMed	citation	PMID:12479662	pubmed	12479662	create date:2002/12/14 | first author:Shaltiel G
Gabapentin augmentation therapy in bipolar depression.	/pubmed/12479661	Wang PW, Santosa C, Schumacher M, Winsberg ME, Strong C, Ketter TA.	Bipolar Disord. 2002 Oct;4(5):296-301.	Bipolar Disord. 2002	PubMed	citation	PMID:12479661	pubmed	12479661	create date:2002/12/14 | first author:Wang PW
Laterality of pain in migraine with comorbid unipolar depressive and bipolar II disorders.	/pubmed/12479660	Fasmer OB, Oedegaard KJ.	Bipolar Disord. 2002 Oct;4(5):290-5.	Bipolar Disord. 2002	PubMed	citation	PMID:12479660	pubmed	12479660	create date:2002/12/14 | first author:Fasmer OB
Title	URL	Description	Details	ShortDetails	Resource	Type	Identifiers	Db	EntrezUID	Properties
Tiagabine in treatment refractory bipolar disorder: a clinical case series.	/pubmed/12479659	Suppes T, Chisholm KA, Dhavale D, Frye MA, Altshuler LL, McElroy SL, Keck PE, Nolen WA, Kupka R, Denicoff KD, Leverich GS, Rush AJ, Post RM.	Bipolar Disord. 2002 Oct;4(5):283-9.	Bipolar Disord. 2002	PubMed	citation	PMID:12479659	pubmed	12479659	create date:2002/12/14 | first author:Suppes T
Clinical indicators for the use of antidepressants in the treatment of bipolar I depression.	/pubmed/12479658	Fagiolini A, Frank E, Cherry CR, Houck PR, Novick DM, Buysse DJ, Kupfer DJ.	Bipolar Disord. 2002 Oct;4(5):277-82.	Bipolar Disord. 2002	PubMed	citation	PMID:12479658	pubmed	12479658	create date:2002/12/14 | first author:Fagiolini A
Cognitive behaviour therapy in the treatment of bipolar disorder.	/pubmed/12190719	Jones S.	Bipolar Disord. 2002 Aug;4(4):275. No abstract available.	Bipolar Disord. 2002	PubMed	citation	PMID:12190719	pubmed	12190719	create date:2002/08/23 | first author:Jones S
Estimation of lithium dose requirement by body weight.	/pubmed/12190718	Lu ML, Shen WW, Chen KP.	Bipolar Disord. 2002 Aug;4(4):274. No abstract available.	Bipolar Disord. 2002	PubMed	citation	PMID:12190718	pubmed	12190718	create date:2002/08/23 | first author:Lu ML
Topiramate in treatment-resistant depression and binge-eating disorder.	/pubmed/12190717	Schmidt do Prado-Lima PA, Bacaltchuck J.	Bipolar Disord. 2002 Aug;4(4):271-3. No abstract available.	Bipolar Disord. 2002	PubMed	citation	PMID:12190717	pubmed	12190717	create date:2002/08/23 | first author:Schmidt do Prado-Lima PA
The influence of successful prophylactic drug treatment on cognitive dysfunction in bipolar disorders.	/pubmed/12190716	Wolf T, Müller-Oerlinghausen B.	Bipolar Disord. 2002 Aug;4(4):263-70.	Bipolar Disord. 2002	PubMed	citation	PMID:12190716	pubmed	12190716	create date:2002/08/23 | first author:Wolf T
Multifamily psychoeducation groups (MFPG) for families of children with bipolar disorder.	/pubmed/12190715	Fristad MA, Goldberg-Arnold JS, Gavazzi SM.	Bipolar Disord. 2002 Aug;4(4):254-62.	Bipolar Disord. 2002	PubMed	citation	PMID:12190715	pubmed	12190715	create date:2002/08/23 | first author:Fristad MA
A measure for assessing patient perception of provider support for self-management of bipolar disorder.	/pubmed/12190714	Ludman EJ, Simon GE, Rutter CM, Bauer MS, Unützer J.	Bipolar Disord. 2002 Aug;4(4):249-53.	Bipolar Disord. 2002	PubMed	citation	PMID:12190714	pubmed	12190714	create date:2002/08/23 | first author:Ludman EJ
Are patients with bipolar affective disorder socially disadvantaged? A comparison with a control group.	/pubmed/12190713	Abood Z, Sharkey A, Webb M, Kelly A, Gill M.	Bipolar Disord. 2002 Aug;4(4):243-8.	Bipolar Disord. 2002	PubMed	citation	PMID:12190713	pubmed	12190713	create date:2002/08/23 | first author:Abood Z
Impact of axis II comorbidity on the course of bipolar illness in men: a retrospective chart review.	/pubmed/12190712	Kay JH, Altshuler LL, Ventura J, Mintz J.	Bipolar Disord. 2002 Aug;4(4):237-42.	Bipolar Disord. 2002	PubMed	citation	PMID:12190712	pubmed	12190712	create date:2002/08/23 | first author:Kay JH
Design and implementation of a randomized trial evaluating systematic care for bipolar disorder.	/pubmed/12190711	Simon GE, Ludman E, Unützer J, Bauer MS.	Bipolar Disord. 2002 Aug;4(4):226-36.	Bipolar Disord. 2002	PubMed	citation	PMID:12190711	pubmed	12190711	create date:2002/08/23 | first author:Simon GE
Childhood mania, attention deficit hyperactivity disorder and conduct disorder: a critical review of diagnostic dilemmas.	/pubmed/12190710	Kim EY, Miklowitz DJ.	Bipolar Disord. 2002 Aug;4(4):215-25. Review.	Bipolar Disord. 2002	PubMed	citation	PMID:12190710	pubmed	12190710	create date:2002/08/23 | first author:Kim EY
Topiramate versus bupropion SR when added to mood stabilizer therapy for the depressive phase of bipolar disorder: a preliminary single-blind study.	/pubmed/12180276	McIntyre RS, Mancini DA, McCann S, Srinivasan J, Sagman D, Kennedy SH.	Bipolar Disord. 2002 Jun;4(3):207-13.	Bipolar Disord. 2002	PubMed	citation	PMID:12180276	pubmed	12180276	create date:2002/08/16 | first author:McIntyre RS
Evaluation of neuroprotection by lithium and valproic acid against ouabain-induced cell damage.	/pubmed/12180275	Hennion JP, el-Masri MA, Huff MO, el-Mailakh RS.	Bipolar Disord. 2002 Jun;4(3):201-6.	Bipolar Disord. 2002	PubMed	citation	PMID:12180275	pubmed	12180275	create date:2002/08/16 | first author:Hennion JP
Different dependence of lithium and valproate on PI3K/PKB pathway.	/pubmed/12180274	Mora A, Sabio G, Alonso JC, Soler G, Centeno F.	Bipolar Disord. 2002 Jun;4(3):195-200.	Bipolar Disord. 2002	PubMed	citation	PMID:12180274	pubmed	12180274	create date:2002/08/16 | first author:Mora A
Antidepressants and neuroplasticity.	/pubmed/12180273	D'Sa C, Duman RS.	Bipolar Disord. 2002 Jun;4(3):183-94. Review.	Bipolar Disord. 2002	PubMed	citation	PMID:12180273	pubmed	12180273	create date:2002/08/16 | first author:D'Sa C
Modulation of synaptic plasticity by stress and antidepressants.	/pubmed/12180272	Popoli M, Gennarelli M, Racagni G.	Bipolar Disord. 2002 Jun;4(3):166-82. Review.	Bipolar Disord. 2002	PubMed	citation	PMID:12180272	pubmed	12180272	create date:2002/08/16 | first author:Popoli M
Regulation of tau phosphorylation and protection against beta-amyloid-induced neurodegeneration by lithium. Possible implications for Alzheimer's disease.	/pubmed/12180271	Alvarez G, Muñoz-Montaño JR, Satrústegui J, Avila J, Bogónez E, Díaz-Nido J.	Bipolar Disord. 2002 Jun;4(3):153-65. Review.	Bipolar Disord. 2002	PubMed	citation	PMID:12180271	pubmed	12180271	create date:2002/08/16 | first author:Alvarez G
Volumetric brain imaging findings in mood disorders.	/pubmed/12071514	Beyer JL, Krishnan KR.	Bipolar Disord. 2002 Apr;4(2):89-104. Review.	Bipolar Disord. 2002	PubMed	citation	PMID:12071514	pubmed	12071514	create date:2002/06/20 | first author:Beyer JL
Volumetric MRI studies of mood disorders: do they distinguish unipolar and bipolar disorder?	/pubmed/12071513	Strakowski SM, Adler CM, DelBello MP.	Bipolar Disord. 2002 Apr;4(2):80-8. Review.	Bipolar Disord. 2002	PubMed	citation	PMID:12071513	pubmed	12071513	create date:2002/06/20 | first author:Strakowski SM
Regulation of ER stress proteins by valproate: therapeutic implications.	/pubmed/12071512	Bown CD, Wang JF, Chen B, Young LT.	Bipolar Disord. 2002 Apr;4(2):145-51. Review.	Bipolar Disord. 2002	PubMed	citation	PMID:12071512	pubmed	12071512	create date:2002/06/20 | first author:Bown CD
Glycogen synthase kinase-3beta, mood stabilizers, and neuroprotection.	/pubmed/12071511	Li X, Bijur GN, Jope RS.	Bipolar Disord. 2002 Apr;4(2):137-44. Review.	Bipolar Disord. 2002	PubMed	citation	PMID:12071511	pubmed	12071511	create date:2002/06/20 | first author:Li X
Neuroprotective effects of lithium in cultured cells and animal models of diseases.	/pubmed/12071510	Chuang DM, Chen RW, Chalecka-Franaszek E, Ren M, Hashimoto R, Senatorov V, Kanai H, Hough C, Hiroi T, Leeds P.	Bipolar Disord. 2002 Apr;4(2):129-36. Review.	Bipolar Disord. 2002	PubMed	citation	PMID:12071510	pubmed	12071510	create date:2002/06/20 | first author:Chuang DM
Stress and depression: possible links to neuron death in the hippocampus.	/pubmed/12071509	Lee AL, Ogle WO, Sapolsky RM.	Bipolar Disord. 2002 Apr;4(2):117-28. Review.	Bipolar Disord. 2002	PubMed	citation	PMID:12071509	pubmed	12071509	create date:2002/06/20 | first author:Lee AL
Cell pathology in bipolar disorder.	/pubmed/12071508	Rajkowska G.	Bipolar Disord. 2002 Apr;4(2):105-16. Review.	Bipolar Disord. 2002	PubMed	citation	PMID:12071508	pubmed	12071508	create date:2002/06/20 | first author:Rajkowska G
Ketogenic diet in bipolar illness.	/pubmed/12047499	Yaroslavsky Y, Stahl Z, Belmaker RH.	Bipolar Disord. 2002 Feb;4(1):75. No abstract available.	Bipolar Disord. 2002	PubMed	citation	PMID:12047499	pubmed	12047499	create date:2002/06/06 | first author:Yaroslavsky Y
Oxcarbazepine treatment of refractory bipolar disorder: a retrospective chart review.	/pubmed/12047498	Ghaemi SN, Ko JY, Katzow JJ.	Bipolar Disord. 2002 Feb;4(1):70-4.	Bipolar Disord. 2002	PubMed	citation	PMID:12047498	pubmed	12047498	create date:2002/06/06 | first author:Ghaemi SN
Reduced inositol content in lymphocyte-derived cell lines from bipolar patients.	/pubmed/12047497	Belmaker RH, Shapiro J, Vainer E, Nemanov L, Ebstein RP, Agam G.	Bipolar Disord. 2002 Feb;4(1):67-9.	Bipolar Disord. 2002	PubMed	citation	PMID:12047497	pubmed	12047497	create date:2002/06/06 | first author:Belmaker RH
31P-MRS study of acetyl-L-carnitine treatment in geriatric depression: preliminary results.	/pubmed/12047496	Pettegrew JW, Levine J, Gershon S, Stanley JA, Servan-Schreiber D, Panchalingam K, McClure RJ.	Bipolar Disord. 2002 Feb;4(1):61-6.	Bipolar Disord. 2002	PubMed	citation	PMID:12047496	pubmed	12047496	create date:2002/06/06 | first author:Pettegrew JW
Coping and its correlates among caregivers of patients with bipolar disorder: a preliminary study.	/pubmed/12047495	Chakrabarti S, Gill S.	Bipolar Disord. 2002 Feb;4(1):50-60.	Bipolar Disord. 2002	PubMed	citation	PMID:12047495	pubmed	12047495	create date:2002/06/06 | first author:Chakrabarti S
The impact of response to previous mood stabilizer therapy on response to olanzapine versus placebo for acute mania.	/pubmed/12047494	Baker RW, Goldberg JF, Tohen M, Milton DR, Stauffer VL, Schuh LM.	Bipolar Disord. 2002 Feb;4(1):43-9.	Bipolar Disord. 2002	PubMed	citation	PMID:12047494	pubmed	12047494	create date:2002/06/06 | first author:Baker RW
Clinical decision-making using the General Behavior Inventory in juvenile bipolarity.	/pubmed/12047493	Findling RL, Youngstrom EA, Danielson CK, DelPorto-Bedoya D, Papish-David R, Townsend L, Calabrese JR.	Bipolar Disord. 2002 Feb;4(1):34-42.	Bipolar Disord. 2002	PubMed	citation	PMID:12047493	pubmed	12047493	create date:2002/06/06 | first author:Findling RL
Regulation of adult hippocampal neurogenesis - implications for novel theories of major depression.	/pubmed/12047492	Kempermann G.	Bipolar Disord. 2002 Feb;4(1):17-33. Review.	Bipolar Disord. 2002	PubMed	citation	PMID:12047492	pubmed	12047492	create date:2002/06/06 | first author:Kempermann G
Ethical issues in bipolar disorders pedigree research: privacy concerns, informed consent, and grounds for waiver.	/pubmed/12047491	Parker LS.	Bipolar Disord. 2002 Feb;4(1):1-16. Review.	Bipolar Disord. 2002	PubMed	citation	PMID:12047491	pubmed	12047491	create date:2002/06/06 | first author:Parker LS
Rate of switch in bipolar patients prospectively treated with second-generation antidepressants as augmentation to mood stabilizers.	/pubmed/11912569	Post RM, Altshuler LL, Frye MA, Suppes T, Rush AJ, Keck PE Jr, McElroy SL, Denicoff KD, Leverich GS, Kupka R, Nolen WA.	Bipolar Disord. 2001 Oct;3(5):259-65.	Bipolar Disord. 2001	PubMed	citation	PMID:11912569	pubmed	11912569	create date:2002/03/26 | first author:Post RM
The evolving role of topiramate among other mood stabilizers in the management of bipolar disorder.	/pubmed/11912568	Chengappa KN, Gershon S, Levine J.	Bipolar Disord. 2001 Oct;3(5):215-32. Review.	Bipolar Disord. 2001	PubMed	citation	PMID:11912568	pubmed	11912568	create date:2002/03/26 | first author:Chengappa KN
Clinical correlates of psychiatric comorbidity in bipolar I patients.	/pubmed/11903208	Vieta E, Colom F, Corbella B, Martínez-Arán A, Reinares M, Benabarre A, Gastó C.	Bipolar Disord. 2001 Oct;3(5):253-8.	Bipolar Disord. 2001	PubMed	citation	PMID:11903208	pubmed	11903208	create date:2002/03/21 | first author:Vieta E
Response to lithium maintenance treatment in bipolar disorders: comparison of women and men.	/pubmed/11903207	Viguera AC, Baldessarini RJ, Tondo L.	Bipolar Disord. 2001 Oct;3(5):245-52.	Bipolar Disord. 2001	PubMed	citation	PMID:11903207	pubmed	11903207	create date:2002/03/21 | first author:Viguera AC
The collaborative practice model for bipolar disorder: design and implementation in a multi-site randomized controlled trial.	/pubmed/11903206	Bauer MS.	Bipolar Disord. 2001 Oct;3(5):233-44.	Bipolar Disord. 2001	PubMed	citation	PMID:11903206	pubmed	11903206	create date:2002/03/21 | first author:Bauer MS
Suicidal behavior: is there a genetic predisposition?	/pubmed/11843783	Turecki G.	Bipolar Disord. 2001 Dec;3(6):335-49. Review.	Bipolar Disord. 2001	PubMed	citation	PMID:11843783	pubmed	11843783	create date:2002/02/15 | first author:Turecki G
Review of studies of child and adolescent offspring of bipolar parents.	/pubmed/11843782	DelBello MP, Geller B.	Bipolar Disord. 2001 Dec;3(6):325-34. Review.	Bipolar Disord. 2001	PubMed	citation	PMID:11843782	pubmed	11843782	create date:2002/02/15 | first author:DelBello MP
Genetic factors and treatment of mood disorders.	/pubmed/11843781	Alda M.	Bipolar Disord. 2001 Dec;3(6):318-24. Review.	Bipolar Disord. 2001	PubMed	citation	PMID:11843781	pubmed	11843781	create date:2002/02/15 | first author:Alda M
Population isolates: their special value for locating genes for bipolar disorder.	/pubmed/11843780	Escamilla MA.	Bipolar Disord. 2001 Dec;3(6):299-317. Review.	Bipolar Disord. 2001	PubMed	citation	PMID:11843780	pubmed	11843780	create date:2002/02/15 | first author:Escamilla MA
Association studies of bipolar disorder.	/pubmed/11843779	Craddock N, Davé S, Greening J.	Bipolar Disord. 2001 Dec;3(6):284-98. Review.	Bipolar Disord. 2001	PubMed	citation	PMID:11843779	pubmed	11843779	create date:2002/02/15 | first author:Craddock N
Molecular linkage studies of bipolar disorders.	/pubmed/11843778	Berrettini WH.	Bipolar Disord. 2001 Dec;3(6):276-83. Review.	Bipolar Disord. 2001	PubMed	citation	PMID:11843778	pubmed	11843778	create date:2002/02/15 | first author:Berrettini WH
Psychiatric diagnoses in the context of genetic studies of bipolar disorder.	/pubmed/11843777	Duffy A, Grof P.	Bipolar Disord. 2001 Dec;3(6):270-5. Review.	Bipolar Disord. 2001	PubMed	citation	PMID:11843777	pubmed	11843777	create date:2002/02/15 | first author:Duffy A
Introduction: Special issue on the genetics of bipolar disorder.	/pubmed/11843776	Nimgaonkar VL, Alda M.	Bipolar Disord. 2001 Dec;3(6):267-9. No abstract available.	Bipolar Disord. 2001	PubMed	citation	PMID:11843776	pubmed	11843776	create date:2002/02/15 | first author:Nimgaonkar VL
Confusion and dysphoria with low-dose topiramate in a patient with bipolar disorder.	/pubmed/11552960	Andrade C.	Bipolar Disord. 2001 Aug;3(4):211-2.	Bipolar Disord. 2001	PubMed	citation	PMID:11552960	pubmed	11552960	create date:2001/09/13 | first author:Andrade C
Rapid, continuous cycling and psychiatric co-morbidity in pediatric bipolar I disorder.	/pubmed/11552959	Findling RL, Gracious BL, McNamara NK, Youngstrom EA, Demeter CA, Branicky LA, Calabrese JR.	Bipolar Disord. 2001 Aug;3(4):202-10.	Bipolar Disord. 2001	PubMed	citation	PMID:11552959	pubmed	11552959	create date:2001/09/13 | first author:Findling RL
Effects of chronic lithium administration on rat brain phosphatidylinositol cycle constituents, membrane phospholipids and amino acids.	/pubmed/11552958	Pettegrew JW, Panchalingam K, McClure RJ, Gershon S, Muenz LR, Levine J.	Bipolar Disord. 2001 Aug;3(4):189-201.	Bipolar Disord. 2001	PubMed	citation	PMID:11552958	pubmed	11552958	create date:2001/09/13 | first author:Pettegrew JW
Title	URL	Description	Details	ShortDetails	Resource	Type	Identifiers	Db	EntrezUID	Properties
Substance abuse in bipolar disorder.	/pubmed/11552957	Cassidy F, Ahearn EP, Carroll BJ.	Bipolar Disord. 2001 Aug;3(4):181-8. Review.	Bipolar Disord. 2001	PubMed	citation	PMID:11552957	pubmed	11552957	create date:2001/09/13 | first author:Cassidy F
Lithium isotopes: differential effects on renal function and histology.	/pubmed/11552956	Stoll PM, Stokes PE, Okamoto M.	Bipolar Disord. 2001 Aug;3(4):174-80.	Bipolar Disord. 2001	PubMed	citation	PMID:11552956	pubmed	11552956	create date:2001/09/13 | first author:Stoll PM
Medication prescribing patterns for patients with bipolar I disorder in hospital settings: adherence to published practice guidelines.	/pubmed/11552955	Lim PZ, Tunis SL, Edell WS, Jensik SE, Tohen M.	Bipolar Disord. 2001 Aug;3(4):165-73.	Bipolar Disord. 2001	PubMed	citation	PMID:11552955	pubmed	11552955	create date:2001/09/13 | first author:Lim PZ
Topiramate for self-mutilation in a patient with borderline personality disorder.	/pubmed/11465678	Cassano P, Lattanzi L, Pini S, Dell'Osso L, Battistini G, Cassano GB.	Bipolar Disord. 2001 Jun;3(3):161. No abstract available.	Bipolar Disord. 2001	PubMed	citation	PMID:11465678	pubmed	11465678	create date:2001/07/24 | first author:Cassano P
Bupropion manic induction during euthymia, but not during depression.	/pubmed/11465677	El-Mallakh RS.	Bipolar Disord. 2001 Jun;3(3):159-60. No abstract available.	Bipolar Disord. 2001	PubMed	citation	PMID:11465677	pubmed	11465677	create date:2001/07/24 | first author:El-Mallakh RS
On defining 'mood stabilizer'.	/pubmed/11465676	Ghaemi SN.	Bipolar Disord. 2001 Jun;3(3):154-8. No abstract available.	Bipolar Disord. 2001	PubMed	citation	PMID:11465676	pubmed	11465676	create date:2001/07/24 | first author:Ghaemi SN
The neuropsychology and neuroanatomy of bipolar affective disorder: a critical review.	/pubmed/11465675	Bearden CE, Hoffman KM, Cannon TD.	Bipolar Disord. 2001 Jun;3(3):106-50; discussion 151-3. Review.	Bipolar Disord. 2001	PubMed	citation	PMID:11465675	pubmed	11465675	create date:2001/07/24 | first author:Bearden CE
4th International Conference on Bipolar Disorder. June 14-16, 2001, Pittsburgh, Pennsylvania. Abstracts.	/pubmed/11446350	[No authors listed]	Bipolar Disord. 2001;3 Suppl 1:1-63. No abstract available.	Bipolar Disord. 2001	PubMed	citation	PMID:11446350	pubmed	11446350	create date:2001/07/12
4th International Conference on Bipolar Disorder. June 14-16, 2001, Pittsburgh, Pennsylvania. Abstracts.	/pubmed/11439937	[No authors listed]	Bipolar Disord. 2001;3 Suppl:1-69. No abstract available.	Bipolar Disord. 2001	PubMed	citation	PMID:11439937	pubmed	11439937	create date:2001/07/07
Selected papers from the 3rd International Conference on Bipolar Disorder. Pittsburgh, Pennsylvania, USA. June 1999.	/pubmed/11335990	[No authors listed]	Bipolar Disord. 2000 Sep;2(3 Pt 2):205-300. No abstract available.	Bipolar Disord. 2000	PubMed	citation	PMID:11335990	pubmed	11335990	create date:2001/05/05
ECT in bipolar and unipolar depression: differences in speed of response.	/pubmed/11333069	Daly JJ, Prudic J, Devanand DP, Nobler MS, Lisanby SH, Peyser S, Roose SP, Sackeim HA.	Bipolar Disord. 2001 Apr;3(2):95-104.	Bipolar Disord. 2001	PubMed	citation	PMID:11333069	pubmed	11333069	create date:2001/05/03 | first author:Daly JJ
Neuropsychological frontal lobe tests indicate that bipolar depressed patients are more impaired than unipolar.	/pubmed/11333068	Borkowska A, Rybakowski JK.	Bipolar Disord. 2001 Apr;3(2):88-94.	Bipolar Disord. 2001	PubMed	citation	PMID:11333068	pubmed	11333068	create date:2001/05/03 | first author:Borkowska A
Electrophysiological and cognitive function in young euthymic patients with bipolar affective disorder.	/pubmed/11333067	El-Badri SM, Ashton CH, Moore PB, Marsh VR, Ferrier IN.	Bipolar Disord. 2001 Apr;3(2):79-87.	Bipolar Disord. 2001	PubMed	citation	PMID:11333067	pubmed	11333067	create date:2001/05/03 | first author:El-Badri SM
Family environment of children and adolescents with bipolar parents.	/pubmed/11333066	Chang KD, Blasey C, Ketter TA, Steiner H.	Bipolar Disord. 2001 Apr;3(2):73-8.	Bipolar Disord. 2001	PubMed	citation	PMID:11333066	pubmed	11333066	create date:2001/05/03 | first author:Chang KD
A pilot study of rapid lithium administration in the treatment of acute mania.	/pubmed/11333065	Keck PE Jr, Strakowski SM, Hawkins JM, Dunayevich E, Tugrul KC, Bennett JA, McElroy SL.	Bipolar Disord. 2001 Apr;3(2):68-72.	Bipolar Disord. 2001	PubMed	citation	PMID:11333065	pubmed	11333065	create date:2001/05/03 | first author:Keck PE Jr
The prophylactic effect of long-term lithium administration in bipolar patients entering treatment in the 1970s and 1980s.	/pubmed/11333064	Rybakowski JK, Chlopocka-Wozniak M, Suwalska A.	Bipolar Disord. 2001 Apr;3(2):63-7.	Bipolar Disord. 2001	PubMed	citation	PMID:11333064	pubmed	11333064	create date:2001/05/03 | first author:Rybakowski JK
Persistent attentional dysfunction in remitted bipolar disorder.	/pubmed/11333063	Wilder-Willis KE, Sax KW, Rosenberg HL, Fleck DE, Shear PK, Strakowski SM.	Bipolar Disord. 2001 Apr;3(2):58-62.	Bipolar Disord. 2001	PubMed	citation	PMID:11333063	pubmed	11333063	create date:2001/05/03 | first author:Wilder-Willis KE
Prior stimulant treatment in adolescents with bipolar disorder: association with age at onset.	/pubmed/11333062	DelBello MP, Soutullo CA, Hendricks W, Niemeier RT, McElroy SL, Strakowski SM.	Bipolar Disord. 2001 Apr;3(2):53-7.	Bipolar Disord. 2001	PubMed	citation	PMID:11333062	pubmed	11333062	create date:2001/05/03 | first author:DelBello MP
Li+/Mg2+ competition at therapeutic intracellular Li+ levels in human neuroblastoma SH-SY5Y cells.	/pubmed/11256688	Layden B, Diven C, Minadeo N, Bryant FB, Mota de Freitas D.	Bipolar Disord. 2000 Sep;2(3 Pt 1):200-4.	Bipolar Disord. 2000	PubMed	citation	PMID:11256688	pubmed	11256688	create date:2001/03/21 | first author:Layden B
Does olanzapine have antidepressant properties? A retrospective preliminary study.	/pubmed/11256687	Ghaemi SN, Cherry EL, Katzow JA, Goodwin FK.	Bipolar Disord. 2000 Sep;2(3 Pt 1):196-9.	Bipolar Disord. 2000	PubMed	citation	PMID:11256687	pubmed	11256687	create date:2001/03/21 | first author:Ghaemi SN
Lifetime prevalence of substance or alcohol abuse and dependence among subjects with bipolar I and II disorders in a voluntary registry.	/pubmed/11256686	Chengappa KN, Levine J, Gershon S, Kupfer DJ.	Bipolar Disord. 2000 Sep;2(3 Pt 1):191-5.	Bipolar Disord. 2000	PubMed	citation	PMID:11256686	pubmed	11256686	create date:2001/03/21 | first author:Chengappa KN
Mitochondrial dysfunction in bipolar disorder.	/pubmed/11256685	Kato T, Kato N.	Bipolar Disord. 2000 Sep;2(3 Pt 1):180-90. Review.	Bipolar Disord. 2000	PubMed	citation	PMID:11256685	pubmed	11256685	create date:2001/03/21 | first author:Kato T
Serum lithium levels and the outcome of maintenance therapy of bipolar disorder.	/pubmed/11256684	Hopkins HS, Gelenberg AJ.	Bipolar Disord. 2000 Sep;2(3 Pt 1):174-9.	Bipolar Disord. 2000	PubMed	citation	PMID:11256684	pubmed	11256684	create date:2001/03/21 | first author:Hopkins HS
The use of nimodipine in the treatment of mood disorders.	/pubmed/11256683	Goodnick PJ.	Bipolar Disord. 2000 Sep;2(3 Pt 1):165-73.	Bipolar Disord. 2000	PubMed	citation	PMID:11256683	pubmed	11256683	create date:2001/03/21 | first author:Goodnick PJ
Neuroimaging in bipolar disorder.	/pubmed/11256682	Strakowski SM, DelBello MP, Adler C, Cecil DM, Sax KW.	Bipolar Disord. 2000 Sep;2(3 Pt 1):148-64. Review.	Bipolar Disord. 2000	PubMed	citation	PMID:11256682	pubmed	11256682	create date:2001/03/21 | first author:Strakowski SM
The mitochondrial hypothesis of bipolar disorder.	/pubmed/11256681	Hough CJ, Chuang DM.	Bipolar Disord. 2000 Sep;2(3 Pt 1):145-7. No abstract available.	Bipolar Disord. 2000	PubMed	citation	PMID:11256681	pubmed	11256681	create date:2001/03/21 | first author:Hough CJ
Gabapentin-induced anorgasmia as a cause of noncompliance in a bipolar patient.	/pubmed/11256465	Montes JM, Ferrando L.	Bipolar Disord. 2001 Feb;3(1):52. No abstract available.	Bipolar Disord. 2001	PubMed	citation	PMID:11256465	pubmed	11256465	create date:2001/03/21 | first author:Montes JM
Valproate and the risk of hyperandrogenism.	/pubmed/11256464	Gracious BL, Wisner KL.	Bipolar Disord. 2001 Feb;3(1):50-1. No abstract available.	Bipolar Disord. 2001	PubMed	citation	PMID:11256464	pubmed	11256464	create date:2001/03/21 | first author:Gracious BL
Illness characteristics and their association with prescription patterns for bipolar I disorder.	/pubmed/11256463	Levine J, Chengappa KN, Brar JS, Gershon S, Kupfer DJ.	Bipolar Disord. 2001 Feb;3(1):41-9.	Bipolar Disord. 2001	PubMed	citation	PMID:11256463	pubmed	11256463	create date:2001/03/21 | first author:Levine J
The clinical epidemiology of pure and mixed manic episodes.	/pubmed/11256462	Cassidy F, Carroll BJ.	Bipolar Disord. 2001 Feb;3(1):35-40.	Bipolar Disord. 2001	PubMed	citation	PMID:11256462	pubmed	11256462	create date:2001/03/21 | first author:Cassidy F
Transcranial magnetic stimulation in an amphetamine hyperactivity model of mania.	/pubmed/11256461	Shaldivin A, Kaptsan A, Belmaker RH, Einat H, Grisaru N.	Bipolar Disord. 2001 Feb;3(1):30-4.	Bipolar Disord. 2001	PubMed	citation	PMID:11256461	pubmed	11256461	create date:2001/03/21 | first author:Shaldivin A
Ketoconazole in bipolar patients with depressive symptoms: a case series and literature review.	/pubmed/11256460	Brown ES, Bobadilla L, Rush AJ.	Bipolar Disord. 2001 Feb;3(1):23-9. Review.	Bipolar Disord. 2001	PubMed	citation	PMID:11256460	pubmed	11256460	create date:2001/03/21 | first author:Brown ES
Psychotherapy for bipolar depression: a phase-specific treatment strategy?	/pubmed/11256459	Swartz HA, Frank E.	Bipolar Disord. 2001 Feb;3(1):11-22. Review.	Bipolar Disord. 2001	PubMed	citation	PMID:11256459	pubmed	11256459	create date:2001/03/21 | first author:Swartz HA
Cognitive-behavioral therapy: applications for the management of bipolar disorder.	/pubmed/11256458	Patelis-Siotis I.	Bipolar Disord. 2001 Feb;3(1):1-10.	Bipolar Disord. 2001	PubMed	citation	PMID:11256458	pubmed	11256458	create date:2001/03/21 | first author:Patelis-Siotis I
Searching high and low: a review of the genetics of bipolar disorder.	/pubmed/11254025	Potash JB, DePaulo JR Jr.	Bipolar Disord. 2000 Mar;2(1):8-26. Review.	Bipolar Disord. 2000	PubMed	citation	PMID:11254025	pubmed	11254025	create date:2001/03/20 | first author:Potash JB
Comorbidity of obsessive-compulsive disorder in recovered inpatients with bipolar disorder.	/pubmed/11254024	Krüger S, Bräunig P, Cooke RG.	Bipolar Disord. 2000 Mar;2(1):71-4.	Bipolar Disord. 2000	PubMed	citation	PMID:11254024	pubmed	11254024	create date:2001/03/20 | first author:Krüger S
Amantadine in depressive patients with Borna disease virus (BDV) infection: an open trial.	/pubmed/11254023	Dietrich DE, Bode L, Spannhuth CW, Lau T, Huber TJ, Brodhun B, Ludwig H, Emrich HM.	Bipolar Disord. 2000 Mar;2(1):65-70.	Bipolar Disord. 2000	PubMed	citation	PMID:11254023	pubmed	11254023	create date:2001/03/20 | first author:Dietrich DE
Cholesterol levels in mood disorders: high or low?	/pubmed/11254022	Ghaemi SN, Shields GS, Hegarty JD, Goodwin FK.	Bipolar Disord. 2000 Mar;2(1):60-4.	Bipolar Disord. 2000	PubMed	citation	PMID:11254022	pubmed	11254022	create date:2001/03/20 | first author:Ghaemi SN
An open study of methylphenidate in bipolar depression.	/pubmed/11254021	El-Mallakh RS.	Bipolar Disord. 2000 Mar;2(1):56-9.	Bipolar Disord. 2000	PubMed	citation	PMID:11254021	pubmed	11254021	create date:2001/03/20 | first author:El-Mallakh RS
Inositol as an add-on treatment for bipolar depression.	/pubmed/11254020	Chengappa KN, Levine J, Gershon S, Mallinger AG, Hardan A, Vagnucci A, Pollock B, Luther J, Buttenfield J, Verfaille S, Kupfer DJ.	Bipolar Disord. 2000 Mar;2(1):47-55.	Bipolar Disord. 2000	PubMed	citation	PMID:11254020	pubmed	11254020	create date:2001/03/20 | first author:Chengappa KN
Pharmacologic loading in the treatment of acute mania.	/pubmed/11254019	Keck PE Jr, McElroy SL, Bennett JA.	Bipolar Disord. 2000 Mar;2(1):42-6.	Bipolar Disord. 2000	PubMed	citation	PMID:11254019	pubmed	11254019	create date:2001/03/20 | first author:Keck PE Jr
Valproate treatment and the risk of hyperandrogenism and polycystic ovaries.	/pubmed/11254018	Soares JC.	Bipolar Disord. 2000 Mar;2(1):37-41.	Bipolar Disord. 2000	PubMed	citation	PMID:11254018	pubmed	11254018	create date:2001/03/20 | first author:Soares JC
A plea for integrity of the bipolar disorder concept.	/pubmed/11254017	Baldessarini RJ.	Bipolar Disord. 2000 Mar;2(1):3-7. No abstract available.	Bipolar Disord. 2000	PubMed	citation	PMID:11254017	pubmed	11254017	create date:2001/03/20 | first author:Baldessarini RJ
Abnormalities of cAMP signaling in affective disorders: implication for pathophysiology and treatment.	/pubmed/11254016	Perez J, Tardito D, Mori S, Racagni G, Smeraldi E, Zanardi R.	Bipolar Disord. 2000 Mar;2(1):27-36. Review.	Bipolar Disord. 2000	PubMed	citation	PMID:11254016	pubmed	11254016	create date:2001/03/20 | first author:Perez J
The diagnostic boundaries of bipolar disorder.	/pubmed/11254015	Soares JC, Gershon S.	Bipolar Disord. 2000 Mar;2(1):1-2. No abstract available.	Bipolar Disord. 2000	PubMed	citation	PMID:11254015	pubmed	11254015	create date:2001/03/20 | first author:Soares JC
The impact of lithium prophylaxis on the course of bipolar disorder: a review of the research evidence.	/pubmed/11252656	Maj M.	Bipolar Disord. 2000 Jun;2(2):93-101. Review.	Bipolar Disord. 2000	PubMed	citation	PMID:11252656	pubmed	11252656	create date:2001/03/17 | first author:Maj M
Serotonin in mania and in the mechanism of action of mood stabilizers: a review of clinical studies.	/pubmed/11252655	Shiah IS, Yatham LN.	Bipolar Disord. 2000 Jun;2(2):77-92. Review.	Bipolar Disord. 2000	PubMed	citation	PMID:11252655	pubmed	11252655	create date:2001/03/17 | first author:Shiah IS
Can the expression of histocompatibility antigen be changed by lithium?	/pubmed/11252654	Kang BJ, Park SW, Chung TH.	Bipolar Disord. 2000 Jun;2(2):140-4.	Bipolar Disord. 2000	PubMed	citation	PMID:11252654	pubmed	11252654	create date:2001/03/17 | first author:Kang BJ
Clinical characteristics of familial and non-familial bipolar disorder.	/pubmed/11252653	Moorhead S, Scott J.	Bipolar Disord. 2000 Jun;2(2):136-9.	Bipolar Disord. 2000	PubMed	citation	PMID:11252653	pubmed	11252653	create date:2001/03/17 | first author:Moorhead S
Relationship of childhood physical and sexual abuse to adult bipolar disorder.	/pubmed/11252652	Hyun M, Friedman SD, Dunner DL.	Bipolar Disord. 2000 Jun;2(2):131-5.	Bipolar Disord. 2000	PubMed	citation	PMID:11252652	pubmed	11252652	create date:2001/03/17 | first author:Hyun M
Title	URL	Description	Details	ShortDetails	Resource	Type	Identifiers	Db	EntrezUID	Properties
Psychotropic drug prescription patterns among patients with bipolar I disorder.	/pubmed/11252651	Levine J, Chengappa KN, Brar JS, Gershon S, Yablonsky E, Stapf D, Kupfer DJ.	Bipolar Disord. 2000 Jun;2(2):120-30.	Bipolar Disord. 2000	PubMed	citation	PMID:11252651	pubmed	11252651	create date:2001/03/17 | first author:Levine J
Calcium channel antagonists for the treatment of bipolar disorder.	/pubmed/11252650	Levy NA, Janicak PG.	Bipolar Disord. 2000 Jun;2(2):108-19. Review.	Bipolar Disord. 2000	PubMed	citation	PMID:11252650	pubmed	11252650	create date:2001/03/17 | first author:Levy NA
The high affinity inositol transport system--implications for the pathophysiology and treatment of bipolar disorder.	/pubmed/11252649	van Calker D, Belmaker RH.	Bipolar Disord. 2000 Jun;2(2):102-7. Review.	Bipolar Disord. 2000	PubMed	citation	PMID:11252649	pubmed	11252649	create date:2001/03/17 | first author:van Calker D
The Internal State Scale: replication of its discriminating abilities in a multisite, public sector sample.	/pubmed/11252648	Bauer MS, Vojta C, Kinosian B, Altshuler L, Glick H.	Bipolar Disord. 2000 Dec;2(4):340-6.	Bipolar Disord. 2000	PubMed	citation	PMID:11252648	pubmed	11252648	create date:2001/03/17 | first author:Bauer MS
An open longitudinal study of patients with bipolar rapid cycling treated with lithium or lamotrigine for mood stabilization.	/pubmed/11252647	Walden J, Schaerer L, Schloesser S, Grunze H.	Bipolar Disord. 2000 Dec;2(4):336-9.	Bipolar Disord. 2000	PubMed	citation	PMID:11252647	pubmed	11252647	create date:2001/03/17 | first author:Walden J
Response to placebo among bipolar I disorder patients experiencing their first manic episode.	/pubmed/11252646	Chengappa KN, Tohen M, Levine J, Jacobs T, Thase ME, Sanger TM, Kupfer DJ.	Bipolar Disord. 2000 Dec;2(4):332-5.	Bipolar Disord. 2000	PubMed	citation	PMID:11252646	pubmed	11252646	create date:2001/03/17 | first author:Chengappa KN
No evidence of association from transmission disequilibrium analysis of the hKCa3 gene in bipolar disorder.	/pubmed/11252645	Bowen T, Ashworth L, Kirov G, Guy CA, Jones IR, McCandless F, Craddock N, O'Donovan MC, Owen MJ.	Bipolar Disord. 2000 Dec;2(4):328-31.	Bipolar Disord. 2000	PubMed	citation	PMID:11252645	pubmed	11252645	create date:2001/03/17 | first author:Bowen T
Depression, mania, and feeling bad: the role of dysphoria in mixed states.	/pubmed/11252644	Swann AC.	Bipolar Disord. 2000 Dec;2(4):325-7. No abstract available.	Bipolar Disord. 2000	PubMed	citation	PMID:11252644	pubmed	11252644	create date:2001/03/17 | first author:Swann AC
A theoretical reappraisal of mixed states: dysphoria as a third dimension.	/pubmed/11252643	Dayer A, Aubry JM, Roth L, Ducrey S, Bertschy G.	Bipolar Disord. 2000 Dec;2(4):316-24. Review.	Bipolar Disord. 2000	PubMed	citation	PMID:11252643	pubmed	11252643	create date:2001/03/17 | first author:Dayer A
Emerging trends in the treatment of rapid cycling bipolar disorder: a selected review.	/pubmed/11252642	Post RM, Frye MA, Denicoff KD, Leverich GS, Dunn RT, Osuch EA, Speer AM, Obrocea G, Jajodia K.	Bipolar Disord. 2000 Dec;2(4):305-15. Review.	Bipolar Disord. 2000	PubMed	citation	PMID:11252642	pubmed	11252642	create date:2001/03/17 | first author:Post RM
Perspectives for clinical research on bipolar disorders in the new millennium.	/pubmed/11252641	Goodwin G.	Bipolar Disord. 2000 Dec;2(4):302-4. Review. No abstract available.	Bipolar Disord. 2000	PubMed	citation	PMID:11252641	pubmed	11252641	create date:2001/03/17 | first author:Goodwin G
Present and future role of Mental Illness Advocacy Associations in the management of the mentally ill: realities, needs and hopes at the edge of the third millennium.	/pubmed/11249807	Morselli PL.	Bipolar Disord. 2000 Sep;2(3 Pt 2):294-300.	Bipolar Disord. 2000	PubMed	citation	PMID:11249807	pubmed	11249807	create date:2001/03/16 | first author:Morselli PL
Bipolar disorder during adolescence and young adulthood in a community sample.	/pubmed/11249806	Lewinsohn PM, Klein DN, Seeley JR.	Bipolar Disord. 2000 Sep;2(3 Pt 2):281-93.	Bipolar Disord. 2000	PubMed	citation	PMID:11249806	pubmed	11249806	create date:2001/03/16 | first author:Lewinsohn PM
Impact of substance abuse on the course and treatment of bipolar disorder.	/pubmed/11249805	Salloum IM, Thase ME.	Bipolar Disord. 2000 Sep;2(3 Pt 2):269-80. Review.	Bipolar Disord. 2000	PubMed	citation	PMID:11249805	pubmed	11249805	create date:2001/03/16 | first author:Salloum IM
Onset of action of antipsychotics in the treatment of mania.	/pubmed/11249804	Tohen M, Jacobs TG, Feldman PD.	Bipolar Disord. 2000 Sep;2(3 Pt 2):261-8. Review.	Bipolar Disord. 2000	PubMed	citation	PMID:11249804	pubmed	11249804	create date:2001/03/16 | first author:Tohen M
The treatment of bipolar depression.	/pubmed/11249803	Sachs GS, Koslow CL, Ghaemi SN.	Bipolar Disord. 2000 Sep;2(3 Pt 2):256-60. Review.	Bipolar Disord. 2000	PubMed	citation	PMID:11249803	pubmed	11249803	create date:2001/03/16 | first author:Sachs GS
Gabapentin in bipolar disorder: a placebo-controlled trial of adjunctive therapy. Gabapentin Bipolar Disorder Study Group.	/pubmed/11249802	Pande AC, Crockatt JG, Janney CA, Werth JL, Tsaroucha G.	Bipolar Disord. 2000 Sep;2(3 Pt 2):249-55.	Bipolar Disord. 2000	PubMed	citation	PMID:11249802	pubmed	11249802	create date:2001/03/16 | first author:Pande AC
fMRI during affect discrimination in bipolar affective disorder.	/pubmed/11249801	Yurgelun-Todd DA, Gruber SA, Kanayama G, Killgore WD, Baird AA, Young AD.	Bipolar Disord. 2000 Sep;2(3 Pt 2):237-48.	Bipolar Disord. 2000	PubMed	citation	PMID:11249801	pubmed	11249801	create date:2001/03/16 | first author:Yurgelun-Todd DA
Lithium regulates PKC-mediated intracellular cross-talk and gene expression in the CNS in vivo.	/pubmed/11249800	Chen G, Masana MI, Manji HK.	Bipolar Disord. 2000 Sep;2(3 Pt 2):217-36. Review.	Bipolar Disord. 2000	PubMed	citation	PMID:11249800	pubmed	11249800	create date:2001/03/16 | first author:Chen G
Choline, myo-inositol and mood in bipolar disorder: a proton magnetic resonance spectroscopic imaging study of the anterior cingulate cortex.	/pubmed/11249799	Moore CM, Breeze JL, Gruber SA, Babb SM, Frederick BB, Villafuerte RA, Stoll AL, Hennen J, Yurgelun-Todd DA, Cohen BM, Renshaw PF.	Bipolar Disord. 2000 Sep;2(3 Pt 2):207-16.	Bipolar Disord. 2000	PubMed	citation	PMID:11249799	pubmed	11249799	create date:2001/03/16 | first author:Moore CM
