# Supplementary material for: Rising Publication Delays Inflate Journal Impact Factors
Source: PLoS One. 2012 Dec 31;7(12):e53374. doi: 10.1371/journal.pone.0053374 (PMC3534064; doi:10.1371/journal.pone.0053374)
Supplement: Data S1 — Datasets used for the analysis. (ZIP) [file pone.0053374.s005.zip › BMC Neuroscience.csv]

Title	URL	Description	Details	ShortDetails	Resource	Type	Identifiers	Db	EntrezUID	Properties
Excitability of Abeta sensory neurons is altered in an animal model of peripheral neuropathy.	/pubmed/22289651	Zhu YF, Henry JL.	BMC Neurosci. 2012 Jan 30;13(1):15. [Epub ahead of print]	BMC Neurosci. 2012	PubMed	citation	PMID:22289651	pubmed	22289651	create date:2012/02/01 | first author:Zhu YF
Development of synaptic connectivity onto interneurons in stratum radiatum in the CA1 region of the rat hippocampus.	/pubmed/22276909	Riebe I, Hanse E.	BMC Neurosci. 2012 Jan 25;13(1):14. [Epub ahead of print]	BMC Neurosci. 2012	PubMed	citation	PMID:22276909	pubmed	22276909	create date:2012/01/27 | first author:Riebe I
The effect of water immersion on short-latency somatosensory evoked potentials in human.	/pubmed/22272934	Sato D, Yamashiro K, Onishi H, Shimoyama Y, Yoshida T, Maruyama A.	BMC Neurosci. 2012 Jan 24;13(1):13. [Epub ahead of print]	BMC Neurosci. 2012	PubMed	citation	PMID:22272934	pubmed	22272934	create date:2012/01/26 | first author:Sato D
Gender effect on neurodegeneration and myelin markers in an animal model for multiple sclerosis.	/pubmed/22272832	Massella A, D'Intino G, Fernandez M, Sivilia S, Lorenzini L, Giatti S, Melcangi RC, Calza L, Giardino L.	BMC Neurosci. 2012 Jan 24;13(1):12. [Epub ahead of print]	BMC Neurosci. 2012	PubMed	citation	PMID:22272832	pubmed	22272832	create date:2012/01/26 | first author:Massella A
Neuroprotection with metformin and thymoquinone against ethanol-induced apoptotic neurodegeneration in prenatal rat cortical neurons.	/pubmed/22260211	Ullah I, Ullah N, Imran Naseer M, Lee HY, Kim MO.	BMC Neurosci. 2012 Jan 19;13(1):11. [Epub ahead of print]	BMC Neurosci. 2012	PubMed	citation	PMID:22260211	pubmed	22260211	create date:2012/01/21 | first author:Ullah I
Serotonin-mediated modulation of Na+/K+ pump current in rat hippocampal CA1 pyramidal neurons.	/pubmed/22257758	Zhang LN, Su SW, Guo F, Guo HC, Shi XL, Li WY, Liu X, Wang YL.	BMC Neurosci. 2012 Jan 19;13(1):10. [Epub ahead of print]	BMC Neurosci. 2012	PubMed	citation	PMID:22257758	pubmed	22257758	create date:2012/01/20 | first author:Zhang LN
Visual laterality in dolphins: importance of the emotional value of stimuli.	/pubmed/22239860	Blois-Heulin C, Crevel M, Boye M, Lemasson A.	BMC Neurosci. 2012 Jan 12;13(1):9. [Epub ahead of print]	BMC Neurosci. 2012	PubMed	citation	PMID:22239860	pubmed	22239860	create date:2012/01/14 | first author:Blois-Heulin C
Electrophysiological correlates of associative learning in smokers: a higher-order conditioning experiment.	/pubmed/22235938	Littel M, Franken IH.	BMC Neurosci. 2012 Jan 11;13(1):8. [Epub ahead of print]	BMC Neurosci. 2012	PubMed	citation	PMID:22235938	pubmed	22235938	create date:2012/01/13 | first author:Littel M
Auditory sustained field responses to periodic noise.	/pubmed/22221469	Keceli S, Inui K, Okamoto H, Otsuru N, Kakigi R.	BMC Neurosci. 2012 Jan 6;13(1):7. [Epub ahead of print]	BMC Neurosci. 2012	PubMed	citation	PMID:22221469	pubmed	22221469	create date:2012/01/10 | first author:Keceli S
Differential effects of AdOx on gene expression in P19 embryonal carcinoma cells.	/pubmed/22221422	Yan L, Zhao HY, Zhang Y, Shen YF.	BMC Neurosci. 2012 Jan 6;13(1):6. [Epub ahead of print]	BMC Neurosci. 2012	PubMed	citation	PMID:22221422	pubmed	22221422	create date:2012/01/10 | first author:Yan L
Chronic fluoxetine treatment in middle-aged rats induces changes in the expression of plasticity-related molecules and in neurogenesis.	/pubmed/22221403	Guirado R, Sanchez-Matarredona D, Varea E, Crespo C, Blasco-Ibanez JM, Nacher J.	BMC Neurosci. 2012 Jan 5;13(1):5. [Epub ahead of print]	BMC Neurosci. 2012	PubMed	citation	PMID:22221403	pubmed	22221403	create date:2012/01/10 | first author:Guirado R
Volumetric associations between uncinate fasciculus, amygdala, and trait anxiety.	/pubmed/22217209	Baur V, Hanggi J, Jancke L.	BMC Neurosci. 2012 Jan 4;13(1):4. [Epub ahead of print]	BMC Neurosci. 2012	PubMed	citation	PMID:22217209	pubmed	22217209	create date:2012/01/06 | first author:Baur V
Altered networks in bothersome tinnitus: a functional connectivity study.	/pubmed/22217183	Burton H, Wineland A, Bhattacharya M, Nicklaus J, Garcia KS, Piccirillo JF.	BMC Neurosci. 2012 Jan 4;13(1):3. [Epub ahead of print]	BMC Neurosci. 2012	PubMed	citation	PMID:22217183	pubmed	22217183	create date:2012/01/06 | first author:Burton H
Identification of the role of C/EBP in neurite regeneration following microarray analysis of a L. stagnalis CNS injury model.	/pubmed/22217148	Aleksic M, Feng ZP.	BMC Neurosci. 2012 Jan 4;13(1):2. [Epub ahead of print]	BMC Neurosci. 2012	PubMed	citation	PMID:22217148	pubmed	22217148	create date:2012/01/06 | first author:Aleksic M
Comparative analysis of deutocerebral neuropils in Chilopoda (Myriapoda): implications for the evolution of the arthropod olfactory system and support for the Mandibulata concept.	/pubmed/22214384	Sombke A, Lipke E, Kenning M, Muller CH, Hansson BS, Harzsch S.	BMC Neurosci. 2012 Jan 3;13(1):1. [Epub ahead of print]	BMC Neurosci. 2012	PubMed	citation	PMID:22214384	pubmed	22214384	create date:2012/01/05 | first author:Sombke A
Abstracts of the Twentieth Annual Computational Neuroscience Meeting, CNS*2011. Stockholm, Sweden. July 23-28, 2011.	/pubmed/22152274	[No authors listed]	BMC Neurosci. 2011;12 Suppl 1:F1-3, K1-3, O1-20, P1-383. Epub 2011 Jul 18. No abstract available.	BMC Neurosci. 2011	PubMed	citation	PMID:22152274	pubmed	22152274	create date:2011/12/23
The nestin-expressing and non-expressing neurons in rat basal forebrain display different electrophysiological properties and project to hippocampus.	/pubmed/22185478	Zhu J, Gu H, Yao Z, Zou J, Guo K, Li D, Gao T.	BMC Neurosci. 2011 Dec 20;12(1):129. [Epub ahead of print]	BMC Neurosci. 2011	PubMed	citation	PMID:22185478	pubmed	22185478	create date:2011/12/22 | first author:Zhu J
It's not what you say but the way that you say it: an fMRI study of differential lexical and non-lexical prosodic pitch processing.	/pubmed/22185438	Tracy DK, Ho DK, O'Daly O, Michalopoulou P, Lloyd LC, Dimond E, Matsumoto K, Shergill SS.	BMC Neurosci. 2011 Dec 20;12:128.	BMC Neurosci. 2011	PubMed	citation	PMID:22185438	pubmed	22185438	create date:2011/12/22 | first author:Tracy DK
Narrative exposure therapy for PTSD increases top-down processing of aversive stimuli - evidence from a randomized controlled treatment trial.	/pubmed/22182346	Adenauer H, Catani C, Gola H, Keil J, Ruf M, Schauer M, Neuner F.	BMC Neurosci. 2011 Dec 19;12:127.	BMC Neurosci. 2011	PubMed	citation	PMID:22182346	pubmed	22182346	create date:2011/12/21 | first author:Adenauer H
Kalirin-7 is necessary for normal NMDA receptor-dependent synaptic plasticity.	/pubmed/22182308	Lemtiri-Chlieh F, Zhao L, Kiraly DD, Eipper BA, Mains RE, Levine ES.	BMC Neurosci. 2011 Dec 19;12:126.	BMC Neurosci. 2011	PubMed	citation	PMID:22182308	pubmed	22182308	create date:2011/12/21 | first author:Lemtiri-Chlieh F
Decrease in the production of beta-amyloid by berberine inhibition of the expression of beta-secretase in HEK293 cells.	/pubmed/22152059	Zhu F, Wu F, Ma Y, Liu G, Li Z, Sun Y, Pei Z.	BMC Neurosci. 2011 Dec 12;12:125.	BMC Neurosci. 2011	PubMed	citation	PMID:22152059	pubmed	22152059	create date:2011/12/14 | first author:Zhu F
Chemotherapy-induced cognitive impairment is associated with decreases in cell proliferation and histone modifications.	/pubmed/22152030	Briones TL, Woods J.	BMC Neurosci. 2011 Dec 9;12:124.	BMC Neurosci. 2011	PubMed	citation	PMID:22152030	pubmed	22152030	create date:2011/12/14 | first author:Briones TL
Heightened inflammasome activation is linked to age-related cognitive impairment in Fischer 344 rats.	/pubmed/22133203	Mawhinney LJ, de Vaccari Rivero JP, Dale GA, Keane RW, Bramlett HM.	BMC Neurosci. 2011 Dec 1;12:123.	BMC Neurosci. 2011	PubMed	citation	PMID:22133203	pubmed	22133203	create date:2011/12/03 | first author:Mawhinney LJ
Effects of vocoding and intelligibility on the cerebral response to speech.	/pubmed/22129366	Strelnikov K, Massida Z, Rouger J, Belin P, Barone P.	BMC Neurosci. 2011 Nov 30;12:122.	BMC Neurosci. 2011	PubMed	citation	PMID:22129366	pubmed	22129366	create date:2011/12/02 | first author:Strelnikov K
Do resting brain dynamics predict oddball evoked-potential?	/pubmed/22114868	Lee TW, Yu YW, Wu HC, Chen TJ.	BMC Neurosci. 2011 Nov 24;12:121.	BMC Neurosci. 2011	PubMed	citation	PMID:22114868	pubmed	22114868	create date:2011/11/26 | first author:Lee TW
Role of TRPM8 in dorsal root ganglion in nerve injury-induced chronic pain.	/pubmed/22111979	Su L, Wang C, Yu YH, Ren YY, Xie KL, Wang GL.	BMC Neurosci. 2011 Nov 23;12:120.	BMC Neurosci. 2011	PubMed	citation	PMID:22111979	pubmed	22111979	create date:2011/11/25 | first author:Su L
TRENTOOL: A Matlab open source toolbox to analyse information flow in time series data with transfer entropy.	/pubmed/22098775	Lindner M, Vicente R, Priesemann V, Wibral M.	BMC Neurosci. 2011 Nov 18;12(1):119. [Epub ahead of print]	BMC Neurosci. 2011	PubMed	citation	PMID:22098775	pubmed	22098775	create date:2011/11/22 | first author:Lindner M
VAMP-2, SNAP-25A/B and syntaxin-1 in glutamatergic and GABAergic synapses of the rat cerebellar cortex.	/pubmed/22094010	Benagiano V, Lorusso L, Flace P, Girolamo F, Rizzi A, Bosco L, Cagiano R, Nico B, Ribatti D, Ambrosi G.	BMC Neurosci. 2011 Nov 17;12:118.	BMC Neurosci. 2011	PubMed	citation	PMID:22094010	pubmed	22094010	create date:2011/11/19 | first author:Benagiano V
Functional coupling analysis suggests link between the obesity gene FTO and the BDNF-NTRK2 signaling pathway.	/pubmed/22087873	Rask-Andersen M, Almén MS, Olausen HR, Olszewski PK, Eriksson J, Chavan RA, Levine AS, Fredriksson R, Schiöth HB.	BMC Neurosci. 2011 Nov 16;12:117.	BMC Neurosci. 2011	PubMed	citation	PMID:22087873	pubmed	22087873	create date:2011/11/18 | first author:Rask-Andersen M
Neuromelanin is an immune stimulator for dendritic cells in vitro.	/pubmed/22085464	Oberländer U, Pletinckx K, Döhler A, Müller N, Lutz MB, Arzberger T, Riederer P, Gerlach M, Koutsilieri E, Scheller C.	BMC Neurosci. 2011 Nov 15;12:116.	BMC Neurosci. 2011	PubMed	citation	PMID:22085464	pubmed	22085464	create date:2011/11/17 | first author:Oberländer U
Amygdala-prefrontal pathways and the dopamine system affect nociceptive responses in the prefrontal cortex.	/pubmed/22085449	Onozawa K, Yagasaki Y, Izawa Y, Abe H, Kawakami Y.	BMC Neurosci. 2011 Nov 15;12:115.	BMC Neurosci. 2011	PubMed	citation	PMID:22085449	pubmed	22085449	create date:2011/11/17 | first author:Onozawa K
Simvastatin protects auditory hair cells from gentamicin-induced toxicity and activates Akt signaling in vitro.	/pubmed/22082490	Brand Y, Setz C, Levano S, Listyo A, Chavez E, Pak K, Sung M, Radojevic V, Ryan AF, Bodmer D.	BMC Neurosci. 2011 Nov 14;12:114.	BMC Neurosci. 2011	PubMed	citation	PMID:22082490	pubmed	22082490	create date:2011/11/16 | first author:Brand Y
Solulin reduces infarct volume and regulates gene-expression in transient middle cerebral artery occlusion in rats.	/pubmed/22082476	Ryang YM, Dang J, Kipp M, Petersen KU, Fahlenkamp AV, Gempt J, Wesp D, Rossaint R, Beyer C, Coburn M.	BMC Neurosci. 2011 Nov 14;12:113.	BMC Neurosci. 2011	PubMed	citation	PMID:22082476	pubmed	22082476	create date:2011/11/16 | first author:Ryang YM
Calcitonin gene-related peptide (CGRP) and its receptor components in human and rat spinal trigeminal nucleus and spinal cord at C1-level.	/pubmed/22074408	Eftekhari S, Edvinsson L.	BMC Neurosci. 2011 Nov 10;12(1):112. [Epub ahead of print]	BMC Neurosci. 2011	PubMed	citation	PMID:22074408	pubmed	22074408	create date:2011/11/15 | first author:Eftekhari S
Hypoxia induced amoeboid microglial cell activation in postnatal rat brain is mediated by ATP receptor P2X4.	/pubmed/22053919	Li F, Wang L, Li JW, Gong M, He L, Feng R, Dai Z, Li SQ.	BMC Neurosci. 2011 Nov 4;12:111.	BMC Neurosci. 2011	PubMed	citation	PMID:22053919	pubmed	22053919	create date:2011/11/08 | first author:Li F
Rapid eye movements during sleep in mice: high trait-like stability qualifies rapid eye movement density for characterization of phenotypic variation in sleep patterns of rodents.	/pubmed/22047102	Fulda S, Romanowski CP, Becker A, Wetter TC, Kimura M, Fenzel T.	BMC Neurosci. 2011 Nov 2;12:110.	BMC Neurosci. 2011	PubMed	citation	PMID:22047102	pubmed	22047102	create date:2011/11/04 | first author:Fulda S
Secondhand smoke exposure induces Raf/ERK/MAPK-mediated upregulation of cerebrovascular endothelin ETA receptors.	/pubmed/22044770	Cao L, Xu CB, Zhang Y, Cao YX, Edvinsson L.	BMC Neurosci. 2011 Nov 1;12:109.	BMC Neurosci. 2011	PubMed	citation	PMID:22044770	pubmed	22044770	create date:2011/11/03 | first author:Cao L
Characteristics of the aberrant pyramidal tract in comparison with the pyramidal tract in the human brain.	/pubmed/22044747	Kwon HG, Son SM, Chang MC, Kim S, Kwon YH, Jang SH.	BMC Neurosci. 2011 Nov 1;12:108.	BMC Neurosci. 2011	PubMed	citation	PMID:22044747	pubmed	22044747	create date:2011/11/03 | first author:Kwon HG
Inhibition of cerebrovascular raf activation attenuates cerebral blood flow and prevents upregulation of contractile receptors after subarachnoid hemorrhage.	/pubmed/22032648	Ansar S, Maddahi A, Edvinsson L.	BMC Neurosci. 2011 Oct 27;12:107.	BMC Neurosci. 2011	PubMed	citation	PMID:22032648	pubmed	22032648	create date:2011/10/29 | first author:Ansar S
Effects of collagen-induced rheumatoid arthritis on amyloidosis and microvascular pathology in APP/PS1 mice.	/pubmed/22029666	Park SM, Shin JH, Moon GJ, Cho SI, Lee YB, Gwag BJ.	BMC Neurosci. 2011 Oct 27;12:106.	BMC Neurosci. 2011	PubMed	citation	PMID:22029666	pubmed	22029666	create date:2011/10/28 | first author:Park SM
Calcium-stores mediate adaptation in axon terminals of olfactory receptor neurons in Drosophila.	/pubmed/22024464	Murmu MS, Stinnakre J, Réal E, Martin JR.	BMC Neurosci. 2011 Oct 24;12:105.	BMC Neurosci. 2011	PubMed	citation	PMID:22024464	pubmed	22024464	create date:2011/10/26 | first author:Murmu MS
Two genetic loci control syllable sequences of ultrasonic courtship vocalizations in inbred mice.	/pubmed/22018021	Choi H, Park S, Kim D.	BMC Neurosci. 2011 Oct 21;12:104.	BMC Neurosci. 2011	PubMed	citation	PMID:22018021	pubmed	22018021	create date:2011/10/25 | first author:Choi H
Neuregulin1/ErbB4-induced migration in ST14A striatal progenitors: calcium-dependent mechanisms and modulation by NMDA receptor activation.	/pubmed/21991932	Pregno G, Zamburlin P, Gambarotta G, Farcito S, Licheri V, Fregnan F, Perroteau I, Lovisolo D, Bovolin P.	BMC Neurosci. 2011 Oct 12;12:103.	BMC Neurosci. 2011	PubMed	citation	PMID:21991932	pubmed	21991932	create date:2011/10/14 | first author:Pregno G
Practice effects on the modified Concept Shifting Task (mCST): a convenient assessment for treatment effects on prefrontal cognitive function.	/pubmed/21989458	Kedzior KK, Kochhar S, Eich HS, Rajput V, Martin-Iverson MT.	BMC Neurosci. 2011 Oct 11;12:101.	BMC Neurosci. 2011	PubMed	citation	PMID:21989458	pubmed	21989458	create date:2011/10/13 | first author:Kedzior KK
NeuriteQuant: an open source toolkit for high content screens of neuronal Morphogenesis.	/pubmed/21989414	Dehmelt L, Poplawski G, Hwang E, Halpain S.	BMC Neurosci. 2011 Oct 11;12:100.	BMC Neurosci. 2011	PubMed	citation	PMID:21989414	pubmed	21989414	create date:2011/10/13 | first author:Dehmelt L
Inner ear dysfunction in caspase-3 deficient mice.	/pubmed/21988729	Makishima T, Hochman L, Armstrong P, Rosenberger E, Ridley R, Woo M, Perachio A, Wood S.	BMC Neurosci. 2011 Oct 12;12:102.	BMC Neurosci. 2011	PubMed	citation	PMID:21988729	pubmed	21988729	create date:2011/10/13 | first author:Makishima T
Isolation of mineralizing Nestin+ Nkx6.1+ vascular muscular cells from the adult human spinal cord.	/pubmed/21985235	Mamaeva D, Ripoll C, Bony C, Teigell M, Perrin FE, Rothhut B, Bieche I, Lidereau R, Privat A, Rigau V, Guillon H, Vachiery-Lahaye F, Noel D, Bauchet L, Hugnot JP.	BMC Neurosci. 2011 Oct 10;12:99.	BMC Neurosci. 2011	PubMed	citation	PMID:21985235	pubmed	21985235	create date:2011/10/12 | first author:Mamaeva D
Proliferative reactive gliosis is compatible with glial metabolic support and neuronal function.	/pubmed/21985191	Vázquez-Chona FR, Swan A, Ferrell WD, Jiang L, Baehr W, Chien WM, Fero M, Marc RE, Levine EM.	BMC Neurosci. 2011 Oct 10;12:98.	BMC Neurosci. 2011	PubMed	citation	PMID:21985191	pubmed	21985191	create date:2011/10/12 | first author:Vázquez-Chona FR
Transgenic mouse model for the formation of Hirano bodies.	/pubmed/21978358	Ha S, Furukawa R, Stramiello M, Wagner JJ, Fechheimer M.	BMC Neurosci. 2011 Oct 6;12:97.	BMC Neurosci. 2011	PubMed	citation	PMID:21978358	pubmed	21978358	create date:2011/10/08 | first author:Ha S
Calcium signals in the nucleus accumbens: Activation of astrocytes by ATP and succinate.	/pubmed/21967230	Molnár T, Dobolyi A, Nyitrai G, Barabás P, Héja L, Emri Z, Palkovits M, Kardos J.	BMC Neurosci. 2011 Oct 3;12:96.	BMC Neurosci. 2011	PubMed	citation	PMID:21967230	pubmed	21967230	create date:2011/10/05 | first author:Molnár T
Title	URL	Description	Details	ShortDetails	Resource	Type	Identifiers	Db	EntrezUID	Properties
Ankyrin repeat and SOCS box containing protein 4 (Asb-4) colocalizes with insulin receptor substrate 4 (IRS4) in the hypothalamic neurons and mediates IRS4 degradation.	/pubmed/21955513	Li JY, Chai B, Zhang W, Wu X, Zhang C, Fritze D, Xia Z, Patterson C, Mulholland MW.	BMC Neurosci. 2011 Sep 28;12:95.	BMC Neurosci. 2011	PubMed	citation	PMID:21955513	pubmed	21955513	create date:2011/10/01 | first author:Li JY
Cerebrovascular reactivity among native-raised high altitude residents: an fMRI study.	/pubmed/21943208	Yan X, Zhang J, Gong Q, Weng X.	BMC Neurosci. 2011 Sep 26;12:94.	BMC Neurosci. 2011	PubMed	citation	PMID:21943208	pubmed	21943208	create date:2011/09/29 | first author:Yan X
New Dystrophin/Dystroglycan interactors control neuron behavior in Drosophila eye.	/pubmed/21943192	Marrone AK, Kucherenko MM, Rishko VM, Shcherbata HR.	BMC Neurosci. 2011 Sep 26;12:93.	BMC Neurosci. 2011	PubMed	citation	PMID:21943192	pubmed	21943192	create date:2011/09/29 | first author:Marrone AK
In vitro assessment of tobacco smoke toxicity at the BBB: do antioxidant supplements have a protective role?	/pubmed/21943155	Hossain M, Mazzone P, Tierney W, Cucullo L.	BMC Neurosci. 2011 Sep 24;12:92.	BMC Neurosci. 2011	PubMed	citation	PMID:21943155	pubmed	21943155	create date:2011/09/29 | first author:Hossain M
A comparison of in vitro properties of resting SOD1 transgenic microglia reveals evidence of reduced neuroprotective function.	/pubmed/21943126	Sargsyan SA, Blackburn DJ, Barber SC, Grosskreutz J, De Vos KJ, Monk PN, Shaw PJ.	BMC Neurosci. 2011 Sep 23;12:91.	BMC Neurosci. 2011	PubMed	citation	PMID:21943126	pubmed	21943126	create date:2011/09/29 | first author:Sargsyan SA
Extracellular ATP activates NFAT-dependent gene expression in neuronal PC12 cells via P2X receptors.	/pubmed/21943104	Prasai P, Stefos GC, Becker W.	BMC Neurosci. 2011 Sep 23;12:90.	BMC Neurosci. 2011	PubMed	citation	PMID:21943104	pubmed	21943104	create date:2011/09/29 | first author:Prasai P
The somatostatinergic system in the mammalian cochlea.	/pubmed/21896184	Radojevic V, Hanusek C, Setz C, Brand Y, Kapfhammer JP, Bodmer D.	BMC Neurosci. 2011 Sep 6;12:89.	BMC Neurosci. 2011	PubMed	citation	PMID:21896184	pubmed	21896184	create date:2011/09/08 | first author:Radojevic V
Transcriptomic analysis of the zebrafish inner ear points to growth hormone mediated regeneration following acoustic trauma.	/pubmed/21888654	Schuck JB, Sun H, Penberthy WT, Cooper NG, Li X, Smith ME.	BMC Neurosci. 2011 Sep 2;12:88.	BMC Neurosci. 2011	PubMed	citation	PMID:21888654	pubmed	21888654	create date:2011/09/06 | first author:Schuck JB
Astrocyte-mediated short-term synaptic depression in the rat hippocampal CA1 area: two modes of decreasing release probability.	/pubmed/21864406	Andersson MS, Hanse E.	BMC Neurosci. 2011 Aug 24;12:87.	BMC Neurosci. 2011	PubMed	citation	PMID:21864406	pubmed	21864406	create date:2011/08/26 | first author:Andersson MS
Purinergic receptor antagonists inhibit odorant-mediated CREB phosphorylation in sustentacular cells of mouse olfactory epithelium.	/pubmed/21859486	Dooley R, Mashukova A, Toetter B, Hatt H, Neuhaus EM.	BMC Neurosci. 2011 Aug 22;12:86.	BMC Neurosci. 2011	PubMed	citation	PMID:21859486	pubmed	21859486	create date:2011/08/24 | first author:Dooley R
Pattern of BOLD signal in auditory cortex relates acoustic response to perceptual streaming.	/pubmed/21849065	Hill KT, Bishop CW, Yadav D, Miller LM.	BMC Neurosci. 2011 Aug 17;12:85.	BMC Neurosci. 2011	PubMed	citation	PMID:21849065	pubmed	21849065	create date:2011/08/19 | first author:Hill KT
Topographical aspects in the dynamics of sleep homeostasis in young men: individual patterns.	/pubmed/21846365	Rusterholz T, Achermann P.	BMC Neurosci. 2011 Aug 16;12:84.	BMC Neurosci. 2011	PubMed	citation	PMID:21846365	pubmed	21846365	create date:2011/08/19 | first author:Rusterholz T
Arithmetic mismatch negativity and numerical magnitude processing in number matching.	/pubmed/21834950	Hsu YF, Szücs D.	BMC Neurosci. 2011 Aug 11;12:83.	BMC Neurosci. 2011	PubMed	citation	PMID:21834950	pubmed	21834950	create date:2011/08/13 | first author:Hsu YF
Extended passaging increases the efficiency of neural differentiation from induced pluripotent stem cells.	/pubmed/21831300	Koehler KR, Tropel P, Theile JW, Kondo T, Cummins TR, Viville S, Hashino E.	BMC Neurosci. 2011 Aug 10;12:82.	BMC Neurosci. 2011	PubMed	citation	PMID:21831300	pubmed	21831300	create date:2011/08/13 | first author:Koehler KR
The protocadherins, PCDHB1 and PCDH7, are regulated by MeCP2 in neuronal cells and brain tissues: implication for pathogenesis of Rett syndrome.	/pubmed/21824415	Miyake K, Hirasawa T, Soutome M, Itoh M, Goto Y, Endoh K, Takahashi K, Kudo S, Nakagawa T, Yokoi S, Taira T, Inazawa J, Kubota T.	BMC Neurosci. 2011 Aug 8;12:81.	BMC Neurosci. 2011	PubMed	citation	PMID:21824415	pubmed	21824415	create date:2011/08/10 | first author:Miyake K
Everyday episodic memory in amnestic mild cognitive impairment: a preliminary investigation.	/pubmed/21816065	Irish M, Lawlor BA, Coen RF, O'Mara SM.	BMC Neurosci. 2011 Aug 4;12:80.	BMC Neurosci. 2011	PubMed	citation	PMID:21816065	pubmed	21816065	create date:2011/08/06 | first author:Irish M
Region-specific tauopathy and synucleinopathy in brain of the alpha-synuclein overexpressing mouse model of Parkinson's disease.	/pubmed/21812967	Kaul T, Credle J, Haggerty T, Oaks AW, Masliah E, Sidhu A.	BMC Neurosci. 2011 Aug 3;12:79.	BMC Neurosci. 2011	PubMed	citation	PMID:21812967	pubmed	21812967	create date:2011/08/05 | first author:Kaul T
Grape seed proanthocyanidin extract inhibits glutamate-induced cell death through inhibition of calcium signals and nitric oxide formation in cultured rat hippocampal neurons.	/pubmed/21810275	Ahn SH, Kim HJ, Jeong I, Hong YJ, Kim MJ, Rhie DJ, Jo YH, Hahn SJ, Yoon SH.	BMC Neurosci. 2011 Aug 3;12:78.	BMC Neurosci. 2011	PubMed	citation	PMID:21810275	pubmed	21810275	create date:2011/08/04 | first author:Ahn SH
Combinatorial administration of insulin and vitamin C alleviates the cerebral vasospasm after experimental subarachnoid hemorrhage in rabbit.	/pubmed/21801458	Li S, Xue J, Shi J, Yin H, Zhang Z.	BMC Neurosci. 2011 Aug 1;12:77.	BMC Neurosci. 2011	PubMed	citation	PMID:21801458	pubmed	21801458	create date:2011/08/02 | first author:Li S
The effect of an intracerebroventricular injection of metformin or AICAR on the plasma concentrations of melatonin in the ewe: potential involvement of AMPK?	/pubmed/21801416	Menassol JB, Tautou C, Collet A, Chesneau D, Lomet D, Dupont J, Malpaux B, Scaramuzzi RJ.	BMC Neurosci. 2011 Jul 29;12:76.	BMC Neurosci. 2011	PubMed	citation	PMID:21801416	pubmed	21801416	create date:2011/08/02 | first author:Menassol JB
Effect of coenzyme Q10 on ischemia and neuronal damage in an experimental traumatic brain-injury model in rats.	/pubmed/21801363	Kalayci M, Unal MM, Gul S, Acikgoz S, Kandemir N, Hanci V, Edebali N, Acikgoz B.	BMC Neurosci. 2011 Jul 29;12:75.	BMC Neurosci. 2011	PubMed	citation	PMID:21801363	pubmed	21801363	create date:2011/08/02 | first author:Kalayci M
Cathepsin K deficiency in mice induces structural and metabolic changes in the central nervous system that are associated with learning and memory deficits.	/pubmed/21794126	Dauth S, Sîrbulescu RF, Jordans S, Rehders M, Avena L, Oswald J, Lerchl A, Saftig P, Brix K.	BMC Neurosci. 2011 Jul 27;12:74.	BMC Neurosci. 2011	PubMed	citation	PMID:21794126	pubmed	21794126	create date:2011/07/29 | first author:Dauth S
Differences in cortical response to acupressure and electroacupuncture stimuli.	/pubmed/21794103	Witzel T, Napadow V, Kettner NW, Vangel MG, Hämäläinen MS, Dhond RP.	BMC Neurosci. 2011 Jul 27;12:73.	BMC Neurosci. 2011	PubMed	citation	PMID:21794103	pubmed	21794103	create date:2011/07/29 | first author:Witzel T
Errorless and errorful learning modulated by transcranial direct current stimulation.	/pubmed/21781298	Hammer A, Mohammadi B, Schmicker M, Saliger S, Münte TF.	BMC Neurosci. 2011 Jul 22;12:72.	BMC Neurosci. 2011	PubMed	citation	PMID:21781298	pubmed	21781298	create date:2011/07/26 | first author:Hammer A
Adenylyl cyclase type 3, a marker of primary cilia, is reduced in primary cell culture and in lumbar spinal cord in situ in G93A SOD1 mice.	/pubmed/21767396	Ma X, Peterson R, Turnbull J.	BMC Neurosci. 2011 Jul 18;12:71.	BMC Neurosci. 2011	PubMed	citation	PMID:21767396	pubmed	21767396	create date:2011/07/20 | first author:Ma X
Identification of α-chimaerin as a candidate gene for critical period neuronal plasticity in cat and mouse visual cortex.	/pubmed/21767388	Yang CB, Zheng YT, Kiser PJ, Mower GD.	BMC Neurosci. 2011 Jul 18;12:70.	BMC Neurosci. 2011	PubMed	citation	PMID:21767388	pubmed	21767388	create date:2011/07/20 | first author:Yang CB
The MEK-ERK pathway negatively regulates bim expression through the 3' UTR in sympathetic neurons.	/pubmed/21762482	Hughes R, Gilley J, Kristiansen M, Ham J.	BMC Neurosci. 2011 Jul 15;12:69.	BMC Neurosci. 2011	PubMed	citation	PMID:21762482	pubmed	21762482	create date:2011/07/19 | first author:Hughes R
Sciatic nerve regeneration in rats by a promising electrospun collagen/poly(ε-caprolactone) nerve conduit with tailored degradation rate.	/pubmed/21756368	Yu W, Zhao W, Zhu C, Zhang X, Ye D, Zhang W, Zhou Y, Jiang X, Zhang Z.	BMC Neurosci. 2011 Jul 15;12:68.	BMC Neurosci. 2011	PubMed	citation	PMID:21756368	pubmed	21756368	create date:2011/07/16 | first author:Yu W
Cocaine- and amphetamine-regulated transcript promotes the differentiation of mouse bone marrow-derived mesenchymal stem cells into neural cells.	/pubmed/21756347	Liu Z, Huang D, Zhang M, Chen Z, Jin J, Huang S, Zhang Z, Wang Z, Chen L, Chen L, Xu Y.	BMC Neurosci. 2011 Jul 14;12:67.	BMC Neurosci. 2011	PubMed	citation	PMID:21756347	pubmed	21756347	create date:2011/07/16 | first author:Liu Z
Reward system and temporal pole contributions to affective evaluation during a first person shooter video game.	/pubmed/21749711	Mathiak KA, Klasen M, Weber R, Ackermann H, Shergill SS, Mathiak K.	BMC Neurosci. 2011 Jul 12;12:66.	BMC Neurosci. 2011	PubMed	citation	PMID:21749711	pubmed	21749711	create date:2011/07/14 | first author:Mathiak KA
Myosin VI contributes to synaptic transmission and development at the Drosophila neuromuscular junction.	/pubmed/21745401	Kisiel M, Majumdar D, Campbell S, Stewart BA.	BMC Neurosci. 2011 Jul 11;12:65.	BMC Neurosci. 2011	PubMed	citation	PMID:21745401	pubmed	21745401	create date:2011/07/13 | first author:Kisiel M
Blunting type 1 insulin-like growth factor receptor expression exacerbates neuronal apoptosis following hypoxic/ischemic injury.	/pubmed/21718528	Liu W, D'Ercole JA, Ye P.	BMC Neurosci. 2011 Jun 30;12:64.	BMC Neurosci. 2011	PubMed	citation	PMID:21718528	pubmed	21718528	create date:2011/07/02 | first author:Liu W
Cortical gene transcription response patterns to water maze training in aged mice.	/pubmed/21714909	Park SS, Stranahan AM, Chadwick W, Zhou Y, Wang L, Martin B, Becker KG, Maudsley S.	BMC Neurosci. 2011 Jun 29;12:63.	BMC Neurosci. 2011	PubMed	citation	PMID:21714909	pubmed	21714909	create date:2011/07/01 | first author:Park SS
Odor identity influences tracking of temporally patterned plumes in Drosophila.	/pubmed/21708035	Krishnan P, Duistermars BJ, Frye MA.	BMC Neurosci. 2011 Jun 27;12:62.	BMC Neurosci. 2011	PubMed	citation	PMID:21708035	pubmed	21708035	create date:2011/06/29 | first author:Krishnan P
Granulocyte colony-stimulating factor increases the therapeutic efficacy of bone marrow mononuclear cell transplantation in cerebral ischemia in mice.	/pubmed/21699735	Zhang XM, Du F, Yang D, Wang R, Yu CJ, Huang XN, Hu HY, Liu W, Fu J.	BMC Neurosci. 2011 Jun 24;12:61.	BMC Neurosci. 2011	PubMed	citation	PMID:21699735	pubmed	21699735	create date:2011/06/28 | first author:Zhang XM
Iron deposition and inflammation in multiple sclerosis. Which one comes first?	/pubmed/21699686	Zivadinov R, Weinstock-Guttman B, Pirko I.	BMC Neurosci. 2011 Jun 23;12:60.	BMC Neurosci. 2011	PubMed	citation	PMID:21699686	pubmed	21699686	create date:2011/06/28 | first author:Zivadinov R
Iron deposition is independent of cellular inflammation in a cerebral model of multiple sclerosis.	/pubmed/21699685	Williams R, Rohr AM, Wang WT, Choi IY, Lee P, Berman NE, Lynch SG, LeVine SM.	BMC Neurosci. 2011 Jun 23;12:59.	BMC Neurosci. 2011	PubMed	citation	PMID:21699685	pubmed	21699685	create date:2011/06/28 | first author:Williams R
Ciliary neurotrophic factor promotes motor reinnervation of the musculocutaneous nerve in an experimental model of end-to-side neurorrhaphy.	/pubmed/21696588	Dubový P, Raška O, Klusáková I, Stejskal L, Celakovský P, Haninec P.	BMC Neurosci. 2011 Jun 22;12:58.	BMC Neurosci. 2011	PubMed	citation	PMID:21696588	pubmed	21696588	create date:2011/06/24 | first author:Dubový P
Immunolocalization of the short neuropeptide F receptor in queen brains and ovaries of the red imported fire ant (Solenopsis invicta Buren).	/pubmed/21672256	Lu HL, Pietrantonio PV.	BMC Neurosci. 2011 Jun 14;12:57.	BMC Neurosci. 2011	PubMed	citation	PMID:21672256	pubmed	21672256	create date:2011/06/16 | first author:Lu HL
Investigation of fMRI activation in the internal capsule.	/pubmed/21672250	Gawryluk JR, Mazerolle EL, Brewer KD, Beyea SD, D'Arcy RC.	BMC Neurosci. 2011 Jun 14;12:56.	BMC Neurosci. 2011	PubMed	citation	PMID:21672250	pubmed	21672250	create date:2011/06/16 | first author:Gawryluk JR
Learning alters theta amplitude, theta-gamma coupling and neuronal synchronization in inferotemporal cortex.	/pubmed/21658251	Kendrick KM, Zhan Y, Fischer H, Nicol AU, Zhang X, Feng J.	BMC Neurosci. 2011 Jun 9;12:55.	BMC Neurosci. 2011	PubMed	citation	PMID:21658251	pubmed	21658251	create date:2011/06/11 | first author:Kendrick KM
Error-dependent modulation of speech-induced auditory suppression for pitch-shifted voice feedback.	/pubmed/21645406	Behroozmand R, Larson CR.	BMC Neurosci. 2011 Jun 6;12:54.	BMC Neurosci. 2011	PubMed	citation	PMID:21645406	pubmed	21645406	create date:2011/06/08 | first author:Behroozmand R
Primary neuronal precursors in adult crayfish brain: replenishment from a non-neuronal source.	/pubmed/21635768	Benton JL, Zhang Y, Kirkhart CR, Sandeman DC, Beltz BS.	BMC Neurosci. 2011 Jun 2;12:53.	BMC Neurosci. 2011	PubMed	citation	PMID:21635768	pubmed	21635768	create date:2011/06/04 | first author:Benton JL
(-)-Epigallocatechin gallate attenuates NADPH-d/nNOS expression in motor neurons of rats following peripheral nerve injury.	/pubmed/21627848	Wei IH, Tu HC, Huang CC, Tsai MH, Tseng CY, Shieh JY.	BMC Neurosci. 2011 Jun 1;12:52.	BMC Neurosci. 2011	PubMed	citation	PMID:21627848	pubmed	21627848	create date:2011/06/02 | first author:Wei IH
Mutation of a nicotinic acetylcholine receptor β subunit is associated with resistance to neonicotinoid insecticides in the aphid Myzus persicae.	/pubmed/21627790	Bass C, Puinean AM, Andrews M, Cutler P, Daniels M, Elias J, Paul VL, Crossthwaite AJ, Denholm I, Field LM, Foster SP, Lind R, Williamson MS, Slater R.	BMC Neurosci. 2011 May 31;12:51.	BMC Neurosci. 2011	PubMed	citation	PMID:21627790	pubmed	21627790	create date:2011/06/02 | first author:Bass C
Histone deacetylase inhibitors SAHA and sodium butyrate block G1-to-S cell cycle progression in neurosphere formation by adult subventricular cells.	/pubmed/21615950	Zhou Q, Dalgard CL, Wynder C, Doughty ML.	BMC Neurosci. 2011 May 26;12:50.	BMC Neurosci. 2011	PubMed	citation	PMID:21615950	pubmed	21615950	create date:2011/05/28 | first author:Zhou Q
Dexamethasone inhibits the Nox-dependent ROS production via suppression of MKP-1-dependent MAPK pathways in activated microglia.	/pubmed/21615929	Huo Y, Rangarajan P, Ling EA, Dheen ST.	BMC Neurosci. 2011 May 26;12:49.	BMC Neurosci. 2011	PubMed	citation	PMID:21615929	pubmed	21615929	create date:2011/05/28 | first author:Huo Y
ERP correlates of intramodal and crossmodal L2 acquisition.	/pubmed/21612604	Skotara N, Kügow M, Salden U, Hänel-Faulhaber B, Röder B.	BMC Neurosci. 2011 May 25;12:48.	BMC Neurosci. 2011	PubMed	citation	PMID:21612604	pubmed	21612604	create date:2011/05/27 | first author:Skotara N
Biogenic amines and their metabolites are differentially affected in the Mecp2-deficient mouse brain.	/pubmed/21609470	Panayotis N, Ghata A, Villard L, Roux JC.	BMC Neurosci. 2011 May 24;12:47.	BMC Neurosci. 2011	PubMed	citation	PMID:21609470	pubmed	21609470	create date:2011/05/26 | first author:Panayotis N
An evolutionary conserved region (ECR) in the human dopamine receptor D4 gene supports reporter gene expression in primary cultures derived from the rat cortex.	/pubmed/21599953	Paredes UM, Bubb VJ, Haddley K, Macho GA, Quinn JP.	BMC Neurosci. 2011 May 20;12:46.	BMC Neurosci. 2011	PubMed	citation	PMID:21599953	pubmed	21599953	create date:2011/05/24 | first author:Paredes UM
Title	URL	Description	Details	ShortDetails	Resource	Type	Identifiers	Db	EntrezUID	Properties
Enhancing the effect of repetitive I-wave paired-pulse TMS (iTMS) by adjusting for the individual I-wave periodicity.	/pubmed/21592344	Sewerin S, Taubert M, Vollmann H, Conde V, Villringer A, Ragert P.	BMC Neurosci. 2011 May 18;12:45.	BMC Neurosci. 2011	PubMed	citation	PMID:21592344	pubmed	21592344	create date:2011/05/20 | first author:Sewerin S
Sound-contingent visual motion aftereffect.	/pubmed/21569617	Hidaka S, Teramoto W, Kobayashi M, Sugita Y.	BMC Neurosci. 2011 May 15;12(1):44.	BMC Neurosci. 2011	PubMed	citation	PMID:21569617	pubmed	21569617	create date:2011/05/17 | first author:Hidaka S
The temporal and spatial expression pattern of the LGI1 epilepsy predisposition gene during mouse embryonic cranial development.	/pubmed/21569517	Silva J, Wang G, Cowell JK.	BMC Neurosci. 2011 May 13;12:43.	BMC Neurosci. 2011	PubMed	citation	PMID:21569517	pubmed	21569517	create date:2011/05/17 | first author:Silva J
Reduced CSF turnover and decreased ventricular Aβ42 levels are related.	/pubmed/21569454	Serot JM, Peltier J, Fichten A, Ledeme N, Bourgeois AM, Jouanny P, Toussaint P, Legars D, Godefroy O, Mazière JC.	BMC Neurosci. 2011 May 13;12(1):42.	BMC Neurosci. 2011	PubMed	citation	PMID:21569454	pubmed	21569454	create date:2011/05/17 | first author:Serot JM
GABAergic synaptic response and its opioidergic modulation in periaqueductal gray neurons of rats with neuropathic pain.	/pubmed/21569381	Hahm ET, Kim Y, Lee JJ, Cho YW.	BMC Neurosci. 2011 May 12;12:41.	BMC Neurosci. 2011	PubMed	citation	PMID:21569381	pubmed	21569381	create date:2011/05/17 | first author:Hahm ET
The p75 neurotrophin receptor localization in blood-CSF barrier: expression in choroid plexus epithelium.	/pubmed/21569322	Spuch C, Carro E.	BMC Neurosci. 2011 May 11;12:39.	BMC Neurosci. 2011	PubMed	citation	PMID:21569322	pubmed	21569322	create date:2011/05/17 | first author:Spuch C
The role of shear stress in Blood-Brain Barrier endothelial physiology.	/pubmed/21569296	Cucullo L, Hossain M, Puvenna V, Marchi N, Janigro D.	BMC Neurosci. 2011 May 11;12:40.	BMC Neurosci. 2011	PubMed	citation	PMID:21569296	pubmed	21569296	create date:2011/05/17 | first author:Cucullo L
Endogenous amyloidogenesis in long-term rat hippocampal cell cultures.	/pubmed/21569253	Bertrand SJ, Aksenova MV, Aksenov MY, Mactutus CF, Booze RM.	BMC Neurosci. 2011 May 10;12:38.	BMC Neurosci. 2011	PubMed	citation	PMID:21569253	pubmed	21569253	create date:2011/05/17 | first author:Bertrand SJ
An effective assay for high cellular resolution time-lapse imaging of sensory placode formation and morphogenesis.	/pubmed/21554727	Shiau CE, Das RM, Storey KG.	BMC Neurosci. 2011 May 9;12:37.	BMC Neurosci. 2011	PubMed	citation	PMID:21554727	pubmed	21554727	create date:2011/05/11 | first author:Shiau CE
Physiological properties of enkephalin-containing neurons in the spinal dorsal horn visualized by expression of green fluorescent protein in BAC transgenic mice.	/pubmed/21548966	Fukushima T, Tsuda M, Kofuji T, Hori Y.	BMC Neurosci. 2011 May 7;12:36.	BMC Neurosci. 2011	PubMed	citation	PMID:21548966	pubmed	21548966	create date:2011/05/10 | first author:Fukushima T
Regional and developmental brain expression patterns of SNAP25 splice variants.	/pubmed/21526988	Prescott GR, Chamberlain LH.	BMC Neurosci. 2011 Apr 28;12:35.	BMC Neurosci. 2011	PubMed	citation	PMID:21526988	pubmed	21526988	create date:2011/04/30 | first author:Prescott GR
Accelerated turnover of taste bud cells in mice deficient for the cyclin-dependent kinase inhibitor p27Kip1.	/pubmed/21507264	Harrison TA, Smith Adams LB, Moore PD, Perna MK, Sword JD, Defoe DM.	BMC Neurosci. 2011 Apr 20;12:34.	BMC Neurosci. 2011	PubMed	citation	PMID:21507264	pubmed	21507264	create date:2011/04/22 | first author:Harrison TA
The influence of serotonin transporter polymorphisms on cortical activity: a resting EEG study.	/pubmed/21507249	Lee TW, Yu YW, Hong CJ, Tsai SJ, Wu HC, Chen TJ.	BMC Neurosci. 2011 Apr 20;12:33.	BMC Neurosci. 2011	PubMed	citation	PMID:21507249	pubmed	21507249	create date:2011/04/22 | first author:Lee TW
Electrophysiological characterization of texture information slip-resistance dependent in the rat vibrissal nerve.	/pubmed/21496307	Farfán FD, Albarracín AL, Felice CJ.	BMC Neurosci. 2011 Apr 16;12:32.	BMC Neurosci. 2011	PubMed	citation	PMID:21496307	pubmed	21496307	create date:2011/04/19 | first author:Farfán FD
MK801 attenuates secondary injury in a mouse experimental compression model of spinal cord trauma.	/pubmed/21492450	Esposito E, Paterniti I, Mazzon E, Genovese T, Galuppo M, Meli R, Bramanti P, Cuzzocrea S.	BMC Neurosci. 2011 Apr 14;12:31.	BMC Neurosci. 2011	PubMed	citation	PMID:21492450	pubmed	21492450	create date:2011/04/16 | first author:Esposito E
Repeated elicitation of the acoustic startle reflex leads to sensitisation in subsequent avoidance behaviour and induces fear conditioning.	/pubmed/21489285	Götz T, Janik VM.	BMC Neurosci. 2011 Apr 13;12:30.	BMC Neurosci. 2011	PubMed	citation	PMID:21489285	pubmed	21489285	create date:2011/04/15 | first author:Götz T
Sleep disturbances in highly stress reactive mice: modeling endophenotypes of major depression.	/pubmed/21435199	Fenzl T, Touma C, Romanowski CP, Ruschel J, Holsboer F, Landgraf R, Kimura M, Yassouridis A.	BMC Neurosci. 2011 Mar 24;12:29.	BMC Neurosci. 2011	PubMed	citation	PMID:21435199	pubmed	21435199	create date:2011/03/26 | first author:Fenzl T
Neuromodulation by soy diets or equol: anti-depressive & anti-obesity-like influences, age- & hormone-dependent effects.	/pubmed/21410981	Blake C, Fabick KM, Setchell KD, Lund TD, Lephart ED.	BMC Neurosci. 2011 Mar 16;12:28.	BMC Neurosci. 2011	PubMed	citation	PMID:21410981	pubmed	21410981	create date:2011/03/18 | first author:Blake C
Interocular induction of illusory size perception.	/pubmed/21396093	Song C, Schwarzkopf DS, Rees G.	BMC Neurosci. 2011 Mar 11;12:27.	BMC Neurosci. 2011	PubMed	citation	PMID:21396093	pubmed	21396093	create date:2011/03/15 | first author:Song C
Numeric aspects in pitch identification: an fMRI study.	/pubmed/21392373	Schwenzer M, Mathiak K.	BMC Neurosci. 2011 Mar 9;12:26.	BMC Neurosci. 2011	PubMed	citation	PMID:21392373	pubmed	21392373	create date:2011/03/12 | first author:Schwenzer M
Proteomic assessment of a cell model of spinal muscular atrophy.	/pubmed/21385431	Wu CY, Whye D, Glazewski L, Choe L, Kerr D, Lee KH, Mason RW, Wang W.	BMC Neurosci. 2011 Mar 8;12:25.	BMC Neurosci. 2011	PubMed	citation	PMID:21385431	pubmed	21385431	create date:2011/03/10 | first author:Wu CY
Endosomal accumulation of APP in wobbler motor neurons reflects impaired vesicle trafficking: implications for human motor neuron disease.	/pubmed/21385376	Palmisano R, Golfi P, Heimann P, Shaw C, Troakes C, Schmitt-John T, Bartsch JW.	BMC Neurosci. 2011 Mar 7;12:24.	BMC Neurosci. 2011	PubMed	citation	PMID:21385376	pubmed	21385376	create date:2011/03/10 | first author:Palmisano R
Focused ultrasound-mediated suppression of chemically-induced acute epileptic EEG activity.	/pubmed/21375781	Min BK, Bystritsky A, Jung KI, Fischer K, Zhang Y, Maeng LS, Park SI, Chung YA, Jolesz FA, Yoo SS.	BMC Neurosci. 2011 Mar 6;12:23.	BMC Neurosci. 2011	PubMed	citation	PMID:21375781	pubmed	21375781	create date:2011/03/08 | first author:Min BK
Myelination in the absence of UDP-galactose:ceramide galactosyl-transferase and fatty acid 2 -hydroxylase.	/pubmed/21366909	Meixner M, Jungnickel J, Grothe C, Gieselmann V, Eckhardt M.	BMC Neurosci. 2011 Mar 2;12:22.	BMC Neurosci. 2011	PubMed	citation	PMID:21366909	pubmed	21366909	create date:2011/03/04 | first author:Meixner M
Hyperbaric oxygen upregulates cochlear constitutive nitric oxide synthase.	/pubmed/21342510	Lin CD, Wei IH, Lai CH, Hsia TC, Kao MC, Tsai MH, Wu CH, Tsai MH.	BMC Neurosci. 2011 Feb 22;12:21.	BMC Neurosci. 2011	PubMed	citation	PMID:21342510	pubmed	21342510	create date:2011/02/24 | first author:Lin CD
Kalrn promoter usage and isoform expression respond to chronic cocaine exposure.	/pubmed/21329509	Mains RE, Kiraly DD, Eipper-Mains JE, Ma XM, Eipper BA.	BMC Neurosci. 2011 Feb 17;12:20.	BMC Neurosci. 2011	PubMed	citation	PMID:21329509	pubmed	21329509	create date:2011/02/19 | first author:Mains RE
Structural and functional effects of acoustic exposure in goldfish: evidence for tonotopy in the teleost saccule.	/pubmed/21324138	Smith ME, Schuck JB, Gilley RR, Rogers BD.	BMC Neurosci. 2011 Feb 15;12:19.	BMC Neurosci. 2011	PubMed	citation	PMID:21324138	pubmed	21324138	create date:2011/02/18 | first author:Smith ME
Serotonin transporter (SERT) and translocator protein (TSPO) expression in the obese ob/ob mouse.	/pubmed/21299850	Giannaccini G, Betti L, Palego L, Pirone A, Schmid L, Lanza M, Fabbrini L, Pelosini C, Maffei M, Santini F, Pinchera A, Lucacchini A.	BMC Neurosci. 2011 Feb 7;12:18.	BMC Neurosci. 2011	PubMed	citation	PMID:21299850	pubmed	21299850	create date:2011/02/09 | first author:Giannaccini G
Identification of alternatively spliced Dab1 and Fyn isoforms in pig.	/pubmed/21294906	Long H, Bock HH, Lei T, Chai X, Yuan J, Herz J, Frotscher M, Yang Z.	BMC Neurosci. 2011 Feb 5;12:17.	BMC Neurosci. 2011	PubMed	citation	PMID:21294906	pubmed	21294906	create date:2011/02/08 | first author:Long H
Spatial distribution of Na+-K+-ATPase in dendritic spines dissected by nanoscale superresolution STED microscopy.	/pubmed/21272290	Blom H, Rönnlund D, Scott L, Spicarova Z, Widengren J, Bondar A, Aperia A, Brismar H.	BMC Neurosci. 2011 Jan 27;12:16.	BMC Neurosci. 2011	PubMed	citation	PMID:21272290	pubmed	21272290	create date:2011/01/29 | first author:Blom H
Gene expression in the rat brain: high similarity but unique differences between frontomedial-, temporal- and occipital cortex.	/pubmed/21269499	Stansberg C, Ersland KM, van der Valk P, Steen VM.	BMC Neurosci. 2011 Jan 26;12:15.	BMC Neurosci. 2011	PubMed	citation	PMID:21269499	pubmed	21269499	create date:2011/01/29 | first author:Stansberg C
Chinese characters reveal impacts of prior experience on very early stages of perception.	/pubmed/21269486	Elze T, Song C, Stollhoff R, Jost J.	BMC Neurosci. 2011 Jan 26;12:14.	BMC Neurosci. 2011	PubMed	citation	PMID:21269486	pubmed	21269486	create date:2011/01/29 | first author:Elze T
Dysregulation of chemo-cytokine production in schizophrenic patients versus healthy controls.	/pubmed/21266029	Reale M, Patruno A, De Lutiis MA, Pesce M, Felaco M, Di Giannantonio M, Di Nicola M, Grilli A.	BMC Neurosci. 2011 Jan 25;12:13.	BMC Neurosci. 2011	PubMed	citation	PMID:21266029	pubmed	21266029	create date:2011/01/27 | first author:Reale M
Axonal outgrowth is associated with increased ERK 1/2 activation but decreased caspase 3 linked cell death in Schwann cells after immediate nerve repair in rats.	/pubmed/21251262	Tsuda Y, Kanje M, Dahlin LB.	BMC Neurosci. 2011 Jan 21;12:12.	BMC Neurosci. 2011	PubMed	citation	PMID:21251262	pubmed	21251262	create date:2011/01/22 | first author:Tsuda Y
Macrophage presence is essential for the regeneration of ascending afferent fibres following a conditioning sciatic nerve lesion in adult rats.	/pubmed/21251261	Salegio EA, Pollard AN, Smith M, Zhou XF.	BMC Neurosci. 2011 Jan 20;12:11.	BMC Neurosci. 2011	PubMed	citation	PMID:21251261	pubmed	21251261	create date:2011/01/22 | first author:Salegio EA
Amygdalar glutamatergic neuronal systems play a key role on the hibernating state of hamsters.	/pubmed/21251260	Alò R, Avolio E, Carelli A, Facciolo RM, Canonaco M.	BMC Neurosci. 2011 Jan 20;12:10.	BMC Neurosci. 2011	PubMed	citation	PMID:21251260	pubmed	21251260	create date:2011/01/22 | first author:Alò R
Non-invasive quantification of brain tumor-induced astrogliosis.	/pubmed/21247490	Lee J, Borboa AK, Baird A, Eliceiri BP.	BMC Neurosci. 2011 Jan 19;12:9.	BMC Neurosci. 2011	PubMed	citation	PMID:21247490	pubmed	21247490	create date:2011/01/21 | first author:Lee J
Microarray-based gene expression profiles of silkworm brains.	/pubmed/21247463	Gan L, Liu X, Xiang Z, He N.	BMC Neurosci. 2011 Jan 19;12:8.	BMC Neurosci. 2011	PubMed	citation	PMID:21247463	pubmed	21247463	create date:2011/01/21 | first author:Gan L
Circadian rhythms in the pineal organ persist in zebrafish larvae that lack ventral brain.	/pubmed/21232144	Noche RR, Lu PN, Goldstein-Kral L, Glasgow E, Liang JO.	BMC Neurosci. 2011 Jan 13;12:7.	BMC Neurosci. 2011	PubMed	citation	PMID:21232144	pubmed	21232144	create date:2011/01/15 | first author:Noche RR
Cyto-, myelo- and chemoarchitecture of the prefrontal cortex of the Cebus monkey.	/pubmed/21232115	Cruz-Rizzolo RJ, De Lima MA, Ervolino E, de Oliveira JA, Casatti CA.	BMC Neurosci. 2011 Jan 13;12:6.	BMC Neurosci. 2011	PubMed	citation	PMID:21232115	pubmed	21232115	create date:2011/01/15 | first author:Cruz-Rizzolo RJ
Human cerebrovascular contractile receptors are upregulated via a B-Raf/MEK/ERK-sensitive signaling pathway.	/pubmed/21223556	Ahnstedt H, Säveland H, Nilsson O, Edvinsson L.	BMC Neurosci. 2011 Jan 11;12:5.	BMC Neurosci. 2011	PubMed	citation	PMID:21223556	pubmed	21223556	create date:2011/01/13 | first author:Ahnstedt H
Targeting choroid plexus epithelia and ventricular ependyma for drug delivery to the central nervous system.	/pubmed/21214926	Gonzalez AM, Leadbeater WE, Burg M, Sims K, Terasaki T, Johanson CE, Stopa EG, Eliceiri BP, Baird A.	BMC Neurosci. 2011 Jan 7;12:4.	BMC Neurosci. 2011	PubMed	citation	PMID:21214926	pubmed	21214926	create date:2011/01/11 | first author:Gonzalez AM
Cannabinoid exposure during zebra finch sensorimotor vocal learning persistently alters expression of endocannabinoid signaling elements and acute agonist responsiveness.	/pubmed/21211022	Soderstrom K, Poklis JL, Lichtman AH.	BMC Neurosci. 2011 Jan 6;12:3.	BMC Neurosci. 2011	PubMed	citation	PMID:21211022	pubmed	21211022	create date:2011/01/08 | first author:Soderstrom K
Transcranial direct current stimulation of the prefrontal cortex modulates working memory performance: combined behavioural and electrophysiological evidence.	/pubmed/21211016	Zaehle T, Sandmann P, Thorne JD, Jäncke L, Herrmann CS.	BMC Neurosci. 2011 Jan 6;12:2.	BMC Neurosci. 2011	PubMed	citation	PMID:21211016	pubmed	21211016	create date:2011/01/08 | first author:Zaehle T
Motor coordination deficits in Alpk1 mutant mice with the inserted piggyBac transposon.	/pubmed/21208416	Chen M, Xu R.	BMC Neurosci. 2011 Jan 5;12:1.	BMC Neurosci. 2011	PubMed	citation	PMID:21208416	pubmed	21208416	create date:2011/01/07 | first author:Chen M
A powerful transgenic tool for fate mapping and functional analysis of newly generated neurons.	/pubmed/21194452	Zhang J, Giesert F, Kloos K, Vogt Weisenhorn DM, Aigner L, Wurst W, Couillard-Despres S.	BMC Neurosci. 2010 Dec 31;11:158.	BMC Neurosci. 2010	PubMed	citation	PMID:21194452	pubmed	21194452	create date:2011/01/05 | first author:Zhang J
Corticospinal interaction during isometric compensation for modulated forces with different frequencies.	/pubmed/21194447	Naranjo JR, Wang X, Schulte-Mönting J, Huethe F, Maurer C, Hepp-Reymond MC, Kristeva R.	BMC Neurosci. 2010 Dec 31;11:157.	BMC Neurosci. 2010	PubMed	citation	PMID:21194447	pubmed	21194447	create date:2011/01/05 | first author:Naranjo JR
Bottom-up driven involuntary attention modulates auditory signal in noise processing.	/pubmed/21192798	Lagemann L, Okamoto H, Teismann H, Pantev C.	BMC Neurosci. 2010 Dec 30;11:156.	BMC Neurosci. 2010	PubMed	citation	PMID:21192798	pubmed	21192798	create date:2011/01/05 | first author:Lagemann L
Sperry versus Hebb: topographic mapping in Isl2/EphA3 mutant mice.	/pubmed/21190559	Tsigankov D, Koulakov AA.	BMC Neurosci. 2010 Dec 29;11:155.	BMC Neurosci. 2010	PubMed	citation	PMID:21190559	pubmed	21190559	create date:2010/12/31 | first author:Tsigankov D
Antillatoxin is a sodium channel activator that displays unique efficacy in heterologously expressed rNav1.2, rNav1.4 and rNav1.5 α subunits.	/pubmed/21156065	Cao Z, Gerwick WH, Murray TF.	BMC Neurosci. 2010 Dec 14;11:154.	BMC Neurosci. 2010	PubMed	citation	PMID:21156065	pubmed	21156065	create date:2010/12/16 | first author:Cao Z
Title	URL	Description	Details	ShortDetails	Resource	Type	Identifiers	Db	EntrezUID	Properties
A comparative study on the efficacy of 10% hypertonic saline and equal volume of 20% mannitol in the treatment of experimentally induced cerebral edema in adult rats.	/pubmed/21143951	Zeng HK, Wang QS, Deng YY, Jiang WQ, Fang M, Chen CB, Jiang X.	BMC Neurosci. 2010 Dec 10;11:153.	BMC Neurosci. 2010	PubMed	citation	PMID:21143951	pubmed	21143951	create date:2010/12/15 | first author:Zeng HK
Gene expression profile analysis of genes in rat hippocampus from antidepressant treated rats using DNA microarray.	/pubmed/21118505	Lee JH, Ko E, Kim YE, Min JY, Liu J, Kim Y, Shin M, Hong M, Bae H.	BMC Neurosci. 2010 Nov 30;11:152.	BMC Neurosci. 2010	PubMed	citation	PMID:21118505	pubmed	21118505	create date:2010/12/02 | first author:Lee JH
CSF from Parkinson disease patients differentially affects cultured microglia and astrocytes.	/pubmed/21114836	Schiess MC, Barnes JL, Ellmore TM, Poindexter BJ, Dinh K, Bick RJ.	BMC Neurosci. 2010 Nov 29;11:151.	BMC Neurosci. 2010	PubMed	citation	PMID:21114836	pubmed	21114836	create date:2010/12/01 | first author:Schiess MC
Learning course adjustments during arm movements with reversed sensitivity derivatives.	/pubmed/21110876	Abdelghani MN, Tweed DB.	BMC Neurosci. 2010 Nov 26;11:150.	BMC Neurosci. 2010	PubMed	citation	PMID:21110876	pubmed	21110876	create date:2010/11/30 | first author:Abdelghani MN
Differential modulation of corticospinal excitability during haptic sensing of 2-D patterns vs. textures.	/pubmed/21108825	Master S, Tremblay F.	BMC Neurosci. 2010 Nov 25;11:149.	BMC Neurosci. 2010	PubMed	citation	PMID:21108825	pubmed	21108825	create date:2010/11/27 | first author:Master S
Long descending cervical propriospinal neurons differ from thoracic propriospinal neurons in response to low thoracic spinal injury.	/pubmed/21092315	Siebert JR, Middleton FA, Stelzner DJ.	BMC Neurosci. 2010 Nov 23;11:148.	BMC Neurosci. 2010	PubMed	citation	PMID:21092315	pubmed	21092315	create date:2010/11/26 | first author:Siebert JR
The pathophysiology of prospective memory failure after diffuse axonal injury--lesion-symptom analysis using diffusion tensor imaging.	/pubmed/21092119	Kondo K, Maruishi M, Ueno H, Sawada K, Hashimoto Y, Ohshita T, Takahashi T, Ohtsuki T, Matsumoto M.	BMC Neurosci. 2010 Nov 20;11:147.	BMC Neurosci. 2010	PubMed	citation	PMID:21092119	pubmed	21092119	create date:2010/11/26 | first author:Kondo K
Contribution of constitutively proliferating precursor cell subtypes to dentate neurogenesis after cortical infarcts.	/pubmed/21083887	Keiner S, Walter J, Oberland J, Redecker C.	BMC Neurosci. 2010 Nov 17;11:146.	BMC Neurosci. 2010	PubMed	citation	PMID:21083887	pubmed	21083887	create date:2010/11/19 | first author:Keiner S
Modulating spontaneous brain activity using repetitive transcranial magnetic stimulation.	/pubmed/21067612	van der Werf YD, Sanz-Arigita EJ, Menning S, van den Heuvel OA.	BMC Neurosci. 2010 Nov 10;11:145.	BMC Neurosci. 2010	PubMed	citation	PMID:21067612	pubmed	21067612	create date:2010/11/12 | first author:van der Werf YD
Protein aggregation containing β-amyloid, α-synuclein and hyperphosphorylated τ in cultured cells of hippocampus, substantia nigra and locus coeruleus after rotenone exposure.	/pubmed/21067569	Chaves RS, Melo TQ, Martins SA, Ferrari MF.	BMC Neurosci. 2010 Nov 10;11:144.	BMC Neurosci. 2010	PubMed	citation	PMID:21067569	pubmed	21067569	create date:2010/11/12 | first author:Chaves RS
Viable mouse gene ablations that robustly alter brain Aβ levels are rare.	/pubmed/21054826	Toyn JH, Lin XA, Thompson MW, Guss V, Meredith JE Jr, Sankaranarayanan S, Barrezueta N, Corradi J, Majumdar A, Small DL, Hansard M, Lanthorn T, Westphal RS, Albright CF.	BMC Neurosci. 2010 Nov 5;11:143.	BMC Neurosci. 2010	PubMed	citation	PMID:21054826	pubmed	21054826	create date:2010/11/09 | first author:Toyn JH
Evaluation of a magnetic resonance-compatible dentoalveolar tactile stimulus device.	/pubmed/21029454	Moana-Filho EJ, Nixdorf DR, Bereiter DA, John MT, Harel N.	BMC Neurosci. 2010 Oct 28;11:142.	BMC Neurosci. 2010	PubMed	citation	PMID:21029454	pubmed	21029454	create date:2010/10/30 | first author:Moana-Filho EJ
Effects of creatine and β-guanidinopropionic acid and alterations in creatine transporter and creatine kinases expression in acute seizure and chronic epilepsy models.	/pubmed/20979657	Kim DW, Yeo SI, Ryu HJ, Kim JE, Song HK, Kwon OS, Choi SY, Kang TC.	BMC Neurosci. 2010 Oct 28;11:141.	BMC Neurosci. 2010	PubMed	citation	PMID:20979657	pubmed	20979657	create date:2010/10/29 | first author:Kim DW
Slowing of axonal regeneration is correlated with increased axonal viscosity during aging.	/pubmed/20973997	Lamoureux PL, O'Toole MR, Heidemann SR, Miller KE.	BMC Neurosci. 2010 Oct 25;11:140.	BMC Neurosci. 2010	PubMed	citation	PMID:20973997	pubmed	20973997	create date:2010/10/27 | first author:Lamoureux PL
Increased spinal prodynorphin gene expression in reinflammation-associated hyperalgesia after neonatal inflammatory insult.	/pubmed/20973986	Lin JY, Cheng YC, Chen JY, Chien CC, Lin SC, Wen YR, Tsou TS, Ling QD.	BMC Neurosci. 2010 Oct 25;11:139.	BMC Neurosci. 2010	PubMed	citation	PMID:20973986	pubmed	20973986	create date:2010/10/27 | first author:Lin JY
Transplanted bone marrow stem cells relocate to infarct penumbra and co-express endogenous proliferative and immature neuronal markers in a mouse model of ischemic cerebral stroke.	/pubmed/20973978	Zhang XM, Du F, Yang D, Yu CJ, Huang XN, Liu W, Fu J.	BMC Neurosci. 2010 Oct 25;11:138.	BMC Neurosci. 2010	PubMed	citation	PMID:20973978	pubmed	20973978	create date:2010/10/27 | first author:Zhang XM
Spatio-temporal expression of a novel neuron-derived neurotrophic factor (NDNF) in mouse brains during development.	/pubmed/20969804	Kuang XL, Zhao XM, Xu HF, Shi YY, Deng JB, Sun GT.	BMC Neurosci. 2010 Oct 25;11:137.	BMC Neurosci. 2010	PubMed	citation	PMID:20969804	pubmed	20969804	create date:2010/10/26 | first author:Kuang XL
The p75 neurotrophin receptor is expressed by adult mouse dentate progenitor cells and regulates neuronal and non-neuronal cell genesis.	/pubmed/20961458	Bernabeu RO, Longo FM.	BMC Neurosci. 2010 Oct 20;11:136.	BMC Neurosci. 2010	PubMed	citation	PMID:20961458	pubmed	20961458	create date:2010/10/22 | first author:Bernabeu RO
Echoic memory of a single pure tone indexed by change-related brain activity.	/pubmed/20961454	Inui K, Urakawa T, Yamashiro K, Otsuru N, Takeshima Y, Nishihara M, Motomura E, Kida T, Kakigi R.	BMC Neurosci. 2010 Oct 20;11:135.	BMC Neurosci. 2010	PubMed	citation	PMID:20961454	pubmed	20961454	create date:2010/10/22 | first author:Inui K
Distinct target cell-dependent forms of short-term plasticity of the central visceral afferent synapses of the rat.	/pubmed/20961403	Yamamoto K, Noguchi J, Yamada C, Watabe AM, Kato F.	BMC Neurosci. 2010 Oct 20;11:134.	BMC Neurosci. 2010	PubMed	citation	PMID:20961403	pubmed	20961403	create date:2010/10/22 | first author:Yamamoto K
Residues at the tip of the pore loop of NR3B-containing NMDA receptors determine Ca2+ permeability and Mg2+ block.	/pubmed/20958962	Cavara NA, Orth A, Hicking G, Seebohm G, Hollmann M.	BMC Neurosci. 2010 Oct 19;11:133.	BMC Neurosci. 2010	PubMed	citation	PMID:20958962	pubmed	20958962	create date:2010/10/21 | first author:Cavara NA
Fragile X astrocytes induce developmental delays in dendrite maturation and synaptic protein expression.	/pubmed/20955577	Jacobs S, Nathwani M, Doering LC.	BMC Neurosci. 2010 Oct 18;11:132.	BMC Neurosci. 2010	PubMed	citation	PMID:20955577	pubmed	20955577	create date:2010/10/20 | first author:Jacobs S
Effects of aversive odour presentation on inhibitory control in the Stroop colour-word interference task.	/pubmed/20955569	Finkelmeyer A, Kellermann T, Bude D, Niessen T, Schwenzer M, Mathiak K, Reske M.	BMC Neurosci. 2010 Oct 18;11:131.	BMC Neurosci. 2010	PubMed	citation	PMID:20955569	pubmed	20955569	create date:2010/10/20 | first author:Finkelmeyer A
Anti-PrPC monoclonal antibody infusion as a novel treatment for cognitive deficits in an Alzheimer's disease model mouse.	/pubmed/20946660	Chung E, Ji Y, Sun Y, Kascsak RJ, Kascsak RB, Mehta PD, Strittmatter SM, Wisniewski T.	BMC Neurosci. 2010 Oct 14;11:130.	BMC Neurosci. 2010	PubMed	citation	PMID:20946660	pubmed	20946660	create date:2010/10/16 | first author:Chung E
Differential expression of a BMP4 reporter allele in anterior fungiform versus posterior circumvallate taste buds of mice.	/pubmed/20942907	Nguyen HM, Barlow LA.	BMC Neurosci. 2010 Oct 13;11:129.	BMC Neurosci. 2010	PubMed	citation	PMID:20942907	pubmed	20942907	create date:2010/10/15 | first author:Nguyen HM
Role of ionotropic GABA, glutamate and glycine receptors in the tonic and reflex control of cardiac vagal outflow in the rat.	/pubmed/20939929	Hildreth CM, Goodchild AK.	BMC Neurosci. 2010 Oct 13;11:128.	BMC Neurosci. 2010	PubMed	citation	PMID:20939929	pubmed	20939929	create date:2010/10/14 | first author:Hildreth CM
Cyclosporin A increases recovery after spinal cord injury but does not improve myelination by oligodendrocyte progenitor cell transplantation.	/pubmed/20937147	Lü HZ, Wang YX, Zhou JS, Wang FC, Hu JG.	BMC Neurosci. 2010 Oct 12;11:127.	BMC Neurosci. 2010	PubMed	citation	PMID:20937147	pubmed	20937147	create date:2010/10/13 | first author:Lü HZ
The modulation of auditory novelty processing by working memory load in school age children and adults: a combined behavioral and event-related potential study.	/pubmed/20929535	Ruhnau P, Wetzel N, Widmann A, Schröger E.	BMC Neurosci. 2010 Oct 7;11:126.	BMC Neurosci. 2010	PubMed	citation	PMID:20929535	pubmed	20929535	create date:2010/10/12 | first author:Ruhnau P
Neuroprotective effect of peroxiredoxin 6 against hypoxia-induced retinal ganglion cell damage.	/pubmed/20923568	Tulsawani R, Kelly LS, Fatma N, Chhunchha B, Kubo E, Kumar A, Singh DP.	BMC Neurosci. 2010 Oct 5;11:125.	BMC Neurosci. 2010	PubMed	citation	PMID:20923568	pubmed	20923568	create date:2010/10/07 | first author:Tulsawani R
Sensitive detection of Aβ protofibrils by proximity ligation--relevance for Alzheimer's disease.	/pubmed/20923550	Kamali-Moghaddam M, Pettersson FE, Wu D, Englund H, Darmanis S, Lord A, Tavoosidana G, Sehlin D, Gustafsdottir S, Nilsson LN, Lannfelt L, Landegren U.	BMC Neurosci. 2010 Oct 5;11:124.	BMC Neurosci. 2010	PubMed	citation	PMID:20923550	pubmed	20923550	create date:2010/10/07 | first author:Kamali-Moghaddam M
Maternal separation with early weaning: a novel mouse model of early life neglect.	/pubmed/20920223	George ED, Bordner KA, Elwafi HM, Simen AA.	BMC Neurosci. 2010 Sep 29;11:123.	BMC Neurosci. 2010	PubMed	citation	PMID:20920223	pubmed	20920223	create date:2010/10/06 | first author:George ED
Cross-approximate entropy of cortical local field potentials quantifies effects of anesthesia--a pilot study in rats.	/pubmed/20863382	Kreuzer M, Hentschke H, Antkowiak B, Schwarz C, Kochs EF, Schneider G.	BMC Neurosci. 2010 Sep 23;11:122.	BMC Neurosci. 2010	PubMed	citation	PMID:20863382	pubmed	20863382	create date:2010/09/25 | first author:Kreuzer M
Immunohistological detection of Chlamydia pneumoniae in the Alzheimer's disease brain.	/pubmed/20863379	Hammond CJ, Hallock LR, Howanski RJ, Appelt DM, Little CS, Balin BJ.	BMC Neurosci. 2010 Sep 23;11:121.	BMC Neurosci. 2010	PubMed	citation	PMID:20863379	pubmed	20863379	create date:2010/09/25 | first author:Hammond CJ
Isolation of detergent resistant microdomains from cultured neurons: detergent dependent alterations in protein composition.	/pubmed/20858284	Williamson R, Thompson AJ, Abu M, Hye A, Usardi A, Lynham S, Anderton BH, Hanger DP.	BMC Neurosci. 2010 Sep 22;11:120.	BMC Neurosci. 2010	PubMed	citation	PMID:20858284	pubmed	20858284	create date:2010/09/23 | first author:Williamson R
The effect of mesenchymal stem cell transplantation on the recovery of bladder and hindlimb function after spinal cord contusion in rats.	/pubmed/20846445	Park WB, Kim SY, Lee SH, Kim HW, Park JS, Hyun JK.	BMC Neurosci. 2010 Sep 16;11:119.	BMC Neurosci. 2010	PubMed	citation	PMID:20846445	pubmed	20846445	create date:2010/09/18 | first author:Park WB
Practice effects in healthy adults: a longitudinal study on frequent repetitive cognitive testing.	/pubmed/20846444	Bartels C, Wegrzyn M, Wiedl A, Ackermann V, Ehrenreich H.	BMC Neurosci. 2010 Sep 16;11:118.	BMC Neurosci. 2010	PubMed	citation	PMID:20846444	pubmed	20846444	create date:2010/09/18 | first author:Bartels C
Change in brain activity through virtual reality-based brain-machine communication in a chronic tetraplegic subject with muscular dystrophy.	/pubmed/20846418	Hashimoto Y, Ushiba J, Kimura A, Liu M, Tomita Y.	BMC Neurosci. 2010 Sep 16;11:117.	BMC Neurosci. 2010	PubMed	citation	PMID:20846418	pubmed	20846418	create date:2010/09/18 | first author:Hashimoto Y
In vivo imaging of zebrafish retinal cells using fluorescent coumarin derivatives.	/pubmed/20843315	Watanabe K, Nishimura Y, Oka T, Nomoto T, Kon T, Shintou T, Hirano M, Shimada Y, Umemoto N, Kuroyanagi J, Wang Z, Zhang Z, Nishimura N, Miyazaki T, Imamura T, Tanaka T.	BMC Neurosci. 2010 Sep 15;11:116.	BMC Neurosci. 2010	PubMed	citation	PMID:20843315	pubmed	20843315	create date:2010/09/17 | first author:Watanabe K
Delayed neuronal cell death in brainstem after transient brainstem ischemia in gerbils.	/pubmed/20840766	Cao F, Hata R, Zhu P, Takeda S, Yoshida T, Hakuba N, Sakanaka M, Gyo K.	BMC Neurosci. 2010 Sep 14;11:115.	BMC Neurosci. 2010	PubMed	citation	PMID:20840766	pubmed	20840766	create date:2010/09/16 | first author:Cao F
Impaired adult olfactory bulb neurogenesis in the R6/2 mouse model of Huntington's disease.	/pubmed/20836877	Kohl Z, Regensburger M, Aigner R, Kandasamy M, Winner B, Aigner L, Winkler J.	BMC Neurosci. 2010 Sep 13;11:114.	BMC Neurosci. 2010	PubMed	citation	PMID:20836877	pubmed	20836877	create date:2010/09/15 | first author:Kohl Z
Hippocampal activity during the transverse patterning task declines with cognitive competence but not with age.	/pubmed/20825663	Leirer VM, Wienbruch C, Paul-Jordanov I, Kolassa S, Elbert T, Kolassa IT.	BMC Neurosci. 2010 Sep 8;11:113.	BMC Neurosci. 2010	PubMed	citation	PMID:20825663	pubmed	20825663	create date:2010/09/10 | first author:Leirer VM
Non-dominant hand movement facilitates the frontal N30 somatosensory evoked potential.	/pubmed/20822535	Legon W, Dionne JK, Meehan SK, Staines WR.	BMC Neurosci. 2010 Sep 7;11:112.	BMC Neurosci. 2010	PubMed	citation	PMID:20822535	pubmed	20822535	create date:2010/09/09 | first author:Legon W
Distinct α subunit variations of the hypothalamic GABAA receptor triplets (αβγ) are linked to hibernating state in hamsters.	/pubmed/20815943	Alò R, Avolio E, Di Vito A, Carelli A, Facciolo RM, Canonaco M.	BMC Neurosci. 2010 Sep 6;11:111.	BMC Neurosci. 2010	PubMed	citation	PMID:20815943	pubmed	20815943	create date:2010/09/08 | first author:Alò R
Quantification of vestibular-induced eye movements in zebrafish larvae.	/pubmed/20815905	Mo W, Chen F, Nechiporuk A, Nicolson T.	BMC Neurosci. 2010 Sep 3;11:110.	BMC Neurosci. 2010	PubMed	citation	PMID:20815905	pubmed	20815905	create date:2010/09/08 | first author:Mo W
Characterization of the beta amyloid precursor protein-like gene in the central nervous system of the crab Chasmagnathus. Expression during memory consolidation.	/pubmed/20809979	Fustiñana MS, Ariel P, Federman N, Freudenthal R, Romano A.	BMC Neurosci. 2010 Sep 1;11:109.	BMC Neurosci. 2010	PubMed	citation	PMID:20809979	pubmed	20809979	create date:2010/09/03 | first author:Fustiñana MS
Gap junctions in olfactory neurons modulate olfactory sensitivity.	/pubmed/20796318	Zhang C.	BMC Neurosci. 2010 Aug 27;11:108.	BMC Neurosci. 2010	PubMed	citation	PMID:20796318	pubmed	20796318	create date:2010/08/28 | first author:Zhang C
Gene expression profiling in brain of mice exposed to the marine neurotoxin ciguatoxin reveals an acute anti-inflammatory, neuroprotective response.	/pubmed/20796285	Ryan JC, Morey JS, Bottein MY, Ramsdell JS, Van Dolah FM.	BMC Neurosci. 2010 Aug 26;11:107.	BMC Neurosci. 2010	PubMed	citation	PMID:20796285	pubmed	20796285	create date:2010/08/28 | first author:Ryan JC
Watching TV news as a memory task--brain activation and age effects.	/pubmed/20738888	Frings L, Mader I, Hüll M.	BMC Neurosci. 2010 Aug 26;11:106.	BMC Neurosci. 2010	PubMed	citation	PMID:20738888	pubmed	20738888	create date:2010/08/27 | first author:Frings L
EphrinA5 protein distribution in the developing mouse brain.	/pubmed/20738842	Deschamps C, Morel M, Janet T, Page G, Jaber M, Gaillard A, Prestoz L.	BMC Neurosci. 2010 Aug 25;11:105.	BMC Neurosci. 2010	PubMed	citation	PMID:20738842	pubmed	20738842	create date:2010/08/27 | first author:Deschamps C
Upregulation of synaptotagmin IV inhibits transmitter release in PC12 cells with targeted synaptotagmin I knockdown.	/pubmed/20735850	Moore-Dotson JM, Papke JB, Harkins AB.	BMC Neurosci. 2010 Aug 24;11:104.	BMC Neurosci. 2010	PubMed	citation	PMID:20735850	pubmed	20735850	create date:2010/08/26 | first author:Moore-Dotson JM
Title	URL	Description	Details	ShortDetails	Resource	Type	Identifiers	Db	EntrezUID	Properties
Epilepsy is related to theta band brain connectivity and network topology in brain tumor patients.	/pubmed/20731854	Douw L, van Dellen E, de Groot M, Heimans JJ, Klein M, Stam CJ, Reijneveld JC.	BMC Neurosci. 2010 Aug 23;11:103.	BMC Neurosci. 2010	PubMed	citation	PMID:20731854	pubmed	20731854	create date:2010/08/25 | first author:Douw L
Altering the trajectory of early postnatal cortical development can lead to structural and behavioural features of autism.	/pubmed/20723245	Chomiak T, Karnik V, Block E, Hu B.	BMC Neurosci. 2010 Aug 19;11:102.	BMC Neurosci. 2010	PubMed	citation	PMID:20723245	pubmed	20723245	create date:2010/08/21 | first author:Chomiak T
Administration of the GABAA receptor antagonist picrotoxin into rat supramammillary nucleus induces c-Fos in reward-related brain structures. Supramammillary picrotoxin and c-Fos expression.	/pubmed/20716371	Shin R, Ikemoto S.	BMC Neurosci. 2010 Aug 17;11:101.	BMC Neurosci. 2010	PubMed	citation	PMID:20716371	pubmed	20716371	create date:2010/08/19 | first author:Shin R
Hippocampal CA1/subiculum-prefrontal cortical pathways induce plastic changes of nociceptive responses in cingulate and prelimbic areas.	/pubmed/20716327	Nakamura H, Katayama Y, Kawakami Y.	BMC Neurosci. 2010 Aug 17;11:100.	BMC Neurosci. 2010	PubMed	citation	PMID:20716327	pubmed	20716327	create date:2010/08/19 | first author:Nakamura H
Functional effects of spinocerebellar ataxia type 13 mutations are conserved in zebrafish Kv3.3 channels.	/pubmed/20712895	Mock AF, Richardson JL, Hsieh JY, Rinetti G, Papazian DM.	BMC Neurosci. 2010 Aug 16;11:99.	BMC Neurosci. 2010	PubMed	citation	PMID:20712895	pubmed	20712895	create date:2010/08/18 | first author:Mock AF
Hydroxysafflor Yellow A protects spinal cords from ischemia/reperfusion injury in rabbits.	/pubmed/20707889	Shan LQ, Ma S, Qiu XC, Zhou Y, Zhang Y, Zheng LH, Ren PC, Wang YC, Fan QY, Ma BA.	BMC Neurosci. 2010 Aug 13;11:98.	BMC Neurosci. 2010	PubMed	citation	PMID:20707889	pubmed	20707889	create date:2010/08/17 | first author:Shan LQ
Wallerian-like axonal degeneration in the optic nerve after excitotoxic retinal insult: an ultrastructural study.	/pubmed/20707883	Saggu SK, Chotaliya HP, Blumbergs PC, Casson RJ.	BMC Neurosci. 2010 Aug 13;11:97.	BMC Neurosci. 2010	PubMed	citation	PMID:20707883	pubmed	20707883	create date:2010/08/17 | first author:Saggu SK
Imbalanced pattern completion vs. separation in cognitive disease: network simulations of synaptic pathologies predict a personalized therapeutics strategy.	/pubmed/20704756	Hanson JE, Madison DV.	BMC Neurosci. 2010 Aug 13;11:96.	BMC Neurosci. 2010	PubMed	citation	PMID:20704756	pubmed	20704756	create date:2010/08/14 | first author:Hanson JE
Proteomic characterization of an isolated fraction of synthetic proteasome inhibitor (PSI)-induced inclusions in PC12 cells might offer clues to aggresomes as a cellular defensive response against proteasome inhibition by PSI.	/pubmed/20704702	Li X, Zhang Y, Xie P, Piao J, Hu Y, Chang M, Liu T, Hu L.	BMC Neurosci. 2010 Aug 12;11:95.	BMC Neurosci. 2010	PubMed	citation	PMID:20704702	pubmed	20704702	create date:2010/08/14 | first author:Li X
Neuropeptide delivery to the brain: a von Willebrand factor signal peptide to direct neuropeptide secretion.	/pubmed/20701764	de Backer MW, Brans MA, Luijendijk MC, Garner KM, van den Heuvel DM, Pasterkamp RJ, Adan RA.	BMC Neurosci. 2010 Aug 11;11:94.	BMC Neurosci. 2010	PubMed	citation	PMID:20701764	pubmed	20701764	create date:2010/08/13 | first author:de Backer MW
Results of a pilot study on the involvement of bilateral inferior frontal gyri in emotional prosody perception: an rTMS study.	/pubmed/20698964	Hoekert M, Vingerhoets G, Aleman A.	BMC Neurosci. 2010 Aug 10;11:93.	BMC Neurosci. 2010	PubMed	citation	PMID:20698964	pubmed	20698964	create date:2010/08/12 | first author:Hoekert M
Automated quantitative gait analysis in animal models of movement disorders.	/pubmed/20691122	Vandeputte C, Taymans JM, Casteels C, Coun F, Ni Y, Van Laere K, Baekelandt V.	BMC Neurosci. 2010 Aug 9;11:92.	BMC Neurosci. 2010	PubMed	citation	PMID:20691122	pubmed	20691122	create date:2010/08/10 | first author:Vandeputte C
Bilateral somatosensory evoked potentials following intermittent theta-burst repetitive transcranial magnetic stimulation.	/pubmed/20687949	Premji A, Ziluk A, Nelson AJ.	BMC Neurosci. 2010 Aug 5;11:91.	BMC Neurosci. 2010	PubMed	citation	PMID:20687949	pubmed	20687949	create date:2010/08/07 | first author:Premji A
Adult zebrafish as a model organism for behavioural genetics.	/pubmed/20678210	Norton W, Bally-Cuif L.	BMC Neurosci. 2010 Aug 2;11:90. Review.	BMC Neurosci. 2010	PubMed	citation	PMID:20678210	pubmed	20678210	create date:2010/08/04 | first author:Norton W
Abstracts of the Nineteenth Annual Computational Neuroscience Meeting: CNS*2010. San Antonio, Texas, USA. July 24-30, 2010.	/pubmed/20646262	[No authors listed]	BMC Neurosci. 2010;11 Suppl 1:1-113. No abstract available.	BMC Neurosci. 2010	PubMed	citation	PMID:20646262	pubmed	20646262	create date:2010/08/04
Differential activation of the lateral premotor cortex during action observation.	/pubmed/20673366	Pilgramm S, Lorey B, Stark R, Munzert J, Vaitl D, Zentgraf K.	BMC Neurosci. 2010 Jul 31;11:89.	BMC Neurosci. 2010	PubMed	citation	PMID:20673366	pubmed	20673366	create date:2010/08/03 | first author:Pilgramm S
Atypical perceptual narrowing in prematurely born infants is associated with compromised language acquisition at 2 years of age.	/pubmed/20673357	Jansson-Verkasalo E, Ruusuvirta T, Huotilainen M, Alku P, Kushnerenko E, Suominen K, Rytky S, Luotonen M, Kaukola T, Tolonen U, Hallman M.	BMC Neurosci. 2010 Jul 30;11:88.	BMC Neurosci. 2010	PubMed	citation	PMID:20673357	pubmed	20673357	create date:2010/08/03 | first author:Jansson-Verkasalo E
Seasonal influences on sleep and executive function in the migratory White-crowned Sparrow (Zonotrichia leucophrys gambelii).	/pubmed/20670404	Jones SG, Paletz EM, Obermeyer WH, Hannan CT, Benca RM.	BMC Neurosci. 2010 Jul 29;11:87.	BMC Neurosci. 2010	PubMed	citation	PMID:20670404	pubmed	20670404	create date:2010/07/31 | first author:Jones SG
When decisions of others matter to me: an electrophysiological analysis.	/pubmed/20670398	Marco-Pallarés J, Krämer UM, Strehl S, Schröder A, Münte TF.	BMC Neurosci. 2010 Jul 29;11:86.	BMC Neurosci. 2010	PubMed	citation	PMID:20670398	pubmed	20670398	create date:2010/07/31 | first author:Marco-Pallarés J
Processing of emotional words measured simultaneously with steady-state visually evoked potentials and near-infrared diffusing-wave spectroscopy.	/pubmed/20663220	Koban L, Ninck M, Li J, Gisler T, Kissler J.	BMC Neurosci. 2010 Jul 27;11:85.	BMC Neurosci. 2010	PubMed	citation	PMID:20663220	pubmed	20663220	create date:2010/07/29 | first author:Koban L
Microarray analysis of expression of cell death-associated genes in rat spinal cord cells exposed to cyclic tensile stresses in vitro.	/pubmed/20663127	Uchida K, Nakajima H, Hirai T, Yayama T, Chen KB, Kobayashi S, Roberts S, Johnson WE, Baba H.	BMC Neurosci. 2010 Jul 22;11:84.	BMC Neurosci. 2010	PubMed	citation	PMID:20663127	pubmed	20663127	create date:2010/07/29 | first author:Uchida K
Precision and accuracy of the subjective haptic vertical in the roll plane.	/pubmed/20630097	Schuler JR, Bockisch CJ, Straumann D, Tarnutzer AA.	BMC Neurosci. 2010 Jul 14;11:83.	BMC Neurosci. 2010	PubMed	citation	PMID:20630097	pubmed	20630097	create date:2010/07/16 | first author:Schuler JR
Control of multi-joint arm movements for the manipulation of touch in keystroke by expert pianists.	/pubmed/20630085	Furuya S, Altenmüller E, Katayose H, Kinoshita H.	BMC Neurosci. 2010 Jul 14;11:82.	BMC Neurosci. 2010	PubMed	citation	PMID:20630085	pubmed	20630085	create date:2010/07/16 | first author:Furuya S
An adeno-associated viral vector transduces the rat hypothalamus and amygdala more efficient than a lentiviral vector.	/pubmed/20626877	de Backer MW, Fitzsimons CP, Brans MA, Luijendijk MC, Garner KM, Vreugdenhil E, Adan RA.	BMC Neurosci. 2010 Jul 13;11:81.	BMC Neurosci. 2010	PubMed	citation	PMID:20626877	pubmed	20626877	create date:2010/07/16 | first author:de Backer MW
Non-linear laws of echoic memory and auditory change detection in humans.	/pubmed/20598152	Inui K, Urakawa T, Yamashiro K, Otsuru N, Nishihara M, Takeshima Y, Keceli S, Kakigi R.	BMC Neurosci. 2010 Jul 3;11:80.	BMC Neurosci. 2010	PubMed	citation	PMID:20598152	pubmed	20598152	create date:2010/07/06 | first author:Inui K
Task-related modulation of anterior theta and posterior alpha EEG reflects top-down preparation.	/pubmed/20584297	Min BK, Park HJ.	BMC Neurosci. 2010 Jun 28;11:79.	BMC Neurosci. 2010	PubMed	citation	PMID:20584297	pubmed	20584297	create date:2010/06/30 | first author:Min BK
Study of the nitric oxide system in the rat cerebellum during aging.	/pubmed/20576087	Blanco S, Molina FJ, Castro L, Del Moral ML, Hernandez R, Jimenez A, Rus A, Martinez-Lara E, Siles E, Peinado MA.	BMC Neurosci. 2010 Jun 24;11:78.	BMC Neurosci. 2010	PubMed	citation	PMID:20576087	pubmed	20576087	create date:2010/06/26 | first author:Blanco S
Evidence for a role of glutamate as an efferent transmitter in taste buds.	/pubmed/20565975	Vandenbeuch A, Tizzano M, Anderson CB, Stone LM, Goldberg D, Kinnamon SC.	BMC Neurosci. 2010 Jun 21;11:77.	BMC Neurosci. 2010	PubMed	citation	PMID:20565975	pubmed	20565975	create date:2010/06/23 | first author:Vandenbeuch A
A critical experimental study of the classical tactile threshold theory.	/pubmed/20565891	Perez CA, Donoso JR, Medina LE.	BMC Neurosci. 2010 Jun 18;11:76.	BMC Neurosci. 2010	PubMed	citation	PMID:20565891	pubmed	20565891	create date:2010/06/23 | first author:Perez CA
Reelin expression during embryonic development of the pig brain.	/pubmed/20550682	Nielsen KB, Søndergaard A, Johansen MG, Schauser K, Vejlsted M, Nielsen AL, Jørgensen AL, Holm IE.	BMC Neurosci. 2010 Jun 15;11:75.	BMC Neurosci. 2010	PubMed	citation	PMID:20550682	pubmed	20550682	create date:2010/06/17 | first author:Nielsen KB
GT1b-induced neurotoxicity is mediated by the Akt/GSK-3/tau signaling pathway but not caspase-3 in mesencephalic dopaminergic neurons.	/pubmed/20540782	Chung ES, Bok E, Sohn S, Lee YD, Baik HH, Jin BK.	BMC Neurosci. 2010 Jun 12;11:74.	BMC Neurosci. 2010	PubMed	citation	PMID:20540782	pubmed	20540782	create date:2010/06/15 | first author:Chung ES
Cortical disinhibition occurs in chronic neuropathic, but not in chronic nociceptive pain.	/pubmed/20540759	Schwenkreis P, Scherens A, Rönnau AK, Höffken O, Tegenthoff M, Maier C.	BMC Neurosci. 2010 Jun 11;11:73.	BMC Neurosci. 2010	PubMed	citation	PMID:20540759	pubmed	20540759	create date:2010/06/15 | first author:Schwenkreis P
Lipopolysaccharide-induced inflammation attenuates taste progenitor cell proliferation and shortens the life span of taste bud cells.	/pubmed/20537148	Cohn ZJ, Kim A, Huang L, Brand J, Wang H.	BMC Neurosci. 2010 Jun 10;11:72.	BMC Neurosci. 2010	PubMed	citation	PMID:20537148	pubmed	20537148	create date:2010/06/12 | first author:Cohn ZJ
Sodium channel Na v 1.7 immunoreactivity in painful human dental pulp and burning mouth syndrome.	/pubmed/20529324	Beneng K, Renton T, Yilmaz Z, Yiangou Y, Anand P.	BMC Neurosci. 2010 Jun 8;11:71.	BMC Neurosci. 2010	PubMed	citation	PMID:20529324	pubmed	20529324	create date:2010/06/10 | first author:Beneng K
Newly generated cells are increased in hippocampus of adult mice lacking a serine protease inhibitor.	/pubmed/20529321	Lino MM, Vaillant C, Orolicki S, Sticker M, Kvajo M, Monard D.	BMC Neurosci. 2010 Jun 8;11:70.	BMC Neurosci. 2010	PubMed	citation	PMID:20529321	pubmed	20529321	create date:2010/06/10 | first author:Lino MM
Intrinsic response of thoracic propriospinal neurons to axotomy.	/pubmed/20525361	Siebert JR, Middelton FA, Stelzner DJ.	BMC Neurosci. 2010 Jun 4;11:69.	BMC Neurosci. 2010	PubMed	citation	PMID:20525361	pubmed	20525361	create date:2010/06/08 | first author:Siebert JR
Blockade of stress-induced increase of glutamate release in the rat prefrontal/frontal cortex by agomelatine involves synergy between melatonergic and 5-HT2C receptor-dependent pathways.	/pubmed/20525261	Tardito D, Milanese M, Bonifacino T, Musazzi L, Grilli M, Mallei A, Mocaer E, Gabriel-Gracia C, Racagni G, Popoli M, Bonanno G.	BMC Neurosci. 2010 Jun 3;11:68.	BMC Neurosci. 2010	PubMed	citation	PMID:20525261	pubmed	20525261	create date:2010/06/08 | first author:Tardito D
On the matching of top-down knowledge with sensory input in the perception of ambiguous speech.	/pubmed/20525210	Eulitz C, Hannemann R.	BMC Neurosci. 2010 Jun 2;11:67.	BMC Neurosci. 2010	PubMed	citation	PMID:20525210	pubmed	20525210	create date:2010/06/08 | first author:Eulitz C
Asymmetrical hippocampal connectivity in mesial temporal lobe epilepsy: evidence from resting state fMRI.	/pubmed/20525202	Pereira FR, Alessio A, Sercheli MS, Pedro T, Bilevicius E, Rondina JM, Ozelo HF, Castellano G, Covolan RJ, Damasceno BP, Cendes F.	BMC Neurosci. 2010 Jun 2;11:66.	BMC Neurosci. 2010	PubMed	citation	PMID:20525202	pubmed	20525202	create date:2010/06/08 | first author:Pereira FR
Ex vivo infection of human embryonic spinal cord neurons prior to transplantation into adult mouse cord.	/pubmed/20509957	Márton G, Tombácz D, Tóth JS, Szabó A, Boldogköi Z, Dénes A, Hornyák A, Nógrádi A.	BMC Neurosci. 2010 May 29;11:65.	BMC Neurosci. 2010	PubMed	citation	PMID:20509957	pubmed	20509957	create date:2010/06/01 | first author:Márton G
A short upstream promoter region mediates transcriptional regulation of the mouse doublecortin gene in differentiating neurons.	/pubmed/20509865	Piens M, Muller M, Bodson M, Baudouin G, Plumier JC.	BMC Neurosci. 2010 May 28;11:64.	BMC Neurosci. 2010	PubMed	citation	PMID:20509865	pubmed	20509865	create date:2010/06/01 | first author:Piens M
Subcellular localization of Mayven following expression of wild type and mutant EGFP tagged cDNAs.	/pubmed/20504342	Montague P, Kennedy PG, Barnett SC.	BMC Neurosci. 2010 May 26;11:63.	BMC Neurosci. 2010	PubMed	citation	PMID:20504342	pubmed	20504342	create date:2010/05/28 | first author:Montague P
Histone H4 deacetylation plays a critical role in early gene silencing during neuronal apoptosis.	/pubmed/20504333	Pelzel HR, Schlamp CL, Nickells RW.	BMC Neurosci. 2010 May 26;11:62.	BMC Neurosci. 2010	PubMed	citation	PMID:20504333	pubmed	20504333	create date:2010/05/28 | first author:Pelzel HR
The TRPC2 channel forms protein-protein interactions with Homer and RTP in the rat vomeronasal organ.	/pubmed/20492691	Mast TG, Brann JH, Fadool DA.	BMC Neurosci. 2010 May 21;11:61.	BMC Neurosci. 2010	PubMed	citation	PMID:20492691	pubmed	20492691	create date:2010/05/25 | first author:Mast TG
Stage effects of negative emotion on spatial and verbal working memory.	/pubmed/20459640	Li X, Chan RC, Luo YJ.	BMC Neurosci. 2010 May 7;11:60.	BMC Neurosci. 2010	PubMed	citation	PMID:20459640	pubmed	20459640	create date:2010/05/13 | first author:Li X
Electrical neuroimaging evidence that spatial frequency-based selective attention affects V1 activity as early as 40-60 ms in humans.	/pubmed/20459601	Proverbio AM, Del Zotto M, Zani A.	BMC Neurosci. 2010 May 6;11:59.	BMC Neurosci. 2010	PubMed	citation	PMID:20459601	pubmed	20459601	create date:2010/05/13 | first author:Proverbio AM
Steroid receptor expression in the fish inner ear varies with sex, social status, and reproductive state.	/pubmed/20433748	Maruska KP, Fernald RD.	BMC Neurosci. 2010 Apr 30;11:58.	BMC Neurosci. 2010	PubMed	citation	PMID:20433748	pubmed	20433748	create date:2010/05/04 | first author:Maruska KP
Curcumin reduces alpha-synuclein induced cytotoxicity in Parkinson's disease cell model.	/pubmed/20433710	Wang MS, Boddapati S, Emadi S, Sierks MR.	BMC Neurosci. 2010 Apr 30;11:57.	BMC Neurosci. 2010	PubMed	citation	PMID:20433710	pubmed	20433710	create date:2010/05/04 | first author:Wang MS
Sleep, aging, and lifespan in Drosophila.	/pubmed/20429945	Bushey D, Hughes KA, Tononi G, Cirelli C.	BMC Neurosci. 2010 Apr 29;11:56.	BMC Neurosci. 2010	PubMed	citation	PMID:20429945	pubmed	20429945	create date:2010/05/01 | first author:Bushey D
Mouse brain expression patterns of Spg7, Afg3l1, and Afg3l2 transcripts, encoding for the mitochondrial m-AAA protease.	/pubmed/20426821	Sacco T, Boda E, Hoxha E, Pizzo R, Cagnoli C, Brusco A, Tempia F.	BMC Neurosci. 2010 Apr 28;11:55.	BMC Neurosci. 2010	PubMed	citation	PMID:20426821	pubmed	20426821	create date:2010/04/30 | first author:Sacco T
Title	URL	Description	Details	ShortDetails	Resource	Type	Identifiers	Db	EntrezUID	Properties
Internal representation of hierarchical sequences involves the default network.	/pubmed/20423509	Rogers BP, Avery SN, Heckers S.	BMC Neurosci. 2010 Apr 27;11:54.	BMC Neurosci. 2010	PubMed	citation	PMID:20423509	pubmed	20423509	create date:2010/04/29 | first author:Rogers BP
Downstream targets of methyl CpG binding protein 2 and their abnormal expression in the frontal cortex of the human Rett syndrome brain.	/pubmed/20420693	Gibson JH, Slobedman B, K N H, Williamson SL, Minchenko D, El-Osta A, Stern JL, Christodoulou J.	BMC Neurosci. 2010 Apr 26;11:53.	BMC Neurosci. 2010	PubMed	citation	PMID:20420693	pubmed	20420693	create date:2010/04/28 | first author:Gibson JH
Intravenous administration of mesenchymal stem cells exerts therapeutic effects on parkinsonian model of rats: focusing on neuroprotective effects of stromal cell-derived factor-1alpha.	/pubmed/20420688	Wang F, Yasuhara T, Shingo T, Kameda M, Tajiri N, Yuan WJ, Kondo A, Kadota T, Baba T, Tayra JT, Kikuchi Y, Miyoshi Y, Date I.	BMC Neurosci. 2010 Apr 26;11:52.	BMC Neurosci. 2010	PubMed	citation	PMID:20420688	pubmed	20420688	create date:2010/04/28 | first author:Wang F
Enhancement of L-3-hydroxybutyryl-CoA dehydrogenase activity and circulating ketone body levels by pantethine. Relevance to dopaminergic injury.	/pubmed/20416081	Cornille E, Abou-Hamdan M, Khrestchatisky M, Nieoullon A, de Reggi M, Gharib B.	BMC Neurosci. 2010 Apr 23;11:51.	BMC Neurosci. 2010	PubMed	citation	PMID:20416081	pubmed	20416081	create date:2010/04/27 | first author:Cornille E
Developmental iodine deficiency and hypothyroidism impair neural development in rat hippocampus: involvement of doublecortin and NCAM-180.	/pubmed/20412599	Gong J, Liu W, Dong J, Wang Y, Xu H, Wei W, Zhong J, Xi Q, Chen J.	BMC Neurosci. 2010 Apr 23;11:50.	BMC Neurosci. 2010	PubMed	citation	PMID:20412599	pubmed	20412599	create date:2010/04/24 | first author:Gong J
Maturation of auditory temporal integration and inhibition assessed with event-related potentials (ERPs).	/pubmed/20398353	Fox AM, Anderson M, Reid C, Smith T, Bishop DV.	BMC Neurosci. 2010 Apr 16;11:49.	BMC Neurosci. 2010	PubMed	citation	PMID:20398353	pubmed	20398353	create date:2010/04/20 | first author:Fox AM
Cerebrospinal fluid promotes survival and astroglial differentiation of adult human neural progenitor cells but inhibits proliferation and neuronal differentiation.	/pubmed/20377845	Buddensiek J, Dressel A, Kowalski M, Runge U, Schroeder H, Hermann A, Kirsch M, Storch A, Sabolek M.	BMC Neurosci. 2010 Apr 8;11:48.	BMC Neurosci. 2010	PubMed	citation	PMID:20377845	pubmed	20377845	create date:2010/04/10 | first author:Buddensiek J
Neural expression and post-transcriptional dosage compensation of the steroid metabolic enzyme 17beta-HSD type 4.	/pubmed/20359329	London SE, Itoh Y, Lance VA, Wise PM, Ekanayake PS, Oyama RK, Arnold AP, Schlinger BA.	BMC Neurosci. 2010 Apr 1;11:47.	BMC Neurosci. 2010	PubMed	citation	PMID:20359329	pubmed	20359329	create date:2010/04/03 | first author:London SE
Genomic and neural analysis of the estradiol-synthetic pathway in the zebra finch.	/pubmed/20359328	London SE, Clayton DF.	BMC Neurosci. 2010 Apr 1;11:46.	BMC Neurosci. 2010	PubMed	citation	PMID:20359328	pubmed	20359328	create date:2010/04/03 | first author:London SE
Temporal context and conditional associative learning.	/pubmed/20353575	Hamid OH, Wendemuth A, Braun J.	BMC Neurosci. 2010 Mar 30;11:45.	BMC Neurosci. 2010	PubMed	citation	PMID:20353575	pubmed	20353575	create date:2010/04/01 | first author:Hamid OH
N-arachidonoyl glycine, an abundant endogenous lipid, potently drives directed cellular migration through GPR18, the putative abnormal cannabidiol receptor.	/pubmed/20346144	McHugh D, Hu SS, Rimmerman N, Juknat A, Vogel Z, Walker JM, Bradshaw HB.	BMC Neurosci. 2010 Mar 26;11:44.	BMC Neurosci. 2010	PubMed	citation	PMID:20346144	pubmed	20346144	create date:2010/03/30 | first author:McHugh D
Neural computation of visual imaging based on Kronecker product in the primary visual cortex.	/pubmed/20346118	Songnian Z, Qi Z, Zhen J, Guozheng Y, Li Y.	BMC Neurosci. 2010 Mar 26;11:43.	BMC Neurosci. 2010	PubMed	citation	PMID:20346118	pubmed	20346118	create date:2010/03/30 | first author:Songnian Z
Midkine, heparin-binding growth factor, blocks kainic acid-induced seizure and neuronal cell death in mouse hippocampus.	/pubmed/20346117	Kim YB, Ryu JK, Lee HJ, Lim IJ, Park D, Lee MC, Kim SU.	BMC Neurosci. 2010 Mar 26;11:42.	BMC Neurosci. 2010	PubMed	citation	PMID:20346117	pubmed	20346117	create date:2010/03/30 | first author:Kim YB
Alpha-synuclein overexpression increases dopamine toxicity in BE2-M17 cells.	/pubmed/20334701	Bisaglia M, Greggio E, Maric D, Miller DW, Cookson MR, Bubacco L.	BMC Neurosci. 2010 Mar 25;11:41.	BMC Neurosci. 2010	PubMed	citation	PMID:20334701	pubmed	20334701	create date:2010/03/26 | first author:Bisaglia M
Temporo-insular enhancement of EEG low and high frequencies in patients with chronic tinnitus. QEEG study of chronic tinnitus patients.	/pubmed/20334674	Moazami-Goudarzi M, Michels L, Weisz N, Jeanmonod D.	BMC Neurosci. 2010 Mar 24;11:40.	BMC Neurosci. 2010	PubMed	citation	PMID:20334674	pubmed	20334674	create date:2010/03/26 | first author:Moazami-Goudarzi M
Different methods for administering 17beta-estradiol to ovariectomized rats result in opposite effects on ischemic brain damage.	/pubmed/20236508	Strom JO, Theodorsson E, Holm L, Theodorsson A.	BMC Neurosci. 2010 Mar 17;11:39.	BMC Neurosci. 2010	PubMed	citation	PMID:20236508	pubmed	20236508	create date:2010/03/20 | first author:Strom JO
Effect of tDCS with an extracephalic reference electrode on cardio-respiratory and autonomic functions.	/pubmed/20233439	Vandermeeren Y, Jamart J, Ossemann M.	BMC Neurosci. 2010 Mar 16;11:38.	BMC Neurosci. 2010	PubMed	citation	PMID:20233439	pubmed	20233439	create date:2010/03/18 | first author:Vandermeeren Y
Nonmuscle Myosin II helps regulate synaptic vesicle mobility at the Drosophila neuromuscular junction.	/pubmed/20233422	Seabrooke S, Qiu X, Stewart BA.	BMC Neurosci. 2010 Mar 16;11:37.	BMC Neurosci. 2010	PubMed	citation	PMID:20233422	pubmed	20233422	create date:2010/03/18 | first author:Seabrooke S
Top-down and bottom-up modulation in processing bimodal face/voice stimuli.	/pubmed/20222946	Latinus M, VanRullen R, Taylor MJ.	BMC Neurosci. 2010 Mar 11;11:36.	BMC Neurosci. 2010	PubMed	citation	PMID:20222946	pubmed	20222946	create date:2010/03/13 | first author:Latinus M
Role of prostaglandin E receptor subtypes EP2 and EP4 in autocrine and paracrine functions of vascular endothelial growth factor in the inner ear.	/pubmed/20219142	Hori R, Nakagawa T, Yamamoto N, Hamaguchi K, Ito J.	BMC Neurosci. 2010 Mar 11;11:35.	BMC Neurosci. 2010	PubMed	citation	PMID:20219142	pubmed	20219142	create date:2010/03/12 | first author:Hori R
Multimodal investigations of trans-endothelial cell trafficking under condition of disrupted blood-brain barrier integrity.	/pubmed/20214812	Marchi N, Teng Q, Nguyen MT, Franic L, Desai NK, Masaryk T, Rasmussen P, Trasciatti S, Janigro D.	BMC Neurosci. 2010 Mar 9;11:34.	BMC Neurosci. 2010	PubMed	citation	PMID:20214812	pubmed	20214812	create date:2010/03/11 | first author:Marchi N
Interaction of the mu-opioid receptor with GPR177 (Wntless) inhibits Wnt secretion: potential implications for opioid dependence.	/pubmed/20214800	Jin J, Kittanakom S, Wong V, Reyes BA, Van Bockstaele EJ, Stagljar I, Berrettini W, Levenson R.	BMC Neurosci. 2010 Mar 9;11:33.	BMC Neurosci. 2010	PubMed	citation	PMID:20214800	pubmed	20214800	create date:2010/03/11 | first author:Jin J
Dynamics of peptidergic secretory granule transport are regulated by neuronal stimulation.	/pubmed/20202202	Sobota JA, Mohler WA, Cowan AE, Eipper BA, Mains RE.	BMC Neurosci. 2010 Mar 4;11:32.	BMC Neurosci. 2010	PubMed	citation	PMID:20202202	pubmed	20202202	create date:2010/03/06 | first author:Sobota JA
Neuroprotective effects of bis(7)-tacrine against glutamate-induced retinal ganglion cells damage.	/pubmed/20199668	Fang JH, Wang XH, Xu ZR, Jiang FG.	BMC Neurosci. 2010 Mar 3;11:31.	BMC Neurosci. 2010	PubMed	citation	PMID:20199668	pubmed	20199668	create date:2010/03/05 | first author:Fang JH
Components of acquisition-to-acquisition variance in continuous arterial spin labelling (CASL) imaging.	/pubmed/20196843	Viviani R, Beschoner P, Lo H, Osterfeld N, Thöne J, Sim EJ.	BMC Neurosci. 2010 Mar 2;11:30.	BMC Neurosci. 2010	PubMed	citation	PMID:20196843	pubmed	20196843	create date:2010/03/04 | first author:Viviani R
Gene expression changes in the medial prefrontal cortex and nucleus accumbens following abstinence from cocaine self-administration.	/pubmed/20187946	Freeman WM, Lull ME, Patel KM, Brucklacher RM, Morgan D, Roberts DC, Vrana KE.	BMC Neurosci. 2010 Feb 26;11:29.	BMC Neurosci. 2010	PubMed	citation	PMID:20187946	pubmed	20187946	create date:2010/03/02 | first author:Freeman WM
Calcium imaging in the ant Camponotus fellah reveals a conserved odour-similarity space in insects and mammals.	/pubmed/20187931	Dupuy F, Josens R, Giurfa M, Sandoz JC.	BMC Neurosci. 2010 Feb 26;11:28.	BMC Neurosci. 2010	PubMed	citation	PMID:20187931	pubmed	20187931	create date:2010/03/02 | first author:Dupuy F
JAM-A is a novel surface marker for NG2-Glia in the adult mouse brain.	/pubmed/20184779	Stelzer S, Ebnet K, Schwamborn JC.	BMC Neurosci. 2010 Feb 26;11:27.	BMC Neurosci. 2010	PubMed	citation	PMID:20184779	pubmed	20184779	create date:2010/02/27 | first author:Stelzer S
Novel lines of Pax6-/- embryonic stem cells exhibit reduced neurogenic capacity without loss of viability.	/pubmed/20178645	Quinn JC, Molinek M, Nowakowski TJ, Mason JO, Price DJ.	BMC Neurosci. 2010 Feb 24;11:26.	BMC Neurosci. 2010	PubMed	citation	PMID:20178645	pubmed	20178645	create date:2010/02/25 | first author:Quinn JC
G-CSF protects motoneurons against axotomy-induced apoptotic death in neonatal mice.	/pubmed/20178614	Henriques A, Pitzer C, Dupuis L, Schneider A.	BMC Neurosci. 2010 Feb 23;11:25.	BMC Neurosci. 2010	PubMed	citation	PMID:20178614	pubmed	20178614	create date:2010/02/25 | first author:Henriques A
Sensitivity of the human auditory cortex to acoustic degradation of speech and non-speech sounds.	/pubmed/20175890	Miettinen I, Tiitinen H, Alku P, May PJ.	BMC Neurosci. 2010 Feb 22;11:24.	BMC Neurosci. 2010	PubMed	citation	PMID:20175890	pubmed	20175890	create date:2010/02/24 | first author:Miettinen I
Apolipoprotein-E forms dimers in human frontal cortex and hippocampus.	/pubmed/20170526	Elliott DA, Halliday GM, Garner B.	BMC Neurosci. 2010 Feb 20;11:23.	BMC Neurosci. 2010	PubMed	citation	PMID:20170526	pubmed	20170526	create date:2010/02/23 | first author:Elliott DA
A comparison of experience-dependent locomotory behaviors and biogenic amine neurons in nematode relatives of Caenorhabditis elegans.	/pubmed/20167133	Rivard L, Srinivasan J, Stone A, Ochoa S, Sternberg PW, Loer CM.	BMC Neurosci. 2010 Feb 19;11:22.	BMC Neurosci. 2010	PubMed	citation	PMID:20167133	pubmed	20167133	create date:2010/02/20 | first author:Rivard L
Acute NMDA toxicity in cultured rat cerebellar granule neurons is accompanied by autophagy induction and late onset autophagic cell death phenotype.	/pubmed/20167092	Sadasivan S, Zhang Z, Larner SF, Liu MC, Zheng W, Kobeissy FH, Hayes RL, Wang KK.	BMC Neurosci. 2010 Feb 18;11:21.	BMC Neurosci. 2010	PubMed	citation	PMID:20167092	pubmed	20167092	create date:2010/02/20 | first author:Sadasivan S
Cellular toxicity following application of adeno-associated viral vector-mediated RNA interference in the nervous system.	/pubmed/20167052	Ehlert EM, Eggers R, Niclou SP, Verhaagen J.	BMC Neurosci. 2010 Feb 18;11:20.	BMC Neurosci. 2010	PubMed	citation	PMID:20167052	pubmed	20167052	create date:2010/02/20 | first author:Ehlert EM
Abnormalities of cell packing density and dendritic complexity in the MeCP2 A140V mouse model of Rett syndrome/X-linked mental retardation.	/pubmed/20163734	Jentarra GM, Olfers SL, Rice SG, Srivastava N, Homanics GE, Blue M, Naidu S, Narayanan V.	BMC Neurosci. 2010 Feb 17;11:19.	BMC Neurosci. 2010	PubMed	citation	PMID:20163734	pubmed	20163734	create date:2010/02/19 | first author:Jentarra GM
Signaling involved in neurite outgrowth of postnatally born subventricular zone neurons in vitro.	/pubmed/20146799	Khodosevich K, Monyer H.	BMC Neurosci. 2010 Feb 10;11:18.	BMC Neurosci. 2010	PubMed	citation	PMID:20146799	pubmed	20146799	create date:2010/02/12 | first author:Khodosevich K
Sleep triggered by an immune response in Drosophila is regulated by the circadian clock and requires the NFkappaB Relish.	/pubmed/20144235	Kuo TH, Pike DH, Beizaeipour Z, Williams JA.	BMC Neurosci. 2010 Feb 9;11:17.	BMC Neurosci. 2010	PubMed	citation	PMID:20144235	pubmed	20144235	create date:2010/02/11 | first author:Kuo TH
BDNF Val66Met polymorphism and protein levels in amniotic fluid.	/pubmed/20141627	Cattaneo A, Bocchio-Chiavetto L, Zanardini R, Marchina E, Bellotti D, Milanesi E, Moraschi S, Calabrese F, Barlati S, Riva MA, Gennarelli M.	BMC Neurosci. 2010 Feb 8;11:16.	BMC Neurosci. 2010	PubMed	citation	PMID:20141627	pubmed	20141627	create date:2010/02/10 | first author:Cattaneo A
Food seeking in spite of harmful consequences is under prefrontal cortical noradrenergic control.	/pubmed/20141625	Latagliata EC, Patrono E, Puglisi-Allegra S, Ventura R.	BMC Neurosci. 2010 Feb 8;11:15.	BMC Neurosci. 2010	PubMed	citation	PMID:20141625	pubmed	20141625	create date:2010/02/10 | first author:Latagliata EC
Long noncoding RNAs in neuronal-glial fate specification and oligodendrocyte lineage maturation.	/pubmed/20137068	Mercer TR, Qureshi IA, Gokhan S, Dinger ME, Li G, Mattick JS, Mehler MF.	BMC Neurosci. 2010 Feb 5;11:14.	BMC Neurosci. 2010	PubMed	citation	PMID:20137068	pubmed	20137068	create date:2010/02/09 | first author:Mercer TR
Microglial responses around intrinsic CNS neurons are correlated with axonal regeneration.	/pubmed/20137064	Shokouhi BN, Wong BZ, Siddiqui S, Lieberman AR, Campbell G, Tohyama K, Anderson PN.	BMC Neurosci. 2010 Feb 5;11:13.	BMC Neurosci. 2010	PubMed	citation	PMID:20137064	pubmed	20137064	create date:2010/02/09 | first author:Shokouhi BN
Reduced blood brain barrier breakdown in P-selectin deficient mice following transient ischemic stroke: a future therapeutic target for treatment of stroke.	/pubmed/20122276	Jin AY, Tuor UI, Rushforth D, Kaur J, Muller RN, Petterson JL, Boutry S, Barber PA.	BMC Neurosci. 2010 Feb 2;11:12.	BMC Neurosci. 2010	PubMed	citation	PMID:20122276	pubmed	20122276	create date:2010/02/04 | first author:Jin AY
fMR-adaptation indicates selectivity to audiovisual content congruency in distributed clusters in human superior temporal cortex.	/pubmed/20122260	van Atteveldt NM, Blau VC, Blomert L, Goebel R.	BMC Neurosci. 2010 Feb 2;11:11.	BMC Neurosci. 2010	PubMed	citation	PMID:20122260	pubmed	20122260	create date:2010/02/04 | first author:van Atteveldt NM
Antidepressant stimulation of CDP-diacylglycerol synthesis does not require monoamine reuptake inhibition.	/pubmed/20105322	Aboukhatwa MA, Undieh AS.	BMC Neurosci. 2010 Jan 27;11:10.	BMC Neurosci. 2010	PubMed	citation	PMID:20105322	pubmed	20105322	create date:2010/01/29 | first author:Aboukhatwa MA
Levetiracetam attenuates hippocampal expression of synaptic plasticity-related immediate early and late response genes in amygdala-kindled rats.	/pubmed/20105316	Christensen KV, Leffers H, Watson WP, Sánchez C, Kallunki P, Egebjerg J.	BMC Neurosci. 2010 Jan 27;11:9.	BMC Neurosci. 2010	PubMed	citation	PMID:20105316	pubmed	20105316	create date:2010/01/29 | first author:Christensen KV
Tri-partite complex for axonal transport drug delivery achieves pharmacological effect.	/pubmed/20085661	Filler AG, Whiteside GT, Bacon M, Frederickson M, Howe FA, Rabinowitz MD, Sokoloff AJ, Deacon TW, Abell C, Munglani R, Griffiths JR, Bell BA, Lever AM.	BMC Neurosci. 2010 Jan 20;11:8.	BMC Neurosci. 2010	PubMed	citation	PMID:20085661	pubmed	20085661	create date:2010/01/21 | first author:Filler AG
Adaptation of NS cells growth and differentiation to high-throughput screening-compatible plates.	/pubmed/20085655	Garavaglia A, Moiana A, Camnasio S, Bolognini D, Papait R, Rigamonti D, Cattaneo E.	BMC Neurosci. 2010 Jan 19;11:7.	BMC Neurosci. 2010	PubMed	citation	PMID:20085655	pubmed	20085655	create date:2010/01/21 | first author:Garavaglia A
A glycine receptor is involved in the organization of swimming movements in an invertebrate chordate.	/pubmed/20085645	Nishino A, Okamura Y, Piscopo S, Brown ER.	BMC Neurosci. 2010 Jan 19;11:6.	BMC Neurosci. 2010	PubMed	citation	PMID:20085645	pubmed	20085645	create date:2010/01/21 | first author:Nishino A
The problem of pseudoreplication in neuroscientific studies: is it affecting your analysis?	/pubmed/20074371	Lazic SE.	BMC Neurosci. 2010 Jan 14;11:5.	BMC Neurosci. 2010	PubMed	citation	PMID:20074371	pubmed	20074371	create date:2010/01/16 | first author:Lazic SE
Title	URL	Description	Details	ShortDetails	Resource	Type	Identifiers	Db	EntrezUID	Properties
Acute stress alters transcript expression pattern and reduces processing of proBDNF to mature BDNF in Dicentrarchus labrax.	/pubmed/20074340	Tognoli C, Rossi F, Di Cola F, Baj G, Tongiorgi E, Terova G, Saroglia M, Bernardini G, Gornati R.	BMC Neurosci. 2010 Jan 14;11:4.	BMC Neurosci. 2010	PubMed	citation	PMID:20074340	pubmed	20074340	create date:2010/01/16 | first author:Tognoli C
A few strong connections: optimizing information retention in neuronal avalanches.	/pubmed/20053290	Chen W, Hobbs JP, Tang A, Beggs JM.	BMC Neurosci. 2010 Jan 6;11:3.	BMC Neurosci. 2010	PubMed	citation	PMID:20053290	pubmed	20053290	create date:2010/01/08 | first author:Chen W
Impaired neurogenesis, learning and memory and low seizure threshold associated with loss of neural precursor cell survivin.	/pubmed/20051123	Coremans V, Ahmed T, Balschun D, D'Hooge R, DeVriese A, Cremer J, Antonucci F, Moons M, Baekelandt V, Reumers V, Cremer H, Eisch A, Lagace D, Janssens T, Bozzi Y, Caleo M, Conway EM.	BMC Neurosci. 2010 Jan 5;11:2.	BMC Neurosci. 2010	PubMed	citation	PMID:20051123	pubmed	20051123	create date:2010/01/07 | first author:Coremans V
Non-invasive evaluation of nigrostriatal neuropathology in a proteasome inhibitor rodent model of Parkinson's disease.	/pubmed/20051106	Vernon AC, Johansson SM, Modo MM.	BMC Neurosci. 2010 Jan 5;11:1.	BMC Neurosci. 2010	PubMed	citation	PMID:20051106	pubmed	20051106	create date:2010/01/07 | first author:Vernon AC
Effects of estrogens and bladder inflammation on mitogen-activated protein kinases in lumbosacral dorsal root ganglia from adult female rats.	/pubmed/20035635	Cheng Y, Keast JR.	BMC Neurosci. 2009 Dec 28;10:156.	BMC Neurosci. 2009	PubMed	citation	PMID:20035635	pubmed	20035635	create date:2009/12/29 | first author:Cheng Y
A case of polymicrogyria in macaque monkey: impact on anatomy and function of the motor system.	/pubmed/20030837	Schmidlin E, Jouffrais C, Freund P, Wannier-Morino P, Beaud ML, Rouiller EM, Wannier T.	BMC Neurosci. 2009 Dec 23;10:155.	BMC Neurosci. 2009	PubMed	citation	PMID:20030837	pubmed	20030837	create date:2009/12/25 | first author:Schmidlin E
From uncertainty to reward: BOLD characteristics differentiate signaling pathways.	/pubmed/20028546	Abler B, Herrnberger B, Grön G, Spitzer M.	BMC Neurosci. 2009 Dec 22;10:154.	BMC Neurosci. 2009	PubMed	citation	PMID:20028546	pubmed	20028546	create date:2009/12/24 | first author:Abler B
Expression of classic cadherins and delta-protocadherins in the developing ferret retina.	/pubmed/20028529	Etzrodt J, Krishna-K K, Redies C.	BMC Neurosci. 2009 Dec 22;10:153.	BMC Neurosci. 2009	PubMed	citation	PMID:20028529	pubmed	20028529	create date:2009/12/24 | first author:Etzrodt J
Genetically-increased taste cell population with G(alpha)-gustducin-coupled sweet receptors is associated with increase of gurmarin-sensitive taste nerve fibers in mice.	/pubmed/20028519	Yasumatsu K, Ohkuri T, Sanematsu K, Shigemura N, Katsukawa H, Sako N, Ninomiya Y.	BMC Neurosci. 2009 Dec 22;10:152.	BMC Neurosci. 2009	PubMed	citation	PMID:20028519	pubmed	20028519	create date:2009/12/24 | first author:Yasumatsu K
The longitudinal changes of BOLD response and cerebral hemodynamics from acute to subacute stroke. A fMRI and TCD study.	/pubmed/20021696	Altamura C, Reinhard M, Vry MS, Kaller CP, Hamzei F, Vernieri F, Rossini PM, Hetzel A, Weiller C, Saur D.	BMC Neurosci. 2009 Dec 20;10:151.	BMC Neurosci. 2009	PubMed	citation	PMID:20021696	pubmed	20021696	create date:2009/12/22 | first author:Altamura C
ADHD candidate gene (DRD4 exon III) affects inhibitory control in a healthy sample.	/pubmed/20021692	Krämer UM, Rojo N, Schüle R, Cunillera T, Schöls L, Marco-Pallarés J, Cucurell D, Camara E, Rodriguez-Fornells A, Münte TF.	BMC Neurosci. 2009 Dec 20;10:150.	BMC Neurosci. 2009	PubMed	citation	PMID:20021692	pubmed	20021692	create date:2009/12/22 | first author:Krämer UM
Developmental iodine deficiency resulting in hypothyroidism reduces hippocampal ERK1/2 and CREB in lactational and adolescent rats.	/pubmed/20021662	Dong J, Liu W, Wang Y, Hou Y, Xi Q, Chen J.	BMC Neurosci. 2009 Dec 18;10:149.	BMC Neurosci. 2009	PubMed	citation	PMID:20021662	pubmed	20021662	create date:2009/12/22 | first author:Dong J
Expression of the neuroprotective slow Wallerian degeneration (WldS) gene in non-neuronal tissues.	/pubmed/20015399	Wishart TM, Brownstein DG, Thomson D, Tabakova AM, Boothe KM, Tsao JW, Gillingwater TH.	BMC Neurosci. 2009 Dec 16;10:148.	BMC Neurosci. 2009	PubMed	citation	PMID:20015399	pubmed	20015399	create date:2009/12/18 | first author:Wishart TM
Adaptive behavior of neighboring neurons during adaptation-induced plasticity of orientation tuning in VI.	/pubmed/20003453	Nemri A, Ghisovan N, Shumikhina S, Molotchnikoff S.	BMC Neurosci. 2009 Dec 14;10:147.	BMC Neurosci. 2009	PubMed	citation	PMID:20003453	pubmed	20003453	create date:2009/12/17 | first author:Nemri A
Activation of Retinoid X Receptor increases dopamine cell survival in models for Parkinson's disease.	/pubmed/20003337	Friling S, Bergsland M, Kjellander S.	BMC Neurosci. 2009 Dec 11;10:146.	BMC Neurosci. 2009	PubMed	citation	PMID:20003337	pubmed	20003337	create date:2009/12/17 | first author:Friling S
Amygdala temporal dynamics: temperamental differences in the timing of amygdala response to familiar and novel faces.	/pubmed/20003287	Blackford JU, Avery SN, Shelton RC, Zald DH.	BMC Neurosci. 2009 Dec 10;10:145.	BMC Neurosci. 2009	PubMed	citation	PMID:20003287	pubmed	20003287	create date:2009/12/17 | first author:Blackford JU
Exercise-induced motor improvement after complete spinal cord transection and its relation to expression of brain-derived neurotrophic factor and presynaptic markers.	/pubmed/19961582	Macias M, Nowicka D, Czupryn A, Sulejczak D, Skup M, Skangiel-Kramska J, Czarkowska-Bauch J.	BMC Neurosci. 2009 Dec 4;10:144.	BMC Neurosci. 2009	PubMed	citation	PMID:19961582	pubmed	19961582	create date:2009/12/08 | first author:Macias M
Modulation of auditory evoked responses to spectral and temporal changes by behavioral discrimination training.	/pubmed/19951416	Draganova R, Wollbrink A, Schulz M, Okamoto H, Pantev C.	BMC Neurosci. 2009 Dec 1;10:143.	BMC Neurosci. 2009	PubMed	citation	PMID:19951416	pubmed	19951416	create date:2009/12/03 | first author:Draganova R
Subcutaneous administration of TC007 reduces disease severity in an animal model of SMA.	/pubmed/19948047	Mattis VB, Fosso MY, Chang CW, Lorson CL.	BMC Neurosci. 2009 Nov 30;10:142.	BMC Neurosci. 2009	PubMed	citation	PMID:19948047	pubmed	19948047	create date:2009/12/02 | first author:Mattis VB
Dynamic visualization of membrane-inserted fraction of pHluorin-tagged channels using repetitive acidification technique.	/pubmed/19948025	Khiroug SS, Pryazhnikov E, Coleman SK, Jeromin A, Keinänen K, Khiroug L.	BMC Neurosci. 2009 Nov 30;10:141.	BMC Neurosci. 2009	PubMed	citation	PMID:19948025	pubmed	19948025	create date:2009/12/02 | first author:Khiroug SS
Coding of shape from shading in area V4 of the macaque monkey.	/pubmed/19948014	Arcizet F, Jouffrais C, Girard P.	BMC Neurosci. 2009 Nov 30;10:140.	BMC Neurosci. 2009	PubMed	citation	PMID:19948014	pubmed	19948014	create date:2009/12/02 | first author:Arcizet F
Non-receptor tyrosine kinase Src is required for ischemia-stimulated neuronal cell proliferation via Raf/ERK/CREB activation in the dentate gyrus.	/pubmed/19943942	Tian HP, Huang BS, Zhao J, Hu XH, Guo J, Li LX.	BMC Neurosci. 2009 Nov 27;10:139.	BMC Neurosci. 2009	PubMed	citation	PMID:19943942	pubmed	19943942	create date:2009/12/01 | first author:Tian HP
Low-frequency BOLD fluctuations demonstrate altered thalamocortical connectivity in diabetic neuropathic pain.	/pubmed/19941658	Cauda F, Sacco K, D'Agata F, Duca S, Cocito D, Geminiani G, Migliorati F, Isoardo G.	BMC Neurosci. 2009 Nov 26;10:138.	BMC Neurosci. 2009	PubMed	citation	PMID:19941658	pubmed	19941658	create date:2009/11/28 | first author:Cauda F
A resting state network in the motor control circuit of the basal ganglia.	/pubmed/19930640	Robinson S, Basso G, Soldati N, Sailer U, Jovicich J, Bruzzone L, Kryspin-Exner I, Bauer H, Moser E.	BMC Neurosci. 2009 Nov 23;10:137.	BMC Neurosci. 2009	PubMed	citation	PMID:19930640	pubmed	19930640	create date:2009/11/26 | first author:Robinson S
Prolonged rote learning produces delayed memory facilitation and metabolic changes in the hippocampus of the ageing human brain.	/pubmed/19930568	Roche RA, Mullally SL, McNulty JP, Hayden J, Brennan P, Doherty CP, Fitzsimons M, McMackin D, Prendergast J, Sukumaran S, Mangaoang MA, Robertson IH, O'Mara SM.	BMC Neurosci. 2009 Nov 20;10:136.	BMC Neurosci. 2009	PubMed	citation	PMID:19930568	pubmed	19930568	create date:2009/11/26 | first author:Roche RA
The choroid plexus response to a repeated peripheral inflammatory stimulus.	/pubmed/19922669	Marques F, Sousa JC, Coppola G, Geschwind DH, Sousa N, Palha JA, Correia-Neves M.	BMC Neurosci. 2009 Nov 18;10:135.	BMC Neurosci. 2009	PubMed	citation	PMID:19922669	pubmed	19922669	create date:2009/11/20 | first author:Marques F
Deletion of PEA-15 in mice is associated with specific impairments of spatial learning abilities.	/pubmed/19917132	Ramos JW, Townsend DA, Piarulli D, Kolata S, Light K, Hale G, Matzel LD.	BMC Neurosci. 2009 Nov 16;10:134.	BMC Neurosci. 2009	PubMed	citation	PMID:19917132	pubmed	19917132	create date:2009/11/18 | first author:Ramos JW
Status epilepticus affects the gigantocellular network of the pontine reticular formation.	/pubmed/19912649	Baracskay P, Kiglics V, Kékesi KA, Juhász G, Czurkó A.	BMC Neurosci. 2009 Nov 13;10:133.	BMC Neurosci. 2009	PubMed	citation	PMID:19912649	pubmed	19912649	create date:2009/11/17 | first author:Baracskay P
Anti-depressant and anxiolytic like behaviors in PKCI/HINT1 knockout mice associated with elevated plasma corticosterone level.	/pubmed/19912621	Barbier E, Wang JB.	BMC Neurosci. 2009 Nov 13;10:132.	BMC Neurosci. 2009	PubMed	citation	PMID:19912621	pubmed	19912621	create date:2009/11/17 | first author:Barbier E
A novel role of dendritic gap junction and mechanisms underlying its interaction with thalamocortical conductance in fast spiking inhibitory neurons.	/pubmed/19874589	Sun QQ.	BMC Neurosci. 2009 Oct 29;10:131.	BMC Neurosci. 2009	PubMed	citation	PMID:19874589	pubmed	19874589	create date:2009/10/31 | first author:Sun QQ
Progranulin is expressed within motor neurons and promotes neuronal cell survival.	/pubmed/19860916	Ryan CL, Baranowski DC, Chitramuthu BP, Malik S, Li Z, Cao M, Minotti S, Durham HD, Kay DG, Shaw CA, Bennett HP, Bateman A.	BMC Neurosci. 2009 Oct 27;10:130.	BMC Neurosci. 2009	PubMed	citation	PMID:19860916	pubmed	19860916	create date:2009/10/29 | first author:Ryan CL
Hypothalamic FTO is associated with the regulation of energy intake not feeding reward.	/pubmed/19860904	Olszewski PK, Fredriksson R, Olszewska AM, Stephansson O, Alsiö J, Radomska KJ, Levine AS, Schiöth HB.	BMC Neurosci. 2009 Oct 27;10:129.	BMC Neurosci. 2009	PubMed	citation	PMID:19860904	pubmed	19860904	create date:2009/10/29 | first author:Olszewski PK
Chondroitin sulfate proteoglycans regulate the growth, differentiation and migration of multipotent neural precursor cells through the integrin signaling pathway.	/pubmed/19845964	Gu WL, Fu SL, Wang YX, Li Y, Lü HZ, Xu XM, Lu PH.	BMC Neurosci. 2009 Oct 21;10:128.	BMC Neurosci. 2009	PubMed	citation	PMID:19845964	pubmed	19845964	create date:2009/10/23 | first author:Gu WL
Electrophysiological evidence for an early processing of human voices.	/pubmed/19843323	Charest I, Pernet CR, Rousselet GA, Quiñones I, Latinus M, Fillion-Bilodeau S, Chartrand JP, Belin P.	BMC Neurosci. 2009 Oct 20;10:127.	BMC Neurosci. 2009	PubMed	citation	PMID:19843323	pubmed	19843323	create date:2009/10/22 | first author:Charest I
Therapeutic targets and limits of minocycline neuroprotection in experimental ischemic stroke.	/pubmed/19807907	Matsukawa N, Yasuhara T, Hara K, Xu L, Maki M, Yu G, Kaneko Y, Ojika K, Hess DC, Borlongan CV.	BMC Neurosci. 2009 Oct 6;10:126.	BMC Neurosci. 2009	PubMed	citation	PMID:19807907	pubmed	19807907	create date:2009/10/08 | first author:Matsukawa N
The COMT Val158 Met polymorphism as an associated risk factor for Alzheimer disease and mild cognitive impairment in APOE 4 carriers.	/pubmed/19793392	Martínez MF, Martín XE, Alcelay LG, Flores JC, Valiente JM, Juanbeltz BI, Beldarraín MA, López JM, Gonzalez-Fernández MC, Salazar AM, Gandarias RB, Borda SI, Marqués NO, Amillano MB, Zabaleta MC, de Pancorbo MM.	BMC Neurosci. 2009 Sep 30;10:125.	BMC Neurosci. 2009	PubMed	citation	PMID:19793392	pubmed	19793392	create date:2009/10/02 | first author:Martínez MF
A transcription-dependent increase in miniature EPSC frequency accompanies late-phase plasticity in cultured hippocampal neurons.	/pubmed/19788723	Wiegert JS, Hofmann F, Bading H, Bengtson CP.	BMC Neurosci. 2009 Sep 29;10:124.	BMC Neurosci. 2009	PubMed	citation	PMID:19788723	pubmed	19788723	create date:2009/10/01 | first author:Wiegert JS
Chronic NMDA administration to rats increases brain pro-apoptotic factors while decreasing anti-Apoptotic factors and causes cell death.	/pubmed/19785755	Kim HW, Chang YC, Chen M, Rapoport SI, Rao JS.	BMC Neurosci. 2009 Sep 28;10:123.	BMC Neurosci. 2009	PubMed	citation	PMID:19785755	pubmed	19785755	create date:2009/09/30 | first author:Kim HW
Differentiation of neurons from neural precursors generated in floating spheres from embryonic stem cells.	/pubmed/19778451	Li H, Liu H, Corrales CE, Risner JR, Forrester J, Holt JR, Heller S, Edge AS.	BMC Neurosci. 2009 Sep 24;10:122.	BMC Neurosci. 2009	PubMed	citation	PMID:19778451	pubmed	19778451	create date:2009/09/26 | first author:Li H
Expressed sequence tag analysis of adult human optic nerve for NEIBank: identification of cell type and tissue markers.	/pubmed/19778450	Bernstein SL, Guo Y, Peterson K, Wistow G.	BMC Neurosci. 2009 Sep 24;10:121.	BMC Neurosci. 2009	PubMed	citation	PMID:19778450	pubmed	19778450	create date:2009/09/26 | first author:Bernstein SL
A secretory phospholipase A2-mediated neuroprotection and anti-apoptosis.	/pubmed/19775433	Armugam A, Cher CD, Lim K, Koh DC, Howells DW, Jeyaseelan K.	BMC Neurosci. 2009 Sep 23;10:120.	BMC Neurosci. 2009	PubMed	citation	PMID:19775433	pubmed	19775433	create date:2009/09/25 | first author:Armugam A
Vestibular effects on cerebral blood flow.	/pubmed/19775430	Serrador JM, Schlegel TT, Black FO, Wood SJ.	BMC Neurosci. 2009 Sep 23;10:119.	BMC Neurosci. 2009	PubMed	citation	PMID:19775430	pubmed	19775430	create date:2009/09/25 | first author:Serrador JM
Imaging short- and long-term training success in chronic aphasia.	/pubmed/19772660	Menke R, Meinzer M, Kugel H, Deppe M, Baumgärtner A, Schiffbauer H, Thomas M, Kramer K, Lohmann H, Flöel A, Knecht S, Breitenstein C.	BMC Neurosci. 2009 Sep 22;10:118.	BMC Neurosci. 2009	PubMed	citation	PMID:19772660	pubmed	19772660	create date:2009/09/24 | first author:Menke R
Transplantation of human neural stem cells transduced with Olig2 transcription factor improves locomotor recovery and enhances myelination in the white matter of rat spinal cord following contusive injury.	/pubmed/19772605	Hwang DH, Kim BG, Kim EJ, Lee SI, Joo IS, Suh-Kim H, Sohn S, Kim SU.	BMC Neurosci. 2009 Sep 22;10:117.	BMC Neurosci. 2009	PubMed	citation	PMID:19772605	pubmed	19772605	create date:2009/09/24 | first author:Hwang DH
The role of left and right hemispheres in the comprehension of idiomatic language: an electrical neuroimaging study.	/pubmed/19754932	Proverbio AM, Crotti N, Zani A, Adorni R.	BMC Neurosci. 2009 Sep 15;10:116.	BMC Neurosci. 2009	PubMed	citation	PMID:19754932	pubmed	19754932	create date:2009/09/17 | first author:Proverbio AM
Information in small neuronal ensemble activity in the hippocampal CA1 during delayed non-matching to sample performance in rats.	/pubmed/19751528	Takahashi S, Sakurai Y.	BMC Neurosci. 2009 Sep 15;10:115.	BMC Neurosci. 2009	PubMed	citation	PMID:19751528	pubmed	19751528	create date:2009/09/16 | first author:Takahashi S
Age-related delay in information accrual for faces: evidence from a parametric, single-trial EEG approach.	/pubmed/19740414	Rousselet GA, Husk JS, Pernet CR, Gaspar CM, Bennett PJ, Sekuler AB.	BMC Neurosci. 2009 Sep 9;10:114.	BMC Neurosci. 2009	PubMed	citation	PMID:19740414	pubmed	19740414	create date:2009/09/11 | first author:Rousselet GA
Mitochondrial BNIP3 upregulation precedes endonuclease G translocation in hippocampal neuronal death following oxygen-glucose deprivation.	/pubmed/19737385	Zhao ST, Chen M, Li SJ, Zhang MH, Li BX, Das M, Bean JC, Kong JM, Zhu XH, Gao TM.	BMC Neurosci. 2009 Sep 8;10:113.	BMC Neurosci. 2009	PubMed	citation	PMID:19737385	pubmed	19737385	create date:2009/09/10 | first author:Zhao ST
Ontogeny of ATP hydrolysis and isoform expression of the plasma membrane Ca(2+)-ATPase in mouse brain.	/pubmed/19735545	Marcos D, Sepulveda MR, Berrocal M, Mata AM.	BMC Neurosci. 2009 Sep 7;10:112.	BMC Neurosci. 2009	PubMed	citation	PMID:19735545	pubmed	19735545	create date:2009/09/09 | first author:Marcos D
Protective effect of transgenic expression of porcine heat shock protein 70 on hypothalamic ischemic and oxidative damage in a mouse model of heatstroke.	/pubmed/19725984	Chen ZC, Wu WS, Lin MT, Hsu CC.	BMC Neurosci. 2009 Sep 3;10:111.	BMC Neurosci. 2009	PubMed	citation	PMID:19725984	pubmed	19725984	create date:2009/09/04 | first author:Chen ZC
Title	URL	Description	Details	ShortDetails	Resource	Type	Identifiers	Db	EntrezUID	Properties
Regulation of cerebrospinal fluid production by caffeine consumption.	/pubmed/19725982	Han ME, Kim HJ, Lee YS, Kim DH, Choi JT, Pan CS, Yoon S, Baek SY, Kim BS, Kim JB, Oh SO.	BMC Neurosci. 2009 Sep 3;10:110.	BMC Neurosci. 2009	PubMed	citation	PMID:19725982	pubmed	19725982	create date:2009/09/04 | first author:Han ME
Neuroprotective effects of compounds with antioxidant and anti-inflammatory properties in a Drosophila model of Parkinson's disease.	/pubmed/19723328	Faust K, Gehrke S, Yang Y, Yang L, Beal MF, Lu B.	BMC Neurosci. 2009 Sep 1;10:109.	BMC Neurosci. 2009	PubMed	citation	PMID:19723328	pubmed	19723328	create date:2009/09/03 | first author:Faust K
Effects of genetic deficiency of cyclooxygenase-1 or cyclooxygenase-2 on functional and histological outcomes following traumatic brain injury in mice.	/pubmed/19719848	Kelso ML, Scheff SW, Pauly JR, Loftin CD.	BMC Neurosci. 2009 Aug 31;10:108.	BMC Neurosci. 2009	PubMed	citation	PMID:19719848	pubmed	19719848	create date:2009/09/02 | first author:Kelso ML
Labelling and targeted ablation of specific bipolar cell types in the zebrafish retina.	/pubmed/19712466	Zhao XF, Ellingsen S, Fjose A.	BMC Neurosci. 2009 Aug 27;10:107.	BMC Neurosci. 2009	PubMed	citation	PMID:19712466	pubmed	19712466	create date:2009/08/29 | first author:Zhao XF
Perceiving pitch absolutely: comparing absolute and relative pitch possessors in a pitch memory task.	/pubmed/19712445	Schulze K, Gaab N, Schlaug G.	BMC Neurosci. 2009 Aug 27;10:106.	BMC Neurosci. 2009	PubMed	citation	PMID:19712445	pubmed	19712445	create date:2009/08/29 | first author:Schulze K
Preliminary evidence that both blue and red light can induce alertness at night.	/pubmed/19712442	Figueiro MG, Bierman A, Plitnick B, Rea MS.	BMC Neurosci. 2009 Aug 27;10:105.	BMC Neurosci. 2009	PubMed	citation	PMID:19712442	pubmed	19712442	create date:2009/08/29 | first author:Figueiro MG
Automated threshold detection for auditory brainstem responses: comparison with visual estimation in a stem cell transplantation study.	/pubmed/19706195	Bogaerts S, Clements JD, Sullivan JM, Oleskevich S.	BMC Neurosci. 2009 Aug 26;10:104.	BMC Neurosci. 2009	PubMed	citation	PMID:19706195	pubmed	19706195	create date:2009/08/27 | first author:Bogaerts S
Neurological and neurobehavioral assessment of experimental subarachnoid hemorrhage.	/pubmed/19706182	Jeon H, Ai J, Sabri M, Tariq A, Shang X, Chen G, Macdonald RL.	BMC Neurosci. 2009 Aug 25;10:103. Review.	BMC Neurosci. 2009	PubMed	citation	PMID:19706182	pubmed	19706182	create date:2009/08/27 | first author:Jeon H
Evidence for cognitive vestibular integration impairment in idiopathic scoliosis patients.	/pubmed/19706173	Simoneau M, Lamothe V, Hutin E, Mercier P, Teasdale N, Blouin J.	BMC Neurosci. 2009 Aug 25;10:102.	BMC Neurosci. 2009	PubMed	citation	PMID:19706173	pubmed	19706173	create date:2009/08/27 | first author:Simoneau M
Functional neural network analysis in frontotemporal dementia and Alzheimer's disease using EEG and graph theory.	/pubmed/19698093	de Haan W, Pijnenburg YA, Strijers RL, van der Made Y, van der Flier WM, Scheltens P, Stam CJ.	BMC Neurosci. 2009 Aug 21;10:101.	BMC Neurosci. 2009	PubMed	citation	PMID:19698093	pubmed	19698093	create date:2009/08/25 | first author:de Haan W
From upright to upside-down presentation: a spatio-temporal ERP study of the parametric effect of rotation on face and house processing.	/pubmed/19691846	Jemel B, Coutya J, Langer C, Roy S.	BMC Neurosci. 2009 Aug 19;10:100.	BMC Neurosci. 2009	PubMed	citation	PMID:19691846	pubmed	19691846	create date:2009/08/21 | first author:Jemel B
Diacylglycerol kinase beta promotes dendritic outgrowth and spine maturation in developing hippocampal neurons.	/pubmed/19691842	Hozumi Y, Watanabe M, Otani K, Goto K.	BMC Neurosci. 2009 Aug 19;10:99.	BMC Neurosci. 2009	PubMed	citation	PMID:19691842	pubmed	19691842	create date:2009/08/21 | first author:Hozumi Y
Integrating microRNA and mRNA expression profiles of neuronal progenitors to identify regulatory networks underlying the onset of cortical neurogenesis.	/pubmed/19689821	Nielsen JA, Lau P, Maric D, Barker JL, Hudson LD.	BMC Neurosci. 2009 Aug 19;10:98.	BMC Neurosci. 2009	PubMed	citation	PMID:19689821	pubmed	19689821	create date:2009/08/20 | first author:Nielsen JA
Notch signaling is required for maintaining stem-cell features of neuroprogenitor cells derived from human embryonic stem cells.	/pubmed/19682396	Woo SM, Kim J, Han HW, Chae JI, Son MY, Cho S, Chung HM, Han YM, Kang YK.	BMC Neurosci. 2009 Aug 17;10:97.	BMC Neurosci. 2009	PubMed	citation	PMID:19682396	pubmed	19682396	create date:2009/08/18 | first author:Woo SM
Presynaptic action of neurotensin on dopamine release through inhibition of D(2) receptor function.	/pubmed/19682375	Fawaz CS, Martel P, Leo D, Trudeau LE.	BMC Neurosci. 2009 Aug 14;10:96.	BMC Neurosci. 2009	PubMed	citation	PMID:19682375	pubmed	19682375	create date:2009/08/18 | first author:Fawaz CS
Gene expression changes following extinction testing in a heroin behavioral incubation model.	/pubmed/19664213	Kuntz-Melcavage KL, Brucklacher RM, Grigson PS, Freeman WM, Vrana KE.	BMC Neurosci. 2009 Aug 7;10:95.	BMC Neurosci. 2009	PubMed	citation	PMID:19664213	pubmed	19664213	create date:2009/08/12 | first author:Kuntz-Melcavage KL
Greatly attenuated experimental autoimmune encephalomyelitis in aquaporin-4 knockout mice.	/pubmed/19660138	Li L, Zhang H, Verkman AS.	BMC Neurosci. 2009 Aug 6;10:94.	BMC Neurosci. 2009	PubMed	citation	PMID:19660138	pubmed	19660138	create date:2009/08/08 | first author:Li L
Niche-dependent development of functional neuronal networks from embryonic stem cell-derived neural populations.	/pubmed/19660102	Illes S, Theiss S, Hartung HP, Siebler M, Dihné M.	BMC Neurosci. 2009 Aug 6;10:93.	BMC Neurosci. 2009	PubMed	citation	PMID:19660102	pubmed	19660102	create date:2009/08/08 | first author:Illes S
Hypoxia-induced transcription of dopamine D3 and D4 receptors in human neuroblastoma and astrocytoma cells.	/pubmed/19653907	Bence M, Kereszturi E, Mozes V, Sasvari-Szekely M, Keszler G.	BMC Neurosci. 2009 Aug 4;10:92.	BMC Neurosci. 2009	PubMed	citation	PMID:19653907	pubmed	19653907	create date:2009/08/06 | first author:Bence M
General and specific responsiveness of the amygdala during explicit emotion recognition in females and males.	/pubmed/19653893	Derntl B, Habel U, Windischberger C, Robinson S, Kryspin-Exner I, Gur RC, Moser E.	BMC Neurosci. 2009 Aug 4;10:91.	BMC Neurosci. 2009	PubMed	citation	PMID:19653893	pubmed	19653893	create date:2009/08/06 | first author:Derntl B
Differential response of C57BL/6J mouse and DBA/2J mouse to optic nerve crush.	/pubmed/19643015	Templeton JP, Nassr M, Vazquez-Chona F, Freeman-Anderson NE, Orr WE, Williams RW, Geisert EE.	BMC Neurosci. 2009 Jul 30;10:90.	BMC Neurosci. 2009	PubMed	citation	PMID:19643015	pubmed	19643015	create date:2009/08/01 | first author:Templeton JP
Syntactic learning by mere exposure--an ERP study in adult learners.	/pubmed/19640301	Mueller JL, Oberecker R, Friederici AD.	BMC Neurosci. 2009 Jul 29;10:89.	BMC Neurosci. 2009	PubMed	citation	PMID:19640301	pubmed	19640301	create date:2009/07/31 | first author:Mueller JL
Paraquat induces oxidative stress, neuronal loss in substantia nigra region and parkinsonism in adult rats: neuroprotection and amelioration of symptoms by water-soluble formulation of coenzyme Q10.	/pubmed/19635141	Somayajulu-Niţu M, Sandhu JK, Cohen J, Sikorska M, Sridhar TS, Matei A, Borowy-Borowski H, Pandey S.	BMC Neurosci. 2009 Jul 27;10:88.	BMC Neurosci. 2009	PubMed	citation	PMID:19635141	pubmed	19635141	create date:2009/07/29 | first author:Somayajulu-Niţu M
Optimizing microsurgical skills with EEG neurofeedback.	/pubmed/19630948	Ros T, Moseley MJ, Bloom PA, Benjamin L, Parkinson LA, Gruzelier JH.	BMC Neurosci. 2009 Jul 24;10:87.	BMC Neurosci. 2009	PubMed	citation	PMID:19630948	pubmed	19630948	create date:2009/07/28 | first author:Ros T
c-MycERTAM transgene silencing in a genetically modified human neural stem cell line implanted into MCAo rodent brain.	/pubmed/19622162	Stevanato L, Corteling RL, Stroemer P, Hope A, Heward J, Miljan EA, Sinden JD.	BMC Neurosci. 2009 Jul 21;10:86.	BMC Neurosci. 2009	PubMed	citation	PMID:19622162	pubmed	19622162	create date:2009/07/23 | first author:Stevanato L
Abstracts of the Eighteenth Annual Computational Neuroscience Meeting: CNS*2009. Berlin, Germany. July 18-23, 2009.	/pubmed/19607649	[No authors listed]	BMC Neurosci. 2009 Jul 13;10 Suppl 1:I1, L1-3, O1-21, P1-367. No abstract available.	BMC Neurosci. 2009	PubMed	citation	PMID:19607649	pubmed	19607649	create date:2009/07/23
Left auditory cortex gamma synchronization and auditory hallucination symptoms in schizophrenia.	/pubmed/19619324	Spencer KM, Niznikiewicz MA, Nestor PG, Shenton ME, McCarley RW.	BMC Neurosci. 2009 Jul 20;10:85.	BMC Neurosci. 2009	PubMed	citation	PMID:19619324	pubmed	19619324	create date:2009/07/22 | first author:Spencer KM
Fast, automated measurement of nematode swimming (thrashing) without morphometry.	/pubmed/19619274	Buckingham SD, Sattelle DB.	BMC Neurosci. 2009 Jul 20;10:84.	BMC Neurosci. 2009	PubMed	citation	PMID:19619274	pubmed	19619274	create date:2009/07/22 | first author:Buckingham SD
Imaging cortical activity following affective stimulation with a high temporal and spatial resolution.	/pubmed/19615072	Keil J, Adenauer H, Catani C, Neuner F.	BMC Neurosci. 2009 Jul 17;10:83.	BMC Neurosci. 2009	PubMed	citation	PMID:19615072	pubmed	19615072	create date:2009/07/21 | first author:Keil J
Neither in vivo MRI nor behavioural assessment indicate therapeutic efficacy for a novel 5HT(1A) agonist in rat models of ischaemic stroke.	/pubmed/19607699	Ashioti M, Beech JS, Lowe AS, Bernanos M, McCreary A, Modo MM, Williams SC.	BMC Neurosci. 2009 Jul 16;10:82.	BMC Neurosci. 2009	PubMed	citation	PMID:19607699	pubmed	19607699	create date:2009/07/18 | first author:Ashioti M
A toolbox for the fast information analysis of multiple-site LFP, EEG and spike train recordings.	/pubmed/19607698	Magri C, Whittingstall K, Singh V, Logothetis NK, Panzeri S.	BMC Neurosci. 2009 Jul 16;10:81.	BMC Neurosci. 2009	PubMed	citation	PMID:19607698	pubmed	19607698	create date:2009/07/18 | first author:Magri C
The formation of acetylcholine receptor clusters visualized with quantum dots.	/pubmed/19604411	Geng L, Zhang HL, Peng HB.	BMC Neurosci. 2009 Jul 16;10:80.	BMC Neurosci. 2009	PubMed	citation	PMID:19604411	pubmed	19604411	create date:2009/07/17 | first author:Geng L
Combination therapy with normobaric oxygen (NBO) plus thrombolysis in experimental ischemic stroke.	/pubmed/19604385	Fujiwara N, Murata Y, Arai K, Egi Y, Lu J, Wu O, Singhal AB, Lo EH.	BMC Neurosci. 2009 Jul 15;10:79.	BMC Neurosci. 2009	PubMed	citation	PMID:19604385	pubmed	19604385	create date:2009/07/17 | first author:Fujiwara N
Estrous cycle influences the expression of neuronal nitric oxide synthase in the hypothalamus and limbic system of female mice.	/pubmed/19604366	Sica M, Martini M, Viglietti-Panzica C, Panzica G.	BMC Neurosci. 2009 Jul 15;10:78.	BMC Neurosci. 2009	PubMed	citation	PMID:19604366	pubmed	19604366	create date:2009/07/17 | first author:Sica M
Erythropoietin overrides the triggering effect of DNA platination products in a mouse model of cisplatin-induced neuropathy.	/pubmed/19602296	Yoon MS, Katsarava Z, Obermann M, Schäfers M, Liedert B, Dzagnidze A, Kribben A, Egensperger R, Limmroth V, Diener HC, Thomale J.	BMC Neurosci. 2009 Jul 15;10:77.	BMC Neurosci. 2009	PubMed	citation	PMID:19602296	pubmed	19602296	create date:2009/07/16 | first author:Yoon MS
Measurement of pharyngeal sensory cortical processing: technique and physiologic implications.	/pubmed/19602264	Teismann IK, Steinstraeter O, Warnecke T, Ringelstein EB, Pantev C, Dziewas R.	BMC Neurosci. 2009 Jul 14;10:76.	BMC Neurosci. 2009	PubMed	citation	PMID:19602264	pubmed	19602264	create date:2009/07/16 | first author:Teismann IK
Activation of the pre-supplementary motor area but not inferior prefrontal cortex in association with short stop signal reaction time--an intra-subject analysis.	/pubmed/19602259	Chao HH, Luo X, Chang JL, Li CS.	BMC Neurosci. 2009 Jul 14;10:75.	BMC Neurosci. 2009	PubMed	citation	PMID:19602259	pubmed	19602259	create date:2009/07/16 | first author:Chao HH
Src kinase up-regulates the ERK cascade through inactivation of protein phosphatase 2A following cerebral ischemia.	/pubmed/19602257	Hu X, Wu X, Xu J, Zhou J, Han X, Guo J.	BMC Neurosci. 2009 Jul 14;10:74.	BMC Neurosci. 2009	PubMed	citation	PMID:19602257	pubmed	19602257	create date:2009/07/16 | first author:Hu X
Tricyclic pyrone compounds prevent aggregation and reverse cellular phenotypes caused by expression of mutant huntingtin protein in striatal neurons.	/pubmed/19586540	Trushina E, Rana S, McMurray CT, Hua DH.	BMC Neurosci. 2009 Jul 8;10:73.	BMC Neurosci. 2009	PubMed	citation	PMID:19586540	pubmed	19586540	create date:2009/07/10 | first author:Trushina E
Excitatory repetitive transcranial magnetic stimulation to left dorsal premotor cortex enhances motor consolidation of new skills.	/pubmed/19583831	Boyd LA, Linsdell MA.	BMC Neurosci. 2009 Jul 7;10:72.	BMC Neurosci. 2009	PubMed	citation	PMID:19583831	pubmed	19583831	create date:2009/07/09 | first author:Boyd LA
Evidence for oxidative stress in the developing cerebellum of the rat after chronic mild carbon monoxide exposure (0.0025% in air).	/pubmed/19580685	Lopez IA, Acuna D, Beltran-Parrazal L, Lopez IE, Amarnani A, Cortes M, Edmond J.	BMC Neurosci. 2009 May 27;10:53.	BMC Neurosci. 2009	PubMed	citation	PMID:19580685	pubmed	19580685	create date:2009/07/08 | first author:Lopez IA
Tactile thermal oral stimulation increases the cortical representation of swallowing.	/pubmed/19566955	Teismann IK, Steinsträter O, Warnecke T, Suntrup S, Ringelstein EB, Pantev C, Dziewas R.	BMC Neurosci. 2009 Jun 30;10:71.	BMC Neurosci. 2009	PubMed	citation	PMID:19566955	pubmed	19566955	create date:2009/07/02 | first author:Teismann IK
Calyx and dimorphic neurons of mouse Scarpa's ganglion express histamine H3 receptors.	/pubmed/19563635	Tritto S, Botta L, Zampini V, Zucca G, Valli P, Masetto S.	BMC Neurosci. 2009 Jun 29;10:70.	BMC Neurosci. 2009	PubMed	citation	PMID:19563635	pubmed	19563635	create date:2009/07/01 | first author:Tritto S
Contextual blending of ingroup/outgroup face stimuli and word valence: LPP modulation and convergence of measures.	/pubmed/19558689	Hurtado E, Haye A, González R, Manes F, Ibáñez A.	BMC Neurosci. 2009 Jun 26;10:69.	BMC Neurosci. 2009	PubMed	citation	PMID:19558689	pubmed	19558689	create date:2009/06/30 | first author:Hurtado E
Tissue-specific and neural activity-regulated expression of human BDNF gene in BAC transgenic mice.	/pubmed/19555478	Koppel I, Aid-Pavlidis T, Jaanson K, Sepp M, Pruunsild P, Palm K, Timmusk T.	BMC Neurosci. 2009 Jun 25;10:68.	BMC Neurosci. 2009	PubMed	citation	PMID:19555478	pubmed	19555478	create date:2009/06/27 | first author:Koppel I
Brain classification reveals the right cerebellum as the best biomarker of dyslexia.	/pubmed/19555471	Pernet CR, Poline JB, Demonet JF, Rousselet GA.	BMC Neurosci. 2009 Jun 25;10:67.	BMC Neurosci. 2009	PubMed	citation	PMID:19555471	pubmed	19555471	create date:2009/06/27 | first author:Pernet CR
Role of serotonergic neurons in the Drosophila larval response to light.	/pubmed/19549295	Rodriguez Moncalvo VG, Campos AR.	BMC Neurosci. 2009 Jun 23;10:66.	BMC Neurosci. 2009	PubMed	citation	PMID:19549295	pubmed	19549295	create date:2009/06/25 | first author:Rodriguez Moncalvo VG
Subcellular localization of the antidepressant-sensitive norepinephrine transporter.	/pubmed/19545450	Matthies HJ, Han Q, Shields A, Wright J, Moore JL, Winder DG, Galli A, Blakely RD.	BMC Neurosci. 2009 Jun 23;10:65.	BMC Neurosci. 2009	PubMed	citation	PMID:19545450	pubmed	19545450	create date:2009/06/24 | first author:Matthies HJ
Impairment of mitochondrial calcium handling in a mtSOD1 cell culture model of motoneuron disease.	/pubmed/19545440	Jaiswal MK, Zech WD, Goos M, Leutbecher C, Ferri A, Zippelius A, Carrì MT, Nau R, Keller BU.	BMC Neurosci. 2009 Jun 22;10:64.	BMC Neurosci. 2009	PubMed	citation	PMID:19545440	pubmed	19545440	create date:2009/06/24 | first author:Jaiswal MK
In vivo proton magnetic resonance spectroscopy reveals region specific metabolic responses to SIV infection in the macaque brain.	/pubmed/19545432	Ratai EM, Pilkenton SJ, Greco JB, Lentz MR, Bombardier JP, Turk KW, He J, Joo CG, Lee V, Westmoreland S, Halpern E, Lackner AA, González RG.	BMC Neurosci. 2009 Jun 22;10:63.	BMC Neurosci. 2009	PubMed	citation	PMID:19545432	pubmed	19545432	create date:2009/06/24 | first author:Ratai EM
Title	URL	Description	Details	ShortDetails	Resource	Type	Identifiers	Db	EntrezUID	Properties
Bilobalide modulates serotonin-controlled behaviors in the nematode Caenorhabditis elegans.	/pubmed/19545409	Brown MK, Luo Y.	BMC Neurosci. 2009 Jun 22;10:62.	BMC Neurosci. 2009	PubMed	citation	PMID:19545409	pubmed	19545409	create date:2009/06/24 | first author:Brown MK
Kalirin12 interacts with dynamin.	/pubmed/19534784	Xin X, Rabiner CA, Mains RE, Eipper BA.	BMC Neurosci. 2009 Jun 17;10:61.	BMC Neurosci. 2009	PubMed	citation	PMID:19534784	pubmed	19534784	create date:2009/06/19 | first author:Xin X
Functional and comparative genomics analyses of pmp22 in medaka fish.	/pubmed/19534778	Itou J, Suyama M, Imamura Y, Deguchi T, Fujimori K, Yuba S, Kawarabayasi Y, Kawasaki T.	BMC Neurosci. 2009 Jun 17;10:60.	BMC Neurosci. 2009	PubMed	citation	PMID:19534778	pubmed	19534778	create date:2009/06/19 | first author:Itou J
Nongenomic mechanisms of physiological estrogen-mediated dopamine efflux.	/pubmed/19531209	Alyea RA, Watson CS.	BMC Neurosci. 2009 Jun 16;10:59.	BMC Neurosci. 2009	PubMed	citation	PMID:19531209	pubmed	19531209	create date:2009/06/18 | first author:Alyea RA
Speech target modulates speaking induced suppression in auditory cortex.	/pubmed/19523234	Ventura MI, Nagarajan SS, Houde JF.	BMC Neurosci. 2009 Jun 13;10:58.	BMC Neurosci. 2009	PubMed	citation	PMID:19523234	pubmed	19523234	create date:2009/06/16 | first author:Ventura MI
Effect of voluntary running on adult hippocampal neurogenesis in cholinergic lesioned mice.	/pubmed/19500352	Ho NF, Han SP, Dawe GS.	BMC Neurosci. 2009 Jun 5;10:57.	BMC Neurosci. 2009	PubMed	citation	PMID:19500352	pubmed	19500352	create date:2009/06/09 | first author:Ho NF
Enhanced cerebrovascular expression of matrix metalloproteinase-9 and tissue inhibitor of metalloproteinase-1 via the MEK/ERK pathway during cerebral ischemia in the rat.	/pubmed/19497125	Maddahi A, Chen Q, Edvinsson L.	BMC Neurosci. 2009 Jun 4;10:56.	BMC Neurosci. 2009	PubMed	citation	PMID:19497125	pubmed	19497125	create date:2009/06/06 | first author:Maddahi A
Symbiotic relationship between brain structure and dynamics.	/pubmed/19486538	Rubinov M, Sporns O, van Leeuwen C, Breakspear M.	BMC Neurosci. 2009 Jun 2;10:55.	BMC Neurosci. 2009	PubMed	citation	PMID:19486538	pubmed	19486538	create date:2009/06/03 | first author:Rubinov M
Does a single session of theta-burst transcranial magnetic stimulation of inferior temporal cortex affect tinnitus perception?	/pubmed/19480651	Poreisz C, Paulus W, Moser T, Lang N.	BMC Neurosci. 2009 May 29;10:54.	BMC Neurosci. 2009	PubMed	citation	PMID:19480651	pubmed	19480651	create date:2009/06/02 | first author:Poreisz C
Intravitreal NGF administration counteracts retina degeneration after permanent carotid artery occlusion in rat.	/pubmed/19473529	Sivilia S, Giuliani A, Fernández M, Turba ME, Forni M, Massella A, De Sordi N, Giardino L, Calzà L.	BMC Neurosci. 2009 May 27;10:52.	BMC Neurosci. 2009	PubMed	citation	PMID:19473529	pubmed	19473529	create date:2009/05/29 | first author:Sivilia S
Apoptosis and telomeres shortening related to HIV-1 induced oxidative stress in an astrocytoma cell line.	/pubmed/19463156	Pollicita M, Muscoli C, Sgura A, Biasin A, Granato T, Masuelli L, Mollace V, Tanzarella C, Del Duca C, Rodinò P, Perno CF, Aquaro S.	BMC Neurosci. 2009 May 22;10:51.	BMC Neurosci. 2009	PubMed	citation	PMID:19463156	pubmed	19463156	create date:2009/05/26 | first author:Pollicita M
Genes within the serotonergic system are differentially expressed in human brain.	/pubmed/19445671	Sugden K, Tichopad A, Khan N, Craig IW, D'Souza UM.	BMC Neurosci. 2009 May 15;10:50.	BMC Neurosci. 2009	PubMed	citation	PMID:19445671	pubmed	19445671	create date:2009/05/19 | first author:Sugden K
Both systemic and local application of granulocyte-colony stimulating factor (G-CSF) is neuroprotective after retinal ganglion cell axotomy.	/pubmed/19442279	Frank T, Schlachetzki JC, Göricke B, Meuer K, Rohde G, Dietz GP, Bähr M, Schneider A, Weishaupt JH.	BMC Neurosci. 2009 May 14;10:49.	BMC Neurosci. 2009	PubMed	citation	PMID:19442279	pubmed	19442279	create date:2009/05/16 | first author:Frank T
Early raise of BDNF in hippocampus suggests induction of posttranscriptional mechanisms by antidepressants.	/pubmed/19439074	Musazzi L, Cattaneo A, Tardito D, Barbon A, Gennarelli M, Barlati S, Racagni G, Popoli M.	BMC Neurosci. 2009 May 13;10:48.	BMC Neurosci. 2009	PubMed	citation	PMID:19439074	pubmed	19439074	create date:2009/05/15 | first author:Musazzi L
Prefrontal and anterior cingulate cortex abnormalities in Tourette Syndrome: evidence from voxel-based morphometry and magnetization transfer imaging.	/pubmed/19435502	Müller-Vahl KR, Kaufmann J, Grosskreutz J, Dengler R, Emrich HM, Peschel T.	BMC Neurosci. 2009 May 12;10:47.	BMC Neurosci. 2009	PubMed	citation	PMID:19435502	pubmed	19435502	create date:2009/05/14 | first author:Müller-Vahl KR
Bump time-frequency toolbox: a toolbox for time-frequency oscillatory bursts extraction in electrophysiological signals.	/pubmed/19432999	Vialatte FB, Solé-Casals J, Dauwels J, Maurice M, Cichocki A.	BMC Neurosci. 2009 May 12;10:46.	BMC Neurosci. 2009	PubMed	citation	PMID:19432999	pubmed	19432999	create date:2009/05/13 | first author:Vialatte FB
Expression patterns of Neil3 during embryonic brain development and neoplasia.	/pubmed/19426544	Hildrestrand GA, Neurauter CG, Diep DB, Castellanos CG, Krauss S, Bjørås M, Luna L.	BMC Neurosci. 2009 May 9;10:45.	BMC Neurosci. 2009	PubMed	citation	PMID:19426544	pubmed	19426544	create date:2009/05/12 | first author:Hildrestrand GA
The genetic control of neocortex volume and covariation with neocortical gene expression in mice.	/pubmed/19426526	Gaglani SM, Lu L, Williams RW, Rosen GD.	BMC Neurosci. 2009 May 9;10:44.	BMC Neurosci. 2009	PubMed	citation	PMID:19426526	pubmed	19426526	create date:2009/05/12 | first author:Gaglani SM
No effect of running and laboratory housing on adult hippocampal neurogenesis in wild caught long-tailed wood mouse.	/pubmed/19419549	Hauser T, Klaus F, Lipp HP, Amrein I.	BMC Neurosci. 2009 May 6;10:43.	BMC Neurosci. 2009	PubMed	citation	PMID:19419549	pubmed	19419549	create date:2009/05/08 | first author:Hauser T
Looking for a pattern: an MEG study on the abstract mismatch negativity in musicians and nonmusicians.	/pubmed/19405970	Herholz SC, Lappe C, Pantev C.	BMC Neurosci. 2009 Apr 30;10:42.	BMC Neurosci. 2009	PubMed	citation	PMID:19405970	pubmed	19405970	create date:2009/05/02 | first author:Herholz SC
Colocalization of connexin 36 and corticotropin-releasing hormone in the mouse brain.	/pubmed/19405960	Westberg L, Sawa E, Wang AY, Gunaydin LA, Ribeiro AC, Pfaff DW.	BMC Neurosci. 2009 Apr 30;10:41.	BMC Neurosci. 2009	PubMed	citation	PMID:19405960	pubmed	19405960	create date:2009/05/02 | first author:Westberg L
Subsampling effects in neuronal avalanche distributions recorded in vivo.	/pubmed/19400967	Priesemann V, Munk MH, Wibral M.	BMC Neurosci. 2009 Apr 29;10:40.	BMC Neurosci. 2009	PubMed	citation	PMID:19400967	pubmed	19400967	create date:2009/04/30 | first author:Priesemann V
Differential orientation effect in the neural response to interacting biological motion of two agents.	/pubmed/19397815	Hirai M, Kakigi R.	BMC Neurosci. 2009 Apr 27;10:39.	BMC Neurosci. 2009	PubMed	citation	PMID:19397815	pubmed	19397815	create date:2009/04/29 | first author:Hirai M
Common cortical responses evoked by appearance, disappearance and change of the human face.	/pubmed/19389259	Tanaka E, Inui K, Kida T, Kakigi R.	BMC Neurosci. 2009 Apr 24;10:38.	BMC Neurosci. 2009	PubMed	citation	PMID:19389259	pubmed	19389259	create date:2009/04/25 | first author:Tanaka E
Cellular and subcellular localization of Marlin-1 in the brain.	/pubmed/19386132	Vidal RL, Valenzuela JI, Luján R, Couve A.	BMC Neurosci. 2009 Apr 22;10:37.	BMC Neurosci. 2009	PubMed	citation	PMID:19386132	pubmed	19386132	create date:2009/04/24 | first author:Vidal RL
Expression of iron-related genes in human brain and brain tumors.	/pubmed/19386095	Hänninen MM, Haapasalo J, Haapasalo H, Fleming RE, Britton RS, Bacon BR, Parkkila S.	BMC Neurosci. 2009 Apr 22;10:36.	BMC Neurosci. 2009	PubMed	citation	PMID:19386095	pubmed	19386095	create date:2009/04/24 | first author:Hänninen MM
Electro-acupuncture promotes survival, differentiation of the bone marrow mesenchymal stem cells as well as functional recovery in the spinal cord-transected rats.	/pubmed/19374777	Ding Y, Yan Q, Ruan JW, Zhang YQ, Li WJ, Zhang YJ, Li Y, Dong H, Zeng YS.	BMC Neurosci. 2009 Apr 20;10:35.	BMC Neurosci. 2009	PubMed	citation	PMID:19374777	pubmed	19374777	create date:2009/04/21 | first author:Ding Y
Auditory temporal processing in healthy aging: a magnetoencephalographic study.	/pubmed/19351410	Sörös P, Teismann IK, Manemann E, Lütkenhöner B.	BMC Neurosci. 2009 Apr 7;10:34.	BMC Neurosci. 2009	PubMed	citation	PMID:19351410	pubmed	19351410	create date:2009/04/09 | first author:Sörös P
In vivo 1H-magnetic resonance spectroscopy can detect metabolic changes in APP/PS1 mice after donepezil treatment.	/pubmed/19351388	Westman E, Spenger C, Oberg J, Reyer H, Pahnke J, Wahlund LO.	BMC Neurosci. 2009 Apr 7;10:33.	BMC Neurosci. 2009	PubMed	citation	PMID:19351388	pubmed	19351388	create date:2009/04/09 | first author:Westman E
Effects of NR1 splicing on NR1/NR3B-type excitatory glycine receptors.	/pubmed/19348678	Cavara NA, Orth A, Hollmann M.	BMC Neurosci. 2009 Apr 6;10:32.	BMC Neurosci. 2009	PubMed	citation	PMID:19348678	pubmed	19348678	create date:2009/04/08 | first author:Cavara NA
Bi-directional interhemispheric inhibition during unimanual sustained contractions.	/pubmed/19344522	Nelson AJ, Hoque T, Gunraj C, Ni Z, Chen R.	BMC Neurosci. 2009 Apr 4;10:31.	BMC Neurosci. 2009	PubMed	citation	PMID:19344522	pubmed	19344522	create date:2009/04/07 | first author:Nelson AJ
Period 2 regulates neural stem/progenitor cell proliferation in the adult hippocampus.	/pubmed/19327139	Borgs L, Beukelaers P, Vandenbosch R, Nguyen L, Moonen G, Maquet P, Albrecht U, Belachew S, Malgrange B.	BMC Neurosci. 2009 Mar 27;10:30.	BMC Neurosci. 2009	PubMed	citation	PMID:19327139	pubmed	19327139	create date:2009/03/31 | first author:Borgs L
Imaging cytoplasmic cAMP in mouse brainstem neurons.	/pubmed/19327133	Mironov SL, Skorova E, Taschenberger G, Hartelt N, Nikolaev VO, Lohse MJ, Kügler S.	BMC Neurosci. 2009 Mar 27;10:29.	BMC Neurosci. 2009	PubMed	citation	PMID:19327133	pubmed	19327133	create date:2009/03/31 | first author:Mironov SL
Cellular localization of Y-box binding protein 1 in brain tissue of rats, macaques, and humans.	/pubmed/19323802	Unkrüer B, Pekcec A, Fuest C, Wehmeyer A, Balda MS, Horn A, Baumgärtner W, Potschka H.	BMC Neurosci. 2009 Mar 26;10:28.	BMC Neurosci. 2009	PubMed	citation	PMID:19323802	pubmed	19323802	create date:2009/03/28 | first author:Unkrüer B
Proteomic and functional analysis of NCS-1 binding proteins reveals novel signaling pathways required for inner ear development in zebrafish.	/pubmed/19320994	Petko JA, Kabbani N, Frey C, Woll M, Hickey K, Craig M, Canfield VA, Levenson R.	BMC Neurosci. 2009 Mar 25;10:27.	BMC Neurosci. 2009	PubMed	citation	PMID:19320994	pubmed	19320994	create date:2009/03/27 | first author:Petko JA
A mathematical model of aging-related and cortisol induced hippocampal dysfunction.	/pubmed/19320982	McAuley MT, Kenny RA, Kirkwood TB, Wilkinson DJ, Jones JJ, Miller VM.	BMC Neurosci. 2009 Mar 25;10:26.	BMC Neurosci. 2009	PubMed	citation	PMID:19320982	pubmed	19320982	create date:2009/03/27 | first author:McAuley MT
Interaction of Cupidin/Homer2 with two actin cytoskeletal regulators, Cdc42 small GTPase and Drebrin, in dendritic spines.	/pubmed/19309525	Shiraishi-Yamaguchi Y, Sato Y, Sakai R, Mizutani A, Knöpfel T, Mori N, Mikoshiba K, Furuichi T.	BMC Neurosci. 2009 Mar 24;10:25.	BMC Neurosci. 2009	PubMed	citation	PMID:19309525	pubmed	19309525	create date:2009/03/25 | first author:Shiraishi-Yamaguchi Y
Sexual differentiation of the zebra finch song system: potential roles for sex chromosome genes.	/pubmed/19309515	Tomaszycki ML, Peabody C, Replogle K, Clayton DF, Tempelman RJ, Wade J.	BMC Neurosci. 2009 Mar 23;10:24.	BMC Neurosci. 2009	PubMed	citation	PMID:19309515	pubmed	19309515	create date:2009/03/25 | first author:Tomaszycki ML
The effect of long-term unilateral deafness on the activation pattern in the auditory cortices of French-native speakers: influence of deafness side.	/pubmed/19309511	Hanss J, Veuillet E, Adjout K, Besle J, Collet L, Thai-Van H.	BMC Neurosci. 2009 Mar 23;10:23.	BMC Neurosci. 2009	PubMed	citation	PMID:19309511	pubmed	19309511	create date:2009/03/25 | first author:Hanss J
Brains swinging in concert: cortical phase synchronization while playing guitar.	/pubmed/19292892	Lindenberger U, Li SC, Gruber W, Müller V.	BMC Neurosci. 2009 Mar 17;10:22.	BMC Neurosci. 2009	PubMed	citation	PMID:19292892	pubmed	19292892	create date:2009/03/19 | first author:Lindenberger U
Statistical language learning in neonates revealed by event-related brain potentials.	/pubmed/19284661	Teinonen T, Fellman V, Näätänen R, Alku P, Huotilainen M.	BMC Neurosci. 2009 Mar 13;10:21.	BMC Neurosci. 2009	PubMed	citation	PMID:19284661	pubmed	19284661	create date:2009/03/17 | first author:Teinonen T
Voltage-gated sodium channels in taste bud cells.	/pubmed/19284629	Gao N, Lu M, Echeverri F, Laita B, Kalabat D, Williams ME, Hevezi P, Zlotnik A, Moyer BD.	BMC Neurosci. 2009 Mar 12;10:20.	BMC Neurosci. 2009	PubMed	citation	PMID:19284629	pubmed	19284629	create date:2009/03/17 | first author:Gao N
Effects of dietary Na+ deprivation on epithelial Na+ channel (ENaC), BDNF, and TrkB mRNA expression in the rat tongue.	/pubmed/19284620	Huang T, Stähler F.	BMC Neurosci. 2009 Mar 12;10:19.	BMC Neurosci. 2009	PubMed	citation	PMID:19284620	pubmed	19284620	create date:2009/03/17 | first author:Huang T
Developmental and neurochemical features of cholinergic neurons in the murine cerebral cortex.	/pubmed/19272148	Consonni S, Leone S, Becchetti A, Amadeo A.	BMC Neurosci. 2009 Mar 9;10:18.	BMC Neurosci. 2009	PubMed	citation	PMID:19272148	pubmed	19272148	create date:2009/03/11 | first author:Consonni S
Matrix metalloproteinase-7 facilitates immune access to the CNS in experimental autoimmune encephalomyelitis.	/pubmed/19267908	Buhler LA, Samara R, Guzman E, Wilson CL, Krizanac-Bengez L, Janigro D, Ethell DW.	BMC Neurosci. 2009 Mar 6;10:17.	BMC Neurosci. 2009	PubMed	citation	PMID:19267908	pubmed	19267908	create date:2009/03/10 | first author:Buhler LA
Neural differentiation potential of human bone marrow-derived mesenchymal stromal cells: misleading marker gene expression.	/pubmed/19257891	Montzka K, Lassonczyk N, Tschöke B, Neuss S, Führmann T, Franzen R, Smeets R, Brook GA, Wöltje M.	BMC Neurosci. 2009 Mar 3;10:16.	BMC Neurosci. 2009	PubMed	citation	PMID:19257891	pubmed	19257891	create date:2009/03/05 | first author:Montzka K
Perisylvian white matter connectivity in the human right hemisphere.	/pubmed/19257886	Gharabaghi A, Kunath F, Erb M, Saur R, Heckl S, Tatagiba M, Grodd W, Karnath HO.	BMC Neurosci. 2009 Mar 3;10:15.	BMC Neurosci. 2009	PubMed	citation	PMID:19257886	pubmed	19257886	create date:2009/03/05 | first author:Gharabaghi A
Proceedings of the 8th International Conference on Alzheimer's Disease Drug Discovery.October 15-16, 2007. New York City, New York, USA.	/pubmed/19241499	[No authors listed]	BMC Neurosci. 2008;9 Suppl 2:S1-16. No abstract available.	BMC Neurosci. 2008	PubMed	citation	PMID:19241499	pubmed	19241499	create date:2009/02/26
Orienting asymmetries and lateralized processing of sounds in humans.	/pubmed/19239700	Fischer J, Teufel C, Drolet M, Patzelt A, Rübsamen R, von Cramon DY, Schubotz RI.	BMC Neurosci. 2009 Feb 24;10:14.	BMC Neurosci. 2009	PubMed	citation	PMID:19239700	pubmed	19239700	create date:2009/02/26 | first author:Fischer J
The extracellular matrix controls gap junction protein expression and function in postnatal hippocampal neural progenitor cells.	/pubmed/19236721	Imbeault S, Gauvin LG, Toeg HD, Pettit A, Sorbara CD, Migahed L, DesRoches R, Menzies AS, Nishii K, Paul DL, Simon AM, Bennett SA.	BMC Neurosci. 2009 Feb 24;10:13.	BMC Neurosci. 2009	PubMed	citation	PMID:19236721	pubmed	19236721	create date:2009/02/25 | first author:Imbeault S
Title	URL	Description	Details	ShortDetails	Resource	Type	Identifiers	Db	EntrezUID	Properties
Genomic and biochemical approaches in the discovery of mechanisms for selective neuronal vulnerability to oxidative stress.	/pubmed/19228403	Wang X, Zaidi A, Pal R, Garrett AS, Braceras R, Chen XW, Michaelis ML, Michaelis EK.	BMC Neurosci. 2009 Feb 19;10:12.	BMC Neurosci. 2009	PubMed	citation	PMID:19228403	pubmed	19228403	create date:2009/02/21 | first author:Wang X
Abnormal resting-state cortical coupling in chronic tinnitus.	/pubmed/19228390	Schlee W, Hartmann T, Langguth B, Weisz N.	BMC Neurosci. 2009 Feb 19;10:11.	BMC Neurosci. 2009	PubMed	citation	PMID:19228390	pubmed	19228390	create date:2009/02/21 | first author:Schlee W
Neural mechanisms of interstimulus interval-dependent responses in the primary auditory cortex of awake cats.	/pubmed/19208233	Sakai M, Chimoto S, Qin L, Sato Y.	BMC Neurosci. 2009 Feb 10;10:10.	BMC Neurosci. 2009	PubMed	citation	PMID:19208233	pubmed	19208233	create date:2009/02/12 | first author:Sakai M
Are women better mindreaders? Sex differences in neural correlates of mentalizing detected with functional MRI.	/pubmed/19193204	Krach S, Blümel I, Marjoram D, Lataster T, Krabbendam L, Weber J, van Os J, Kircher T.	BMC Neurosci. 2009 Feb 4;10:9.	BMC Neurosci. 2009	PubMed	citation	PMID:19193204	pubmed	19193204	create date:2009/02/06 | first author:Krach S
Brain-derived neurotrophic factor modulation of Kv1.3 channel is disregulated by adaptor proteins Grb10 and nShc.	/pubmed/19166614	Colley BS, Cavallin MA, Biju K, Marks DR, Fadool DA.	BMC Neurosci. 2009 Jan 23;10:8.	BMC Neurosci. 2009	PubMed	citation	PMID:19166614	pubmed	19166614	create date:2009/01/27 | first author:Colley BS
Atorvastatin ameliorates cerebral vasospasm and early brain injury after subarachnoid hemorrhage and inhibits caspase-dependent apoptosis pathway.	/pubmed/19159448	Cheng G, Wei L, Zhi-Dan S, Shi-Guang Z, Xiang-Zhen L.	BMC Neurosci. 2009 Jan 21;10:7.	BMC Neurosci. 2009	PubMed	citation	PMID:19159448	pubmed	19159448	create date:2009/01/23 | first author:Cheng G
Restorative effect of endurance exercise on behavioral deficits in the chronic mouse model of Parkinson's disease with severe neurodegeneration.	/pubmed/19154608	Pothakos K, Kurz MJ, Lau YS.	BMC Neurosci. 2009 Jan 20;10:6.	BMC Neurosci. 2009	PubMed	citation	PMID:19154608	pubmed	19154608	create date:2009/01/22 | first author:Pothakos K
Statistical evaluation of methods for quantifying gene expression by autoradiography in histological sections.	/pubmed/19146702	Lazic SE.	BMC Neurosci. 2009 Jan 15;10:5.	BMC Neurosci. 2009	PubMed	citation	PMID:19146702	pubmed	19146702	create date:2009/01/17 | first author:Lazic SE
The relationship between magnetic and electrophysiological responses to complex tactile stimuli.	/pubmed/19146670	Zhu Z, Zumer JM, Lowenthal ME, Padberg J, Recanzone GH, Krubitzer LA, Nagarajan SS, Disbrow EA.	BMC Neurosci. 2009 Jan 15;10:4.	BMC Neurosci. 2009	PubMed	citation	PMID:19146670	pubmed	19146670	create date:2009/01/17 | first author:Zhu Z
The representation of the verb's argument structure as disclosed by fMRI.	/pubmed/19146655	Assadollahi R, Meinzer M, Flaisch T, Obleser J, Rockstroh B.	BMC Neurosci. 2009 Jan 15;10:3.	BMC Neurosci. 2009	PubMed	citation	PMID:19146655	pubmed	19146655	create date:2009/01/17 | first author:Assadollahi R
Lentivirus-mediated transgene delivery to the hippocampus reveals sub-field specific differences in expression.	/pubmed/19144149	van Hooijdonk LW, Ichwan M, Dijkmans TF, Schouten TG, de Backer MW, Adan RA, Verbeek FJ, Vreugdenhil E, Fitzsimons CP.	BMC Neurosci. 2009 Jan 13;10:2.	BMC Neurosci. 2009	PubMed	citation	PMID:19144149	pubmed	19144149	create date:2009/01/16 | first author:van Hooijdonk LW
Abstract of the Seventeenth Annual Computational Neuroscience Meeting: CNS*2008. Portland, Oregon, USA. July 19-20, 2008.	/pubmed/19128418	[No authors listed]	BMC Neurosci. 2008;9 Suppl 1:I1-P158. Epub 2008 Jul 11. No abstract available.	BMC Neurosci. 2008	PubMed	citation	PMID:19128418	pubmed	19128418	create date:2009/01/15
Frequency-specific modulation of population-level frequency tuning in human auditory cortex.	/pubmed/19126204	Okamoto H, Stracke H, Zwitserlood P, Roberts LE, Pantev C.	BMC Neurosci. 2009 Jan 6;10:1.	BMC Neurosci. 2009	PubMed	citation	PMID:19126204	pubmed	19126204	create date:2009/01/08 | first author:Okamoto H
Requirements for a lead compound to become a clinical candidate.	/pubmed/19091004	Hefti FF.	BMC Neurosci. 2008 Dec 10;9 Suppl 3:S7. Review.	BMC Neurosci. 2008	PubMed	citation	PMID:19091004	pubmed	19091004	create date:2009/01/06 | first author:Hefti FF
Intranasal administration of acetylcholinesterase inhibitors.	/pubmed/19091003	Costantino HR, Leonard AK, Brandt G, Johnson PH, Quay SC.	BMC Neurosci. 2008 Dec 10;9 Suppl 3:S6. Review.	BMC Neurosci. 2008	PubMed	citation	PMID:19091003	pubmed	19091003	create date:2009/01/06 | first author:Costantino HR
Intranasal delivery bypasses the blood-brain barrier to target therapeutic agents to the central nervous system and treat neurodegenerative disease.	/pubmed/19091002	Hanson LR, Frey WH 2nd.	BMC Neurosci. 2008 Dec 10;9 Suppl 3:S5. Review.	BMC Neurosci. 2008	PubMed	citation	PMID:19091002	pubmed	19091002	create date:2009/01/06 | first author:Hanson LR
Nanotechnology approaches to crossing the blood-brain barrier and drug delivery to the CNS.	/pubmed/19091001	Silva GA.	BMC Neurosci. 2008 Dec 10;9 Suppl 3:S4. Review.	BMC Neurosci. 2008	PubMed	citation	PMID:19091001	pubmed	19091001	create date:2009/01/06 | first author:Silva GA
NAP and D-SAL: neuroprotection against the beta amyloid peptide (1-42).	/pubmed/19091000	Gozes I, Divinski I, Piltzer I.	BMC Neurosci. 2008 Dec 10;9 Suppl 3:S3.	BMC Neurosci. 2008	PubMed	citation	PMID:19091000	pubmed	19091000	create date:2009/01/06 | first author:Gozes I
Developing drugs that can cross the blood-brain barrier: applications to Alzheimer's disease.	/pubmed/19090999	Banks WA.	BMC Neurosci. 2008 Dec 10;9 Suppl 3:S2. Review.	BMC Neurosci. 2008	PubMed	citation	PMID:19090999	pubmed	19090999	create date:2009/01/06 | first author:Banks WA
Risk in CNS drug discovery: focus on treatment of Alzheimer's disease.	/pubmed/19090998	Pritchard JF.	BMC Neurosci. 2008 Dec 10;9 Suppl 3:S1. Review.	BMC Neurosci. 2008	PubMed	citation	PMID:19090998	pubmed	19090998	create date:2009/01/06 | first author:Pritchard JF
Structure and regulation of MARK, a kinase involved in abnormal phosphorylation of Tau protein.	/pubmed/19090997	Timm T, Marx A, Panneerselvam S, Mandelkow E, Mandelkow EM.	BMC Neurosci. 2008 Dec 3;9 Suppl 2:S9. Review.	BMC Neurosci. 2008	PubMed	citation	PMID:19090997	pubmed	19090997	create date:2009/01/06 | first author:Timm T
NADPH oxidase as a therapeutic target in Alzheimer's disease.	/pubmed/19090996	Block ML.	BMC Neurosci. 2008 Dec 3;9 Suppl 2:S8. Review.	BMC Neurosci. 2008	PubMed	citation	PMID:19090996	pubmed	19090996	create date:2009/01/06 | first author:Block ML
Heat shock protein 90: translation from cancer to Alzheimer's disease treatment?	/pubmed/19090995	Luo W, Rodina A, Chiosis G.	BMC Neurosci. 2008 Dec 3;9 Suppl 2:S7. Review.	BMC Neurosci. 2008	PubMed	citation	PMID:19090995	pubmed	19090995	create date:2009/01/06 | first author:Luo W
Therapeutic potential of resveratrol in Alzheimer's disease.	/pubmed/19090994	Vingtdeux V, Dreses-Werringloer U, Zhao H, Davies P, Marambaud P.	BMC Neurosci. 2008 Dec 3;9 Suppl 2:S6. Review.	BMC Neurosci. 2008	PubMed	citation	PMID:19090994	pubmed	19090994	create date:2009/01/06 | first author:Vingtdeux V
Preventing beta-amyloid fibrillization and deposition: beta-sheet breakers and pathological chaperone inhibitors.	/pubmed/19090993	Wisniewski T, Sadowski M.	BMC Neurosci. 2008 Dec 3;9 Suppl 2:S5. Review.	BMC Neurosci. 2008	PubMed	citation	PMID:19090993	pubmed	19090993	create date:2009/01/06 | first author:Wisniewski T
Selective amyloid-beta lowering agents.	/pubmed/19090992	Wolfe MS.	BMC Neurosci. 2008 Dec 3;9 Suppl 2:S4. Review.	BMC Neurosci. 2008	PubMed	citation	PMID:19090992	pubmed	19090992	create date:2009/01/06 | first author:Wolfe MS
The potential of hematopoietic growth factors for treatment of Alzheimer's disease: a mini-review.	/pubmed/19090991	Sanchez-Ramos J, Song S, Cao C, Arendash G.	BMC Neurosci. 2008 Dec 3;9 Suppl 2:S3. Review.	BMC Neurosci. 2008	PubMed	citation	PMID:19090991	pubmed	19090991	create date:2009/01/06 | first author:Sanchez-Ramos J
Physiological and pathological aspects of Abeta in iron homeostasis via 5'UTR in the APP mRNA and the therapeutic use of iron-chelators.	/pubmed/19090990	Avramovich-Tirosh Y, Amit T, Bar-Am O, Weinreb O, Youdim MB.	BMC Neurosci. 2008 Dec 3;9 Suppl 2:S2. Review.	BMC Neurosci. 2008	PubMed	citation	PMID:19090990	pubmed	19090990	create date:2009/01/06 | first author:Avramovich-Tirosh Y
Hypometabolism as a therapeutic target in Alzheimer's disease.	/pubmed/19090989	Costantini LC, Barr LJ, Vogel JL, Henderson ST.	BMC Neurosci. 2008 Dec 3;9 Suppl 2:S16. Review.	BMC Neurosci. 2008	PubMed	citation	PMID:19090989	pubmed	19090989	create date:2009/01/06 | first author:Costantini LC
Cognitive-enhancing effects of angiotensin IV.	/pubmed/19090988	Gard PR.	BMC Neurosci. 2008 Dec 3;9 Suppl 2:S15. Review.	BMC Neurosci. 2008	PubMed	citation	PMID:19090988	pubmed	19090988	create date:2009/01/06 | first author:Gard PR
Development of cognitive enhancers based on inhibition of insulin-regulated aminopeptidase.	/pubmed/19090987	Chai SY, Yeatman HR, Parker MW, Ascher DB, Thompson PE, Mulvey HT, Albiston AL.	BMC Neurosci. 2008 Dec 3;9 Suppl 2:S14. Review.	BMC Neurosci. 2008	PubMed	citation	PMID:19090987	pubmed	19090987	create date:2009/01/06 | first author:Chai SY
Immune defects in Alzheimer's disease: new medications development.	/pubmed/19090986	Cashman JR, Ghirmai S, Abel KJ, Fiala M.	BMC Neurosci. 2008 Dec 3;9 Suppl 2:S13. Review.	BMC Neurosci. 2008	PubMed	citation	PMID:19090986	pubmed	19090986	create date:2009/01/06 | first author:Cashman JR
The p38alpha mitogen-activated protein kinase as a central nervous system drug discovery target.	/pubmed/19090985	Borders AS, de Almeida L, Van Eldik LJ, Watterson DM.	BMC Neurosci. 2008 Dec 3;9 Suppl 2:S12. Review.	BMC Neurosci. 2008	PubMed	citation	PMID:19090985	pubmed	19090985	create date:2009/01/06 | first author:Borders AS
Allopregnanolone-induced rise in intracellular calcium in embryonic hippocampal neurons parallels their proliferative potential.	/pubmed/19090984	Wang JM, Brinton RD.	BMC Neurosci. 2008 Dec 3;9 Suppl 2:S11.	BMC Neurosci. 2008	PubMed	citation	PMID:19090984	pubmed	19090984	create date:2009/01/06 | first author:Wang JM
Alternative splicing of exon 10 in the tau gene as a target for treatment of tauopathies.	/pubmed/19090983	Zhou J, Yu Q, Zou T.	BMC Neurosci. 2008 Dec 3;9 Suppl 2:S10. Review.	BMC Neurosci. 2008	PubMed	citation	PMID:19090983	pubmed	19090983	create date:2009/01/06 | first author:Zhou J
Small molecule activators of the Trk receptors for neuroprotection.	/pubmed/19090982	Webster NJ, Pirrung MC.	BMC Neurosci. 2008 Dec 3;9 Suppl 2:S1. Review.	BMC Neurosci. 2008	PubMed	citation	PMID:19090982	pubmed	19090982	create date:2009/01/06 | first author:Webster NJ
CLOCK expression identifies developing circadian oscillator neurons in the brains of Drosophila embryos.	/pubmed/19094242	Houl JH, Ng F, Taylor P, Hardin PE.	BMC Neurosci. 2008 Dec 18;9:119.	BMC Neurosci. 2008	PubMed	citation	PMID:19094242	pubmed	19094242	create date:2008/12/20 | first author:Houl JH
Human neural progenitors express functional lysophospholipid receptors that regulate cell growth and morphology.	/pubmed/19077254	Hurst JH, Mumaw J, Machacek DW, Sturkie C, Callihan P, Stice SL, Hooks SB.	BMC Neurosci. 2008 Dec 11;9:118.	BMC Neurosci. 2008	PubMed	citation	PMID:19077254	pubmed	19077254	create date:2008/12/17 | first author:Hurst JH
Intranasal delivery of transforming growth factor-beta1 in mice after stroke reduces infarct volume and increases neurogenesis in the subventricular zone.	/pubmed/19077183	Ma M, Ma Y, Yi X, Guo R, Zhu W, Fan X, Xu G, Frey WH 2nd, Liu X.	BMC Neurosci. 2008 Dec 10;9:117.	BMC Neurosci. 2008	PubMed	citation	PMID:19077183	pubmed	19077183	create date:2008/12/17 | first author:Ma M
A transition from unimodal to multimodal activations in four sensory modalities in humans: an electrophysiological study.	/pubmed/19061523	Tanaka E, Inui K, Kida T, Miyazaki T, Takeshima Y, Kakigi R.	BMC Neurosci. 2008 Dec 8;9:116.	BMC Neurosci. 2008	PubMed	citation	PMID:19061523	pubmed	19061523	create date:2008/12/09 | first author:Tanaka E
Is TrpM5 a reliable marker for chemosensory cells? Multiple types of microvillous cells in the main olfactory epithelium of mice.	/pubmed/19055837	Hansen A, Finger TE.	BMC Neurosci. 2008 Dec 4;9:115.	BMC Neurosci. 2008	PubMed	citation	PMID:19055837	pubmed	19055837	create date:2008/12/06 | first author:Hansen A
TRPM5-expressing microvillous cells in the main olfactory epithelium.	/pubmed/19025635	Lin W, Ezekwe EA Jr, Zhao Z, Liman ER, Restrepo D.	BMC Neurosci. 2008 Nov 24;9:114.	BMC Neurosci. 2008	PubMed	citation	PMID:19025635	pubmed	19025635	create date:2008/11/26 | first author:Lin W
Cone inputs to murine striate cortex.	/pubmed/19014590	Ekesten B, Gouras P.	BMC Neurosci. 2008 Nov 14;9:113.	BMC Neurosci. 2008	PubMed	citation	PMID:19014590	pubmed	19014590	create date:2008/11/19 | first author:Ekesten B
The Kv2.1 K+ channel targets to the axon initial segment of hippocampal and cortical neurons in culture and in situ.	/pubmed/19014551	Sarmiere PD, Weigle CM, Tamkun MM.	BMC Neurosci. 2008 Nov 13;9:112.	BMC Neurosci. 2008	PubMed	citation	PMID:19014551	pubmed	19014551	create date:2008/11/19 | first author:Sarmiere PD
Imaging the neural circuitry and chemical control of aggressive motivation.	/pubmed/19014547	Ferris CF, Stolberg T, Kulkarni P, Murugavel M, Blanchard R, Blanchard DC, Febo M, Brevard M, Simon NG.	BMC Neurosci. 2008 Nov 13;9:111.	BMC Neurosci. 2008	PubMed	citation	PMID:19014547	pubmed	19014547	create date:2008/11/19 | first author:Ferris CF
Expression of Galpha14 in sweet-transducing taste cells of the posterior tongue.	/pubmed/19014514	Tizzano M, Dvoryanchikov G, Barrows JK, Kim S, Chaudhari N, Finger TE.	BMC Neurosci. 2008 Nov 13;9:110.	BMC Neurosci. 2008	PubMed	citation	PMID:19014514	pubmed	19014514	create date:2008/11/19 | first author:Tizzano M
Long-term neprilysin gene transfer is associated with reduced levels of intracellular Abeta and behavioral improvement in APP transgenic mice.	/pubmed/19014502	Spencer B, Marr RA, Rockenstein E, Crews L, Adame A, Potkar R, Patrick C, Gage FH, Verma IM, Masliah E.	BMC Neurosci. 2008 Nov 12;9:109.	BMC Neurosci. 2008	PubMed	citation	PMID:19014502	pubmed	19014502	create date:2008/11/19 | first author:Spencer B
Polysialylated-neural cell adhesion molecule (PSA-NCAM) in the human trigeminal ganglion and brainstem at prenatal and adult ages.	/pubmed/18990213	Quartu M, Serra MP, Boi M, Ibba V, Melis T, Del Fiacco M.	BMC Neurosci. 2008 Nov 6;9:108.	BMC Neurosci. 2008	PubMed	citation	PMID:18990213	pubmed	18990213	create date:2008/11/08 | first author:Quartu M
Usefulness of event-related potentials in the assessment of mild cognitive impairment.	/pubmed/18986528	Papaliagkas V, Kimiskidis V, Tsolaki M, Anogianakis G.	BMC Neurosci. 2008 Nov 5;9:107.	BMC Neurosci. 2008	PubMed	citation	PMID:18986528	pubmed	18986528	create date:2008/11/07 | first author:Papaliagkas V
Phase-dependent preference of thermosensation and chemosensation during simultaneous presentation assay in Caenorhabditis elegans.	/pubmed/18976490	Adachi R, Osada H, Shingai R.	BMC Neurosci. 2008 Nov 1;9:106.	BMC Neurosci. 2008	PubMed	citation	PMID:18976490	pubmed	18976490	create date:2008/11/04 | first author:Adachi R
Title	URL	Description	Details	ShortDetails	Resource	Type	Identifiers	Db	EntrezUID	Properties
The role of the t-SNARE SNAP-25 in action potential-dependent calcium signaling and expression in GABAergic and glutamatergic neurons.	/pubmed/18959796	Tafoya LC, Shuttleworth CW, Yanagawa Y, Obata K, Wilson MC.	BMC Neurosci. 2008 Oct 29;9:105.	BMC Neurosci. 2008	PubMed	citation	PMID:18959796	pubmed	18959796	create date:2008/10/31 | first author:Tafoya LC
TDP-43 expression in mouse models of amyotrophic lateral sclerosis and spinal muscular atrophy.	/pubmed/18957104	Turner BJ, Bäumer D, Parkinson NJ, Scaber J, Ansorge O, Talbot K.	BMC Neurosci. 2008 Oct 28;9:104.	BMC Neurosci. 2008	PubMed	citation	PMID:18957104	pubmed	18957104	create date:2008/10/30 | first author:Turner BJ
Dual-hemisphere tDCS facilitates greater improvements for healthy subjects' non-dominant hand compared to uni-hemisphere stimulation.	/pubmed/18957075	Vines BW, Cerruti C, Schlaug G.	BMC Neurosci. 2008 Oct 28;9:103.	BMC Neurosci. 2008	PubMed	citation	PMID:18957075	pubmed	18957075	create date:2008/10/30 | first author:Vines BW
Left inferior frontal gyrus is critical for response inhibition.	/pubmed/18939997	Swick D, Ashley V, Turken AU.	BMC Neurosci. 2008 Oct 21;9:102.	BMC Neurosci. 2008	PubMed	citation	PMID:18939997	pubmed	18939997	create date:2008/10/23 | first author:Swick D
Synergistic effect of CART (cocaine- and amphetamine-regulated transcript) peptide and cholecystokinin on food intake regulation in lean mice.	/pubmed/18939974	Maletínská L, Maixnerová J, Matysková R, Haugvicová R, Pirník Z, Kiss A, Zelezná B.	BMC Neurosci. 2008 Oct 21;9:101.	BMC Neurosci. 2008	PubMed	citation	PMID:18939974	pubmed	18939974	create date:2008/10/23 | first author:Maletínská L
Anaesthesia generates neuronal insulin resistance by inducing hypothermia.	/pubmed/18844978	Holscher C, van Aalten L, Sutherland C.	BMC Neurosci. 2008 Oct 9;9:100.	BMC Neurosci. 2008	PubMed	citation	PMID:18844978	pubmed	18844978	create date:2008/10/11 | first author:Holscher C
Amphetamine and pseudoephedrine cross-tolerance measured by c-Fos protein expression in brains of chronically treated rats.	/pubmed/18834549	Ruksee N, Tongjaroenbuangam W, Casalotti SO, Govitrapong P.	BMC Neurosci. 2008 Oct 6;9:99.	BMC Neurosci. 2008	PubMed	citation	PMID:18834549	pubmed	18834549	create date:2008/10/07 | first author:Ruksee N
Parametric study of EEG sensitivity to phase noise during face processing.	/pubmed/18834518	Rousselet GA, Pernet CR, Bennett PJ, Sekuler AB.	BMC Neurosci. 2008 Oct 3;9:98.	BMC Neurosci. 2008	PubMed	citation	PMID:18834518	pubmed	18834518	create date:2008/10/07 | first author:Rousselet GA
The Adhesion GPCR GPR125 is specifically expressed in the choroid plexus and is upregulated following brain injury.	/pubmed/18834514	Pickering C, Hägglund M, Szmydynger-Chodobska J, Marques F, Palha JA, Waller L, Chodobski A, Fredriksson R, Lagerström MC, Schiöth HB.	BMC Neurosci. 2008 Oct 3;9:97.	BMC Neurosci. 2008	PubMed	citation	PMID:18834514	pubmed	18834514	create date:2008/10/07 | first author:Pickering C
Transsynaptic transport of wheat germ agglutinin expressed in a subset of type II taste cells of transgenic mice.	/pubmed/18831764	Damak S, Mosinger B, Margolskee RF.	BMC Neurosci. 2008 Oct 2;9:96.	BMC Neurosci. 2008	PubMed	citation	PMID:18831764	pubmed	18831764	create date:2008/10/04 | first author:Damak S
Rhythm generation by the pre-Bötzinger complex in medullary slice and island preparations: effects of adenosine A(1) receptor activation.	/pubmed/18826652	Vandam RJ, Shields EJ, Kelty JD.	BMC Neurosci. 2008 Oct 1;9:95.	BMC Neurosci. 2008	PubMed	citation	PMID:18826652	pubmed	18826652	create date:2008/10/02 | first author:Vandam RJ
Decrease in excitatory neurons, astrocytes and proliferating progenitors in the cerebral cortex of mice lacking exon 3 from the Fgf2 gene.	/pubmed/18826624	Chen K, Ohkubo Y, Shin D, Doetschman T, Sanford LP, Li H, Vaccarino FM.	BMC Neurosci. 2008 Sep 30;9:94.	BMC Neurosci. 2008	PubMed	citation	PMID:18826624	pubmed	18826624	create date:2008/10/02 | first author:Chen K
Bioinformatic and statistical analysis of the optic nerve head in a primate model of ocular hypertension.	/pubmed/18822132	Kompass KS, Agapova OA, Li W, Kaufman PL, Rasmussen CA, Hernandez MR.	BMC Neurosci. 2008 Sep 26;9:93.	BMC Neurosci. 2008	PubMed	citation	PMID:18822132	pubmed	18822132	create date:2008/09/30 | first author:Kompass KS
Differential regulation of wild-type and mutant alpha-synuclein binding to synaptic membranes by cytosolic factors.	/pubmed/18808659	Wislet-Gendebien S, Visanji NP, Whitehead SN, Marsilio D, Hou W, Figeys D, Fraser PE, Bennett SA, Tandon A.	BMC Neurosci. 2008 Sep 22;9:92.	BMC Neurosci. 2008	PubMed	citation	PMID:18808659	pubmed	18808659	create date:2008/09/24 | first author:Wislet-Gendebien S
Neuronal hypoxia in vitro: investigation of therapeutic principles of HUCB-MNC and CD133+ stem cells.	/pubmed/18803816	Reich DM, Hau S, Stahl T, Scholz M, Naumann W, Emmrich F, Boltze J, Kamprad M.	BMC Neurosci. 2008 Sep 19;9:91.	BMC Neurosci. 2008	PubMed	citation	PMID:18803816	pubmed	18803816	create date:2008/09/23 | first author:Reich DM
A large population of diverse neurons in the Drosophila central nervous system expresses short neuropeptide F, suggesting multiple distributed peptide functions.	/pubmed/18803813	Nässel DR, Enell LE, Santos JG, Wegener C, Johard HA.	BMC Neurosci. 2008 Sep 19;9:90.	BMC Neurosci. 2008	PubMed	citation	PMID:18803813	pubmed	18803813	create date:2008/09/23 | first author:Nässel DR
Distributed representations of the preparatory set" in the frontal oculomotor system: a TMS study."	/pubmed/18801205	Nagel M, Sprenger A, Lencer R, Kömpf D, Siebner H, Heide W.	BMC Neurosci. 2008 Sep 19;9:89.	BMC Neurosci. 2008	PubMed	citation	PMID:18801205	pubmed	18801205	create date:2008/09/20 | first author:Nagel M
Expression of ATF3 and axonal outgrowth are impaired after delayed nerve repair.	/pubmed/18801180	Saito H, Dahlin LB.	BMC Neurosci. 2008 Sep 18;9:88.	BMC Neurosci. 2008	PubMed	citation	PMID:18801180	pubmed	18801180	create date:2008/09/20 | first author:Saito H
Effects of the N-methyl-D-Aspartate receptor antagonist dextromethorphan on vibrotactile adaptation.	/pubmed/18796147	Folger SE, Tannan V, Zhang Z, Holden JK, Tommerdahl M.	BMC Neurosci. 2008 Sep 16;9:87.	BMC Neurosci. 2008	PubMed	citation	PMID:18796147	pubmed	18796147	create date:2008/09/18 | first author:Folger SE
Serum anticholinergic activity and cerebral cholinergic dysfunction: an EEG study in frail elderly with and without delirium.	/pubmed/18793418	Thomas C, Hestermann U, Kopitz J, Plaschke K, Oster P, Driessen M, Mundt C, Weisbrod M.	BMC Neurosci. 2008 Sep 15;9:86.	BMC Neurosci. 2008	PubMed	citation	PMID:18793418	pubmed	18793418	create date:2008/09/17 | first author:Thomas C
Enhanced expressions of microvascular smooth muscle receptors after focal cerebral ischemia occur via the MAPK MEK/ERK pathway.	/pubmed/18793415	Maddahi A, Edvinsson L.	BMC Neurosci. 2008 Sep 15;9:85.	BMC Neurosci. 2008	PubMed	citation	PMID:18793415	pubmed	18793415	create date:2008/09/17 | first author:Maddahi A
Detecting functional magnetic resonance imaging activation in white matter: interhemispheric transfer across the corpus callosum.	/pubmed/18789154	Mazerolle EL, D'Arcy RC, Beyea SD.	BMC Neurosci. 2008 Sep 12;9:84.	BMC Neurosci. 2008	PubMed	citation	PMID:18789154	pubmed	18789154	create date:2008/09/16 | first author:Mazerolle EL
MMP-28 as a regulator of myelination.	/pubmed/18778487	Werner SR, Dotzlaf JE, Smith RC.	BMC Neurosci. 2008 Sep 9;9:83.	BMC Neurosci. 2008	PubMed	citation	PMID:18778487	pubmed	18778487	create date:2008/09/10 | first author:Werner SR
The developmental pattern of stimulus and response interference in a color-object Stroop task: an ERP study.	/pubmed/18775060	Jongen EM, Jonkman LM.	BMC Neurosci. 2008 Sep 5;9:82.	BMC Neurosci. 2008	PubMed	citation	PMID:18775060	pubmed	18775060	create date:2008/09/09 | first author:Jongen EM
Detailed immunohistochemical characterization of temporal and spatial progression of Alzheimer's disease-related pathologies in male triple-transgenic mice.	/pubmed/18700006	Mastrangelo MA, Bowers WJ.	BMC Neurosci. 2008 Aug 12;9:81.	BMC Neurosci. 2008	PubMed	citation	PMID:18700006	pubmed	18700006	create date:2008/08/14 | first author:Mastrangelo MA
Differential expression of Cathepsin S and X in the spinal cord of a rat neuropathic pain model.	/pubmed/18700000	Leichsenring A, Bäcker I, Wendt W, Andriske M, Schmitz B, Stichel CC, Lübbert H.	BMC Neurosci. 2008 Aug 12;9:80.	BMC Neurosci. 2008	PubMed	citation	PMID:18700000	pubmed	18700000	create date:2008/08/14 | first author:Leichsenring A
Visuo-auditory interactions in the primary visual cortex of the behaving monkey: electrophysiological evidence.	/pubmed/18699988	Wang Y, Celebrini S, Trotter Y, Barone P.	BMC Neurosci. 2008 Aug 12;9:79.	BMC Neurosci. 2008	PubMed	citation	PMID:18699988	pubmed	18699988	create date:2008/08/14 | first author:Wang Y
Roles of PI3K and JAK pathways in viability of retinal ganglion cells after acute elevation of intraocular pressure in rats with different autoimmune backgrounds.	/pubmed/18691439	Huang Y, Li Z, Wang N, van Rooijen N, Cui Q.	BMC Neurosci. 2008 Aug 11;9:78.	BMC Neurosci. 2008	PubMed	citation	PMID:18691439	pubmed	18691439	create date:2008/08/12 | first author:Huang Y
Neurophysiological correlates of linearization in language production.	/pubmed/18681961	Habets B, Jansma BM, Münte TF.	BMC Neurosci. 2008 Aug 5;9:77.	BMC Neurosci. 2008	PubMed	citation	PMID:18681961	pubmed	18681961	create date:2008/08/07 | first author:Habets B
Temporal gene expression profiling reveals CEBPD as a candidate regulator of brain disease in prosaposin deficient mice.	/pubmed/18673548	Sun Y, Jia L, Williams MT, Zamzow M, Ran H, Quinn B, Aronow BJ, Vorhees CV, Witte DP, Grabowski GA.	BMC Neurosci. 2008 Aug 1;9:76.	BMC Neurosci. 2008	PubMed	citation	PMID:18673548	pubmed	18673548	create date:2008/08/05 | first author:Sun Y
Neuroprotective effects of edaravone-administration on 6-OHDA-treated dopaminergic neurons.	/pubmed/18671880	Yuan WJ, Yasuhara T, Shingo T, Muraoka K, Agari T, Kameda M, Uozumi T, Tajiri N, Morimoto T, Jing M, Baba T, Wang F, Leung H, Matsui T, Miyoshi Y, Date I.	BMC Neurosci. 2008 Aug 1;9:75.	BMC Neurosci. 2008	PubMed	citation	PMID:18671880	pubmed	18671880	create date:2008/08/02 | first author:Yuan WJ
Rgcs1, a dominant QTL that affects retinal ganglion cell death after optic nerve crush in mice.	/pubmed/18671875	Dietz JA, Li Y, Chung LM, Yandell BS, Schlamp CL, Nickells RW.	BMC Neurosci. 2008 Jul 31;9:74.	BMC Neurosci. 2008	PubMed	citation	PMID:18671875	pubmed	18671875	create date:2008/08/02 | first author:Dietz JA
Creatine kinase B deficient neurons exhibit an increased fraction of motile mitochondria.	/pubmed/18662381	Kuiper JW, Oerlemans FT, Fransen JA, Wieringa B.	BMC Neurosci. 2008 Jul 28;9:73.	BMC Neurosci. 2008	PubMed	citation	PMID:18662381	pubmed	18662381	create date:2008/07/30 | first author:Kuiper JW
Brain maps of Iowa gambling task.	/pubmed/18655719	Lin CH, Chiu YC, Cheng CM, Hsieh JC.	BMC Neurosci. 2008 Jul 26;9:72.	BMC Neurosci. 2008	PubMed	citation	PMID:18655719	pubmed	18655719	create date:2008/07/29 | first author:Lin CH
Laminin enhances the growth of human neural stem cells in defined culture media.	/pubmed/18651950	Hall PE, Lathia JD, Caldwell MA, Ffrench-Constant C.	BMC Neurosci. 2008 Jul 23;9:71.	BMC Neurosci. 2008	PubMed	citation	PMID:18651950	pubmed	18651950	create date:2008/07/25 | first author:Hall PE
The function of Shp2 tyrosine phosphatase in the dispersal of acetylcholine receptor clusters.	/pubmed/18647419	Qian YK, Chan AW, Madhavan R, Peng HB.	BMC Neurosci. 2008 Jul 23;9:70.	BMC Neurosci. 2008	PubMed	citation	PMID:18647419	pubmed	18647419	create date:2008/07/24 | first author:Qian YK
Representation of the verb's argument-structure in the human brain.	/pubmed/18644141	Assadollahi R, Rockstroh BS.	BMC Neurosci. 2008 Jul 21;9:69.	BMC Neurosci. 2008	PubMed	citation	PMID:18644141	pubmed	18644141	create date:2008/07/23 | first author:Assadollahi R
Analysis of spatial relationships in three dimensions: tools for the study of nerve cell patterning.	/pubmed/18644136	Eglen SJ, Lofgreen DD, Raven MA, Reese BE.	BMC Neurosci. 2008 Jul 21;9:68.	BMC Neurosci. 2008	PubMed	citation	PMID:18644136	pubmed	18644136	create date:2008/07/23 | first author:Eglen SJ
Expressions of glutathione S-transferase alpha, mu, and pi in brains of medically intractable epileptic patients.	/pubmed/18644106	Shang W, Liu WH, Zhao XH, Sun QJ, Bi JZ, Chi ZF.	BMC Neurosci. 2008 Jul 18;9:67.	BMC Neurosci. 2008	PubMed	citation	PMID:18644106	pubmed	18644106	create date:2008/07/23 | first author:Shang W
Identification of a set of genes showing regionally enriched expression in the mouse brain.	/pubmed/18625066	D'Souza CA, Chopra V, Varhol R, Xie YY, Bohacec S, Zhao Y, Lee LL, Bilenky M, Portales-Casamar E, He A, Wasserman WW, Goldowitz D, Marra MA, Holt RA, Simpson EM, Jones SJ.	BMC Neurosci. 2008 Jul 14;9:66.	BMC Neurosci. 2008	PubMed	citation	PMID:18625066	pubmed	18625066	create date:2008/07/16 | first author:D'Souza CA
The auditory cortex of the bat Phyllostomus discolor: Localization and organization of basic response properties.	/pubmed/18625034	Hoffmann S, Firzlaff U, Radtke-Schuller S, Schwellnus B, Schuller G.	BMC Neurosci. 2008 Jul 14;9:65.	BMC Neurosci. 2008	PubMed	citation	PMID:18625034	pubmed	18625034	create date:2008/07/16 | first author:Hoffmann S
Calcitonin gene-related peptide alters the firing rates of hypothalamic temperature sensitive and insensitive neurons.	/pubmed/18620579	Braasch DC, Deegan EM, Grimm ER, Griffin JD.	BMC Neurosci. 2008 Jul 11;9:64.	BMC Neurosci. 2008	PubMed	citation	PMID:18620579	pubmed	18620579	create date:2008/07/16 | first author:Braasch DC
Select cognitive deficits in vasoactive intestinal peptide deficient mice.	/pubmed/18616823	Chaudhury D, Loh DH, Dragich JM, Hagopian A, Colwell CS.	BMC Neurosci. 2008 Jul 10;9:63.	BMC Neurosci. 2008	PubMed	citation	PMID:18616823	pubmed	18616823	create date:2008/07/12 | first author:Chaudhury D
NF-kappaB activation is associated with homocysteine-induced injury in Neuro2a cells.	/pubmed/18606001	Ferlazzo N, Condello S, Currò M, Parisi G, Ientile R, Caccamo D.	BMC Neurosci. 2008 Jul 7;9:62.	BMC Neurosci. 2008	PubMed	citation	PMID:18606001	pubmed	18606001	create date:2008/07/09 | first author:Ferlazzo N
Time-dependent biphasic modulation of human BDNF by antidepressants in neuroblastoma cells.	/pubmed/18601743	Donnici L, Tiraboschi E, Tardito D, Musazzi L, Racagni G, Popoli M.	BMC Neurosci. 2008 Jul 5;9:61.	BMC Neurosci. 2008	PubMed	citation	PMID:18601743	pubmed	18601743	create date:2008/07/08 | first author:Donnici L
Synchrony between orientation-selective neurons is modulated during adaptation-induced plasticity in cat visual cortex.	/pubmed/18598368	Ghisovan N, Nemri A, Shumikhina S, Molotchnikoff S.	BMC Neurosci. 2008 Jul 3;9:60.	BMC Neurosci. 2008	PubMed	citation	PMID:18598368	pubmed	18598368	create date:2008/07/05 | first author:Ghisovan N
Sub region-specific modulation of synchronous neuronal burst firing after a kainic acid insult in organotypic hippocampal cultures.	/pubmed/18593482	Reid CA, Adams BE, Myers D, O'Brien TJ, Williams DA.	BMC Neurosci. 2008 Jul 2;9:59.	BMC Neurosci. 2008	PubMed	citation	PMID:18593482	pubmed	18593482	create date:2008/07/03 | first author:Reid CA
Brain architecture in the terrestrial hermit crab Coenobita clypeatus (Anomura, Coenobitidae), a crustacean with a good aerial sense of smell.	/pubmed/18590553	Harzsch S, Hansson BS.	BMC Neurosci. 2008 Jun 30;9:58.	BMC Neurosci. 2008	PubMed	citation	PMID:18590553	pubmed	18590553	create date:2008/07/02 | first author:Harzsch S
Elevated intracellular chloride level in albino visual cortex neurons is mediated by Na-K-Cl co-transporter.	/pubmed/18590550	Diykov D, Turchinovich A, Zoidl G, Hoffmann KP.	BMC Neurosci. 2008 Jun 30;9:57.	BMC Neurosci. 2008	PubMed	citation	PMID:18590550	pubmed	18590550	create date:2008/07/02 | first author:Diykov D
Neural markers of a greater female responsiveness to social stimuli.	/pubmed/18590546	Proverbio AM, Zani A, Adorni R.	BMC Neurosci. 2008 Jun 30;9:56.	BMC Neurosci. 2008	PubMed	citation	PMID:18590546	pubmed	18590546	create date:2008/07/02 | first author:Proverbio AM
Title	URL	Description	Details	ShortDetails	Resource	Type	Identifiers	Db	EntrezUID	Properties
Differences in the processing of anaphoric reference between closely related languages: neurophysiological evidence.	/pubmed/18588672	Lamers MJ, Jansma BM, Hammer A, Münte TF.	BMC Neurosci. 2008 Jun 27;9:55.	BMC Neurosci. 2008	PubMed	citation	PMID:18588672	pubmed	18588672	create date:2008/07/01 | first author:Lamers MJ
Apoptosis of supraoptic AVP neurons is involved in the development of central diabetes insipidus after hypophysectomy in rats.	/pubmed/18578860	Wang Y, Zhao C, Wang Z, Wang C, Feng W, Huang L, Zhang J, Qi S.	BMC Neurosci. 2008 Jun 25;9:54.	BMC Neurosci. 2008	PubMed	citation	PMID:18578860	pubmed	18578860	create date:2008/06/27 | first author:Wang Y
Thai lexical tone perception in native speakers of Thai, English and Mandarin Chinese: an event-related potentials training study.	/pubmed/18573210	Kaan E, Barkley CM, Bao M, Wayland R.	BMC Neurosci. 2008 Jun 23;9:53.	BMC Neurosci. 2008	PubMed	citation	PMID:18573210	pubmed	18573210	create date:2008/06/25 | first author:Kaan E
A naturally occurring omega current in a Kv3 family potassium channel from a platyhelminth.	/pubmed/18565223	Klassen TL, Spencer AN, Gallin WJ.	BMC Neurosci. 2008 Jun 19;9:52.	BMC Neurosci. 2008	PubMed	citation	PMID:18565223	pubmed	18565223	create date:2008/06/21 | first author:Klassen TL
Changes in corticospinal excitability and the direction of evoked movements during motor preparation: a TMS study.	/pubmed/18559096	van Elswijk G, Schot WD, Stegeman DF, Overeem S.	BMC Neurosci. 2008 Jun 17;9:51.	BMC Neurosci. 2008	PubMed	citation	PMID:18559096	pubmed	18559096	create date:2008/06/19 | first author:van Elswijk G
Comparison of slow and fast neocortical neuron migration using a new in vitro model.	/pubmed/18534012	Nichols AJ, Carney LH, Olson EC.	BMC Neurosci. 2008 Jun 5;9:50.	BMC Neurosci. 2008	PubMed	citation	PMID:18534012	pubmed	18534012	create date:2008/06/07 | first author:Nichols AJ
Comparison of time-dependent effects of (+)-methamphetamine or forced swim on monoamines, corticosterone, glucose, creatine, and creatinine in rats.	/pubmed/18513404	Herring NR, Schaefer TL, Tang PH, Skelton MR, Lucot JP, Gudelsky GA, Vorhees CV, Williams MT.	BMC Neurosci. 2008 May 30;9:49.	BMC Neurosci. 2008	PubMed	citation	PMID:18513404	pubmed	18513404	create date:2008/06/03 | first author:Herring NR
Unforgettable film music: the role of emotion in episodic long-term memory for music.	/pubmed/18505596	Eschrich S, Münte TF, Altenmüller EO.	BMC Neurosci. 2008 May 28;9:48.	BMC Neurosci. 2008	PubMed	citation	PMID:18505596	pubmed	18505596	create date:2008/05/29 | first author:Eschrich S
Homeostatic regulation of sleep in the white-crowned sparrow (Zonotrichia leucophrys gambelii).	/pubmed/18505569	Jones SG, Vyazovskiy VV, Cirelli C, Tononi G, Benca RM.	BMC Neurosci. 2008 May 27;9:47.	BMC Neurosci. 2008	PubMed	citation	PMID:18505569	pubmed	18505569	create date:2008/05/29 | first author:Jones SG
Carbenoxolone induced depression of rhythmogenesis in the pre-Bötzinger Complex.	/pubmed/18500991	Elsen FP, Shields EJ, Roe MT, Vandam RJ, Kelty JD.	BMC Neurosci. 2008 May 23;9:46.	BMC Neurosci. 2008	PubMed	citation	PMID:18500991	pubmed	18500991	create date:2008/05/27 | first author:Elsen FP
Spatial encoding in spinal sensorimotor circuits differs in different wild type mice strains.	/pubmed/18495020	Thelin J, Schouenborg J.	BMC Neurosci. 2008 May 21;9:45.	BMC Neurosci. 2008	PubMed	citation	PMID:18495020	pubmed	18495020	create date:2008/05/23 | first author:Thelin J
Amygdala and fusiform gyrus temporal dynamics: responses to negative facial expressions.	/pubmed/18474111	Britton JC, Shin LM, Barrett LF, Rauch SL, Wright CI.	BMC Neurosci. 2008 May 12;9:44.	BMC Neurosci. 2008	PubMed	citation	PMID:18474111	pubmed	18474111	create date:2008/05/14 | first author:Britton JC
Expression profile of the entire family of Adhesion G protein-coupled receptors in mouse and rat.	/pubmed/18445277	Haitina T, Olsson F, Stephansson O, Alsiö J, Roman E, Ebendal T, Schiöth HB, Fredriksson R.	BMC Neurosci. 2008 Apr 29;9:43.	BMC Neurosci. 2008	PubMed	citation	PMID:18445277	pubmed	18445277	create date:2008/05/01 | first author:Haitina T
Isolation of neuronal chromatin from brain tissue.	/pubmed/18442397	Jiang Y, Matevossian A, Huang HS, Straubhaar J, Akbarian S.	BMC Neurosci. 2008 Apr 28;9:42.	BMC Neurosci. 2008	PubMed	citation	PMID:18442397	pubmed	18442397	create date:2008/04/30 | first author:Jiang Y
Dysfunctional GABAergic inhibition in the prefrontal cortex leading to psychotic" hyperactivation."	/pubmed/18439259	Tanaka S.	BMC Neurosci. 2008 Apr 25;9:41.	BMC Neurosci. 2008	PubMed	citation	PMID:18439259	pubmed	18439259	create date:2008/04/29 | first author:Tanaka S
Identification of Tmem10/Opalin as a novel marker for oligodendrocytes using gene expression profiling.	/pubmed/18439243	Kippert A, Trajkovic K, Fitzner D, Opitz L, Simons M.	BMC Neurosci. 2008 Apr 25;9:40.	BMC Neurosci. 2008	PubMed	citation	PMID:18439243	pubmed	18439243	create date:2008/04/29 | first author:Kippert A
Extensive neuroadaptive changes in cortical gene-transcript expressions of the glutamate system in response to repeated intermittent MDMA administration in adolescent rats.	/pubmed/18419818	Kindlundh-Högberg AM, Blomqvist A, Malki R, Schiöth HB.	BMC Neurosci. 2008 Apr 17;9:39.	BMC Neurosci. 2008	PubMed	citation	PMID:18419818	pubmed	18419818	create date:2008/04/19 | first author:Kindlundh-Högberg AM
Elucidating a normal function of huntingtin by functional and microarray analysis of huntingtin-null mouse embryonic fibroblasts.	/pubmed/18412970	Zhang H, Das S, Li QZ, Dragatsis I, Repa J, Zeitlin S, Hajnóczky G, Bezprozvanny I.	BMC Neurosci. 2008 Apr 15;9:38.	BMC Neurosci. 2008	PubMed	citation	PMID:18412970	pubmed	18412970	create date:2008/04/17 | first author:Zhang H
Enhanced nigrostriatal neuron-specific, long-term expression by using neural-specific promoters in combination with targeted gene transfer by modified helper virus-free HSV-1 vector particles.	/pubmed/18402684	Cao H, Zhang GR, Wang X, Kong L, Geller AI.	BMC Neurosci. 2008 Apr 10;9:37.	BMC Neurosci. 2008	PubMed	citation	PMID:18402684	pubmed	18402684	create date:2008/04/12 | first author:Cao H
Protein fingerprints of cultured CA3-CA1 hippocampal neurons: comparative analysis of the distribution of synaptosomal and cytosolic proteins.	/pubmed/18402664	Corti V, Sanchez-Ruiz Y, Piccoli G, Bergamaschi A, Cannistraci CV, Pattini L, Cerutti S, Bachi A, Alessio M, Malgaroli A.	BMC Neurosci. 2008 Apr 10;9:36.	BMC Neurosci. 2008	PubMed	citation	PMID:18402664	pubmed	18402664	create date:2008/04/12 | first author:Corti V
Non-cell autonomous impairment of oligodendrocyte differentiation precedes CNS degeneration in the Zitter rat: implications of macrophage/microglial activation in the pathogenesis.	/pubmed/18394170	Sakakibara S, Nakadate K, Ookawara S, Ueda S.	BMC Neurosci. 2008 Apr 5;9:35.	BMC Neurosci. 2008	PubMed	citation	PMID:18394170	pubmed	18394170	create date:2008/04/09 | first author:Sakakibara S
Wheel running from a juvenile age delays onset of specific motor deficits but does not alter protein aggregate density in a mouse model of Huntington's disease.	/pubmed/18380890	van Dellen A, Cordery PM, Spires TL, Blakemore C, Hannan AJ.	BMC Neurosci. 2008 Apr 1;9:34.	BMC Neurosci. 2008	PubMed	citation	PMID:18380890	pubmed	18380890	create date:2008/04/03 | first author:van Dellen A
Internal and external information in error processing.	/pubmed/18366727	Heldmann M, Rüsseler J, Münte TF.	BMC Neurosci. 2008 Mar 25;9:33.	BMC Neurosci. 2008	PubMed	citation	PMID:18366727	pubmed	18366727	create date:2008/03/28 | first author:Heldmann M
Persistent changes in spinal cord gene expression after recovery from inflammatory hyperalgesia: a preliminary study on pain memory.	/pubmed/18366630	Yukhananov R, Kissin I.	BMC Neurosci. 2008 Mar 13;9:32.	BMC Neurosci. 2008	PubMed	citation	PMID:18366630	pubmed	18366630	create date:2008/03/28 | first author:Yukhananov R
Human in vitro reporter model of neuronal development and early differentiation processes.	/pubmed/18312642	Couillard-Despres S, Quehl E, Altendorfer K, Karl C, Ploetz S, Bogdahn U, Winkler J, Aigner L.	BMC Neurosci. 2008 Feb 29;9:31.	BMC Neurosci. 2008	PubMed	citation	PMID:18312642	pubmed	18312642	create date:2008/03/04 | first author:Couillard-Despres S
Evidence for neuroprotective properties of human umbilical cord blood cells after neuronal hypoxia in vitro.	/pubmed/18312640	Hau S, Reich DM, Scholz M, Naumann W, Emmrich F, Kamprad M, Boltze J.	BMC Neurosci. 2008 Feb 29;9:30.	BMC Neurosci. 2008	PubMed	citation	PMID:18312640	pubmed	18312640	create date:2008/03/04 | first author:Hau S
Plasmalemmal vesicle associated protein-1 (PV-1) is a marker of blood-brain barrier disruption in rodent models.	/pubmed/18302779	Shue EH, Carson-Walter EB, Liu Y, Winans BN, Ali ZS, Chen J, Walter KA.	BMC Neurosci. 2008 Feb 26;9:29.	BMC Neurosci. 2008	PubMed	citation	PMID:18302779	pubmed	18302779	create date:2008/02/28 | first author:Shue EH
Development of transgenic rats producing human beta-amyloid precursor protein as a model for Alzheimer's disease: transgene and endogenous APP genes are regulated tissue-specifically.	/pubmed/18302776	Agca C, Fritz JJ, Walker LC, Levey AI, Chan AW, Lah JJ, Agca Y.	BMC Neurosci. 2008 Feb 26;9:28.	BMC Neurosci. 2008	PubMed	citation	PMID:18302776	pubmed	18302776	create date:2008/02/28 | first author:Agca C
Alterations in the Notch4 pathway in cerebral endothelial cells by the HIV aspartyl protease inhibitor, nelfinavir.	/pubmed/18302767	Grigorian A, Hurford R, Chao Y, Patrick C, Langford TD.	BMC Neurosci. 2008 Feb 26;9:27.	BMC Neurosci. 2008	PubMed	citation	PMID:18302767	pubmed	18302767	create date:2008/02/28 | first author:Grigorian A
The type III neurofilament peripherin is expressed in the tuberomammillary neurons of the mouse.	/pubmed/18294400	Eriksson KS, Zhang S, Lin L, Larivière RC, Julien JP, Mignot E.	BMC Neurosci. 2008 Feb 24;9:26.	BMC Neurosci. 2008	PubMed	citation	PMID:18294400	pubmed	18294400	create date:2008/02/26 | first author:Eriksson KS
Successful adjuvant-free vaccination of BALB/c mice with mutated amyloid beta peptides.	/pubmed/18282292	Cao C, Lin X, Wahi MM, Jackson EA, Potter H Jr.	BMC Neurosci. 2008 Feb 18;9:25.	BMC Neurosci. 2008	PubMed	citation	PMID:18282292	pubmed	18282292	create date:2008/02/20 | first author:Cao C
Secreted factors from olfactory mucosa cells expanded as free-floating spheres increase neurogenesis in olfactory bulb neurosphere cultures.	/pubmed/18282276	Barraud P, He X, Caldwell MA, Franklin RJ.	BMC Neurosci. 2008 Feb 18;9:24.	BMC Neurosci. 2008	PubMed	citation	PMID:18282276	pubmed	18282276	create date:2008/02/20 | first author:Barraud P
Beneficial effects of word final stress in segmenting a new language: evidence from ERPs.	/pubmed/18282274	Cunillera T, Gomila A, Rodríguez-Fornells A.	BMC Neurosci. 2008 Feb 18;9:23.	BMC Neurosci. 2008	PubMed	citation	PMID:18282274	pubmed	18282274	create date:2008/02/20 | first author:Cunillera T
Peripheral injection of human umbilical cord blood stimulates neurogenesis in the aged rat brain.	/pubmed/18275610	Bachstetter AD, Pabon MM, Cole MJ, Hudson CE, Sanberg PR, Willing AE, Bickford PC, Gemma C.	BMC Neurosci. 2008 Feb 14;9:22.	BMC Neurosci. 2008	PubMed	citation	PMID:18275610	pubmed	18275610	create date:2008/02/16 | first author:Bachstetter AD
Neurospheres from rat adipose-derived stem cells could be induced into functional Schwann cell-like cells in vitro.	/pubmed/18269732	Xu Y, Liu Z, Liu L, Zhao C, Xiong F, Zhou C, Li Y, Shan Y, Peng F, Zhang C.	BMC Neurosci. 2008 Feb 12;9:21.	BMC Neurosci. 2008	PubMed	citation	PMID:18269732	pubmed	18269732	create date:2008/02/14 | first author:Xu Y
Phonological processing of ignored distractor pictures, an fMRI investigation.	/pubmed/18267005	Bles M, Jansma BM.	BMC Neurosci. 2008 Feb 11;9:20.	BMC Neurosci. 2008	PubMed	citation	PMID:18267005	pubmed	18267005	create date:2008/02/13 | first author:Bles M
Detrimental effects of tropisetron on permanent ischemic stroke in the rat.	/pubmed/18254974	Candelario-Jalil E, Muñoz E, Fiebich BL.	BMC Neurosci. 2008 Feb 6;9:19.	BMC Neurosci. 2008	PubMed	citation	PMID:18254974	pubmed	18254974	create date:2008/02/08 | first author:Candelario-Jalil E
Electrophysiological correlates of selective attention: a lifespan comparison.	/pubmed/18237433	Mueller V, Brehmer Y, von Oertzen T, Li SC, Lindenberger U.	BMC Neurosci. 2008 Jan 31;9:18.	BMC Neurosci. 2008	PubMed	citation	PMID:18237433	pubmed	18237433	create date:2008/02/02 | first author:Mueller V
Dimerization of the transmembrane domain of amyloid precursor proteins and familial Alzheimer's disease mutants.	/pubmed/18234110	Gorman PM, Kim S, Guo M, Melnyk RA, McLaurin J, Fraser PE, Bowie JU, Chakrabartty A.	BMC Neurosci. 2008 Jan 30;9:17.	BMC Neurosci. 2008	PubMed	citation	PMID:18234110	pubmed	18234110	create date:2008/02/01 | first author:Gorman PM
The pedunculopontine tegmental nucleus and the nucleus basalis magnocellularis: do both have a role in sustained attention?	/pubmed/18234074	Rostron CL, Farquhar MJ, Latimer MP, Winn P.	BMC Neurosci. 2008 Jan 30;9:16.	BMC Neurosci. 2008	PubMed	citation	PMID:18234074	pubmed	18234074	create date:2008/02/01 | first author:Rostron CL
Potential identity of multi-potential cancer stem-like subpopulation after radiation of cultured brain glioma.	/pubmed/18230189	Kang MK, Hur BI, Ko MH, Kim CH, Cha SH, Kang SK.	BMC Neurosci. 2008 Jan 30;9:15.	BMC Neurosci. 2008	PubMed	citation	PMID:18230189	pubmed	18230189	create date:2008/01/31 | first author:Kang MK
Discordant localization of WFA reactivity and brevican/ADAMTS-derived fragment in rodent brain.	/pubmed/18221525	Ajmo JM, Eakin AK, Hamel MG, Gottschall PE.	BMC Neurosci. 2008 Jan 25;9:14.	BMC Neurosci. 2008	PubMed	citation	PMID:18221525	pubmed	18221525	create date:2008/01/29 | first author:Ajmo JM
Inhibition of apoptosis in neuronal cells infected with Chlamydophila (Chlamydia) pneumoniae.	/pubmed/18218130	Appelt DM, Roupas MR, Way DS, Bell MG, Albert EV, Hammond CJ, Balin BJ.	BMC Neurosci. 2008 Jan 24;9:13.	BMC Neurosci. 2008	PubMed	citation	PMID:18218130	pubmed	18218130	create date:2008/01/26 | first author:Appelt DM
Diverse antidepressants increase CDP-diacylglycerol production and phosphatidylinositide resynthesis in depression-relevant regions of the rat brain.	/pubmed/18218113	Tyeryar KR, Vongtau HO, Undieh AS.	BMC Neurosci. 2008 Jan 24;9:12.	BMC Neurosci. 2008	PubMed	citation	PMID:18218113	pubmed	18218113	create date:2008/01/26 | first author:Tyeryar KR
A quantitative method to assess extrasynaptic NMDA receptor function in the protective effect of synaptic activity against neurotoxicity.	/pubmed/18218077	Bengtson CP, Dick O, Bading H.	BMC Neurosci. 2008 Jan 24;9:11.	BMC Neurosci. 2008	PubMed	citation	PMID:18218077	pubmed	18218077	create date:2008/01/26 | first author:Bengtson CP
LV-pIN-KDEL: a novel lentiviral vector demonstrates the morphology, dynamics and continuity of the endoplasmic reticulum in live neurones.	/pubmed/18215281	Jones VC, McKeown L, Verkhratsky A, Jones OT.	BMC Neurosci. 2008 Jan 23;9:10.	BMC Neurosci. 2008	PubMed	citation	PMID:18215281	pubmed	18215281	create date:2008/01/25 | first author:Jones VC
Differential effects of tactile high- and low-frequency stimulation on tactile discrimination in human subjects.	/pubmed/18215277	Ragert P, Kalisch T, Bliem B, Franzkowiak S, Dinse HR.	BMC Neurosci. 2008 Jan 23;9:9.	BMC Neurosci. 2008	PubMed	citation	PMID:18215277	pubmed	18215277	create date:2008/01/25 | first author:Ragert P
Slow GABA(A) mediated synaptic transmission in rat visual cortex.	/pubmed/18199338	Sceniak MP, Maciver MB.	BMC Neurosci. 2008 Jan 16;9:8.	BMC Neurosci. 2008	PubMed	citation	PMID:18199338	pubmed	18199338	create date:2008/01/18 | first author:Sceniak MP
Protein expression differs between neural progenitor cells from the adult rat brain subventricular zone and olfactory bulb.	/pubmed/18197988	Maurer MH, Feldmann RE Jr, Bürgers HF, Kuschinsky W.	BMC Neurosci. 2008 Jan 16;9:7.	BMC Neurosci. 2008	PubMed	citation	PMID:18197988	pubmed	18197988	create date:2008/01/17 | first author:Maurer MH
Evolution of NMDA receptor cytoplasmic interaction domains: implications for organisation of synaptic signalling complexes.	/pubmed/18197970	Ryan TJ, Emes RD, Grant SG, Komiyama NH.	BMC Neurosci. 2008 Jan 15;9:6.	BMC Neurosci. 2008	PubMed	citation	PMID:18197970	pubmed	18197970	create date:2008/01/17 | first author:Ryan TJ
Title	URL	Description	Details	ShortDetails	Resource	Type	Identifiers	Db	EntrezUID	Properties
Anti-Nogo-A antibody treatment does not prevent cell body shrinkage in the motor cortex in adult monkeys subjected to unilateral cervical cord lesion.	/pubmed/18194520	Beaud ML, Schmidlin E, Wannier T, Freund P, Bloch J, Mir A, Schwab ME, Rouiller EM.	BMC Neurosci. 2008 Jan 14;9:5.	BMC Neurosci. 2008	PubMed	citation	PMID:18194520	pubmed	18194520	create date:2008/01/16 | first author:Beaud ML
Differential production of superoxide by neuronal mitochondria.	/pubmed/18182110	Hoegger MJ, Lieven CJ, Levin LA.	BMC Neurosci. 2008 Jan 8;9:4.	BMC Neurosci. 2008	PubMed	citation	PMID:18182110	pubmed	18182110	create date:2008/01/10 | first author:Hoegger MJ
Genetic analysis of posterior medial barrel subfield (PMBSF) size in somatosensory cortex (SI) in recombinant inbred strains of mice.	/pubmed/18179704	Jan TA, Lu L, Li CX, Williams RW, Waters RS.	BMC Neurosci. 2008 Jan 7;9:3.	BMC Neurosci. 2008	PubMed	citation	PMID:18179704	pubmed	18179704	create date:2008/01/09 | first author:Jan TA
A novel site of adult doublecortin expression: neuropeptide neurons within the suprachiasmatic nucleus circadian clock.	/pubmed/18177494	Geoghegan D, Carter DA.	BMC Neurosci. 2008 Jan 4;9:2.	BMC Neurosci. 2008	PubMed	citation	PMID:18177494	pubmed	18177494	create date:2008/01/08 | first author:Geoghegan D
Amiloride-sensitive channels in type I fungiform taste cells in mouse.	/pubmed/18171468	Vandenbeuch A, Clapp TR, Kinnamon SC.	BMC Neurosci. 2008 Jan 2;9:1.	BMC Neurosci. 2008	PubMed	citation	PMID:18171468	pubmed	18171468	create date:2008/01/04 | first author:Vandenbeuch A
N-methyl-D-aspartic acid (NMDA) in the nervous system of the amphioxus Branchiostoma lanceolatum.	/pubmed/18096065	D'Aniello S, Fisher GH, Topo E, Ferrandino G, Garcia-Fernàndez J, D'Aniello A.	BMC Neurosci. 2007 Dec 20;8:109.	BMC Neurosci. 2007	PubMed	citation	PMID:18096065	pubmed	18096065	create date:2007/12/22 | first author:D'Aniello S
Inducible nitric oxide synthase, Nos2, does not mediate optic neuropathy and retinopathy in the DBA/2J glaucoma model.	/pubmed/18093296	Libby RT, Howell GR, Pang IH, Savinova OV, Mehalow AK, Barter JW, Smith RS, Clark AF, John SW.	BMC Neurosci. 2007 Dec 19;8:108.	BMC Neurosci. 2007	PubMed	citation	PMID:18093296	pubmed	18093296	create date:2007/12/21 | first author:Libby RT
Prenatal stress and subsequent exposure to chronic mild stress influence dendritic spine density and morphology in the rat medial prefrontal cortex.	/pubmed/18093285	Michelsen KA, van den Hove DL, Schmitz C, Segers O, Prickaerts J, Steinbusch HW.	BMC Neurosci. 2007 Dec 19;8:107.	BMC Neurosci. 2007	PubMed	citation	PMID:18093285	pubmed	18093285	create date:2007/12/21 | first author:Michelsen KA
N-acetylcysteine prevents HIV gp 120-related damage of human cultured astrocytes: correlation with glutamine synthase dysfunction.	/pubmed/18062818	Visalli V, Muscoli C, Sacco I, Sculco F, Palma E, Costa N, Colica C, Rotiroti D, Mollace V.	BMC Neurosci. 2007 Dec 6;8:106.	BMC Neurosci. 2007	PubMed	citation	PMID:18062818	pubmed	18062818	create date:2007/12/08 | first author:Visalli V
Adeno-associated virus (AAV)-mediated suppression of Ca2+/calmodulin kinase IV activity in the nucleus accumbens modulates emotional behaviour in mice.	/pubmed/18053176	Schneider M, Spanagel R, Zhang SJ, Bading H, Klugmann M.	BMC Neurosci. 2007 Dec 3;8:105.	BMC Neurosci. 2007	PubMed	citation	PMID:18053176	pubmed	18053176	create date:2007/12/07 | first author:Schneider M
Regulation of nestin expression by thrombin and cell density in cultures of bone mesenchymal stem cells and radial glial cells.	/pubmed/18053121	Wautier F, Wislet-Gendebien S, Chanas G, Rogister B, Leprince P.	BMC Neurosci. 2007 Nov 30;8:104.	BMC Neurosci. 2007	PubMed	citation	PMID:18053121	pubmed	18053121	create date:2007/12/07 | first author:Wautier F
Projections from the posterolateral olfactory amygdala to the ventral striatum: neural basis for reinforcing properties of chemical stimuli.	/pubmed/18047654	Ubeda-Bañon I, Novejarque A, Mohedano-Moriano A, Pro-Sistiaga P, de la Rosa-Prieto C, Insausti R, Martinez-Garcia F, Lanuza E, Martinez-Marcos A.	BMC Neurosci. 2007 Nov 29;8:103.	BMC Neurosci. 2007	PubMed	citation	PMID:18047654	pubmed	18047654	create date:2007/12/01 | first author:Ubeda-Bañon I
Dynamic and redundant regulation of LRRK2 and LRRK1 expression.	/pubmed/18045479	Biskup S, Moore DJ, Rea A, Lorenz-Deperieux B, Coombes CE, Dawson VL, Dawson TM, West AB.	BMC Neurosci. 2007 Nov 28;8:102.	BMC Neurosci. 2007	PubMed	citation	PMID:18045479	pubmed	18045479	create date:2007/11/30 | first author:Biskup S
Corticomuscular synchronization with small and large dynamic force output.	/pubmed/18042289	Andrykiewicz A, Patino L, Naranjo JR, Witte M, Hepp-Reymond MC, Kristeva R.	BMC Neurosci. 2007 Nov 27;8:101.	BMC Neurosci. 2007	PubMed	citation	PMID:18042289	pubmed	18042289	create date:2007/11/29 | first author:Andrykiewicz A
Analysis of gene expression during neurite outgrowth and regeneration.	/pubmed/18036227	Szpara ML, Vranizan K, Tai YC, Goodman CS, Speed TP, Ngai J.	BMC Neurosci. 2007 Nov 23;8:100.	BMC Neurosci. 2007	PubMed	citation	PMID:18036227	pubmed	18036227	create date:2007/11/27 | first author:Szpara ML
Squalestatin alters the intracellular trafficking of a neurotoxic prion peptide.	/pubmed/18034899	Wilson R, Bate C, Boshuizen R, Williams A, Brewer J.	BMC Neurosci. 2007 Nov 22;8:99.	BMC Neurosci. 2007	PubMed	citation	PMID:18034899	pubmed	18034899	create date:2007/11/24 | first author:Wilson R
Identification of novel light-induced genes in the suprachiasmatic nucleus.	/pubmed/18021443	Porterfield VM, Piontkivska H, Mintz EM.	BMC Neurosci. 2007 Nov 19;8:98.	BMC Neurosci. 2007	PubMed	citation	PMID:18021443	pubmed	18021443	create date:2007/11/21 | first author:Porterfield VM
A SAGE-based screen for genes expressed in sub-populations of neurons in the mouse dorsal root ganglion.	/pubmed/18021428	Bourane S, Méchaly I, Venteo S, Garces A, Fichard A, Valmier J, Carroll P.	BMC Neurosci. 2007 Nov 19;8:97.	BMC Neurosci. 2007	PubMed	citation	PMID:18021428	pubmed	18021428	create date:2007/11/21 | first author:Bourane S
Posttraumatic secondary brain insults exacerbates neuronal injury by altering metabotropic glutamate receptors.	/pubmed/18021417	Fei Z, Zhang X, Bai HM, Jiang XF, Li X, Zhang W, Hu W.	BMC Neurosci. 2007 Nov 17;8:96.	BMC Neurosci. 2007	PubMed	citation	PMID:18021417	pubmed	18021417	create date:2007/11/21 | first author:Fei Z
Gene expression profiling in a mouse model of infantile neuronal ceroid lipofuscinosis reveals upregulation of immediate early genes and mediators of the inflammatory response.	/pubmed/18021406	Qiao X, Lu JY, Hofmann SL.	BMC Neurosci. 2007 Nov 16;8:95.	BMC Neurosci. 2007	PubMed	citation	PMID:18021406	pubmed	18021406	create date:2007/11/21 | first author:Qiao X
Age at developmental cortical injury differentially alters corpus callosum volume in the rat.	/pubmed/17997836	Threlkeld SW, Rosen GD, Fitch RH.	BMC Neurosci. 2007 Nov 12;8:94.	BMC Neurosci. 2007	PubMed	citation	PMID:17997836	pubmed	17997836	create date:2007/11/14 | first author:Threlkeld SW
A microarray study of gene and protein regulation in human and rat brain following middle cerebral artery occlusion.	/pubmed/17997827	Mitsios N, Saka M, Krupinski J, Pennucci R, Sanfeliu C, Wang Q, Rubio F, Gaffney J, Kumar P, Kumar S, Sullivan M, Slevin M.	BMC Neurosci. 2007 Nov 12;8:93.	BMC Neurosci. 2007	PubMed	citation	PMID:17997827	pubmed	17997827	create date:2007/11/14 | first author:Mitsios N
Adult neurogenesis and specific replacement of interneuron subtypes in the mouse main olfactory bulb.	/pubmed/17996088	Bagley J, LaRocca G, Jimenez DA, Urban NN.	BMC Neurosci. 2007 Nov 9;8:92.	BMC Neurosci. 2007	PubMed	citation	PMID:17996088	pubmed	17996088	create date:2007/11/13 | first author:Bagley J
Fast reproducible identification and large-scale databasing of individual functional cognitive networks.	/pubmed/17973998	Pinel P, Thirion B, Meriaux S, Jobert A, Serres J, Le Bihan D, Poline JB, Dehaene S.	BMC Neurosci. 2007 Oct 31;8:91.	BMC Neurosci. 2007	PubMed	citation	PMID:17973998	pubmed	17973998	create date:2007/11/02 | first author:Pinel P
The adhesion molecule Necl-3/SynCAM-2 localizes to myelinated axons, binds to oligodendrocytes and promotes cell adhesion.	/pubmed/17967169	Pellissier F, Gerber A, Bauer C, Ballivet M, Ossipow V.	BMC Neurosci. 2007 Oct 29;8:90.	BMC Neurosci. 2007	PubMed	citation	PMID:17967169	pubmed	17967169	create date:2007/10/31 | first author:Pellissier F
Great expectations: specific lexical anticipation influences the processing of spoken language.	/pubmed/17963486	Otten M, Nieuwland MS, Van Berkum JJ.	BMC Neurosci. 2007 Oct 26;8:89.	BMC Neurosci. 2007	PubMed	citation	PMID:17963486	pubmed	17963486	create date:2007/10/30 | first author:Otten M
The hematopoietic factor GM-CSF (granulocyte-macrophage colony-stimulating factor) promotes neuronal differentiation of adult neural stem cells in vitro.	/pubmed/17953750	Krüger C, Laage R, Pitzer C, Schäbitz WR, Schneider A.	BMC Neurosci. 2007 Oct 22;8:88.	BMC Neurosci. 2007	PubMed	citation	PMID:17953750	pubmed	17953750	create date:2007/10/24 | first author:Krüger C
A non-circadian role for clock-genes in sleep homeostasis: a strain comparison.	/pubmed/17945005	Franken P, Thomason R, Heller HC, O'Hara BF.	BMC Neurosci. 2007 Oct 18;8:87.	BMC Neurosci. 2007	PubMed	citation	PMID:17945005	pubmed	17945005	create date:2007/10/20 | first author:Franken P
Nemo: a computational tool for analyzing nematode locomotion.	/pubmed/17941975	Tsibidis GD, Tavernarakis N.	BMC Neurosci. 2007 Oct 17;8:86.	BMC Neurosci. 2007	PubMed	citation	PMID:17941975	pubmed	17941975	create date:2007/10/19 | first author:Tsibidis GD
The neural processing of taste.	/pubmed/17903281	Lemon CH, Katz DB.	BMC Neurosci. 2007 Sep 18;8 Suppl 3:S5. Review.	BMC Neurosci. 2007	PubMed	citation	PMID:17903281	pubmed	17903281	create date:2007/10/18 | first author:Lemon CH
Factors that regulate embryonic gustatory development.	/pubmed/17903280	Krimm RF.	BMC Neurosci. 2007 Sep 18;8 Suppl 3:S4. Review.	BMC Neurosci. 2007	PubMed	citation	PMID:17903280	pubmed	17903280	create date:2007/10/18 | first author:Krimm RF
Behavioral genetics and taste.	/pubmed/17903279	Boughter JD Jr, Bachmanov AA.	BMC Neurosci. 2007 Sep 18;8 Suppl 3:S3. Review.	BMC Neurosci. 2007	PubMed	citation	PMID:17903279	pubmed	17903279	create date:2007/10/18 | first author:Boughter JD Jr
Co-regulation of a large and rapidly evolving repertoire of odorant receptor genes.	/pubmed/17903278	Kambere MB, Lane RP.	BMC Neurosci. 2007 Sep 18;8 Suppl 3:S2. Review.	BMC Neurosci. 2007	PubMed	citation	PMID:17903278	pubmed	17903278	create date:2007/10/18 | first author:Kambere MB
The sense of smell, its signalling pathways, and the dichotomy of cilia and microvilli in olfactory sensory cells.	/pubmed/17903277	Elsaesser R, Paysan J.	BMC Neurosci. 2007 Sep 18;8 Suppl 3:S1. Review.	BMC Neurosci. 2007	PubMed	citation	PMID:17903277	pubmed	17903277	create date:2007/10/18 | first author:Elsaesser R
New insight into the role of the beta3 subunit of the GABAA-R in development, behavior, body weight regulation, and anesthesia revealed by conditional gene knockout.	/pubmed/17927825	Ferguson C, Hardy SL, Werner DF, Hileman SM, Delorey TM, Homanics GE.	BMC Neurosci. 2007 Oct 10;8:85.	BMC Neurosci. 2007	PubMed	citation	PMID:17927825	pubmed	17927825	create date:2007/10/12 | first author:Ferguson C
Mitochondrial respiratory chain is involved in insulin-stimulated hydrogen peroxide production and plays an integral role in insulin receptor autophosphorylation in neurons.	/pubmed/17919343	Storozhevykh TP, Senilova YE, Persiyantseva NA, Pinelis VG, Pomytkin IA.	BMC Neurosci. 2007 Oct 8;8:84.	BMC Neurosci. 2007	PubMed	citation	PMID:17919343	pubmed	17919343	create date:2007/10/09 | first author:Storozhevykh TP
Effects of affective picture viewing on postural control.	/pubmed/17916245	Stins JF, Beek PJ.	BMC Neurosci. 2007 Oct 4;8:83.	BMC Neurosci. 2007	PubMed	citation	PMID:17916245	pubmed	17916245	create date:2007/10/06 | first author:Stins JF
Interleukin-3 prevents neuronal death induced by amyloid peptide.	/pubmed/17915029	Zambrano A, Otth C, Mujica L, Concha II, Maccioni RB.	BMC Neurosci. 2007 Oct 3;8:82.	BMC Neurosci. 2007	PubMed	citation	PMID:17915029	pubmed	17915029	create date:2007/10/05 | first author:Zambrano A
Agmatine protects retinal ganglion cells from hypoxia-induced apoptosis in transformed rat retinal ganglion cell line.	/pubmed/17908330	Hong S, Lee JE, Kim CY, Seong GJ.	BMC Neurosci. 2007 Oct 2;8:81.	BMC Neurosci. 2007	PubMed	citation	PMID:17908330	pubmed	17908330	create date:2007/10/03 | first author:Hong S
Analysis of axonal regeneration in the central and peripheral nervous systems of the NG2-deficient mouse.	/pubmed/17900358	Hossain-Ibrahim MK, Rezajooi K, Stallcup WB, Lieberman AR, Anderson PN.	BMC Neurosci. 2007 Sep 27;8:80.	BMC Neurosci. 2007	PubMed	citation	PMID:17900358	pubmed	17900358	create date:2007/09/29 | first author:Hossain-Ibrahim MK
Dynamic remodelling of synapses can occur in the absence of the parent cell body.	/pubmed/17897464	Bettini NL, Moores TS, Baxter B, Deuchars J, Parson SH.	BMC Neurosci. 2007 Sep 26;8:79.	BMC Neurosci. 2007	PubMed	citation	PMID:17897464	pubmed	17897464	create date:2007/09/28 | first author:Bettini NL
The contribution of high frequencies to human brain activity underlying horizontal localization of natural spatial sounds.	/pubmed/17897443	Leino S, May PJ, Alku P, Liikkanen LA, Tiitinen H.	BMC Neurosci. 2007 Sep 26;8:78.	BMC Neurosci. 2007	PubMed	citation	PMID:17897443	pubmed	17897443	create date:2007/09/28 | first author:Leino S
Development of a universal measure of quadrupedal forelimb-hindlimb coordination using digital motion capture and computerised analysis.	/pubmed/17877823	Hamilton L, Franklin RJ, Jeffery ND.	BMC Neurosci. 2007 Sep 18;8:77.	BMC Neurosci. 2007	PubMed	citation	PMID:17877823	pubmed	17877823	create date:2007/09/20 | first author:Hamilton L
Chronologically overlapping occurrences of nicotine-induced anxiety- and depression-related behavioral symptoms: effects of anxiolytic and cannabinoid drugs.	/pubmed/17877812	Hayase T.	BMC Neurosci. 2007 Sep 18;8:76.	BMC Neurosci. 2007	PubMed	citation	PMID:17877812	pubmed	17877812	create date:2007/09/20 | first author:Hayase T
Pure phase-locking of beta/gamma oscillation contributes to the N30 frontal component of somatosensory evoked potentials.	/pubmed/17877800	Cheron G, Cebolla AM, De Saedeleer C, Bengoetxea A, Leurs F, Leroy A, Dan B.	BMC Neurosci. 2007 Sep 18;8:75.	BMC Neurosci. 2007	PubMed	citation	PMID:17877800	pubmed	17877800	create date:2007/09/20 | first author:Cheron G
Calponin is expressed by subpopulations of connective tissue cells but not olfactory ensheathing cells in the neonatal olfactory mucosa.	/pubmed/17877797	Tomé M, Siladzic E, Santos-Silva A, Barnett SC.	BMC Neurosci. 2007 Sep 18;8:74.	BMC Neurosci. 2007	PubMed	citation	PMID:17877797	pubmed	17877797	create date:2007/09/20 | first author:Tomé M
Calcium-sensitive regulation of monoamine oxidase-A contributes to the production of peroxyradicals in hippocampal cultures: implications for Alzheimer disease-related pathology.	/pubmed/17868476	Cao X, Wei Z, Gabriel GG, Li X, Mousseau DD.	BMC Neurosci. 2007 Sep 16;8:73.	BMC Neurosci. 2007	PubMed	citation	PMID:17868476	pubmed	17868476	create date:2007/09/18 | first author:Cao X
Molecular characterization and temporal expression profiling of presenilins in the developing porcine brain.	/pubmed/17854491	Madsen LB, Thomsen B, Larsen K, Bendixen C, Holm IE, Fredholm M, Jørgensen AL, Nielsen AL.	BMC Neurosci. 2007 Sep 13;8:72.	BMC Neurosci. 2007	PubMed	citation	PMID:17854491	pubmed	17854491	create date:2007/09/15 | first author:Madsen LB
The organizational effects of oxytocin on the central expression of estrogen receptor alpha and oxytocin in adulthood.	/pubmed/17825097	Kramer KM, Yoshida S, Papademetriou E, Cushing BS.	BMC Neurosci. 2007 Sep 7;8:71.	BMC Neurosci. 2007	PubMed	citation	PMID:17825097	pubmed	17825097	create date:2007/09/11 | first author:Kramer KM
Separate cortical stages in amodal completion revealed by functional magnetic resonance adaptation.	/pubmed/17764553	Weigelt S, Singer W, Muckli L.	BMC Neurosci. 2007 Aug 31;8:70.	BMC Neurosci. 2007	PubMed	citation	PMID:17764553	pubmed	17764553	create date:2007/09/04 | first author:Weigelt S
Title	URL	Description	Details	ShortDetails	Resource	Type	Identifiers	Db	EntrezUID	Properties
Glutamatergic alterations in the cortex of genetic absence epilepsy rats.	/pubmed/17725845	Touret M, Parrot S, Denoroy L, Belin MF, Didier-Bazes M.	BMC Neurosci. 2007 Aug 29;8:69.	BMC Neurosci. 2007	PubMed	citation	PMID:17725845	pubmed	17725845	create date:2007/08/30 | first author:Touret M
Temporal dynamics of selective attention and conflict resolution during cross-dimensional Go-NoGo decisions.	/pubmed/17705856	Kopp B, Tabeling S, Moschner C, Wessel K.	BMC Neurosci. 2007 Aug 17;8:68.	BMC Neurosci. 2007	PubMed	citation	PMID:17705856	pubmed	17705856	create date:2007/08/21 | first author:Kopp B
Identification of novel proteins affected by rotenone in mitochondria of dopaminergic cells.	/pubmed/17705834	Jin J, Davis J, Zhu D, Kashima DT, Leroueil M, Pan C, Montine KS, Zhang J.	BMC Neurosci. 2007 Aug 16;8:67.	BMC Neurosci. 2007	PubMed	citation	PMID:17705834	pubmed	17705834	create date:2007/08/21 | first author:Jin J
Activation of superior colliculi in humans during visual exploration.	/pubmed/17697355	Himmelbach M, Erb M, Karnath HO.	BMC Neurosci. 2007 Aug 14;8:66.	BMC Neurosci. 2007	PubMed	citation	PMID:17697355	pubmed	17697355	create date:2007/08/19 | first author:Himmelbach M
Exploratory behaviour in NO-dependent cyclase mutants of Drosophila shows defects in coincident neuronal signalling.	/pubmed/17683617	Tinette S, Zhang L, Garnier A, Engler G, Tares S, Robichon A.	BMC Neurosci. 2007 Aug 6;8:65.	BMC Neurosci. 2007	PubMed	citation	PMID:17683617	pubmed	17683617	create date:2007/08/09 | first author:Tinette S
Olfactory and solitary chemosensory cells: two different chemosensory systems in the nasal cavity of the American alligator, Alligator mississippiensis.	/pubmed/17683564	Hansen A.	BMC Neurosci. 2007 Aug 3;8:64.	BMC Neurosci. 2007	PubMed	citation	PMID:17683564	pubmed	17683564	create date:2007/08/09 | first author:Hansen A
Inducible gene inactivation in neurons of the adult mouse forebrain.	/pubmed/17683525	Erdmann G, Schütz G, Berger S.	BMC Neurosci. 2007 Aug 2;8:63.	BMC Neurosci. 2007	PubMed	citation	PMID:17683525	pubmed	17683525	create date:2007/08/09 | first author:Erdmann G
Functional oropharyngeal sensory disruption interferes with the cortical control of swallowing.	/pubmed/17678546	Teismann IK, Steinstraeter O, Stoeckigt K, Suntrup S, Wollbrink A, Pantev C, Dziewas R.	BMC Neurosci. 2007 Aug 2;8:62.	BMC Neurosci. 2007	PubMed	citation	PMID:17678546	pubmed	17678546	create date:2007/08/07 | first author:Teismann IK
Phenoxodiol protects against Cisplatin induced neurite toxicity in a PC-12 cell model.	/pubmed/17672914	Klein R, Brown D, Turnley AM.	BMC Neurosci. 2007 Aug 1;8:61.	BMC Neurosci. 2007	PubMed	citation	PMID:17672914	pubmed	17672914	create date:2007/08/04 | first author:Klein R
At clinically relevant concentrations the anaesthetic/amnesic thiopental but not the anticonvulsant phenobarbital interferes with hippocampal sharp wave-ripple complexes.	/pubmed/17672909	Papatheodoropoulos C, Sotiriou E, Kotzadimitriou D, Drimala P.	BMC Neurosci. 2007 Jul 31;8:60.	BMC Neurosci. 2007	PubMed	citation	PMID:17672909	pubmed	17672909	create date:2007/08/04 | first author:Papatheodoropoulos C
Transcriptional control in embryonic Drosophila midline guidance assessed through a whole genome approach.	/pubmed/17672901	Magalhães TR, Palmer J, Tomancak P, Pollard KS.	BMC Neurosci. 2007 Jul 31;8:59.	BMC Neurosci. 2007	PubMed	citation	PMID:17672901	pubmed	17672901	create date:2007/08/04 | first author:Magalhães TR
Differential effects of synchronous and asynchronous multifinger coactivation on human tactile performance.	/pubmed/17663778	Kalisch T, Tegenthoff M, Dinse HR.	BMC Neurosci. 2007 Jul 30;8:58.	BMC Neurosci. 2007	PubMed	citation	PMID:17663778	pubmed	17663778	create date:2007/08/01 | first author:Kalisch T
Calcium signals can freely cross the nuclear envelope in hippocampal neurons: somatic calcium increases generate nuclear calcium transients.	/pubmed/17663775	Eder A, Bading H.	BMC Neurosci. 2007 Jul 30;8:57.	BMC Neurosci. 2007	PubMed	citation	PMID:17663775	pubmed	17663775	create date:2007/08/01 | first author:Eder A
Sodium channel Nav1.6 accumulates at the site of infraorbital nerve injury.	/pubmed/17662136	Henry MA, Freking AR, Johnson LR, Levinson SR.	BMC Neurosci. 2007 Jul 27;8:56.	BMC Neurosci. 2007	PubMed	citation	PMID:17662136	pubmed	17662136	create date:2007/07/31 | first author:Henry MA
CNS*2007. Abstracts of the 16th Annual Computational Neuroscience Meeting, Toronto, Canada, 7-12 July 2007.	/pubmed/17634105	[No authors listed]	BMC Neurosci. 2007;8 Suppl 2:S1-P207. Epub 2007 Jul 6. No abstract available.	BMC Neurosci. 2007	PubMed	citation	PMID:17634105	pubmed	17634105	create date:2007/07/31
Role of NMDA receptor subtypes in different forms of NMDA-dependent synaptic plasticity.	/pubmed/17655746	Li R, Huang FS, Abbas AK, Wigström H.	BMC Neurosci. 2007 Jul 26;8:55.	BMC Neurosci. 2007	PubMed	citation	PMID:17655746	pubmed	17655746	create date:2007/07/28 | first author:Li R
Chronic administration of R-flurbiprofen attenuates learning impairments in transgenic amyloid precursor protein mice.	/pubmed/17650315	Kukar T, Prescott S, Eriksen JL, Holloway V, Murphy MP, Koo EH, Golde TE, Nicolle MM.	BMC Neurosci. 2007 Jul 24;8:54.	BMC Neurosci. 2007	PubMed	citation	PMID:17650315	pubmed	17650315	create date:2007/07/26 | first author:Kukar T
Region- or state-related differences in expression and activation of extracellular signal-regulated kinases (ERKs) in naïve and pain-experiencing rats.	/pubmed/17650295	Guo SW, Liu MG, Long YL, Ren LY, Lu ZM, Yu HY, Hou JF, Li H, Gao CY, Cui XY, An YY, Li J, Zhao LF, Chen J.	BMC Neurosci. 2007 Jul 24;8:53.	BMC Neurosci. 2007	PubMed	citation	PMID:17650295	pubmed	17650295	create date:2007/07/26 | first author:Guo SW
Semantic, syntactic, and phonological processing of written words in adult developmental dyslexic readers: an event-related brain potential study.	/pubmed/17640332	Rüsseler J, Becker P, Johannes S, Münte TF.	BMC Neurosci. 2007 Jul 17;8:52.	BMC Neurosci. 2007	PubMed	citation	PMID:17640332	pubmed	17640332	create date:2007/07/21 | first author:Rüsseler J
Characterisation of CART-containing neurons and cells in the porcine pancreas, gastro-intestinal tract, adrenal and thyroid glands.	/pubmed/17625001	Wierup N, Gunnarsdóttir A, Ekblad E, Sundler F.	BMC Neurosci. 2007 Jul 11;8:51.	BMC Neurosci. 2007	PubMed	citation	PMID:17625001	pubmed	17625001	create date:2007/07/13 | first author:Wierup N
Enhanced effect of microdystrophin gene transfection by HSV-VP22 mediated intercellular protein transport.	/pubmed/17617925	Xiong F, Xiao S, Yu M, Li W, Zheng H, Shang Y, Peng F, Zhao C, Zhou W, Chen H, Fang L, Chamberlain JS, Zhang C.	BMC Neurosci. 2007 Jul 8;8:50.	BMC Neurosci. 2007	PubMed	citation	PMID:17617925	pubmed	17617925	create date:2007/07/10 | first author:Xiong F
TRPM5, a taste-signaling transient receptor potential ion-channel, is a ubiquitous signaling component in chemosensory cells.	/pubmed/17610722	Kaske S, Krasteva G, König P, Kummer W, Hofmann T, Gudermann T, Chubanov V.	BMC Neurosci. 2007 Jul 4;8:49.	BMC Neurosci. 2007	PubMed	citation	PMID:17610722	pubmed	17610722	create date:2007/07/06 | first author:Kaske S
Functional MRI of working memory and selective attention in vibrotactile frequency discrimination.	/pubmed/17610721	Sörös P, Marmurek J, Tam F, Baker N, Staines WR, Graham SJ.	BMC Neurosci. 2007 Jul 4;8:48.	BMC Neurosci. 2007	PubMed	citation	PMID:17610721	pubmed	17610721	create date:2007/07/06 | first author:Sörös P
Modulatory effects of nitric oxide-active drugs on the anticonvulsant activity of lamotrigine in an experimental model of partial complex epilepsy in the rat.	/pubmed/17605830	Sardo P, Ferraro G.	BMC Neurosci. 2007 Jul 3;8:47.	BMC Neurosci. 2007	PubMed	citation	PMID:17605830	pubmed	17605830	create date:2007/07/04 | first author:Sardo P
Tyrosine phosphatases such as SHP-2 act in a balance with Src-family kinases in stabilization of postsynaptic clusters of acetylcholine receptors.	/pubmed/17605785	Camilleri AA, Willmann R, Sadasivam G, Lin S, Rüegg MA, Gesemann M, Fuhrer C.	BMC Neurosci. 2007 Jul 2;8:46.	BMC Neurosci. 2007	PubMed	citation	PMID:17605785	pubmed	17605785	create date:2007/07/04 | first author:Camilleri AA
Transcranial magnetic stimulation for the treatment of tinnitus: effects on cortical excitability.	/pubmed/17605764	Langguth B, Kleinjung T, Marienhagen J, Binder H, Sand PG, Hajak G, Eichhammer P.	BMC Neurosci. 2007 Jul 2;8:45.	BMC Neurosci. 2007	PubMed	citation	PMID:17605764	pubmed	17605764	create date:2007/07/04 | first author:Langguth B
Neurite outgrowth on a fibronectin isoform expressed during peripheral nerve regeneration is mediated by the interaction of paxillin with alpha4beta1 integrins.	/pubmed/17603879	Vogelezang M, Forster UB, Han J, Ginsberg MH, ffrench-Constant C.	BMC Neurosci. 2007 Jun 29;8:44.	BMC Neurosci. 2007	PubMed	citation	PMID:17603879	pubmed	17603879	create date:2007/07/03 | first author:Vogelezang M
Age-related declines in a two-day reference memory task are associated with changes in NMDA receptor subunits in mice.	/pubmed/17587455	Magnusson KR, Scruggs B, Zhao X, Hammersmark R.	BMC Neurosci. 2007 Jun 22;8:43.	BMC Neurosci. 2007	PubMed	citation	PMID:17587455	pubmed	17587455	create date:2007/06/26 | first author:Magnusson KR
Cocaine reward and locomotion stimulation in mice with reduced dopamine transporter expression.	/pubmed/17584943	Tilley MR, Cagniard B, Zhuang X, Han DD, Tiao N, Gu HH.	BMC Neurosci. 2007 Jun 21;8:42.	BMC Neurosci. 2007	PubMed	citation	PMID:17584943	pubmed	17584943	create date:2007/06/23 | first author:Tilley MR
Selective stimulation of catecholamine release from bovine adrenal chromaffin cells by an ionotropic purinergic receptor sensitive to 2-methylthio ATP.	/pubmed/17584495	Tomé AR, Castro E, Santos RM, Rosário LM.	BMC Neurosci. 2007 Jun 20;8:41.	BMC Neurosci. 2007	PubMed	citation	PMID:17584495	pubmed	17584495	create date:2007/06/23 | first author:Tomé AR
The development of descending projections from the brainstem to the spinal cord in the fetal sheep.	/pubmed/17577416	Stockx EM, Anderson CR, Murphy SM, Cooke IR, Berger PJ.	BMC Neurosci. 2007 Jun 18;8:40.	BMC Neurosci. 2007	PubMed	citation	PMID:17577416	pubmed	17577416	create date:2007/06/20 | first author:Stockx EM
Functional distribution of Ca2+-coupled P2 purinergic receptors among adrenergic and noradrenergic bovine adrenal chromaffin cells.	/pubmed/17570839	Tomé AR, Castro E, Santos RM, Rosário LM.	BMC Neurosci. 2007 Jun 14;8:39.	BMC Neurosci. 2007	PubMed	citation	PMID:17570839	pubmed	17570839	create date:2007/06/16 | first author:Tomé AR
Scale-invariance of receptive field properties in primary visual cortex.	/pubmed/17562009	Teichert T, Wachtler T, Michler F, Gail A, Eckhorn R.	BMC Neurosci. 2007 Jun 11;8:38.	BMC Neurosci. 2007	PubMed	citation	PMID:17562009	pubmed	17562009	create date:2007/06/15 | first author:Teichert T
Central administration of dipeptides, beta-alanyl-BCAAs, induces hyperactivity in chicks.	/pubmed/17537271	Tsuneyoshi Y, Tomonaga S, Asechi M, Morishita K, Denbow DM, Furuse M.	BMC Neurosci. 2007 May 31;8:37.	BMC Neurosci. 2007	PubMed	citation	PMID:17537271	pubmed	17537271	create date:2007/06/01 | first author:Tsuneyoshi Y
Differential development of neuronal physiological responsiveness in two human neural stem cell lines.	/pubmed/17531091	Donato R, Miljan EA, Hines SJ, Aouabdi S, Pollock K, Patel S, Edwards FA, Sinden JD.	BMC Neurosci. 2007 May 25;8:36.	BMC Neurosci. 2007	PubMed	citation	PMID:17531091	pubmed	17531091	create date:2007/05/29 | first author:Donato R
Metabolic compartmentalization in the human cortex and hippocampus: evidence for a cell- and region-specific localization of lactate dehydrogenase 5 and pyruvate dehydrogenase.	/pubmed/17521432	Laughton JD, Bittar P, Charnay Y, Pellerin L, Kovari E, Magistretti PJ, Bouras C.	BMC Neurosci. 2007 May 23;8:35.	BMC Neurosci. 2007	PubMed	citation	PMID:17521432	pubmed	17521432	create date:2007/05/25 | first author:Laughton JD
Reduced expression of TAC1, PENK and SOCS2 in Hcrtr-2 mutated narcoleptic dog brain.	/pubmed/17521418	Lindberg J, Saetre P, Nishino S, Mignot E, Jazin E.	BMC Neurosci. 2007 May 23;8:34.	BMC Neurosci. 2007	PubMed	citation	PMID:17521418	pubmed	17521418	create date:2007/05/25 | first author:Lindberg J
Asymmetric lateral inhibitory neural activity in the auditory system: a magnetoencephalographic study.	/pubmed/17509141	Okamoto H, Kakigi R, Gunji A, Pantev C.	BMC Neurosci. 2007 May 17;8:33.	BMC Neurosci. 2007	PubMed	citation	PMID:17509141	pubmed	17509141	create date:2007/05/19 | first author:Okamoto H
Extracellular ascorbate modulates glutamate dynamics: role of behavioral activation.	/pubmed/17506898	Sandstrom MI, Rebec GV.	BMC Neurosci. 2007 May 16;8:32.	BMC Neurosci. 2007	PubMed	citation	PMID:17506898	pubmed	17506898	create date:2007/05/18 | first author:Sandstrom MI
Human immunodeficiency virus type 1 efficiently binds to human fetal astrocytes and induces neuroinflammatory responses independent of infection.	/pubmed/17498309	Li J, Bentsman G, Potash MJ, Volsky DJ.	BMC Neurosci. 2007 May 12;8:31.	BMC Neurosci. 2007	PubMed	citation	PMID:17498309	pubmed	17498309	create date:2007/05/15 | first author:Li J
Sensitization of spinal cord nociceptive neurons with a conjugate of substance P and cholera toxin.	/pubmed/17493276	Caudle RM, Mannes AJ, Keller J, Perez FM, Suckow SK, Neubert JK.	BMC Neurosci. 2007 May 10;8:30.	BMC Neurosci. 2007	PubMed	citation	PMID:17493276	pubmed	17493276	create date:2007/05/12 | first author:Caudle RM
Requirement of aggregation propensity of Alzheimer amyloid peptides for neuronal cell surface binding.	/pubmed/17475015	Bateman DA, McLaurin J, Chakrabartty A.	BMC Neurosci. 2007 May 2;8:29.	BMC Neurosci. 2007	PubMed	citation	PMID:17475015	pubmed	17475015	create date:2007/05/04 | first author:Bateman DA
Neuronal expression of muskelin in the rodent central nervous system.	/pubmed/17474996	Tagnaouti N, Loebrich S, Heisler F, Pechmann Y, Fehr S, De Arcangelis A, Georges-Labouesse E, Adams JC, Kneussel M.	BMC Neurosci. 2007 May 2;8:28.	BMC Neurosci. 2007	PubMed	citation	PMID:17474996	pubmed	17474996	create date:2007/05/04 | first author:Tagnaouti N
From perception to action: phase-locked gamma oscillations correlate with reaction times in a speeded response task.	/pubmed/17439642	Fründ I, Busch NA, Schadow J, Körner U, Herrmann CS.	BMC Neurosci. 2007 Apr 17;8:27.	BMC Neurosci. 2007	PubMed	citation	PMID:17439642	pubmed	17439642	create date:2007/04/19 | first author:Fründ I
Annual Meeting of the Study Group Neurochemistry. International Conference of the Gesellschaft für Biochemie und Molekularbiologie 2006 (GBM 2006): molecular pathways in health and disease of the nervous system. Witten, Germany. September 28-30, 2006. Abstracts.	/pubmed/17433117	[No authors listed]	BMC Neurosci. 2007;8 Suppl 1:P1-37. Epub 2007 Mar 23. No abstract available.	BMC Neurosci. 2007	PubMed	citation	PMID:17433117	pubmed	17433117	create date:2007/04/17
Intracerebroventricular antisense knockdown of G alpha i2 results in ciliary stasis and ventricular dilatation in the rat.	/pubmed/17430589	Mönkkönen KS, Hakumäki JM, Hirst RA, Miettinen RA, O'Callaghan C, Männistö PT, Laitinen JT.	BMC Neurosci. 2007 Apr 12;8:26.	BMC Neurosci. 2007	PubMed	citation	PMID:17430589	pubmed	17430589	create date:2007/04/14 | first author:Mönkkönen KS
Alternative splicing variations in mouse CAPS2: differential expression and functional properties of splicing variants.	/pubmed/17428348	Sadakata T, Washida M, Furuichi T.	BMC Neurosci. 2007 Apr 12;8:25.	BMC Neurosci. 2007	PubMed	citation	PMID:17428348	pubmed	17428348	create date:2007/04/13 | first author:Sadakata T
The emergence of semantic categorization in early visual processing: ERP indices of animal vs. artifact recognition.	/pubmed/17411424	Proverbio AM, Del Zotto M, Zani A.	BMC Neurosci. 2007 Apr 5;8:24.	BMC Neurosci. 2007	PubMed	citation	PMID:17411424	pubmed	17411424	create date:2007/04/07 | first author:Proverbio AM
Modulation of quinpirole-induced compulsive-like behavior in rats by environmental changes: implications for OCD rituals and for exploration and navigation.	/pubmed/17386094	Zadicario P, Ronen S, Eilam D.	BMC Neurosci. 2007 Mar 26;8:23.	BMC Neurosci. 2007	PubMed	citation	PMID:17386094	pubmed	17386094	create date:2007/03/28 | first author:Zadicario P
Improvement of a low pH antigen-antibody dissociation procedure for ELISA measurement of circulating anti-Abeta antibodies.	/pubmed/17374155	Li Q, Gordon M, Cao C, Ugen KE, Morgan D.	BMC Neurosci. 2007 Mar 20;8:22.	BMC Neurosci. 2007	PubMed	citation	PMID:17374155	pubmed	17374155	create date:2007/03/22 | first author:Li Q
Title	URL	Description	Details	ShortDetails	Resource	Type	Identifiers	Db	EntrezUID	Properties
Spatiotemporal integration of tactile information in human somatosensory cortex.	/pubmed/17359544	Zhu Z, Disbrow EA, Zumer JM, McGonigle DJ, Nagarajan SS.	BMC Neurosci. 2007 Mar 14;8:21.	BMC Neurosci. 2007	PubMed	citation	PMID:17359544	pubmed	17359544	create date:2007/03/16 | first author:Zhu Z
A comparative genomics approach to identifying the plasticity transcriptome.	/pubmed/17355637	Pfenning AR, Schwartz R, Barth AL.	BMC Neurosci. 2007 Mar 13;8:20.	BMC Neurosci. 2007	PubMed	citation	PMID:17355637	pubmed	17355637	create date:2007/03/16 | first author:Pfenning AR
Dominant inheritance of retinal ganglion cell resistance to optic nerve crush in mice.	/pubmed/17338819	Li Y, Semaan SJ, Schlamp CL, Nickells RW.	BMC Neurosci. 2007 Mar 5;8:19.	BMC Neurosci. 2007	PubMed	citation	PMID:17338819	pubmed	17338819	create date:2007/03/07 | first author:Li Y
ERP evidence for different strategies in the processing of case markers in native speakers and non-native learners.	/pubmed/17331265	Mueller JL, Hirotani M, Friederici AD.	BMC Neurosci. 2007 Mar 2;8:18.	BMC Neurosci. 2007	PubMed	citation	PMID:17331265	pubmed	17331265	create date:2007/03/03 | first author:Mueller JL
Altered maternal profiles in corticotropin-releasing factor receptor 1 deficient mice.	/pubmed/17331244	Gammie SC, Bethea ED, Stevenson SA.	BMC Neurosci. 2007 Mar 1;8:17.	BMC Neurosci. 2007	PubMed	citation	PMID:17331244	pubmed	17331244	create date:2007/03/03 | first author:Gammie SC
Explicit attention interferes with selective emotion processing in human extrastriate cortex.	/pubmed/17316444	Schupp HT, Stockburger J, Bublatzky F, Junghöfer M, Weike AI, Hamm AO.	BMC Neurosci. 2007 Feb 22;8:16.	BMC Neurosci. 2007	PubMed	citation	PMID:17316444	pubmed	17316444	create date:2007/02/24 | first author:Schupp HT
Dynamic changes in GABAA receptors on basal forebrain cholinergic neurons following sleep deprivation and recovery.	/pubmed/17316437	Modirrousta M, Mainville L, Jones BE.	BMC Neurosci. 2007 Feb 22;8:15.	BMC Neurosci. 2007	PubMed	citation	PMID:17316437	pubmed	17316437	create date:2007/02/24 | first author:Modirrousta M
Hemodynamic responses in human multisensory and auditory association cortex to purely visual stimulation.	/pubmed/17284307	Meyer M, Baumann S, Marchina S, Jancke L.	BMC Neurosci. 2007 Feb 6;8:14.	BMC Neurosci. 2007	PubMed	citation	PMID:17284307	pubmed	17284307	create date:2007/02/08 | first author:Meyer M
AVPV neurons containing estrogen receptor-beta in adult male rats are influenced by soy isoflavones.	/pubmed/17266774	Bu L, Lephart ED.	BMC Neurosci. 2007 Feb 1;8:13.	BMC Neurosci. 2007	PubMed	citation	PMID:17266774	pubmed	17266774	create date:2007/02/03 | first author:Bu L
Superior sensation: superior colliculus participation in rat vibrissa system.	/pubmed/17266753	Hemelt ME, Keller A.	BMC Neurosci. 2007 Jan 31;8:12.	BMC Neurosci. 2007	PubMed	citation	PMID:17266753	pubmed	17266753	create date:2007/02/03 | first author:Hemelt ME
Pigment epithelium-derived factor protects retinal ganglion cells.	/pubmed/17261189	Pang IH, Zeng H, Fleenor DL, Clark AF.	BMC Neurosci. 2007 Jan 29;8:11.	BMC Neurosci. 2007	PubMed	citation	PMID:17261189	pubmed	17261189	create date:2007/01/31 | first author:Pang IH
Kv1.1 null mice have enlarged hippocampus and ventral cortex.	/pubmed/17250763	Persson AS, Westman E, Wang FH, Khan FH, Spenger C, Lavebratt C.	BMC Neurosci. 2007 Jan 24;8:10.	BMC Neurosci. 2007	PubMed	citation	PMID:17250763	pubmed	17250763	create date:2007/01/26 | first author:Persson AS
Amyloid-like aggregates of neuronal tau induced by formaldehyde promote apoptosis of neuronal cells.	/pubmed/17241479	Nie CL, Wang XS, Liu Y, Perrett S, He RQ.	BMC Neurosci. 2007 Jan 23;8:9.	BMC Neurosci. 2007	PubMed	citation	PMID:17241479	pubmed	17241479	create date:2007/01/24 | first author:Nie CL
Distinct roles of presynaptic dopamine receptors in the differential modulation of the intrinsic synapses of medium-spiny neurons in the nucleus accumbens.	/pubmed/17239247	Mizuno T, Schmauss C, Rayport S.	BMC Neurosci. 2007 Jan 19;8:8.	BMC Neurosci. 2007	PubMed	citation	PMID:17239247	pubmed	17239247	create date:2007/01/24 | first author:Mizuno T
Protein kinase C inhibition attenuates vascular ETB receptor upregulation and decreases brain damage after cerebral ischemia in rat.	/pubmed/17212812	Henriksson M, Stenman E, Vikman P, Edvinsson L.	BMC Neurosci. 2007 Jan 9;8:7.	BMC Neurosci. 2007	PubMed	citation	PMID:17212812	pubmed	17212812	create date:2007/01/11 | first author:Henriksson M
Sex differences in judging self-orientation: the morphological horizon and body pitch.	/pubmed/17207289	Tremblay L, Elliott D.	BMC Neurosci. 2007 Jan 7;8:6.	BMC Neurosci. 2007	PubMed	citation	PMID:17207289	pubmed	17207289	create date:2007/01/09 | first author:Tremblay L
Qualitative and quantitative differences between taste buds of the rat and mouse.	/pubmed/17207280	Ma H, Yang R, Thomas SM, Kinnamon JC.	BMC Neurosci. 2007 Jan 5;8:5.	BMC Neurosci. 2007	PubMed	citation	PMID:17207280	pubmed	17207280	create date:2007/01/09 | first author:Ma H
Expression of Cre recombinase in dopaminoceptive neurons.	/pubmed/17201924	Lemberger T, Parlato R, Dassesse D, Westphal M, Casanova E, Turiault M, Tronche F, Schiffmann SN, Schütz G.	BMC Neurosci. 2007 Jan 3;8:4.	BMC Neurosci. 2007	PubMed	citation	PMID:17201924	pubmed	17201924	create date:2007/01/05 | first author:Lemberger T
A novel three-dimensional system to study interactions between endothelial cells and neural cells of the developing central nervous system.	/pubmed/17199896	Milner R.	BMC Neurosci. 2007 Jan 2;8:3.	BMC Neurosci. 2007	PubMed	citation	PMID:17199896	pubmed	17199896	create date:2007/01/04 | first author:Milner R
Evidence for a wide extra-astrocytic distribution of S100B in human brain.	/pubmed/17199889	Steiner J, Bernstein HG, Bielau H, Berndt A, Brisch R, Mawrin C, Keilhoff G, Bogerts B.	BMC Neurosci. 2007 Jan 2;8:2.	BMC Neurosci. 2007	PubMed	citation	PMID:17199889	pubmed	17199889	create date:2007/01/04 | first author:Steiner J
Survival of adult neurons lacking cholesterol synthesis in vivo.	/pubmed/17199885	Fünfschilling U, Saher G, Xiao L, Möbius W, Nave KA.	BMC Neurosci. 2007 Jan 2;8:1.	BMC Neurosci. 2007	PubMed	citation	PMID:17199885	pubmed	17199885	create date:2007/01/04 | first author:Fünfschilling U
Uptake of 3H-cAMP by retinal pigment epithelium isolated from bluegill sunfish (Lepomis macrochirus).	/pubmed/17196104	Keith TA, Radhakrishnan V, Moredock S, García DM.	BMC Neurosci. 2006 Dec 29;7:82.	BMC Neurosci. 2006	PubMed	citation	PMID:17196104	pubmed	17196104	create date:2007/01/02 | first author:Keith TA
Regional age-related changes in neuronal nitric oxide synthase (nNOS), messenger RNA levels and activity in SAMP8 brain.	/pubmed/17184520	Colas D, Gharib A, Bezin L, Morales A, Guidon G, Cespuglio R, Sarda N.	BMC Neurosci. 2006 Dec 21;7:81.	BMC Neurosci. 2006	PubMed	citation	PMID:17184520	pubmed	17184520	create date:2006/12/23 | first author:Colas D
Wild-type huntingtin ameliorates striatal neuronal atrophy but does not prevent other abnormalities in the YAC128 mouse model of Huntington disease.	/pubmed/17147801	Van Raamsdonk JM, Pearson J, Murphy Z, Hayden MR, Leavitt BR.	BMC Neurosci. 2006 Dec 5;7:80.	BMC Neurosci. 2006	PubMed	citation	PMID:17147801	pubmed	17147801	create date:2006/12/07 | first author:Van Raamsdonk JM
Practice makes perfect: the neural substrates of tactile discrimination by Mah-Jong experts include the primary visual cortex.	/pubmed/17144928	Saito DN, Okada T, Honda M, Yonekura Y, Sadato N.	BMC Neurosci. 2006 Dec 5;7:79.	BMC Neurosci. 2006	PubMed	citation	PMID:17144928	pubmed	17144928	create date:2006/12/06 | first author:Saito DN
Berberine chloride can ameliorate the spatial memory impairment and increase the expression of interleukin-1beta and inducible nitric oxide synthase in the rat model of Alzheimer's disease.	/pubmed/17137520	Zhu F, Qian C.	BMC Neurosci. 2006 Dec 1;7:78.	BMC Neurosci. 2006	PubMed	citation	PMID:17137520	pubmed	17137520	create date:2006/12/02 | first author:Zhu F
Mathematical modelling and numerical simulation of the morphological development of neurons.	/pubmed/17118163	Graham BP, van Ooyen A.	BMC Neurosci. 2006 Oct 30;7 Suppl 1:S9.	BMC Neurosci. 2006	PubMed	citation	PMID:17118163	pubmed	17118163	create date:2006/11/23 | first author:Graham BP
Computational framework for the prediction of transcription factor binding sites by multiple data integration.	/pubmed/17118162	Ambesi-Impiombato A, Bansal M, Liò P, di Bernardo D.	BMC Neurosci. 2006 Oct 30;7 Suppl 1:S8. Review.	BMC Neurosci. 2006	PubMed	citation	PMID:17118162	pubmed	17118162	create date:2006/11/23 | first author:Ambesi-Impiombato A
Integration of enzyme kinetic models and isotopomer distribution analysis for studies of in situ cell operation.	/pubmed/17118161	Selivanov VA, Sukhomlin T, Centelles JJ, Lee PW, Cascante M.	BMC Neurosci. 2006 Oct 30;7 Suppl 1:S7. Review.	BMC Neurosci. 2006	PubMed	citation	PMID:17118161	pubmed	17118161	create date:2006/11/23 | first author:Selivanov VA
Parameter estimate of signal transduction pathways.	/pubmed/17118160	Arisi I, Cattaneo A, Rosato V.	BMC Neurosci. 2006 Oct 30;7 Suppl 1:S6. Review.	BMC Neurosci. 2006	PubMed	citation	PMID:17118160	pubmed	17118160	create date:2006/11/23 | first author:Arisi I
Non coding RNA and brain.	/pubmed/17118159	Presutti C, Rosati J, Vincenti S, Nasi S.	BMC Neurosci. 2006 Oct 30;7 Suppl 1:S5. Review.	BMC Neurosci. 2006	PubMed	citation	PMID:17118159	pubmed	17118159	create date:2006/11/23 | first author:Presutti C
Synaptic proteins as multi-sensor devices of neurotransmission.	/pubmed/17118158	Brachya G, Yanay C, Linial M.	BMC Neurosci. 2006 Oct 30;7 Suppl 1:S4. Review.	BMC Neurosci. 2006	PubMed	citation	PMID:17118158	pubmed	17118158	create date:2006/11/23 | first author:Brachya G
Rules of engagement promote polarity in RNA trafficking.	/pubmed/17118157	Carson JH, Blondin N, Korza G.	BMC Neurosci. 2006 Oct 30;7 Suppl 1:S3. Review.	BMC Neurosci. 2006	PubMed	citation	PMID:17118157	pubmed	17118157	create date:2006/11/23 | first author:Carson JH
The modular systems biology approach to investigate the control of apoptosis in Alzheimer's disease neurodegeneration.	/pubmed/17118156	Alberghina L, Colangelo AM.	BMC Neurosci. 2006 Oct 30;7 Suppl 1:S2. Review.	BMC Neurosci. 2006	PubMed	citation	PMID:17118156	pubmed	17118156	create date:2006/11/23 | first author:Alberghina L
Model storage, exchange and integration.	/pubmed/17118155	Le Novère N.	BMC Neurosci. 2006 Oct 30;7 Suppl 1:S11.	BMC Neurosci. 2006	PubMed	citation	PMID:17118155	pubmed	17118155	create date:2006/11/23 | first author:Le Novère N
Mathematical modeling of intracellular signaling pathways.	/pubmed/17118154	Klipp E, Liebermeister W.	BMC Neurosci. 2006 Oct 30;7 Suppl 1:S10. Review.	BMC Neurosci. 2006	PubMed	citation	PMID:17118154	pubmed	17118154	create date:2006/11/23 | first author:Klipp E
Variability of doublecortin-associated dendrite maturation in adult hippocampal neurogenesis is independent of the regulation of precursor cell proliferation.	/pubmed/17105671	Plümpe T, Ehninger D, Steiner B, Klempin F, Jessberger S, Brandt M, Römer B, Rodriguez GR, Kronenberg G, Kempermann G.	BMC Neurosci. 2006 Nov 15;7:77.	BMC Neurosci. 2006	PubMed	citation	PMID:17105671	pubmed	17105671	create date:2006/11/16 | first author:Plümpe T
The conserved protein kinase-A target motif in synapsin of Drosophila is effectively modified by pre-mRNA editing.	/pubmed/17105647	Diegelmann S, Nieratschker V, Werner U, Hoppe J, Zars T, Buchner E.	BMC Neurosci. 2006 Nov 14;7:76.	BMC Neurosci. 2006	PubMed	citation	PMID:17105647	pubmed	17105647	create date:2006/11/16 | first author:Diegelmann S
Imprinting modulates processing of visual information in the visual wulst of chicks.	/pubmed/17101060	Maekawa F, Komine O, Sato K, Kanamatsu T, Uchimura M, Tanaka K, Ohki-Hamazaki H.	BMC Neurosci. 2006 Nov 14;7:75.	BMC Neurosci. 2006	PubMed	citation	PMID:17101060	pubmed	17101060	create date:2006/11/15 | first author:Maekawa F
Estrogen protects neuronal cells from amyloid beta-induced apoptosis via regulation of mitochondrial proteins and function.	/pubmed/17083736	Nilsen J, Chen S, Irwin RW, Iwamoto S, Brinton RD.	BMC Neurosci. 2006 Nov 3;7:74.	BMC Neurosci. 2006	PubMed	citation	PMID:17083736	pubmed	17083736	create date:2006/11/07 | first author:Nilsen J
Effects of brain polarization on reaction times and pinch force in chronic stroke.	/pubmed/17083730	Hummel FC, Voller B, Celnik P, Floel A, Giraux P, Gerloff C, Cohen LG.	BMC Neurosci. 2006 Nov 3;7:73.	BMC Neurosci. 2006	PubMed	citation	PMID:17083730	pubmed	17083730	create date:2006/11/07 | first author:Hummel FC
Neuron participation in a synchrony-encoding assembly.	/pubmed/17069653	Duret F, Shumikhina S, Molotchnikoff S.	BMC Neurosci. 2006 Oct 27;7:72.	BMC Neurosci. 2006	PubMed	citation	PMID:17069653	pubmed	17069653	create date:2006/10/31 | first author:Duret F
Expression of AMPA and NMDA receptor subunits in the cervical spinal cord of wobbler mice.	/pubmed/17067377	Bigini P, Gardoni F, Barbera S, Cagnotto A, Fumagalli E, Longhi A, Corsi MM, Di Luca M, Mennini T.	BMC Neurosci. 2006 Oct 26;7:71.	BMC Neurosci. 2006	PubMed	citation	PMID:17067377	pubmed	17067377	create date:2006/10/28 | first author:Bigini P
Synchrony of hand-foot coupled movements: is it attained by mutual feedback entrainment or by independent linkage of each limb to a common rhythm generator?	/pubmed/17067367	Baldissera FG, Cavallari P, Esposti R.	BMC Neurosci. 2006 Oct 26;7:70.	BMC Neurosci. 2006	PubMed	citation	PMID:17067367	pubmed	17067367	create date:2006/10/28 | first author:Baldissera FG
Drug-induced activation of SREBP-controlled lipogenic gene expression in CNS-related cell lines: marked differences between various antipsychotic drugs.	/pubmed/17052361	Fernø J, Skrede S, Vik-Mo AO, Håvik B, Steen VM.	BMC Neurosci. 2006 Oct 20;7:69.	BMC Neurosci. 2006	PubMed	citation	PMID:17052361	pubmed	17052361	create date:2006/10/21 | first author:Fernø J
Altered sensory-weighting mechanisms is observed in adolescents with idiopathic scoliosis.	/pubmed/17052338	Simoneau M, Mercier P, Blouin J, Allard P, Teasdale N.	BMC Neurosci. 2006 Oct 19;7:68.	BMC Neurosci. 2006	PubMed	citation	PMID:17052338	pubmed	17052338	create date:2006/10/21 | first author:Simoneau M
Inhibition of prefrontal protein synthesis following recall does not disrupt memory for trace fear conditioning.	/pubmed/17026758	Blum S, Runyan JD, Dash PK.	BMC Neurosci. 2006 Oct 6;7:67.	BMC Neurosci. 2006	PubMed	citation	PMID:17026758	pubmed	17026758	create date:2006/10/10 | first author:Blum S
Progressive ganglion cell loss and optic nerve degeneration in DBA/2J mice is variable and asymmetric.	/pubmed/17018142	Schlamp CL, Li Y, Dietz JA, Janssen KT, Nickells RW.	BMC Neurosci. 2006 Oct 3;7:66.	BMC Neurosci. 2006	PubMed	citation	PMID:17018142	pubmed	17018142	create date:2006/10/05 | first author:Schlamp CL
Short G-rich oligonucleotides as a potential therapeutic for Huntington's Disease.	/pubmed/17014717	Skogen M, Roth J, Yerkes S, Parekh-Olmedo H, Kmiec E.	BMC Neurosci. 2006 Oct 2;7:65.	BMC Neurosci. 2006	PubMed	citation	PMID:17014717	pubmed	17014717	create date:2006/10/04 | first author:Skogen M
Tumor necrosis factor alpha triggers proliferation of adult neural stem cells via IKK/NF-kappaB signaling.	/pubmed/16987412	Widera D, Mikenberg I, Elvers M, Kaltschmidt C, Kaltschmidt B.	BMC Neurosci. 2006 Sep 20;7:64.	BMC Neurosci. 2006	PubMed	citation	PMID:16987412	pubmed	16987412	create date:2006/09/22 | first author:Widera D
Title	URL	Description	Details	ShortDetails	Resource	Type	Identifiers	Db	EntrezUID	Properties
Geometric morphometrics defines shape differences in the cortical area map of C57BL/6J and DBA/2J inbred mice.	/pubmed/16978410	Airey DC, Wu F, Guan M, Collins CE.	BMC Neurosci. 2006 Sep 15;7:63.	BMC Neurosci. 2006	PubMed	citation	PMID:16978410	pubmed	16978410	create date:2006/09/19 | first author:Airey DC
Genetic analysis of the GRIK2 modifier effect in Huntington's disease.	/pubmed/16959037	Zeng W, Gillis T, Hakky M, Djoussé L, Myers RH, MacDonald ME, Gusella JF.	BMC Neurosci. 2006 Sep 7;7:62.	BMC Neurosci. 2006	PubMed	citation	PMID:16959037	pubmed	16959037	create date:2006/09/09 | first author:Zeng W
Recording long-term potentiation of synaptic transmission by three-dimensional multi-electrode arrays.	/pubmed/16942609	Kopanitsa MV, Afinowi NO, Grant SG.	BMC Neurosci. 2006 Aug 30;7:61.	BMC Neurosci. 2006	PubMed	citation	PMID:16942609	pubmed	16942609	create date:2006/09/01 | first author:Kopanitsa MV
Classical conditioned responses to absent tones.	/pubmed/16916455	Bangert M, Jürgens U, Häusler U, Altenmüller E.	BMC Neurosci. 2006 Aug 17;7:60.	BMC Neurosci. 2006	PubMed	citation	PMID:16916455	pubmed	16916455	create date:2006/08/19 | first author:Bangert M
Transient change in GABA(A) receptor subunit mRNA expression in Lurcher cerebellar nuclei during Purkinje cell degeneration.	/pubmed/16872511	Linnemann C, Schmeh I, Thier P, Schwarz C.	BMC Neurosci. 2006 Jul 27;7:59.	BMC Neurosci. 2006	PubMed	citation	PMID:16872511	pubmed	16872511	create date:2006/07/29 | first author:Linnemann C
Differential activation of nerve fibers with magnetic stimulation in humans.	/pubmed/16863593	Tuday EC, Olree KS, Horch KW.	BMC Neurosci. 2006 Jul 24;7:58.	BMC Neurosci. 2006	PubMed	citation	PMID:16863593	pubmed	16863593	create date:2006/07/26 | first author:Tuday EC
Memory recall in arousing situations - an emotional von Restorff effect?	/pubmed/16863589	Wiswede D, Rüsseler J, Hasselbach S, Münte TF.	BMC Neurosci. 2006 Jul 24;7:57.	BMC Neurosci. 2006	PubMed	citation	PMID:16863589	pubmed	16863589	create date:2006/07/26 | first author:Wiswede D
Delayed minocycline inhibits ischemia-activated matrix metalloproteinases 2 and 9 after experimental stroke.	/pubmed/16846501	Machado LS, Kozak A, Ergul A, Hess DC, Borlongan CV, Fagan SC.	BMC Neurosci. 2006 Jul 17;7:56.	BMC Neurosci. 2006	PubMed	citation	PMID:16846501	pubmed	16846501	create date:2006/07/19 | first author:Machado LS
Reduced neuronal cell death after experimental brain injury in mice lacking a functional alternative pathway of complement activation.	/pubmed/16842619	Leinhase I, Holers VM, Thurman JM, Harhausen D, Schmidt OI, Pietzcker M, Taha ME, Rittirsch D, Huber-Lang M, Smith WR, Ward PA, Stahel PF.	BMC Neurosci. 2006 Jul 14;7:55.	BMC Neurosci. 2006	PubMed	citation	PMID:16842619	pubmed	16842619	create date:2006/07/18 | first author:Leinhase I
Distribution of plasma membrane-associated syntaxins 1 through 4 indicates distinct trafficking functions in the synaptic layers of the mouse retina.	/pubmed/16839421	Sherry DM, Mitchell R, Standifer KM, du Plessis B.	BMC Neurosci. 2006 Jul 13;7:54.	BMC Neurosci. 2006	PubMed	citation	PMID:16839421	pubmed	16839421	create date:2006/07/15 | first author:Sherry DM
Dopamine presynaptically and heterogeneously modulates nucleus accumbens medium-spiny neuron GABA synapses in vitro.	/pubmed/16813648	Geldwert D, Norris JM, Feldman IG, Schulman JJ, Joyce MP, Rayport S.	BMC Neurosci. 2006 Jun 30;7:53.	BMC Neurosci. 2006	PubMed	citation	PMID:16813648	pubmed	16813648	create date:2006/07/04 | first author:Geldwert D
Delay aversion but preference for large and rare rewards in two choice tasks: implications for the measurement of self-control parameters.	/pubmed/16796752	Adriani W, Laviola G.	BMC Neurosci. 2006 Jun 23;7:52.	BMC Neurosci. 2006	PubMed	citation	PMID:16796752	pubmed	16796752	create date:2006/06/27 | first author:Adriani W
Insulin-like growth factor-1 (IGF-1) induces the activation/phosphorylation of Akt kinase and cAMP response element-binding protein (CREB) by activating different signaling pathways in PC12 cells.	/pubmed/16792806	Zheng WH, Quirion R.	BMC Neurosci. 2006 Jun 22;7:51.	BMC Neurosci. 2006	PubMed	citation	PMID:16792806	pubmed	16792806	create date:2006/06/24 | first author:Zheng WH
Neural stem cells from protein tyrosine phosphatase sigma knockout mice generate an altered neuronal phenotype in culture.	/pubmed/16784531	Kirkham DL, Pacey LK, Axford MM, Siu R, Rotin D, Doering LC.	BMC Neurosci. 2006 Jun 19;7:50.	BMC Neurosci. 2006	PubMed	citation	PMID:16784531	pubmed	16784531	create date:2006/06/21 | first author:Kirkham DL
Glutamate-induced apoptosis in neuronal cells is mediated via caspase-dependent and independent mechanisms involving calpain and caspase-3 proteases as well as apoptosis inducing factor (AIF) and this process is inhibited by equine estrogens.	/pubmed/16776830	Zhang Y, Bhavnani BR.	BMC Neurosci. 2006 Jun 15;7:49.	BMC Neurosci. 2006	PubMed	citation	PMID:16776830	pubmed	16776830	create date:2006/06/17 | first author:Zhang Y
Anti-apoptotic and neuroprotective effects of Tetramethylpyrazine following spinal cord ischemia in rabbits.	/pubmed/16774675	Fan LH, Wang KZ, Cheng B, Wang CS, Dang XQ.	BMC Neurosci. 2006 Jun 14;7:48.	BMC Neurosci. 2006	PubMed	citation	PMID:16774675	pubmed	16774675	create date:2006/06/16 | first author:Fan LH
Homozygous mutation of focal adhesion kinase in embryonic stem cell derived neurons: normal electrophysiological and morphological properties in vitro.	/pubmed/16768796	Charlesworth P, Komiyama NH, Grant SG.	BMC Neurosci. 2006 Jun 12;7:47.	BMC Neurosci. 2006	PubMed	citation	PMID:16768796	pubmed	16768796	create date:2006/06/14 | first author:Charlesworth P
Chemosensory properties of murine nasal and cutaneous trigeminal neurons identified by viral tracing.	/pubmed/16762059	Damann N, Rothermel M, Klupp BG, Mettenleiter TC, Hatt H, Wetzel CH.	BMC Neurosci. 2006 Jun 8;7:46.	BMC Neurosci. 2006	PubMed	citation	PMID:16762059	pubmed	16762059	create date:2006/06/10 | first author:Damann N
Activation of MAPK ERK in peripheral nerve after injury.	/pubmed/16762058	Agthong S, Kaewsema A, Tanomsridejchai N, Chentanez V.	BMC Neurosci. 2006 Jun 8;7:45.	BMC Neurosci. 2006	PubMed	citation	PMID:16762058	pubmed	16762058	create date:2006/06/10 | first author:Agthong S
Gender differences in hemispheric asymmetry for face processing.	/pubmed/16762056	Proverbio AM, Brignone V, Matarazzo S, Del Zotto M, Zani A.	BMC Neurosci. 2006 Jun 8;7:44.	BMC Neurosci. 2006	PubMed	citation	PMID:16762056	pubmed	16762056	create date:2006/06/10 | first author:Proverbio AM
Place preference induced by nucleus accumbens amphetamine is impaired by local blockade of Group II metabotropic glutamate receptors in rats.	/pubmed/16734896	Gerdjikov TV, Beninger RJ.	BMC Neurosci. 2006 May 30;7:43.	BMC Neurosci. 2006	PubMed	citation	PMID:16734896	pubmed	16734896	create date:2006/06/01 | first author:Gerdjikov TV
Texture discrimination and multi-unit recording in the rat vibrissal nerve.	/pubmed/16719904	Albarracín AL, Farfán FD, Felice CJ, Décima EE.	BMC Neurosci. 2006 May 23;7:42.	BMC Neurosci. 2006	PubMed	citation	PMID:16719904	pubmed	16719904	create date:2006/05/25 | first author:Albarracín AL
Structural effects and potential changes in growth factor signalling in penis-projecting autonomic neurons after axotomy.	/pubmed/16716234	Palma CA, Keast JR.	BMC Neurosci. 2006 May 23;7:41.	BMC Neurosci. 2006	PubMed	citation	PMID:16716234	pubmed	16716234	create date:2006/05/24 | first author:Palma CA
Adrenalectomy promotes a permanent decrease of plasma corticoid levels and a transient increase of apoptosis and the expression of Transforming Growth Factor beta1 (TGF-beta1) in hippocampus: effect of a TGF-beta1 oligo-antisense.	/pubmed/16712723	Bravo JA, Parra CS, Arancibia S, Andrés S, Morales P, Herrera-Marschitz M, Herrera L, Lara HE, Fiedler JL.	BMC Neurosci. 2006 May 19;7:40.	BMC Neurosci. 2006	PubMed	citation	PMID:16712723	pubmed	16712723	create date:2006/05/23 | first author:Bravo JA
Differential cognitive impairment for diverse forms of multiple sclerosis.	/pubmed/16712715	Gonzalez-Rosa JJ, Vazquez-Marrufo M, Vaquero E, Duque P, Borges M, Gamero MA, Gomez CM, Izquierdo G.	BMC Neurosci. 2006 May 19;7:39.	BMC Neurosci. 2006	PubMed	citation	PMID:16712715	pubmed	16712715	create date:2006/05/23 | first author:Gonzalez-Rosa JJ
Synaptic depression and short-term habituation are located in the sensory part of the mammalian startle pathway.	/pubmed/16684348	Simons-Weidenmaier NS, Weber M, Plappert CF, Pilz PK, Schmid S.	BMC Neurosci. 2006 May 9;7:38.	BMC Neurosci. 2006	PubMed	citation	PMID:16684348	pubmed	16684348	create date:2006/05/11 | first author:Simons-Weidenmaier NS
Combined expectancies: electrophysiological evidence for the adjustment of expectancy effects.	/pubmed/16674805	Mattler U, van der Lugt A, Münte TF.	BMC Neurosci. 2006 May 4;7:37.	BMC Neurosci. 2006	PubMed	citation	PMID:16674805	pubmed	16674805	create date:2006/05/06 | first author:Mattler U
Serotonin 5-HT2A and 5-HT6 receptors in the prefrontal cortex of Alzheimer and normal aging patients.	/pubmed/16640790	Lorke DE, Lu G, Cho E, Yew DT.	BMC Neurosci. 2006 Apr 27;7:36.	BMC Neurosci. 2006	PubMed	citation	PMID:16640790	pubmed	16640790	create date:2006/04/28 | first author:Lorke DE
Neuroprotection from NMDA excitotoxic lesion by Cu/Zn superoxide dismutase gene delivery to the postnatal rat brain by a modular protein vector.	/pubmed/16638118	Peluffo H, Acarin L, Arís A, González P, Villaverde A, Castellano B, González B.	BMC Neurosci. 2006 Apr 25;7:35.	BMC Neurosci. 2006	PubMed	citation	PMID:16638118	pubmed	16638118	create date:2006/04/28 | first author:Peluffo H
The photocurrent response of human cones is fast and monophasic.	/pubmed/16626487	van Hateren JH, Lamb TD.	BMC Neurosci. 2006 Apr 20;7:34.	BMC Neurosci. 2006	PubMed	citation	PMID:16626487	pubmed	16626487	create date:2006/04/22 | first author:van Hateren JH
Prenatal cocaine exposure alters alpha2 receptor expression in adolescent rats.	/pubmed/16620392	Booze RM, Wallace DR, Silvers JM, Strupp BJ, Snow DM, Mactutus CF.	BMC Neurosci. 2006 Apr 18;7:33.	BMC Neurosci. 2006	PubMed	citation	PMID:16620392	pubmed	16620392	create date:2006/04/20 | first author:Booze RM
Convulsant bicuculline modifies CNS muscarinic receptor affinity.	/pubmed/16615872	Schneider PG, Rodríguez de Lores Arnaiz G.	BMC Neurosci. 2006 Apr 17;7:32.	BMC Neurosci. 2006	PubMed	citation	PMID:16615872	pubmed	16615872	create date:2006/04/18 | first author:Schneider PG
Crossmodal attention effects on brain responses to different stimulus classes.	/pubmed/16608524	Nager W, Estorf K, Münte TF.	BMC Neurosci. 2006 Apr 11;7:31.	BMC Neurosci. 2006	PubMed	citation	PMID:16608524	pubmed	16608524	create date:2006/04/13 | first author:Nager W
The role of the AFD neuron in C. elegans thermotaxis analyzed using femtosecond laser ablation.	/pubmed/16600041	Chung SH, Clark DA, Gabel CV, Mazur E, Samuel AD.	BMC Neurosci. 2006 Apr 6;7:30.	BMC Neurosci. 2006	PubMed	citation	PMID:16600041	pubmed	16600041	create date:2006/04/08 | first author:Chung SH
A ketogenic diet as a potential novel therapeutic intervention in amyotrophic lateral sclerosis.	/pubmed/16584562	Zhao Z, Lange DJ, Voustianiouk A, MacGrogan D, Ho L, Suh J, Humala N, Thiyagarajan M, Wang J, Pasinetti GM.	BMC Neurosci. 2006 Apr 3;7:29.	BMC Neurosci. 2006	PubMed	citation	PMID:16584562	pubmed	16584562	create date:2006/04/06 | first author:Zhao Z
Prototypical antipsychotic drugs protect hippocampal neuronal cultures against cell death induced by growth medium deprivation.	/pubmed/16573831	Bastianetto S, Danik M, Mennicken F, Williams S, Quirion R.	BMC Neurosci. 2006 Mar 30;7:28.	BMC Neurosci. 2006	PubMed	citation	PMID:16573831	pubmed	16573831	create date:2006/04/01 | first author:Bastianetto S
Detection of human and rodent 5-HT3B receptor subunits by anti-peptide polyclonal antibodies.	/pubmed/16571125	Reeves DC, Lummis SC.	BMC Neurosci. 2006 Mar 29;7:27.	BMC Neurosci. 2006	PubMed	citation	PMID:16571125	pubmed	16571125	create date:2006/03/31 | first author:Reeves DC
Male pheromone protein components activate female vomeronasal neurons in the salamander Plethodon shermani.	/pubmed/16553953	Wirsig-Wiechmann CR, Houck LD, Wood JM, Feldhoff PW, Feldhoff RC.	BMC Neurosci. 2006 Mar 22;7:26.	BMC Neurosci. 2006	PubMed	citation	PMID:16553953	pubmed	16553953	create date:2006/03/24 | first author:Wirsig-Wiechmann CR
Behavioral effects of ketamine and toxic interactions with psychostimulants.	/pubmed/16542420	Hayase T, Yamamoto Y, Yamamoto K.	BMC Neurosci. 2006 Mar 16;7:25.	BMC Neurosci. 2006	PubMed	citation	PMID:16542420	pubmed	16542420	create date:2006/03/18 | first author:Hayase T
Select estrogens within the complex formulation of conjugated equine estrogens (Premarin) are protective against neurodegenerative insults: implications for a composition of estrogen therapy to promote neuronal function and prevent Alzheimer's disease.	/pubmed/16533397	Zhao L, Brinton RD.	BMC Neurosci. 2006 Mar 13;7:24.	BMC Neurosci. 2006	PubMed	citation	PMID:16533397	pubmed	16533397	create date:2006/03/15 | first author:Zhao L
Neural correlates of semantic and syntactic processes in the comprehension of case marked pronouns: evidence from German and Dutch.	/pubmed/16526952	Lamers MJ, Jansma BM, Hammer A, Münte TF.	BMC Neurosci. 2006 Mar 9;7:23.	BMC Neurosci. 2006	PubMed	citation	PMID:16526952	pubmed	16526952	create date:2006/03/11 | first author:Lamers MJ
Cognitive dysfunction in NF1 knock-out mice may result from altered vesicular trafficking of APP/DRD3 complex.	/pubmed/16524466	Donarum EA, Halperin RF, Stephan DA, Narayanan V.	BMC Neurosci. 2006 Mar 8;7:22.	BMC Neurosci. 2006	PubMed	citation	PMID:16524466	pubmed	16524466	create date:2006/03/10 | first author:Donarum EA
10 Hz flicker improves recognition memory in older people.	/pubmed/16515710	Williams J, Ramaswamy D, Oulhaj A.	BMC Neurosci. 2006 Mar 5;7:21.	BMC Neurosci. 2006	PubMed	citation	PMID:16515710	pubmed	16515710	create date:2006/03/07 | first author:Williams J
Role of the ERK pathway in psychostimulant-induced locomotor sensitization.	/pubmed/16512905	Valjent E, Corvol JC, Trzaskos JM, Girault JA, Hervé D.	BMC Neurosci. 2006 Mar 2;7:20.	BMC Neurosci. 2006	PubMed	citation	PMID:16512905	pubmed	16512905	create date:2006/03/04 | first author:Valjent E
Deficits in spatial learning and motor coordination in ADAM11-deficient mice.	/pubmed/16504143	Takahashi E, Sagane K, Oki T, Yamazaki K, Nagasu T, Kuromitsu J.	BMC Neurosci. 2006 Feb 26;7:19.	BMC Neurosci. 2006	PubMed	citation	PMID:16504143	pubmed	16504143	create date:2006/03/01 | first author:Takahashi E
Human sensory-evoked responses differ coincident with either fusion-memory" or "flash-memory"	as shown by stimulus repetition-rate effects."	/pubmed/16504094	Jewett DL, Hart T, Larson-Prior LJ, Baird B, Olson M, Trumpis M, Makayed K, Bavafa P.	BMC Neurosci. 2006 Feb 23;7:18.	BMC Neurosci. 2006	PubMed	citation	PMID:16504094	pubmed	16504094	create date:2006/03/01 | first author:Jewett DL
Dendritic mRNAs encode diversified functionalities in hippocampal pyramidal neurons.	/pubmed/16503994	Zhong J, Zhang T, Bloch LM.	BMC Neurosci. 2006 Feb 17;7:17.	BMC Neurosci. 2006	PubMed	citation	PMID:16503994	pubmed	16503994	create date:2006/03/01 | first author:Zhong J
Genomic regulation of natural variation in cortical and noncortical brain volume.	/pubmed/16503985	Beatty J, Laughlin RE.	BMC Neurosci. 2006 Feb 17;7:16.	BMC Neurosci. 2006	PubMed	citation	PMID:16503985	pubmed	16503985	create date:2006/03/01 | first author:Beatty J
Differentiation of human bone marrow stem cells into cells with a neural phenotype: diverse effects of two specific treatments.	/pubmed/16483379	Scintu F, Reali C, Pillai R, Badiali M, Sanna MA, Argiolu F, Ristaldi MS, Sogos V.	BMC Neurosci. 2006 Feb 16;7:14.	BMC Neurosci. 2006	PubMed	citation	PMID:16483379	pubmed	16483379	create date:2006/02/18 | first author:Scintu F
Regulation of glutamatergic signalling by PACAP in the mammalian suprachiasmatic nucleus.	/pubmed/16483357	Michel S, Itri J, Han JH, Gniotczynski K, Colwell CS.	BMC Neurosci. 2006 Feb 16;7:15.	BMC Neurosci. 2006	PubMed	citation	PMID:16483357	pubmed	16483357	create date:2006/02/18 | first author:Michel S
Title	URL	Description	Details	ShortDetails	Resource	Type	Identifiers	Db	EntrezUID	Properties
Electrocortical effects of MDMA are potentiated by acoustic stimulation in rats.	/pubmed/16480519	Iannone M, Bulotta S, Paolino D, Zito MC, Gratteri S, Costanzo FS, Rotiroti D.	BMC Neurosci. 2006 Feb 16;7:13.	BMC Neurosci. 2006	PubMed	citation	PMID:16480519	pubmed	16480519	create date:2006/02/17 | first author:Iannone M
Sex-dependent gene expression in early brain development of chicken embryos.	/pubmed/16480516	Scholz B, Kultima K, Mattsson A, Axelsson J, Brunström B, Halldin K, Stigson M, Dencker L.	BMC Neurosci. 2006 Feb 15;7:12.	BMC Neurosci. 2006	PubMed	citation	PMID:16480516	pubmed	16480516	create date:2006/02/17 | first author:Scholz B
An extremely rich repertoire of bursting patterns during the development of cortical cultures.	/pubmed/16464257	Wagenaar DA, Pine J, Potter SM.	BMC Neurosci. 2006 Feb 7;7:11.	BMC Neurosci. 2006	PubMed	citation	PMID:16464257	pubmed	16464257	create date:2006/02/09 | first author:Wagenaar DA
NADPH- diaphorase positive cardiac neurons in the atria of mice. A morphoquantitative study.	/pubmed/16451738	Maifrino LB, Liberti EA, Castelucci P, De Souza RR.	BMC Neurosci. 2006 Feb 2;7:10.	BMC Neurosci. 2006	PubMed	citation	PMID:16451738	pubmed	16451738	create date:2006/02/03 | first author:Maifrino LB
Stable silencing of SNAP-25 in PC12 cells by RNA interference.	/pubmed/16445859	Cahill AL, Herring BE, Fox AP.	BMC Neurosci. 2006 Jan 30;7:9.	BMC Neurosci. 2006	PubMed	citation	PMID:16445859	pubmed	16445859	create date:2006/02/01 | first author:Cahill AL
Non-topographical contrast enhancement in the olfactory bulb.	/pubmed/16433921	Cleland TA, Sethupathy P.	BMC Neurosci. 2006 Jan 24;7:7.	BMC Neurosci. 2006	PubMed	citation	PMID:16433921	pubmed	16433921	create date:2006/01/26 | first author:Cleland TA
Effects of lipopolysaccharide-induced inflammation on expression of growth-associated genes by corticospinal neurons.	/pubmed/16433912	Hossain-Ibrahim MK, Rezajooi K, MacNally JK, Mason MR, Lieberman AR, Anderson PN.	BMC Neurosci. 2006 Jan 24;7:8.	BMC Neurosci. 2006	PubMed	citation	PMID:16433912	pubmed	16433912	create date:2006/01/26 | first author:Hossain-Ibrahim MK
Expression of hepatoma-derived growth factor family members in the adult central nervous system.	/pubmed/16430771	El-Tahir HM, Dietz F, Dringen R, Schwabe K, Strenge K, Kelm S, Abouzied MM, Gieselmann V, Franken S.	BMC Neurosci. 2006 Jan 23;7:6.	BMC Neurosci. 2006	PubMed	citation	PMID:16430771	pubmed	16430771	create date:2006/01/25 | first author:El-Tahir HM
Isoflurane depresses hippocampal CA1 glutamate nerve terminals without inhibiting fiber volleys.	/pubmed/16409641	Winegar BD, MacIver MB.	BMC Neurosci. 2006 Jan 12;7:5.	BMC Neurosci. 2006	PubMed	citation	PMID:16409641	pubmed	16409641	create date:2006/01/18 | first author:Winegar BD
Reciprocal regulation of nuclear factor kappa B and its inhibitor ZAS3 after peripheral nerve injury.	/pubmed/16409637	Wu LC, Goettl VM, Madiai F, Hackshaw KV, Hussain SR.	BMC Neurosci. 2006 Jan 12;7:4.	BMC Neurosci. 2006	PubMed	citation	PMID:16409637	pubmed	16409637	create date:2006/01/18 | first author:Wu LC
Carbenoxolone does not cross the blood brain barrier: an HPLC study.	/pubmed/16405728	Leshchenko Y, Likhodii S, Yue W, Burnham WM, Perez Velazquez JL.	BMC Neurosci. 2006 Jan 11;7:3.	BMC Neurosci. 2006	PubMed	citation	PMID:16405728	pubmed	16405728	create date:2006/01/13 | first author:Leshchenko Y
Non-rapid eye movement sleep with low muscle tone as a marker of rapid eye movement sleep regulation.	/pubmed/16401347	Tinguely G, Huber R, Borbély AA, Achermann P.	BMC Neurosci. 2006 Jan 9;7:2.	BMC Neurosci. 2006	PubMed	citation	PMID:16401347	pubmed	16401347	create date:2006/01/13 | first author:Tinguely G
Surface clustering of metabotropic glutamate receptor 1 induced by long Homer proteins.	/pubmed/16393337	Kammermeier PJ.	BMC Neurosci. 2006 Jan 4;7:1.	BMC Neurosci. 2006	PubMed	citation	PMID:16393337	pubmed	16393337	create date:2006/01/06 | first author:Kammermeier PJ
Parkin-deficient mice are not more sensitive to 6-hydroxydopamine or methamphetamine neurotoxicity.	/pubmed/16375772	Perez FA, Curtis WR, Palmiter RD.	BMC Neurosci. 2005 Dec 24;6:71.	BMC Neurosci. 2005	PubMed	citation	PMID:16375772	pubmed	16375772	create date:2005/12/27 | first author:Perez FA
Octopamine increases the excitability of neurons in the snail feeding system by modulation of inward sodium current but not outward potassium currents.	/pubmed/16332252	Vehovszky A, Szabó H, Elliott CJ.	BMC Neurosci. 2005 Dec 6;6:70.	BMC Neurosci. 2005	PubMed	citation	PMID:16332252	pubmed	16332252	create date:2005/12/08 | first author:Vehovszky A
Genomic responses in rat cerebral cortex after traumatic brain injury.	/pubmed/16318630	von Gertten C, Flores Morales A, Holmin S, Mathiesen T, Nordqvist AC.	BMC Neurosci. 2005 Nov 30;6:69.	BMC Neurosci. 2005	PubMed	citation	PMID:16318630	pubmed	16318630	create date:2005/12/02 | first author:von Gertten C
Astrocyte reactivity to Fas activation is attenuated in TIMP-1 deficient mice, an in vitro study.	/pubmed/16316466	Ogier C, Creidy R, Boucraut J, Soloway PD, Khrestchatisky M, Rivera S.	BMC Neurosci. 2005 Nov 29;6:68.	BMC Neurosci. 2005	PubMed	citation	PMID:16316466	pubmed	16316466	create date:2005/12/01 | first author:Ogier C
Callosal connections of dorsal versus ventral premotor areas in the macaque monkey: a multiple retrograde tracing study.	/pubmed/16309550	Boussaoud D, Tanné-Gariépy J, Wannier T, Rouiller EM.	BMC Neurosci. 2005 Nov 25;6:67.	BMC Neurosci. 2005	PubMed	citation	PMID:16309550	pubmed	16309550	create date:2005/11/29 | first author:Boussaoud D
Substance P selectively decreases paired pulse depression in the rat hippocampal slice.	/pubmed/16305744	Wease KN, Davies SN.	BMC Neurosci. 2005 Nov 23;6:66.	BMC Neurosci. 2005	PubMed	citation	PMID:16305744	pubmed	16305744	create date:2005/11/25 | first author:Wease KN
A truncated Kv1.1 protein in the brain of the megencephaly mouse: expression and interaction.	/pubmed/16305740	Persson AS, Klement G, Almgren M, Sahlholm K, Nilsson J, Petersson S, Arhem P, Schalling M, Lavebratt C.	BMC Neurosci. 2005 Nov 23;6:65.	BMC Neurosci. 2005	PubMed	citation	PMID:16305740	pubmed	16305740	create date:2005/11/25 | first author:Persson AS
Neurophysiological correlates of mismatch in lexical access.	/pubmed/16283934	Friedrich CK.	BMC Neurosci. 2005 Nov 11;6:64.	BMC Neurosci. 2005	PubMed	citation	PMID:16283934	pubmed	16283934	create date:2005/11/15 | first author:Friedrich CK
The neuroblast and angioblast chemotaxic factor SDF-1 (CXCL12) expression is briefly up regulated by reactive astrocytes in brain following neonatal hypoxic-ischemic injury.	/pubmed/16259636	Miller JT, Bartley JH, Wimborne HJ, Walker AL, Hess DC, Hill WD, Carroll JE.	BMC Neurosci. 2005 Oct 31;6:63.	BMC Neurosci. 2005	PubMed	citation	PMID:16259636	pubmed	16259636	create date:2005/11/02 | first author:Miller JT
Disentangling the effects of phonation and articulation: hemispheric asymmetries in the auditory N1m response of the human brain.	/pubmed/16225699	Tiitinen H, Mäkelä AM, Mäkinen V, May PJ, Alku P.	BMC Neurosci. 2005 Oct 15;6:62.	BMC Neurosci. 2005	PubMed	citation	PMID:16225699	pubmed	16225699	create date:2005/10/18 | first author:Tiitinen H
RLIP76, a non-ABC transporter, and drug resistance in epilepsy.	/pubmed/16188027	Awasthi S, Hallene KL, Fazio V, Singhal SS, Cucullo L, Awasthi YC, Dini G, Janigro D.	BMC Neurosci. 2005 Sep 27;6:61.	BMC Neurosci. 2005	PubMed	citation	PMID:16188027	pubmed	16188027	create date:2005/09/29 | first author:Awasthi S
Differential effects of intragastric acid and capsaicin on gastric emptying and afferent input to the rat spinal cord and brainstem.	/pubmed/16162281	Holzer P, Painsipp E, Schuligoi R.	BMC Neurosci. 2005 Sep 14;6:60.	BMC Neurosci. 2005	PubMed	citation	PMID:16162281	pubmed	16162281	create date:2005/09/16 | first author:Holzer P
Ethanol induces cell-cycle activity and reduces stem cell diversity to alter both regenerative capacity and differentiation potential of cerebral cortical neuroepithelial precursors.	/pubmed/16159388	Santillano DR, Kumar LS, Prock TL, Camarillo C, Tingling JD, Miranda RC.	BMC Neurosci. 2005 Sep 13;6:59.	BMC Neurosci. 2005	PubMed	citation	PMID:16159388	pubmed	16159388	create date:2005/09/15 | first author:Santillano DR
The neurotrophin receptor p75NTR mediates early anti-inflammatory effects of estrogen in the forebrain of young adult rats.	/pubmed/16156894	Nordell VL, Lewis DK, Bake S, Sohrabji F.	BMC Neurosci. 2005 Sep 12;6:58.	BMC Neurosci. 2005	PubMed	citation	PMID:16156894	pubmed	16156894	create date:2005/09/15 | first author:Nordell VL
Neuromagnetic brain responses to words from semantic sub- and supercategories.	/pubmed/16135252	Assadollahi R, Rockstroh B.	BMC Neurosci. 2005 Aug 31;6:57.	BMC Neurosci. 2005	PubMed	citation	PMID:16135252	pubmed	16135252	create date:2005/09/02 | first author:Assadollahi R
Reduction of the hand representation in the ipsilateral primary motor cortex following unilateral section of the corticospinal tract at cervical level in monkeys.	/pubmed/16135243	Schmidlin E, Wannier T, Bloch J, Belhaj-Saif A, Wyss AF, Rouiller EM.	BMC Neurosci. 2005 Aug 31;6:56.	BMC Neurosci. 2005	PubMed	citation	PMID:16135243	pubmed	16135243	create date:2005/09/02 | first author:Schmidlin E
Epidermal growth factor (EGF) withdrawal masks gene expression differences in the study of pituitary adenylate cyclase-activating polypeptide (PACAP) activation of primary neural stem cell proliferation.	/pubmed/16124881	Sievertzon M, Wirta V, Mercer A, Frisén J, Lundeberg J.	BMC Neurosci. 2005 Aug 28;6:55.	BMC Neurosci. 2005	PubMed	citation	PMID:16124881	pubmed	16124881	create date:2005/08/30 | first author:Sievertzon M
Soy isoflavone glycitein protects against beta amyloid-induced toxicity and oxidative stress in transgenic Caenorhabditis elegans.	/pubmed/16122394	Gutierrez-Zepeda A, Santell R, Wu Z, Brown M, Wu Y, Khan I, Link CD, Zhao B, Luo Y.	BMC Neurosci. 2005 Aug 25;6:54.	BMC Neurosci. 2005	PubMed	citation	PMID:16122394	pubmed	16122394	create date:2005/08/27 | first author:Gutierrez-Zepeda A
Plexin B3 promotes neurite outgrowth, interacts homophilically, and interacts with Rin.	/pubmed/16122393	Hartwig C, Veske A, Krejcova S, Rosenberger G, Finckh U.	BMC Neurosci. 2005 Aug 25;6:53.	BMC Neurosci. 2005	PubMed	citation	PMID:16122393	pubmed	16122393	create date:2005/08/27 | first author:Hartwig C
Evidence for proteolytic cleavage of brevican by the ADAMTSs in the dentate gyrus after excitotoxic lesion of the mouse entorhinal cortex.	/pubmed/16122387	Mayer J, Hamel MG, Gottschall PE.	BMC Neurosci. 2005 Aug 25;6:52.	BMC Neurosci. 2005	PubMed	citation	PMID:16122387	pubmed	16122387	create date:2005/08/27 | first author:Mayer J
Hemispheric biases and the control of visuospatial attention: an ERP study.	/pubmed/16120226	Spencer KM, Banich MT.	BMC Neurosci. 2005 Aug 24;6:51.	BMC Neurosci. 2005	PubMed	citation	PMID:16120226	pubmed	16120226	create date:2005/08/27 | first author:Spencer KM
Spatiotemporal receptive field properties of epiretinally recorded spikes and local electroretinograms in cats.	/pubmed/16102171	Wilms M, Eckhorn R.	BMC Neurosci. 2005 Aug 15;6:50.	BMC Neurosci. 2005	PubMed	citation	PMID:16102171	pubmed	16102171	create date:2005/08/17 | first author:Wilms M
Effect of neutrophil depletion on gelatinase expression, edema formation and hemorrhagic transformation after focal ischemic stroke.	/pubmed/16078993	Harris AK, Ergul A, Kozak A, Machado LS, Johnson MH, Fagan SC.	BMC Neurosci. 2005 Aug 3;6:49.	BMC Neurosci. 2005	PubMed	citation	PMID:16078993	pubmed	16078993	create date:2005/08/05 | first author:Harris AK
Dynamin-dependent NMDAR endocytosis during LTD and its dependence on synaptic state.	/pubmed/16042781	Montgomery JM, Selcher JC, Hanson JE, Madison DV.	BMC Neurosci. 2005 Jul 22;6:48.	BMC Neurosci. 2005	PubMed	citation	PMID:16042781	pubmed	16042781	create date:2005/07/27 | first author:Montgomery JM
Stimulus-dependent spatial patterns of response in SI cortex.	/pubmed/16029498	Chiu JS, Tommerdahl M, Whitsel BL, Favorov OV.	BMC Neurosci. 2005 Jul 19;6:47.	BMC Neurosci. 2005	PubMed	citation	PMID:16029498	pubmed	16029498	create date:2005/07/21 | first author:Chiu JS
The recombination activation gene 1 (Rag1) is expressed in a subset of zebrafish olfactory neurons but is not essential for axon targeting or amino acid detection.	/pubmed/16018818	Feng B, Bulchand S, Yaksi E, Friedrich RW, Jesuthasan S.	BMC Neurosci. 2005 Jul 15;6:46.	BMC Neurosci. 2005	PubMed	citation	PMID:16018818	pubmed	16018818	create date:2005/07/16 | first author:Feng B
lin-12 Notch functions in the adult nervous system of C. elegans.	/pubmed/16011804	Chao MY, Larkins-Ford J, Tucey TM, Hart AC.	BMC Neurosci. 2005 Jul 12;6:45.	BMC Neurosci. 2005	PubMed	citation	PMID:16011804	pubmed	16011804	create date:2005/07/14 | first author:Chao MY
Genes involved in Drosophila glutamate receptor expression and localization.	/pubmed/15985179	Liebl FL, Featherstone DE.	BMC Neurosci. 2005 Jun 28;6:44.	BMC Neurosci. 2005	PubMed	citation	PMID:15985179	pubmed	15985179	create date:2005/06/30 | first author:Liebl FL
Amplitude-dependency of response of SI cortex to flutter stimulation.	/pubmed/15969752	Simons SB, Tannan V, Chiu J, Favorov OV, Whitsel BL, Tommerdahl M.	BMC Neurosci. 2005 Jun 21;6:43.	BMC Neurosci. 2005	PubMed	citation	PMID:15969752	pubmed	15969752	create date:2005/06/23 | first author:Simons SB
Difference in trafficking of brain-derived neurotrophic factor between axons and dendrites of cortical neurons, revealed by live-cell imaging.	/pubmed/15969745	Adachi N, Kohara K, Tsumoto T.	BMC Neurosci. 2005 Jun 21;6:42.	BMC Neurosci. 2005	PubMed	citation	PMID:15969745	pubmed	15969745	create date:2005/06/23 | first author:Adachi N
Influence of photoperiod and running wheel access on the entrainment of split circadian rhythms in hamsters.	/pubmed/15967036	Rosenthal SL, Vakili MM, Evans JA, Elliott JA, Gorman MR.	BMC Neurosci. 2005 Jun 20;6:41.	BMC Neurosci. 2005	PubMed	citation	PMID:15967036	pubmed	15967036	create date:2005/06/22 | first author:Rosenthal SL
Gonadal steroids differentially modulate neurotoxicity of HIV and cocaine: testosterone and ICI 182,780 sensitive mechanism.	/pubmed/15943860	Kendall SL, Anderson CF, Nath A, Turchan-Cholewo J, Land CL, Mactutus CF, Booze RM.	BMC Neurosci. 2005 Jun 8;6:40.	BMC Neurosci. 2005	PubMed	citation	PMID:15943860	pubmed	15943860	create date:2005/06/10 | first author:Kendall SL
Synaptic and genomic responses to JNK and AP-1 signaling in Drosophila neurons.	/pubmed/15932641	Etter PD, Narayanan R, Navratilova Z, Patel C, Bohmann D, Jasper H, Ramaswami M.	BMC Neurosci. 2005 Jun 2;6:39.	BMC Neurosci. 2005	PubMed	citation	PMID:15932641	pubmed	15932641	create date:2005/06/04 | first author:Etter PD
An extrahippocampal projection from the dentate gyrus to the olfactory tubercle.	/pubmed/15927048	Künzle H.	BMC Neurosci. 2005 May 31;6:38.	BMC Neurosci. 2005	PubMed	citation	PMID:15927048	pubmed	15927048	create date:2005/06/02 | first author:Künzle H
Effects of lesions of the nucleus accumbens core on choice between small certain rewards and large uncertain rewards in rats.	/pubmed/15921529	Cardinal RN, Howes NJ.	BMC Neurosci. 2005 May 28;6:37.	BMC Neurosci. 2005	PubMed	citation	PMID:15921529	pubmed	15921529	create date:2005/06/01 | first author:Cardinal RN
Hippocampal lesions facilitate instrumental learning with delayed reinforcement but induce impulsive choice in rats.	/pubmed/15892889	Cheung TH, Cardinal RN.	BMC Neurosci. 2005 May 13;6:36.	BMC Neurosci. 2005	PubMed	citation	PMID:15892889	pubmed	15892889	create date:2005/05/17 | first author:Cheung TH
The NMDA antagonist memantine affects training induced motor cortex plasticity--a study using transcranial magnetic stimulation.	/pubmed/15890074	Schwenkreis P, Witscher K, Pleger B, Malin JP, Tegenthoff M.	BMC Neurosci. 2005 May 12;6:35.	BMC Neurosci. 2005	PubMed	citation	PMID:15890074	pubmed	15890074	create date:2005/05/14 | first author:Schwenkreis P
Title	URL	Description	Details	ShortDetails	Resource	Type	Identifiers	Db	EntrezUID	Properties
Protection of cortical cells by equine estrogens against glutamate-induced excitotoxicity is mediated through a calcium independent mechanism.	/pubmed/15882473	Perrella J, Bhavnani BR.	BMC Neurosci. 2005 May 10;6:34.	BMC Neurosci. 2005	PubMed	citation	PMID:15882473	pubmed	15882473	create date:2005/05/11 | first author:Perrella J
Ataxia and peripheral nerve hypomyelination in ADAM22-deficient mice.	/pubmed/15876356	Sagane K, Hayakawa K, Kai J, Hirohashi T, Takahashi E, Miyamoto N, Ino M, Oki T, Yamazaki K, Nagasu T.	BMC Neurosci. 2005 May 6;6:33.	BMC Neurosci. 2005	PubMed	citation	PMID:15876356	pubmed	15876356	create date:2005/05/07 | first author:Sagane K
Parallel organization of contralateral and ipsilateral prefrontal cortical projections in the rhesus monkey.	/pubmed/15869709	Barbas H, Hilgetag CC, Saha S, Dermon CR, Suski JL.	BMC Neurosci. 2005 May 3;6:32.	BMC Neurosci. 2005	PubMed	citation	PMID:15869709	pubmed	15869709	create date:2005/05/05 | first author:Barbas H
Co-release of noradrenaline and dopamine in the cerebral cortex elicited by single train and repeated train stimulation of the locus coeruleus.	/pubmed/15865626	Devoto P, Flore G, Saba P, Fà M, Gessa GL.	BMC Neurosci. 2005 May 2;6:31.	BMC Neurosci. 2005	PubMed	citation	PMID:15865626	pubmed	15865626	create date:2005/05/04 | first author:Devoto P
GABAA receptor gamma 2 subunit knockdown mice have enhanced anxiety-like behavior but unaltered hypnotic response to benzodiazepines.	/pubmed/15850489	Chandra D, Korpi ER, Miralles CP, De Blas AL, Homanics GE.	BMC Neurosci. 2005 Apr 25;6:30.	BMC Neurosci. 2005	PubMed	citation	PMID:15850489	pubmed	15850489	create date:2005/04/27 | first author:Chandra D
Response of SI cortex to ipsilateral, contralateral and bilateral flutter stimulation in the cat.	/pubmed/15847693	Tommerdahl M, Simons SB, Chiu JS, Favorov O, Whitsel B.	BMC Neurosci. 2005 Apr 22;6:29.	BMC Neurosci. 2005	PubMed	citation	PMID:15847693	pubmed	15847693	create date:2005/04/26 | first author:Tommerdahl M
Transcriptome analysis in primary neural stem cells using a tag cDNA amplification method.	/pubmed/15833137	Sievertzon M, Wirta V, Mercer A, Meletis K, Erlandsson R, Wikström L, Frisén J, Lundeberg J.	BMC Neurosci. 2005 Apr 15;6:28.	BMC Neurosci. 2005	PubMed	citation	PMID:15833137	pubmed	15833137	create date:2005/04/19 | first author:Sievertzon M
The neuronal ceroid lipofuscinosis Cln8 gene expression is developmentally regulated in mouse brain and up-regulated in the hippocampal kindling model of epilepsy.	/pubmed/15826318	Lonka L, Aalto A, Kopra O, Kuronen M, Kokaia Z, Saarma M, Lehesjoki AE.	BMC Neurosci. 2005 Apr 13;6:27.	BMC Neurosci. 2005	PubMed	citation	PMID:15826318	pubmed	15826318	create date:2005/04/14 | first author:Lonka L
Proliferation dynamics of germinative zone cells in the intact and excitotoxically lesioned postnatal rat brain.	/pubmed/15826306	Faiz M, Acarin L, Castellano B, Gonzalez B.	BMC Neurosci. 2005 Apr 12;6:26.	BMC Neurosci. 2005	PubMed	citation	PMID:15826306	pubmed	15826306	create date:2005/04/14 | first author:Faiz M
Nuclear localization of Annexin A7 during murine brain development.	/pubmed/15819996	Rick M, Ramos Garrido SI, Herr C, Thal DR, Noegel AA, Clemen CS.	BMC Neurosci. 2005 Apr 10;6:25.	BMC Neurosci. 2005	PubMed	citation	PMID:15819996	pubmed	15819996	create date:2005/04/12 | first author:Rick M
Hsp27 and axonal growth in adult sensory neurons in vitro.	/pubmed/15819993	Williams KL, Rahimtula M, Mearow KM.	BMC Neurosci. 2005 Apr 8;6:24.	BMC Neurosci. 2005	PubMed	citation	PMID:15819993	pubmed	15819993	create date:2005/04/12 | first author:Williams KL
Bifrontal transcranial direct current stimulation slows reaction time in a working memory task.	/pubmed/15819988	Marshall L, Mölle M, Siebner HR, Born J.	BMC Neurosci. 2005 Apr 8;6:23.	BMC Neurosci. 2005	PubMed	citation	PMID:15819988	pubmed	15819988	create date:2005/04/12 | first author:Marshall L
Valine 738 and lysine 735 in the fifth transmembrane domain of rTas1r3 mediate insensitivity towards lactisole of the rat sweet taste receptor.	/pubmed/15817126	Winnig M, Bufe B, Meyerhof W.	BMC Neurosci. 2005 Apr 7;6:22.	BMC Neurosci. 2005	PubMed	citation	PMID:15817126	pubmed	15817126	create date:2005/04/09 | first author:Winnig M
Functional modulation of human delta opioid receptor by neuropeptide FF.	/pubmed/15804369	Ankö ML, Panula P.	BMC Neurosci. 2005 Apr 4;6:21.	BMC Neurosci. 2005	PubMed	citation	PMID:15804369	pubmed	15804369	create date:2005/04/05 | first author:Ankö ML
Hyperosmotic stimulus induces reversible angiogenesis within the hypothalamic magnocellular nuclei of the adult rat: a potential role for neuronal vascular endothelial growth factor.	/pubmed/15790414	Alonso G, Galibert E, Duvoid-Guillou A, Vincent A.	BMC Neurosci. 2005 Mar 24;6:20.	BMC Neurosci. 2005	PubMed	citation	PMID:15790414	pubmed	15790414	create date:2005/03/26 | first author:Alonso G
The role of the cytoskeleton in cell body enlargement, increased nuclear eccentricity and chromatolysis in axotomized spinal motor neurons.	/pubmed/15774011	McIlwain DL, Hoke VB.	BMC Neurosci. 2005 Mar 17;6:19.	BMC Neurosci. 2005	PubMed	citation	PMID:15774011	pubmed	15774011	create date:2005/03/19 | first author:McIlwain DL
Variation in the cortical area map of C57BL/6J and DBA/2J inbred mice predicts strain identity.	/pubmed/15774010	Airey DC, Robbins AI, Enzinger KM, Wu F, Collins CE.	BMC Neurosci. 2005 Mar 17;6:18.	BMC Neurosci. 2005	PubMed	citation	PMID:15774010	pubmed	15774010	create date:2005/03/19 | first author:Airey DC
Regulation of prokineticin 2 expression by light and the circadian clock.	/pubmed/15762991	Cheng MY, Bittman EL, Hattar S, Zhou QY.	BMC Neurosci. 2005 Mar 11;6:17.	BMC Neurosci. 2005	PubMed	citation	PMID:15762991	pubmed	15762991	create date:2005/03/15 | first author:Cheng MY
Chronic ethanol exposure increases microtubule content in PC12 cells.	/pubmed/15762984	Reiter-Funk CK, Dohrman DP.	BMC Neurosci. 2005 Mar 11;6:16.	BMC Neurosci. 2005	PubMed	citation	PMID:15762984	pubmed	15762984	create date:2005/03/15 | first author:Reiter-Funk CK
BrdU-positive cells in the neonatal mouse hippocampus following hypoxic-ischemic brain injury.	/pubmed/15743533	Bartley J, Soltau T, Wimborne H, Kim S, Martin-Studdard A, Hess D, Hill W, Waller J, Carroll J.	BMC Neurosci. 2005 Mar 2;6:15.	BMC Neurosci. 2005	PubMed	citation	PMID:15743533	pubmed	15743533	create date:2005/03/04 | first author:Bartley J
Effects of prostaglandin E2 on the electrical properties of thermally classified neurons in the ventromedial preoptic area of the rat hypothalamus.	/pubmed/15733324	Ranels HJ, Griffin JD.	BMC Neurosci. 2005 Feb 27;6:14.	BMC Neurosci. 2005	PubMed	citation	PMID:15733324	pubmed	15733324	create date:2005/03/01 | first author:Ranels HJ
Glutamate-induced apoptosis in primary cortical neurons is inhibited by equine estrogens via down-regulation of caspase-3 and prevention of mitochondrial cytochrome c release.	/pubmed/15730564	Zhang Y, Bhavnani BR.	BMC Neurosci. 2005 Feb 24;6:13.	BMC Neurosci. 2005	PubMed	citation	PMID:15730564	pubmed	15730564	create date:2005/02/26 | first author:Zhang Y
Statistical model of natural stimuli predicts edge-like pooling of spatial frequency channels in V2.	/pubmed/15715907	Hyvärinen A, Gutmann M, Hoyer PO.	BMC Neurosci. 2005 Feb 16;6:12.	BMC Neurosci. 2005	PubMed	citation	PMID:15715907	pubmed	15715907	create date:2005/02/18 | first author:Hyvärinen A
Response of SII cortex to ipsilateral, contralateral and bilateral flutter stimulation in the cat.	/pubmed/15710047	Tommerdahl M, Simons SB, Chiu JS, Tannan V, Favorov O, Whitsel B.	BMC Neurosci. 2005 Feb 14;6:11.	BMC Neurosci. 2005	PubMed	citation	PMID:15710047	pubmed	15710047	create date:2005/02/16 | first author:Tommerdahl M
The responses of Ht22 cells to oxidative stress induced by buthionine sulfoximine (BSO).	/pubmed/15707499	Chen J, Small-Howard A, Yin A, Berry MJ.	BMC Neurosci. 2005 Feb 12;6:10.	BMC Neurosci. 2005	PubMed	citation	PMID:15707499	pubmed	15707499	create date:2005/02/15 | first author:Chen J
Nucleus accumbens core lesions retard instrumental learning and performance with delayed reinforcement in the rat.	/pubmed/15691387	Cardinal RN, Cheung TH.	BMC Neurosci. 2005 Feb 3;6:9.	BMC Neurosci. 2005	PubMed	citation	PMID:15691387	pubmed	15691387	create date:2005/02/05 | first author:Cardinal RN
Signalling crosstalk in FGF2-mediated protection of endothelial cells from HIV-gp120.	/pubmed/15689238	Langford D, Hurford R, Hashimoto M, Digicaylioglu M, Masliah E.	BMC Neurosci. 2005 Feb 2;6:8.	BMC Neurosci. 2005	PubMed	citation	PMID:15689238	pubmed	15689238	create date:2005/02/04 | first author:Langford D
Dysregulation of Na+/K+ ATPase by amyloid in APP+PS1 transgenic mice.	/pubmed/15689237	Dickey CA, Gordon MN, Wilcock DM, Herber DL, Freeman MJ, Morgan D.	BMC Neurosci. 2005 Feb 2;6:7.	BMC Neurosci. 2005	PubMed	citation	PMID:15689237	pubmed	15689237	create date:2005/02/04 | first author:Dickey CA
The progressive nature of Wallerian degeneration in wild-type and slow Wallerian degeneration (WldS) nerves.	/pubmed/15686598	Beirowski B, Adalbert R, Wagner D, Grumme DS, Addicks K, Ribchester RR, Coleman MP.	BMC Neurosci. 2005 Feb 1;6:6.	BMC Neurosci. 2005	PubMed	citation	PMID:15686598	pubmed	15686598	create date:2005/02/03 | first author:Beirowski B
Synaptogenesis and outer segment formation are perturbed in the neural retina of Crx mutant mice.	/pubmed/15676071	Morrow EM, Furukawa T, Raviola E, Cepko CL.	BMC Neurosci. 2005 Jan 27;6:5.	BMC Neurosci. 2005	PubMed	citation	PMID:15676071	pubmed	15676071	create date:2005/01/29 | first author:Morrow EM
Iron homeostasis in neuronal cells: a role for IREG1.	/pubmed/15667655	Aguirre P, Mena N, Tapia V, Arredondo M, Núñez MT.	BMC Neurosci. 2005 Jan 24;6:3.	BMC Neurosci. 2005	PubMed	citation	PMID:15667655	pubmed	15667655	create date:2005/01/26 | first author:Aguirre P
Treatment of trigeminal ganglion neurons in vitro with NGF, GDNF or BDNF: effects on neuronal survival, neurochemical properties and TRPV1-mediated neuropeptide secretion.	/pubmed/15667652	Price TJ, Louria MD, Candelario-Soto D, Dussor GO, Jeske NA, Patwardhan AM, Diogenes A, Trott AA, Hargreaves KM, Flores CM.	BMC Neurosci. 2005 Jan 24;6:4.	BMC Neurosci. 2005	PubMed	citation	PMID:15667652	pubmed	15667652	create date:2005/01/26 | first author:Price TJ
A7DB: a relational database for mutational, physiological and pharmacological data related to the alpha7 nicotinic acetylcholine receptor.	/pubmed/15661073	Buckingham SD, Pym L, Jones AK, Brown L, Sansom MS, Sattelle DB, Biggin PC.	BMC Neurosci. 2005 Jan 20;6:2.	BMC Neurosci. 2005	PubMed	citation	PMID:15661073	pubmed	15661073	create date:2005/01/22 | first author:Buckingham SD
Reversal of a full-length mutant huntingtin neuronal cell phenotype by chemical inhibitors of polyglutamine-mediated aggregation.	/pubmed/15649316	Wang J, Gines S, MacDonald ME, Gusella JF.	BMC Neurosci. 2005 Jan 13;6:1.	BMC Neurosci. 2005	PubMed	citation	PMID:15649316	pubmed	15649316	create date:2005/01/15 | first author:Wang J
Covariates of corticotropin-releasing hormone (CRH) concentrations in cerebrospinal fluid (CSF) from healthy humans.	/pubmed/15606911	Baraniuk JN, Maibach H, Whalen G, Clauw DJ.	BMC Neurosci. 2004 Dec 17;5:58.	BMC Neurosci. 2004	PubMed	citation	PMID:15606911	pubmed	15606911	create date:2004/12/21 | first author:Baraniuk JN
Membrane trafficking and mitochondrial abnormalities precede subunit c deposition in a cerebellar cell model of juvenile neuronal ceroid lipofuscinosis.	/pubmed/15588329	Fossale E, Wolf P, Espinola JA, Lubicz-Nawrocka T, Teed AM, Gao H, Rigamonti D, Cattaneo E, MacDonald ME, Cotman SL.	BMC Neurosci. 2004 Dec 10;5:57.	BMC Neurosci. 2004	PubMed	citation	PMID:15588329	pubmed	15588329	create date:2004/12/14 | first author:Fossale E
Xenon prevents cellular damage in differentiated PC-12 cells exposed to hypoxia.	/pubmed/15588278	Petzelt C, Blom P, Schmehl W, Müller J, Kox WJ.	BMC Neurosci. 2004 Dec 8;5:55.	BMC Neurosci. 2004	PubMed	citation	PMID:15588278	pubmed	15588278	create date:2004/12/14 | first author:Petzelt C
Age-dependent plasticity in the superior temporal sulcus in deaf humans: a functional MRI study.	/pubmed/15588277	Sadato N, Yamada H, Okada T, Yoshida M, Hasegawa T, Matsuki K, Yonekura Y, Itoh H.	BMC Neurosci. 2004 Dec 8;5:56.	BMC Neurosci. 2004	PubMed	citation	PMID:15588277	pubmed	15588277	create date:2004/12/14 | first author:Sadato N
Leptin and insulin stimulation of signalling pathways in arcuate nucleus neurones: PI3K dependent actin reorganization and KATP channel activation.	/pubmed/15581426	Mirshamsi S, Laidlaw HA, Ning K, Anderson E, Burgess LA, Gray A, Sutherland C, Ashford ML.	BMC Neurosci. 2004 Dec 6;5:54.	BMC Neurosci. 2004	PubMed	citation	PMID:15581426	pubmed	15581426	create date:2004/12/08 | first author:Mirshamsi S
Chloride equilibrium potential in salamander cones.	/pubmed/15579212	Thoreson WB, Bryson EJ.	BMC Neurosci. 2004 Dec 5;5:53.	BMC Neurosci. 2004	PubMed	citation	PMID:15579212	pubmed	15579212	create date:2004/12/08 | first author:Thoreson WB
Heritability of Stroop and flanker performance in 12-year old children.	/pubmed/15579206	Stins JF, van Baal GC, Polderman TJ, Verhulst FC, Boomsma DI.	BMC Neurosci. 2004 Dec 3;5:49.	BMC Neurosci. 2004	PubMed	citation	PMID:15579206	pubmed	15579206	create date:2004/12/08 | first author:Stins JF
Effects of the group I metabotropic glutamate receptor agonist, DHPG, and injection stress on striatal cell signaling in food-restricted and ad libitum fed rats.	/pubmed/15579204	Pan Y, Berman Y, Carr KD.	BMC Neurosci. 2004 Dec 3;5:50.	BMC Neurosci. 2004	PubMed	citation	PMID:15579204	pubmed	15579204	create date:2004/12/08 | first author:Pan Y
Multiple synaptic and membrane sites of anesthetic action in the CA1 region of rat hippocampal slices.	/pubmed/15579203	Pittson S, Himmel AM, MacIver MB.	BMC Neurosci. 2004 Dec 3;5:52.	BMC Neurosci. 2004	PubMed	citation	PMID:15579203	pubmed	15579203	create date:2004/12/08 | first author:Pittson S
Neurotrophin and Trk expression by cells of the human lamina cribrosa following oxygen-glucose deprivation.	/pubmed/15579199	Lambert WS, Clark AF, Wordinger RJ.	BMC Neurosci. 2004 Dec 3;5:51.	BMC Neurosci. 2004	PubMed	citation	PMID:15579199	pubmed	15579199	create date:2004/12/08 | first author:Lambert WS
Foxo3a induces motoneuron death through the Fas pathway in cooperation with JNK.	/pubmed/15569384	Barthélémy C, Henderson CE, Pettmann B.	BMC Neurosci. 2004 Nov 29;5:48.	BMC Neurosci. 2004	PubMed	citation	PMID:15569384	pubmed	15569384	create date:2004/12/01 | first author:Barthélémy C
Context-dependent selection of visuomotor maps.	/pubmed/15563737	Salinas E.	BMC Neurosci. 2004 Nov 25;5:47.	BMC Neurosci. 2004	PubMed	citation	PMID:15563737	pubmed	15563737	create date:2004/11/27 | first author:Salinas E
Neuroanatomical organization of gonadotropin-releasing hormone neurons during the oestrus cycle in the ewe.	/pubmed/15555074	Batailler M, Caraty A, Malpaux B, Tillet Y.	BMC Neurosci. 2004 Nov 22;5:46.	BMC Neurosci. 2004	PubMed	citation	PMID:15555074	pubmed	15555074	create date:2004/11/24 | first author:Batailler M
Elevated responses to constant facial emotions in different faces in the human amygdala: an fMRI study of facial identity and expression.	/pubmed/15548329	Gläscher J, Tüscher O, Weiller C, Büchel C.	BMC Neurosci. 2004 Nov 17;5:45.	BMC Neurosci. 2004	PubMed	citation	PMID:15548329	pubmed	15548329	create date:2004/11/19 | first author:Gläscher J
Bi-directional modulation of AMPA receptor unitary conductance by synaptic activity.	/pubmed/15538948	Lüthi A, Wikström MA, Palmer MJ, Matthews P, Benke TA, Isaac JT, Collingridge GL.	BMC Neurosci. 2004 Nov 11;5:44.	BMC Neurosci. 2004	PubMed	citation	PMID:15538948	pubmed	15538948	create date:2004/11/13 | first author:Lüthi A
Morphological correlates of injury-induced reorganization in primate somatosensory cortex.	/pubmed/15533258	Churchill JD, Tharp JA, Wellman CL, Sengelaub DR, Garraghty PE.	BMC Neurosci. 2004 Nov 8;5:43.	BMC Neurosci. 2004	PubMed	citation	PMID:15533258	pubmed	15533258	create date:2004/11/10 | first author:Churchill JD
Title	URL	Description	Details	ShortDetails	Resource	Type	Identifiers	Db	EntrezUID	Properties
An information integration theory of consciousness.	/pubmed/15522121	Tononi G.	BMC Neurosci. 2004 Nov 2;5:42.	BMC Neurosci. 2004	PubMed	citation	PMID:15522121	pubmed	15522121	create date:2004/11/04 | first author:Tononi G
Neural stem cells express melatonin receptors and neurotrophic factors: colocalization of the MT1 receptor with neuronal and glial markers.	/pubmed/15511288	Niles LP, Armstrong KJ, Rincón Castro LM, Dao CV, Sharma R, McMillan CR, Doering LC, Kirkham DL.	BMC Neurosci. 2004 Oct 28;5:41.	BMC Neurosci. 2004	PubMed	citation	PMID:15511288	pubmed	15511288	create date:2004/10/30 | first author:Niles LP
Mapping the brain's orchestration during speech comprehension: task-specific facilitation of regional synchrony in neural networks.	/pubmed/15500698	Härle M, Rockstroh BS, Keil A, Wienbruch C, Elbert TR.	BMC Neurosci. 2004 Oct 24;5:40.	BMC Neurosci. 2004	PubMed	citation	PMID:15500698	pubmed	15500698	create date:2004/10/27 | first author:Härle M
Development of the time course for processing conflict: an event-related potentials study with 4 year olds and adults.	/pubmed/15500693	Rueda MR, Posner MI, Rothbart MK, Davis-Stober CP.	BMC Neurosci. 2004 Oct 22;5:39.	BMC Neurosci. 2004	PubMed	citation	PMID:15500693	pubmed	15500693	create date:2004/10/27 | first author:Rueda MR
Enhancement of blood-tumor barrier permeability by Sar-[D-Phe8]des-Arg9BK, a metabolically resistant bradykinin B1 agonist, in a rat C6 glioma model.	/pubmed/15458573	Cardoso RC, Lobão-Soares B, Bianchin MM, Carlotti CG Jr, Walz R, Alvarez-Silva M, Trentin AG, Nicolau M.	BMC Neurosci. 2004 Sep 30;5:38.	BMC Neurosci. 2004	PubMed	citation	PMID:15458573	pubmed	15458573	create date:2004/10/02 | first author:Cardoso RC
Aging is associated with increased collagen type IV accumulation in the basal lamina of human cerebral microvessels.	/pubmed/15387892	Uspenskaia O, Liebetrau M, Herms J, Danek A, Hamann GF.	BMC Neurosci. 2004 Sep 24;5:37.	BMC Neurosci. 2004	PubMed	citation	PMID:15387892	pubmed	15387892	create date:2004/09/25 | first author:Uspenskaia O
Activation of Erk and JNK MAPK pathways by acute swim stress in rat brain regions.	/pubmed/15380027	Shen CP, Tsimberg Y, Salvadore C, Meller E.	BMC Neurosci. 2004 Sep 20;5:36.	BMC Neurosci. 2004	PubMed	citation	PMID:15380027	pubmed	15380027	create date:2004/09/24 | first author:Shen CP
Heme oxygenase-2 gene deletion attenuates oxidative stress in neurons exposed to extracellular hemin.	/pubmed/15377391	Regan RF, Chen J, Benvenisti-Zarom L.	BMC Neurosci. 2004 Sep 17;5:34.	BMC Neurosci. 2004	PubMed	citation	PMID:15377391	pubmed	15377391	create date:2004/09/21 | first author:Regan RF
Early visual evoked potentials are modulated by eye position in humans induced by whole body rotations.	/pubmed/15377390	Andersson F, Etard O, Denise P, Petit L.	BMC Neurosci. 2004 Sep 19;5:35.	BMC Neurosci. 2004	PubMed	citation	PMID:15377390	pubmed	15377390	create date:2004/09/21 | first author:Andersson F
Nestin-positive mesenchymal stem cells favour the astroglial lineage in neural progenitors and stem cells by releasing active BMP4.	/pubmed/15369599	Wislet-Gendebien S, Bruyère F, Hans G, Leprince P, Moonen G, Rogister B.	BMC Neurosci. 2004 Sep 15;5:33.	BMC Neurosci. 2004	PubMed	citation	PMID:15369599	pubmed	15369599	create date:2004/09/17 | first author:Wislet-Gendebien S
Plasticity of histamine H3 receptor expression and binding in the vestibular nuclei after labyrinthectomy in rat.	/pubmed/15361262	Lozada AF, Aarnisalo AA, Karlstedt K, Stark H, Panula P.	BMC Neurosci. 2004 Sep 10;5:32.	BMC Neurosci. 2004	PubMed	citation	PMID:15361262	pubmed	15361262	create date:2004/09/14 | first author:Lozada AF
Opioid modulation of GABA release in the rat inferior colliculus.	/pubmed/15353008	Tongjaroenbungam W, Jongkamonwiwat N, Cunningham J, Phansuwan-Pujito P, Dodson HC, Forge A, Govitrapong P, Casalotti SO.	BMC Neurosci. 2004 Sep 7;5:31.	BMC Neurosci. 2004	PubMed	citation	PMID:15353008	pubmed	15353008	create date:2004/09/09 | first author:Tongjaroenbungam W
A stochastic model for retinocollicular map development.	/pubmed/15339341	Koulakov AA, Tsigankov DN.	BMC Neurosci. 2004 Aug 31;5:30.	BMC Neurosci. 2004	PubMed	citation	PMID:15339341	pubmed	15339341	create date:2004/09/02 | first author:Koulakov AA
Spontaneous activity of rat pretectal nuclear complex neurons in vitro.	/pubmed/15333139	Prochnow N, Schmidt M.	BMC Neurosci. 2004 Aug 27;5:29.	BMC Neurosci. 2004	PubMed	citation	PMID:15333139	pubmed	15333139	create date:2004/08/31 | first author:Prochnow N
Fingersomatotopy in area 3b: an fMRI-study.	/pubmed/15320953	van Westen D, Fransson P, Olsrud J, Rosén B, Lundborg G, Larsson EM.	BMC Neurosci. 2004 Aug 20;5:28.	BMC Neurosci. 2004	PubMed	citation	PMID:15320953	pubmed	15320953	create date:2004/08/24 | first author:van Westen D
3 dimensional modelling of early human brain development using optical projection tomography.	/pubmed/15298700	Kerwin J, Scott M, Sharpe J, Puelles L, Robson SC, Martínez-de-la-Torre M, Ferran JL, Feng G, Baldock R, Strachan T, Davidson D, Lindsay S.	BMC Neurosci. 2004 Aug 6;5:27.	BMC Neurosci. 2004	PubMed	citation	PMID:15298700	pubmed	15298700	create date:2004/08/10 | first author:Kerwin J
Slowly developing depression of N-methyl-D-aspartate receptor mediated responses in young rat hippocampi.	/pubmed/15285786	Dozmorov M, Li R, Xu HP, Jilderos B, Wigström H.	BMC Neurosci. 2004 Aug 3;5:26.	BMC Neurosci. 2004	PubMed	citation	PMID:15285786	pubmed	15285786	create date:2004/08/03 | first author:Dozmorov M
Biochemical enrichment and biophysical characterization of a taste receptor for L-arginine from the catfish, Ictalurus puntatus.	/pubmed/15282034	Grosvenor W, Kaulin Y, Spielman AI, Bayley DL, Kalinoski DL, Teeter JH, Brand JG.	BMC Neurosci. 2004 Jul 28;5:25.	BMC Neurosci. 2004	PubMed	citation	PMID:15282034	pubmed	15282034	create date:2004/07/30 | first author:Grosvenor W
Attentional influences on functional mapping of speech sounds in human auditory cortex.	/pubmed/15268765	Obleser J, Elbert T, Eulitz C.	BMC Neurosci. 2004 Jul 21;5:24.	BMC Neurosci. 2004	PubMed	citation	PMID:15268765	pubmed	15268765	create date:2004/07/23 | first author:Obleser J
Activation of muscarinic acetylcholine receptors elicits pigment granule dispersion in retinal pigment epithelium isolated from bluegill.	/pubmed/15251036	González A 3rd, Crittenden EL, García DM.	BMC Neurosci. 2004 Jul 13;5:23.	BMC Neurosci. 2004	PubMed	citation	PMID:15251036	pubmed	15251036	create date:2004/07/15 | first author:González A 3rd
Growth cone pathfinding: a competition between deterministic and stochastic events.	/pubmed/15242518	Maskery SM, Buettner HM, Shinbrot T.	BMC Neurosci. 2004 Jul 8;5:22.	BMC Neurosci. 2004	PubMed	citation	PMID:15242518	pubmed	15242518	create date:2004/07/10 | first author:Maskery SM
Overcoming antigen masking of anti-amyloidbeta antibodies reveals breaking of B cell tolerance by virus-like particles in amyloidbeta immunized amyloid precursor protein transgenic mice.	/pubmed/15186505	Li Q, Cao C, Chackerian B, Schiller J, Gordon M, Ugen KE, Morgan D.	BMC Neurosci. 2004 Jun 8;5:21.	BMC Neurosci. 2004	PubMed	citation	PMID:15186505	pubmed	15186505	create date:2004/06/10 | first author:Li Q
Lithium facilitates apoptotic signaling induced by activation of the Fas death domain-containing receptor.	/pubmed/15157283	Song L, Zhou T, Jope RS.	BMC Neurosci. 2004 May 24;5:20.	BMC Neurosci. 2004	PubMed	citation	PMID:15157283	pubmed	15157283	create date:2004/05/26 | first author:Song L
Both 5' and 3' flanks regulate Zebrafish brain-derived neurotrophic factor gene expression.	/pubmed/15153250	Heinrich G, Pagtakhan CJ.	BMC Neurosci. 2004 May 21;5:19.	BMC Neurosci. 2004	PubMed	citation	PMID:15153250	pubmed	15153250	create date:2004/05/22 | first author:Heinrich G
The effect of a concurrent cognitive task on cortical potentials evoked by unpredictable balance perturbations.	/pubmed/15147586	Quant S, Adkin AL, Staines WR, Maki BE, McIlroy WE.	BMC Neurosci. 2004 May 17;5:18.	BMC Neurosci. 2004	PubMed	citation	PMID:15147586	pubmed	15147586	create date:2004/05/19 | first author:Quant S
Asialoerythropoietin is not effective in the R6/2 line of Huntington's disease mice.	/pubmed/15134587	Gil JM, Leist M, Popovic N, Brundin P, Petersén A.	BMC Neurosci. 2004 May 10;5:17.	BMC Neurosci. 2004	PubMed	citation	PMID:15134587	pubmed	15134587	create date:2004/05/12 | first author:Gil JM
Targeted mutagenesis of the Sap47 gene of Drosophila: flies lacking the synapse associated protein of 47 kDa are viable and fertile.	/pubmed/15117418	Funk N, Becker S, Huber S, Brunner M, Buchner E.	BMC Neurosci. 2004 Apr 29;5:16.	BMC Neurosci. 2004	PubMed	citation	PMID:15117418	pubmed	15117418	create date:2004/05/01 | first author:Funk N
Abnormal auditory mismatch response in tinnitus sufferers with high-frequency hearing loss is associated with subjective distress level.	/pubmed/15113455	Weisz N, Voss S, Berg P, Elbert T.	BMC Neurosci. 2004 Mar 4;5:8.	BMC Neurosci. 2004	PubMed	citation	PMID:15113455	pubmed	15113455	create date:2004/04/29 | first author:Weisz N
ATF3 upregulation in glia during Wallerian degeneration: differential expression in peripheral nerves and CNS white matter.	/pubmed/15113454	Hunt D, Hossain-Ibrahim K, Mason MR, Coffin RS, Lieberman AR, Winterbottom J, Anderson PN.	BMC Neurosci. 2004 Mar 4;5:9.	BMC Neurosci. 2004	PubMed	citation	PMID:15113454	pubmed	15113454	create date:2004/04/29 | first author:Hunt D
Regulation of stearoyl-CoA desaturase-1 after central and peripheral nerve lesions.	/pubmed/15099403	Breuer S, Pech K, Buss A, Spitzer C, Ozols J, Hol EM, Heussen N, Noth J, Schwaiger FW, Schmitt AB.	BMC Neurosci. 2004 Apr 20;5:15.	BMC Neurosci. 2004	PubMed	citation	PMID:15099403	pubmed	15099403	create date:2004/04/22 | first author:Breuer S
Parkin counteracts symptoms in a Drosophila model of Parkinson's disease.	/pubmed/15090075	Haywood AF, Staveley BE.	BMC Neurosci. 2004 Apr 16;5:14.	BMC Neurosci. 2004	PubMed	citation	PMID:15090075	pubmed	15090075	create date:2004/04/20 | first author:Haywood AF
Memory-matches evoke human gamma-responses.	/pubmed/15084225	Herrmann CS, Lenz D, Junge S, Busch NA, Maess B.	BMC Neurosci. 2004 Apr 13;5:13.	BMC Neurosci. 2004	PubMed	citation	PMID:15084225	pubmed	15084225	create date:2004/04/16 | first author:Herrmann CS
A prospective longitudinal in vivo 1H MR spectroscopy study of the SIV/macaque model of neuroAIDS.	/pubmed/15070430	Fuller RA, Westmoreland SV, Ratai E, Greco JB, Kim JP, Lentz MR, He J, Sehgal PK, Masliah E, Halpern E, Lackner AA, González RG.	BMC Neurosci. 2004 Mar 5;5:10.	BMC Neurosci. 2004	PubMed	citation	PMID:15070430	pubmed	15070430	create date:2004/04/09 | first author:Fuller RA
Dopamine D2 receptors mediate two-odor discrimination and reversal learning in C57BL/6 mice.	/pubmed/15061865	Kruzich PJ, Grandy DK.	BMC Neurosci. 2004 Apr 2;5:12.	BMC Neurosci. 2004	PubMed	citation	PMID:15061865	pubmed	15061865	create date:2004/04/06 | first author:Kruzich PJ
The excitation cascade of Limulus ventral photoreceptors: guanylate cyclase as the link between InsP3-mediated Ca2+ release and the opening of cGMP-gated channels.	/pubmed/15053840	Garger AV, Richard EA, Lisman JE.	BMC Neurosci. 2004 Feb 26;5:7.	BMC Neurosci. 2004	PubMed	citation	PMID:15053840	pubmed	15053840	create date:2004/04/01 | first author:Garger AV
The extracellular matrix, p53 and estrogen compete to regulate cell-surface Fas/Apo-1 suicide receptor expression in proliferating embryonic cerebral cortical precursors, and reciprocally, Fas-ligand modifies estrogen control of cell-cycle proteins.	/pubmed/15038834	Cheema ZF, Santillano DR, Wade SB, Newman JM, Miranda RC.	BMC Neurosci. 2004 Mar 23;5:11.	BMC Neurosci. 2004	PubMed	citation	PMID:15038834	pubmed	15038834	create date:2004/03/25 | first author:Cheema ZF
Effects of caloric deprivation and satiety on sensitivity of the gustatory system.	/pubmed/15028115	Zverev YP.	BMC Neurosci. 2004 Feb 23;5:5.	BMC Neurosci. 2004	PubMed	citation	PMID:15028115	pubmed	15028115	create date:2004/03/19 | first author:Zverev YP
Differential inhibition of postnatal brain, spinal cord and body growth by a growth hormone antagonist.	/pubmed/15018641	McIlwain DL, Hoke VB, Kopchick JJ, Fuller CR, Lund PK.	BMC Neurosci. 2004 Feb 23;5:6.	BMC Neurosci. 2004	PubMed	citation	PMID:15018641	pubmed	15018641	create date:2004/03/17 | first author:McIlwain DL
Efficient delivery of Cre-recombinase to neurons in vivo and stable transduction of neurons using adeno-associated and lentiviral vectors.	/pubmed/15005815	Ahmed BY, Chakravarthy S, Eggers R, Hermens WT, Zhang JY, Niclou SP, Levelt C, Sablitzky F, Anderson PN, Lieberman AR, Verhaagen J.	BMC Neurosci. 2004 Jan 30;5:4.	BMC Neurosci. 2004	PubMed	citation	PMID:15005815	pubmed	15005815	create date:2004/03/10 | first author:Ahmed BY
Pattern of distribution and cycling of SLOB, Slowpoke channel binding protein, in Drosophila.	/pubmed/15005796	Jaramillo AM, Zheng X, Zhou Y, Amado DA, Sheldon A, Sehgal A, Levitan IB.	BMC Neurosci. 2004 Jan 27;5:3.	BMC Neurosci. 2004	PubMed	citation	PMID:15005796	pubmed	15005796	create date:2004/03/10 | first author:Jaramillo AM
Altered neurological function in mice immunized with early endosome antigen 1.	/pubmed/14728723	Selak S, Fritzler MJ.	BMC Neurosci. 2004 Jan 16;5:2.	BMC Neurosci. 2004	PubMed	citation	PMID:14728723	pubmed	14728723	create date:2004/01/20 | first author:Selak S
TGF-beta1 induction of the adenine nucleotide translocator 1 in astrocytes occurs through Smads and Sp1 transcription factors.	/pubmed/14720305	Law AK, Gupta D, Levy S, Wallace DC, McKeon RJ, Buck CR.	BMC Neurosci. 2004 Jan 13;5:1.	BMC Neurosci. 2004	PubMed	citation	PMID:14720305	pubmed	14720305	create date:2004/01/15 | first author:Law AK
Equine estrogens differentially inhibit DNA fragmentation induced by glutamate in neuronal cells by modulation of regulatory proteins involved in programmed cell death.	/pubmed/14693041	Zhang Y, Lu X, Bhavnani BR.	BMC Neurosci. 2003 Dec 23;4:32.	BMC Neurosci. 2003	PubMed	citation	PMID:14693041	pubmed	14693041	create date:2003/12/25 | first author:Zhang Y
The temporal relationship between reduction of early imitative responses and the development of attention mechanisms.	/pubmed/14693040	Nakagawa A, Sukigara M, Benga O.	BMC Neurosci. 2003 Dec 24;4:33.	BMC Neurosci. 2003	PubMed	citation	PMID:14693040	pubmed	14693040	create date:2003/12/25 | first author:Nakagawa A
Measuring information integration.	/pubmed/14641936	Tononi G, Sporns O.	BMC Neurosci. 2003 Dec 2;4:31.	BMC Neurosci. 2003	PubMed	citation	PMID:14641936	pubmed	14641936	create date:2003/12/03 | first author:Tononi G
An over-expression system for characterizing Ppt1 function in Drosophila.	/pubmed/14629778	Korey CA, MacDonald ME.	BMC Neurosci. 2003 Nov 20;4:30.	BMC Neurosci. 2003	PubMed	citation	PMID:14629778	pubmed	14629778	create date:2003/11/25 | first author:Korey CA
Syndecan-3 and syndecan-4 are enriched in Schwann cell perinodal processes.	/pubmed/14622446	Goutebroze L, Carnaud M, Denisenko N, Boutterin MC, Girault JA.	BMC Neurosci. 2003 Nov 18;4:29.	BMC Neurosci. 2003	PubMed	citation	PMID:14622446	pubmed	14622446	create date:2003/11/19 | first author:Goutebroze L
Human neuroepithelial cells express NMDA receptors.	/pubmed/14614784	Sharp CD, Fowler M, Jackson TH 4th, Houghton J, Warren A, Nanda A, Chandler I, Cappell B, Long A, Minagar A, Alexander JS.	BMC Neurosci. 2003 Nov 13;4:28.	BMC Neurosci. 2003	PubMed	citation	PMID:14614784	pubmed	14614784	create date:2003/11/15 | first author:Sharp CD
Mapping perception to action in piano practice: a longitudinal DC-EEG study.	/pubmed/14575529	Bangert M, Altenmüller EO.	BMC Neurosci. 2003 Oct 15;4:26.	BMC Neurosci. 2003	PubMed	citation	PMID:14575529	pubmed	14575529	create date:2003/10/25 | first author:Bangert M
Directed neuronal differentiation of human embryonic stem cells.	/pubmed/14572319	Schulz TC, Palmarini GM, Noggle SA, Weiler DA, Mitalipova MM, Condie BG.	BMC Neurosci. 2003 Oct 22;4:27.	BMC Neurosci. 2003	PubMed	citation	PMID:14572319	pubmed	14572319	create date:2003/10/24 | first author:Schulz TC
Title	URL	Description	Details	ShortDetails	Resource	Type	Identifiers	Db	EntrezUID	Properties
Serial pathways from primate prefrontal cortex to autonomic areas may influence emotional expression.	/pubmed/14536022	Barbas H, Saha S, Rempel-Clower N, Ghashghaei T.	BMC Neurosci. 2003 Oct 10;4:25.	BMC Neurosci. 2003	PubMed	citation	PMID:14536022	pubmed	14536022	create date:2003/10/11 | first author:Barbas H
Human neuronal stargazin-like proteins, gamma2, gamma3 and gamma4; an investigation of their specific localization in human brain and their influence on CaV2.1 voltage-dependent calcium channels expressed in Xenopus oocytes.	/pubmed/14505496	Moss FJ, Dolphin AC, Clare JJ.	BMC Neurosci. 2003 Sep 23;4:23.	BMC Neurosci. 2003	PubMed	citation	PMID:14505496	pubmed	14505496	create date:2003/09/25 | first author:Moss FJ
Increased brain histamine H3 receptor expression during hibernation in golden-mantled ground squirrels.	/pubmed/14505495	Sallmen T, Lozada AF, Anichtchik OV, Beckman AL, Panula P.	BMC Neurosci. 2003 Sep 24;4:24.	BMC Neurosci. 2003	PubMed	citation	PMID:14505495	pubmed	14505495	create date:2003/09/25 | first author:Sallmen T
The BOLD response and the gamma oscillations respond differently than evoked potentials: an interleaved EEG-fMRI study.	/pubmed/14499000	Foucher JR, Otzenberger H, Gounot D.	BMC Neurosci. 2003 Sep 19;4:22.	BMC Neurosci. 2003	PubMed	citation	PMID:14499000	pubmed	14499000	create date:2003/09/23 | first author:Foucher JR
Blockade of NMDA receptor subtype NR2B prevents seizures but not apoptosis of dentate gyrus neurons in bacterial meningitis in infant rats.	/pubmed/13129439	Kolarova A, Ringer R, Täuber MG, Leib SL.	BMC Neurosci. 2003 Sep 16;4:21.	BMC Neurosci. 2003	PubMed	citation	PMID:13129439	pubmed	13129439	create date:2003/09/18 | first author:Kolarova A
Evidence for cell autonomous AP1 function in regulation of Drosophila motor-neuron plasticity.	/pubmed/12969508	Sanyal S, Narayanan R, Consoulas C, Ramaswami M.	BMC Neurosci. 2003 Sep 11;4:20.	BMC Neurosci. 2003	PubMed	citation	PMID:12969508	pubmed	12969508	create date:2003/09/13 | first author:Sanyal S
A role of melanin-concentrating hormone producing neurons in the central regulation of paradoxical sleep.	/pubmed/12964948	Verret L, Goutagny R, Fort P, Cagnon L, Salvert D, Léger L, Boissard R, Salin P, Peyron C, Luppi PH.	BMC Neurosci. 2003 Sep 9;4:19.	BMC Neurosci. 2003	PubMed	citation	PMID:12964948	pubmed	12964948	create date:2003/09/11 | first author:Verret L
Power-law for axon diameters at branch point.	/pubmed/12946281	Chklovskii DB, Stepanyants A.	BMC Neurosci. 2003 Aug 28;4:18.	BMC Neurosci. 2003	PubMed	citation	PMID:12946281	pubmed	12946281	create date:2003/08/30 | first author:Chklovskii DB
Anatomical location of macrophage migration inhibitory factor in urogenital tissues, peripheral ganglia and lumbosacral spinal cord of the rat.	/pubmed/12908877	Vera PL, Meyer-Siegler KL.	BMC Neurosci. 2003 Aug 8;4:17.	BMC Neurosci. 2003	PubMed	citation	PMID:12908877	pubmed	12908877	create date:2003/08/12 | first author:Vera PL
ALS-associated mutant SOD1G93A causes mitochondrial vacuolation by expansion of the intermembrane space and by involvement of SOD1 aggregation and peroxisomes.	/pubmed/12864925	Higgins CM, Jung C, Xu Z.	BMC Neurosci. 2003 Jul 15;4:16.	BMC Neurosci. 2003	PubMed	citation	PMID:12864925	pubmed	12864925	create date:2003/07/17 | first author:Higgins CM
Control of ion channel expression for patch clamp recordings using an inducible expression system in mammalian cell lines.	/pubmed/12839626	Trapani JG, Korn SJ.	BMC Neurosci. 2003 Jul 2;4:15.	BMC Neurosci. 2003	PubMed	citation	PMID:12839626	pubmed	12839626	create date:2003/07/04 | first author:Trapani JG
Dendritic development of Drosophila high order visual system neurons is independent of sensory experience.	/pubmed/12834538	Scott EK, Reuter JE, Luo L.	BMC Neurosci. 2003 Jun 30;4:14.	BMC Neurosci. 2003	PubMed	citation	PMID:12834538	pubmed	12834538	create date:2003/07/02 | first author:Scott EK
Top-down and bottom-up modulation of language related areas--an fMRI study.	/pubmed/12828789	Noesselt T, Shah NJ, Jäncke L.	BMC Neurosci. 2003 Jun 26;4:13.	BMC Neurosci. 2003	PubMed	citation	PMID:12828789	pubmed	12828789	create date:2003/06/28 | first author:Noesselt T
Brain weight differences associated with induced focal microgyria.	/pubmed/12823865	Peiffer AM, Fitch RH, Thomas JJ, Yurkovic AN, Rosen GD.	BMC Neurosci. 2003 Jun 24;4:12.	BMC Neurosci. 2003	PubMed	citation	PMID:12823865	pubmed	12823865	create date:2003/06/26 | first author:Peiffer AM
A novel BDNF gene promoter directs expression to skeletal muscle.	/pubmed/12812528	Heinrich G.	BMC Neurosci. 2003 Jun 18;4:11.	BMC Neurosci. 2003	PubMed	citation	PMID:12812528	pubmed	12812528	create date:2003/06/19 | first author:Heinrich G
Insulin signaling inhibits the 5-HT2C receptor in choroid plexus via MAP kinase.	/pubmed/12795815	Hurley JH, Zhang S, Bye LS, Marshall MS, DePaoli-Roach AA, Guan K, Fox AP, Yu L.	BMC Neurosci. 2003 Jun 9;4:10.	BMC Neurosci. 2003	PubMed	citation	PMID:12795815	pubmed	12795815	create date:2003/06/11 | first author:Hurley JH
Identification of regeneration-associated genes after central and peripheral nerve injury in the adult rat.	/pubmed/12756057	Schmitt AB, Breuer S, Liman J, Buss A, Schlangen C, Pech K, Hol EM, Brook GA, Noth J, Schwaiger FW.	BMC Neurosci. 2003 May 19;4:8.	BMC Neurosci. 2003	PubMed	citation	PMID:12756057	pubmed	12756057	create date:2003/05/21 | first author:Schmitt AB
Seasonal aspects of sleep in the Djungarian hamster.	/pubmed/12756056	Palchykova S, Deboer T, Tobler I.	BMC Neurosci. 2003 May 19;4:9.	BMC Neurosci. 2003	PubMed	citation	PMID:12756056	pubmed	12756056	create date:2003/05/21 | first author:Palchykova S
Discrete nuclear structures in actively growing neuroblastoma cells are revealed by antibodies raised against phosphorylated neurofilament proteins.	/pubmed/12697053	Weigum SE, García DM, Raabe TD, Christodoulides N, Koke JR.	BMC Neurosci. 2003 Apr 2;4:6.	BMC Neurosci. 2003	PubMed	citation	PMID:12697053	pubmed	12697053	create date:2003/04/17 | first author:Weigum SE
Distribution and densitometry mapping of L1-CAM immunoreactivity in the adult mouse brain--light microscopic observation.	/pubmed/12697052	Munakata H, Nakamura Y, Matsumoto-Miyai K, Itoh K, Yamasaki H, Shiosaka S.	BMC Neurosci. 2003 Apr 16;4:7.	BMC Neurosci. 2003	PubMed	citation	PMID:12697052	pubmed	12697052	create date:2003/04/17 | first author:Munakata H
Dietary protein restriction causes modification in aluminum-induced alteration in glutamate and GABA system of rat brain.	/pubmed/12657166	Nayak P, Chatterjee AK.	BMC Neurosci. 2003 Feb 25;4:4. Epub 2003 Feb 25.	BMC Neurosci. 2003	PubMed	citation	PMID:12657166	pubmed	12657166	create date:2003/03/27 | first author:Nayak P
Mapping of neurokinin-like immunoreactivity in the human brainstem.	/pubmed/12617753	Coveñas R, Martin F, Belda M, Smith V, Salinas P, Rivada E, Diaz-Cabiale Z, Narvaez JA, Marcos P, Tramu G, Gonzalez-Baron S.	BMC Neurosci. 2003 Feb 4;4:3. Epub 2003 Feb 4.	BMC Neurosci. 2003	PubMed	citation	PMID:12617753	pubmed	12617753	create date:2003/03/06 | first author:Coveñas R
Comparison of the responses of the chorda tympani and glossopharyngeal nerves to taste stimuli in C57BL/6J mice.	/pubmed/12617752	Danilova V, Hellekant G.	BMC Neurosci. 2003 Mar 4;4:5. Epub 2003 Mar 4.	BMC Neurosci. 2003	PubMed	citation	PMID:12617752	pubmed	12617752	create date:2003/03/06 | first author:Danilova V
Brn3c null mutant mice show long-term, incomplete retention of some afferent inner ear innervation.	/pubmed/12585968	Xiang M, Maklad A, Pirvola U, Fritzsch B.	BMC Neurosci. 2003 Jan 30;4:2.	BMC Neurosci. 2003	PubMed	citation	PMID:12585968	pubmed	12585968	create date:2003/02/15 | first author:Xiang M
Changes in the 5-HT2A receptor system in the pre-mammillary hypothalamus of the ewe are related to regulation of LH pulsatile secretion by an endogenous circannual rhythm.	/pubmed/12553884	Chemineau P, Daveau A, Pelletier J, Malpaux B, Karsch FJ, Viguié C.	BMC Neurosci. 2003 Jan 28;4:1. Epub 2003 Jan 28.	BMC Neurosci. 2003	PubMed	citation	PMID:12553884	pubmed	12553884	create date:2003/01/30 | first author:Chemineau P
A role for cryptochromes in sleep regulation.	/pubmed/12495442	Wisor JP, O'Hara BF, Terao A, Selby CP, Kilduff TS, Sancar A, Edgar DM, Franken P.	BMC Neurosci. 2002 Dec 20;3:20. Epub 2002 Dec 20.	BMC Neurosci. 2002	PubMed	citation	PMID:12495442	pubmed	12495442	create date:2002/12/24 | first author:Wisor JP
Modulatory effect of adenosine receptors on the ascending and descending neural reflex responses of rat ileum.	/pubmed/12495441	Storr M, Thammer J, Dunkel R, Schusdziarra V, Allescher HD.	BMC Neurosci. 2002 Dec 20;3:21. Epub 2002 Dec 20.	BMC Neurosci. 2002	PubMed	citation	PMID:12495441	pubmed	12495441	create date:2002/12/24 | first author:Storr M
Activation profiles of opioid ligands in HEK cells expressing delta opioid receptors.	/pubmed/12437765	Gharagozlou P, Demirci H, Clark JD, Lameh J.	BMC Neurosci. 2002 Nov 18;3:19. Epub 2002 Nov 18.	BMC Neurosci. 2002	PubMed	citation	PMID:12437765	pubmed	12437765	create date:2002/11/20 | first author:Gharagozlou P
Reducing hypothalamic AGRP by RNA interference increases metabolic rate and decreases body weight without influencing food intake.	/pubmed/12423556	Makimura H, Mizuno TM, Mastaitis JW, Agami R, Mobbs CV.	BMC Neurosci. 2002 Nov 7;3:18.	BMC Neurosci. 2002	PubMed	citation	PMID:12423556	pubmed	12423556	create date:2002/11/09 | first author:Makimura H
Evidence for non-independent gating of P2X2 receptors expressed in Xenopus oocytes.	/pubmed/12421468	Ding S, Sachs F.	BMC Neurosci. 2002 Nov 6;3:17.	BMC Neurosci. 2002	PubMed	citation	PMID:12421468	pubmed	12421468	create date:2002/11/08 | first author:Ding S
Replicate high-density rat genome oligonucleotide microarrays reveal hundreds of regulated genes in the dorsal root ganglion after peripheral nerve injury.	/pubmed/12401135	Costigan M, Befort K, Karchewski L, Griffin RS, D'Urso D, Allchorne A, Sitarski J, Mannion JW, Pratt RE, Woolf CJ.	BMC Neurosci. 2002 Oct 25;3:16. Epub 2002 Oct 25.	BMC Neurosci. 2002	PubMed	citation	PMID:12401135	pubmed	12401135	create date:2002/10/29 | first author:Costigan M
The predominantly HEAT-like motif structure of huntingtin and its association and coincident nuclear entry with dorsal, an NF-kB/Rel/dorsal family transcription factor.	/pubmed/12379151	Takano H, Gusella JF.	BMC Neurosci. 2002 Oct 14;3:15.	BMC Neurosci. 2002	PubMed	citation	PMID:12379151	pubmed	12379151	create date:2002/10/16 | first author:Takano H
Assessing the molecular genetics of attention networks.	/pubmed/12366871	Fossella J, Sommer T, Fan J, Wu Y, Swanson JM, Pfaff DW, Posner MI.	BMC Neurosci. 2002 Oct 4;3:14.	BMC Neurosci. 2002	PubMed	citation	PMID:12366871	pubmed	12366871	create date:2002/10/09 | first author:Fossella J
Peroxynitrite decomposition catalyst prevents apoptotic cell death in a human astrocytoma cell line incubated with supernatants of HIV-infected macrophages.	/pubmed/12234380	Muscoli C, Salvemini D, Paolino D, Iannone M, Palma E, Cufari A, Rotiroti D, Perno CF, Aquaro S, Mollace V.	BMC Neurosci. 2002 Sep 16;3:13.	BMC Neurosci. 2002	PubMed	citation	PMID:12234380	pubmed	12234380	create date:2002/09/18 | first author:Muscoli C
Response of regional brain glutamate transaminases of rat to aluminum in protein malnutrition.	/pubmed/12197946	Nayak P, Chatterjee AK.	BMC Neurosci. 2002 Aug 28;3:12.	BMC Neurosci. 2002	PubMed	citation	PMID:12197946	pubmed	12197946	create date:2002/08/29 | first author:Nayak P
Dorsal horn-enriched genes identified by DNA microarray, in situ hybridization and immunohistochemistry.	/pubmed/12188929	Sun H, Xu J, Della Penna KB, Benz RJ, Kinose F, Holder DJ, Koblan KS, Gerhold DL, Wang H.	BMC Neurosci. 2002 Aug 20;3:11.	BMC Neurosci. 2002	PubMed	citation	PMID:12188929	pubmed	12188929	create date:2002/08/22 | first author:Sun H
Mechanistic distinctions between agrin and laminin-1 induced aggregation of acetylcholine receptors.	/pubmed/12182759	Lee LK, Kunkel DD, Stollberg J.	BMC Neurosci. 2002 Aug 15;3:10.	BMC Neurosci. 2002	PubMed	citation	PMID:12182759	pubmed	12182759	create date:2002/08/17 | first author:Lee LK
Novel memory mutants in Drosophila: behavioral characteristics of the mutant nemyP153.	/pubmed/12149133	Kamyshev NG, Iliadi KG, Bragina JV, Kamysheva EA, Tokmatcheva EV, Preat T, Savvateeva-Popova EV.	BMC Neurosci. 2002 Jul 30;3:9.	BMC Neurosci. 2002	PubMed	citation	PMID:12149133	pubmed	12149133	create date:2002/08/01 | first author:Kamyshev NG
Separate urinary bladder and prostate neurons in the central nervous system of the rat: simultaneous labeling with two immunohistochemically distinguishable pseudorabies viruses.	/pubmed/12117420	Nadelhaft I, Miranda-Sousa AJ, Vera PL.	BMC Neurosci. 2002 Jul 12;3:8.	BMC Neurosci. 2002	PubMed	citation	PMID:12117420	pubmed	12117420	create date:2002/07/16 | first author:Nadelhaft I
A new way to rapidly create functional, fluorescent fusion proteins: random insertion of GFP with an in vitro transposition reaction.	/pubmed/12086589	Sheridan DL, Berlot CH, Robert A, Inglis FM, Jakobsdottir KB, Howe JR, Hughes TE.	BMC Neurosci. 2002 Jun 19;3:7.	BMC Neurosci. 2002	PubMed	citation	PMID:12086589	pubmed	12086589	create date:2002/06/28 | first author:Sheridan DL
Estrogen-astrocyte interactions: implications for neuroprotection.	/pubmed/12067420	Dhandapani KM, Brann DW.	BMC Neurosci. 2002 Jun 7;3:6.	BMC Neurosci. 2002	PubMed	citation	PMID:12067420	pubmed	12067420	create date:2002/06/18 | first author:Dhandapani KM
Advanced analysis of a cryptochrome mutation's effects on the robustness and phase of molecular cycles in isolated peripheral tissues of Drosophila.	/pubmed/11960556	Levine JD, Funes P, Dowse HB, Hall JC.	BMC Neurosci. 2002 Apr 15;3:5.	BMC Neurosci. 2002	PubMed	citation	PMID:11960556	pubmed	11960556	create date:2002/04/19 | first author:Levine JD
Nerve growth factor selectively regulates expression of transcripts encoding ribosomal proteins.	/pubmed/11922865	Angelastro JM, Töröcsik B, Greene LA.	BMC Neurosci. 2002;3:3. Epub 2002 Feb 28.	BMC Neurosci. 2002	PubMed	citation	PMID:11922865	pubmed	11922865	create date:2002/04/02 | first author:Angelastro JM
Subunit modification and association in VR1 ion channels.	/pubmed/11914134	Rosenbaum T, Awaya M, Gordon SE.	BMC Neurosci. 2002 Mar 22;3:4.	BMC Neurosci. 2002	PubMed	citation	PMID:11914134	pubmed	11914134	create date:2002/03/27 | first author:Rosenbaum T
The effects of isatin (indole-2, 3-dione) on pituitary adenylate cyclase-activating polypeptide-induced hyperthermia in rats.	/pubmed/11895568	Pataki I, Adamik A, Glover V, Tóth G, Telegdy G.	BMC Neurosci. 2002;3:2. Epub 2002 Feb 20.	BMC Neurosci. 2002	PubMed	citation	PMID:11895568	pubmed	11895568	create date:2002/03/16 | first author:Pataki I
Signal analysis of behavioral and molecular cycles.	/pubmed/11825337	Levine JD, Funes P, Dowse HB, Hall JC.	BMC Neurosci. 2002;3:1. Epub 2002 Jan 18.	BMC Neurosci. 2002	PubMed	citation	PMID:11825337	pubmed	11825337	create date:2002/02/05 | first author:Levine JD
Manipulation of prenatal hormones and dietary phytoestrogens during adulthood alter the sexually dimorphic expression of visual spatial memory.	/pubmed/11801188	Lund TD, Lephart ED.	BMC Neurosci. 2001;2:21. Epub 2001 Dec 18.	BMC Neurosci. 2001	PubMed	citation	PMID:11801188	pubmed	11801188	create date:2002/01/22 | first author:Lund TD
Visual spatial memory is enhanced in female rats (but inhibited in males) by dietary soy phytoestrogens.	/pubmed/11801187	Lund TD, West TW, Tian LY, Bu LH, Simmons DL, Setchell KD, Adlercreutz H, Lephart ED.	BMC Neurosci. 2001;2:20. Epub 2001 Dec 17.	BMC Neurosci. 2001	PubMed	citation	PMID:11801187	pubmed	11801187	create date:2002/01/22 | first author:Lund TD
Ultrastructure of acetylcholine receptor aggregates parallels mechanisms of aggregation.	/pubmed/11749670	Kunkel DD, Lee LK, Stollberg J.	BMC Neurosci. 2001;2:19. Epub 2001 Dec 10.	BMC Neurosci. 2001	PubMed	citation	PMID:11749670	pubmed	11749670	create date:2001/12/26 | first author:Kunkel DD
Gamma oscillation underlies hyperthermia-induced epileptiform-like spikes in immature rat hippocampal slices.	/pubmed/11747470	Wu J, Javedan SP, Ellsworth K, Smith K, Fisher RS.	BMC Neurosci. 2001;2:18. Epub 2001 Nov 28.	BMC Neurosci. 2001	PubMed	citation	PMID:11747470	pubmed	11747470	create date:2001/12/19 | first author:Wu J
Title	URL	Description	Details	ShortDetails	Resource	Type	Identifiers	Db	EntrezUID	Properties
Generation of choline for acetylcholine synthesis by phospholipase D isoforms.	/pubmed/11734063	Zhao D, Frohman MA, Blusztajn JK.	BMC Neurosci. 2001;2:16. Epub 2001 Oct 19.	BMC Neurosci. 2001	PubMed	citation	PMID:11734063	pubmed	11734063	create date:2001/12/06 | first author:Zhao D
PKA, PKC, and AKAP localization in and around the neuromuscular junction.	/pubmed/11716788	Perkins GA, Wang L, Huang LJ, Humphries K, Yao VJ, Martone M, Deerinck TJ, Barraclough DM, Violin JD, Smith D, Newton A, Scott JD, Taylor SS, Ellisman MH.	BMC Neurosci. 2001;2:17. Epub 2001 Oct 23.	BMC Neurosci. 2001	PubMed	citation	PMID:11716788	pubmed	11716788	create date:2001/11/22 | first author:Perkins GA
An analysis of the dependence of saccadic latency on target position and target characteristics in human subjects.	/pubmed/11696241	Darrien JH, Herd K, Starling LJ, Rosenberg JR, Morrison JD.	BMC Neurosci. 2001;2:13. Epub 2001 Sep 13.	BMC Neurosci. 2001	PubMed	citation	PMID:11696241	pubmed	11696241	create date:2001/11/07 | first author:Darrien JH
A role for Seven in Absentia Homolog (Siah1a) in metabotropic glutamate receptor signaling.	/pubmed/11686852	Kammermeier PJ, Ikeda SR.	BMC Neurosci. 2001;2:15. Epub 2001 Oct 8.	BMC Neurosci. 2001	PubMed	citation	PMID:11686852	pubmed	11686852	create date:2001/11/01 | first author:Kammermeier PJ
Deletion of the alpha-synuclein locus in a subpopulation of C57BL/6J inbred mice.	/pubmed/11591219	Specht CG, Schoepfer R.	BMC Neurosci. 2001;2:11. Epub 2001 Aug 24.	BMC Neurosci. 2001	PubMed	citation	PMID:11591219	pubmed	11591219	create date:2001/10/10 | first author:Specht CG
Assessing the heritability of attentional networks.	/pubmed/11580865	Fan J, Wu Y, Fossella JA, Posner MI.	BMC Neurosci. 2001;2:14. Epub 2001 Sep 14.	BMC Neurosci. 2001	PubMed	citation	PMID:11580865	pubmed	11580865	create date:2001/10/03 | first author:Fan J
Bone morphogenetic protein-5 (BMP-5) promotes dendritic growth in cultured sympathetic neurons.	/pubmed/11580864	Beck HN, Drahushuk K, Jacoby DB, Higgins D, Lein PJ.	BMC Neurosci. 2001;2:12. Epub 2001 Sep 11.	BMC Neurosci. 2001	PubMed	citation	PMID:11580864	pubmed	11580864	create date:2001/10/03 | first author:Beck HN
Vasopressin-dependent flank marking in golden hamsters is suppressed by drugs used in the treatment of obsessive-compulsive disorder.	/pubmed/11545675	Ferris CF, Rasmussen MF, Messenger T, Koppel G.	BMC Neurosci. 2001;2:10. Epub 2001 Aug 15.	BMC Neurosci. 2001	PubMed	citation	PMID:11545675	pubmed	11545675	create date:2001/09/08 | first author:Ferris CF
Myelin contributes to the parallel orientation of axonal growth on white matter in vitro.	/pubmed/11399205	Pettigrew DB, Crutcher KA.	BMC Neurosci. 2001;2:9. Epub 2001 May 31.	BMC Neurosci. 2001	PubMed	citation	PMID:11399205	pubmed	11399205	create date:2001/06/12 | first author:Pettigrew DB
Disruption of spinal cord white matter and sciatic nerve geometry inhibits axonal growth in vitro in the absence of glial scarring.	/pubmed/11399204	Pettigrew DB, Shockley KP, Crutcher KA.	BMC Neurosci. 2001;2:8. Epub 2001 May 31.	BMC Neurosci. 2001	PubMed	citation	PMID:11399204	pubmed	11399204	create date:2001/06/12 | first author:Pettigrew DB
Expression of ionotropic glutamate receptors in the retina of the rdta transgenic mouse.	/pubmed/11389773	Liu LO, Laabich A, Hardison A, Cooper NG.	BMC Neurosci. 2001;2:7. Epub 2001 May 23.	BMC Neurosci. 2001	PubMed	citation	PMID:11389773	pubmed	11389773	create date:2001/06/08 | first author:Liu LO
Immunocytochemical evidence for co-expression of Type III IP3 receptor with signaling components of bitter taste transduction.	/pubmed/11346454	Clapp TR, Stone LM, Margolskee RF, Kinnamon SC.	BMC Neurosci. 2001;2:6. Epub 2001 Apr 23.	BMC Neurosci. 2001	PubMed	citation	PMID:11346454	pubmed	11346454	create date:2001/05/11 | first author:Clapp TR
Complex trait analysis of the mouse striatum: independent QTLs modulate volume and neuron number.	/pubmed/11319941	Rosen GD, Williams RW.	BMC Neurosci. 2001;2:5. Epub 2001 Apr 17.	BMC Neurosci. 2001	PubMed	citation	PMID:11319941	pubmed	11319941	create date:2001/04/26 | first author:Rosen GD
Compulsive checking behavior of quinpirole-sensitized rats as an animal model of Obsessive-Compulsive Disorder(OCD): form and control.	/pubmed/11316464	Szechtman H, Eckert MJ, Tse WS, Boersma JT, Bonura CA, McClelland JZ, Culver KE, Eilam D.	BMC Neurosci. 2001;2:4. Epub 2001 Apr 12.	BMC Neurosci. 2001	PubMed	citation	PMID:11316464	pubmed	11316464	create date:2001/04/24 | first author:Szechtman H
Estrogen protects against the synergistic toxicity by HIV proteins, methamphetamine and cocaine.	/pubmed/11252157	Turchan J, Anderson C, Hauser KF, Sun Q, Zhang J, Liu Y, Wise PM, Kruman I, Maragos W, Mattson MP, Booze R, Nath A.	BMC Neurosci. 2001;2:3. Epub 2001 Mar 2.	BMC Neurosci. 2001	PubMed	citation	PMID:11252157	pubmed	11252157	create date:2001/03/17 | first author:Turchan J
Cholinergic and GABAergic pathways in fly motion vision.	/pubmed/11242563	Brotz TM, Gundelfinger ED, Borst A.	BMC Neurosci. 2001;2:1. Epub 2001 Feb 9.	BMC Neurosci. 2001	PubMed	citation	PMID:11242563	pubmed	11242563	create date:2001/03/10 | first author:Brotz TM
Polyethyleneimine-mediated transfection of cultured postmitotic neurons from rat sympathetic ganglia and adult human retina.	/pubmed/11231879	Horbinski C, Stachowiak MK, Higgins D, Finnegan SG.	BMC Neurosci. 2001;2:2. Epub 2001 Feb 16.	BMC Neurosci. 2001	PubMed	citation	PMID:11231879	pubmed	11231879	create date:2001/03/07 | first author:Horbinski C
Delta-opioid receptor endocytosis in spinal cord after dermenkephalin activation.	/pubmed/11151092	Gastard M.	BMC Neurosci. 2000;1:1. Epub 2000 Dec 6.	BMC Neurosci. 2000	PubMed	citation	PMID:11151092	pubmed	11151092	create date:2001/01/11 | first author:Gastard M
