# Supplementary material for: Rising Publication Delays Inflate Journal Impact Factors
Source: PLoS One. 2012 Dec 31;7(12):e53374. doi: 10.1371/journal.pone.0053374 (PMC3534064; doi:10.1371/journal.pone.0053374)
Supplement: Data S1 — Datasets used for the analysis. (ZIP) [file pone.0053374.s005.zip › Brain and Language.csv]

Title	URL	Description	Details	ShortDetails	Resource	Type	Identifiers	Db	EntrezUID	Properties
Age-related differences in the brain areas outside the classical language areas among adults using category decision task.	/pubmed/22305968	Cho YW, Song HJ, Lee JJ, Lee JH, Lee HJ, Yi SD, Chang HW, Berl MM, Gaillard WD, Chang Y.	Brain Lang. 2012 Feb 3. [Epub ahead of print]	Brain Lang. 2012	PubMed	citation	PMID:22305968	pubmed	22305968	create date:2012/02/07 | first author:Cho YW
Metaphorically feeling: Comprehending textural metaphors activates somatosensory cortex.	/pubmed/22305051	Lacey S, Stilla R, Sathian K.	Brain Lang. 2012 Feb 2. [Epub ahead of print]	Brain Lang. 2012	PubMed	citation	PMID:22305051	pubmed	22305051	create date:2012/02/07 | first author:Lacey S
Transient beneficial effects of excitatory theta burst stimulation in a patient with phonological agraphia after left supramarginal gyrus infarction.	/pubmed/22296779	Nardone R, Blasi PD, Zuccoli G, Tezzon F, Golaszewski S, Trinka E.	Brain Lang. 2012 Jan 30. [Epub ahead of print]	Brain Lang. 2012	PubMed	citation	PMID:22296779	pubmed	22296779	create date:2012/02/03 | first author:Nardone R
Contribution of NIRS to the study of prefrontal cortex for verbal fluency in aging.	/pubmed/22285026	Kahlaoui K, Sante GD, Barbeau J, Maheux M, Lesage F, Ska B, Joanette Y.	Brain Lang. 2012 Jan 26. [Epub ahead of print]	Brain Lang. 2012	PubMed	citation	PMID:22285026	pubmed	22285026	create date:2012/01/31 | first author:Kahlaoui K
Neural dissociation of phonological and visual attention span disorders in developmental dyslexia: FMRI evidence from two case reports.	/pubmed/22285025	Peyrin C, Lallier M, Démonet JF, Pernet C, Baciu M, Le Bas JF, Valdois S.	Brain Lang. 2012 Jan 26. [Epub ahead of print]	Brain Lang. 2012	PubMed	citation	PMID:22285025	pubmed	22285025	create date:2012/01/31 | first author:Peyrin C
Temporal context in speech processing and attentional stream selection: A behavioral and neural perspective.	/pubmed/22285024	Zion Golumbic EM, Poeppel D, Schroeder CE.	Brain Lang. 2012 Jan 26. [Epub ahead of print]	Brain Lang. 2012	PubMed	citation	PMID:22285024	pubmed	22285024	create date:2012/01/31 | first author:Zion Golumbic EM
Dopamine regulation of human speech and bird song: A critical review.	/pubmed/22284300	Simonyan K, Horwitz B, Jarvis ED.	Brain Lang. 2012 Jan 25. [Epub ahead of print]	Brain Lang. 2012	PubMed	citation	PMID:22284300	pubmed	22284300	create date:2012/01/31 | first author:Simonyan K
Hemispheric differences in the effects of context on vowel perception.	/pubmed/22284299	Sjerps MJ, Mitterer H, McQueen JM.	Brain Lang. 2012 Jan 25. [Epub ahead of print]	Brain Lang. 2012	PubMed	citation	PMID:22284299	pubmed	22284299	create date:2012/01/31 | first author:Sjerps MJ
Individual differences in skilled adult readers reveal dissociable patterns of neural activity associated with component processes of reading.	/pubmed/22281240	Welcome SE, Joanisse MF.	Brain Lang. 2012 Jan 24. [Epub ahead of print]	Brain Lang. 2012	PubMed	citation	PMID:22281240	pubmed	22281240	create date:2012/01/28 | first author:Welcome SE
Covert reading of letters in a case of global alexia.	/pubmed/22277310	Volpato C, Bencini G, Meneghello F, Piron L, Semenza C.	Brain Lang. 2012 Jan 23. [Epub ahead of print]	Brain Lang. 2012	PubMed	citation	PMID:22277310	pubmed	22277310	create date:2012/01/27 | first author:Volpato C
Neural correlates of written emotion word processing: A review of recent electrophysiological and hemodynamic neuroimaging studies.	/pubmed/22277309	Citron FM.	Brain Lang. 2012 Jan 23. [Epub ahead of print]	Brain Lang. 2012	PubMed	citation	PMID:22277309	pubmed	22277309	create date:2012/01/27 | first author:Citron FM
Semantic interference during object naming in agrammatic and logopenic primary progressive aphasia (PPA).	/pubmed/22244508	Thompson CK, Cho S, Price C, Wieneke C, Bonakdarpour B, Rogalski E, Weintraub S, Mesulam MM.	Brain Lang. 2012 Jan 12. [Epub ahead of print]	Brain Lang. 2012	PubMed	citation	PMID:22244508	pubmed	22244508	create date:2012/01/17 | first author:Thompson CK
Exceptional lexical skills but executive language deficits in school starters and young adults with Turners syndrome: Implications for X chromosome effects on brain function.	/pubmed/22240237	Temple CM, Shephard EE.	Brain Lang. 2012 Jan 10. [Epub ahead of print]	Brain Lang. 2012	PubMed	citation	PMID:22240237	pubmed	22240237	create date:2012/01/14 | first author:Temple CM
Effects of lexicality and word frequency on brain activation in dyslexic readers.	/pubmed/22230039	Heim S, Wehnelt A, Grande M, Huber W, Amunts K.	Brain Lang. 2012 Jan 7. [Epub ahead of print]	Brain Lang. 2012	PubMed	citation	PMID:22230039	pubmed	22230039	create date:2012/01/11 | first author:Heim S
Parametric effects of syntactic-semantic conflict in Broca's area during sentence processing.	/pubmed/22225974	Thothathiri M, Kim A, Trueswell JC, Thompson-Schill SL.	Brain Lang. 2012 Jan 4. [Epub ahead of print]	Brain Lang. 2012	PubMed	citation	PMID:22225974	pubmed	22225974	create date:2012/01/10 | first author:Thothathiri M
Preface: The neurobiology of syntax.	/pubmed/22225768	Schlesewsky M, Bornkessel-Schlesewsky I.	Brain Lang. 2012 Jan 5. [Epub ahead of print] No abstract available.	Brain Lang. 2012	PubMed	citation	PMID:22225768	pubmed	22225768	create date:2012/01/10 | first author:Schlesewsky M
Stopping speech suppresses the task-irrelevant hand.	/pubmed/22206872	Cai W, Oldenkamp CL, Aron AR.	Brain Lang. 2011 Dec 27. [Epub ahead of print]	Brain Lang. 2011	PubMed	citation	PMID:22206872	pubmed	22206872	create date:2011/12/31 | first author:Cai W
Global and local pitch perception in children with developmental dyslexia.	/pubmed/22204845	Ziegler JC, Pech-Georgel C, George F, Foxton JM.	Brain Lang. 2011 Dec 26. [Epub ahead of print]	Brain Lang. 2011	PubMed	citation	PMID:22204845	pubmed	22204845	create date:2011/12/30 | first author:Ziegler JC
Role of the striatum in language: Syntactic and conceptual sequencing.	/pubmed/22200490	Chan SH, Ryan L, Bever TG.	Brain Lang. 2011 Dec 24. [Epub ahead of print]	Brain Lang. 2011	PubMed	citation	PMID:22200490	pubmed	22200490	create date:2011/12/28 | first author:Chan SH
Colateralization of Broca's area and the visual word form area in left-handers: fMRI evidence.	/pubmed/22196742	Van der Haegen L, Cai Q, Brysbaert M.	Brain Lang. 2011 Dec 21. [Epub ahead of print]	Brain Lang. 2011	PubMed	citation	PMID:22196742	pubmed	22196742	create date:2011/12/27 | first author:Van der Haegen L
Syntactic processing in bilinguals: An fNIRS study.	/pubmed/22177410	Scherer LC, Fonseca RP, Amiri M, Adrover-Roig D, Marcotte K, Giroux F, Senhadji N, Benali H, Lesage F, Ansaldo AI.	Brain Lang. 2011 Dec 14. [Epub ahead of print]	Brain Lang. 2011	PubMed	citation	PMID:22177410	pubmed	22177410	create date:2011/12/20 | first author:Scherer LC
Brain potentials for derivational morphology: An ERP study of deadjectival nominalizations in Spanish.	/pubmed/22169628	Havas V, Rodríguez-Fornells A, Clahsen H.	Brain Lang. 2011 Dec 12. [Epub ahead of print]	Brain Lang. 2011	PubMed	citation	PMID:22169628	pubmed	22169628	create date:2011/12/16 | first author:Havas V
A sensitive period for language in the visual cortex: Distinct patterns of plasticity in congenitally versus late blind adults.	/pubmed/22154509	Bedny M, Pascual-Leone A, Dravida S, Saxe R.	Brain Lang. 2011 Dec 7. [Epub ahead of print]	Brain Lang. 2011	PubMed	citation	PMID:22154509	pubmed	22154509	create date:2011/12/14 | first author:Bedny M
Cross-channel amplitude sweeps are crucial to speech intelligibility.	/pubmed/22137845	Prendergast G, Green GG.	Brain Lang. 2011 Dec 2. [Epub ahead of print]	Brain Lang. 2011	PubMed	citation	PMID:22137845	pubmed	22137845	create date:2011/12/06 | first author:Prendergast G
Co-localisation of abnormal brain structure and function in specific language impairment.	/pubmed/22137677	Badcock NA, Bishop DV, Hardiman MJ, Barry JG, Watkins KE.	Brain Lang. 2011 Nov 30. [Epub ahead of print]	Brain Lang. 2011	PubMed	citation	PMID:22137677	pubmed	22137677	create date:2011/12/06 | first author:Badcock NA
Right-hemispheric cortical contributions to language ability in healthy adults.	/pubmed/22115846	Van Ettinger-Veenstra H, Ragnehed M, McAllister A, Lundberg P, Engström M.	Brain Lang. 2011 Nov 22. [Epub ahead of print]	Brain Lang. 2011	PubMed	citation	PMID:22115846	pubmed	22115846	create date:2011/11/26 | first author:Van Ettinger-Veenstra H
Neural dynamics of animacy processing in language comprehension: ERP evidence from the interpretation of classifier-noun combinations.	/pubmed/22099971	Zhang Y, Zhang J, Min B.	Brain Lang. 2011 Nov 16. [Epub ahead of print]	Brain Lang. 2011	PubMed	citation	PMID:22099971	pubmed	22099971	create date:2011/11/22 | first author:Zhang Y
Neurofunctional (re)organization underlying narrative discourse processing in aging: Evidence from fNIRS.	/pubmed/22099970	Scherer LC, Fonseca RP, Giroux F, Senhadji N, Marcotte K, Tomitch LM, Benali H, Lesage F, Ska B, Joanette Y.	Brain Lang. 2011 Nov 16. [Epub ahead of print]	Brain Lang. 2011	PubMed	citation	PMID:22099970	pubmed	22099970	create date:2011/11/22 | first author:Scherer LC
Impairments of speech fluency in Lewy body spectrum disorder.	/pubmed/22099969	Ash S, McMillan C, Gross RG, Cook P, Gunawardena D, Morgan B, Boller A, Siderowf A, Grossman M.	Brain Lang. 2011 Nov 16. [Epub ahead of print]	Brain Lang. 2011	PubMed	citation	PMID:22099969	pubmed	22099969	create date:2011/11/22 | first author:Ash S
The question shapes the answer: The neural correlates of task differences reveal dynamic semantic processing.	/pubmed/22078639	Hargreaves IS, White M, Pexman PM, Pittman D, Goodyear BG.	Brain Lang. 2012 Jan;120(1):73-8. Epub 2011 Nov 10.	Brain Lang. 2012	PubMed	citation	PMID:22078639	pubmed	22078639	create date:2011/11/15 | first author:Hargreaves IS
Language, perception, and the schematic representation of spatial relations.	/pubmed/22070948	Amorapanth P, Kranjec A, Bromberger B, Lehet M, Widick P, Woods AJ, Kimberg DY, Chatterjee A.	Brain Lang. 2011 Nov 7. [Epub ahead of print]	Brain Lang. 2011	PubMed	citation	PMID:22070948	pubmed	22070948	create date:2011/11/11 | first author:Amorapanth P
Retrieval of concrete words involves more contextual information than abstract words: Multiple components for the concreteness effect.	/pubmed/22041121	Xiao X, Zhao D, Zhang Q, Guo CY.	Brain Lang. 2011 Oct 29. [Epub ahead of print]	Brain Lang. 2011	PubMed	citation	PMID:22041121	pubmed	22041121	create date:2011/11/02 | first author:Xiao X
Call combinations in monkeys: Compositional or idiomatic expressions?	/pubmed/22032914	Arnold K, Zuberbühler K.	Brain Lang. 2011 Oct 25. [Epub ahead of print]	Brain Lang. 2011	PubMed	citation	PMID:22032914	pubmed	22032914	create date:2011/10/29 | first author:Arnold K
Effective connectivity hierarchically links temporoparietal and frontal areas of the auditory dorsal stream with the motor cortex lip area during speech perception.	/pubmed/22030113	Murakami T, Restle J, Ziemann U.	Brain Lang. 2011 Oct 24. [Epub ahead of print]	Brain Lang. 2011	PubMed	citation	PMID:22030113	pubmed	22030113	create date:2011/10/28 | first author:Murakami T
Effects of speed of word processing on semantic access: The case of bilingualism.	/pubmed/22018999	Martin CD, Costa A, Dering B, Hoshino N, Wu YJ, Thierry G.	Brain Lang. 2012 Jan;120(1):61-5. Epub 2011 Oct 22.	Brain Lang. 2012	PubMed	citation	PMID:22018999	pubmed	22018999	create date:2011/10/25 | first author:Martin CD
BOLD response to semantic and syntactic processing during hypoglycemia is load-dependent.	/pubmed/22000597	Schafer RJ, Page KA, Arora J, Sherwin R, Constable RT.	Brain Lang. 2012 Jan;120(1):1-14. Epub 2011 Oct 13.	Brain Lang. 2012	PubMed	citation	PMID:22000597	pubmed	22000597	create date:2011/10/18 | first author:Schafer RJ
Identifying bilingual semantic neural representations across languages.	/pubmed/21978845	Buchweitz A, Shinkareva SV, Mason RA, Mitchell TM, Just MA.	Brain Lang. 2011 Oct 4. [Epub ahead of print]	Brain Lang. 2011	PubMed	citation	PMID:21978845	pubmed	21978845	create date:2011/10/08 | first author:Buchweitz A
Deviant ERP response to spoken non-words among adolescents exposed to cocaine in utero.	/pubmed/21978844	Landi N, Crowley MJ, Wu J, Bailey CA, Mayes LC.	Brain Lang. 2011 Oct 4. [Epub ahead of print]	Brain Lang. 2011	PubMed	citation	PMID:21978844	pubmed	21978844	create date:2011/10/08 | first author:Landi N
Difficulty processing temporary syntactic ambiguities in Lewy body spectrum disorder.	/pubmed/21962945	Grossman M, Gross RG, Moore P, Dreyfuss M, McMillan CT, Cook PA, Ash S, Siderowf A.	Brain Lang. 2012 Jan;120(1):52-60. Epub 2011 Sep 29.	Brain Lang. 2012	PubMed	citation	PMID:21962945	pubmed	21962945	create date:2011/10/04 | first author:Grossman M
A neurally plausible Parallel Distributed Processing model of Event-Related Potential word reading data.	/pubmed/21945392	Laszlo S, Plaut DC.	Brain Lang. 2011 Sep 24. [Epub ahead of print]	Brain Lang. 2011	PubMed	citation	PMID:21945392	pubmed	21945392	create date:2011/09/29 | first author:Laszlo S
How the brain responds to any: An MEG study.	/pubmed/21944227	Tesan G, Johnson BW, Crain S.	Brain Lang. 2012 Jan;120(1):66-72. Epub 2011 Sep 23.	Brain Lang. 2012	PubMed	citation	PMID:21944227	pubmed	21944227	create date:2011/09/29 | first author:Tesan G
A new lexical card-sorting task for studying fronto-striatal contribution to processing language rules.	/pubmed/21925720	Simard F, Monetta L, Nagano-Saito A, Monchi O.	Brain Lang. 2011 Sep 16. [Epub ahead of print]	Brain Lang. 2011	PubMed	citation	PMID:21925720	pubmed	21925720	create date:2011/09/20 | first author:Simard F
On the early left-anterior negativity (ELAN) in syntax studies.	/pubmed/21924483	Steinhauer K, Drury JE.	Brain Lang. 2011 Sep 14. [Epub ahead of print]	Brain Lang. 2011	PubMed	citation	PMID:21924483	pubmed	21924483	create date:2011/09/20 | first author:Steinhauer K
The role of Broca's area in speech perception: evidence from aphasia revisited.	/pubmed/21920592	Hickok G, Costanzo M, Capasso R, Miceli G.	Brain Lang. 2011 Dec;119(3):214-20. Epub 2011 Sep 13.	Brain Lang. 2011	PubMed	citation	PMID:21920592	pubmed	21920592	create date:2011/09/17 | first author:Hickok G
Does silent reading speed in normal adult readers depend on early visual processes? Evidence from event-related brain potentials.	/pubmed/21903250	Korinth SP, Sommer W, Breznitz Z.	Brain Lang. 2012 Jan;120(1):15-26. Epub 2011 Sep 7.	Brain Lang. 2012	PubMed	citation	PMID:21903250	pubmed	21903250	create date:2011/09/10 | first author:Korinth SP
Effects of diet on early stage cortical perception and discrimination of syllables differing in voice-onset time: A longitudinal ERP study in 3 and 6month old infants.	/pubmed/21889197	Pivik RT, Andres A, Badger TM.	Brain Lang. 2012 Jan;120(1):27-41. Epub 2011 Sep 1.	Brain Lang. 2012	PubMed	citation	PMID:21889197	pubmed	21889197	create date:2011/09/06 | first author:Pivik RT
Neural correlates of metonymy resolution.	/pubmed/21889196	Rapp AM, Erb M, Grodd W, Bartels M, Markert K.	Brain Lang. 2011 Dec;119(3):196-205. Epub 2011 Sep 1.	Brain Lang. 2011	PubMed	citation	PMID:21889196	pubmed	21889196	create date:2011/09/06 | first author:Rapp AM
From storage to manipulation: How the neural correlates of verbal working memory reflect varying demands on inner speech.	/pubmed/21889195	Marvel CL, Desmond JE.	Brain Lang. 2012 Jan;120(1):42-51. Epub 2011 Sep 1.	Brain Lang. 2012	PubMed	citation	PMID:21889195	pubmed	21889195	create date:2011/09/06 | first author:Marvel CL
TMS suppression of right pars triangularis, but not pars opercularis, improves naming in aphasia.	/pubmed/21864891	Naeser MA, Martin PI, Theoret H, Kobayashi M, Fregni F, Nicholas M, Tormos JM, Steven MS, Baker EH, Pascual-Leone A.	Brain Lang. 2011 Dec;119(3):206-13. Epub 2011 Aug 23.	Brain Lang. 2011	PubMed	citation	PMID:21864891	pubmed	21864891	create date:2011/08/26 | first author:Naeser MA
Are depictive gestures like pictures? commonalities and differences in semantic processing.	/pubmed/21864890	Wu YC, Coulson S.	Brain Lang. 2011 Dec;119(3):184-95. Epub 2011 Aug 23.	Brain Lang. 2011	PubMed	citation	PMID:21864890	pubmed	21864890	create date:2011/08/26 | first author:Wu YC
Title	URL	Description	Details	ShortDetails	Resource	Type	Identifiers	Db	EntrezUID	Properties
Neurocognitive processing of the Chinese language.	/pubmed/21816458	Zhou X, Shu H.	Brain Lang. 2011 Nov;119(2):59. doi: 10.1016/j.bandl.2011.06.003. Epub 2011 Aug 3. No abstract available.	Brain Lang. 2011	PubMed	citation	PMID:21816458	pubmed	21816458	create date:2011/08/06 | first author:Zhou X
Neural correlates in the processing of phoneme-level complexity in vowel production.	/pubmed/21802717	Park H, Iverson GK, Park HJ.	Brain Lang. 2011 Dec;119(3):158-66. Epub 2011 Jul 29.	Brain Lang. 2011	PubMed	citation	PMID:21802717	pubmed	21802717	create date:2011/08/02 | first author:Park H
Electrophysiological auditory responses and language development in infants with periventricular leukomalacia.	/pubmed/21798588	Avecilla-Ramírez GN, Ruiz-Correa S, Marroquin JL, Harmony T, Alba A, Mendoza-Montoya O.	Brain Lang. 2011 Dec;119(3):175-83. Epub 2011 Jul 27.	Brain Lang. 2011	PubMed	citation	PMID:21798588	pubmed	21798588	create date:2011/07/30 | first author:Avecilla-Ramírez GN
Dissociation and association of the embodied representation of tool-use verbs and hand verbs: An fMRI study.	/pubmed/21741081	Yang J, Shu H, Bi Y, Liu Y, Wang X.	Brain Lang. 2011 Dec;119(3):167-74. Epub 2011 Jul 7.	Brain Lang. 2011	PubMed	citation	PMID:21741081	pubmed	21741081	create date:2011/07/12 | first author:Yang J
The Perceptual Wedge Hypothesis" as the basis for bilingual babies' phonetic processing advantage: New insights from fNIRS brain imaging."	/pubmed/21724244	Petitto LA, Berens MS, Kovelman I, Dubins MH, Jasinska K, Shalinsky M.	Brain Lang. 2011 Jul 1. [Epub ahead of print]	Brain Lang. 2011	PubMed	citation	PMID:21724244	pubmed	21724244	create date:2011/07/05 | first author:Petitto LA
Age of acquisition effects on the functional organization of language in the adult brain.	/pubmed/21705060	Mayberry RI, Chen JK, Witcher P, Klein D.	Brain Lang. 2011 Oct;119(1):16-29. Epub 2011 Jun 25.	Brain Lang. 2011	PubMed	citation	PMID:21705060	pubmed	21705060	create date:2011/06/28 | first author:Mayberry RI
The organization of narrative discourse in Lewy body spectrum disorder.	/pubmed/21689852	Ash S, McMillan C, Gross RG, Cook P, Morgan B, Boller A, Dreyfuss M, Siderowf A, Grossman M.	Brain Lang. 2011 Oct;119(1):30-41.	Brain Lang. 2011	PubMed	citation	PMID:21689852	pubmed	21689852	create date:2011/06/22 | first author:Ash S
Literal, fictive and metaphorical motion sentences preserve the motion component of the verb: a TMS study.	/pubmed/21684590	Cacciari C, Bolognini N, Senna I, Pellicciari MC, Miniussi C, Papagno C.	Brain Lang. 2011 Dec;119(3):149-57.	Brain Lang. 2011	PubMed	citation	PMID:21684590	pubmed	21684590	create date:2011/06/21 | first author:Cacciari C
Shadows of music-language interaction on low frequency brain oscillatory patterns.	/pubmed/21683995	Carrus E, Koelsch S, Bhattacharya J.	Brain Lang. 2011 Oct;119(1):50-7. Epub 2011 Jun 17.	Brain Lang. 2011	PubMed	citation	PMID:21683995	pubmed	21683995	create date:2011/06/21 | first author:Carrus E
Language and syntactic impairment following stroke in late bilingual aphasics.	/pubmed/21683435	Tschirren M, Laganaro M, Michel P, Martory MD, Di Pietro M, Abutalebi J, Annoni JM.	Brain Lang. 2011 Dec;119(3):238-42. Epub 2011 Jun 16.	Brain Lang. 2011	PubMed	citation	PMID:21683435	pubmed	21683435	create date:2011/06/21 | first author:Tschirren M
Evidence for right hemisphere phonology in a backward masking task.	/pubmed/21683434	Halderman LK.	Brain Lang. 2011 Dec;119(3):232-7. Epub 2011 Jun 16.	Brain Lang. 2011	PubMed	citation	PMID:21683434	pubmed	21683434	create date:2011/06/21 | first author:Halderman LK
Functional ear (a)symmetry in brainstem neural activity relevant to encoding of voice pitch: a precursor for hemispheric specialization?	/pubmed/21658753	Krishnan A, Gandour JT, Ananthakrishnan S, Bidelman GM, Smalt CJ.	Brain Lang. 2011 Dec;119(3):226-31. Epub 2011 Jun 11.	Brain Lang. 2011	PubMed	citation	PMID:21658753	pubmed	21658753	create date:2011/06/11 | first author:Krishnan A
Multi- and unisensory decoding of words and nonwords result in differential brain responses in dyslexic and nondyslexic adults.	/pubmed/21641022	Kast M, Bezzola L, Jäncke L, Meyer M.	Brain Lang. 2011 Dec;119(3):136-48.	Brain Lang. 2011	PubMed	citation	PMID:21641022	pubmed	21641022	create date:2011/06/07 | first author:Kast M
Cathodal transcranial direct current stimulation of the right Wernicke's area improves comprehension in subacute stroke patients.	/pubmed/21641021	You DS, Kim DY, Chun MH, Jung SE, Park SJ.	Brain Lang. 2011 Oct;119(1):1-5.	Brain Lang. 2011	PubMed	citation	PMID:21641021	pubmed	21641021	create date:2011/06/07 | first author:You DS
Visual field differences in visual word recognition can emerge purely from perceptual learning: evidence from modeling Chinese character pronunciation.	/pubmed/21620456	Hsiao JH.	Brain Lang. 2011 Nov;119(2):89-98. doi: 10.1016/j.bandl.2011.04.003. Epub 2011 May 26.	Brain Lang. 2011	PubMed	citation	PMID:21620456	pubmed	21620456	create date:2011/05/31 | first author:Hsiao JH
The neural basis of obligatory decomposition of suffixed words.	/pubmed/21620455	Lewis G, Solomyak O, Marantz A.	Brain Lang. 2011 Sep;118(3):118-27. Epub 2011 May 26.	Brain Lang. 2011	PubMed	citation	PMID:21620455	pubmed	21620455	create date:2011/05/31 | first author:Lewis G
BOLD response to motion verbs in left posterior middle temporal gyrus during story comprehension.	/pubmed/21612817	Wallentin M, Nielsen AH, Vuust P, Dohn A, Roepstorff A, Lund TE.	Brain Lang. 2011 Dec;119(3):221-5. Epub 2011 May 25.	Brain Lang. 2011	PubMed	citation	PMID:21612817	pubmed	21612817	create date:2011/05/27 | first author:Wallentin M
Number of sense effects of Chinese disyllabic compounds in the two hemispheres.	/pubmed/21600638	Huang CY, Lee CY, Huang HW, Chou CJ.	Brain Lang. 2011 Nov;119(2):99-109. doi: 10.1016/j.bandl.2011.04.005. Epub 2011 May 19.	Brain Lang. 2011	PubMed	citation	PMID:21600638	pubmed	21600638	create date:2011/05/24 | first author:Huang CY
Brain networks associated with sublexical properties of Chinese characters.	/pubmed/21600637	Yang J, Wang X, Shu H, Zevin JD.	Brain Lang. 2011 Nov;119(2):68-79. doi: 10.1016/j.bandl.2011.03.004. Epub 2011 May 19.	Brain Lang. 2011	PubMed	citation	PMID:21600637	pubmed	21600637	create date:2011/05/24 | first author:Yang J
Neural bases of language switching in high and early proficient bilinguals.	/pubmed/21550652	Garbin G, Costa A, Sanjuan A, Forn C, Rodriguez-Pujadas A, Ventura N, Belloch V, Hernandez M, Avila C.	Brain Lang. 2011 Dec;119(3):129-35. Epub 2011 May 7.	Brain Lang. 2011	PubMed	citation	PMID:21550652	pubmed	21550652	create date:2011/05/10 | first author:Garbin G
Shedding light on words and sentences: Near-infrared spectroscopy in language research.	/pubmed/21546074	Rossi S, Telkemeyer S, Wartenburger I, Obrig H.	Brain Lang. 2011 May 3. [Epub ahead of print]	Brain Lang. 2011	PubMed	citation	PMID:21546074	pubmed	21546074	create date:2011/05/07 | first author:Rossi S
The role of the ventral and dorsal pathways in reading Chinese characters and English words.	/pubmed/21546073	Sun Y, Yang Y, Desroches AS, Liu L, Peng D.	Brain Lang. 2011 Nov;119(2):80-8. doi: 10.1016/j.bandl.2011.03.012. Epub 2011 May 4.	Brain Lang. 2011	PubMed	citation	PMID:21546073	pubmed	21546073	create date:2011/05/07 | first author:Sun Y
Usefulness of simultaneous EEG-NIRS recording in language studies.	/pubmed/21546072	Wallois F, Mahmoudzadeh M, Patil A, Grebe R.	Brain Lang. 2011 May 3. [Epub ahead of print]	Brain Lang. 2011	PubMed	citation	PMID:21546072	pubmed	21546072	create date:2011/05/07 | first author:Wallois F
The First Neurobiology of Language Conference: NLC 2009.	/pubmed/21536157	Tremblay P, Small SL.	Brain Lang. 2011 Jun;117(3):101-2. No abstract available.	Brain Lang. 2011	PubMed	citation	PMID:21536157	pubmed	21536157	create date:2011/05/04 | first author:Tremblay P
Disruption of spelling-to-sound correspondence mapping during single-word reading in patients with temporal lobe epilepsy.	/pubmed/21514954	Ledoux K, Gordon B.	Brain Lang. 2011 Jul;118(1-2):1-8. doi: 10.1016/j.bandl.2011.03.013. Epub 2011 Apr 22.	Brain Lang. 2011	PubMed	citation	PMID:21514954	pubmed	21514954	create date:2011/04/26 | first author:Ledoux K
The contribution of functional near-infrared spectroscopy (fNIRS) to the presurgical assessment of language function in children.	/pubmed/21511328	Gallagher A, Béland R, Lassonde M.	Brain Lang. 2011 Apr 19. [Epub ahead of print]	Brain Lang. 2011	PubMed	citation	PMID:21511328	pubmed	21511328	create date:2011/04/23 | first author:Gallagher A
Functional near-infrared spectroscopy for the assessment of speech related tasks.	/pubmed/21507475	Dieler AC, Tupak SV, Fallgatter AJ.	Brain Lang. 2011 Apr 18. [Epub ahead of print]	Brain Lang. 2011	PubMed	citation	PMID:21507475	pubmed	21507475	create date:2011/04/22 | first author:Dieler AC
A brief review on the use of functional near-infrared spectroscopy (fNIRS) for language imaging studies in human newborns and adults.	/pubmed/21507474	Quaresima V, Bisconti S, Ferrari M.	Brain Lang. 2011 Apr 18. [Epub ahead of print]	Brain Lang. 2011	PubMed	citation	PMID:21507474	pubmed	21507474	create date:2011/04/22 | first author:Quaresima V
Preface to the special issue: neural representations in visual word recognition.	/pubmed/21492925	Whitney C.	Brain Lang. 2011 Sep;118(3):51-2. Epub 2011 Apr 14. No abstract available.	Brain Lang. 2011	PubMed	citation	PMID:21492925	pubmed	21492925	create date:2011/04/16 | first author:Whitney C
Conflict and surrender during sentence processing: an ERP study of syntax-semantics interaction.	/pubmed/21481924	Kim A, Sikos L.	Brain Lang. 2011 Jul;118(1-2):15-22. doi: 10.1016/j.bandl.2011.03.002. Epub 2011 Apr 8.	Brain Lang. 2011	PubMed	citation	PMID:21481924	pubmed	21481924	create date:2011/04/13 | first author:Kim A
Location, location, location: how it affects the neighborhood (effect).	/pubmed/21463891	Whitney C.	Brain Lang. 2011 Sep;118(3):90-104. Epub 2011 Apr 3.	Brain Lang. 2011	PubMed	citation	PMID:21463891	pubmed	21463891	create date:2011/04/06 | first author:Whitney C
Mechanisms of aphasia recovery after stroke and the role of noninvasive brain stimulation.	/pubmed/21459427	Hamilton RH, Chrysikou EG, Coslett B.	Brain Lang. 2011 Jul;118(1-2):40-50. doi: 10.1016/j.bandl.2011.02.005. Epub 2011 Apr 2. Review.	Brain Lang. 2011	PubMed	citation	PMID:21459427	pubmed	21459427	create date:2011/04/05 | first author:Hamilton RH
Neural correlates of phonological processing in speech sound disorder: a functional magnetic resonance imaging study.	/pubmed/21458852	Tkach JA, Chen X, Freebairn LA, Schmithorst VJ, Holland SK, Lewis BA.	Brain Lang. 2011 Oct;119(1):42-9. Epub 2011 Apr 1.	Brain Lang. 2011	PubMed	citation	PMID:21458852	pubmed	21458852	create date:2011/04/05 | first author:Tkach JA
Before the N400: effects of lexical-semantic violations in visual cortex.	/pubmed/21458057	Dikker S, Pylkkanen L.	Brain Lang. 2011 Jul;118(1-2):23-8. doi: 10.1016/j.bandl.2011.02.006. Epub 2011 Mar 31.	Brain Lang. 2011	PubMed	citation	PMID:21458057	pubmed	21458057	create date:2011/04/05 | first author:Dikker S
Vocal pitch discrimination in the motor system.	/pubmed/21458056	D'Ausilio A, Bufalari I, Salmas P, Busan P, Fadiga L.	Brain Lang. 2011 Jul;118(1-2):9-14. doi: 10.1016/j.bandl.2011.02.007. Epub 2011 Mar 31.	Brain Lang. 2011	PubMed	citation	PMID:21458056	pubmed	21458056	create date:2011/04/05 | first author:D'Ausilio A
Language comprehension vs. language production: age effects on fMRI activation.	/pubmed/21450336	Lidzba K, Schwilling E, Grodd W, Krägeloh-Mann I, Wilke M.	Brain Lang. 2011 Oct;119(1):6-15. Epub 2011 Mar 29.	Brain Lang. 2011	PubMed	citation	PMID:21450336	pubmed	21450336	create date:2011/04/01 | first author:Lidzba K
How the ventral pathway got lost: and what its recovery might mean.	/pubmed/21429571	Weiller C, Bormann T, Saur D, Musso M, Rijntjes M.	Brain Lang. 2011 Jul;118(1-2):29-39. doi: 10.1016/j.bandl.2011.01.005. Epub 2011 Mar 22. Review.	Brain Lang. 2011	PubMed	citation	PMID:21429571	pubmed	21429571	create date:2011/03/25 | first author:Weiller C
Examining the evidence for an independent semantic analyzer: An ERP study in Spanish.	/pubmed/21377198	Stroud C, Phillips C.	Brain Lang. 2011 Mar 4. [Epub ahead of print]	Brain Lang. 2011	PubMed	citation	PMID:21377198	pubmed	21377198	create date:2011/03/08 | first author:Stroud C
Theories of spoken word recognition deficits in aphasia: evidence from eye-tracking and computational modeling.	/pubmed/21371743	Mirman D, Yee E, Blumstein SE, Magnuson JS.	Brain Lang. 2011 May;117(2):53-68. Epub 2011 Mar 2.	Brain Lang. 2011	PubMed	citation	PMID:21371743	pubmed	21371743	create date:2011/03/05 | first author:Mirman D
Sublexical ambiguity effect in reading Chinese disyllabic compounds.	/pubmed/21353300	Huang HW, Lee CY, Tsai JL, Tzeng OJ.	Brain Lang. 2011 May;117(2):77-87. Epub 2011 Feb 24.	Brain Lang. 2011	PubMed	citation	PMID:21353300	pubmed	21353300	create date:2011/03/01 | first author:Huang HW
Role of cerebellum in fine speech control in childhood: persistent dysarthria after surgical treatment for posterior fossa tumour.	/pubmed/21334735	Morgan AT, Liégeois F, Liederkerke C, Vogel AP, Hayward R, Harkness W, Chong K, Vargha-Khadem F.	Brain Lang. 2011 May;117(2):69-76. Epub 2011 Feb 21.	Brain Lang. 2011	PubMed	citation	PMID:21334735	pubmed	21334735	create date:2011/02/22 | first author:Morgan AT
Syntactic processing in the human brain: What we know, what we don't know, and a suggestion for how to proceed.	/pubmed/21334056	Fedorenko E, Nieto-Castañón A, Kanwisher N.	Brain Lang. 2011 Feb 17. [Epub ahead of print]	Brain Lang. 2011	PubMed	citation	PMID:21334056	pubmed	21334056	create date:2011/02/22 | first author:Fedorenko E
Regional differences in the listener's phonemic inventory affect semantic processing: A mismatch negativity (MMN) study.	/pubmed/21315438	Brunellière A, Dufour S, Nguyen N.	Brain Lang. 2011 Apr;117(1):45-51. Epub 2011 Feb 18.	Brain Lang. 2011	PubMed	citation	PMID:21315438	pubmed	21315438	create date:2011/02/15 | first author:Brunellière A
Semantic dementia and persisting Wernicke's aphasia: linguistic and anatomical profiles.	/pubmed/21315437	Ogar JM, Baldo JV, Wilson SM, Brambati SM, Miller BL, Dronkers NF, Gorno-Tempini ML.	Brain Lang. 2011 Apr;117(1):28-33. Epub 2011 Feb 18.	Brain Lang. 2011	PubMed	citation	PMID:21315437	pubmed	21315437	create date:2011/02/15 | first author:Ogar JM
Objects, events and to be" verbs in Spanish - An ERP study of the syntax-semantics interface."	/pubmed/21300400	Leone-Fernandez B, Molinaro N, Carreiras M, Barber HA.	Brain Lang. 2011 Feb 5. [Epub ahead of print]	Brain Lang. 2011	PubMed	citation	PMID:21300400	pubmed	21300400	create date:2011/02/09 | first author:Leone-Fernandez B
EEG decoding of semantic category reveals distributed representations for single concepts.	/pubmed/21300399	Murphy B, Poesio M, Bovolo F, Bruzzone L, Dalponte M, Lakany H.	Brain Lang. 2011 Apr;117(1):12-22.	Brain Lang. 2011	PubMed	citation	PMID:21300399	pubmed	21300399	create date:2011/02/09 | first author:Murphy B
Preverbal error-monitoring in stutterers and fluent speakers.	/pubmed/21277014	Arnstein D, Lakey B, Compton RJ, Kleinow J.	Brain Lang. 2011 Mar;116(3):105-15. Epub 2011 Jan 28.	Brain Lang. 2011	PubMed	citation	PMID:21277014	pubmed	21277014	create date:2011/02/01 | first author:Arnstein D
The N400 effect in children: relationships with comprehension, vocabulary and decoding.	/pubmed/21272930	Henderson LM, Baseler HA, Clarke PJ, Watson S, Snowling MJ.	Brain Lang. 2011 May;117(2):88-99. Epub 2011 Jan 26.	Brain Lang. 2011	PubMed	citation	PMID:21272930	pubmed	21272930	create date:2011/01/29 | first author:Henderson LM
Conduction aphasia, sensory-motor integration, and phonological short-term memory - an aggregate analysis of lesion and fMRI data.	/pubmed/21256582	Buchsbaum BR, Baldo J, Okada K, Berman KF, Dronkers N, D'Esposito M, Hickok G.	Brain Lang. 2011 Dec;119(3):119-28. Epub 2011 Jan 21. Review.	Brain Lang. 2011	PubMed	citation	PMID:21256582	pubmed	21256582	create date:2011/01/25 | first author:Buchsbaum BR
Does long term use of piracetam improve speech disturbances due to ischemic cerebrovascular diseases?	/pubmed/21227483	Güngör L, Terzi M, Onar MK.	Brain Lang. 2011 Apr;117(1):23-7. Epub 2011 Jan 11.	Brain Lang. 2011	PubMed	citation	PMID:21227483	pubmed	21227483	create date:2011/01/14 | first author:Güngör L
Title	URL	Description	Details	ShortDetails	Resource	Type	Identifiers	Db	EntrezUID	Properties
Seeing Chinese characters in action: an fMRI study of the perception of writing sequences.	/pubmed/21220170	Yu H, Gong L, Qiu Y, Zhou X.	Brain Lang. 2011 Nov;119(2):60-7. doi: 10.1016/j.bandl.2010.11.007. Epub 2011 Jan 8.	Brain Lang. 2011	PubMed	citation	PMID:21220170	pubmed	21220170	create date:2011/01/12 | first author:Yu H
Aphasic patients exhibit a reversal of hemispheric asymmetries in categorical color discrimination.	/pubmed/21216454	Paluy Y, Gilbert AL, Baldo JV, Dronkers NF, Ivry RB.	Brain Lang. 2011 Mar;116(3):151-6. Epub 2011 Jan 8.	Brain Lang. 2011	PubMed	citation	PMID:21216454	pubmed	21216454	create date:2011/01/11 | first author:Paluy Y
Brain activations associated with sign production using word and picture inputs in deaf signers.	/pubmed/21215442	Hu Z, Wang W, Liu H, Peng D, Yang Y, Li K, Zhang JX, Ding G.	Brain Lang. 2011 Feb;116(2):64-70. Epub 2011 Jan 6.	Brain Lang. 2011	PubMed	citation	PMID:21215442	pubmed	21215442	create date:2011/01/11 | first author:Hu Z
Beyond rhyme or reason: ERPs reveal task-specific activation of orthography on spoken language.	/pubmed/21211833	Pattamadilok C, Perre L, Ziegler JC.	Brain Lang. 2011 Mar;116(3):116-24. Epub 2011 Jan 5.	Brain Lang. 2011	PubMed	citation	PMID:21211833	pubmed	21211833	create date:2011/01/08 | first author:Pattamadilok C
Neuromagnetic evidence for a featural distinction of English consonants: sensor- and source-space data.	/pubmed/21185073	Scharinger M, Merickel J, Riley J, Idsardi WJ.	Brain Lang. 2011 Feb;116(2):71-82. Epub 2010 Dec 23.	Brain Lang. 2011	PubMed	citation	PMID:21185073	pubmed	21185073	create date:2010/12/28 | first author:Scharinger M
Distributed processing and cortical specialization for speech and environmental sounds in human temporal cortex.	/pubmed/21167584	Leech R, Saygin AP.	Brain Lang. 2011 Feb;116(2):83-90. Epub 2010 Dec 16.	Brain Lang. 2011	PubMed	citation	PMID:21167584	pubmed	21167584	create date:2010/12/21 | first author:Leech R
Effects of visual complexity and sublexical information in the occipitotemporal cortex in the reading of Chinese phonograms: a single-trial analysis with MEG.	/pubmed/21111475	Hsu CH, Lee CY, Marantz A.	Brain Lang. 2011 Apr;117(1):1-11. Epub 2010 Dec 15.	Brain Lang. 2011	PubMed	citation	PMID:21111475	pubmed	21111475	create date:2010/11/30 | first author:Hsu CH
Neural responses to meaningless pseudosigns: evidence for sign-based phonetic processing in superior temporal cortex.	/pubmed/21094525	Emmorey K, Xu J, Braun A.	Brain Lang. 2011 Apr;117(1):34-8. Epub 2010 Nov 20.	Brain Lang. 2011	PubMed	citation	PMID:21094525	pubmed	21094525	create date:2010/11/26 | first author:Emmorey K
Increased activation in superior temporal gyri as a function of increment in phonetic features.	/pubmed/21055799	Osnes B, Hugdahl K, Hjelmervik H, Specht K.	Brain Lang. 2011 Feb;116(2):97-101. Epub 2010 Nov 4.	Brain Lang. 2011	PubMed	citation	PMID:21055799	pubmed	21055799	create date:2010/11/09 | first author:Osnes B
Individual differences in the neural basis of causal inferencing.	/pubmed/21051084	Prat CS, Mason RA, Just MA.	Brain Lang. 2011 Jan;116(1):1-13. Epub 2010 Nov 3.	Brain Lang. 2011	PubMed	citation	PMID:21051084	pubmed	21051084	create date:2010/11/06 | first author:Prat CS
A place for nouns and a place for verbs? A critical review of neurocognitive data on grammatical-class effects.	/pubmed/21036389	Crepaldi D, Berlingeri M, Paulesu E, Luzzatti C.	Brain Lang. 2011 Jan;116(1):33-49. Epub 2010 Oct 30. Review.	Brain Lang. 2011	PubMed	citation	PMID:21036389	pubmed	21036389	create date:2010/11/03 | first author:Crepaldi D
Heating up or cooling up the brain? MEG evidence that phrasal verbs are lexical units.	/pubmed/21030069	Cappelle B, Shtyrov Y, Pulvermüller F.	Brain Lang. 2010 Dec;115(3):189-201. Epub 2010 Oct 27.	Brain Lang. 2010	PubMed	citation	PMID:21030069	pubmed	21030069	create date:2010/10/30 | first author:Cappelle B
LIFG-based attentional control and the resolution of lexical ambiguities in sentence context.	/pubmed/20971500	Vuong LC, Martin RC.	Brain Lang. 2011 Jan;116(1):22-32. Epub 2010 Oct 23.	Brain Lang. 2011	PubMed	citation	PMID:20971500	pubmed	20971500	create date:2010/10/26 | first author:Vuong LC
Think globally: cross-linguistic variation in electrophysiological activity during sentence comprehension.	/pubmed/20970843	Bornkessel-Schlesewsky I, Kretzschmar F, Tune S, Wang L, Genç S, Philipp M, Roehm D, Schlesewsky M.	Brain Lang. 2011 Jun;117(3):133-52. Epub 2010 Oct 22.	Brain Lang. 2011	PubMed	citation	PMID:20970843	pubmed	20970843	create date:2010/10/26 | first author:Bornkessel-Schlesewsky I
Interplay between acoustic/phonetic and semantic processes during spoken sentence comprehension: an ERP study.	/pubmed/20965558	Boulenger V, Hoen M, Jacquier C, Meunier F.	Brain Lang. 2011 Feb;116(2):51-63. Epub 2010 Oct 20.	Brain Lang. 2011	PubMed	citation	PMID:20965558	pubmed	20965558	create date:2010/10/23 | first author:Boulenger V
Implicit reading in Chinese pure alexia.	/pubmed/20965090	Shan C, Zhu R, Xu M, Luo B, Weng X.	Brain Lang. 2010 Jun 5. [Epub ahead of print]	Brain Lang. 2010	PubMed	citation	PMID:20965090	pubmed	20965090	create date:2010/10/23 | first author:Shan C
Support for anterior temporal involvement in semantic error production in aphasia: new evidence from VLSM.	/pubmed/20961612	Walker GM, Schwartz MF, Kimberg DY, Faseyitan O, Brecher A, Dell GS, Coslett HB.	Brain Lang. 2011 Jun;117(3):110-22. Epub 2010 Oct 18.	Brain Lang. 2011	PubMed	citation	PMID:20961612	pubmed	20961612	create date:2010/10/22 | first author:Walker GM
Sub-centimeter language organization in the human temporal lobe.	/pubmed/20961611	Flinker A, Chang EF, Barbaro NM, Berger MS, Knight RT.	Brain Lang. 2011 Jun;117(3):103-9. Epub 2010 Oct 18.	Brain Lang. 2011	PubMed	citation	PMID:20961611	pubmed	20961611	create date:2010/10/22 | first author:Flinker A
From central pattern generator to sensory template in the evolution of birdsong.	/pubmed/20955898	Konishi M.	Brain Lang. 2010 Oct;115(1):18-20. Review.	Brain Lang. 2010	PubMed	citation	PMID:20955898	pubmed	20955898	create date:2010/10/20 | first author:Konishi M
The origins of vocal learning: New sounds, new circuits, new cells.	/pubmed/20955897	Nottebohm F, Liu WC.	Brain Lang. 2010 Oct;115(1):3-17. Review.	Brain Lang. 2010	PubMed	citation	PMID:20955897	pubmed	20955897	create date:2010/10/20 | first author:Nottebohm F
The processing of consonants and vowels during letter identity and letter position assignment in visual-word recognition: an ERP study.	/pubmed/20952050	Vergara-Martínez M, Perea M, Marín A, Carreiras M.	Brain Lang. 2011 Sep;118(3):105-17. Epub 2010 Oct 16.	Brain Lang. 2011	PubMed	citation	PMID:20952050	pubmed	20952050	create date:2010/10/19 | first author:Vergara-Martínez M
Hemispheric asymmetries in processing L1 and L2 idioms: effects of salience and context.	/pubmed/20947154	Cieślicka AB, Heredia RR.	Brain Lang. 2011 Mar;116(3):136-50. Epub 2010 Oct 13.	Brain Lang. 2011	PubMed	citation	PMID:20947154	pubmed	20947154	create date:2010/10/16 | first author:Cieślicka AB
What artificial grammar learning reveals about the neurobiology of syntax.	/pubmed/20943261	Petersson KM, Folia V, Hagoort P.	Brain Lang. 2010 Oct 11. [Epub ahead of print]	Brain Lang. 2010	PubMed	citation	PMID:20943261	pubmed	20943261	create date:2010/10/15 | first author:Petersson KM
The neural basis of the right visual field advantage in reading: an MEG analysis using virtual electrodes.	/pubmed/20932563	Barca L, Cornelissen P, Simpson M, Urooj U, Woods W, Ellis AW.	Brain Lang. 2011 Sep;118(3):53-71. Epub 2010 Oct 6.	Brain Lang. 2011	PubMed	citation	PMID:20932563	pubmed	20932563	create date:2010/10/12 | first author:Barca L
Effects of tasks on BOLD signal responses to sentence contrasts: Review and commentary.	/pubmed/20932562	Caplan D, Gow D.	Brain Lang. 2010 Oct 5. [Epub ahead of print]	Brain Lang. 2010	PubMed	citation	PMID:20932562	pubmed	20932562	create date:2010/10/12 | first author:Caplan D
Electrophysiological correlates of rapid auditory and linguistic processing in adolescents with specific language impairment.	/pubmed/20889197	Weber-Fox C, Leonard LB, Wray AH, Tomblin JB.	Brain Lang. 2010 Dec;115(3):162-81.	Brain Lang. 2010	PubMed	citation	PMID:20889197	pubmed	20889197	create date:2010/10/05 | first author:Weber-Fox C
Neuroanatomical correlates of oral reading in acute left hemispheric stroke.	/pubmed/20889196	Cloutman LL, Newhart M, Davis CL, Heidler-Gary J, Hillis AE.	Brain Lang. 2011 Jan;116(1):14-21.	Brain Lang. 2011	PubMed	citation	PMID:20889196	pubmed	20889196	create date:2010/10/05 | first author:Cloutman LL
Reorganization of functional and effective connectivity during real-time fMRI-BCI modulation of prosody processing.	/pubmed/20888628	Rota G, Handjaras G, Sitaram R, Birbaumer N, Dogil G.	Brain Lang. 2011 Jun;117(3):123-32. Epub 2010 Oct 2.	Brain Lang. 2011	PubMed	citation	PMID:20888628	pubmed	20888628	create date:2010/10/05 | first author:Rota G
Task effects in the mid-fusiform gyrus: a comparison of orthographic, phonological, and semantic processing of Chinese characters.	/pubmed/20817279	Guo Y, Burgund ED.	Brain Lang. 2010 Nov;115(2):113-20.	Brain Lang. 2010	PubMed	citation	PMID:20817279	pubmed	20817279	create date:2010/09/08 | first author:Guo Y
Spatiotemporal dynamics of speech sound perception in chronic developmental stuttering.	/pubmed/20810160	Liotti M, Ingham JC, Takai O, Paskos DK, Perez R, Ingham RJ.	Brain Lang. 2010 Nov;115(2):141-7.	Brain Lang. 2010	PubMed	citation	PMID:20810160	pubmed	20810160	create date:2010/09/03 | first author:Liotti M
Superior parietal lobule dysfunction in a homogeneous group of dyslexic children with a visual attention span disorder.	/pubmed/20739053	Peyrin C, Démonet JF, N'Guyen-Morel MA, Le Bas JF, Valdois S.	Brain Lang. 2011 Sep;118(3):128-38. Epub 2010 Aug 23.	Brain Lang. 2011	PubMed	citation	PMID:20739053	pubmed	20739053	create date:2010/08/27 | first author:Peyrin C
Age-related and individual differences in the use of prediction during language comprehension.	/pubmed/20728207	Federmeier KD, Kutas M, Schul R.	Brain Lang. 2010 Dec;115(3):149-61. Epub 2010 Aug 21.	Brain Lang. 2010	PubMed	citation	PMID:20728207	pubmed	20728207	create date:2010/08/24 | first author:Federmeier KD
The role of domain-general frontal systems in language comprehension: evidence from dual-task interference and semantic ambiguity.	/pubmed/20709385	Rodd JM, Johnsrude IS, Davis MH.	Brain Lang. 2010 Dec;115(3):182-8. Epub 2010 Aug 14.	Brain Lang. 2010	PubMed	citation	PMID:20709385	pubmed	20709385	create date:2010/08/17 | first author:Rodd JM
Effects of language comprehension on visual processing - MEG dissociates early perceptual and late N400 effects.	/pubmed/20708788	Hirschfeld G, Zwitserlood P, Dobel C.	Brain Lang. 2011 Feb;116(2):91-6. Epub 2010 Aug 13.	Brain Lang. 2011	PubMed	citation	PMID:20708788	pubmed	20708788	create date:2010/08/17 | first author:Hirschfeld G
Motor knowledge is one dimension for concept organization: further evidence from a Chinese semantic dementia case.	/pubmed/20701959	Lin N, Guo Q, Han Z, Bi Y.	Brain Lang. 2011 Nov;119(2):110-8. doi: 10.1016/j.bandl.2010.07.001. Epub 2010 Aug 10.	Brain Lang. 2011	PubMed	citation	PMID:20701959	pubmed	20701959	create date:2010/08/13 | first author:Lin N
Processing time shifts affects the execution of motor responses.	/pubmed/20696469	Sell AJ, Kaschak MP.	Brain Lang. 2011 Apr;117(1):39-44. Epub 2010 Aug 8.	Brain Lang. 2011	PubMed	citation	PMID:20696469	pubmed	20696469	create date:2010/08/11 | first author:Sell AJ
Modulation of N400 in chronic non-fluent aphasia using low frequency Repetitive Transcranial Magnetic Stimulation (rTMS).	/pubmed/20678791	Barwood CH, Murdoch BE, Whelan BM, Lloyd D, Riek S, O'Sullivan JD, Coulthard A, Wong A.	Brain Lang. 2011 Mar;116(3):125-35. Epub 2010 Aug 3.	Brain Lang. 2011	PubMed	citation	PMID:20678791	pubmed	20678791	create date:2010/08/04 | first author:Barwood CH
Implicit reading in Chinese pure alexia.	/pubmed/20669371	Shan C, Zhu R, Xu M, Luo B, Weng X.	Brain Lang. 2010 Sep;114(3):147-56.	Brain Lang. 2010	PubMed	citation	PMID:20669371	pubmed	20669371	create date:2010/07/30 | first author:Shan C
Functional anatomy of listening and reading comprehension during development.	/pubmed/20656105	Berl MM, Duke ES, Mayo J, Rosenberger LR, Moore EN, VanMeter J, Ratner NB, Vaidya CJ, Gaillard WD.	Brain Lang. 2010 Aug;114(2):115-25.	Brain Lang. 2010	PubMed	citation	PMID:20656105	pubmed	20656105	create date:2010/07/27 | first author:Berl MM
Semantic paralexias: a group-case study on the underlying functional mechanisms, incidence and clinical features in a consecutive series of 340 Italian aphasics.	/pubmed/20655581	Ciaghi M, Pancheri E, Miceli G.	Brain Lang. 2010 Nov;115(2):121-32. Epub 2010 Jul 23.	Brain Lang. 2010	PubMed	citation	PMID:20655581	pubmed	20655581	create date:2010/07/27 | first author:Ciaghi M
Prominence vs. aboutness in sequencing: A functional distinction within the left inferior frontal gyrus.	/pubmed/20655580	Bornkessel-Schlesewsky I, Grewe T, Schlesewsky M.	Brain Lang. 2010 Jul 22. [Epub ahead of print]	Brain Lang. 2010	PubMed	citation	PMID:20655580	pubmed	20655580	create date:2010/07/27 | first author:Bornkessel-Schlesewsky I
An fMRI study of sentence-embedded lexical-semantic decision in children and adults.	/pubmed/20627366	Moore-Parks EN, Burns EL, Bazzill R, Levy S, Posada V, Müller RA.	Brain Lang. 2010 Aug;114(2):90-100. Epub 2010 Jun 2.	Brain Lang. 2010	PubMed	citation	PMID:20627366	pubmed	20627366	create date:2010/07/16 | first author:Moore-Parks EN
Hemispheric asymmetries depend on the phonetic feature: a dichotic study of place of articulation and voicing in French stops.	/pubmed/20619885	Bedoin N, Ferragne E, Marsico E.	Brain Lang. 2010 Nov;115(2):133-40.	Brain Lang. 2010	PubMed	citation	PMID:20619885	pubmed	20619885	create date:2010/07/14 | first author:Bedoin N
Language-dependent pitch encoding advantage in the brainstem is not limited to acceleration rates that occur in natural speech.	/pubmed/20570340	Krishnan A, Gandour JT, Smalt CJ, Bidelman GM.	Brain Lang. 2010 Sep;114(3):193-8. Epub 2010 Jun 8.	Brain Lang. 2010	PubMed	citation	PMID:20570340	pubmed	20570340	create date:2010/06/24 | first author:Krishnan A
Neural changes after phonological treatment for anomia: An fMRI study.	/pubmed/20547416	Rochon E, Leonard C, Burianova H, Laird L, Soros P, Graham S, Grady C.	Brain Lang. 2010 Sep;114(3):164-79. Epub 2010 Jun 14.	Brain Lang. 2010	PubMed	citation	PMID:20547416	pubmed	20547416	create date:2010/06/16 | first author:Rochon E
ERP evidence of hemispheric independence in visual word recognition.	/pubmed/20542549	Nemrodov D, Harpaz Y, Javitt DC, Lavidor M.	Brain Lang. 2011 Sep;118(3):72-80. Epub 2010 Jun 9.	Brain Lang. 2011	PubMed	citation	PMID:20542549	pubmed	20542549	create date:2010/06/15 | first author:Nemrodov D
The neural correlates of highly iconic structures and topographic discourse in French Sign Language as observed in six hearing native signers.	/pubmed/20542548	Courtin C, Hervé PY, Petit L, Zago L, Vigneau M, Beaucousin V, Jobard G, Mazoyer B, Mellet E, Tzourio-Mazoyer N.	Brain Lang. 2010 Sep;114(3):180-92. Epub 2010 Jun 9.	Brain Lang. 2010	PubMed	citation	PMID:20542548	pubmed	20542548	create date:2010/06/15 | first author:Courtin C
Syntactic structure building in the anterior temporal lobe during natural story listening.	/pubmed/20472279	Brennan J, Nir Y, Hasson U, Malach R, Heeger DJ, Pylkkänen L.	Brain Lang. 2010 May 14. [Epub ahead of print]	Brain Lang. 2010	PubMed	citation	PMID:20472279	pubmed	20472279	create date:2010/05/18 | first author:Brennan J
Persistent left unilateral mirror writing: A neuropsychological case study.	/pubmed/20472278	Angelillo VG, Lucia ND, Trojano L, Grossi D.	Brain Lang. 2010 Sep;114(3):157-63. Epub 2010 May 15.	Brain Lang. 2010	PubMed	citation	PMID:20472278	pubmed	20472278	create date:2010/05/18 | first author:Angelillo VG
Mechanisms of song perception in oscine birds.	/pubmed/20471673	Knudsen DP, Gentner TQ.	Brain Lang. 2010 Oct;115(1):59-68. Epub 2010 May 14. Review.	Brain Lang. 2010	PubMed	citation	PMID:20471673	pubmed	20471673	create date:2010/05/18 | first author:Knudsen DP
Title	URL	Description	Details	ShortDetails	Resource	Type	Identifiers	Db	EntrezUID	Properties
Analysis of naming errors during cortical stimulation mapping: implications for models of language representation.	/pubmed/20452661	Corina DP, Loudermilk BC, Detwiler L, Martin RF, Brinkley JF, Ojemann G.	Brain Lang. 2010 Nov;115(2):101-12. Epub 2010 May 8.	Brain Lang. 2010	PubMed	citation	PMID:20452661	pubmed	20452661	create date:2010/05/11 | first author:Corina DP
The mechanisms underlying the interhemispheric integration of information in foveal word recognition: evidence for transcortical inhibition.	/pubmed/20430428	Van der Haegen L, Brysbaert M.	Brain Lang. 2011 Sep;118(3):81-9. Epub 2010 Apr 28.	Brain Lang. 2011	PubMed	citation	PMID:20430428	pubmed	20430428	create date:2010/05/01 | first author:Van der Haegen L
Longitudinal cerebral blood flow changes during speech in hereditary ataxia.	/pubmed/20417959	Sidtis JJ, Strother SC, Groshong A, Rottenberg DA, Gomez C.	Brain Lang. 2010 Jul;114(1):43-51. Epub 2010 Apr 24. Erratum in: Brain Lang. 2011 May;117(2):100. Naoum, Ansam [corrected to Groshong, Ansam].	Brain Lang. 2010	PubMed	citation	PMID:20417959	pubmed	20417959	create date:2010/04/27 | first author:Sidtis JJ
Localization of sublexical speech perception components.	/pubmed/20413149	Turkeltaub PE, Coslett HB.	Brain Lang. 2010 Jul;114(1):1-15. Epub 2010 Apr 21.	Brain Lang. 2010	PubMed	citation	PMID:20413149	pubmed	20413149	create date:2010/04/24 | first author:Turkeltaub PE
EEG theta and alpha responses reveal qualitative differences in processing taxonomic versus thematic semantic relationships.	/pubmed/20403632	Maguire MJ, Brier MR, Ferree TC.	Brain Lang. 2010 Jul;114(1):16-25. Epub 2010 Apr 18.	Brain Lang. 2010	PubMed	citation	PMID:20403632	pubmed	20403632	create date:2010/04/21 | first author:Maguire MJ
Bilateral brain regions associated with naming in older adults.	/pubmed/20399492	Obler LK, Rykhlevskaia E, Schnyer D, Clark-Cotton MR, Spiro A 3rd, Hyun J, Kim DS, Goral M, Albert ML.	Brain Lang. 2010 Jun;113(3):113-23.	Brain Lang. 2010	PubMed	citation	PMID:20399492	pubmed	20399492	create date:2010/04/20 | first author:Obler LK
When one can write SALTO as noun but not as verb: a grammatical category-specific, modality-specific deficit.	/pubmed/20394982	Caño A, Hernández M, Ivanova I, Juncadella M, Gascón-Bayarri J, Reñé R, Costa A.	Brain Lang. 2010 Jul;114(1):26-42. Epub 2010 Apr 14.	Brain Lang. 2010	PubMed	citation	PMID:20394982	pubmed	20394982	create date:2010/04/17 | first author:Caño A
Semantic integration during metaphor comprehension in Asperger syndrome.	/pubmed/20359737	Gold R, Faust M, Goldstein A.	Brain Lang. 2010 Jun;113(3):124-34. Epub 2010 Mar 31.	Brain Lang. 2010	PubMed	citation	PMID:20359737	pubmed	20359737	create date:2010/04/03 | first author:Gold R
Do u txt? Event-related potentials to semantic anomalies in standard and texted English.	/pubmed/20307904	Berger NI, Coch D.	Brain Lang. 2010 Jun;113(3):135-48. Epub 2010 Mar 21.	Brain Lang. 2010	PubMed	citation	PMID:20307904	pubmed	20307904	create date:2010/03/24 | first author:Berger NI
The effect of semantic relatedness on syntactic analysis: An fMRI study.	/pubmed/20304477	Newman SD, Ikuta T, Burns T Jr.	Brain Lang. 2010 May;113(2):51-8. Epub 2010 Mar 20.	Brain Lang. 2010	PubMed	citation	PMID:20304477	pubmed	20304477	create date:2010/03/23 | first author:Newman SD
Sentence context affects the brain response to masked words.	/pubmed/20303578	Coulson S, Brang D.	Brain Lang. 2010 Jun;113(3):149-55. Epub 2010 Mar 19.	Brain Lang. 2010	PubMed	citation	PMID:20303578	pubmed	20303578	create date:2010/03/23 | first author:Coulson S
Alternate reading strategies and variable asymmetry of the planum temporale in adult resilient readers.	/pubmed/20223512	Welcome SE, Leonard CM, Chiarello C.	Brain Lang. 2010 May;113(2):73-83. Epub 2010 Mar 12.	Brain Lang. 2010	PubMed	citation	PMID:20223512	pubmed	20223512	create date:2010/03/13 | first author:Welcome SE
Is relational reasoning dependent on language? A voxel-based lesion symptom mapping study.	/pubmed/20206985	Baldo JV, Bunge SA, Wilson SM, Dronkers NF.	Brain Lang. 2010 May;113(2):59-64. Epub 2010 Mar 5.	Brain Lang. 2010	PubMed	citation	PMID:20206985	pubmed	20206985	create date:2010/03/09 | first author:Baldo JV
Vocal learning in Grey parrots: A brief review of perception, production, and cross-species comparisons.	/pubmed/20199805	Pepperberg IM.	Brain Lang. 2010 Oct;115(1):81-91. Epub 2010 Mar 3. Review.	Brain Lang. 2010	PubMed	citation	PMID:20199805	pubmed	20199805	create date:2010/03/05 | first author:Pepperberg IM
Theory of Mind in adults with right hemisphere damage: What's the story?	/pubmed/20188408	Weed E, McGregor W, Feldbaek Nielsen J, Roepstorff A, Frith U.	Brain Lang. 2010 May;113(2):65-72. Epub 2010 Feb 25.	Brain Lang. 2010	PubMed	citation	PMID:20188408	pubmed	20188408	create date:2010/03/02 | first author:Weed E
Spontaneous language production in bilingual Parkinson's disease patients: Evidence of greater phonological, morphological and syntactic impairments in native language.	/pubmed/20188407	Zanini S, Tavano A, Fabbro F.	Brain Lang. 2010 May;113(2):84-9. Epub 2010 Feb 25.	Brain Lang. 2010	PubMed	citation	PMID:20188407	pubmed	20188407	create date:2010/03/02 | first author:Zanini S
Discrimination of native and non-native vowel contrasts in bilingual Turkish-German and monolingual German children: Insight from the Mismatch Negativity ERP component.	/pubmed/20181386	Rinker T, Alku P, Brosch S, Kiefer M.	Brain Lang. 2010 May;113(2):90-5. Epub 2010 Feb 23.	Brain Lang. 2010	PubMed	citation	PMID:20181386	pubmed	20181386	create date:2010/02/26 | first author:Rinker T
Representation of the speech effectors in the human motor cortex: somatotopy or overlap?	/pubmed/20171727	Takai O, Brown S, Liotti M.	Brain Lang. 2010 Apr;113(1):39-44. Epub 2010 Feb 19.	Brain Lang. 2010	PubMed	citation	PMID:20171727	pubmed	20171727	create date:2010/02/23 | first author:Takai O
Stimulating conversation: enhancement of elicited propositional speech in a patient with chronic non-fluent aphasia following transcranial magnetic stimulation.	/pubmed/20159655	Hamilton RH, Sanders L, Benson J, Faseyitan O, Norise C, Naeser M, Martin P, Coslett HB.	Brain Lang. 2010 Apr;113(1):45-50. Epub 2010 Feb 16. Erratum in: Brain Lang.2010 May;113(2):101.	Brain Lang. 2010	PubMed	citation	PMID:20159655	pubmed	20159655	create date:2010/02/18 | first author:Hamilton RH
Speaking in multiple languages: neural correlates of language proficiency in multilingual word production.	/pubmed/20156657	Videsott G, Herrnberger B, Hoenig K, Schilly E, Grothe J, Wiater W, Spitzer M, Kiefer M.	Brain Lang. 2010 Jun;113(3):103-12. Epub 2010 Feb 13.	Brain Lang. 2010	PubMed	citation	PMID:20156657	pubmed	20156657	create date:2010/02/17 | first author:Videsott G
Peripheral mechanisms for vocal production in birds - differences and similarities to human speech and singing.	/pubmed/20153887	Riede T, Goller F.	Brain Lang. 2010 Oct;115(1):69-80. Epub 2010 Feb 13. Review.	Brain Lang. 2010	PubMed	citation	PMID:20153887	pubmed	20153887	create date:2010/02/16 | first author:Riede T
Selection for position: the role of left ventrolateral prefrontal cortex in sequencing language.	/pubmed/20149424	Thothathiri M, Schwartz MF, Thompson-Schill SL.	Brain Lang. 2010 Apr;113(1):28-38. Epub 2010 Feb 10.	Brain Lang. 2010	PubMed	citation	PMID:20149424	pubmed	20149424	create date:2010/02/13 | first author:Thothathiri M
Brain embodiment of syntax and grammar: discrete combinatorial mechanisms spelt out in neuronal circuits.	/pubmed/20132977	Pulvermüller F.	Brain Lang. 2010 Mar;112(3):167-79. Epub 2010 Feb 4. Review.	Brain Lang. 2010	PubMed	citation	PMID:20132977	pubmed	20132977	create date:2010/02/06 | first author:Pulvermüller F
Functional connectivity between brain regions involved in learning words of a new language.	/pubmed/20116090	Veroude K, Norris DG, Shumskaya E, Gullberg M, Indefrey P.	Brain Lang. 2010 Apr;113(1):21-7. Epub 2010 Jan 29.	Brain Lang. 2010	PubMed	citation	PMID:20116090	pubmed	20116090	create date:2010/02/02 | first author:Veroude K
Speech and oral motor profile after childhood hemispherectomy.	/pubmed/20096448	Liégeois F, Morgan AT, Stewart LH, Helen Cross J, Vogel AP, Vargha-Khadem F.	Brain Lang. 2010 Aug;114(2):126-34. Epub 2010 Jan 21.	Brain Lang. 2010	PubMed	citation	PMID:20096448	pubmed	20096448	create date:2010/01/26 | first author:Liégeois F
Speech errors in progressive non-fluent aphasia.	/pubmed/20074786	Ash S, McMillan C, Gunawardena D, Avants B, Morgan B, Khan A, Moore P, Gee J, Grossman M.	Brain Lang. 2010 Apr;113(1):13-20. Epub 2010 Jan 13.	Brain Lang. 2010	PubMed	citation	PMID:20074786	pubmed	20074786	create date:2010/01/16 | first author:Ash S
Neural correlates of irony comprehension: the role of schizotypal personality traits.	/pubmed/20071019	Rapp AM, Mutschler DE, Wild B, Erb M, Lengsfeld I, Saur R, Grodd W.	Brain Lang. 2010 Apr;113(1):1-12. Epub 2010 Jan 13.	Brain Lang. 2010	PubMed	citation	PMID:20071019	pubmed	20071019	create date:2010/01/15 | first author:Rapp AM
Impaired access to manipulation features in Apraxia: evidence from eyetracking and semantic judgment tasks.	/pubmed/20064657	Myung JY, Blumstein SE, Yee E, Sedivy JC, Thompson-Schill SL, Buxbaum LJ.	Brain Lang. 2010 Feb;112(2):101-12. Epub 2010 Jan 12.	Brain Lang. 2010	PubMed	citation	PMID:20064657	pubmed	20064657	create date:2010/01/13 | first author:Myung JY
Language and birdsong: Introduction to the special issue.	/pubmed/20064656	Brenowitz EA, Perkel DJ, Osterhout L.	Brain Lang. 2010 Oct;115(1):1-2. Epub 2010 Jan 12. No abstract available.	Brain Lang. 2010	PubMed	citation	PMID:20064656	pubmed	20064656	create date:2010/01/13 | first author:Brenowitz EA
Individual differences in auditory sentence comprehension in children: An exploratory event-related functional magnetic resonance imaging investigation.	/pubmed/20053431	Yeatman JD, Ben-Shachar M, Glover GH, Feldman HM.	Brain Lang. 2010 Aug;114(2):72-9. Epub 2010 Jan 6.	Brain Lang. 2010	PubMed	citation	PMID:20053431	pubmed	20053431	create date:2010/01/08 | first author:Yeatman JD
Superior temporal activation as a function of linguistic knowledge: insights from deaf native signers who speechread.	/pubmed/20042233	Capek CM, Woll B, MacSweeney M, Waters D, McGuire PK, David AS, Brammer MJ, Campbell R.	Brain Lang. 2010 Feb;112(2):129-34. Epub 2009 Dec 29.	Brain Lang. 2010	PubMed	citation	PMID:20042233	pubmed	20042233	create date:2010/01/01 | first author:Capek CM
Loss of word-meaning with spared object semantics in a case of mixed primary progressive aphasia.	/pubmed/20034661	Knels C, Danek A.	Brain Lang. 2010 May;113(2):96-100. Epub 2010 Jan 19.	Brain Lang. 2010	PubMed	citation	PMID:20034661	pubmed	20034661	create date:2009/12/26 | first author:Knels C
Language laterality in autism spectrum disorder and typical controls: a functional, volumetric, and diffusion tensor MRI study.	/pubmed/20031197	Knaus TA, Silver AM, Kennedy M, Lindgren KA, Dominick KC, Siegel J, Tager-Flusberg H.	Brain Lang. 2010 Feb;112(2):113-20. Epub 2009 Dec 23.	Brain Lang. 2010	PubMed	citation	PMID:20031197	pubmed	20031197	create date:2009/12/25 | first author:Knaus TA
Common and segregated neural substrates for automatic conceptual and affective priming as revealed by event-related functional magnetic resonance imaging.	/pubmed/20018360	Liu H, Hu Z, Peng D, Yang Y, Li K.	Brain Lang. 2010 Feb;112(2):121-8. Epub 2009 Dec 16.	Brain Lang. 2010	PubMed	citation	PMID:20018360	pubmed	20018360	create date:2009/12/19 | first author:Liu H
Sentence processing and embodiment.	/pubmed/20015542	Knoeferle P, Crocker MW, Pulvermüller F.	Brain Lang. 2010 Mar;112(3):137-42. Epub 2009 Dec 16. No abstract available.	Brain Lang. 2010	PubMed	citation	PMID:20015542	pubmed	20015542	create date:2009/12/18 | first author:Knoeferle P
Sentence integration processes: an ERP study of Chinese sentence comprehension with relative clauses.	/pubmed/20006378	Yang CL, Perfetti CA, Liu Y.	Brain Lang. 2010 Feb;112(2):85-100. Epub 2009 Dec 16.	Brain Lang. 2010	PubMed	citation	PMID:20006378	pubmed	20006378	create date:2009/12/17 | first author:Yang CL
The role of mirror neurons in speech and language processing.	/pubmed/19948355	Hickok G.	Brain Lang. 2010 Jan;112(1):1-2. Epub 2009 Nov 30. No abstract available.	Brain Lang. 2010	PubMed	citation	PMID:19948355	pubmed	19948355	create date:2009/12/02 | first author:Hickok G
Production, usage, and comprehension in animal vocalizations.	/pubmed/19944456	Seyfarth RM, Cheney DL.	Brain Lang. 2010 Oct;115(1):92-100. Epub 2009 Nov 26. Review.	Brain Lang. 2010	PubMed	citation	PMID:19944456	pubmed	19944456	create date:2009/12/01 | first author:Seyfarth RM
Mirror system activity for action and language is embedded in the integration of dorsal and ventral pathways.	/pubmed/19942271	Arbib MA.	Brain Lang. 2010 Jan;112(1):12-24. Epub 2009 Nov 25.	Brain Lang. 2010	PubMed	citation	PMID:19942271	pubmed	19942271	create date:2009/11/28 | first author:Arbib MA
Genes and vocal learning.	/pubmed/19913899	White SA.	Brain Lang. 2010 Oct;115(1):21-8. Epub 2009 Nov 13. Review.	Brain Lang. 2010	PubMed	citation	PMID:19913899	pubmed	19913899	create date:2009/11/17 | first author:White SA
Sleep, off-line processing, and vocal learning.	/pubmed/19906416	Margoliash D, Schmidt MF.	Brain Lang. 2010 Oct;115(1):45-58. Epub 2009 Nov 11. Review.	Brain Lang. 2010	PubMed	citation	PMID:19906416	pubmed	19906416	create date:2009/11/13 | first author:Margoliash D
Language or music, mother or Mozart? Structural and environmental influences on infants' language networks.	/pubmed/19864015	Dehaene-Lambertz G, Montavont A, Jobert A, Allirol L, Dubois J, Hertz-Pannier L, Dehaene S.	Brain Lang. 2010 Aug;114(2):53-65. Epub 2009 Oct 27.	Brain Lang. 2010	PubMed	citation	PMID:19864015	pubmed	19864015	create date:2009/10/30 | first author:Dehaene-Lambertz G
The relationship of neurogenesis and growth of brain regions to song learning.	/pubmed/19853905	Kirn JR.	Brain Lang. 2010 Oct;115(1):29-44. Epub 2009 Oct 23. Review.	Brain Lang. 2010	PubMed	citation	PMID:19853905	pubmed	19853905	create date:2009/10/27 | first author:Kirn JR
Word order and Broca's region: evidence for a supra-syntactic perspective.	/pubmed/19853290	Bornkessel-Schlesewsky I, Schlesewsky M, von Cramon DY.	Brain Lang. 2009 Dec;111(3):125-39. Epub 2009 Oct 22.	Brain Lang. 2009	PubMed	citation	PMID:19853290	pubmed	19853290	create date:2009/10/27 | first author:Bornkessel-Schlesewsky I
Electrophysiological indices of spatial attention during global/local processing in good and poor phonological decoders.	/pubmed/19828188	Matthews AJ, Martin FH.	Brain Lang. 2009 Dec;111(3):152-60. Epub 2009 Oct 13.	Brain Lang. 2009	PubMed	citation	PMID:19828188	pubmed	19828188	create date:2009/10/16 | first author:Matthews AJ
The drawer is still closed": simulating past and future actions when processing sentences that describe a state."	/pubmed/19819001	Kaup B, Lüdtke J, Maienborn C.	Brain Lang. 2010 Mar;112(3):159-66. Epub 2009 Oct 9.	Brain Lang. 2010	PubMed	citation	PMID:19819001	pubmed	19819001	create date:2009/10/13 | first author:Kaup B
The functional organization of trial-related activity in lexical processing after early left hemispheric brain lesions: An event-related fMRI study.	/pubmed/19819000	Fair DA, Choi AH, Dosenbach YB, Coalson RS, Miezin FM, Petersen SE, Schlaggar BL.	Brain Lang. 2010 Aug;114(2):135-46. Epub 2009 Oct 9.	Brain Lang. 2010	PubMed	citation	PMID:19819000	pubmed	19819000	create date:2009/10/13 | first author:Fair DA
A lexical basis for N400 context effects: evidence from MEG.	/pubmed/19815267	Lau E, Almeida D, Hines PC, Poeppel D.	Brain Lang. 2009 Dec;111(3):161-72. Epub 2009 Oct 7.	Brain Lang. 2009	PubMed	citation	PMID:19815267	pubmed	19815267	create date:2009/10/10 | first author:Lau E
Regional changes in word-production laterality after a naming treatment designed to produce a rightward shift in frontal activity.	/pubmed/19811814	Crosson B, Moore AB, McGregor KM, Chang YL, Benjamin M, Gopinath K, Sherod ME, Wierenga CE, Peck KK, Briggs RW, Rothi LJ, White KD.	Brain Lang. 2009 Nov;111(2):73-85. Epub 2009 Oct 6.	Brain Lang. 2009	PubMed	citation	PMID:19811814	pubmed	19811814	create date:2009/10/09 | first author:Crosson B
Unintended imitation in nonword repetition.	/pubmed/19811813	Kappes J, Baumgaertner A, Peschke C, Ziegler W.	Brain Lang. 2009 Dec;111(3):140-51. Epub 2009 Oct 6.	Brain Lang. 2009	PubMed	citation	PMID:19811813	pubmed	19811813	create date:2009/10/09 | first author:Kappes J
Title	URL	Description	Details	ShortDetails	Resource	Type	Identifiers	Db	EntrezUID	Properties
Right visual field advantage in parafoveal processing: evidence from eye-fixation-related potentials.	/pubmed/19782390	Simola J, Holmqvist K, Lindgren M.	Brain Lang. 2009 Nov;111(2):101-13. Epub 2009 Sep 25.	Brain Lang. 2009	PubMed	citation	PMID:19782390	pubmed	19782390	create date:2009/09/29 | first author:Simola J
Differences in task demands influence the hemispheric lateralization and neural correlates of metaphor.	/pubmed/19781756	Yang FG, Edens J, Simpson C, Krawczyk DC.	Brain Lang. 2009 Nov;111(2):114-24. Epub 2009 Sep 24.	Brain Lang. 2009	PubMed	citation	PMID:19781756	pubmed	19781756	create date:2009/09/29 | first author:Yang FG
Neural development of networks for audiovisual speech comprehension.	/pubmed/19781755	Dick AS, Solodkin A, Small SL.	Brain Lang. 2010 Aug;114(2):101-14. Epub 2009 Sep 24.	Brain Lang. 2010	PubMed	citation	PMID:19781755	pubmed	19781755	create date:2009/09/29 | first author:Dick AS
Disfluencies along the garden path: brain electrophysiological evidence of disrupted sentence processing.	/pubmed/19765813	Maxfield ND, Lyon JM, Silliman ER.	Brain Lang. 2009 Nov;111(2):86-100. Epub 2009 Sep 17.	Brain Lang. 2009	PubMed	citation	PMID:19765813	pubmed	19765813	create date:2009/09/22 | first author:Maxfield ND
Not all disfluencies are are equal: The effects of disfluent repetitions on language comprehension.	/pubmed/19700188	MacGregor LJ, Corley M, Donaldson DI.	Brain Lang. 2009 Oct;111(1):36-45. Epub 2009 Aug 22.	Brain Lang. 2009	PubMed	citation	PMID:19700188	pubmed	19700188	create date:2009/08/25 | first author:MacGregor LJ
A common mechanism in verb and noun naming deficits in Alzheimer's patients.	/pubmed/19699513	Almor A, Aronoff JM, MacDonald MC, Gonnerman LM, Kempler D, Hintiryan H, Hayes UL, Arunachalam S, Andersen ES.	Brain Lang. 2009 Oct;111(1):8-19. Epub 2009 Aug 21.	Brain Lang. 2009	PubMed	citation	PMID:19699513	pubmed	19699513	create date:2009/08/25 | first author:Almor A
Lexicality drives audio-motor transformations in Broca's area.	/pubmed/19698980	Kotz SA, D'Ausilio A, Raettig T, Begliomini C, Craighero L, Fabbri-Destro M, Zingales C, Haggard P, Fadiga L.	Brain Lang. 2010 Jan;112(1):3-11. Epub 2009 Aug 20.	Brain Lang. 2010	PubMed	citation	PMID:19698980	pubmed	19698980	create date:2009/08/25 | first author:Kotz SA
Overt naming fMRI pre- and post-TMS: Two nonfluent aphasia patients, with and without improved naming post-TMS.	/pubmed/19695692	Martin PI, Naeser MA, Ho M, Doron KW, Kurland J, Kaplan J, Wang Y, Nicholas M, Baker EH, Alonso M, Fregni F, Pascual-Leone A.	Brain Lang. 2009 Oct;111(1):20-35. Epub 2009 Aug 19. Erratum in: Brain Lang. 2010 Feb;112(2):135. Alonso, Miguel [added].	Brain Lang. 2009	PubMed	citation	PMID:19695692	pubmed	19695692	create date:2009/08/22 | first author:Martin PI
Neural correlates of priming effects in children during spoken word processing with orthographic demands.	/pubmed/19665784	Cao F, Khalid K, Zaveri R, Bolger DJ, Bitan T, Booth JR.	Brain Lang. 2010 Aug;114(2):80-9. Epub 2009 Aug 8.	Brain Lang. 2010	PubMed	citation	PMID:19665784	pubmed	19665784	create date:2009/08/12 | first author:Cao F
Maturing brain mechanisms and developing behavioral language skills.	/pubmed/19665783	Friedrich M, Friederici AD.	Brain Lang. 2010 Aug;114(2):66-71. Epub 2009 Aug 8.	Brain Lang. 2010	PubMed	citation	PMID:19665783	pubmed	19665783	create date:2009/08/12 | first author:Friedrich M
A cognitive neuroscience perspective on embodied language for human-robot cooperation.	/pubmed/19665218	Madden C, Hoen M, Dominey PF.	Brain Lang. 2010 Mar;112(3):180-8. Epub 2009 Aug 7.	Brain Lang. 2010	PubMed	citation	PMID:19665218	pubmed	19665218	create date:2009/08/12 | first author:Madden C
The cerebellum and language: evidence from patients with cerebellar degeneration.	/pubmed/19664816	Stoodley CJ, Schmahmann JD.	Brain Lang. 2009 Sep;110(3):149-53. Epub 2009 Aug 6.	Brain Lang. 2009	PubMed	citation	PMID:19664816	pubmed	19664816	create date:2009/08/12 | first author:Stoodley CJ
Understanding in an instant: neurophysiological evidence for mechanistic language circuits in the brain.	/pubmed/19664815	Pulvermüller F, Shtyrov Y, Hauk O.	Brain Lang. 2009 Aug;110(2):81-94. Epub 2009 Aug 6. Review.	Brain Lang. 2009	PubMed	citation	PMID:19664815	pubmed	19664815	create date:2009/08/12 | first author:Pulvermüller F
Spatial language, visual attention, and perceptual simulation.	/pubmed/19664814	Coventry KR, Lynott D, Cangelosi A, Monrouxe L, Joyce D, Richardson DC.	Brain Lang. 2010 Mar;112(3):202-13. Epub 2009 Aug 6.	Brain Lang. 2010	PubMed	citation	PMID:19664814	pubmed	19664814	create date:2009/08/12 | first author:Coventry KR
Grammatical aspect and mental simulation.	/pubmed/19656554	Bergen B, Wheeler K.	Brain Lang. 2010 Mar;112(3):150-8. Epub 2009 Aug 4.	Brain Lang. 2010	PubMed	citation	PMID:19656554	pubmed	19656554	create date:2009/08/07 | first author:Bergen B
The role of personal experience in the neural processing of action-related language.	/pubmed/19628276	Lyons IM, Mattarella-Micke A, Cieslak M, Nusbaum HC, Small SL, Beilock SL.	Brain Lang. 2010 Mar;112(3):214-22. Epub 2009 Jul 22.	Brain Lang. 2010	PubMed	citation	PMID:19628276	pubmed	19628276	create date:2009/07/25 | first author:Lyons IM
Lesion characteristics related to treatment improvement in object and action naming for patients with chronic aphasia.	/pubmed/19625076	Parkinson BR, Raymer A, Chang YL, Fitzgerald DB, Crosson B.	Brain Lang. 2009 Aug;110(2):61-70. Epub 2009 Jul 21.	Brain Lang. 2009	PubMed	citation	PMID:19625076	pubmed	19625076	create date:2009/07/25 | first author:Parkinson BR
The effect of sublexical and lexical frequency on speech production: An fMRI investigation.	/pubmed/19616296	Shuster LI.	Brain Lang. 2009 Oct;111(1):66-72. Epub 2009 Jul 17.	Brain Lang. 2009	PubMed	citation	PMID:19616296	pubmed	19616296	create date:2009/07/21 | first author:Shuster LI
A PET study of word generation in Huntington's disease: effects of lexical competition and verb/noun category.	/pubmed/19615733	Lepron E, Péran P, Cardebat D, Démonet JF.	Brain Lang. 2009 Aug;110(2):49-60. Epub 2009 Jul 16.	Brain Lang. 2009	PubMed	citation	PMID:19615733	pubmed	19615733	create date:2009/07/21 | first author:Lepron E
A human mirror neuron system for language: Perspectives from signed languages of the deaf.	/pubmed/19576628	Knapp HP, Corina DP.	Brain Lang. 2010 Jan;112(1):36-43. Epub 2009 Jul 2.	Brain Lang. 2010	PubMed	citation	PMID:19576628	pubmed	19576628	create date:2009/07/07 | first author:Knapp HP
Early perception of written syllables in French: An event-related potential study.	/pubmed/19576627	Doignon-Camus N, Bonnefond A, Touzalin-Chretien P, Dufour A.	Brain Lang. 2009 Oct;111(1):55-60. Epub 2009 Jul 2.	Brain Lang. 2009	PubMed	citation	PMID:19576627	pubmed	19576627	create date:2009/07/07 | first author:Doignon-Camus N
Agrammatic comprehension caused by a glioma in the left frontal cortex.	/pubmed/19573900	Kinno R, Muragaki Y, Hori T, Maruyama T, Kawamura M, Sakai KL.	Brain Lang. 2009 Aug;110(2):71-80. Epub 2009 Jul 2.	Brain Lang. 2009	PubMed	citation	PMID:19573900	pubmed	19573900	create date:2009/07/04 | first author:Kinno R
The sensitivity of the right hemisphere to contextual information in sentences.	/pubmed/19525004	Gouldthorp B, Coney J.	Brain Lang. 2009 Aug;110(2):95-100. Epub 2009 Jun 13.	Brain Lang. 2009	PubMed	citation	PMID:19525004	pubmed	19525004	create date:2009/06/16 | first author:Gouldthorp B
Atypical cerebral lateralisation in adults with compensated developmental dyslexia demonstrated using functional transcranial Doppler ultrasound.	/pubmed/19525003	Illingworth S, Bishop DV.	Brain Lang. 2009 Oct;111(1):61-5. Epub 2009 Jun 13.	Brain Lang. 2009	PubMed	citation	PMID:19525003	pubmed	19525003	create date:2009/06/16 | first author:Illingworth S
The relation between content and structure in language production: an analysis of speech errors in semantic dementia.	/pubmed/19477502	Meteyard L, Patterson K.	Brain Lang. 2009 Sep;110(3):121-34. Epub 2009 May 27.	Brain Lang. 2009	PubMed	citation	PMID:19477502	pubmed	19477502	create date:2009/05/30 | first author:Meteyard L
Spectral vs. temporal auditory processing in specific language impairment: a developmental ERP study.	/pubmed/19457549	Ceponiene R, Cummings A, Wulfeck B, Ballantyne A, Townsend J.	Brain Lang. 2009 Sep;110(3):107-20. Epub 2009 May 19.	Brain Lang. 2009	PubMed	citation	PMID:19457549	pubmed	19457549	create date:2009/05/22 | first author:Ceponiene R
Situated sentence processing: the coordinated interplay account and a neurobehavioral model.	/pubmed/19450874	Crocker MW, Knoeferle P, Mayberry MR.	Brain Lang. 2010 Mar;112(3):189-201. Epub 2009 May 17. Review.	Brain Lang. 2010	PubMed	citation	PMID:19450874	pubmed	19450874	create date:2009/05/20 | first author:Crocker MW
Bilingual aphasia and language control: a follow-up fMRI and intrinsic connectivity study.	/pubmed/19427522	Abutalebi J, Rosa PA, Tettamanti M, Green DW, Cappa SF.	Brain Lang. 2009 May-Jun;109(2-3):141-56.	Brain Lang. 2009	PubMed	citation	PMID:19427522	pubmed	19427522	create date:2009/05/12 | first author:Abutalebi J
The bilingual brain: linguistic and non-linguistic skills.	/pubmed/19427521	Abutalebi J, Tettamanti M, Perani D.	Brain Lang. 2009 May-Jun;109(2-3):51-4. No abstract available.	Brain Lang. 2009	PubMed	citation	PMID:19427521	pubmed	19427521	create date:2009/05/12 | first author:Abutalebi J
Corpus callosum function in verbal dichotic listening: inferences from a longitudinal follow-up of Relapsing-Remitting Multiple Sclerosis patients.	/pubmed/19419759	Gadea M, Marti-Bonmatí L, Arana E, Espert R, Salvador A, Casanova B.	Brain Lang. 2009 Aug;110(2):101-5. Epub 2009 May 5.	Brain Lang. 2009	PubMed	citation	PMID:19419759	pubmed	19419759	create date:2009/05/08 | first author:Gadea M
The role of the auditory brainstem in processing linguistically-relevant pitch patterns.	/pubmed/19366639	Krishnan A, Gandour JT.	Brain Lang. 2009 Sep;110(3):135-48. Epub 2009 Apr 14. Review.	Brain Lang. 2009	PubMed	citation	PMID:19366639	pubmed	19366639	create date:2009/04/16 | first author:Krishnan A
A mediating role of the premotor cortex in phoneme segmentation.	/pubmed/19362734	Sato M, Tremblay P, Gracco VL.	Brain Lang. 2009 Oct;111(1):1-7. Epub 2009 Apr 11.	Brain Lang. 2009	PubMed	citation	PMID:19362734	pubmed	19362734	create date:2009/04/14 | first author:Sato M
The pars triangularis in dyslexia and ADHD: A comprehensive approach.	/pubmed/19356794	Kibby MY, Kroese JM, Krebbs H, Hill CE, Hynd GW.	Brain Lang. 2009 Oct;111(1):46-54. Epub 2009 Apr 7.	Brain Lang. 2009	PubMed	citation	PMID:19356794	pubmed	19356794	create date:2009/04/10 | first author:Kibby MY
Parallel versus serial processing dependencies in the perisylvian speech network: a Granger analysis of intracranial EEG data.	/pubmed/19356793	Gow DW Jr, Keller CJ, Eskandar E, Meng N, Cash SS.	Brain Lang. 2009 Jul;110(1):43-8. Epub 2009 Apr 7.	Brain Lang. 2009	PubMed	citation	PMID:19356793	pubmed	19356793	create date:2009/04/10 | first author:Gow DW Jr
Are cortical motor maps based on body parts or coordinated actions? Implications for embodied semantics.	/pubmed/19345405	Fernandino L, Iacoboni M.	Brain Lang. 2010 Jan;112(1):44-53. Epub 2009 Apr 3.	Brain Lang. 2010	PubMed	citation	PMID:19345405	pubmed	19345405	create date:2009/04/07 | first author:Fernandino L
Mirror neurons and the evolution of language.	/pubmed/19342089	Corballis MC.	Brain Lang. 2010 Jan;112(1):25-35. Epub 2009 Apr 1.	Brain Lang. 2010	PubMed	citation	PMID:19342089	pubmed	19342089	create date:2009/04/04 | first author:Corballis MC
Use of prosodic cues in the production of idiomatic and literal sentences by individuals with right- and left-hemisphere damage.	/pubmed/19339042	Bélanger N, Baum SR, Titone D.	Brain Lang. 2009 Jul;110(1):38-42. Epub 2009 Mar 31.	Brain Lang. 2009	PubMed	citation	PMID:19339042	pubmed	19339042	create date:2009/04/03 | first author:Bélanger N
Group effects of instrumentality and name relation on action naming in bilingual anomic aphasia.	/pubmed/19299005	Kambanaros M.	Brain Lang. 2009 Jul;110(1):29-37. Epub 2009 Mar 18.	Brain Lang. 2009	PubMed	citation	PMID:19299005	pubmed	19299005	create date:2009/03/21 | first author:Kambanaros M
Are pumpkins better than heaven? An ERP investigation of order effects in the concrete-word advantage.	/pubmed/19268347	Tolentino LC, Tokowicz N.	Brain Lang. 2009 Jul;110(1):12-22. Epub 2009 Mar 5.	Brain Lang. 2009	PubMed	citation	PMID:19268347	pubmed	19268347	create date:2009/03/10 | first author:Tolentino LC
Language switching in the bilingual brain: what's next?	/pubmed/19250662	Hernandez AE.	Brain Lang. 2009 May-Jun;109(2-3):133-40. Epub 2009 Feb 27.	Brain Lang. 2009	PubMed	citation	PMID:19250662	pubmed	19250662	create date:2009/03/03 | first author:Hernandez AE
How symbolic gestures and words interact with each other.	/pubmed/19233459	Barbieri F, Buonocore A, Volta RD, Gentilucci M.	Brain Lang. 2009 Jul;110(1):1-11. Epub 2009 Feb 23.	Brain Lang. 2009	PubMed	citation	PMID:19233459	pubmed	19233459	create date:2009/02/24 | first author:Barbieri F
Syntactic complexity and ambiguity resolution in a free word order language: behavioral and electrophysiological evidences from Basque.	/pubmed/19223065	Erdocia K, Laka I, Mestres-Missé A, Rodriguez-Fornells A.	Brain Lang. 2009 Apr;109(1):1-17. Epub 2009 Feb 14.	Brain Lang. 2009	PubMed	citation	PMID:19223065	pubmed	19223065	create date:2009/02/19 | first author:Erdocia K
Linguistic complexity and frequency in agrammatic speech production.	/pubmed/19217151	Bastiaanse R, Bouma G, Post W.	Brain Lang. 2009 Apr;109(1):18-28. Epub 2009 Feb 12.	Brain Lang. 2009	PubMed	citation	PMID:19217151	pubmed	19217151	create date:2009/02/17 | first author:Bastiaanse R
Broca's area: nomenclature, anatomy, typology and asymmetry.	/pubmed/19155059	Keller SS, Crow T, Foundas A, Amunts K, Roberts N.	Brain Lang. 2009 Apr;109(1):29-48. Epub 2009 Jan 19. Review.	Brain Lang. 2009	PubMed	citation	PMID:19155059	pubmed	19155059	create date:2009/01/22 | first author:Keller SS
Motor resonance as a function of narrative time: further tests of the linguistic focus hypothesis.	/pubmed/19144398	Zwaan RA, Taylor LJ, de Boer M.	Brain Lang. 2010 Mar;112(3):143-9. Epub 2009 Jan 13.	Brain Lang. 2010	PubMed	citation	PMID:19144398	pubmed	19144398	create date:2009/01/16 | first author:Zwaan RA
Oral spelling and writing in a logographic language: insights from a Chinese dysgraphic individual.	/pubmed/19144397	Han Z, Bi Y.	Brain Lang. 2009 Jul;110(1):23-8. Epub 2009 Jan 13.	Brain Lang. 2009	PubMed	citation	PMID:19144397	pubmed	19144397	create date:2009/01/16 | first author:Han Z
Temporal characteristics of semantic perseverations induced by blocked-cyclic picture naming.	/pubmed/19138794	Hsiao EY, Schwartz MF, Schnur TT, Dell GS.	Brain Lang. 2009 Mar;108(3):133-44. Epub 2009 Jan 12.	Brain Lang. 2009	PubMed	citation	PMID:19138794	pubmed	19138794	create date:2009/01/14 | first author:Hsiao EY
Semantic domain-specific functional integration for action-related vs. abstract concepts.	/pubmed/19117605	Ghio M, Tettamanti M.	Brain Lang. 2010 Mar;112(3):223-32. Epub 2008 Dec 30.	Brain Lang. 2010	PubMed	citation	PMID:19117605	pubmed	19117605	create date:2009/01/02 | first author:Ghio M
Dissociating verbal and nonverbal audiovisual object processing.	/pubmed/19101025	Hocking J, Price CJ.	Brain Lang. 2009 Feb;108(2):89-96. Epub 2008 Dec 19.	Brain Lang. 2009	PubMed	citation	PMID:19101025	pubmed	19101025	create date:2008/12/23 | first author:Hocking J
Contrast of hand preferences between communicative gestures and non-communicative actions in baboons: implications for the origins of hemispheric specialization for language.	/pubmed/19091390	Meguerditchian A, Vauclair J.	Brain Lang. 2009 Mar;108(3):167-74. Epub 2008 Dec 16.	Brain Lang. 2009	PubMed	citation	PMID:19091390	pubmed	19091390	create date:2008/12/19 | first author:Meguerditchian A
Title	URL	Description	Details	ShortDetails	Resource	Type	Identifiers	Db	EntrezUID	Properties
On-line processing of tense and temporality in agrammatic aphasia.	/pubmed/19081129	Faroqi-Shah Y, Dickey MW.	Brain Lang. 2009 Feb;108(2):97-111. Epub 2008 Dec 9.	Brain Lang. 2009	PubMed	citation	PMID:19081129	pubmed	19081129	create date:2008/12/17 | first author:Faroqi-Shah Y
Complexity and hemispheric abilities: evidence for a differential impact on semantics and phonology.	/pubmed/19070358	Tremblay T, Monetta L, Joanette Y.	Brain Lang. 2009 Feb;108(2):67-72. Epub 2008 Dec 12.	Brain Lang. 2009	PubMed	citation	PMID:19070358	pubmed	19070358	create date:2008/12/17 | first author:Tremblay T
Illusory licensing effects across dependency types: ERP evidence.	/pubmed/19007980	Xiang M, Dillon B, Phillips C.	Brain Lang. 2009 Jan;108(1):40-55. Epub 2008 Nov 12.	Brain Lang. 2009	PubMed	citation	PMID:19007980	pubmed	19007980	create date:2008/11/15 | first author:Xiang M
Lexical access in early stages of visual word processing: a single-trial correlational MEG study of heteronym recognition.	/pubmed/19004492	Solomyak O, Marantz A.	Brain Lang. 2009 Mar;108(3):191-6. Epub 2008 Nov 11.	Brain Lang. 2009	PubMed	citation	PMID:19004492	pubmed	19004492	create date:2008/11/14 | first author:Solomyak O
The Two-Level Theory of verb meaning: An approach to integrating the semantics of action with the mirror neuron system.	/pubmed/18996582	Kemmerer D, Gonzalez-Castillo J.	Brain Lang. 2010 Jan;112(1):54-76. Epub 2008 Nov 8.	Brain Lang. 2010	PubMed	citation	PMID:18996582	pubmed	18996582	create date:2008/11/11 | first author:Kemmerer D
Developmental dyslexia and widespread activation across the cerebellar hemispheres.	/pubmed/18986695	Baillieux H, Vandervliet EJ, Manto M, Parizel PM, De Deyn PP, Mariën P.	Brain Lang. 2009 Feb;108(2):122-32. Epub 2008 Nov 4.	Brain Lang. 2009	PubMed	citation	PMID:18986695	pubmed	18986695	create date:2008/11/07 | first author:Baillieux H
Mirror neurons, the representation of word meaning, and the foot of the third left frontal convolution.	/pubmed/18977524	de Zubicaray G, Postle N, McMahon K, Meredith M, Ashton R.	Brain Lang. 2010 Jan;112(1):77-84. Epub 2008 Nov 1.	Brain Lang. 2010	PubMed	citation	PMID:18977524	pubmed	18977524	create date:2008/11/04 | first author:de Zubicaray G
Time reference through verb inflection in Turkish agrammatic aphasia.	/pubmed/18977024	Yarbay Duman T, Bastiaanse R.	Brain Lang. 2009 Jan;108(1):30-9. Epub 2008 Oct 31.	Brain Lang. 2009	PubMed	citation	PMID:18977024	pubmed	18977024	create date:2008/11/04 | first author:Yarbay Duman T
Dual language use in sign-speech bimodal bilinguals: fNIRS brain-imaging evidence.	/pubmed/18976807	Kovelman I, Shalinsky MH, White KS, Schmitt SN, Berens MS, Paymer N, Petitto LA.	Brain Lang. 2009 May-Jun;109(2-3):112-23. Epub 2008 Oct 30.	Brain Lang. 2009	PubMed	citation	PMID:18976807	pubmed	18976807	create date:2008/11/04 | first author:Kovelman I
Bilateral capacity for speech sound processing in auditory comprehension: evidence from Wada procedures.	/pubmed/18976806	Hickok G, Okada K, Barr W, Pa J, Rogalsky C, Donnelly K, Barde L, Grant A.	Brain Lang. 2008 Dec;107(3):179-84. Epub 2008 Oct 30.	Brain Lang. 2008	PubMed	citation	PMID:18976806	pubmed	18976806	create date:2008/11/04 | first author:Hickok G
Combined functional and causal connectivity analyses of language networks in children: a feasibility study.	/pubmed/18952275	Wilke M, Lidzba K, Krägeloh-Mann I.	Brain Lang. 2009 Jan;108(1):22-9. Epub 2008 Oct 25.	Brain Lang. 2009	PubMed	citation	PMID:18952275	pubmed	18952275	create date:2008/10/28 | first author:Wilke M
Orthographic combinability and phonological consistency effects in reading Chinese phonograms: an event-related potential study.	/pubmed/18951624	Hsu CH, Tsai JL, Lee CY, Tzeng OJ.	Brain Lang. 2009 Jan;108(1):56-66. Epub 2008 Oct 31.	Brain Lang. 2009	PubMed	citation	PMID:18951624	pubmed	18951624	create date:2008/10/28 | first author:Hsu CH
Brain dynamics of word familiarization in 20-month-olds: effects of productive vocabulary size.	/pubmed/18950850	Torkildsen JK, Friis Hansen H, Svangstu JM, Smith L, Simonsen HG, Moen I, Lindgren M.	Brain Lang. 2009 Feb;108(2):73-88. Epub 2008 Oct 23.	Brain Lang. 2009	PubMed	citation	PMID:18950850	pubmed	18950850	create date:2008/10/28 | first author:Torkildsen JK
ERP evidence for telicity effects on syntactic processing in garden-path sentences.	/pubmed/18945484	Malaia E, Wilbur RB, Weber-Fox C.	Brain Lang. 2009 Mar;108(3):145-58. Epub 2008 Oct 21.	Brain Lang. 2009	PubMed	citation	PMID:18945484	pubmed	18945484	create date:2008/10/24 | first author:Malaia E
Neural network processing of natural language: II. Towards a unified model of corticostriatal function in learning sentence comprehension and non-linguistic sequencing.	/pubmed/18835637	Dominey PF, Inui T, Hoen M.	Brain Lang. 2009 May-Jun;109(2-3):80-92. Epub 2008 Oct 5.	Brain Lang. 2009	PubMed	citation	PMID:18835637	pubmed	18835637	create date:2008/10/07 | first author:Dominey PF
Language proficiency and executive control in proactive interference: evidence from monolingual and bilingual children and adults.	/pubmed/18834625	Bialystok E, Feng X.	Brain Lang. 2009 May-Jun;109(2-3):93-100. Epub 2008 Oct 1.	Brain Lang. 2009	PubMed	citation	PMID:18834625	pubmed	18834625	create date:2008/10/07 | first author:Bialystok E
Word and letter string processing networks in schizophrenia: evidence for anomalies and compensation.	/pubmed/18829095	Griego JA, Cortes CR, Nune S, Fisher JE, Tagamets MA.	Brain Lang. 2008 Nov;107(2):158-66. Epub 2008 Oct 1.	Brain Lang. 2008	PubMed	citation	PMID:18829095	pubmed	18829095	create date:2008/10/03 | first author:Griego JA
Auditory word comprehension impairment in acute stroke: relative contribution of phonemic versus semantic factors.	/pubmed/18823655	Rogalsky C, Pitz E, Hillis AE, Hickok G.	Brain Lang. 2008 Nov;107(2):167-9. Epub 2008 Sep 26.	Brain Lang. 2008	PubMed	citation	PMID:18823655	pubmed	18823655	create date:2008/10/01 | first author:Rogalsky C
The effects of simulated stuttering and prolonged speech on the neural activation patterns of stuttering and nonstuttering adults.	/pubmed/18822455	De Nil LF, Beal DS, Lafaille SJ, Kroll RM, Crawley AP, Gracco VL.	Brain Lang. 2008 Nov;107(2):114-23. Epub 2008 Sep 25.	Brain Lang. 2008	PubMed	citation	PMID:18822455	pubmed	18822455	create date:2008/09/30 | first author:De Nil LF
Say it with flowers! An fMRI study of object mediated communication.	/pubmed/18771801	Tylén K, Wallentin M, Roepstorff A.	Brain Lang. 2009 Mar;108(3):159-66. Epub 2008 Sep 3.	Brain Lang. 2009	PubMed	citation	PMID:18771801	pubmed	18771801	create date:2008/09/06 | first author:Tylén K
Reprint of Cortical reorganization of language functioning following perinatal left MCA stroke" [Brain and Language 105 (2008) 99-111]."	/pubmed/18762059	Tillema JM, Byars AW, Jacola LM, Schapiro MB, Schmithorst VJ, Szaflarski JP, Holland SK.	Brain Lang. 2008 Sep;106(3):184-94.	Brain Lang. 2008	PubMed	citation	PMID:18762059	pubmed	18762059	create date:2008/09/03 | first author:Tillema JM
Putative sex differences in verbal abilities and language cortex: a critical review.	/pubmed/18722007	Wallentin M.	Brain Lang. 2009 Mar;108(3):175-83. Epub 2008 Aug 21. Review.	Brain Lang. 2009	PubMed	citation	PMID:18722007	pubmed	18722007	create date:2008/08/30 | first author:Wallentin M
Functional-anatomical organization of predicate metaphor processing.	/pubmed/18692890	Chen E, Widick P, Chatterjee A.	Brain Lang. 2008 Dec;107(3):194-202. Epub 2008 Aug 9.	Brain Lang. 2008	PubMed	citation	PMID:18692890	pubmed	18692890	create date:2008/08/12 | first author:Chen E
The Anterior Midline Field: coercion or decision making?	/pubmed/18678402	Pylkkänen L, Martin AE, McElree B, Smart A.	Brain Lang. 2009 Mar;108(3):184-90. Epub 2008 Aug 3.	Brain Lang. 2009	PubMed	citation	PMID:18678402	pubmed	18678402	create date:2008/08/06 | first author:Pylkkänen L
The neural mechanisms of word order processing revisited: electrophysiological evidence from Japanese.	/pubmed/18667231	Wolff S, Schlesewsky M, Hirotani M, Bornkessel-Schlesewsky I.	Brain Lang. 2008 Nov;107(2):133-57. Epub 2008 Jul 29.	Brain Lang. 2008	PubMed	citation	PMID:18667231	pubmed	18667231	create date:2008/08/01 | first author:Wolff S
A randomized, controlled study of computer-based intervention in middle school struggling readers.	/pubmed/18657684	Given BK, Wasserman JD, Chari SA, Beattie K, Eden GF.	Brain Lang. 2008 Aug;106(2):83-97. Erratum in: Brain Lang. 2009 Apr;109(1):49.	Brain Lang. 2008	PubMed	citation	PMID:18657684	pubmed	18657684	create date:2008/07/29 | first author:Given BK
A critical review of ERP and fMRI evidence on L2 syntactic processing.	/pubmed/18657314	Kotz SA.	Brain Lang. 2009 May-Jun;109(2-3):68-74. Epub 2008 Jul 25. Review.	Brain Lang. 2009	PubMed	citation	PMID:18657314	pubmed	18657314	create date:2008/07/29 | first author:Kotz SA
How does interhemispheric communication in visual word recognition work? Deciding between early and late integration accounts of the split fovea theory.	/pubmed/18657313	Van der Haegen L, Brysbaert M, Davis CJ.	Brain Lang. 2009 Feb;108(2):112-21. Epub 2008 Jul 26.	Brain Lang. 2009	PubMed	citation	PMID:18657313	pubmed	18657313	create date:2008/07/29 | first author:Van der Haegen L
fMR-adaptation and the bilingual brain.	/pubmed/18635254	Chee MW.	Brain Lang. 2009 May-Jun;109(2-3):75-9. Epub 2008 Jul 16. Review.	Brain Lang. 2009	PubMed	citation	PMID:18635254	pubmed	18635254	create date:2008/07/19 | first author:Chee MW
Task-dependent semantic interference in language production: an fMRI study.	/pubmed/18619668	Spalek K, Thompson-Schill SL.	Brain Lang. 2008 Dec;107(3):220-8. Epub 2008 Jul 10.	Brain Lang. 2008	PubMed	citation	PMID:18619668	pubmed	18619668	create date:2008/07/16 | first author:Spalek K
The effects of background noise on dichotic listening to consonant-vowel syllables.	/pubmed/18602155	Dos Santos Sequeira S, Specht K, Hämäläinen H, Hugdahl K.	Brain Lang. 2008 Oct;107(1):11-5. Epub 2008 Jul 3.	Brain Lang. 2008	PubMed	citation	PMID:18602155	pubmed	18602155	create date:2008/07/08 | first author:Dos Santos Sequeira S
Development and (re)organization of language after early brain lesions: capacities and limitation of early brain plasticity.	/pubmed/18571227	Lidzba K, Staudt M.	Brain Lang. 2008 Sep;106(3):165-6. Epub 2008 Jun 20. No abstract available.	Brain Lang. 2008	PubMed	citation	PMID:18571227	pubmed	18571227	create date:2008/06/24 | first author:Lidzba K
Processing events: behavioral and neuromagnetic correlates of Aspectual Coercion.	/pubmed/18561993	Brennan J, Pylkkänen L.	Brain Lang. 2008 Aug;106(2):132-43. Epub 2008 Jun 17.	Brain Lang. 2008	PubMed	citation	PMID:18561993	pubmed	18561993	create date:2008/06/20 | first author:Brennan J
Visuomotor tracking abilities of speakers with apraxia of speech or conduction aphasia.	/pubmed/18558428	Robin DA, Jacks A, Hageman C, Clark HM, Woodworth G.	Brain Lang. 2008 Aug;106(2):98-106. Epub 2008 Jun 16.	Brain Lang. 2008	PubMed	citation	PMID:18558428	pubmed	18558428	create date:2008/06/19 | first author:Robin DA
The interplay between semantic and referential aspects of anaphoric noun phrase resolution: Evidence from ERPs.	/pubmed/18556057	Nieuwland MS, Van Berkum JJ.	Brain Lang. 2008 Aug;106(2):119-31. Epub 2008 Jun 16.	Brain Lang. 2008	PubMed	citation	PMID:18556057	pubmed	18556057	create date:2008/06/17 | first author:Nieuwland MS
The neuroscience of language.	/pubmed/18544446	Small SL.	Brain Lang. 2008 Jul;106(1):1-3. No abstract available.	Brain Lang. 2008	PubMed	citation	PMID:18544446	pubmed	18544446	create date:2008/06/12 | first author:Small SL
Resolving ambiguity: a psycholinguistic approach to understanding prosody processing in high-functioning autism.	/pubmed/18502497	Diehl JJ, Bennetto L, Watson D, Gunlogson C, McDonough J.	Brain Lang. 2008 Aug;106(2):144-52. Epub 2008 May 27.	Brain Lang. 2008	PubMed	citation	PMID:18502497	pubmed	18502497	create date:2008/05/27 | first author:Diehl JJ
The bimodal bilingual brain: effects of sign language experience.	/pubmed/18471869	Emmorey K, McCullough S.	Brain Lang. 2009 May-Jun;109(2-3):124-32. Epub 2008 May 8. Review.	Brain Lang. 2009	PubMed	citation	PMID:18471869	pubmed	18471869	create date:2008/05/13 | first author:Emmorey K
Nature and facts about natural and artifactual categories: Sex differences in the semantic priming paradigm.	/pubmed/18442848	Bermeitinger C, Wentura D, Frings C.	Brain Lang. 2008 Aug;106(2):153-63. Epub 2008 Apr 28.	Brain Lang. 2008	PubMed	citation	PMID:18442848	pubmed	18442848	create date:2008/04/30 | first author:Bermeitinger C
Effects of utterance length on lip kinematics in aphasia.	/pubmed/18440061	Bose A, van Lieshout P.	Brain Lang. 2008 Jul;106(1):4-14. Epub 2008 Apr 25.	Brain Lang. 2008	PubMed	citation	PMID:18440061	pubmed	18440061	create date:2008/04/29 | first author:Bose A
Reply to David Kemmerer's a critique of Mark D. Allen's 'the preservation of verb subcategory knowledge in a spoken language comprehension deficit'"."	/pubmed/18423570	Allen MD, Owens TE.	Brain Lang. 2008 Jul;106(1):79-81. Epub 2008 Apr 18.	Brain Lang. 2008	PubMed	citation	PMID:18423570	pubmed	18423570	create date:2008/04/22 | first author:Allen MD
Masked repetition priming using magnetoencephalography.	/pubmed/18417201	Monahan PJ, Fiorentino R, Poeppel D.	Brain Lang. 2008 Jul;106(1):65-71. Epub 2008 Apr 15.	Brain Lang. 2008	PubMed	citation	PMID:18417201	pubmed	18417201	create date:2008/04/18 | first author:Monahan PJ
Motor programming in apraxia of speech.	/pubmed/18417200	Maas E, Robin DA, Wright DL, Ballard KJ.	Brain Lang. 2008 Aug;106(2):107-18. Epub 2008 Apr 15.	Brain Lang. 2008	PubMed	citation	PMID:18417200	pubmed	18417200	create date:2008/04/18 | first author:Maas E
Relative influence of musical and linguistic experience on early cortical processing of pitch contours.	/pubmed/18343493	Chandrasekaran B, Krishnan A, Gandour JT.	Brain Lang. 2009 Jan;108(1):1-9. Epub 2008 Mar 17.	Brain Lang. 2009	PubMed	citation	PMID:18343493	pubmed	18343493	create date:2008/03/18 | first author:Chandrasekaran B
Speaking with a single cerebral hemisphere: fMRI language organization after hemispherectomy in childhood.	/pubmed/18329093	Liégeois F, Connelly A, Baldeweg T, Vargha-Khadem F.	Brain Lang. 2008 Sep;106(3):195-203. Epub 2008 Mar 7.	Brain Lang. 2008	PubMed	citation	PMID:18329093	pubmed	18329093	create date:2008/03/11 | first author:Liégeois F
The Stroop effect in kana and kanji scripts in native Japanese speakers: an fMRI study.	/pubmed/18325582	Coderre EL, Filippi CG, Newhouse PA, Dumas JA.	Brain Lang. 2008 Nov;107(2):124-32. Epub 2008 Mar 5.	Brain Lang. 2008	PubMed	citation	PMID:18325582	pubmed	18325582	create date:2008/03/08 | first author:Coderre EL
Speech and language functions that require a functioning Broca's area.	/pubmed/18325581	Davis C, Kleinman JT, Newhart M, Gingis L, Pawlak M, Hillis AE.	Brain Lang. 2008 Apr;105(1):50-8. Epub 2008 Mar 5.	Brain Lang. 2008	PubMed	citation	PMID:18325581	pubmed	18325581	create date:2008/03/08 | first author:Davis C
Primary or specific" language impairment and children learning a second language."	/pubmed/18313136	Kohnert K, Windsor J, Ebert KD.	Brain Lang. 2009 May-Jun;109(2-3):101-11. Epub 2008 Mar 4. Review.	Brain Lang. 2009	PubMed	citation	PMID:18313136	pubmed	18313136	create date:2008/03/04 | first author:Kohnert K
Abstracts of the 45th Annual Meeting of the Academy of Aphasia. October 21-13, 2007. Washington, DC, USA.	/pubmed/18303589	[No authors listed]	Brain Lang. 2007 Oct-Nov;103(1-2):8-249. No abstract available.	Brain Lang. 2007	PubMed	citation	PMID:18303589	pubmed	18303589	create date:2008/02/28
Individual differences in the acquisition of second language phonology.	/pubmed/18295875	Golestani N, Zatorre RJ.	Brain Lang. 2009 May-Jun;109(2-3):55-67. Epub 2008 Mar 4.	Brain Lang. 2009	PubMed	citation	PMID:18295875	pubmed	18295875	create date:2008/02/26 | first author:Golestani N
Title	URL	Description	Details	ShortDetails	Resource	Type	Identifiers	Db	EntrezUID	Properties
Grammatical category-specific deficits in bilingual aphasia.	/pubmed/18294684	Hernàndez M, Caño A, Costa A, Sebastián-Gallés N, Juncadella M, Gascón-Bayarri J.	Brain Lang. 2008 Oct;107(1):68-80. Epub 2008 Feb 21.	Brain Lang. 2008	PubMed	citation	PMID:18294684	pubmed	18294684	create date:2008/02/26 | first author:Hernàndez M
The influence of syllable onset complexity and syllable frequency on speech motor control.	/pubmed/18294683	Riecker A, Brendel B, Ziegler W, Erb M, Ackermann H.	Brain Lang. 2008 Nov;107(2):102-13. Epub 2008 Feb 21.	Brain Lang. 2008	PubMed	citation	PMID:18294683	pubmed	18294683	create date:2008/02/26 | first author:Riecker A
Knowledge of natural kinds in semantic dementia and Alzheimer's disease.	/pubmed/18289659	Cross K, Smith EE, Grossman M.	Brain Lang. 2008 Apr;105(1):32-40. Epub 2008 Mar 4.	Brain Lang. 2008	PubMed	citation	PMID:18289659	pubmed	18289659	create date:2008/02/22 | first author:Cross K
Recruitment of anterior and posterior structures in lexical-semantic processing: an fMRI study comparing implicit and explicit tasks.	/pubmed/18279947	Ruff I, Blumstein SE, Myers EB, Hutchison E.	Brain Lang. 2008 Apr;105(1):41-9. Epub 2008 Feb 14.	Brain Lang. 2008	PubMed	citation	PMID:18279947	pubmed	18279947	create date:2008/02/19 | first author:Ruff I
Increases in language lateralization in normal children as observed using magnetoencephalography.	/pubmed/18279946	Ressel V, Wilke M, Lidzba K, Lutzenberger W, Krägeloh-Mann I.	Brain Lang. 2008 Sep;106(3):167-76. Epub 2008 Feb 14.	Brain Lang. 2008	PubMed	citation	PMID:18279946	pubmed	18279946	create date:2008/02/19 | first author:Ressel V
Functional topography of early periventricular brain lesions in relation to cytoarchitectonic probabilistic maps.	/pubmed/18275996	Staudt M, Ticini LF, Grodd W, Krägeloh-Mann I, Karnath HO.	Brain Lang. 2008 Sep;106(3):177-83. Epub 2008 Feb 13.	Brain Lang. 2008	PubMed	citation	PMID:18275996	pubmed	18275996	create date:2008/02/16 | first author:Staudt M
Communicative impairment in traumatic brain injury: a complete pragmatic assessment.	/pubmed/18267340	Angeleri R, Bosco FM, Zettin M, Sacco K, Colle L, Bara BG.	Brain Lang. 2008 Dec;107(3):229-45. Epub 2008 Feb 11.	Brain Lang. 2008	PubMed	citation	PMID:18267340	pubmed	18267340	create date:2008/02/13 | first author:Angeleri R
Acquired focal brain lesions in childhood: effects on development and reorganization of language.	/pubmed/18267339	Chilosi AM, Cipriani P, Pecini C, Brizzolara D, Biagi L, Montanaro D, Tosetti M, Cioni G.	Brain Lang. 2008 Sep;106(3):211-25. Epub 2008 Feb 11.	Brain Lang. 2008	PubMed	citation	PMID:18267339	pubmed	18267339	create date:2008/02/13 | first author:Chilosi AM
I see what you mean: theta power increases are involved in the retrieval of lexical semantic information.	/pubmed/18262262	Bastiaansen MC, Oostenveld R, Jensen O, Hagoort P.	Brain Lang. 2008 Jul;106(1):15-28. Epub 2008 Feb 8.	Brain Lang. 2008	PubMed	citation	PMID:18262262	pubmed	18262262	create date:2008/02/12 | first author:Bastiaansen MC
A psychometric analysis of functional category production in English agrammatic narratives.	/pubmed/18255135	Milman LH, Dickey MW, Thompson CK.	Brain Lang. 2008 Apr;105(1):18-31. Epub 2008 Feb 5.	Brain Lang. 2008	PubMed	citation	PMID:18255135	pubmed	18255135	create date:2008/02/08 | first author:Milman LH
It's either a cook or a baker: patients with conduction aphasia get the gist but lose the trace.	/pubmed/18243294	Baldo JV, Klostermann EC, Dronkers NF.	Brain Lang. 2008 May;105(2):134-40. Epub 2008 Feb 19.	Brain Lang. 2008	PubMed	citation	PMID:18243294	pubmed	18243294	create date:2008/02/05 | first author:Baldo JV
Syntax in a native language still continues to develop in adults: honorification judgment in Japanese.	/pubmed/18241912	Momo K, Sakai H, Sakai KL.	Brain Lang. 2008 Oct;107(1):81-9. Epub 2008 Jan 31.	Brain Lang. 2008	PubMed	citation	PMID:18241912	pubmed	18241912	create date:2008/02/05 | first author:Momo K
Phoneme-based rehabilitation of anomia in aphasia.	/pubmed/18237773	Kendall DL, Rosenbek JC, Heilman KM, Conway T, Klenberg K, Gonzalez Rothi LJ, Nadeau SE.	Brain Lang. 2008 Apr;105(1):1-17. Epub 2008 Jan 30.	Brain Lang. 2008	PubMed	citation	PMID:18237773	pubmed	18237773	create date:2008/02/02 | first author:Kendall DL
Effective brain connectivity in children with reading difficulties during phonological processing.	/pubmed/18226833	Cao F, Bitan T, Booth JR.	Brain Lang. 2008 Nov;107(2):91-101. Epub 2008 Jan 28.	Brain Lang. 2008	PubMed	citation	PMID:18226833	pubmed	18226833	create date:2008/01/30 | first author:Cao F
Syntactic gender processing in the human brain: a review and a model.	/pubmed/18226832	Heim S.	Brain Lang. 2008 Jul;106(1):55-64. Epub 2008 Jan 28. Review.	Brain Lang. 2008	PubMed	citation	PMID:18226832	pubmed	18226832	create date:2008/01/30 | first author:Heim S
Hemispheric dissociation and dyslexia in a computational model of reading.	/pubmed/18215416	Monaghan P, Shillcock R.	Brain Lang. 2008 Dec;107(3):185-93. Epub 2008 Jan 22. Review.	Brain Lang. 2008	PubMed	citation	PMID:18215416	pubmed	18215416	create date:2008/01/25 | first author:Monaghan P
Modelling relations between sensory processing, speech perception, orthographic and phonological ability, and literacy achievement.	/pubmed/18207564	Boets B, Wouters J, van Wieringen A, De Smedt B, Ghesquière P.	Brain Lang. 2008 Jul;106(1):29-40. Epub 2008 Jan 18.	Brain Lang. 2008	PubMed	citation	PMID:18207564	pubmed	18207564	create date:2008/01/22 | first author:Boets B
Code-switching effects in bilingual word recognition: a masked priming study with event-related potentials.	/pubmed/18191445	Chauncey K, Grainger J, Holcomb PJ.	Brain Lang. 2008 Jun;105(3):161-74. Epub 2008 Jan 8.	Brain Lang. 2008	PubMed	citation	PMID:18191445	pubmed	18191445	create date:2008/01/15 | first author:Chauncey K
Hemispheric asymmetries in semantic processing: evidence from false memories for ambiguous words.	/pubmed/18178246	Faust M, Ben-Artzi E, Harel I.	Brain Lang. 2008 Jun;105(3):220-8. Epub 2008 Feb 21.	Brain Lang. 2008	PubMed	citation	PMID:18178246	pubmed	18178246	create date:2008/01/08 | first author:Faust M
An ERP investigation on the temporal dynamics of emotional prosody and emotional semantics in pseudo- and lexical-sentence context.	/pubmed/18177699	Paulmann S, Kotz SA.	Brain Lang. 2008 Apr;105(1):59-69. Epub 2008 Jan 3.	Brain Lang. 2008	PubMed	citation	PMID:18177699	pubmed	18177699	create date:2008/01/08 | first author:Paulmann S
How left inferior frontal cortex participates in syntactic processing: Evidence from aphasia.	/pubmed/18158179	Love T, Swinney D, Walenski M, Zurif E.	Brain Lang. 2008 Dec;107(3):203-19. Epub 2007 Dec 26.	Brain Lang. 2008	PubMed	citation	PMID:18158179	pubmed	18158179	create date:2007/12/26 | first author:Love T
Reorganization of the cerebro-cerebellar network of language production in patients with congenital left-hemispheric brain lesions.	/pubmed/18158178	Lidzba K, Wilke M, Staudt M, Krägeloh-Mann I, Grodd W.	Brain Lang. 2008 Sep;106(3):204-10. Epub 2007 Dec 26.	Brain Lang. 2008	PubMed	citation	PMID:18158178	pubmed	18158178	create date:2007/12/26 | first author:Lidzba K
Mirror neurons in humans: consisting or confounding evidence?	/pubmed/18082250	Turella L, Pierno AC, Tubaldi F, Castiello U.	Brain Lang. 2009 Jan;108(1):10-21. Epub 2007 Dec 21. Review.	Brain Lang. 2009	PubMed	citation	PMID:18082250	pubmed	18082250	create date:2007/12/18 | first author:Turella L
Collaborative discourse facilitates efficient communication and new learning in amnesia.	/pubmed/18078671	Duff MC, Hengst JA, Tranel D, Cohen NJ.	Brain Lang. 2008 Jul;106(1):41-54. Epub 2007 Dec 19.	Brain Lang. 2008	PubMed	citation	PMID:18078671	pubmed	18078671	create date:2007/12/15 | first author:Duff MC
The production of Turkish relative clauses in agrammatism: Verb inflection and constituent order.	/pubmed/18076978	Duman TY, Aygen G, Bastiaanse R.	Brain Lang. 2008 Jun;105(3):149-60. Epub 2008 Feb 20.	Brain Lang. 2008	PubMed	citation	PMID:18076978	pubmed	18076978	create date:2007/12/14 | first author:Duman TY
Progressive agraphia can be a harbinger of degenerative dementia.	/pubmed/18068758	Fukui T, Lee E.	Brain Lang. 2008 Mar;104(3):201-10. Epub 2008 Feb 20.	Brain Lang. 2008	PubMed	citation	PMID:18068758	pubmed	18068758	create date:2007/12/11 | first author:Fukui T
The role of grammatical class on word recognition.	/pubmed/18063022	Vigliocco G, Vinson DP, Arciuli J, Barber H.	Brain Lang. 2008 Jun;105(3):175-84. Epub 2007 Dec 11.	Brain Lang. 2008	PubMed	citation	PMID:18063022	pubmed	18063022	create date:2007/12/08 | first author:Vigliocco G
Task related modulation of the motor system during language processing.	/pubmed/18054379	Sato M, Mengarelli M, Riggio L, Gallese V, Buccino G.	Brain Lang. 2008 May;105(2):83-90. Epub 2007 Dec 3.	Brain Lang. 2008	PubMed	citation	PMID:18054379	pubmed	18054379	create date:2007/12/07 | first author:Sato M
The cost of question concealment: eye-tracking and MEG evidence.	/pubmed/18029002	Harris J, Pylkkänen L, McElree B, Frisson S.	Brain Lang. 2008 Oct;107(1):44-61. Epub 2007 Oct 29.	Brain Lang. 2008	PubMed	citation	PMID:18029002	pubmed	18029002	create date:2007/11/22 | first author:Harris J
Spoken-word processing in aphasia: effects of item overlap and item repetition.	/pubmed/18023857	Janse E.	Brain Lang. 2008 Jun;105(3):185-98. Epub 2007 Nov 19.	Brain Lang. 2008	PubMed	citation	PMID:18023857	pubmed	18023857	create date:2007/11/21 | first author:Janse E
The role of animacy in the real time comprehension of Mandarin Chinese: Evidence from auditory event-related brain potentials.	/pubmed/17996287	Philipp M, Bornkessel-Schlesewsky I, Bisang W, Schlesewsky M.	Brain Lang. 2008 May;105(2):112-33. Epub 2007 Nov 8.	Brain Lang. 2008	PubMed	citation	PMID:17996287	pubmed	17996287	create date:2007/11/13 | first author:Philipp M
Neuroanatomical distribution of five semantic components of verbs: evidence from fMRI.	/pubmed/17977592	Kemmerer D, Castillo JG, Talavage T, Patterson S, Wiley C.	Brain Lang. 2008 Oct;107(1):16-43. Epub 2007 Oct 30.	Brain Lang. 2008	PubMed	citation	PMID:17977592	pubmed	17977592	create date:2007/11/06 | first author:Kemmerer D
Hemispheric sensitivities to lexical and contextual information: evidence from lexical ambiguity resolution.	/pubmed/17976714	Peleg O, Eviatar Z.	Brain Lang. 2008 May;105(2):71-82. Epub 2007 Oct 31.	Brain Lang. 2008	PubMed	citation	PMID:17976714	pubmed	17976714	create date:2007/11/03 | first author:Peleg O
When nominal features are marked on verbs: a transcranial magnetic stimulation study.	/pubmed/17964642	Finocchiaro C, Fierro B, Brighina F, Giglia G, Francolini M, Caramazza A.	Brain Lang. 2008 Feb;104(2):113-21. Epub 2007 Oct 26.	Brain Lang. 2008	PubMed	citation	PMID:17964642	pubmed	17964642	create date:2007/10/30 | first author:Finocchiaro C
Inferences about action engage action systems.	/pubmed/17935771	Taylor LJ, Lev-Ari S, Zwaan RA.	Brain Lang. 2008 Oct;107(1):62-7. Epub 2007 Nov 1.	Brain Lang. 2008	PubMed	citation	PMID:17935771	pubmed	17935771	create date:2007/10/16 | first author:Taylor LJ
Does maintenance of colour categories rely on language? Evidence to the contrary from a case of semantic dementia.	/pubmed/17935770	Haslam C, Wills AJ, Haslam SA, Kay J, Baron R, McNab F.	Brain Lang. 2007 Dec;103(3):251-63.	Brain Lang. 2007	PubMed	citation	PMID:17935770	pubmed	17935770	create date:2007/10/16 | first author:Haslam C
Unambiguous generalization effects after treatment of non-canonical sentence production in German agrammatism.	/pubmed/17928044	Stadie N, Schröder A, Postler J, Lorenz A, Swoboda-Moll M, Burchert F, De Bleser R.	Brain Lang. 2008 Mar;104(3):211-29. Epub 2007 Oct 24.	Brain Lang. 2008	PubMed	citation	PMID:17928044	pubmed	17928044	create date:2007/10/12 | first author:Stadie N
Unattended emotional intonations modulate linguistic prosody processing.	/pubmed/17910983	Pihan H, Tabert M, Assuras S, Borod J.	Brain Lang. 2008 May;105(2):141-7. Epub 2007 Oct 25.	Brain Lang. 2008	PubMed	citation	PMID:17910983	pubmed	17910983	create date:2007/10/04 | first author:Pihan H
Cortical reorganization of language functioning following perinatal left MCA stroke.	/pubmed/17905426	Tillema JM, Byars AW, Jacola LM, Schapiro MB, Schmithorst VJ, Szaflarski JP, Holland SK.	Brain Lang. 2008 May;105(2):99-111. Epub 2007 Oct 1.	Brain Lang. 2008	PubMed	citation	PMID:17905426	pubmed	17905426	create date:2007/10/02 | first author:Tillema JM
Lexical competition is enhanced in the left hemisphere: evidence from different types of orthographic neighbors.	/pubmed/17905425	Perea M, Acha J, Fraga I.	Brain Lang. 2008 Jun;105(3):199-210. Epub 2007 Oct 1.	Brain Lang. 2008	PubMed	citation	PMID:17905425	pubmed	17905425	create date:2007/10/02 | first author:Perea M
Metaphor comprehension in Alzheimer's disease: novelty matters.	/pubmed/17897706	Amanzio M, Geminiani G, Leotta D, Cappa S.	Brain Lang. 2008 Oct;107(1):1-10. Epub 2007 Sep 25.	Brain Lang. 2008	PubMed	citation	PMID:17897706	pubmed	17897706	create date:2007/09/28 | first author:Amanzio M
Comparison of the SERIOL and SOLAR theories of letter-position encoding.	/pubmed/17889315	Whitney C.	Brain Lang. 2008 Nov;107(2):170-8. Epub 2007 Sep 21. Review.	Brain Lang. 2008	PubMed	citation	PMID:17889315	pubmed	17889315	create date:2007/09/25 | first author:Whitney C
'Does Broca's area exist?' Christofredo Jakob's 1906 response to Pierre Marie's holistic stance.	/pubmed/17707500	Tsapkini K, Vivas AB, Triarhou LC.	Brain Lang. 2008 Jun;105(3):211-9. Epub 2007 Aug 17.	Brain Lang. 2008	PubMed	citation	PMID:17707500	pubmed	17707500	create date:2007/08/21 | first author:Tsapkini K
Stress assignment in aphasia: word and non-word reading and non-word repetition.	/pubmed/17706274	de Bree E, Janse E, van de Zande AM.	Brain Lang. 2007 Dec;103(3):264-75. Epub 2007 Aug 13.	Brain Lang. 2007	PubMed	citation	PMID:17706274	pubmed	17706274	create date:2007/08/21 | first author:de Bree E
Production of non-canonical sentences in agrammatic aphasia: limits in representation or rule application?	/pubmed/17689604	Burchert F, Meissner N, De Bleser R.	Brain Lang. 2008 Feb;104(2):170-9. Epub 2007 Aug 8.	Brain Lang. 2008	PubMed	citation	PMID:17689604	pubmed	17689604	create date:2007/08/11 | first author:Burchert F
Three kinds of rhymes: An ERP study.	/pubmed/17664000	Coch D, Hart T, Mitra P.	Brain Lang. 2008 Mar;104(3):230-43. Epub 2007 Jul 30.	Brain Lang. 2008	PubMed	citation	PMID:17664000	pubmed	17664000	create date:2007/08/01 | first author:Coch D
To watch, to see, and to differ: an event-related potential study of concreteness effects as a function of word class and lexical ambiguity.	/pubmed/17659768	Lee CL, Federmeier KD.	Brain Lang. 2008 Feb;104(2):145-58. Epub 2007 Jul 30.	Brain Lang. 2008	PubMed	citation	PMID:17659768	pubmed	17659768	create date:2007/07/31 | first author:Lee CL
Support for lateralization of the Whorf effect beyond the realm of color discrimination.	/pubmed/17628656	Gilbert AL, Regier T, Kay P, Ivry RB.	Brain Lang. 2008 May;105(2):91-8. Epub 2007 Jul 12.	Brain Lang. 2008	PubMed	citation	PMID:17628656	pubmed	17628656	create date:2007/07/14 | first author:Gilbert AL
Syntax as a reflex: neurophysiological evidence for early automaticity of grammatical processing.	/pubmed/17624417	Pulvermüller F, Shtyrov Y, Hasting AS, Carlyon RP.	Brain Lang. 2008 Mar;104(3):244-53. Epub 2007 Jul 10.	Brain Lang. 2008	PubMed	citation	PMID:17624417	pubmed	17624417	create date:2007/07/13 | first author:Pulvermüller F
Neural correlates of Dutch Verb Second in speech production.	/pubmed/17582488	den Ouden DB, Hoogduin H, Stowe LA, Bastiaanse R.	Brain Lang. 2008 Feb;104(2):122-31. Epub 2007 Jun 19.	Brain Lang. 2008	PubMed	citation	PMID:17582488	pubmed	17582488	create date:2007/06/22 | first author:den Ouden DB
Title	URL	Description	Details	ShortDetails	Resource	Type	Identifiers	Db	EntrezUID	Properties
Interhemispheric cooperation and non-cooperation during word recognition: evidence for callosal transfer dysfunction in dyslexic adults.	/pubmed/17544495	Henderson L, Barca L, Ellis AW.	Brain Lang. 2007 Dec;103(3):276-91. Epub 2007 Jun 4.	Brain Lang. 2007	PubMed	citation	PMID:17544495	pubmed	17544495	create date:2007/06/05 | first author:Henderson L
Neurology of affective prosody and its functional-anatomic organization in right hemisphere.	/pubmed/17537499	Ross ED, Monnot M.	Brain Lang. 2008 Jan;104(1):51-74. Epub 2007 May 29.	Brain Lang. 2008	PubMed	citation	PMID:17537499	pubmed	17537499	create date:2007/06/01 | first author:Ross ED
A critique of Mark D. Allen's the preservation of verb subcategory knowledge in a spoken language comprehension deficit"."	/pubmed/17537498	Kemmerer D.	Brain Lang. 2008 Jul;106(1):72-8. Epub 2007 May 29.	Brain Lang. 2008	PubMed	citation	PMID:17537498	pubmed	17537498	create date:2007/06/01 | first author:Kemmerer D
Speech-associated gestures, Broca's area, and the human mirror system.	/pubmed/17533001	Skipper JI, Goldin-Meadow S, Nusbaum HC, Small SL.	Brain Lang. 2007 Jun;101(3):260-77.	Brain Lang. 2007	PubMed	citation	PMID:17533001	pubmed	17533001	create date:2007/05/30 | first author:Skipper JI
Severity of dysfluency correlates with basal ganglia activity in persistent developmental stuttering.	/pubmed/17531310	Giraud AL, Neumann K, Bachoud-Levi AC, von Gudenberg AW, Euler HA, Lanfermann H, Preibisch C.	Brain Lang. 2008 Feb;104(2):190-9. Epub 2007 May 24.	Brain Lang. 2008	PubMed	citation	PMID:17531310	pubmed	17531310	create date:2007/05/29 | first author:Giraud AL
Functional specificity of the visual word form area: general activation for words and symbols but specific network activation for words.	/pubmed/17531309	Reinke K, Fernandes M, Schwindt G, O'Craven K, Grady CL.	Brain Lang. 2008 Feb;104(2):180-9. Epub 2007 May 24.	Brain Lang. 2008	PubMed	citation	PMID:17531309	pubmed	17531309	create date:2007/05/29 | first author:Reinke K
Violations of information structure: an electrophysiological study of answers to wh-questions.	/pubmed/17517429	Cowles HW, Kluender R, Kutas M, Polinsky M.	Brain Lang. 2007 Sep;102(3):228-42. Epub 2007 May 22.	Brain Lang. 2007	PubMed	citation	PMID:17517429	pubmed	17517429	create date:2007/05/23 | first author:Cowles HW
3D mapping of language networks in clinical and pre-clinical Alzheimer's disease.	/pubmed/17485107	Apostolova LG, Lu P, Rogers S, Dutton RA, Hayashi KM, Toga AW, Cummings JL, Thompson PM.	Brain Lang. 2008 Jan;104(1):33-41. Epub 2007 May 7.	Brain Lang. 2008	PubMed	citation	PMID:17485107	pubmed	17485107	create date:2007/05/09 | first author:Apostolova LG
Mimicking aphasic semantic errors in normal speech production: evidence from a novel experimental paradigm.	/pubmed/17482254	Hodgson C, Lambon Ralph MA.	Brain Lang. 2008 Jan;104(1):89-101. Epub 2007 May 4.	Brain Lang. 2008	PubMed	citation	PMID:17482254	pubmed	17482254	create date:2007/05/08 | first author:Hodgson C
Variability is the hallmark of aphasic behaviour: grammatical behaviour is no exception.	/pubmed/17478197	Kolk H.	Brain Lang. 2007 May;101(2):99-102. No abstract available.	Brain Lang. 2007	PubMed	citation	PMID:17478197	pubmed	17478197	create date:2007/05/05 | first author:Kolk H
Right hemisphere sensitivity to novel metaphoric relations: application of the signal detection theory.	/pubmed/17445878	Mashal N, Faust M.	Brain Lang. 2008 Feb;104(2):103-12. Epub 2007 Apr 18.	Brain Lang. 2008	PubMed	citation	PMID:17445878	pubmed	17445878	create date:2007/04/21 | first author:Mashal N
Inflection and computational load in agrammatic speech.	/pubmed/17433430	Kok P, van Doorn A, Kolk H.	Brain Lang. 2007 Sep;102(3):273-83. Epub 2007 Apr 12.	Brain Lang. 2007	PubMed	citation	PMID:17433430	pubmed	17433430	create date:2007/04/17 | first author:Kok P
Gesture, brain, and language.	/pubmed/17433429	Ozyürek A, Kelly SD.	Brain Lang. 2007 Jun;101(3):181-4. Epub 2007 Apr 12. No abstract available.	Brain Lang. 2007	PubMed	citation	PMID:17433429	pubmed	17433429	create date:2007/04/17 | first author:Ozyürek A
How aging affects the recognition of emotional speech.	/pubmed/17428529	Paulmann S, Pell MD, Kotz SA.	Brain Lang. 2008 Mar;104(3):262-9. Epub 2007 Apr 10.	Brain Lang. 2008	PubMed	citation	PMID:17428529	pubmed	17428529	create date:2007/04/13 | first author:Paulmann S
The explicit learning of new names for known objects is improved by dexamphetamine.	/pubmed/17428528	Whiting E, Chenery HJ, Chalk J, Darnell R, Copland DA.	Brain Lang. 2008 Mar;104(3):254-61. Epub 2007 Apr 10.	Brain Lang. 2008	PubMed	citation	PMID:17428528	pubmed	17428528	create date:2007/04/13 | first author:Whiting E
Evaluation of narrative abilities in patients suffering from Duchenne Muscular Dystrophy.	/pubmed/17428527	Marini A, Lorusso ML, D'Angelo MG, Civati F, Turconi AC, Fabbro F, Bresolin N.	Brain Lang. 2007 Jul;102(1):1-12. Epub 2007 Apr 10.	Brain Lang. 2007	PubMed	citation	PMID:17428527	pubmed	17428527	create date:2007/04/13 | first author:Marini A
Inadequate and infrequent are not alike: ERPs to deviant prosodic patterns in spoken sentence comprehension.	/pubmed/17428526	Mietz A, Toepel U, Ischebeck A, Alter K.	Brain Lang. 2008 Feb;104(2):159-69. Epub 2007 Apr 10.	Brain Lang. 2008	PubMed	citation	PMID:17428526	pubmed	17428526	create date:2007/04/13 | first author:Mietz A
Functional connectivity in an fMRI study of semantic and phonological processes and the effect of L-Dopa.	/pubmed/17418888	Tivarus ME, Hillier A, Schmalbrock P, Beversdorf DQ.	Brain Lang. 2008 Jan;104(1):42-50. Epub 2007 Apr 6.	Brain Lang. 2008	PubMed	citation	PMID:17418888	pubmed	17418888	create date:2007/04/10 | first author:Tivarus ME
Hemispheric asymmetries in visual word-form processing: progress, conflict, and evaluating theories.	/pubmed/17418887	Marsolek CJ, Deason RG.	Brain Lang. 2007 Dec;103(3):304-7; author reply 308-12. Epub 2007 Apr 6. Review.	Brain Lang. 2007	PubMed	citation	PMID:17418887	pubmed	17418887	create date:2007/04/10 | first author:Marsolek CJ
Neural evidence for the interplay between language, gesture, and action: a review.	/pubmed/17416411	Willems RM, Hagoort P.	Brain Lang. 2007 Jun;101(3):278-89. Epub 2007 Apr 9. Review.	Brain Lang. 2007	PubMed	citation	PMID:17416411	pubmed	17416411	create date:2007/04/10 | first author:Willems RM
Duration of auditory sensory memory in parents of children with SLI: a mismatch negativity study.	/pubmed/17412410	Barry JG, Hardiman MJ, Line E, White KB, Yasin I, Bishop DV.	Brain Lang. 2008 Jan;104(1):75-88. Epub 2007 Apr 6.	Brain Lang. 2008	PubMed	citation	PMID:17412410	pubmed	17412410	create date:2007/04/07 | first author:Barry JG
Omissions and semantic errors in aphasic naming: is there a link?	/pubmed/17408733	Bormann T, Kulke F, Wallesch CW, Blanken G.	Brain Lang. 2008 Jan;104(1):24-32. Epub 2007 Apr 3.	Brain Lang. 2008	PubMed	citation	PMID:17408733	pubmed	17408733	create date:2007/04/06 | first author:Bormann T
A mouse with a roof? effects of phonological neighbors on processing of words in sentences in a non-native language.	/pubmed/17391746	Rüschemeyer SA, Nojack A, Limbach M.	Brain Lang. 2008 Feb;104(2):132-44. Epub 2007 Mar 27.	Brain Lang. 2008	PubMed	citation	PMID:17391746	pubmed	17391746	create date:2007/03/30 | first author:Rüschemeyer SA
Spoken and gestural production in a naming task by young children with Down syndrome.	/pubmed/17379294	Stefanini S, Caselli MC, Volterra V.	Brain Lang. 2007 Jun;101(3):208-21. Epub 2007 Mar 26.	Brain Lang. 2007	PubMed	citation	PMID:17379294	pubmed	17379294	create date:2007/03/24 | first author:Stefanini S
Activation: will hot spots get the hot field in hot water?	/pubmed/17368740	Sidtis JJ.	Brain Lang. 2007 Aug;102(2):127-9. Epub 2007 Mar 21. No abstract available.	Brain Lang. 2007	PubMed	citation	PMID:17368740	pubmed	17368740	create date:2007/03/21 | first author:Sidtis JJ
Studying overt word reading and speech production with event-related fMRI: a method for detecting, assessing, and correcting articulation-induced signal changes and for measuring onset time and duration of articulation.	/pubmed/17328946	Huang J, Francis AP, Carr TH.	Brain Lang. 2008 Jan;104(1):10-23. Epub 2007 Feb 27.	Brain Lang. 2008	PubMed	citation	PMID:17328946	pubmed	17328946	create date:2007/03/03 | first author:Huang J
Right hemisphere metaphor processing? Characterizing the lateralization of semantic processes.	/pubmed/17292739	Schmidt GL, DeBuse CJ, Seger CA.	Brain Lang. 2007 Feb;100(2):127-41.	Brain Lang. 2007	PubMed	citation	PMID:17292739	pubmed	17292739	create date:2007/02/13 | first author:Schmidt GL
Words, hemispheres, and dissociable subsystems: the effects of exposure duration, case alternation, priming, and continuity of form on word recognition in the left and right visual fields.	/pubmed/17292463	Ellis AW, Ansorge L, Lavidor M.	Brain Lang. 2007 Dec;103(3):292-303. Epub 2007 Feb 9.	Brain Lang. 2007	PubMed	citation	PMID:17292463	pubmed	17292463	create date:2007/02/13 | first author:Ellis AW
Action naming in anomic aphasic speakers: effects of instrumentality and name relation.	/pubmed/17289140	Jonkers R, Bastiaanse R.	Brain Lang. 2007 Sep;102(3):262-72. Epub 2007 Feb 7.	Brain Lang. 2007	PubMed	citation	PMID:17289140	pubmed	17289140	create date:2007/02/10 | first author:Jonkers R
Broca's area" as a collective term?"	/pubmed/17257665	Lindenberg R, Fangerau H, Seitz RJ.	Brain Lang. 2007 Jul;102(1):22-9. Epub 2007 Jan 25.	Brain Lang. 2007	PubMed	citation	PMID:17257665	pubmed	17257665	create date:2007/01/30 | first author:Lindenberg R
Developmental changes in neural activity to familiar words and gestures.	/pubmed/17250885	Sheehan EA, Namy LL, Mills DL.	Brain Lang. 2007 Jun;101(3):246-59. Epub 2007 Jan 23.	Brain Lang. 2007	PubMed	citation	PMID:17250885	pubmed	17250885	create date:2007/01/26 | first author:Sheehan EA
Asyntactic thematic role assignment by Mandarin aphasics: a test of the Trace-Deletion Hypothesis and the Double Dependency Hypothesis.	/pubmed/17250884	Su YC, Lee SE, Chung YM.	Brain Lang. 2007 Apr;101(1):1-18. Epub 2007 Jan 23.	Brain Lang. 2007	PubMed	citation	PMID:17250884	pubmed	17250884	create date:2007/01/26 | first author:Su YC
Brain responses to lexical-semantic priming in children at-risk for dyslexia.	/pubmed/17239944	Torkildsen JK, Syversen G, Simonsen HG, Moen I, Lindgren M.	Brain Lang. 2007 Sep;102(3):243-61. Epub 2007 Jan 19.	Brain Lang. 2007	PubMed	citation	PMID:17239944	pubmed	17239944	create date:2007/01/24 | first author:Torkildsen JK
Multivariate strategies in functional magnetic resonance imaging.	/pubmed/17223190	Hansen LK.	Brain Lang. 2007 Aug;102(2):186-91. Epub 2007 Jan 16.	Brain Lang. 2007	PubMed	citation	PMID:17223190	pubmed	17223190	create date:2007/01/16 | first author:Hansen LK
Episodic and semantic memory influences on picture naming in Alzheimer's disease.	/pubmed/17223189	Small JA, Sandhu N.	Brain Lang. 2008 Jan;104(1):1-9. Epub 2007 Jan 16.	Brain Lang. 2008	PubMed	citation	PMID:17223189	pubmed	17223189	create date:2007/01/16 | first author:Small JA
Involuntary language switching in two bilingual patients during the Wada test and intraoperative electrocortical stimulation.	/pubmed/17223188	Kho KH, Duffau H, Gatignol P, Leijten FS, Ramsey NF, van Rijen PC, Rutten GJ.	Brain Lang. 2007 Apr;101(1):31-7. Epub 2007 Jan 16.	Brain Lang. 2007	PubMed	citation	PMID:17223188	pubmed	17223188	create date:2007/01/16 | first author:Kho KH
How iconic gestures enhance communication: an ERP study.	/pubmed/17222897	Wu YC, Coulson S.	Brain Lang. 2007 Jun;101(3):234-45. Epub 2007 Jan 12.	Brain Lang. 2007	PubMed	citation	PMID:17222897	pubmed	17222897	create date:2007/01/16 | first author:Wu YC
Neural correlates for learning to read Roman numerals.	/pubmed/17218001	Masataka N, Ohnishi T, Imabayashi E, Hirakata M, Matsuda H.	Brain Lang. 2007 Mar;100(3):276-82. Epub 2007 Jan 10.	Brain Lang. 2007	PubMed	citation	PMID:17218001	pubmed	17218001	create date:2007/01/16 | first author:Masataka N
The relationship between reduplicated babble onset and laterality biases in infant rhythmic arm movements.	/pubmed/17196644	Iverson JM, Hall AJ, Nickel L, Wozniak RH.	Brain Lang. 2007 Jun;101(3):198-207. Epub 2006 Dec 29.	Brain Lang. 2007	PubMed	citation	PMID:17196644	pubmed	17196644	create date:2007/01/02 | first author:Iverson JM
An electrophysiological investigation of semantic and phonological processing in skilled and less-skilled comprehenders.	/pubmed/17188346	Landi N, Perfetti CA.	Brain Lang. 2007 Jul;102(1):30-45. Epub 2006 Dec 22.	Brain Lang. 2007	PubMed	citation	PMID:17188346	pubmed	17188346	create date:2006/12/26 | first author:Landi N
The representation of discourse in the two hemispheres: an individual differences investigation.	/pubmed/17173964	Prat CS, Long DL, Baynes K.	Brain Lang. 2007 Mar;100(3):283-94. Epub 2006 Dec 14.	Brain Lang. 2007	PubMed	citation	PMID:17173964	pubmed	17173964	create date:2006/12/19 | first author:Prat CS
Metaphor explanation attenuates the right-hand preference for depictive co-speech gestures that imitate actions.	/pubmed/17166576	Kita S, de Condappa O, Mohr C.	Brain Lang. 2007 Jun;101(3):185-97. Epub 2006 Dec 12.	Brain Lang. 2007	PubMed	citation	PMID:17166576	pubmed	17166576	create date:2006/12/15 | first author:Kita S
Preliminary evidence for impaired rapid verb generation in schizophrenia.	/pubmed/17161455	Woods SP, Weinborn M, Posada C, O'Grady J.	Brain Lang. 2007 Jul;102(1):46-51. Epub 2006 Dec 11.	Brain Lang. 2007	PubMed	citation	PMID:17161455	pubmed	17161455	create date:2006/12/13 | first author:Woods SP
Hemispheric differences in processing handwritten cursive.	/pubmed/17157906	Hellige JB, Adamson MM.	Brain Lang. 2007 Sep;102(3):215-27. Epub 2006 Dec 8.	Brain Lang. 2007	PubMed	citation	PMID:17157906	pubmed	17157906	create date:2006/12/13 | first author:Hellige JB
Nasal consonant production in Broca's and Wernicke's aphasics: speech deficits and neuroanatomical correlates.	/pubmed/17145076	Kurowski KM, Blumstein SE, Palumbo CL, Waldstein RS, Burton MW.	Brain Lang. 2007 Mar;100(3):262-75. Epub 2006 Dec 4.	Brain Lang. 2007	PubMed	citation	PMID:17145076	pubmed	17145076	create date:2006/12/06 | first author:Kurowski KM
Proceedings of the 44th Annual Meeting of the Academy of Aphasia, Victoria, British Columbia, Canada, 15-17 October 2006.	/pubmed/17139766	[No authors listed]	Brain Lang. 2006 Oct-Nov;99(1-2):1-219. No abstract available.	Brain Lang. 2006	PubMed	citation	PMID:17139766	pubmed	17139766	create date:2006/12/02
Reduced sensitivity to prosodic attitudes in adults with focal right hemisphere brain damage.	/pubmed/17123594	Pell MD.	Brain Lang. 2007 Apr;101(1):64-79. Epub 2006 Nov 22.	Brain Lang. 2007	PubMed	citation	PMID:17123594	pubmed	17123594	create date:2006/11/25 | first author:Pell MD
The effects of inventory on vowel perception in French and Spanish: an MEG study.	/pubmed/17097137	Hacquard V, Walter MA, Marantz A.	Brain Lang. 2007 Mar;100(3):295-300. Epub 2006 Nov 9.	Brain Lang. 2007	PubMed	citation	PMID:17097137	pubmed	17097137	create date:2006/11/14 | first author:Hacquard V
Effect of prefrontal cortex damage on resolving lexical ambiguity in text.	/pubmed/17092552	Frattali C, Hanna R, McGinty AS, Gerber L, Wesley R, Grafman J, Coelho C.	Brain Lang. 2007 Jul;102(1):99-113. Epub 2006 Nov 7.	Brain Lang. 2007	PubMed	citation	PMID:17092552	pubmed	17092552	create date:2006/11/10 | first author:Frattali C
Language processing across the life span: new methodologies to study old questions.	/pubmed/17085217	Atchley RA, Vitevitch MS.	Brain Lang. 2006 Dec;99(3):224-5. No abstract available.	Brain Lang. 2006	PubMed	citation	PMID:17085217	pubmed	17085217	create date:2006/11/07 | first author:Atchley RA
Title	URL	Description	Details	ShortDetails	Resource	Type	Identifiers	Db	EntrezUID	Properties
Is the movement deficit in syntactic SLI related to traces or to thematic role transfer?	/pubmed/17084444	Friedmann N, Novogrodsky R.	Brain Lang. 2007 Apr;101(1):50-63. Epub 2006 Nov 3.	Brain Lang. 2007	PubMed	citation	PMID:17084444	pubmed	17084444	create date:2006/11/07 | first author:Friedmann N
Selective alexia and agraphia sparing numbers-a case study.	/pubmed/17083972	Starrfelt R.	Brain Lang. 2007 Jul;102(1):52-63. Epub 2006 Nov 2.	Brain Lang. 2007	PubMed	citation	PMID:17083972	pubmed	17083972	create date:2006/11/07 | first author:Starrfelt R
Widening the temporal window: processing support in the treatment of aphasic language production.	/pubmed/17069883	Linebarger M, McCall D, Virata T, Berndt RS.	Brain Lang. 2007 Jan;100(1):53-68. Epub 2006 Oct 27.	Brain Lang. 2007	PubMed	citation	PMID:17069883	pubmed	17069883	create date:2006/10/31 | first author:Linebarger M
Mismatch negativity elicited by tones and speech sounds: changed topographical distribution in aphasia.	/pubmed/17069882	Becker F, Reinvang I.	Brain Lang. 2007 Jan;100(1):69-78. Epub 2006 Oct 27.	Brain Lang. 2007	PubMed	citation	PMID:17069882	pubmed	17069882	create date:2006/10/31 | first author:Becker F
The morphosyntactic decomposition and semantic composition of German compound words investigated by ERPs.	/pubmed/17055044	Koester D, Gunter TC, Wagner S.	Brain Lang. 2007 Jul;102(1):64-79. Epub 2006 Oct 19.	Brain Lang. 2007	PubMed	citation	PMID:17055044	pubmed	17055044	create date:2006/10/24 | first author:Koester D
The role of neuronal signaling in controlling cerebral blood flow.	/pubmed/17010421	Drake CT, Iadecola C.	Brain Lang. 2007 Aug;102(2):141-52. Epub 2006 Sep 28. Review.	Brain Lang. 2007	PubMed	citation	PMID:17010421	pubmed	17010421	create date:2006/10/03 | first author:Drake CT
Decreased white-matter density in a left-sided fronto-temporal network in children with developmental language disorder: evidence for anatomical anomalies in a motor-language network.	/pubmed/17010420	Jäncke L, Siegenthaler T, Preis S, Steinmetz H.	Brain Lang. 2007 Jul;102(1):91-8. Epub 2006 Sep 28.	Brain Lang. 2007	PubMed	citation	PMID:17010420	pubmed	17010420	create date:2006/10/03 | first author:Jäncke L
A study of syntactic processing in aphasia I: behavioral (psycholinguistic) aspects.	/pubmed/16999989	Caplan D, Waters G, Dede G, Michaud J, Reddy A.	Brain Lang. 2007 May;101(2):103-50. Epub 2006 Sep 25.	Brain Lang. 2007	PubMed	citation	PMID:16999989	pubmed	16999989	create date:2006/09/27 | first author:Caplan D
An intentional stance modulates the integration of gesture and speech during comprehension.	/pubmed/16997367	Kelly SD, Ward S, Creigh P, Bartolotti J.	Brain Lang. 2007 Jun;101(3):222-33. Epub 2006 Sep 25.	Brain Lang. 2007	PubMed	citation	PMID:16997367	pubmed	16997367	create date:2006/09/26 | first author:Kelly SD
A study of syntactic processing in aphasia II: neurological aspects.	/pubmed/16997366	Caplan D, Waters G, Kennedy D, Alpert N, Makris N, Dede G, Michaud J, Reddy A.	Brain Lang. 2007 May;101(2):151-77. Epub 2006 Sep 25.	Brain Lang. 2007	PubMed	citation	PMID:16997366	pubmed	16997366	create date:2006/09/26 | first author:Caplan D
Pharmacotherapy of aphasia: myth or reality?	/pubmed/16982084	de Boissezon X, Peran P, de Boysson C, Démonet JF.	Brain Lang. 2007 Jul;102(1):114-25. Epub 2006 Sep 18. Review.	Brain Lang. 2007	PubMed	citation	PMID:16982084	pubmed	16982084	create date:2006/09/20 | first author:de Boissezon X
Brain responses to filled gaps.	/pubmed/16970985	Hestvik A, Maxfield N, Schwartz RG, Shafer V.	Brain Lang. 2007 Mar;100(3):301-16. Epub 2006 Sep 12.	Brain Lang. 2007	PubMed	citation	PMID:16970985	pubmed	16970985	create date:2006/09/15 | first author:Hestvik A
Is metaphor special?	/pubmed/16956657	Giora R.	Brain Lang. 2007 Feb;100(2):111-4. Epub 2006 Sep 7. No abstract available.	Brain Lang. 2007	PubMed	citation	PMID:16956657	pubmed	16956657	create date:2006/09/08 | first author:Giora R
Action and object processing in aphasia: from nouns and verbs to the effect of manipulability.	/pubmed/16949143	Arévalo A, Perani D, Cappa SF, Butler A, Bates E, Dronkers N.	Brain Lang. 2007 Jan;100(1):79-94. Epub 2006 Sep 1. Erratum in: Brain Lang. 2007 Sep;102(3):284.	Brain Lang. 2007	PubMed	citation	PMID:16949143	pubmed	16949143	create date:2006/09/05 | first author:Arévalo A
Some problems for representations of brain organization based on activation in functional imaging.	/pubmed/16938343	Sidtis JJ.	Brain Lang. 2007 Aug;102(2):130-40. Epub 2006 Aug 30. Review.	Brain Lang. 2007	PubMed	citation	PMID:16938343	pubmed	16938343	create date:2006/08/30 | first author:Sidtis JJ
Using proton magnetic resonance imaging and spectroscopy to understand brain activation"."	/pubmed/16935326	Baslow MH, Guilfoyle DN.	Brain Lang. 2007 Aug;102(2):153-64. Epub 2006 Aug 28. Review.	Brain Lang. 2007	PubMed	citation	PMID:16935326	pubmed	16935326	create date:2006/08/29 | first author:Baslow MH
Electrophysiological and behavioral measures of the influence of literal and figurative contextual constraints on proverb comprehension.	/pubmed/16919719	Ferretti TR, Schwint CA, Katz AN.	Brain Lang. 2007 Apr;101(1):38-49. Epub 2006 Aug 21.	Brain Lang. 2007	PubMed	citation	PMID:16919719	pubmed	16919719	create date:2006/08/22 | first author:Ferretti TR
Late positivities in unusual situations.	/pubmed/16919324	Kolk H, Chwilla D.	Brain Lang. 2007 Mar;100(3):257-61. Epub 2006 Aug 17. No abstract available.	Brain Lang. 2007	PubMed	citation	PMID:16919324	pubmed	16919324	create date:2006/08/22 | first author:Kolk H
Hemispheric differences in strong versus weak semantic priming: evidence from event-related brain potentials.	/pubmed/16908058	Frishkoff GA.	Brain Lang. 2007 Jan;100(1):23-43. Epub 2006 Sep 5.	Brain Lang. 2007	PubMed	citation	PMID:16908058	pubmed	16908058	create date:2006/08/16 | first author:Frishkoff GA
The assessment of neurological systems with functional imaging.	/pubmed/16899288	Eidelberg D.	Brain Lang. 2007 Aug;102(2):192-9. Epub 2006 Aug 8. Review.	Brain Lang. 2007	PubMed	citation	PMID:16899288	pubmed	16899288	create date:2006/08/11 | first author:Eidelberg D
The role of left perisylvian cortical regions in spelling.	/pubmed/16890279	Henry ML, Beeson PM, Stark AJ, Rapcsak SZ.	Brain Lang. 2007 Jan;100(1):44-52. Epub 2006 Aug 4.	Brain Lang. 2007	PubMed	citation	PMID:16890279	pubmed	16890279	create date:2006/08/08 | first author:Henry ML
Acoustic features of palilalia: a case study.	/pubmed/16890278	Van Borsel J, Bontinck C, Coryn M, Paemeleire F, Vandemaele P.	Brain Lang. 2007 Apr;101(1):90-6. Epub 2006 Aug 4.	Brain Lang. 2007	PubMed	citation	PMID:16890278	pubmed	16890278	create date:2006/08/08 | first author:Van Borsel J
Delayed detection of tonal targets in background noise in dyslexia.	/pubmed/16887180	Chait M, Eden G, Poeppel D, Simon JZ, Hill DF, Flowers DL.	Brain Lang. 2007 Jul;102(1):80-90. Epub 2006 Aug 2.	Brain Lang. 2007	PubMed	citation	PMID:16887180	pubmed	16887180	create date:2006/08/05 | first author:Chait M
Speech perception in preschoolers at family risk for dyslexia: relations with low-level auditory processing and phonological ability.	/pubmed/16887179	Boets B, Ghesquière P, van Wieringen A, Wouters J.	Brain Lang. 2007 Apr;101(1):19-30. Epub 2006 Aug 2.	Brain Lang. 2007	PubMed	citation	PMID:16887179	pubmed	16887179	create date:2006/08/05 | first author:Boets B
Evaluating computational models in cognitive neuropsychology: the case from the consonant/vowel distinction.	/pubmed/16879863	Knobel M, Caramazza A.	Brain Lang. 2007 Jan;100(1):95-100; discussion 101-8. Epub 2006 Aug 1.	Brain Lang. 2007	PubMed	citation	PMID:16879863	pubmed	16879863	create date:2006/08/02 | first author:Knobel M
Effects of verbal working memory deficits on metaphor comprehension in patients with Parkinson's disease.	/pubmed/16875726	Monetta L, Pell MD.	Brain Lang. 2007 Apr;101(1):80-9. Epub 2006 Jul 27.	Brain Lang. 2007	PubMed	citation	PMID:16875726	pubmed	16875726	create date:2006/08/01 | first author:Monetta L
Efficiency of visual information processing in children at-risk for dyslexia: habituation of single-trial ERPs.	/pubmed/16870246	Regtvoort AG, van Leeuwen TH, Stoel RD, van der Leij A.	Brain Lang. 2006 Sep;98(3):319-31. Epub 2006 Jul 25.	Brain Lang. 2006	PubMed	citation	PMID:16870246	pubmed	16870246	create date:2006/07/28 | first author:Regtvoort AG
Real-time comprehension of wh- movement in aphasia: evidence from eyetracking while listening.	/pubmed/16844211	Dickey MW, Choy JJ, Thompson CK.	Brain Lang. 2007 Jan;100(1):1-22. Epub 2006 Jul 17.	Brain Lang. 2007	PubMed	citation	PMID:16844211	pubmed	16844211	create date:2006/07/18 | first author:Dickey MW
Is action naming better preserved (than object naming) in Alzheimer's disease and why should we ask?	/pubmed/16843522	Druks J, Masterson J, Kopelman M, Clare L, Rose A, Rai G.	Brain Lang. 2006 Sep;98(3):332-40. Epub 2006 Jul 14.	Brain Lang. 2006	PubMed	citation	PMID:16843522	pubmed	16843522	create date:2006/07/18 | first author:Druks J
Does functional neuroimaging solve the questions of neurolinguistics?	/pubmed/16839600	Van Lancker Sidtis D.	Brain Lang. 2006 Sep;98(3):276-90. Epub 2006 Jul 12. Review.	Brain Lang. 2006	PubMed	citation	PMID:16839600	pubmed	16839600	create date:2006/07/15 | first author:Van Lancker Sidtis D
Verbal memory compensation: application to left and right temporal lobe epileptic patients.	/pubmed/16839599	Bresson C, Lespinet-Najib V, Rougier A, Claverie B, N'Kaoua B.	Brain Lang. 2007 Jul;102(1):13-21. Epub 2006 Jul 12.	Brain Lang. 2007	PubMed	citation	PMID:16839599	pubmed	16839599	create date:2006/07/15 | first author:Bresson C
Simulating single word processing in the classic aphasia syndromes based on the Wernicke-Lichtheim-Geschwind theory.	/pubmed/16828860	Weems SA, Reggia JA.	Brain Lang. 2006 Sep;98(3):291-309. Epub 2006 Jul 7. Review.	Brain Lang. 2006	PubMed	citation	PMID:16828860	pubmed	16828860	create date:2006/07/11 | first author:Weems SA
Training to use voice onset time as a cue to talker identification induces a left-ear/right-hemisphere processing advantage.	/pubmed/16828153	Francis AL, Driscoll C.	Brain Lang. 2006 Sep;98(3):310-8. Epub 2006 Jul 7.	Brain Lang. 2006	PubMed	citation	PMID:16828153	pubmed	16828153	create date:2006/07/11 | first author:Francis AL
Brain-behavior relations in reading and dyslexia: implications of Chinese results.	/pubmed/16824590	Perfetti CA, Tan LH, Siok WT.	Brain Lang. 2006 Sep;98(3):344-6. Epub 2006 Jul 7. No abstract available.	Brain Lang. 2006	PubMed	citation	PMID:16824590	pubmed	16824590	create date:2006/07/11 | first author:Perfetti CA
Italian developmental dyslexic and proficient readers: where are the differences?	/pubmed/16815542	Barca L, Burani C, Di Filippo G, Zoccolotti P.	Brain Lang. 2006 Sep;98(3):347-51. Epub 2006 Jul 3. Erratum in: Brain Lang. 2007 Mar;100(3):317.	Brain Lang. 2006	PubMed	citation	PMID:16815542	pubmed	16815542	create date:2006/07/04 | first author:Barca L
Cross-language lexical connections in the mental lexicon: evidence from a case of trilingual aphasia.	/pubmed/16793130	Goral M, Levy ES, Obler LK, Cohen E.	Brain Lang. 2006 Aug;98(2):235-47. Epub 2006 Jun 21.	Brain Lang. 2006	PubMed	citation	PMID:16793130	pubmed	16793130	create date:2006/06/24 | first author:Goral M
ERPs and contextual semantic discrimination: degrees of congruence in wakefulness and sleep.	/pubmed/16782185	Ibáñez A, López V, Cornejo C.	Brain Lang. 2006 Sep;98(3):264-75. Epub 2006 Jun 19.	Brain Lang. 2006	PubMed	citation	PMID:16782185	pubmed	16782185	create date:2006/06/20 | first author:Ibáñez A
An attempt to simulate letter-by-letter dyslexia in normal readers.	/pubmed/16781767	Fiset S, Arguin M, Fiset D.	Brain Lang. 2006 Sep;98(3):251-63. Epub 2006 Jun 16.	Brain Lang. 2006	PubMed	citation	PMID:16781767	pubmed	16781767	create date:2006/06/20 | first author:Fiset S
Repetition priming and hyperpriming in semantic dementia.	/pubmed/16777211	Cumming TB, Graham KS, Patterson K.	Brain Lang. 2006 Aug;98(2):221-34. Epub 2006 Jun 13.	Brain Lang. 2006	PubMed	citation	PMID:16777211	pubmed	16777211	create date:2006/06/17 | first author:Cumming TB
Magnetic resonance perfusion imaging in the study of language.	/pubmed/16757020	Hillis AE.	Brain Lang. 2007 Aug;102(2):165-75. Epub 2006 Jun 6. Review.	Brain Lang. 2007	PubMed	citation	PMID:16757020	pubmed	16757020	create date:2006/06/08 | first author:Hillis AE
Test-retest reliability in fMRI of language: group and task effects.	/pubmed/16753206	Chen EE, Small SL.	Brain Lang. 2007 Aug;102(2):176-85. Epub 2006 Jun 5.	Brain Lang. 2007	PubMed	citation	PMID:16753206	pubmed	16753206	create date:2006/06/07 | first author:Chen EE
Cultural and linguistic influence on neural bases of 'Theory of Mind': an fMRI study with Japanese bilinguals.	/pubmed/16753205	Kobayashi C, Glover GH, Temple E.	Brain Lang. 2006 Aug;98(2):210-20. Epub 2006 Jun 5.	Brain Lang. 2006	PubMed	citation	PMID:16753205	pubmed	16753205	create date:2006/06/07 | first author:Kobayashi C
Neuroanatomical and behavioral asymmetry in an adult compensated dyslexic.	/pubmed/16737735	Chiarello C, Lombardino LJ, Kacinik NA, Otto R, Leonard CM.	Brain Lang. 2006 Aug;98(2):169-81. Epub 2006 Jun 5.	Brain Lang. 2006	PubMed	citation	PMID:16737735	pubmed	16737735	create date:2006/06/02 | first author:Chiarello C
Stochastic approaches to understanding dissociations in inflectional morphology.	/pubmed/16737734	Plunkett K, Bandelow S.	Brain Lang. 2006 Aug;98(2):194-209. Epub 2006 Jun 5. Review.	Brain Lang. 2006	PubMed	citation	PMID:16737734	pubmed	16737734	create date:2006/06/02 | first author:Plunkett K
Neural correlates of morphological decomposition in a morphologically rich language: an fMRI study.	/pubmed/16725189	Lehtonen M, Vorobyev VA, Hugdahl K, Tuokkola T, Laine M.	Brain Lang. 2006 Aug;98(2):182-93. Epub 2006 May 24.	Brain Lang. 2006	PubMed	citation	PMID:16725189	pubmed	16725189	create date:2006/05/27 | first author:Lehtonen M
Inferential bridging relations reveal distinct neural mechanisms: evidence from event-related brain potentials.	/pubmed/16725188	Burkhardt P.	Brain Lang. 2006 Aug;98(2):159-68. Epub 2006 May 24.	Brain Lang. 2006	PubMed	citation	PMID:16725188	pubmed	16725188	create date:2006/05/27 | first author:Burkhardt P
Sex differences in cerebral laterality of language and visuospatial processing.	/pubmed/16716389	Clements AM, Rimrodt SL, Abel JR, Blankner JG, Mostofsky SH, Pekar JJ, Denckla MB, Cutting LE.	Brain Lang. 2006 Aug;98(2):150-8. Epub 2006 May 23.	Brain Lang. 2006	PubMed	citation	PMID:16716389	pubmed	16716389	create date:2006/05/24 | first author:Clements AM
Left posterior auditory-related cortices participate both in speech perception and speech production: Neural overlap revealed by fMRI.	/pubmed/16716388	Okada K, Hickok G.	Brain Lang. 2006 Jul;98(1):112-7. Epub 2006 May 23.	Brain Lang. 2006	PubMed	citation	PMID:16716388	pubmed	16716388	create date:2006/05/24 | first author:Okada K
Neuroanatomically separable effects of imageability and grammatical class during single-word comprehension.	/pubmed/16716387	Bedny M, Thompson-Schill SL.	Brain Lang. 2006 Aug;98(2):127-39. Epub 2006 May 23.	Brain Lang. 2006	PubMed	citation	PMID:16716387	pubmed	16716387	create date:2006/05/24 | first author:Bedny M
Uncoupled leftward asymmetries for planum morphology and functional language processing.	/pubmed/16697453	Eckert MA, Leonard CM, Possing ET, Binder JR.	Brain Lang. 2006 Jul;98(1):102-11. Epub 2006 May 12.	Brain Lang. 2006	PubMed	citation	PMID:16697453	pubmed	16697453	create date:2006/05/16 | first author:Eckert MA
Title	URL	Description	Details	ShortDetails	Resource	Type	Identifiers	Db	EntrezUID	Properties
Interhemispheric communication involving multiple tasks: A study of children with dyslexia.	/pubmed/16690112	Sotozaki H, Parlow S.	Brain Lang. 2006 Jul;98(1):89-101. Epub 2006 May 11.	Brain Lang. 2006	PubMed	citation	PMID:16690112	pubmed	16690112	create date:2006/05/13 | first author:Sotozaki H
The effect of word length on lexical decision in dyslexic and normal reading children.	/pubmed/16690111	Martens VE, de Jong PF.	Brain Lang. 2006 Aug;98(2):140-9. Epub 2006 May 11.	Brain Lang. 2006	PubMed	citation	PMID:16690111	pubmed	16690111	create date:2006/05/13 | first author:Martens VE
Laterality in metaphor processing: lack of evidence from functional magnetic resonance imaging for the right hemisphere theory.	/pubmed/16677700	Rapp AM, Leube DT, Erb M, Grodd W, Kircher TT.	Brain Lang. 2007 Feb;100(2):142-9. Epub 2006 May 4.	Brain Lang. 2007	PubMed	citation	PMID:16677700	pubmed	16677700	create date:2006/05/09 | first author:Rapp AM
The role of structural prediction in rapid syntactic analysis.	/pubmed/16620944	Lau E, Stroud C, Plesch S, Phillips C.	Brain Lang. 2006 Jul;98(1):74-88. Epub 2006 Apr 18.	Brain Lang. 2006	PubMed	citation	PMID:16620944	pubmed	16620944	create date:2006/04/20 | first author:Lau E
A structural account of phonological paraphasias.	/pubmed/16615177	Berg T.	Brain Lang. 2006 Mar;96(3):331-56. Review.	Brain Lang. 2006	PubMed	citation	PMID:16615177	pubmed	16615177	create date:2006/04/15 | first author:Berg T
An acquired deficit of audiovisual speech processing.	/pubmed/16600357	Hamilton RH, Shenton JT, Coslett HB.	Brain Lang. 2006 Jul;98(1):66-73. Epub 2006 Apr 4.	Brain Lang. 2006	PubMed	citation	PMID:16600357	pubmed	16600357	create date:2006/04/08 | first author:Hamilton RH
A proposed regional hierarchy in recovery of post-stroke aphasia.	/pubmed/16564566	Heiss WD, Thiel A.	Brain Lang. 2006 Jul;98(1):118-23. Epub 2006 Mar 29. Review.	Brain Lang. 2006	PubMed	citation	PMID:16564566	pubmed	16564566	create date:2006/03/28 | first author:Heiss WD
The role of animacy and thematic relationships in processing active English sentences: evidence from event-related potentials.	/pubmed/16546247	Kuperberg GR, Kreher DA, Sitnikova T, Caplan DN, Holcomb PJ.	Brain Lang. 2007 Mar;100(3):223-37. Epub 2006 Mar 20.	Brain Lang. 2007	PubMed	citation	PMID:16546247	pubmed	16546247	create date:2006/03/21 | first author:Kuperberg GR
From the left to the right: How the brain compensates progressive loss of language function.	/pubmed/16519926	Thiel A, Habedank B, Herholz K, Kessler J, Winhuisen L, Haupt WF, Heiss WD.	Brain Lang. 2006 Jul;98(1):57-65. Epub 2006 Mar 7.	Brain Lang. 2006	PubMed	citation	PMID:16519926	pubmed	16519926	create date:2006/03/08 | first author:Thiel A
Clinical and anatomical correlates of apraxia of speech.	/pubmed/16516956	Ogar J, Willock S, Baldo J, Wilkins D, Ludy C, Dronkers N.	Brain Lang. 2006 Jun;97(3):343-50. Epub 2006 Mar 6.	Brain Lang. 2006	PubMed	citation	PMID:16516956	pubmed	16516956	create date:2006/03/07 | first author:Ogar J
Neuropragmatics: Extralinguistic pragmatic ability is better preserved in left-hemisphere-damaged patients than in right-hemisphere-damaged patients.	/pubmed/16500700	Cutica I, Bucciarelli M, Bara BG.	Brain Lang. 2006 Jul;98(1):12-25. Epub 2006 Feb 28.	Brain Lang. 2006	PubMed	citation	PMID:16500700	pubmed	16500700	create date:2006/02/28 | first author:Cutica I
Testing idiom comprehension in aphasic patients: the effects of task and idiom type.	/pubmed/16487581	Papagno C, Caporali A.	Brain Lang. 2007 Feb;100(2):208-20. Epub 2006 Feb 17.	Brain Lang. 2007	PubMed	citation	PMID:16487581	pubmed	16487581	create date:2006/02/21 | first author:Papagno C
Cortical memory mechanisms and language origins.	/pubmed/16481035	Aboitiz F, García RR, Bosman C, Brunetti E.	Brain Lang. 2006 Jul;98(1):40-56. Epub 2006 Feb 14. Review.	Brain Lang. 2006	PubMed	citation	PMID:16481035	pubmed	16481035	create date:2006/02/17 | first author:Aboitiz F
Simulating the pattern of right-hemisphere-damaged patients for the processing of the alternative metaphorical meanings of words: evidence in favor of a cognitive resources hypothesis.	/pubmed/16476586	Monetta L, Ouellet-Plamondon C, Joanette Y.	Brain Lang. 2006 Feb;96(2):171-7.	Brain Lang. 2006	PubMed	citation	PMID:16476586	pubmed	16476586	create date:2006/02/16 | first author:Monetta L
Temporal processing and context dependency of phoneme discrimination in patients with aphasia.	/pubmed/16460793	Fink M, Churan J, Wittmann M.	Brain Lang. 2006 Jul;98(1):1-11. Epub 2006 Feb 7.	Brain Lang. 2006	PubMed	citation	PMID:16460793	pubmed	16460793	create date:2006/02/08 | first author:Fink M
Prosodic processing by children: an fMRI study.	/pubmed/16460792	Plante E, Holland SK, Schmithorst VJ.	Brain Lang. 2006 Jun;97(3):332-42. Epub 2006 Feb 7.	Brain Lang. 2006	PubMed	citation	PMID:16460792	pubmed	16460792	create date:2006/02/08 | first author:Plante E
Effects of grammatical categories on children's visual language processing: Evidence from event-related brain potentials.	/pubmed/16460791	Weber-Fox C, Hart LJ, Spruill JE 3rd.	Brain Lang. 2006 Jul;98(1):26-39. Epub 2006 Feb 7.	Brain Lang. 2006	PubMed	citation	PMID:16460791	pubmed	16460791	create date:2006/02/08 | first author:Weber-Fox C
The relationship of neuronal activity within the sensori-motor region of the subthalamic nucleus to speech.	/pubmed/16445972	Watson P, Montgomery EB Jr.	Brain Lang. 2006 May;97(2):233-40. Epub 2006 Jan 30.	Brain Lang. 2006	PubMed	citation	PMID:16445972	pubmed	16445972	create date:2006/02/01 | first author:Watson P
Asymmetries for the visual expression and perception of speech.	/pubmed/16430950	Nicholls ME, Searle DA.	Brain Lang. 2006 Jun;97(3):322-31. Epub 2006 Jan 23.	Brain Lang. 2006	PubMed	citation	PMID:16430950	pubmed	16430950	create date:2006/01/25 | first author:Nicholls ME
Orthographic directionality and thematic role illustration in English and Arabic.	/pubmed/16430949	Altmann LJ, Saleem A, Kendall D, Heilman KM, Rothi LJ.	Brain Lang. 2006 Jun;97(3):306-16. Epub 2006 Jan 23.	Brain Lang. 2006	PubMed	citation	PMID:16430949	pubmed	16430949	create date:2006/01/25 | first author:Altmann LJ
Connectivity among semantic associates: an fMRI study of semantic priming.	/pubmed/16413049	Wible CG, Han SD, Spencer MH, Kubicki M, Niznikiewicz MH, Jolesz FA, McCarley RW, Nestor P.	Brain Lang. 2006 Jun;97(3):294-305. Epub 2006 Jan 18.	Brain Lang. 2006	PubMed	citation	PMID:16413049	pubmed	16413049	create date:2006/01/18 | first author:Wible CG
Big brown dog or brown big dog? An electrophysiological study of semantic constraints on prenominal adjective order.	/pubmed/16412501	Kemmerer D, Weber-Fox C, Price K, Zdanczyk C, Way H.	Brain Lang. 2007 Mar;100(3):238-56. Epub 2006 Jan 10.	Brain Lang. 2007	PubMed	citation	PMID:16412501	pubmed	16412501	create date:2006/01/18 | first author:Kemmerer D
Abstracts of the 43rd Annual Meeting of the Academy of Aphasia. Amsterdam, The Netherlands, 23-25 October 2005.	/pubmed/16392156	[No authors listed]	Brain Lang. 2005 Oct;95(1):8-252. No abstract available.	Brain Lang. 2005	PubMed	citation	PMID:16392156	pubmed	16392156	create date:2006/01/05
Stuttering and sensory gating: a study of acoustic startle prepulse inhibition.	/pubmed/16388843	Alm PA.	Brain Lang. 2006 Jun;97(3):317-21. Epub 2006 Jan 4.	Brain Lang. 2006	PubMed	citation	PMID:16388843	pubmed	16388843	create date:2006/01/04 | first author:Alm PA
Variable solutions to the same problem: aberrant practice effects in object naming by three aphasic patients.	/pubmed/16386289	Wingfield A, Brownell H, Hoyte KJ.	Brain Lang. 2006 Jun;97(3):351-6. Epub 2005 Dec 28.	Brain Lang. 2006	PubMed	citation	PMID:16386289	pubmed	16386289	create date:2006/01/03 | first author:Wingfield A
Semantic weight and verb retrieval in aphasia.	/pubmed/16359726	Barde LH, Schwartz MF, Boronat CB.	Brain Lang. 2006 Jun;97(3):266-78. Epub 2005 Dec 15.	Brain Lang. 2006	PubMed	citation	PMID:16359726	pubmed	16359726	create date:2005/12/20 | first author:Barde LH
Neural localization of semantic context effects in electromagnetic and hemodynamic studies.	/pubmed/16343606	Van Petten C, Luka BJ.	Brain Lang. 2006 Jun;97(3):279-93. Epub 2005 Dec 15. Review.	Brain Lang. 2006	PubMed	citation	PMID:16343606	pubmed	16343606	create date:2005/12/14 | first author:Van Petten C
The roles of sequencing and verbal working memory in sentence comprehension deficits in Parkinson's disease.	/pubmed/16332387	Hochstadt J, Nakano H, Lieberman P, Friedman J.	Brain Lang. 2006 Jun;97(3):243-57. Epub 2005 Dec 5.	Brain Lang. 2006	PubMed	citation	PMID:16332387	pubmed	16332387	create date:2005/12/08 | first author:Hochstadt J
Is poor frequency modulation detection linked to literacy problems? A comparison of specific reading disability and mild to moderate sensorineural hearing loss.	/pubmed/16330093	Halliday LF, Bishop DV.	Brain Lang. 2006 May;97(2):200-13. Epub 2005 Dec 2.	Brain Lang. 2006	PubMed	citation	PMID:16330093	pubmed	16330093	create date:2005/12/07 | first author:Halliday LF
Understanding metaphors: Is the right hemisphere uniquely involved?	/pubmed/16325253	Kacinik NA, Chiarello C.	Brain Lang. 2007 Feb;100(2):188-207. Epub 2005 Dec 1.	Brain Lang. 2007	PubMed	citation	PMID:16325253	pubmed	16325253	create date:2005/12/06 | first author:Kacinik NA
Neuropsychological evidence for word-meaning deafness" in a Spanish-speaking patient."	/pubmed/16325252	Plasencia PM, Dorado JI, Serrano Rodríguez JM, Sellán C.	Brain Lang. 2006 May;97(2):214-8. Epub 2005 Dec 1.	Brain Lang. 2006	PubMed	citation	PMID:16325252	pubmed	16325252	create date:2005/12/06 | first author:Plasencia PM
Category and letter fluency in semantic dementia, primary progressive aphasia, and Alzheimer's disease.	/pubmed/16325251	Marczinski CA, Kertesz A.	Brain Lang. 2006 Jun;97(3):258-65. Epub 2005 Dec 1.	Brain Lang. 2006	PubMed	citation	PMID:16325251	pubmed	16325251	create date:2005/12/06 | first author:Marczinski CA
Variability in perisylvian brain anatomy in healthy adults.	/pubmed/16300824	Knaus TA, Bollich AM, Corey DM, Lemen LC, Foundas AL.	Brain Lang. 2006 May;97(2):219-32. Epub 2005 Nov 21.	Brain Lang. 2006	PubMed	citation	PMID:16300824	pubmed	16300824	create date:2005/11/23 | first author:Knaus TA
Auditory backward masking deficits in children with reading disabilities.	/pubmed/16298671	Montgomery CR, Morris RD, Sevcik RA, Clarkson MG.	Brain Lang. 2005 Dec;95(3):450-6.	Brain Lang. 2005	PubMed	citation	PMID:16298671	pubmed	16298671	create date:2005/11/22 | first author:Montgomery CR
Evidence for dissociable neural mechanisms underlying inference generation in familiar and less-familiar scenarios.	/pubmed/16298670	Sundermeier BA, Virtue SM, Marsolek CJ, van den Broek P.	Brain Lang. 2005 Dec;95(3):402-13.	Brain Lang. 2005	PubMed	citation	PMID:16298670	pubmed	16298670	create date:2005/11/22 | first author:Sundermeier BA
Double-decision lexical tasks in thought-disordered schizophrenic patients: a path towards cognitive remediation?	/pubmed/16298669	Besche-Richard C, Passerieux C, Hardy-Baylé MC.	Brain Lang. 2005 Dec;95(3):395-401.	Brain Lang. 2005	PubMed	citation	PMID:16298669	pubmed	16298669	create date:2005/11/22 | first author:Besche-Richard C
The propositional structure of discourse in the two cerebral hemispheres.	/pubmed/16298668	Long DL, Baynes K, Prat CS.	Brain Lang. 2005 Dec;95(3):383-94. Epub 2005 Apr 22.	Brain Lang. 2005	PubMed	citation	PMID:16298668	pubmed	16298668	create date:2005/11/22 | first author:Long DL
Processing homonymy and polysemy: effects of sentential context and time-course following unilateral brain damage.	/pubmed/16298667	Klepousniotou E, Baum SR.	Brain Lang. 2005 Dec;95(3):365-82.	Brain Lang. 2005	PubMed	citation	PMID:16298667	pubmed	16298667	create date:2005/11/22 | first author:Klepousniotou E
Brain activation during the course of sentence comprehension.	/pubmed/16298427	Ikuta N, Sugiura M, Sassa Y, Watanabe J, Akitsuki Y, Iwata K, Miura N, Okamoto H, Watanabe Y, Sato S, Horie K, Matsue Y, Kawashima R.	Brain Lang. 2006 May;97(2):154-61. Epub 2005 Nov 18.	Brain Lang. 2006	PubMed	citation	PMID:16298427	pubmed	16298427	create date:2005/11/22 | first author:Ikuta N
Functional MRI of conventional and anomalous metaphors in Mandarin Chinese.	/pubmed/16298426	Ahrens K, Liu HL, Lee CY, Gong SP, Fang SY, Hsu YY.	Brain Lang. 2007 Feb;100(2):163-71. Epub 2005 Nov 18.	Brain Lang. 2007	PubMed	citation	PMID:16298426	pubmed	16298426	create date:2005/11/22 | first author:Ahrens K
Noun and verb processing in Greek-English bilingual individuals with anomic aphasia and the effect of instrumentality and verb-noun name relation.	/pubmed/16290262	Kambanaros M, van Steenbrugge W.	Brain Lang. 2006 May;97(2):162-77. Epub 2005 Nov 14.	Brain Lang. 2006	PubMed	citation	PMID:16290262	pubmed	16290262	create date:2005/11/18 | first author:Kambanaros M
An fMRI investigation of the neural correlates underlying the processing of novel metaphoric expressions.	/pubmed/16290261	Mashal N, Faust M, Hendler T, Jung-Beeman M.	Brain Lang. 2007 Feb;100(2):115-26. Epub 2005 Nov 14.	Brain Lang. 2007	PubMed	citation	PMID:16290261	pubmed	16290261	create date:2005/11/18 | first author:Mashal N
Observing the what and when of language production for different age groups by monitoring speakers' eye movements.	/pubmed/16290041	Griffin ZM, Spieler DH.	Brain Lang. 2006 Dec;99(3):272-88. Epub 2005 Nov 10. Review.	Brain Lang. 2006	PubMed	citation	PMID:16290041	pubmed	16290041	create date:2005/11/18 | first author:Griffin ZM
Impaired discourse gist and working memory in children after brain injury.	/pubmed/16288805	Chapman SB, Gamino JF, Cook LG, Hanten G, Li X, Levin HS.	Brain Lang. 2006 May;97(2):178-88. Epub 2005 Nov 8.	Brain Lang. 2006	PubMed	citation	PMID:16288805	pubmed	16288805	create date:2005/11/18 | first author:Chapman SB
New evidence for morphological errors in deep dyslexia.	/pubmed/16288804	Rastle K, Tyler LK, Marslen-Wilson W.	Brain Lang. 2006 May;97(2):189-99. Epub 2005 Nov 8.	Brain Lang. 2006	PubMed	citation	PMID:16288804	pubmed	16288804	create date:2005/11/18 | first author:Rastle K
Dysprosodic speech following basal ganglia insult: toward a conceptual framework for the study of the cerebral representation of prosody.	/pubmed/16271755	Van Lancker Sidtis D, Pachana N, Cummings JL, Sidtis JJ.	Brain Lang. 2006 May;97(2):135-53. Epub 2005 Nov 3.	Brain Lang. 2006	PubMed	citation	PMID:16271755	pubmed	16271755	create date:2005/11/08 | first author:Van Lancker Sidtis D
Reaction time and accuracy in individuals with aphasia during auditory vigilance tasks.	/pubmed/16246742	Laures JS.	Brain Lang. 2005 Nov;95(2):353-7.	Brain Lang. 2005	PubMed	citation	PMID:16246742	pubmed	16246742	create date:2005/10/26 | first author:Laures JS
Cerebral asymmetries in early orthographic and phonological reading processes: evidence from backward masking.	/pubmed/16246741	Halderman LK, Chiarello C.	Brain Lang. 2005 Nov;95(2):342-52.	Brain Lang. 2005	PubMed	citation	PMID:16246741	pubmed	16246741	create date:2005/10/26 | first author:Halderman LK
Contextual priming in semantic anomia: a case study.	/pubmed/16246740	Renvall K, Laine M, Martin N.	Brain Lang. 2005 Nov;95(2):327-41.	Brain Lang. 2005	PubMed	citation	PMID:16246740	pubmed	16246740	create date:2005/10/26 | first author:Renvall K
The processing of the right-sided accent mark in left neglect dyslexia.	/pubmed/16246739	Cubelli R, Beschin N.	Brain Lang. 2005 Nov;95(2):319-26.	Brain Lang. 2005	PubMed	citation	PMID:16246739	pubmed	16246739	create date:2005/10/26 | first author:Cubelli R
Title	URL	Description	Details	ShortDetails	Resource	Type	Identifiers	Db	EntrezUID	Properties
Reduced phonological similarity effects in patients with damage to the cerebellum.	/pubmed/16246738	Justus T, Ravizza SM, Fiez JA, Ivry RB.	Brain Lang. 2005 Nov;95(2):304-18.	Brain Lang. 2005	PubMed	citation	PMID:16246738	pubmed	16246738	create date:2005/10/26 | first author:Justus T
Grammatical category ambiguity in aphasia.	/pubmed/16246737	Goldberg E, Goldfarb R.	Brain Lang. 2005 Nov;95(2):293-303.	Brain Lang. 2005	PubMed	citation	PMID:16246737	pubmed	16246737	create date:2005/10/26 | first author:Goldberg E
Syllable structure and sonority in language inventory and aphasic neologisms.	/pubmed/16246736	Stenneken P, Bastiaanse R, Huber W, Jacobs AM.	Brain Lang. 2005 Nov;95(2):280-92.	Brain Lang. 2005	PubMed	citation	PMID:16246736	pubmed	16246736	create date:2005/10/26 | first author:Stenneken P
Impaired verb fluency: a sign of mild cognitive impairment.	/pubmed/16246735	Ostberg P, Fernaeus SE, Hellström K, Bogdanović N, Wahlund LO.	Brain Lang. 2005 Nov;95(2):273-9.	Brain Lang. 2005	PubMed	citation	PMID:16246735	pubmed	16246735	create date:2005/10/26 | first author:Ostberg P
Neural substrates for verbal working memory in deaf signers: fMRI study and lesion case report.	/pubmed/16246734	Buchsbaum B, Pickell B, Love T, Hatrak M, Bellugi U, Hickok G.	Brain Lang. 2005 Nov;95(2):265-72.	Brain Lang. 2005	PubMed	citation	PMID:16246734	pubmed	16246734	create date:2005/10/26 | first author:Buchsbaum B
Stem allomorphy in the Spanish mental lexicon: evidence from behavioral and ERP experiments.	/pubmed/16243387	Linares RE, Rodriguez-Fornells A, Clahsen H.	Brain Lang. 2006 Apr;97(1):110-20. Epub 2005 Oct 21.	Brain Lang. 2006	PubMed	citation	PMID:16243387	pubmed	16243387	create date:2005/10/26 | first author:Linares RE
Which variability?	/pubmed/16242765	Toraldo A, Luzzatti C.	Brain Lang. 2006 Feb;96(2):154-6; discussion 157-70. Epub 2005 Oct 20.	Brain Lang. 2006	PubMed	citation	PMID:16242765	pubmed	16242765	create date:2005/10/26 | first author:Toraldo A
Impairment of syntax and lexical semantics in a patient with bilateral paramedian thalamic infarction.	/pubmed/16226805	De Witte L, Wilssens I, Engelborghs S, De Deyn PP, Mariën P.	Brain Lang. 2006 Jan;96(1):69-77. Epub 2005 Oct 13.	Brain Lang. 2006	PubMed	citation	PMID:16226805	pubmed	16226805	create date:2005/10/18 | first author:De Witte L
A comparison of semantic and syntactic event related potentials generated by children and adults.	/pubmed/16226804	Atchley RA, Rice ML, Betz SK, Kwasny KM, Sereno JA, Jongman A.	Brain Lang. 2006 Dec;99(3):236-46. Epub 2005 Oct 13.	Brain Lang. 2006	PubMed	citation	PMID:16226804	pubmed	16226804	create date:2005/10/18 | first author:Atchley RA
The impact of Parkinson's disease on vocal-prosodic communication from the perspective of listeners.	/pubmed/16226803	Pell MD, Cheang HS, Leonard CL.	Brain Lang. 2006 May;97(2):123-34. Epub 2005 Oct 14.	Brain Lang. 2006	PubMed	citation	PMID:16226803	pubmed	16226803	create date:2005/10/18 | first author:Pell MD
Early experience of sex hormones as a predictor of reading, phonology, and auditory perception.	/pubmed/16203032	Beech JR, Beauvois MW.	Brain Lang. 2006 Jan;96(1):49-58. Epub 2005 Oct 3.	Brain Lang. 2006	PubMed	citation	PMID:16203032	pubmed	16203032	create date:2005/10/06 | first author:Beech JR
Hemispheric asymmetry and pun comprehension: when cowboys have sore calves.	/pubmed/16199084	Coulson S, Severens E.	Brain Lang. 2007 Feb;100(2):172-87. Epub 2005 Sep 30.	Brain Lang. 2007	PubMed	citation	PMID:16199084	pubmed	16199084	create date:2005/10/04 | first author:Coulson S
Spoken word recognition in context: evidence from Chinese ERP analyses.	/pubmed/16194567	Liu Y, Shu H, Wei J.	Brain Lang. 2006 Jan;96(1):37-48. Epub 2005 Sep 27.	Brain Lang. 2006	PubMed	citation	PMID:16194567	pubmed	16194567	create date:2005/10/01 | first author:Liu Y
Transposed-letter and laterality effects in lexical decision.	/pubmed/16183108	Perea M, Fraga I.	Brain Lang. 2006 Apr;97(1):102-9. Epub 2005 Sep 22.	Brain Lang. 2006	PubMed	citation	PMID:16183108	pubmed	16183108	create date:2005/09/27 | first author:Perea M
Large-scale neural network for sentence processing.	/pubmed/16168473	Cooke A, Grossman M, DeVita C, Gonzalez-Atavales J, Moore P, Chen W, Gee J, Detre J.	Brain Lang. 2006 Jan;96(1):14-36. Epub 2005 Sep 15.	Brain Lang. 2006	PubMed	citation	PMID:16168473	pubmed	16168473	create date:2005/09/20 | first author:Cooke A
Deriving meaning: Distinct neural mechanisms for metaphoric, literal, and non-meaningful sentences.	/pubmed/16165201	Stringaris AK, Medford NC, Giampietro V, Brammer MJ, David AS.	Brain Lang. 2007 Feb;100(2):150-62. Epub 2005 Sep 13.	Brain Lang. 2007	PubMed	citation	PMID:16165201	pubmed	16165201	create date:2005/09/17 | first author:Stringaris AK
Is Blank" a suitable neutral prime for event-related potential experiments?"	/pubmed/16165200	Dien J, Franklin MS, May CJ.	Brain Lang. 2006 Apr;97(1):91-101. Epub 2005 Sep 12.	Brain Lang. 2006	PubMed	citation	PMID:16165200	pubmed	16165200	create date:2005/09/17 | first author:Dien J
The association of macro- and microstructure of the corpus callosum and language lateralisation.	/pubmed/16157367	Westerhausen R, Kreuder F, Dos Santos Sequeira S, Walter C, Woerner W, Wittling RA, Schweiger E, Wittling W.	Brain Lang. 2006 Apr;97(1):80-90. Epub 2005 Sep 12.	Brain Lang. 2006	PubMed	citation	PMID:16157367	pubmed	16157367	create date:2005/09/15 | first author:Westerhausen R
Self-referential tags in the discourse of people with Alzheimer's disease.	/pubmed/16146646	Asp E, Song X, Rockwood K.	Brain Lang. 2006 Apr;97(1):41-52. Epub 2005 Sep 15.	Brain Lang. 2006	PubMed	citation	PMID:16146646	pubmed	16146646	create date:2005/09/09 | first author:Asp E
Drawing: its contribution to naming in aphasia.	/pubmed/16129481	Farias D, Davis C, Harrington G.	Brain Lang. 2006 Apr;97(1):53-63. Epub 2005 Aug 29.	Brain Lang. 2006	PubMed	citation	PMID:16129481	pubmed	16129481	create date:2005/09/01 | first author:Farias D
Comprehension of passives in Broca's aphasia.	/pubmed/16129480	Bastiaanse R, van Zonneveld R.	Brain Lang. 2006 Feb;96(2):135-42; discussion 157-70. Epub 2005 Aug 29.	Brain Lang. 2006	PubMed	citation	PMID:16129480	pubmed	16129480	create date:2005/09/01 | first author:Bastiaanse R
Implicit and explicit processing in deep dyslexia: Semantic blocking as a test for failure of inhibition in the phonological output lexicon.	/pubmed/16129479	Colangelo A, Buchanan L.	Brain Lang. 2006 Dec;99(3):258-71. Epub 2005 Aug 29.	Brain Lang. 2006	PubMed	citation	PMID:16129479	pubmed	16129479	create date:2005/09/01 | first author:Colangelo A
Word association in early Alzheimer's disease.	/pubmed/16122782	Gollan TH, Salmon DP, Paxton JL.	Brain Lang. 2006 Dec;99(3):289-303. Epub 2005 Aug 24.	Brain Lang. 2006	PubMed	citation	PMID:16122782	pubmed	16122782	create date:2005/08/27 | first author:Gollan TH
Effects of nonlinguistic auditory variations on lexical processing in Broca's aphasics.	/pubmed/16115672	Kittredge A, Davis L, Blumstein SE.	Brain Lang. 2006 Apr;97(1):25-40. Epub 2005 Aug 22.	Brain Lang. 2006	PubMed	citation	PMID:16115672	pubmed	16115672	create date:2005/08/24 | first author:Kittredge A
A new empirical angle on the variability debate: quantitative neurosyntactic analyses of a large data set from Broca's aphasia.	/pubmed/16115671	Drai D, Grodzinsky Y.	Brain Lang. 2006 Feb;96(2):117-28. Epub 2005 Aug 22.	Brain Lang. 2006	PubMed	citation	PMID:16115671	pubmed	16115671	create date:2005/08/24 | first author:Drai D
Auditory temporal information processing in preschool children at family risk for dyslexia: relations with phonological abilities and developing literacy skills.	/pubmed/16112723	Boets B, Wouters J, van Wieringen A, Ghesquière P.	Brain Lang. 2006 Apr;97(1):64-79. Epub 2005 Aug 19.	Brain Lang. 2006	PubMed	citation	PMID:16112723	pubmed	16112723	create date:2005/08/23 | first author:Boets B
The preservation of verb subcategory knowledge in a spoken language comprehension deficit.	/pubmed/16111742	Allen MD.	Brain Lang. 2005 Nov;95(2):255-64. Epub 2005 Aug 19.	Brain Lang. 2005	PubMed	citation	PMID:16111742	pubmed	16111742	create date:2005/08/23 | first author:Allen MD
Quantitative neurosyntactic analyses: the final word?	/pubmed/16102803	De Bleser R, Schwarz W, Burchert F.	Brain Lang. 2006 Feb;96(2):143-6; discussion 157-70. Epub 2005 Aug 15. No abstract available.	Brain Lang. 2006	PubMed	citation	PMID:16102803	pubmed	16102803	create date:2005/08/17 | first author:De Bleser R
Effects of dialect on merger perception: ERP and behavioral correlates.	/pubmed/16099494	Conrey B, Potts GF, Niedzielski NA.	Brain Lang. 2005 Dec;95(3):435-49. Epub 2005 Aug 15.	Brain Lang. 2005	PubMed	citation	PMID:16099494	pubmed	16099494	create date:2005/08/16 | first author:Conrey B
Priming nouns and verbs: differential influences of semantic and grammatical cues in the two cerebral hemispheres.	/pubmed/16099493	Arambel SR, Chiarello C.	Brain Lang. 2006 Apr;97(1):12-24. Epub 2005 Aug 15.	Brain Lang. 2006	PubMed	citation	PMID:16099493	pubmed	16099493	create date:2005/08/16 | first author:Arambel SR
Lexical competition effects in aphasia: deactivation of lexical candidates in spoken word processing.	/pubmed/16099025	Janse E.	Brain Lang. 2006 Apr;97(1):1-11. Epub 2005 Aug 11.	Brain Lang. 2006	PubMed	citation	PMID:16099025	pubmed	16099025	create date:2005/08/16 | first author:Janse E
The effects of multiple script priming on word recognition by the two cerebral hemispheres: Implications for discourse processing.	/pubmed/16099024	Faust M, Barak O, Chiarello C.	Brain Lang. 2006 Dec;99(3):247-57. Epub 2005 Aug 11.	Brain Lang. 2006	PubMed	citation	PMID:16099024	pubmed	16099024	create date:2005/08/16 | first author:Faust M
When phonology fails: orthographic neighbourhood effects in dyslexia.	/pubmed/16099023	Lavidor M, Johnston R, Snowling MJ.	Brain Lang. 2006 Mar;96(3):318-29. Epub 2005 Aug 11.	Brain Lang. 2006	PubMed	citation	PMID:16099023	pubmed	16099023	create date:2005/08/16 | first author:Lavidor M
Differential prefrontal-temporal neural correlates of semantic processing in children.	/pubmed/16098571	Blumenfeld HK, Booth JR, Burman DD.	Brain Lang. 2006 Dec;99(3):226-35. Epub 2005 Aug 10.	Brain Lang. 2006	PubMed	citation	PMID:16098571	pubmed	16098571	create date:2005/08/16 | first author:Blumenfeld HK
Speech motor programming in hypokinetic and ataxic dysarthria.	/pubmed/16098382	Spencer KA, Rogers MA.	Brain Lang. 2005 Sep;94(3):347-66.	Brain Lang. 2005	PubMed	citation	PMID:16098382	pubmed	16098382	create date:2005/08/16 | first author:Spencer KA
Understanding text after severe closed-head injury: assessing inferences and memory operations with a think-aloud procedure.	/pubmed/16098381	Schmitter-Edgecombe M, Bales JW.	Brain Lang. 2005 Sep;94(3):331-46.	Brain Lang. 2005	PubMed	citation	PMID:16098381	pubmed	16098381	create date:2005/08/16 | first author:Schmitter-Edgecombe M
Serial order and consonant-vowel structure in a graphemic output buffer model.	/pubmed/16098380	Glasspool DW, Houghton G.	Brain Lang. 2005 Sep;94(3):304-30.	Brain Lang. 2005	PubMed	citation	PMID:16098380	pubmed	16098380	create date:2005/08/16 | first author:Glasspool DW
Past tense formation and comprehension of passive sentences in Parkinson's disease: evidence from Greek.	/pubmed/16098379	Terzi A, Papapetropoulos S, Kouvelas ED.	Brain Lang. 2005 Sep;94(3):297-303.	Brain Lang. 2005	PubMed	citation	PMID:16098379	pubmed	16098379	create date:2005/08/16 | first author:Terzi A
Symbol-string sensitivity and adult performance in lexical decision.	/pubmed/16098378	Pammer K, Lavis R, Cooper C, Hansen PC, Cornelissen PL.	Brain Lang. 2005 Sep;94(3):278-96.	Brain Lang. 2005	PubMed	citation	PMID:16098378	pubmed	16098378	create date:2005/08/16 | first author:Pammer K
Repetitive transcranial magnetic stimulation may induce language switching in bilingual patients.	/pubmed/16098377	Holtzheimer P, Fawaz W, Wilson C, Avery D.	Brain Lang. 2005 Sep;94(3):274-7.	Brain Lang. 2005	PubMed	citation	PMID:16098377	pubmed	16098377	create date:2005/08/16 | first author:Holtzheimer P
Speech and non-speech processing in people with specific language impairment: a behavioural and electrophysiological study.	/pubmed/16098376	McArthur GM, Bishop DV.	Brain Lang. 2005 Sep;94(3):260-73.	Brain Lang. 2005	PubMed	citation	PMID:16098376	pubmed	16098376	create date:2005/08/16 | first author:McArthur GM
Agrammatic sentence production: is verb second impaired in Dutch?	/pubmed/16087224	Kok P, Kolk H, Haverkort M.	Brain Lang. 2006 Mar;96(3):243-54. Epub 2005 Aug 8.	Brain Lang. 2006	PubMed	citation	PMID:16087224	pubmed	16087224	create date:2005/08/10 | first author:Kok P
Reference assignment: using language breakdown to choose between theoretical approaches.	/pubmed/16085300	Ruigendijk E, Vasić N, Avrutin S.	Brain Lang. 2006 Mar;96(3):302-17. Epub 2005 Aug 8.	Brain Lang. 2006	PubMed	citation	PMID:16085300	pubmed	16085300	create date:2005/08/09 | first author:Ruigendijk E
From intersubject variability in clinical syndromes to anatomical variability.	/pubmed/16085299	Amunts K, Willmes K.	Brain Lang. 2006 Feb;96(2):147-50; discussion 157-70. Epub 2005 Aug 8. No abstract available.	Brain Lang. 2006	PubMed	citation	PMID:16085299	pubmed	16085299	create date:2005/08/09 | first author:Amunts K
Comparison of hemispheric activation during mental word and rhyme generation using transcranial Doppler sonography.	/pubmed/16084579	Krach S, Hartje W.	Brain Lang. 2006 Mar;96(3):269-79. Epub 2005 Aug 9.	Brain Lang. 2006	PubMed	citation	PMID:16084579	pubmed	16084579	create date:2005/08/09 | first author:Krach S
Comparing language lateralization determined by dichotic listening and fMRI activation in frontal and temporal lobes in children with epilepsy.	/pubmed/16083954	Fernandes MA, Smith ML, Logan W, Crawley A, McAndrews MP.	Brain Lang. 2006 Jan;96(1):106-14. Epub 2005 Aug 3.	Brain Lang. 2006	PubMed	citation	PMID:16083954	pubmed	16083954	create date:2005/08/09 | first author:Fernandes MA
EEG theta and gamma responses to semantic violations in online sentence processing.	/pubmed/16083953	Hald LA, Bastiaansen MC, Hagoort P.	Brain Lang. 2006 Jan;96(1):90-105. Epub 2005 Aug 3.	Brain Lang. 2006	PubMed	citation	PMID:16083953	pubmed	16083953	create date:2005/08/09 | first author:Hald LA
Effects of syntactic features on sentence-picture matching in Broca's aphasics: a reply to Drai and Grodzinksy (2005).	/pubmed/16054680	Caplan D, DeDe G, Brownell H.	Brain Lang. 2006 Feb;96(2):129-34; discussion 157-70. Epub 2005 Jul 28.	Brain Lang. 2006	PubMed	citation	PMID:16054680	pubmed	16054680	create date:2005/08/02 | first author:Caplan D
Do differences in brain activation challenge universal theories of dyslexia?	/pubmed/16040110	Ziegler JC.	Brain Lang. 2006 Sep;98(3):341-3. Epub 2005 Jul 22.	Brain Lang. 2006	PubMed	citation	PMID:16040110	pubmed	16040110	create date:2005/07/26 | first author:Ziegler JC
Generalizations on variations in comprehension and production: a further source of variation and a possible account.	/pubmed/16040109	Friedmann N.	Brain Lang. 2006 Feb;96(2):151-3; discussion 157-70. Epub 2005 Jul 22. No abstract available.	Brain Lang. 2006	PubMed	citation	PMID:16040109	pubmed	16040109	create date:2005/07/26 | first author:Friedmann N
Title	URL	Description	Details	ShortDetails	Resource	Type	Identifiers	Db	EntrezUID	Properties
Neural modeling and imaging of the cortical interactions underlying syllable production.	/pubmed/16040108	Guenther FH, Ghosh SS, Tourville JA.	Brain Lang. 2006 Mar;96(3):280-301. Epub 2005 Jul 22.	Brain Lang. 2006	PubMed	citation	PMID:16040108	pubmed	16040108	create date:2005/07/26 | first author:Guenther FH
Diagnosis and repair of negative polarity constructions in the light of symbolic resonance analysis.	/pubmed/15975647	Drenhaus H, Beim Graben P, Saddy D, Frisch S.	Brain Lang. 2006 Mar;96(3):255-68. Epub 2005 Jun 21.	Brain Lang. 2006	PubMed	citation	PMID:15975647	pubmed	15975647	create date:2005/06/25 | first author:Drenhaus H
Event-related brain potentials elicited during word recognition by adult good and poor phonological decoders.	/pubmed/15963561	Martin FH, Kaine A, Kirby M.	Brain Lang. 2006 Jan;96(1):1-13. Epub 2005 Jun 15.	Brain Lang. 2006	PubMed	citation	PMID:15963561	pubmed	15963561	create date:2005/06/21 | first author:Martin FH
Moving up from the segment: a comment on Aichert and Ziegler's syllable frequency and syllable structure in apraxia of speech, Brain and Language, 88, 148-159, 2004.	/pubmed/15936068	Varley R, Whiteside S, Windsor F, Fisher H.	Brain Lang. 2006 Feb;96(2):235-9. Epub 2005 Jun 3.	Brain Lang. 2006	PubMed	citation	PMID:15936068	pubmed	15936068	create date:2005/06/07 | first author:Varley R
Clause structure and verb movement in a Greek-English speaking bilingual patient with Broca's aphasia: evidence from adverb placement.	/pubmed/15935462	Alexiadou A, Stavrakaki S.	Brain Lang. 2006 Feb;96(2):207-20. Epub 2005 Jun 2.	Brain Lang. 2006	PubMed	citation	PMID:15935462	pubmed	15935462	create date:2005/06/07 | first author:Alexiadou A
Neural substrates of linguistic prosody: evidence from syntactic disambiguation in the productions of brain-damaged patients.	/pubmed/15922444	Shah AP, Baum SR, Dwivedi VD.	Brain Lang. 2006 Jan;96(1):78-89.	Brain Lang. 2006	PubMed	citation	PMID:15922444	pubmed	15922444	create date:2005/06/01 | first author:Shah AP
Narrative speech in aging: quantity, information content, and cohesion.	/pubmed/15913755	Juncos-Rabadán O, Pereiro AX, Rodríguez MS.	Brain Lang. 2005 Dec;95(3):423-34.	Brain Lang. 2005	PubMed	citation	PMID:15913755	pubmed	15913755	create date:2005/05/26 | first author:Juncos-Rabadán O
Cerebral mechanisms for understanding emotional prosody in speech.	/pubmed/15913754	Pell MD.	Brain Lang. 2006 Feb;96(2):221-34.	Brain Lang. 2006	PubMed	citation	PMID:15913754	pubmed	15913754	create date:2005/05/26 | first author:Pell MD
Concreteness effects in the processing of Chinese words.	/pubmed/15913753	Zhang Q, Guo CY, Ding JH, Wang ZY.	Brain Lang. 2006 Jan;96(1):59-68.	Brain Lang. 2006	PubMed	citation	PMID:15913753	pubmed	15913753	create date:2005/05/26 | first author:Zhang Q
Interpretation of pronouns in VP-ellipsis constructions in Dutch Broca's and Wernicke's aphasia.	/pubmed/15907995	Vasić N, Avrutin S, Ruigendijk E.	Brain Lang. 2006 Feb;96(2):191-206.	Brain Lang. 2006	PubMed	citation	PMID:15907995	pubmed	15907995	create date:2005/05/24 | first author:Vasić N
Speech perception and short-term memory deficits in persistent developmental speech disorder.	/pubmed/15896836	Kenney MK, Barac-Cikoja D, Finnegan K, Jeffries N, Ludlow CL.	Brain Lang. 2006 Feb;96(2):178-90.	Brain Lang. 2006	PubMed	citation	PMID:15896836	pubmed	15896836	create date:2005/05/18 | first author:Kenney MK
Testing comprehension abilities in users of British Sign Language following CVA.	/pubmed/15896396	Atkinson J, Marshall J, Woll B, Thacker A.	Brain Lang. 2005 Aug;94(2):233-48.	Brain Lang. 2005	PubMed	citation	PMID:15896396	pubmed	15896396	create date:2005/05/18 | first author:Atkinson J
Verb agreements during on-line sentence processing in Alzheimer's disease and frontotemporal dementia.	/pubmed/15896395	Price CC, Grossman M.	Brain Lang. 2005 Aug;94(2):217-32.	Brain Lang. 2005	PubMed	citation	PMID:15896395	pubmed	15896395	create date:2005/05/18 | first author:Price CC
An electrophysiological investigation of the effects of coreference on word repetition and synonymy.	/pubmed/15896394	Anderson JE, Holcomb PJ.	Brain Lang. 2005 Aug;94(2):200-16.	Brain Lang. 2005	PubMed	citation	PMID:15896394	pubmed	15896394	create date:2005/05/18 | first author:Anderson JE
Tense and Agreement dissociations in German agrammatic speakers: underspecification vs. hierarchy.	/pubmed/15896393	Burchert F, Swoboda-Moll M, Bleser RD.	Brain Lang. 2005 Aug;94(2):188-99.	Brain Lang. 2005	PubMed	citation	PMID:15896393	pubmed	15896393	create date:2005/05/18 | first author:Burchert F
Mental representation of prepositional compounds: evidence from Italian agrammatic patients.	/pubmed/15896392	Mondini S, Luzzatti C, Saletta P, Allamano N, Semenza C.	Brain Lang. 2005 Aug;94(2):178-87.	Brain Lang. 2005	PubMed	citation	PMID:15896392	pubmed	15896392	create date:2005/05/18 | first author:Mondini S
Identifying lesions on structural brain images--validation of the method and application to neuropsychological patients.	/pubmed/15896391	Stamatakis EA, Tyler LK.	Brain Lang. 2005 Aug;94(2):167-77.	Brain Lang. 2005	PubMed	citation	PMID:15896391	pubmed	15896391	create date:2005/05/18 | first author:Stamatakis EA
Syntactic development in children with hemispherectomy: the I-, D-, and C-systems.	/pubmed/15896390	Curtiss S, Schaeffer J.	Brain Lang. 2005 Aug;94(2):147-66.	Brain Lang. 2005	PubMed	citation	PMID:15896390	pubmed	15896390	create date:2005/05/18 | first author:Curtiss S
The role of sensory-motor information in object recognition: evidence from category-specific visual agnosia.	/pubmed/15896389	Wolk DA, Coslett HB, Glosser G.	Brain Lang. 2005 Aug;94(2):131-46.	Brain Lang. 2005	PubMed	citation	PMID:15896389	pubmed	15896389	create date:2005/05/18 | first author:Wolk DA
A structural account of phonological paraphasias.	/pubmed/15896388	Berg T.	Brain Lang. 2005 Jul;94(1):104-29. Review. Erratum in: Brain Lang. 2006 Mar;96(3):330. Corrected and republished in: Brain Lang. 2006 Mar;96(3):331-56.	Brain Lang. 2005	PubMed	citation	PMID:15896388	pubmed	15896388	create date:2005/05/18 | first author:Berg T
On the facilitatory effects of cognate words in bilingual speech production.	/pubmed/15896387	Costa A, Santesteban M, Caño A.	Brain Lang. 2005 Jul;94(1):94-103. Epub 2005 Jan 25. Review.	Brain Lang. 2005	PubMed	citation	PMID:15896387	pubmed	15896387	create date:2005/05/18 | first author:Costa A
Semantic processing of living and nonliving concepts across the cerebral hemispheres.	/pubmed/15896386	Pilgrim LK, Moss HE, Tyler LK.	Brain Lang. 2005 Jul;94(1):86-93. Epub 2005 Jan 28.	Brain Lang. 2005	PubMed	citation	PMID:15896386	pubmed	15896386	create date:2005/05/18 | first author:Pilgrim LK
Discrimination training of phonemic contrasts enhances phonological processing in mainstream school children.	/pubmed/15896385	Moore DR, Rosenberg JF, Coleman JS.	Brain Lang. 2005 Jul;94(1):72-85. Epub 2005 Jan 21.	Brain Lang. 2005	PubMed	citation	PMID:15896385	pubmed	15896385	create date:2005/05/18 | first author:Moore DR
Category-specific naming effect in non-brain-damaged individuals.	/pubmed/15896384	Coppens P, Frisinger D.	Brain Lang. 2005 Jul;94(1):61-71.	Brain Lang. 2005	PubMed	citation	PMID:15896384	pubmed	15896384	create date:2005/05/18 | first author:Coppens P
Fluent versus nonfluent primary progressive aphasia: a comparison of clinical and functional neuroimaging features.	/pubmed/15896383	Clark DG, Charuvastra A, Miller BL, Shapira JS, Mendez MF.	Brain Lang. 2005 Jul;94(1):54-60. Epub 2005 Jan 7.	Brain Lang. 2005	PubMed	citation	PMID:15896383	pubmed	15896383	create date:2005/05/18 | first author:Clark DG
Patterns of comprehension performance in agrammatic Broca's aphasia: a test of the Trace Deletion Hypothesis.	/pubmed/15896382	Caramazza A, Capasso R, Capitani E, Miceli G.	Brain Lang. 2005 Jul;94(1):43-53. Epub 2005 Jan 23.	Brain Lang. 2005	PubMed	citation	PMID:15896382	pubmed	15896382	create date:2005/05/18 | first author:Caramazza A
Detection of sound rise time by adults with dyslexia.	/pubmed/15896381	Hämäläinen J, Leppänen PH, Torppa M, Müller K, Lyytinen H.	Brain Lang. 2005 Jul;94(1):32-42. Epub 2005 Jan 23.	Brain Lang. 2005	PubMed	citation	PMID:15896381	pubmed	15896381	create date:2005/05/18 | first author:Hämäläinen J
The Boston Naming Test in Swedish: normative data.	/pubmed/15896380	Tallberg IM.	Brain Lang. 2005 Jul;94(1):19-31. Epub 2005 Jan 7.	Brain Lang. 2005	PubMed	citation	PMID:15896380	pubmed	15896380	create date:2005/05/18 | first author:Tallberg IM
The crucial role of tense for verb production.	/pubmed/15896379	Druks J, Carroll E.	Brain Lang. 2005 Jul;94(1):1-18. Epub 2005 Jan 11.	Brain Lang. 2005	PubMed	citation	PMID:15896379	pubmed	15896379	create date:2005/05/18 | first author:Druks J
Words in the brain's language: an experimental investigation.	/pubmed/15882897	Setola P, Reilly RG.	Brain Lang. 2005 Sep;94(3):251-9.	Brain Lang. 2005	PubMed	citation	PMID:15882897	pubmed	15882897	create date:2005/05/11 | first author:Setola P
Masked priming is abstract in the left and right visual fields.	/pubmed/15869790	Bowers JS, Turner EL.	Brain Lang. 2005 Dec;95(3):414-22.	Brain Lang. 2005	PubMed	citation	PMID:15869790	pubmed	15869790	create date:2005/05/05 | first author:Bowers JS
Word length effect in early reading and in developmental dyslexia.	/pubmed/15862860	Zoccolotti P, De Luca M, Di Pace E, Gasperini F, Judica A, Spinelli D.	Brain Lang. 2005 Jun;93(3):369-73. Epub 2004 Dec 8.	Brain Lang. 2005	PubMed	citation	PMID:15862860	pubmed	15862860	create date:2005/05/03 | first author:Zoccolotti P
Idiom comprehension deficits in relation to corpus callosum agenesis and hypoplasia in children with spina bifida meningomyelocele.	/pubmed/15862859	Huber-Okrainec J, Blaser SE, Dennis M.	Brain Lang. 2005 Jun;93(3):349-68. Epub 2005 Jan 28.	Brain Lang. 2005	PubMed	citation	PMID:15862859	pubmed	15862859	create date:2005/05/03 | first author:Huber-Okrainec J
Positive facial affect facilitates the identification of famous faces.	/pubmed/15862858	Gallegos DR, Tranel D.	Brain Lang. 2005 Jun;93(3):338-48. Epub 2005 Jan 11.	Brain Lang. 2005	PubMed	citation	PMID:15862858	pubmed	15862858	create date:2005/05/03 | first author:Gallegos DR
Hemispheric processing of anaphoric inferences: the activation of multiple antecedents.	/pubmed/15862857	Virtue S, van den Broek P.	Brain Lang. 2005 Jun;93(3):327-37. Epub 2004 Dec 15.	Brain Lang. 2005	PubMed	citation	PMID:15862857	pubmed	15862857	create date:2005/05/03 | first author:Virtue S
Unilateral brain damage effects on processing homonymous and polysemous words.	/pubmed/15862856	Klepousniotou E, Baum SR.	Brain Lang. 2005 Jun;93(3):308-26. Epub 2004 Dec 10.	Brain Lang. 2005	PubMed	citation	PMID:15862856	pubmed	15862856	create date:2005/05/03 | first author:Klepousniotou E
Repetition priming within and between the two cerebral hemispheres.	/pubmed/15862855	Weems SA, Zaidel E.	Brain Lang. 2005 Jun;93(3):298-307. Epub 2004 Dec 8.	Brain Lang. 2005	PubMed	citation	PMID:15862855	pubmed	15862855	create date:2005/05/03 | first author:Weems SA
Electrophysiological indices of brain activity to the" in discourse."	/pubmed/15862854	Shafer VL, Kessler KL, Schwartz RG, Morr ML, Kurtzberg D.	Brain Lang. 2005 Jun;93(3):277-97. Epub 2004 Dec 8.	Brain Lang. 2005	PubMed	citation	PMID:15862854	pubmed	15862854	create date:2005/05/03 | first author:Shafer VL
Spontaneous humor among right hemisphere stroke survivors.	/pubmed/15862853	Heath RL, Blonder LX.	Brain Lang. 2005 Jun;93(3):267-76. Epub 2004 Dec 7.	Brain Lang. 2005	PubMed	citation	PMID:15862853	pubmed	15862853	create date:2005/05/03 | first author:Heath RL
Impaired oral reading in two atypical dyslexics: a comparison with a computational lexical-analogy model.	/pubmed/15862852	Marchand Y, Friedman RB.	Brain Lang. 2005 Jun;93(3):255-66. Epub 2004 Dec 15.	Brain Lang. 2005	PubMed	citation	PMID:15862852	pubmed	15862852	create date:2005/05/03 | first author:Marchand Y
Cognitive neuroscience and the English past tense: comments on the paper by Ullman et al.	/pubmed/15781308	Embick D, Marantz A.	Brain Lang. 2005 May;93(2):243-7; discussion 248-52. No abstract available.	Brain Lang. 2005	PubMed	citation	PMID:15781308	pubmed	15781308	create date:2005/03/23 | first author:Embick D
Neural correlates of lexicon and grammar: evidence from the production, reading, and judgment of inflection in aphasia.	/pubmed/15781306	Ullman MT, Pancheva R, Love T, Yee E, Swinney D, Hickok G.	Brain Lang. 2005 May;93(2):185-238; discussion 239-42.	Brain Lang. 2005	PubMed	citation	PMID:15781306	pubmed	15781306	create date:2005/03/23 | first author:Ullman MT
The heterogeneity of picture-supported narratives in Alzheimer's disease.	/pubmed/15781305	Duong A, Giroux F, Tardif A, Ska B.	Brain Lang. 2005 May;93(2):173-84.	Brain Lang. 2005	PubMed	citation	PMID:15781305	pubmed	15781305	create date:2005/03/23 | first author:Duong A
Sequential processing in hemispheric word recognition: the impact of initial letter discriminability on the OUP naming effect.	/pubmed/15781304	Lindell AK, Nicholls ME, Kwantes PJ, Castles A.	Brain Lang. 2005 May;93(2):160-72.	Brain Lang. 2005	PubMed	citation	PMID:15781304	pubmed	15781304	create date:2005/03/23 | first author:Lindell AK
Evidence of a highly specific relationship between rapid automatic naming of digits and text-reading speed.	/pubmed/15781303	Savage R, Frederickson N.	Brain Lang. 2005 May;93(2):152-9.	Brain Lang. 2005	PubMed	citation	PMID:15781303	pubmed	15781303	create date:2005/03/23 | first author:Savage R
Conceptual information on objects' locations.	/pubmed/15781302	Borghi AM, Caramelli N, Setti A.	Brain Lang. 2005 May;93(2):140-51.	Brain Lang. 2005	PubMed	citation	PMID:15781302	pubmed	15781302	create date:2005/03/23 | first author:Borghi AM
Paralinguistic processing in children with callosal agenesis: emergence of neurolinguistic deficits.	/pubmed/15781301	Brown WS, Symingtion M, VanLancker-Sidtis D, Dietrich R, Paul LK.	Brain Lang. 2005 May;93(2):135-9.	Brain Lang. 2005	PubMed	citation	PMID:15781301	pubmed	15781301	create date:2005/03/23 | first author:Brown WS
Social cognition after head injury: sarcasm and theory of mind.	/pubmed/15781300	Channon S, Pellijeff A, Rule A.	Brain Lang. 2005 May;93(2):123-34.	Brain Lang. 2005	PubMed	citation	PMID:15781300	pubmed	15781300	create date:2005/03/23 | first author:Channon S
What underlies the neuropsychological pattern of irregular > regular past-tense verb production?	/pubmed/15766772	Lambon Ralph MA, Braber N, McClelland JL, Patterson K.	Brain Lang. 2005 Apr;93(1):106-19.	Brain Lang. 2005	PubMed	citation	PMID:15766772	pubmed	15766772	create date:2005/03/16 | first author:Lambon Ralph MA
Improved picture naming in chronic aphasia after TMS to part of right Broca's area: an open-protocol study.	/pubmed/15766771	Naeser MA, Martin PI, Nicholas M, Baker EH, Seekins H, Kobayashi M, Theoret H, Fregni F, Maria-Tormos J, Kurland J, Doron KW, Pascual-Leone A.	Brain Lang. 2005 Apr;93(1):95-105.	Brain Lang. 2005	PubMed	citation	PMID:15766771	pubmed	15766771	create date:2005/03/16 | first author:Naeser MA
Title	URL	Description	Details	ShortDetails	Resource	Type	Identifiers	Db	EntrezUID	Properties
Semantic feature knowledge and picture naming in dementia of Alzheimer's type: a new approach.	/pubmed/15766770	Garrard P, Lambon Ralph MA, Patterson K, Pratt KH, Hodges JR.	Brain Lang. 2005 Apr;93(1):79-94.	Brain Lang. 2005	PubMed	citation	PMID:15766770	pubmed	15766770	create date:2005/03/16 | first author:Garrard P
The role of lexical competition and acoustic-phonetic structure in lexical processing: evidence from normal subjects and aphasic patients.	/pubmed/15766769	Misiurski C, Blumstein SE, Rissman J, Berman D.	Brain Lang. 2005 Apr;93(1):64-78.	Brain Lang. 2005	PubMed	citation	PMID:15766769	pubmed	15766769	create date:2005/03/16 | first author:Misiurski C
Orthographic effects in the word substitutions of aphasic patients: an epidemic of right neglect dyslexia?	/pubmed/15766768	Berndt RS, Haendiges AN, Mitchum CC.	Brain Lang. 2005 Apr;93(1):55-63.	Brain Lang. 2005	PubMed	citation	PMID:15766768	pubmed	15766768	create date:2005/03/16 | first author:Berndt RS
The role played by the right hemisphere in the organization of complex textual structures.	/pubmed/15766767	Marini A, Carlomagno S, Caltagirone C, Nocentini U.	Brain Lang. 2005 Apr;93(1):46-54.	Brain Lang. 2005	PubMed	citation	PMID:15766767	pubmed	15766767	create date:2005/03/16 | first author:Marini A
Generating animal and tool names: an fMRI study of effective connectivity.	/pubmed/15766766	Vitali P, Abutalebi J, Tettamanti M, Rowe J, Scifo P, Fazio F, Cappa SF, Perani D.	Brain Lang. 2005 Apr;93(1):32-45.	Brain Lang. 2005	PubMed	citation	PMID:15766766	pubmed	15766766	create date:2005/03/16 | first author:Vitali P
An fMRI investigation of covertly and overtly produced mono- and multisyllabic words.	/pubmed/15766765	Shuster LI, Lemieux SK.	Brain Lang. 2005 Apr;93(1):20-31.	Brain Lang. 2005	PubMed	citation	PMID:15766765	pubmed	15766765	create date:2005/03/16 | first author:Shuster LI
Implicit sound symbolism in lexical access: evidence from an interference task.	/pubmed/15766764	Westbury C.	Brain Lang. 2005 Apr;93(1):10-9.	Brain Lang. 2005	PubMed	citation	PMID:15766764	pubmed	15766764	create date:2005/03/16 | first author:Westbury C
The difficulty of coercion: a response to de Almeida.	/pubmed/15766763	Pickering MJ, McElree B, Traxler MJ.	Brain Lang. 2005 Apr;93(1):1-9.	Brain Lang. 2005	PubMed	citation	PMID:15766763	pubmed	15766763	create date:2005/03/16 | first author:Pickering MJ
Higher-order activity beyond the word level: cortical dynamics of simple transitive sentence comprehension.	/pubmed/15721965	Martín-Loeches M, Casado P, Hinojosa JA, Carretié L, Muñoz F, Pozo MA.	Brain Lang. 2005 Mar;92(3):332-48.	Brain Lang. 2005	PubMed	citation	PMID:15721965	pubmed	15721965	create date:2005/02/22 | first author:Martín-Loeches M
Modulation of brain activity during phonological familiarization.	/pubmed/15721964	Majerus S, Van der Linden M, Collette F, Laureys S, Poncelet M, Degueldre C, Delfiore G, Luxen A, Salmon E.	Brain Lang. 2005 Mar;92(3):320-31.	Brain Lang. 2005	PubMed	citation	PMID:15721964	pubmed	15721964	create date:2005/02/22 | first author:Majerus S
Lexical retrieval constrained by sound structure: the role of the left inferior frontal gyrus.	/pubmed/15721963	Sharp DJ, Scott SK, Cutler A, Wise RJ.	Brain Lang. 2005 Mar;92(3):309-19.	Brain Lang. 2005	PubMed	citation	PMID:15721963	pubmed	15721963	create date:2005/02/22 | first author:Sharp DJ
Language in benign childhood epilepsy with centro-temporal spikes abbreviated form: rolandic epilepsy and language.	/pubmed/15721962	Monjauze C, Tuller L, Hommet C, Barthez MA, Khomsi A.	Brain Lang. 2005 Mar;92(3):300-8.	Brain Lang. 2005	PubMed	citation	PMID:15721962	pubmed	15721962	create date:2005/02/22 | first author:Monjauze C
Effects of noun-verb homonymy on the neural correlates of naming concrete entities and actions.	/pubmed/15721961	Tranel D, Martin C, Damasio H, Grabowski TJ, Hichwa R.	Brain Lang. 2005 Mar;92(3):288-99.	Brain Lang. 2005	PubMed	citation	PMID:15721961	pubmed	15721961	create date:2005/02/22 | first author:Tranel D
The relationship between phonological and morphological deficits in Broca's aphasia: further evidence from errors in verb inflection.	/pubmed/15721960	Braber N, Patterson K, Ellis K, Lambon Ralph MA.	Brain Lang. 2005 Mar;92(3):278-87.	Brain Lang. 2005	PubMed	citation	PMID:15721960	pubmed	15721960	create date:2005/02/22 | first author:Braber N
Language effects in magnitude comparison: small, but not irrelevant.	/pubmed/15721959	Nuerk HC, Weger U, Willmes K.	Brain Lang. 2005 Mar;92(3):262-77.	Brain Lang. 2005	PubMed	citation	PMID:15721959	pubmed	15721959	create date:2005/02/22 | first author:Nuerk HC
A critical boundary to the left-hemisphere advantage in visual-word processing.	/pubmed/15721958	Deason RG, Marsolek CJ.	Brain Lang. 2005 Mar;92(3):251-61.	Brain Lang. 2005	PubMed	citation	PMID:15721958	pubmed	15721958	create date:2005/02/22 | first author:Deason RG
Is problem solving dependent on language?	/pubmed/15721957	Baldo JV, Dronkers NF, Wilkins D, Ludy C, Raskin P, Kim J.	Brain Lang. 2005 Mar;92(3):240-50.	Brain Lang. 2005	PubMed	citation	PMID:15721957	pubmed	15721957	create date:2005/02/22 | first author:Baldo JV
Cerebral lateralization and general intelligence: gender differences in a transcranial Doppler study.	/pubmed/15721956	Njemanze PC.	Brain Lang. 2005 Mar;92(3):234-9.	Brain Lang. 2005	PubMed	citation	PMID:15721956	pubmed	15721956	create date:2005/02/22 | first author:Njemanze PC
Concrete spatial language: see what I mean?	/pubmed/15721955	Wallentin M, Ostergaard S, Lund TE, Ostergaard L, Roepstorff A.	Brain Lang. 2005 Mar;92(3):221-33.	Brain Lang. 2005	PubMed	citation	PMID:15721955	pubmed	15721955	create date:2005/02/22 | first author:Wallentin M
When macrocefalo (macrocephalous)" is read "minicervello (minibrain)": evidence from a single case study."	/pubmed/15629493	Nasti M, Marangolo P.	Brain Lang. 2005 Feb;92(2):212-8.	Brain Lang. 2005	PubMed	citation	PMID:15629493	pubmed	15629493	create date:2005/01/05 | first author:Nasti M
Standardization and norms for a Hebrew naming test.	/pubmed/15629492	Kavé G.	Brain Lang. 2005 Feb;92(2):204-11.	Brain Lang. 2005	PubMed	citation	PMID:15629492	pubmed	15629492	create date:2005/01/05 | first author:Kavé G
Process dissociation of sight vocabulary and phonetic decoding in reading: a new perspective on surface and phonological dyslexias.	/pubmed/15629491	McDougall P, Borowsky R, MacKinnon GE, Hymel S.	Brain Lang. 2005 Feb;92(2):185-203.	Brain Lang. 2005	PubMed	citation	PMID:15629491	pubmed	15629491	create date:2005/01/05 | first author:McDougall P
Processing of disyllabic compound words in Chinese aphasia: evidence for the processing limitations account.	/pubmed/15629490	Lee CL, Hung DL, Tse JK, Lee CY, Tsai JL, Tzeng OJ.	Brain Lang. 2005 Feb;92(2):168-84.	Brain Lang. 2005	PubMed	citation	PMID:15629490	pubmed	15629490	create date:2005/01/05 | first author:Lee CL
Incidence of dysarthria in children with cerebellar tumors: a prospective study.	/pubmed/15629489	Richter S, Schoch B, Ozimek A, Gorissen B, Hein-Kropp C, Kaiser O, Hövel M, Wieland R, Gizewski E, Ziegler W, Timmann D.	Brain Lang. 2005 Feb;92(2):153-67.	Brain Lang. 2005	PubMed	citation	PMID:15629489	pubmed	15629489	create date:2005/01/05 | first author:Richter S
Effects of syllable-frequency in lexical decision and naming: an eye-movement study.	/pubmed/15629488	Hutzler F, Conrad M, Jacobs AM.	Brain Lang. 2005 Feb;92(2):138-52.	Brain Lang. 2005	PubMed	citation	PMID:15629488	pubmed	15629488	create date:2005/01/05 | first author:Hutzler F
Word-category violations in patients with Broca's aphasia: an ERP study.	/pubmed/15629487	Wassenaar M, Hagoort P.	Brain Lang. 2005 Feb;92(2):117-37.	Brain Lang. 2005	PubMed	citation	PMID:15629487	pubmed	15629487	create date:2005/01/05 | first author:Wassenaar M
Analyzing aphasia data in a multidimensional symptom space.	/pubmed/15629486	Bates E, Saygin AP, Moineau S, Marangolo P, Pizzamiglio L.	Brain Lang. 2005 Feb;92(2):106-16.	Brain Lang. 2005	PubMed	citation	PMID:15629486	pubmed	15629486	create date:2005/01/05 | first author:Bates E
A mapping theory of agrammatic comprehension deficits.	/pubmed/15582038	O'Grady W, Lee M.	Brain Lang. 2005 Jan;92(1):91-100.	Brain Lang. 2005	PubMed	citation	PMID:15582038	pubmed	15582038	create date:2004/12/08 | first author:O'Grady W
Reversing spoken items--mind twisting not tongue twisting.	/pubmed/15582037	Rudner M, Rönnberg J, Hugdahl K.	Brain Lang. 2005 Jan;92(1):78-90.	Brain Lang. 2005	PubMed	citation	PMID:15582037	pubmed	15582037	create date:2004/12/08 | first author:Rudner M
Production of graphic symbol sentences by individuals with aphasia: efficacy of a computer-based augmentative and alternative communication intervention.	/pubmed/15582036	Koul R, Corwin M, Hayes S.	Brain Lang. 2005 Jan;92(1):58-77.	Brain Lang. 2005	PubMed	citation	PMID:15582036	pubmed	15582036	create date:2004/12/08 | first author:Koul R
Rapid serial naming: relations between different stimuli and neuropsychological factors.	/pubmed/15582035	Närhi V, Ahonen T, Aro M, Leppäsaari T, Korhonen TT, Tolvanen A, Lyytinen H.	Brain Lang. 2005 Jan;92(1):45-57.	Brain Lang. 2005	PubMed	citation	PMID:15582035	pubmed	15582035	create date:2004/12/08 | first author:Närhi V
Finiteness and verb-second in German agrammatism.	/pubmed/15582034	Wenzlaff M, Clahsen H.	Brain Lang. 2005 Jan;92(1):33-44.	Brain Lang. 2005	PubMed	citation	PMID:15582034	pubmed	15582034	create date:2004/12/08 | first author:Wenzlaff M
Speech-sound duration processing in a second language is specific to phonetic categories.	/pubmed/15582033	Nenonen S, Shestakova A, Huotilainen M, Näätänen R.	Brain Lang. 2005 Jan;92(1):26-32.	Brain Lang. 2005	PubMed	citation	PMID:15582033	pubmed	15582033	create date:2004/12/08 | first author:Nenonen S
Characteristics of auditory agnosia in a child with severe traumatic brain injury: a case report.	/pubmed/15582032	Hattiangadi N, Pillion JP, Slomine B, Christensen J, Trovato MK, Speedie LJ.	Brain Lang. 2005 Jan;92(1):12-25.	Brain Lang. 2005	PubMed	citation	PMID:15582032	pubmed	15582032	create date:2004/12/08 | first author:Hattiangadi N
Effects of intralaminar thalamic stimulation on language functions.	/pubmed/15582031	Bhatnagar SC, Mandybur GT.	Brain Lang. 2005 Jan;92(1):1-11.	Brain Lang. 2005	PubMed	citation	PMID:15582031	pubmed	15582031	create date:2004/12/08 | first author:Bhatnagar SC
Abstracts of the 42nd Annual Meeting of the Academy of Aphasia. October 17-19, 2004, Chicago, Illinois, USA.	/pubmed/15575083	[No authors listed]	Brain Lang. 2004 Oct;91(1):7-196. No abstract available.	Brain Lang. 2004	PubMed	citation	PMID:15575083	pubmed	15575083	create date:2004/12/04
The effect of script on poor readers' sensitivity to dynamic visual stimuli.	/pubmed/15533558	Kim J, Davis C, Burnham D, Luksaneeyanawin S.	Brain Lang. 2004 Dec;91(3):326-35.	Brain Lang. 2004	PubMed	citation	PMID:15533558	pubmed	15533558	create date:2004/11/10 | first author:Kim J
Dissociable patterns of brain activity during comprehension of rapid and syntactically complex speech: evidence from fMRI.	/pubmed/15533557	Peelle JE, McMillan C, Moore P, Grossman M, Wingfield A.	Brain Lang. 2004 Dec;91(3):315-25.	Brain Lang. 2004	PubMed	citation	PMID:15533557	pubmed	15533557	create date:2004/11/10 | first author:Peelle JE
Reading comprehension and understanding idiomatic expressions: a developmental study.	/pubmed/15533556	Levorato MC, Nesi B, Cacciari C.	Brain Lang. 2004 Dec;91(3):303-14.	Brain Lang. 2004	PubMed	citation	PMID:15533556	pubmed	15533556	create date:2004/11/10 | first author:Levorato MC
Cognitive and cognate-based treatments for bilingual aphasia: a case study.	/pubmed/15533555	Kohnert K.	Brain Lang. 2004 Dec;91(3):294-302.	Brain Lang. 2004	PubMed	citation	PMID:15533555	pubmed	15533555	create date:2004/11/10 | first author:Kohnert K
Evidence for separate tonal and segmental tiers in the lexical specification of words: a case study of a brain-damaged Chinese speaker.	/pubmed/15533554	Liang J, van Heuven VJ.	Brain Lang. 2004 Dec;91(3):282-93.	Brain Lang. 2004	PubMed	citation	PMID:15533554	pubmed	15533554	create date:2004/11/10 | first author:Liang J
Normative data for the Boston Naming Test in native Dutch-speaking Belgian children and the relation with intelligence.	/pubmed/15533553	Storms G, Saerens J, De Deyn PP.	Brain Lang. 2004 Dec;91(3):274-81.	Brain Lang. 2004	PubMed	citation	PMID:15533553	pubmed	15533553	create date:2004/11/10 | first author:Storms G
Limitations of the dual-process-theory regarding the writing of words and non-words to dictation.	/pubmed/15533552	Tucha O, Trumpp C, Lange KW.	Brain Lang. 2004 Dec;91(3):267-73.	Brain Lang. 2004	PubMed	citation	PMID:15533552	pubmed	15533552	create date:2004/11/10 | first author:Tucha O
Orthographic neighborhood and concreteness effects in the lexical decision task.	/pubmed/15485714	Samson D, Pillon A.	Brain Lang. 2004 Nov;91(2):252-64.	Brain Lang. 2004	PubMed	citation	PMID:15485714	pubmed	15485714	create date:2004/10/16 | first author:Samson D
Functional MRI comparison between reading ideographic and phonographic scripts of one language.	/pubmed/15485713	Lee KM.	Brain Lang. 2004 Nov;91(2):245-51.	Brain Lang. 2004	PubMed	citation	PMID:15485713	pubmed	15485713	create date:2004/10/16 | first author:Lee KM
Use of phonological codes for Chinese characters: evidence from processing of parafoveal preview when reading sentences.	/pubmed/15485712	Tsai JL, Lee CY, Tzeng OJ, Hung DL, Yen NS.	Brain Lang. 2004 Nov;91(2):235-44.	Brain Lang. 2004	PubMed	citation	PMID:15485712	pubmed	15485712	create date:2004/10/16 | first author:Tsai JL
The role of functional and perceptual attributes: evidence from picture naming in dementia.	/pubmed/15485711	Harley TA, Grant F.	Brain Lang. 2004 Nov;91(2):223-34.	Brain Lang. 2004	PubMed	citation	PMID:15485711	pubmed	15485711	create date:2004/10/16 | first author:Harley TA
Regular and irregular morphology and its relationship with agrammatism: evidence from two Spanish-Catalan bilinguals.	/pubmed/15485710	de Diego Balaguer R, Costa A, Sebastián-Galles N, Juncadella M, Caramazza A.	Brain Lang. 2004 Nov;91(2):212-22.	Brain Lang. 2004	PubMed	citation	PMID:15485710	pubmed	15485710	create date:2004/10/16 | first author:de Diego Balaguer R
When only the right hemisphere is left: studies in language and communication.	/pubmed/15485709	Vanlancker-Sidtis D.	Brain Lang. 2004 Nov;91(2):199-211.	Brain Lang. 2004	PubMed	citation	PMID:15485709	pubmed	15485709	create date:2004/10/16 | first author:Vanlancker-Sidtis D
Processing polarity items: contrastive licensing costs.	/pubmed/15172566	Saddy D, Drenhaus H, Frisch S.	Brain Lang. 2004 Jul-Sep;90(1-3):495-502.	Brain Lang. 2004	PubMed	citation	PMID:15172566	pubmed	15172566	create date:2004/06/03 | first author:Saddy D
Title	URL	Description	Details	ShortDetails	Resource	Type	Identifiers	Db	EntrezUID	Properties
Level-ordering does not constrain children's ungrammatical compounds.	/pubmed/15172565	Nicoladis E, Murphy VA.	Brain Lang. 2004 Jul-Sep;90(1-3):487-94.	Brain Lang. 2004	PubMed	citation	PMID:15172565	pubmed	15172565	create date:2004/06/03 | first author:Nicoladis E
Effect of relation availability on the interpretation and access of familiar noun-noun compounds.	/pubmed/15172564	Gagné CL, Spalding TL.	Brain Lang. 2004 Jul-Sep;90(1-3):478-86.	Brain Lang. 2004	PubMed	citation	PMID:15172564	pubmed	15172564	create date:2004/06/03 | first author:Gagné CL
The mental representation of verb-noun compounds in Italian: evidence from a multiple single-case study in aphasia.	/pubmed/15172563	Mondini S, Luzzatti C, Zonca G, Pistarini C, Semenza C.	Brain Lang. 2004 Jul-Sep;90(1-3):470-7.	Brain Lang. 2004	PubMed	citation	PMID:15172563	pubmed	15172563	create date:2004/06/03 | first author:Mondini S
Form-priming effects in nonword naming.	/pubmed/15172562	Horemans I, Schiller NO.	Brain Lang. 2004 Jul-Sep;90(1-3):465-9.	Brain Lang. 2004	PubMed	citation	PMID:15172562	pubmed	15172562	create date:2004/06/03 | first author:Horemans I
What mice trap" tells us about the mental lexicon."	/pubmed/15172561	Buck-Gengler CJ, Menn L, Healy AF.	Brain Lang. 2004 Jul-Sep;90(1-3):453-64.	Brain Lang. 2004	PubMed	citation	PMID:15172561	pubmed	15172561	create date:2004/06/03 | first author:Buck-Gengler CJ
When orthographic neighbors fail to facilitate.	/pubmed/15172560	Janack T, Pastizzo MJ, Beth Feldman L.	Brain Lang. 2004 Jul-Sep;90(1-3):441-52.	Brain Lang. 2004	PubMed	citation	PMID:15172560	pubmed	15172560	create date:2004/06/03 | first author:Janack T
Naming analog clocks conceptually facilitates naming digital clocks.	/pubmed/15172559	Meeuwissen M, Roelofs A, Levelt WJ.	Brain Lang. 2004 Jul-Sep;90(1-3):434-40.	Brain Lang. 2004	PubMed	citation	PMID:15172559	pubmed	15172559	create date:2004/06/03 | first author:Meeuwissen M
Psycholinguistic evidence for the underspecification of morphosyntactic features.	/pubmed/15172558	Penke M, Janssen U, Eisenbeiss S.	Brain Lang. 2004 Jul-Sep;90(1-3):423-33.	Brain Lang. 2004	PubMed	citation	PMID:15172558	pubmed	15172558	create date:2004/06/03 | first author:Penke M
Neighbourhood effects on error rates in speech production.	/pubmed/15172557	Stemberger JP.	Brain Lang. 2004 Jul-Sep;90(1-3):413-22.	Brain Lang. 2004	PubMed	citation	PMID:15172557	pubmed	15172557	create date:2004/06/03 | first author:Stemberger JP
Phonological underspecification and mapping mechanisms in the speech recognition lexicon.	/pubmed/15172556	Wheeldon L, Waksler R.	Brain Lang. 2004 Jul-Sep;90(1-3):401-12.	Brain Lang. 2004	PubMed	citation	PMID:15172556	pubmed	15172556	create date:2004/06/03 | first author:Wheeldon L
Naming pseudowords in Spanish: effects of syllable frequency.	/pubmed/15172555	Carreiras M, Perea M.	Brain Lang. 2004 Jul-Sep;90(1-3):393-400.	Brain Lang. 2004	PubMed	citation	PMID:15172555	pubmed	15172555	create date:2004/06/03 | first author:Carreiras M
Distinctive phonological features differ in relevance for both spoken and written word recognition.	/pubmed/15172554	Ernestus M, Mak WM.	Brain Lang. 2004 Jul-Sep;90(1-3):378-92.	Brain Lang. 2004	PubMed	citation	PMID:15172554	pubmed	15172554	create date:2004/06/03 | first author:Ernestus M
Sublexical and morphological information in speech processing.	/pubmed/15172553	Zwitserlood P.	Brain Lang. 2004 Jul-Sep;90(1-3):368-77.	Brain Lang. 2004	PubMed	citation	PMID:15172553	pubmed	15172553	create date:2004/06/03 | first author:Zwitserlood P
The elusive nature of early phonological priming effects: are there individual differences?	/pubmed/15172552	Holyk GG, Pexman PM.	Brain Lang. 2004 Jul-Sep;90(1-3):353-67.	Brain Lang. 2004	PubMed	citation	PMID:15172552	pubmed	15172552	create date:2004/06/03 | first author:Holyk GG
Segmenting two-phoneme syllables: developmental differences in relation with early reading skills.	/pubmed/15172551	Geudens A, Sandra D, Van den Broeck W.	Brain Lang. 2004 Jul-Sep;90(1-3):338-52.	Brain Lang. 2004	PubMed	citation	PMID:15172551	pubmed	15172551	create date:2004/06/03 | first author:Geudens A
Semantic gender assignment regularities in German.	/pubmed/15172550	Schwichtenberg B, Schiller NO.	Brain Lang. 2004 Jul-Sep;90(1-3):326-37.	Brain Lang. 2004	PubMed	citation	PMID:15172550	pubmed	15172550	create date:2004/06/03 | first author:Schwichtenberg B
Stress regularity or consistency? Reading aloud Italian polysyllables with different stress patterns.	/pubmed/15172549	Burani C, Arduino LS.	Brain Lang. 2004 Jul-Sep;90(1-3):318-25.	Brain Lang. 2004	PubMed	citation	PMID:15172549	pubmed	15172549	create date:2004/06/03 | first author:Burani C
Monitoring syllable boundaries during speech production.	/pubmed/15172548	Jansma BM, Schiller NO.	Brain Lang. 2004 Jul-Sep;90(1-3):311-7.	Brain Lang. 2004	PubMed	citation	PMID:15172548	pubmed	15172548	create date:2004/06/03 | first author:Jansma BM
Phonological codes are assembled before word fixation: evidence from boundary paradigm in sentence reading.	/pubmed/15172547	Miellet S, Sparrow L.	Brain Lang. 2004 Jul-Sep;90(1-3):299-310.	Brain Lang. 2004	PubMed	citation	PMID:15172547	pubmed	15172547	create date:2004/06/03 | first author:Miellet S
Do type and token effects reflect different mechanisms? Connectionist modeling of Dutch past-tense formation and final devoicing.	/pubmed/15172546	Moscoso del Prado Martín F, Ernestus M, Harald Baayen R.	Brain Lang. 2004 Jul-Sep;90(1-3):287-98.	Brain Lang. 2004	PubMed	citation	PMID:15172546	pubmed	15172546	create date:2004/06/03 | first author:Moscoso del Prado Martín F
Category size effects revisited: frequency and masked priming effects in semantic categorization.	/pubmed/15172545	Forster KI.	Brain Lang. 2004 Jul-Sep;90(1-3):276-86.	Brain Lang. 2004	PubMed	citation	PMID:15172545	pubmed	15172545	create date:2004/06/03 | first author:Forster KI
Processing of mass/count information in Alzheimer's disease and mild cognitive impairment.	/pubmed/15172544	Taler V, Jarema G.	Brain Lang. 2004 Jul-Sep;90(1-3):262-75.	Brain Lang. 2004	PubMed	citation	PMID:15172544	pubmed	15172544	create date:2004/06/03 | first author:Taler V
The effect of context on the processing of type-shifting verbs.	/pubmed/15172543	de Almeida RG.	Brain Lang. 2004 Jul-Sep;90(1-3):249-61.	Brain Lang. 2004	PubMed	citation	PMID:15172543	pubmed	15172543	create date:2004/06/03 | first author:de Almeida RG
Semantic category effect and emotional valence in female university students.	/pubmed/15172542	Brousseau G, Buchanan L.	Brain Lang. 2004 Jul-Sep;90(1-3):241-8.	Brain Lang. 2004	PubMed	citation	PMID:15172542	pubmed	15172542	create date:2004/06/03 | first author:Brousseau G
Stress priming in picture naming: an SOA study.	/pubmed/15172541	Schiller NO, Fikkert P, Levelt CC.	Brain Lang. 2004 Jul-Sep;90(1-3):231-40.	Brain Lang. 2004	PubMed	citation	PMID:15172541	pubmed	15172541	create date:2004/06/03 | first author:Schiller NO
The role of specificity in the lexical encoding of participants.	/pubmed/15172540	Conklin K, Koenig JP, Mauner G.	Brain Lang. 2004 Jul-Sep;90(1-3):221-30.	Brain Lang. 2004	PubMed	citation	PMID:15172540	pubmed	15172540	create date:2004/06/03 | first author:Conklin K
Investigating the interplay between semantic and phonological distractor effects in picture naming.	/pubmed/15172539	Melinger A, Abdel Rahman R.	Brain Lang. 2004 Jul-Sep;90(1-3):213-20.	Brain Lang. 2004	PubMed	citation	PMID:15172539	pubmed	15172539	create date:2004/06/03 | first author:Melinger A
The impact of semantic transparency of morphologically complex words on picture naming.	/pubmed/15172538	Dohmes P, Zwitserlood P, Bölte J.	Brain Lang. 2004 Jul-Sep;90(1-3):203-12.	Brain Lang. 2004	PubMed	citation	PMID:15172538	pubmed	15172538	create date:2004/06/03 | first author:Dohmes P
Broca's aphasia, verbs and the mental lexicon.	/pubmed/15172537	Bastiaanse R, van Zonneveld R.	Brain Lang. 2004 Jul-Sep;90(1-3):198-202.	Brain Lang. 2004	PubMed	citation	PMID:15172537	pubmed	15172537	create date:2004/06/03 | first author:Bastiaanse R
Morphological units in the Arabic mental lexicon: evidence from an individual with deep dyslexia.	/pubmed/15172536	Idrissi A, Kehayia E.	Brain Lang. 2004 Jul-Sep;90(1-3):183-97.	Brain Lang. 2004	PubMed	citation	PMID:15172536	pubmed	15172536	create date:2004/06/03 | first author:Idrissi A
Does a theory of language need a grammar? Evidence from Hebrew root structure.	/pubmed/15172535	Berent I, Vaknin V, Shimron J.	Brain Lang. 2004 Jul-Sep;90(1-3):170-82.	Brain Lang. 2004	PubMed	citation	PMID:15172535	pubmed	15172535	create date:2004/06/03 | first author:Berent I
The word frequency effect in picture naming: contrasting two hypotheses using homonym pictures.	/pubmed/15172534	Shatzman KB, Schiller NO.	Brain Lang. 2004 Jul-Sep;90(1-3):160-9.	Brain Lang. 2004	PubMed	citation	PMID:15172534	pubmed	15172534	create date:2004/06/03 | first author:Shatzman KB
Speculation about behavior, brain damage, and self-organization: the other way to herd a cat.	/pubmed/15172533	Colangelo A, Holden JG, Buchanan L, Van Orden GC.	Brain Lang. 2004 Jul-Sep;90(1-3):151-9.	Brain Lang. 2004	PubMed	citation	PMID:15172533	pubmed	15172533	create date:2004/06/03 | first author:Colangelo A
The role of configurational asymmetry in the lexical access of prefixed verbs: evidence from French.	/pubmed/15172532	Tsapkini K, Jarema G, Di Sciullo AM.	Brain Lang. 2004 Jul-Sep;90(1-3):143-50.	Brain Lang. 2004	PubMed	citation	PMID:15172532	pubmed	15172532	create date:2004/06/03 | first author:Tsapkini K
Regularity and/or consistency in the production of the past participle?	/pubmed/15172531	Colombo L, Laudanna A, De Martino M, Brivio C.	Brain Lang. 2004 Jul-Sep;90(1-3):128-42.	Brain Lang. 2004	PubMed	citation	PMID:15172531	pubmed	15172531	create date:2004/06/03 | first author:Colombo L
Processing reduced word forms: the suffix restoration effect.	/pubmed/15172530	Kemps R, Ernestus M, Schreuder R, Baayen H.	Brain Lang. 2004 Jul-Sep;90(1-3):117-27.	Brain Lang. 2004	PubMed	citation	PMID:15172530	pubmed	15172530	create date:2004/06/03 | first author:Kemps R
Allomorphic variation in Arabic: implications for lexical processing and representation.	/pubmed/15172529	Boudelaa S, Marslen-Wilson WD.	Brain Lang. 2004 Jul-Sep;90(1-3):106-16.	Brain Lang. 2004	PubMed	citation	PMID:15172529	pubmed	15172529	create date:2004/06/03 | first author:Boudelaa S
Representation of grammatical properties of Italian verbs in the mental lexicon.	/pubmed/15172528	Laudanna A, Gazzellini S, De Martino M.	Brain Lang. 2004 Jul-Sep;90(1-3):95-105.	Brain Lang. 2004	PubMed	citation	PMID:15172528	pubmed	15172528	create date:2004/06/03 | first author:Laudanna A
The precise time course of lexical activation: MEG measurements of the effects of frequency, probability, and density in lexical decision.	/pubmed/15172527	Stockall L, Stringfellow A, Marantz A.	Brain Lang. 2004 Jul-Sep;90(1-3):88-94.	Brain Lang. 2004	PubMed	citation	PMID:15172527	pubmed	15172527	create date:2004/06/03 | first author:Stockall L
Lexicality, morphological structure, and semantic transparency in the processing of German ver-verbs: The complementarity of on-line and off-line evidence.	/pubmed/15172526	Schirmeier MK, Derwing BL, Libben G.	Brain Lang. 2004 Jul-Sep;90(1-3):74-87.	Brain Lang. 2004	PubMed	citation	PMID:15172526	pubmed	15172526	create date:2004/06/03 | first author:Schirmeier MK
On the representation of Portuguese gender-inflected words in the mental lexicon.	/pubmed/15172525	Corrêa LM, Almeida DA, Porto RS.	Brain Lang. 2004 Jul-Sep;90(1-3):63-73.	Brain Lang. 2004	PubMed	citation	PMID:15172525	pubmed	15172525	create date:2004/06/03 | first author:Corrêa LM
What does rapid automatized naming measure? A new RAN task compared to naming and lexical decision.	/pubmed/15172524	Wile TL, Borowsky R.	Brain Lang. 2004 Jul-Sep;90(1-3):47-62.	Brain Lang. 2004	PubMed	citation	PMID:15172524	pubmed	15172524	create date:2004/06/03 | first author:Wile TL
FMRI of two measures of phonological processing in visual word recognition: ecological validity matters.	/pubmed/15172523	Owen WJ, Borowsky R, Sarty GE.	Brain Lang. 2004 Jul-Sep;90(1-3):40-6.	Brain Lang. 2004	PubMed	citation	PMID:15172523	pubmed	15172523	create date:2004/06/03 | first author:Owen WJ
Morphological processing: a comparison between free and bound stem facilitation.	/pubmed/15172522	Pastizzo MJ, Feldman LB.	Brain Lang. 2004 Jul-Sep;90(1-3):31-9.	Brain Lang. 2004	PubMed	citation	PMID:15172522	pubmed	15172522	create date:2004/06/03 | first author:Pastizzo MJ
What do graded effects of semantic transparency reveal about morphological processing?	/pubmed/15172521	Feldman LB, Soltano EG, Pastizzo MJ, Francis SE.	Brain Lang. 2004 Jul-Sep;90(1-3):17-30.	Brain Lang. 2004	PubMed	citation	PMID:15172521	pubmed	15172521	create date:2004/06/03 | first author:Feldman LB
The processing of morpheme-like units in monomorphemic words.	/pubmed/15172520	Taft M, Kougious P.	Brain Lang. 2004 Jul-Sep;90(1-3):9-16.	Brain Lang. 2004	PubMed	citation	PMID:15172520	pubmed	15172520	create date:2004/06/03 | first author:Taft M
Conceptions and questions concerning morphological processing.	/pubmed/15172519	Libben G, Jarema G.	Brain Lang. 2004 Jul-Sep;90(1-3):2-8. Review.	Brain Lang. 2004	PubMed	citation	PMID:15172519	pubmed	15172519	create date:2004/06/03 | first author:Libben G
Learning new names for new objects: cortical effects as measured by magnetoencephalography.	/pubmed/15120553	Cornelissen K, Laine M, Renvall K, Saarinen T, Martin N, Salmelin R.	Brain Lang. 2004 Jun;89(3):617-22.	Brain Lang. 2004	PubMed	citation	PMID:15120553	pubmed	15120553	create date:2004/05/04 | first author:Cornelissen K
Regularity re-revisited: modality matters.	/pubmed/15120552	Tsapkini K, Jarema G, Kehayia E.	Brain Lang. 2004 Jun;89(3):611-6.	Brain Lang. 2004	PubMed	citation	PMID:15120552	pubmed	15120552	create date:2004/05/04 | first author:Tsapkini K
Symbol-string sensitivity and children's reading.	/pubmed/15120551	Pammer K, Lavis R, Hansen P, Cornelissen PL.	Brain Lang. 2004 Jun;89(3):601-10.	Brain Lang. 2004	PubMed	citation	PMID:15120551	pubmed	15120551	create date:2004/05/04 | first author:Pammer K
Title	URL	Description	Details	ShortDetails	Resource	Type	Identifiers	Db	EntrezUID	Properties
Perception of words and non-words in the upper and lower visual fields.	/pubmed/15120550	Darker IT, Jordan TR.	Brain Lang. 2004 Jun;89(3):593-600.	Brain Lang. 2004	PubMed	citation	PMID:15120550	pubmed	15120550	create date:2004/05/04 | first author:Darker IT
Gapping: Electrophysiological evidence for immediate processing of missing" verbs in sentence comprehension."	/pubmed/15120549	Kaan E, Wijnen F, Swaab TY.	Brain Lang. 2004 Jun;89(3):584-92.	Brain Lang. 2004	PubMed	citation	PMID:15120549	pubmed	15120549	create date:2004/05/04 | first author:Kaan E
Action verbal fluency normative data for the elderly.	/pubmed/15120548	Piatt AL, Fields JA, Paolo AM, Tröster AI.	Brain Lang. 2004 Jun;89(3):580-3.	Brain Lang. 2004	PubMed	citation	PMID:15120548	pubmed	15120548	create date:2004/05/04 | first author:Piatt AL
Is word perception in a second language more vulnerable than in one's native language? Evidence from brain potentials in a dual task setting.	/pubmed/15120547	Hohlfeld A, Mierke K, Sommer W.	Brain Lang. 2004 Jun;89(3):569-79.	Brain Lang. 2004	PubMed	citation	PMID:15120547	pubmed	15120547	create date:2004/05/04 | first author:Hohlfeld A
Hemispheric specialization and independence for word recognition: a comparison of three computational models.	/pubmed/15120546	Weems SA, Reggia JA.	Brain Lang. 2004 Jun;89(3):554-68.	Brain Lang. 2004	PubMed	citation	PMID:15120546	pubmed	15120546	create date:2004/05/04 | first author:Weems SA
Auditory repetition priming is impaired in pure alexic patients.	/pubmed/15120545	Swick D, Miller KM, Larsen J.	Brain Lang. 2004 Jun;89(3):543-53.	Brain Lang. 2004	PubMed	citation	PMID:15120545	pubmed	15120545	create date:2004/05/04 | first author:Swick D
A high-field functional MRI study of quadri-lingual subjects.	/pubmed/15120544	Briellmann RS, Saling MM, Connell AB, Waites AB, Abbott DF, Jackson GD.	Brain Lang. 2004 Jun;89(3):531-42.	Brain Lang. 2004	PubMed	citation	PMID:15120544	pubmed	15120544	create date:2004/05/04 | first author:Briellmann RS
Variability in subcortical aphasia is due to variable sites of cortical hypoperfusion.	/pubmed/15120543	Hillis AE, Barker PB, Wityk RJ, Aldrich EM, Restrepo L, Breese EL, Work M.	Brain Lang. 2004 Jun;89(3):524-30.	Brain Lang. 2004	PubMed	citation	PMID:15120543	pubmed	15120543	create date:2004/05/04 | first author:Hillis AE
Referential cohesion and logical coherence of narration after closed head injury.	/pubmed/15120542	Davis GA, Coelho CA.	Brain Lang. 2004 Jun;89(3):508-23.	Brain Lang. 2004	PubMed	citation	PMID:15120542	pubmed	15120542	create date:2004/05/04 | first author:Davis GA
New phenomenon of abnormal auditory perception associated with emotional and head trauma: pathological confirmation by SPECT scan.	/pubmed/15120541	Stephane M, Hill T, Matthew E, Folstein M.	Brain Lang. 2004 Jun;89(3):503-7.	Brain Lang. 2004	PubMed	citation	PMID:15120541	pubmed	15120541	create date:2004/05/04 | first author:Stephane M
Degree of illiteracy and phonological and metaphonological skills in unschooled adults.	/pubmed/15120540	Loureiro Cde S, Braga LW, Souza Ldo N, Nunes Filho G, Queiroz E, Dellatolas G.	Brain Lang. 2004 Jun;89(3):499-502.	Brain Lang. 2004	PubMed	citation	PMID:15120540	pubmed	15120540	create date:2004/05/04 | first author:Loureiro Cde S
Semantic, lexical, and phonological influences on the production of verb inflections in agrammatic aphasia.	/pubmed/15120539	Faroqi-Shah Y, Thompson CK.	Brain Lang. 2004 Jun;89(3):484-98.	Brain Lang. 2004	PubMed	citation	PMID:15120539	pubmed	15120539	create date:2004/05/04 | first author:Faroqi-Shah Y
Measurements of auditory-verbal STM span in aphasia: effects of item, task, and lexical impairment.	/pubmed/15120538	Martin N, Ayala J.	Brain Lang. 2004 Jun;89(3):464-83.	Brain Lang. 2004	PubMed	citation	PMID:15120538	pubmed	15120538	create date:2004/05/04 | first author:Martin N
Inference revision processing in adults with and without aphasia.	/pubmed/15120537	Wright HH, Newhoff M.	Brain Lang. 2004 Jun;89(3):450-63.	Brain Lang. 2004	PubMed	citation	PMID:15120537	pubmed	15120537	create date:2004/05/04 | first author:Wright HH
Neural responses to morphological, syntactic, and semantic properties of single words: an fMRI study.	/pubmed/15120536	Davis MH, Meunier F, Marslen-Wilson WD.	Brain Lang. 2004 Jun;89(3):439-49.	Brain Lang. 2004	PubMed	citation	PMID:15120536	pubmed	15120536	create date:2004/05/04 | first author:Davis MH
Can small lesions induce language reorganization as large lesions do?	/pubmed/15120535	Maestú F, Saldaña C, Amo C, González-Hidalgo M, Fernandez A, Fernandez S, Mata P, Papanicolaou A, Ortiz T.	Brain Lang. 2004 Jun;89(3):433-8.	Brain Lang. 2004	PubMed	citation	PMID:15120535	pubmed	15120535	create date:2004/05/04 | first author:Maestú F
Unitary vs multiple semantics: PET studies of word and picture processing.	/pubmed/15120534	Bright P, Moss H, Tyler LK.	Brain Lang. 2004 Jun;89(3):417-32.	Brain Lang. 2004	PubMed	citation	PMID:15120534	pubmed	15120534	create date:2004/05/04 | first author:Bright P
Affective aprosodia from a medial frontal stroke.	/pubmed/15120533	Heilman KM, Leon SA, Rosenbek JC.	Brain Lang. 2004 Jun;89(3):411-6.	Brain Lang. 2004	PubMed	citation	PMID:15120533	pubmed	15120533	create date:2004/05/04 | first author:Heilman KM
The processing of verbs and nouns in neural networks: insights from synthetic brain imaging.	/pubmed/15068924	Cangelosi A, Parisi D.	Brain Lang. 2004 May;89(2):401-8.	Brain Lang. 2004	PubMed	citation	PMID:15068924	pubmed	15068924	create date:2004/04/08 | first author:Cangelosi A
A new model of sensorimotor coupling in the development of speech.	/pubmed/15068923	Westermann G, Reck Miranda E.	Brain Lang. 2004 May;89(2):393-400.	Brain Lang. 2004	PubMed	citation	PMID:15068923	pubmed	15068923	create date:2004/04/08 | first author:Westermann G
Embodied meaning in a neural theory of language.	/pubmed/15068922	Feldman J, Narayanan S.	Brain Lang. 2004 May;89(2):385-92. No abstract available.	Brain Lang. 2004	PubMed	citation	PMID:15068922	pubmed	15068922	create date:2004/04/08 | first author:Feldman J
Brain network interactions in auditory, visual and linguistic processing.	/pubmed/15068921	Horwitz B, Braun AR.	Brain Lang. 2004 May;89(2):377-84.	Brain Lang. 2004	PubMed	citation	PMID:15068921	pubmed	15068921	create date:2004/04/08 | first author:Horwitz B
The mirror neuron system and action recognition.	/pubmed/15068920	Buccino G, Binkofski F, Riggio L.	Brain Lang. 2004 May;89(2):370-6. Review.	Brain Lang. 2004	PubMed	citation	PMID:15068920	pubmed	15068920	create date:2004/04/08 | first author:Buccino G
Motor functions of the Broca's region.	/pubmed/15068919	Binkofski F, Buccino G.	Brain Lang. 2004 May;89(2):362-9.	Brain Lang. 2004	PubMed	citation	PMID:15068919	pubmed	15068919	create date:2004/04/08 | first author:Binkofski F
The effects of motor neurone disease on language: further evidence.	/pubmed/15068918	Bak TH, Hodges JR.	Brain Lang. 2004 May;89(2):354-61.	Brain Lang. 2004	PubMed	citation	PMID:15068918	pubmed	15068918	create date:2004/04/08 | first author:Bak TH
Outstanding language competence and cytoarchitecture in Broca's speech region.	/pubmed/15068917	Amunts K, Schleicher A, Zilles K.	Brain Lang. 2004 May;89(2):346-53.	Brain Lang. 2004	PubMed	citation	PMID:15068917	pubmed	15068917	create date:2004/04/08 | first author:Amunts K
Where and how does grammatically geared processing take place-and why is Broca's area often involved. A coordinated fMRI/ERBP study of language processing.	/pubmed/15068916	Dogil G, Frese I, Haider H, Röhm D, Wokurek W.	Brain Lang. 2004 May;89(2):337-45.	Brain Lang. 2004	PubMed	citation	PMID:15068916	pubmed	15068916	create date:2004/04/08 | first author:Dogil G
Are nonlinguistic functions in Broca's area" prerequisites for language acquisition? FMRI findings from an ontogenetic viewpoint."	/pubmed/15068915	Müller RA, Basho S.	Brain Lang. 2004 May;89(2):329-36.	Brain Lang. 2004	PubMed	citation	PMID:15068915	pubmed	15068915	create date:2004/04/08 | first author:Müller RA
The contribution of the insula to motor aspects of speech production: a review and a hypothesis.	/pubmed/15068914	Ackermann H, Riecker A.	Brain Lang. 2004 May;89(2):320-8.	Brain Lang. 2004	PubMed	citation	PMID:15068914	pubmed	15068914	create date:2004/04/08 | first author:Ackermann H
Neural responses to the production and comprehension of syntax in identical utterances.	/pubmed/15068913	Indefrey P, Hellwig F, Herzog H, Seitz RJ, Hagoort P.	Brain Lang. 2004 May;89(2):312-9.	Brain Lang. 2004	PubMed	citation	PMID:15068913	pubmed	15068913	create date:2004/04/08 | first author:Indefrey P
On the neurobiological investigation of language understanding in context.	/pubmed/15068912	Small SL, Nusbaum HC.	Brain Lang. 2004 May;89(2):300-11.	Brain Lang. 2004	PubMed	citation	PMID:15068912	pubmed	15068912	create date:2004/04/08 | first author:Small SL
Activations of motor" and other non-language structures during sentence comprehension."	/pubmed/15068911	Stowe LA, Paans AM, Wijers AA, Zwarts F.	Brain Lang. 2004 May;89(2):290-9.	Brain Lang. 2004	PubMed	citation	PMID:15068911	pubmed	15068911	create date:2004/04/08 | first author:Stowe LA
Brain activity varies with modulation of dynamic pitch variance in sentence melody.	/pubmed/15068910	Meyer M, Steinhauer K, Alter K, Friederici AD, von Cramon DY.	Brain Lang. 2004 May;89(2):277-89.	Brain Lang. 2004	PubMed	citation	PMID:15068910	pubmed	15068910	create date:2004/04/08 | first author:Meyer M
Lateralization of auditory language functions: a dynamic dual pathway model.	/pubmed/15068909	Friederici AD, Alter K.	Brain Lang. 2004 May;89(2):267-76. Review.	Brain Lang. 2004	PubMed	citation	PMID:15068909	pubmed	15068909	create date:2004/04/08 | first author:Friederici AD
Neural correlates of bimodal speech and gesture comprehension.	/pubmed/15010257	Kelly SD, Kravitz C, Hopkins M.	Brain Lang. 2004 Apr;89(1):253-60.	Brain Lang. 2004	PubMed	citation	PMID:15010257	pubmed	15010257	create date:2004/03/11 | first author:Kelly SD
Speech rate as a sticky switch: a multiple lesion case analysis of mutism and hyperlalia.	/pubmed/15010256	Braun CM, Dumont M, Duval J, Hamel-Hébert I.	Brain Lang. 2004 Apr;89(1):243-52.	Brain Lang. 2004	PubMed	citation	PMID:15010256	pubmed	15010256	create date:2004/03/11 | first author:Braun CM
Eye movements of dyslexic children when reading in a regular orthography.	/pubmed/15010255	Hutzler F, Wimmer H.	Brain Lang. 2004 Apr;89(1):235-42.	Brain Lang. 2004	PubMed	citation	PMID:15010255	pubmed	15010255	create date:2004/03/11 | first author:Hutzler F
Idiom comprehension in aphasic patients.	/pubmed/15010254	Papagno C, Tabossi P, Colombo MR, Zampetti P.	Brain Lang. 2004 Apr;89(1):226-34.	Brain Lang. 2004	PubMed	citation	PMID:15010254	pubmed	15010254	create date:2004/03/11 | first author:Papagno C
Feature description and categorization of common objects after traumatic brain injury: the effects of a multi-trial paradigm.	/pubmed/15010253	Constantinidou F, Kreimer L.	Brain Lang. 2004 Apr;89(1):216-25.	Brain Lang. 2004	PubMed	citation	PMID:15010253	pubmed	15010253	create date:2004/03/11 | first author:Constantinidou F
Spared access to idiomatic and literal meanings: a single-case approach.	/pubmed/15010252	Hillert DG.	Brain Lang. 2004 Apr;89(1):207-15.	Brain Lang. 2004	PubMed	citation	PMID:15010252	pubmed	15010252	create date:2004/03/11 | first author:Hillert DG
Crossed Wernicke's aphasia: a case report.	/pubmed/15010251	Sheehy LM, Haines ME.	Brain Lang. 2004 Apr;89(1):203-6.	Brain Lang. 2004	PubMed	citation	PMID:15010251	pubmed	15010251	create date:2004/03/11 | first author:Sheehy LM
Verbal fluency output in children aged 7-16 as a function of the production criterion: qualitative analysis of clustering, switching processes, and semantic network exploitation.	/pubmed/15010250	Sauzéon H, Lestage P, Raboutet C, N'Kaoua B, Claverie B.	Brain Lang. 2004 Apr;89(1):192-202.	Brain Lang. 2004	PubMed	citation	PMID:15010250	pubmed	15010250	create date:2004/03/11 | first author:Sauzéon H
Word production deficits in schizophrenia.	/pubmed/15010249	Marvel CL, Schwartz BL, Isaacs KL.	Brain Lang. 2004 Apr;89(1):182-91.	Brain Lang. 2004	PubMed	citation	PMID:15010249	pubmed	15010249	create date:2004/03/11 | first author:Marvel CL
Do alternative names block young and older adults' retrieval of proper names?	/pubmed/15010248	Cross ES, Burke DM.	Brain Lang. 2004 Apr;89(1):174-81.	Brain Lang. 2004	PubMed	citation	PMID:15010248	pubmed	15010248	create date:2004/03/11 | first author:Cross ES
I'm sitting here feeling aphasic! A study of recurrent perseverative errors elicited in unimpaired speakers.	/pubmed/15010247	Moses MS, Nickels LA, Sheard C.	Brain Lang. 2004 Apr;89(1):157-73.	Brain Lang. 2004	PubMed	citation	PMID:15010247	pubmed	15010247	create date:2004/03/11 | first author:Moses MS
Comprehension of sentences with stylistic inversion by French aphasic patients.	/pubmed/15010246	Rigalleau F, Baudiffier V, Caplan D.	Brain Lang. 2004 Apr;89(1):142-56.	Brain Lang. 2004	PubMed	citation	PMID:15010246	pubmed	15010246	create date:2004/03/11 | first author:Rigalleau F
Investigating hemispheric specialization in a novel face-word Stroop task.	/pubmed/15010245	Anes MD, Kruer JL.	Brain Lang. 2004 Apr;89(1):136-41.	Brain Lang. 2004	PubMed	citation	PMID:15010245	pubmed	15010245	create date:2004/03/11 | first author:Anes MD
The relationship between perisylvian morphology and verbal short-term memory functioning in children with neurodevelopmental disorders.	/pubmed/15010244	Kibby MY, Kroese JM, Morgan AE, Hiemenz JR, Cohen MJ, Hynd GW.	Brain Lang. 2004 Apr;89(1):122-35.	Brain Lang. 2004	PubMed	citation	PMID:15010244	pubmed	15010244	create date:2004/03/11 | first author:Kibby MY
The time course for language acquisition in biologically distinct populations: evidence from deaf individuals.	/pubmed/15010243	Ross DS, Bever TG.	Brain Lang. 2004 Apr;89(1):115-21.	Brain Lang. 2004	PubMed	citation	PMID:15010243	pubmed	15010243	create date:2004/03/11 | first author:Ross DS
Category size effects in semantic and letter fluency in Alzheimer's patients.	/pubmed/15010242	Diaz M, Sailor K, Cheung D, Kuslansky G.	Brain Lang. 2004 Apr;89(1):108-14.	Brain Lang. 2004	PubMed	citation	PMID:15010242	pubmed	15010242	create date:2004/03/11 | first author:Diaz M
Title	URL	Description	Details	ShortDetails	Resource	Type	Identifiers	Db	EntrezUID	Properties
Word order and finiteness in Dutch and English Broca's and Wernicke's aphasia.	/pubmed/15010241	Bastiaanse R, Edwards S.	Brain Lang. 2004 Apr;89(1):91-107.	Brain Lang. 2004	PubMed	citation	PMID:15010241	pubmed	15010241	create date:2004/03/11 | first author:Bastiaanse R
Levels of processing with free and cued recall and unilateral temporal lobe epilepsy.	/pubmed/15010240	Lespinet-Najib V, N'Kaoua B, Sauzéon H, Bresson C, Rougier A, Claverie B.	Brain Lang. 2004 Apr;89(1):83-90.	Brain Lang. 2004	PubMed	citation	PMID:15010240	pubmed	15010240	create date:2004/03/11 | first author:Lespinet-Najib V
Semantic short-term memory and its role in sentence processing: a replication.	/pubmed/15010239	Martin RC, He T.	Brain Lang. 2004 Apr;89(1):76-82.	Brain Lang. 2004	PubMed	citation	PMID:15010239	pubmed	15010239	create date:2004/03/11 | first author:Martin RC
Bilingual corpus callosum variability.	/pubmed/15010238	Coggins PE 3rd, Kennedy TJ, Armstrong TA.	Brain Lang. 2004 Apr;89(1):69-75.	Brain Lang. 2004	PubMed	citation	PMID:15010238	pubmed	15010238	create date:2004/03/11 | first author:Coggins PE 3rd
Tense and agreement in German agrammatism.	/pubmed/15010237	Wenzlaff M, Clahsen H.	Brain Lang. 2004 Apr;89(1):57-68.	Brain Lang. 2004	PubMed	citation	PMID:15010237	pubmed	15010237	create date:2004/03/11 | first author:Wenzlaff M
Meaning construction and integration in children with hydrocephalus.	/pubmed/15010236	Barnes MA, Faulkner H, Wilkinson M, Dennis M.	Brain Lang. 2004 Apr;89(1):47-56.	Brain Lang. 2004	PubMed	citation	PMID:15010236	pubmed	15010236	create date:2004/03/11 | first author:Barnes MA
Physiological evidence that a masked unrelated intervening item disrupts semantic priming: implications for theories of semantic representation and retrieval models of semantic priming.	/pubmed/15010235	Deacon D, Grose-Fifer J, Hewitt S, Nagata M, Shelley-Tremblay J, Yang CM.	Brain Lang. 2004 Apr;89(1):38-46.	Brain Lang. 2004	PubMed	citation	PMID:15010235	pubmed	15010235	create date:2004/03/11 | first author:Deacon D
Motor-iconicity of sign language does not alter the neural systems underlying tool and action naming.	/pubmed/15010234	Emmorey K, Grabowski T, McCullough S, Damasio H, Ponto L, Hichwa R, Bellugi U.	Brain Lang. 2004 Apr;89(1):27-37.	Brain Lang. 2004	PubMed	citation	PMID:15010234	pubmed	15010234	create date:2004/03/11 | first author:Emmorey K
The fragile nature of the speech-perception deficit in dyslexia: natural vs synthetic speech.	/pubmed/15010233	Blomert L, Mitterer H.	Brain Lang. 2004 Apr;89(1):21-6.	Brain Lang. 2004	PubMed	citation	PMID:15010233	pubmed	15010233	create date:2004/03/11 | first author:Blomert L
Neural correlates of lexical and sublexical processes in reading.	/pubmed/15010232	Joubert S, Beauregard M, Walter N, Bourgouin P, Beaudoin G, Leroux JM, Karama S, Lecours AR.	Brain Lang. 2004 Apr;89(1):9-20.	Brain Lang. 2004	PubMed	citation	PMID:15010232	pubmed	15010232	create date:2004/03/11 | first author:Joubert S
Auditory comprehension: is multiple choice really good enough?	/pubmed/15010231	Breese EL, Hillis AE.	Brain Lang. 2004 Apr;89(1):3-8.	Brain Lang. 2004	PubMed	citation	PMID:15010231	pubmed	15010231	create date:2004/03/11 | first author:Breese EL
Length, formats, neighbours, hemispheres, and the processing of words presented laterally or at fixation.	/pubmed/14967218	Ellis AW.	Brain Lang. 2004 Mar;88(3):355-66. Review.	Brain Lang. 2004	PubMed	citation	PMID:14967218	pubmed	14967218	create date:2004/02/18 | first author:Ellis AW
Hemispheric asymmetries in the split-fovea model of semantic processing.	/pubmed/14967217	Monaghan P, Shillcock R, McDonald S.	Brain Lang. 2004 Mar;88(3):339-54.	Brain Lang. 2004	PubMed	citation	PMID:14967217	pubmed	14967217	create date:2004/02/18 | first author:Monaghan P
Magnetic stimulation studies of foveal representation.	/pubmed/14967216	Lavidor M, Walsh V.	Brain Lang. 2004 Mar;88(3):331-8. Review.	Brain Lang. 2004	PubMed	citation	PMID:14967216	pubmed	14967216	create date:2004/02/18 | first author:Lavidor M
Orthographic contributions to perceived word center.	/pubmed/14967215	Fischer MH.	Brain Lang. 2004 Mar;88(3):321-30.	Brain Lang. 2004	PubMed	citation	PMID:14967215	pubmed	14967215	create date:2004/02/18 | first author:Fischer MH
Evaluating a split processing model of visual word recognition: effects of orthographic neighborhood size.	/pubmed/14967214	Lavidor M, Hayes A, Shillcock R, Ellis AW.	Brain Lang. 2004 Mar;88(3):312-20.	Brain Lang. 2004	PubMed	citation	PMID:14967214	pubmed	14967214	create date:2004/02/18 | first author:Lavidor M
Reading habits, perceptual learning, and recognition of printed words.	/pubmed/14967213	Nazir TA, Ben-Boutayab N, Decoppet N, Deutsch A, Frost R.	Brain Lang. 2004 Mar;88(3):294-311.	Brain Lang. 2004	PubMed	citation	PMID:14967213	pubmed	14967213	create date:2004/02/18 | first author:Nazir TA
Hemisphere-specific effects in word recognition do not require hemisphere-specific modes of access.	/pubmed/14967212	Whitney C.	Brain Lang. 2004 Mar;88(3):279-93. Review.	Brain Lang. 2004	PubMed	citation	PMID:14967212	pubmed	14967212	create date:2004/02/18 | first author:Whitney C
A historical review of the representation of the visual field in primary visual cortex with special reference to the neural mechanisms underlying macular sparing.	/pubmed/14967211	Leff A.	Brain Lang. 2004 Mar;88(3):268-78. Review.	Brain Lang. 2004	PubMed	citation	PMID:14967211	pubmed	14967211	create date:2004/02/18 | first author:Leff A
The importance of interhemispheric transfer for foveal vision: a factor that has been overlooked in theories of visual word recognition and object perception.	/pubmed/14967210	Brysbaert M.	Brain Lang. 2004 Mar;88(3):259-67.	Brain Lang. 2004	PubMed	citation	PMID:14967210	pubmed	14967210	create date:2004/02/18 | first author:Brysbaert M
Plasticity and development.	/pubmed/14965546	Holland AL.	Brain Lang. 2004 Feb;88(2):254-5. No abstract available.	Brain Lang. 2004	PubMed	citation	PMID:14965546	pubmed	14965546	create date:2004/02/18 | first author:Holland AL
Explaining and interpreting deficits in language development across clinical groups: where do we go from here?	/pubmed/14965545	Bates EA.	Brain Lang. 2004 Feb;88(2):248-53. No abstract available.	Brain Lang. 2004	PubMed	citation	PMID:14965545	pubmed	14965545	create date:2004/02/18 | first author:Bates EA
Frog	where are you?" Narratives in children with specific language impairment	early focal brain injury	and Williams syndrome."	/pubmed/14965544	Reilly J, Losh M, Bellugi U, Wulfeck B.	Brain Lang. 2004 Feb;88(2):229-47.	Brain Lang. 2004	PubMed	citation	PMID:14965544	pubmed	14965544	create date:2004/02/18 | first author:Reilly J
Grammaticality sensitivity in children with early focal brain injury and children with specific language impairment.	/pubmed/14965543	Wulfeck B, Bates E, Krupa-Kwiatkowski M, Saltzman D.	Brain Lang. 2004 Feb;88(2):215-28.	Brain Lang. 2004	PubMed	citation	PMID:14965543	pubmed	14965543	create date:2004/02/18 | first author:Wulfeck B
Productive use of the English past tense in children with focal brain injury and specific language impairment.	/pubmed/14965542	Marchman VA, Saccuman C, Wulfeck B.	Brain Lang. 2004 Feb;88(2):202-14.	Brain Lang. 2004	PubMed	citation	PMID:14965542	pubmed	14965542	create date:2004/02/18 | first author:Marchman VA
The development of morphosyntactic ability in atypical populations: The acquisition of tag questions in children with early focal lesions and children with specific-language impairment.	/pubmed/14965541	Weckerly J, Wulfeck B, Reilly J.	Brain Lang. 2004 Feb;88(2):190-201.	Brain Lang. 2004	PubMed	citation	PMID:14965541	pubmed	14965541	create date:2004/02/18 | first author:Weckerly J
Mechanisms of verbal memory impairment in four neurodevelopmental disorders.	/pubmed/14965540	Nichols S, Jones W, Roman MJ, Wulfeck B, Delis DC, Reilly J, Bellugi U.	Brain Lang. 2004 Feb;88(2):180-9.	Brain Lang. 2004	PubMed	citation	PMID:14965540	pubmed	14965540	create date:2004/02/18 | first author:Nichols S
Language development in children at risk for language impairment: cross-population comparisons.	/pubmed/14965539	Thal DJ, Reilly J, Seibert L, Jeffries R, Fenson J.	Brain Lang. 2004 Feb;88(2):167-79.	Brain Lang. 2004	PubMed	citation	PMID:14965539	pubmed	14965539	create date:2004/02/18 | first author:Thal DJ
Issues in plasticity and development: Language in atypical children.	/pubmed/14965538	Reilly JS, Wulfeck BB.	Brain Lang. 2004 Feb;88(2):163-6. No abstract available.	Brain Lang. 2004	PubMed	citation	PMID:14965538	pubmed	14965538	create date:2004/02/18 | first author:Reilly JS
Syllable frequency and syllable structure in apraxia of speech.	/pubmed/14698739	Aichert I, Ziegler W.	Brain Lang. 2004 Jan;88(1):148-59.	Brain Lang. 2004	PubMed	citation	PMID:14698739	pubmed	14698739	create date:2003/12/31 | first author:Aichert I
When is all understood and done? The psychological reality of the recognition point.	/pubmed/14698738	Bölte J, Uhe M.	Brain Lang. 2004 Jan;88(1):133-47.	Brain Lang. 2004	PubMed	citation	PMID:14698738	pubmed	14698738	create date:2003/12/31 | first author:Bölte J
Reduction of left visual field lexical decision accuracy as a result of concurrent nonverbal auditory stimulation.	/pubmed/14698737	Van Strien JW.	Brain Lang. 2004 Jan;88(1):128-32.	Brain Lang. 2004	PubMed	citation	PMID:14698737	pubmed	14698737	create date:2003/12/31 | first author:Van Strien JW
The resolution and recovery of filler-gap dependencies in aphasia: evidence from on-line anomaly detection.	/pubmed/14698736	Dickey MW, Thompson CK.	Brain Lang. 2004 Jan;88(1):108-27.	Brain Lang. 2004	PubMed	citation	PMID:14698736	pubmed	14698736	create date:2003/12/31 | first author:Dickey MW
Deficits in thematic integration processes in Broca's and Wernicke's aphasia.	/pubmed/14698735	Nakano H, Blumstein SE.	Brain Lang. 2004 Jan;88(1):96-107.	Brain Lang. 2004	PubMed	citation	PMID:14698735	pubmed	14698735	create date:2003/12/31 | first author:Nakano H
Linguistic and neuropsychological deficits in crossed conduction aphasia. Report of three cases.	/pubmed/14698734	Bartha L, Mariën P, Poewe W, Benke T.	Brain Lang. 2004 Jan;88(1):83-95.	Brain Lang. 2004	PubMed	citation	PMID:14698734	pubmed	14698734	create date:2003/12/31 | first author:Bartha L
On the prevalence of magnocellular deficits in the visual system of non-dyslexic individuals.	/pubmed/14698733	Skoyles J, Skottun BC.	Brain Lang. 2004 Jan;88(1):79-82. Review.	Brain Lang. 2004	PubMed	citation	PMID:14698733	pubmed	14698733	create date:2003/12/31 | first author:Skoyles J
Recovery and predictors of language skills two years following pediatric traumatic brain injury.	/pubmed/14698732	Catroppa C, Anderson V.	Brain Lang. 2004 Jan;88(1):68-78.	Brain Lang. 2004	PubMed	citation	PMID:14698732	pubmed	14698732	create date:2003/12/31 | first author:Catroppa C
Pre-attentive auditory processing of lexicality.	/pubmed/14698731	Jacobsen T, Horváth J, Schröger E, Lattner S, Widmann A, Winkler I.	Brain Lang. 2004 Jan;88(1):54-67.	Brain Lang. 2004	PubMed	citation	PMID:14698731	pubmed	14698731	create date:2003/12/31 | first author:Jacobsen T
Sublexical processing in visual recognition of Chinese characters: evidence from repetition blindness for subcharacter components.	/pubmed/14698730	Yeh SL, Li JL.	Brain Lang. 2004 Jan;88(1):47-53.	Brain Lang. 2004	PubMed	citation	PMID:14698730	pubmed	14698730	create date:2003/12/31 | first author:Yeh SL
Electrophysiological evidence of automatic early semantic processing.	/pubmed/14698729	Hinojosa JA, Martín-Loeches M, Muñoz F, Casado P, Pozo MA.	Brain Lang. 2004 Jan;88(1):39-46.	Brain Lang. 2004	PubMed	citation	PMID:14698729	pubmed	14698729	create date:2003/12/31 | first author:Hinojosa JA
Phoneme perception in a neonate with a left sylvian infarct.	/pubmed/14698728	Dehaene-Lambertz G, Pena M, Christophe A, Landrieu P.	Brain Lang. 2004 Jan;88(1):26-38.	Brain Lang. 2004	PubMed	citation	PMID:14698728	pubmed	14698728	create date:2003/12/31 | first author:Dehaene-Lambertz G
Effect of intensive training on auditory processing and reading skills.	/pubmed/14698727	Agnew JA, Dorn C, Eden GF.	Brain Lang. 2004 Jan;88(1):21-5.	Brain Lang. 2004	PubMed	citation	PMID:14698727	pubmed	14698727	create date:2003/12/31 | first author:Agnew JA
Verb deficits in Alzheimer's disease and agrammatism: implications for lexical organization.	/pubmed/14698726	Kim M, Thompson CK.	Brain Lang. 2004 Jan;88(1):1-20.	Brain Lang. 2004	PubMed	citation	PMID:14698726	pubmed	14698726	create date:2003/12/31 | first author:Kim M
Educational level, socioeconomic status and aphasia research: a comment on Connor et al. (2001)--effect of socioeconomic status on aphasia severity and recovery.	/pubmed/14642547	Reis A, Petersson KM.	Brain Lang. 2003 Dec;87(3):449-52.	Brain Lang. 2003	PubMed	citation	PMID:14642547	pubmed	14642547	create date:2003/12/04 | first author:Reis A
The bilingual Loch Ness Monster raises its non-asymmetric head again-or, why bother with such cumbersome notions as validity and reliability? Comments on Evans et al. (2000).	/pubmed/14642546	Paradis M.	Brain Lang. 2003 Dec;87(3):441-8.	Brain Lang. 2003	PubMed	citation	PMID:14642546	pubmed	14642546	create date:2003/12/04 | first author:Paradis M
Word superiority, pseudoword superiority, and learning to read: a comparison of dyslexic and normal readers.	/pubmed/14642545	Grainger J, Bouttevin S, Truc C, Bastien M, Ziegler J.	Brain Lang. 2003 Dec;87(3):432-40.	Brain Lang. 2003	PubMed	citation	PMID:14642545	pubmed	14642545	create date:2003/12/04 | first author:Grainger J
Word frequency and laterality effects in lexical decision: right hemisphere mechanisms.	/pubmed/14642544	Voyer D.	Brain Lang. 2003 Dec;87(3):421-31.	Brain Lang. 2003	PubMed	citation	PMID:14642544	pubmed	14642544	create date:2003/12/04 | first author:Voyer D
Time course of brain activation during graphemic/phonologic processing in reading: an ERP study.	/pubmed/14642543	Proverbio AM, Zani A.	Brain Lang. 2003 Dec;87(3):412-20.	Brain Lang. 2003	PubMed	citation	PMID:14642543	pubmed	14642543	create date:2003/12/04 | first author:Proverbio AM
Pervasive influence of semantics in letter and category fluency: a multidimensional approach.	/pubmed/14642542	Schwartz S, Baldo J, Graves RE, Brugger P.	Brain Lang. 2003 Dec;87(3):400-11.	Brain Lang. 2003	PubMed	citation	PMID:14642542	pubmed	14642542	create date:2003/12/04 | first author:Schwartz S
Temporal parameters as cues to phrasal boundaries: a comparison of processing by left- and right-hemisphere brain-damaged individuals.	/pubmed/14642541	Aasland WA, Baum SR.	Brain Lang. 2003 Dec;87(3):385-99.	Brain Lang. 2003	PubMed	citation	PMID:14642541	pubmed	14642541	create date:2003/12/04 | first author:Aasland WA
Title	URL	Description	Details	ShortDetails	Resource	Type	Identifiers	Db	EntrezUID	Properties
Age constraints on first versus second language acquisition: evidence for linguistic plasticity and epigenesis.	/pubmed/14642540	Mayberry RI, Lock E.	Brain Lang. 2003 Dec;87(3):369-84.	Brain Lang. 2003	PubMed	citation	PMID:14642540	pubmed	14642540	create date:2003/12/04 | first author:Mayberry RI
The unification of mind: Integration of hemispheric semantic processing.	/pubmed/14642539	Hutchinson A, Whitman RD, Abeare C, Raiter J.	Brain Lang. 2003 Dec;87(3):361-8.	Brain Lang. 2003	PubMed	citation	PMID:14642539	pubmed	14642539	create date:2003/12/04 | first author:Hutchinson A
Slowly progressive pure dysgraphia with late apraxia of speech: a further variant of the focal cerebral degeneration.	/pubmed/14642538	Luzzi S, Piccirilli M.	Brain Lang. 2003 Dec;87(3):355-60.	Brain Lang. 2003	PubMed	citation	PMID:14642538	pubmed	14642538	create date:2003/12/04 | first author:Luzzi S
Storage and integration in the processing of filler-gap dependencies: an ERP study of topicalization and wh-movement in German.	/pubmed/14642537	Felser C, Clahsen H, Münte TF.	Brain Lang. 2003 Dec;87(3):345-54.	Brain Lang. 2003	PubMed	citation	PMID:14642537	pubmed	14642537	create date:2003/12/04 | first author:Felser C
Does morphology make the difference? Agrammatic sentence comprehension in German.	/pubmed/14585301	Burchert F, De Bleser R, Sonntag K.	Brain Lang. 2003 Nov;87(2):323-42.	Brain Lang. 2003	PubMed	citation	PMID:14585301	pubmed	14585301	create date:2003/10/31 | first author:Burchert F
Verb reading in developmental language impairment.	/pubmed/14585300	Royle P, Jarema G, Kehayia E.	Brain Lang. 2003 Nov;87(2):311-22.	Brain Lang. 2003	PubMed	citation	PMID:14585300	pubmed	14585300	create date:2003/10/31 | first author:Royle P
Ease of predication does not account for imageability effects in performance: a reply to Jones (2002).	/pubmed/14585299	de Mornay Davies P, Funnell E.	Brain Lang. 2003 Nov;87(2):305-10.	Brain Lang. 2003	PubMed	citation	PMID:14585299	pubmed	14585299	create date:2003/10/31 | first author:de Mornay Davies P
Accessing word meaning in two languages: an event-related brain potential study of beginning bilinguals.	/pubmed/14585298	Alvarez RP, Holcomb PJ, Grainger J.	Brain Lang. 2003 Nov;87(2):290-304.	Brain Lang. 2003	PubMed	citation	PMID:14585298	pubmed	14585298	create date:2003/10/31 | first author:Alvarez RP
Sensitivity to prosodic structure in left- and right-hemisphere-damaged individuals.	/pubmed/14585297	Baum SR, Dwivedi VD.	Brain Lang. 2003 Nov;87(2):278-89.	Brain Lang. 2003	PubMed	citation	PMID:14585297	pubmed	14585297	create date:2003/10/31 | first author:Baum SR
Sensitivity to gender, person, and tense inflection by persons with Alzheimer's disease.	/pubmed/14585296	Kavé G, Levy Y.	Brain Lang. 2003 Nov;87(2):267-77.	Brain Lang. 2003	PubMed	citation	PMID:14585296	pubmed	14585296	create date:2003/10/31 | first author:Kavé G
Impaired sensitivity to dynamic stimuli in poor readers of a regular orthography.	/pubmed/14585295	Talcott JB, Gram A, Van Ingelghem M, Witton C, Stein JF, Toennessen FE.	Brain Lang. 2003 Nov;87(2):259-66.	Brain Lang. 2003	PubMed	citation	PMID:14585295	pubmed	14585295	create date:2003/10/31 | first author:Talcott JB
Lateralized effects of subthalamic nucleus stimulation on different aspects of speech in Parkinson's disease.	/pubmed/14585294	Santens P, De Letter M, Van Borsel J, De Reuck J, Caemaert J.	Brain Lang. 2003 Nov;87(2):253-8.	Brain Lang. 2003	PubMed	citation	PMID:14585294	pubmed	14585294	create date:2003/10/31 | first author:Santens P
Phonological memory and vocabulary learning in children with focal lesions.	/pubmed/14585293	Gupta P, MacWhinney B, Feldman HM, Sacco K.	Brain Lang. 2003 Nov;87(2):241-52.	Brain Lang. 2003	PubMed	citation	PMID:14585293	pubmed	14585293	create date:2003/10/31 | first author:Gupta P
Lateralization effects during semantic and rhyme judgement tasks in deaf and hearing subjects.	/pubmed/14585292	D'Hondt M, Leybaert J.	Brain Lang. 2003 Nov;87(2):227-40.	Brain Lang. 2003	PubMed	citation	PMID:14585292	pubmed	14585292	create date:2003/10/31 | first author:D'Hondt M
Processing of metaphoric and non-metaphoric alternative meanings of words after right- and left-hemispheric lesion.	/pubmed/14585291	Gagnon L, Goulet P, Giroux F, Joanette Y.	Brain Lang. 2003 Nov;87(2):217-26.	Brain Lang. 2003	PubMed	citation	PMID:14585291	pubmed	14585291	create date:2003/10/31 | first author:Gagnon L
Proceedings of the 41st Annual Meeting of Academy of Aphasia. Vienna, Austria, October 19-21, 2003.	/pubmed/14516945	[No authors listed]	Brain Lang. 2003 Oct;87(1):1-213. No abstract available.	Brain Lang. 2003	PubMed	citation	PMID:14516945	pubmed	14516945	create date:2003/10/01
Developmental dyslexia and discrimination in speech perception: a dynamic model study.	/pubmed/12972370	Been PH, Zwarts F.	Brain Lang. 2003 Sep;86(3):395-412.	Brain Lang. 2003	PubMed	citation	PMID:12972370	pubmed	12972370	create date:2003/09/16 | first author:Been PH
An ERP study of sensory mismatch expressions in Japanese.	/pubmed/12972369	Sakamoto T, Matsuishi K, Arao H, Oda J.	Brain Lang. 2003 Sep;86(3):384-94.	Brain Lang. 2003	PubMed	citation	PMID:12972369	pubmed	12972369	create date:2003/09/16 | first author:Sakamoto T
Morphological patterns in Hungarian children with Williams syndrome and the rule debates.	/pubmed/12972368	Pléh C, Lukács A, Racsmány M.	Brain Lang. 2003 Sep;86(3):377-83.	Brain Lang. 2003	PubMed	citation	PMID:12972368	pubmed	12972368	create date:2003/09/16 | first author:Pléh C
On the lateralization of emotional prosody: an event-related functional MR investigation.	/pubmed/12972367	Kotz SA, Meyer M, Alter K, Besson M, von Cramon DY, Friederici AD.	Brain Lang. 2003 Sep;86(3):366-76.	Brain Lang. 2003	PubMed	citation	PMID:12972367	pubmed	12972367	create date:2003/09/16 | first author:Kotz SA
The breakdown of semantic knowledge: insights from a statistical model of meaning representation.	/pubmed/12972366	Vinson DP, Vigliocco G, Cappa S, Siri S.	Brain Lang. 2003 Sep;86(3):347-65.	Brain Lang. 2003	PubMed	citation	PMID:12972366	pubmed	12972366	create date:2003/09/16 | first author:Vinson DP
Understanding words in sentence contexts: the time course of ambiguity resolution.	/pubmed/12921771	Swaab T, Brown C, Hagoort P.	Brain Lang. 2003 Aug;86(2):326-43.	Brain Lang. 2003	PubMed	citation	PMID:12921771	pubmed	12921771	create date:2003/08/19 | first author:Swaab T
An event-related potential investigation of the relationship between semantic and perceptual levels of representation.	/pubmed/12921770	van Schie HT, Wijers AA, Kellenbach ML, Stowe LA.	Brain Lang. 2003 Aug;86(2):300-25.	Brain Lang. 2003	PubMed	citation	PMID:12921770	pubmed	12921770	create date:2003/08/19 | first author:van Schie HT
Object scrambling in Dutch Broca's aphasia.	/pubmed/12921769	Bastiaanse R, Koekkoek J, van Zonneveld R.	Brain Lang. 2003 Aug;86(2):287-99.	Brain Lang. 2003	PubMed	citation	PMID:12921769	pubmed	12921769	create date:2003/08/19 | first author:Bastiaanse R
Cortical localisation of the visual and auditory word form areas: a reconsideration of the evidence.	/pubmed/12921768	Price CJ, Winterburn D, Giraud AL, Moore CJ, Noppeney U.	Brain Lang. 2003 Aug;86(2):272-86.	Brain Lang. 2003	PubMed	citation	PMID:12921768	pubmed	12921768	create date:2003/08/19 | first author:Price CJ
Event-related brain indices of Japanese scrambling.	/pubmed/12921767	Ueno M, Kluender R.	Brain Lang. 2003 Aug;86(2):243-71.	Brain Lang. 2003	PubMed	citation	PMID:12921767	pubmed	12921767	create date:2003/08/19 | first author:Ueno M
The specialized structure of human language cortex: pyramidal cell size asymmetries within auditory and language-associated regions of the temporal lobes.	/pubmed/12921766	Hutsler JJ.	Brain Lang. 2003 Aug;86(2):226-42.	Brain Lang. 2003	PubMed	citation	PMID:12921766	pubmed	12921766	create date:2003/08/19 | first author:Hutsler JJ
Neurological basis of language and sequential cognition: evidence from simulation, aphasia, and ERP studies.	/pubmed/12921765	Dominey PF, Hoen M, Blanc JM, Lelekov-Boissard T.	Brain Lang. 2003 Aug;86(2):207-25.	Brain Lang. 2003	PubMed	citation	PMID:12921765	pubmed	12921765	create date:2003/08/19 | first author:Dominey PF
How normal is grammatical development in the right hemisphere following hemispherectomy? The root infinitive stage and beyond.	/pubmed/12921764	Curtiss S, de Bode S.	Brain Lang. 2003 Aug;86(2):193-206.	Brain Lang. 2003	PubMed	citation	PMID:12921764	pubmed	12921764	create date:2003/08/19 | first author:Curtiss S
Event-related potential and reaction time evidence for inhibition between alternative meanings of ambiguous words.	/pubmed/12921763	Chwilla DJ, Kolk HH.	Brain Lang. 2003 Aug;86(2):167-92.	Brain Lang. 2003	PubMed	citation	PMID:12921763	pubmed	12921763	create date:2003/08/19 | first author:Chwilla DJ
Electrophysiological correlates of prosody and punctuation.	/pubmed/12821421	Steinhauer K.	Brain Lang. 2003 Jul;86(1):142-64.	Brain Lang. 2003	PubMed	citation	PMID:12821421	pubmed	12821421	create date:2003/06/25 | first author:Steinhauer K
Functional categories in agrammatism: evidence from Greek.	/pubmed/12821420	Stavrakaki S, Kouvava S.	Brain Lang. 2003 Jul;86(1):129-41.	Brain Lang. 2003	PubMed	citation	PMID:12821420	pubmed	12821420	create date:2003/06/25 | first author:Stavrakaki S
The neurophysiological basis of word order variations in German.	/pubmed/12821419	Schlesewsky M, Bornkessel I, Frisch S.	Brain Lang. 2003 Jul;86(1):116-28.	Brain Lang. 2003	PubMed	citation	PMID:12821419	pubmed	12821419	create date:2003/06/25 | first author:Schlesewsky M
Structural properties of syntactically reduced speech: a comparison of normal speakers and Broca's aphasics.	/pubmed/12821418	de Roo E, Kolk H, Hofstede B.	Brain Lang. 2003 Jul;86(1):99-115.	Brain Lang. 2003	PubMed	citation	PMID:12821418	pubmed	12821418	create date:2003/06/25 | first author:de Roo E
Connectionist modelling of the separable processing of consonants and vowels.	/pubmed/12821417	Monaghan P, Shillcock R.	Brain Lang. 2003 Jul;86(1):83-98.	Brain Lang. 2003	PubMed	citation	PMID:12821417	pubmed	12821417	create date:2003/06/25 | first author:Monaghan P
Shared and separate systems in bilingual language processing: converging evidence from eyetracking and brain imaging.	/pubmed/12821416	Marian V, Spivey M, Hirsch J.	Brain Lang. 2003 Jul;86(1):70-82.	Brain Lang. 2003	PubMed	citation	PMID:12821416	pubmed	12821416	create date:2003/06/25 | first author:Marian V
The content of the message influences the hand choice in co-speech gestures and in gesturing without speaking.	/pubmed/12821415	Lausberg H, Kita S.	Brain Lang. 2003 Jul;86(1):57-69.	Brain Lang. 2003	PubMed	citation	PMID:12821415	pubmed	12821415	create date:2003/06/25 | first author:Lausberg H
Phonology and syntax in specific language impairment: evidence from a connectionist model.	/pubmed/12821414	Joanisse MF, Seidenberg MS.	Brain Lang. 2003 Jul;86(1):40-56.	Brain Lang. 2003	PubMed	citation	PMID:12821414	pubmed	12821414	create date:2003/06/25 | first author:Joanisse MF
Sentence comprehension and working memory limitation in aphasia: a dissociation between semantic-syntactic and phonological reactivation.	/pubmed/12821413	Friedmann N, Gvion A.	Brain Lang. 2003 Jul;86(1):23-39.	Brain Lang. 2003	PubMed	citation	PMID:12821413	pubmed	12821413	create date:2003/06/25 | first author:Friedmann N
The role of the anterior left hemisphere in real-time sentence comprehension: evidence from split intransitivity.	/pubmed/12821412	Burkhardt P, Piñango MM, Wong K.	Brain Lang. 2003 Jul;86(1):9-22.	Brain Lang. 2003	PubMed	citation	PMID:12821412	pubmed	12821412	create date:2003/06/25 | first author:Burkhardt P
Understanding language.	/pubmed/12821411	Stowe LA, Haverkort M.	Brain Lang. 2003 Jul;86(1):1-8. No abstract available.	Brain Lang. 2003	PubMed	citation	PMID:12821411	pubmed	12821411	create date:2003/06/25 | first author:Stowe LA
Spectral and temporal degradation of speech as a simulation of morphosyntactic deficits in English and German.	/pubmed/12744964	Dick F, Bates E, Ferstl EC.	Brain Lang. 2003 Jun;85(3):535-42.	Brain Lang. 2003	PubMed	citation	PMID:12744964	pubmed	12744964	create date:2003/05/15 | first author:Dick F
The brain makes a distinction between hard and easy stimuli: comments on Beretta et al.	/pubmed/12744962	Seidenberg MS, Arnoldussen A.	Brain Lang. 2003 Jun;85(3):527-30; discussion 531-4.	Brain Lang. 2003	PubMed	citation	PMID:12744962	pubmed	12744962	create date:2003/05/15 | first author:Seidenberg MS
Commentary on A. Beretta et al. 'An ER-fMRI investigation of morphological inflection in German reveals that the brain makes a distinction between regular and irregular forms'.	/pubmed/12744961	Jaeger JJ.	Brain Lang. 2003 Jun;85(3):524-6; discussion 531-4. No abstract available.	Brain Lang. 2003	PubMed	citation	PMID:12744961	pubmed	12744961	create date:2003/05/15 | first author:Jaeger JJ
Sensitivity to local sentence context information in lexical ambiguity resolution: evidence from left- and right-hemisphere-damaged individuals.	/pubmed/12744960	Grindrod CM, Baum SR.	Brain Lang. 2003 Jun;85(3):503-23.	Brain Lang. 2003	PubMed	citation	PMID:12744960	pubmed	12744960	create date:2003/05/15 | first author:Grindrod CM
Speed of processing of the visual-orthographic and auditory-phonological systems in adult dyslexics: the contribution of asynchrony" to word recognition deficits."	/pubmed/12744959	Breznitz Z, Misra M.	Brain Lang. 2003 Jun;85(3):486-502.	Brain Lang. 2003	PubMed	citation	PMID:12744959	pubmed	12744959	create date:2003/05/15 | first author:Breznitz Z
Are there differential word length effects in the two visual fields?	/pubmed/12744958	Fang SP.	Brain Lang. 2003 Jun;85(3):467-85.	Brain Lang. 2003	PubMed	citation	PMID:12744958	pubmed	12744958	create date:2003/05/15 | first author:Fang SP
Weak coherence, no theory of mind, or executive dysfunction? Solving the puzzle of pragmatic language disorders.	/pubmed/12744957	Martin I, McDonald S.	Brain Lang. 2003 Jun;85(3):451-66. Review.	Brain Lang. 2003	PubMed	citation	PMID:12744957	pubmed	12744957	create date:2003/05/15 | first author:Martin I
Effect of typicality on online category verification of animate category exemplars in aphasia.	/pubmed/12744956	Kiran S, Thompson CK.	Brain Lang. 2003 Jun;85(3):441-50.	Brain Lang. 2003	PubMed	citation	PMID:12744956	pubmed	12744956	create date:2003/05/15 | first author:Kiran S
Facilitation and disruption of lateralized syllable processing by unattended stimuli in the opposite visual field.	/pubmed/12744955	Levy J, Yovel G, Bean M.	Brain Lang. 2003 Jun;85(3):432-40.	Brain Lang. 2003	PubMed	citation	PMID:12744955	pubmed	12744955	create date:2003/05/15 | first author:Levy J
Title	URL	Description	Details	ShortDetails	Resource	Type	Identifiers	Db	EntrezUID	Properties
Dyslexia linked to talent: global visual-spatial ability.	/pubmed/12744954	von Károlyi C, Winner E, Gray W, Sherman GF.	Brain Lang. 2003 Jun;85(3):427-31.	Brain Lang. 2003	PubMed	citation	PMID:12744954	pubmed	12744954	create date:2003/05/15 | first author:von Károlyi C
Effect of lexical cues on the production of active and passive sentences in Broca's and Wernicke's aphasia.	/pubmed/12744953	Faroqi-Shah Y, Thompson CK.	Brain Lang. 2003 Jun;85(3):409-26.	Brain Lang. 2003	PubMed	citation	PMID:12744953	pubmed	12744953	create date:2003/05/15 | first author:Faroqi-Shah Y
Distributed cortical networks for syntax processing: Broca's area as the common denominator.	/pubmed/12744952	Heim S, Opitz B, Friederici AD.	Brain Lang. 2003 Jun;85(3):402-8.	Brain Lang. 2003	PubMed	citation	PMID:12744952	pubmed	12744952	create date:2003/05/15 | first author:Heim S
The brain generates its own sentence melody: a Gestalt phenomenon in speech perception.	/pubmed/12744951	Herrmann CS, Friederici AD, Oertel U, Maess B, Hahne A, Alter K.	Brain Lang. 2003 Jun;85(3):396-401.	Brain Lang. 2003	PubMed	citation	PMID:12744951	pubmed	12744951	create date:2003/05/15 | first author:Herrmann CS
Does the right hemisphere take over after damage to Broca's area? the Barlow case of 1877 and its history.	/pubmed/12744950	Finger S, Buckner RL, Buckingham H.	Brain Lang. 2003 Jun;85(3):385-95.	Brain Lang. 2003	PubMed	citation	PMID:12744950	pubmed	12744950	create date:2003/05/15 | first author:Finger S
Does right hemisphere damaged patients' impaired performance on a sentence insertion task indicate a syntactic or a lexical level deficit?	/pubmed/12744949	Schneiderman EI, Murasugi K.	Brain Lang. 2003 Jun;85(3):377-84.	Brain Lang. 2003	PubMed	citation	PMID:12744949	pubmed	12744949	create date:2003/05/15 | first author:Schneiderman EI
fMRI of developmental stuttering: a pilot study.	/pubmed/12744948	Van Borsel J, Achten E, Santens P, Lahorte P, Voet T.	Brain Lang. 2003 Jun;85(3):369-76.	Brain Lang. 2003	PubMed	citation	PMID:12744948	pubmed	12744948	create date:2003/05/15 | first author:Van Borsel J
A fMRI study of word retrieval in aphasia.	/pubmed/12744947	Perani D, Cappa SF, Tettamanti M, Rosa M, Scifo P, Miozzo A, Basso A, Fazio F.	Brain Lang. 2003 Jun;85(3):357-68.	Brain Lang. 2003	PubMed	citation	PMID:12744947	pubmed	12744947	create date:2003/05/15 | first author:Perani D
Attentional resource and processing speed limitations during sentence processing in Parkinson's disease.	/pubmed/12744946	Lee C, Grossman M, Morris J, Stern MB, Hurtig HI.	Brain Lang. 2003 Jun;85(3):347-56.	Brain Lang. 2003	PubMed	citation	PMID:12744946	pubmed	12744946	create date:2003/05/15 | first author:Lee C
The contribution of EEG coherence to the investigation of language.	/pubmed/12735948	Weiss S, Mueller HM.	Brain Lang. 2003 May;85(2):325-43.	Brain Lang. 2003	PubMed	citation	PMID:12735948	pubmed	12735948	create date:2003/05/09 | first author:Weiss S
Communicative deficits in agenesis of the corpus callosum: nonliteral language and affective prosody.	/pubmed/12735947	Paul LK, Van Lancker-Sidtis D, Schieffer B, Dietrich R, Brown WS.	Brain Lang. 2003 May;85(2):313-24.	Brain Lang. 2003	PubMed	citation	PMID:12735947	pubmed	12735947	create date:2003/05/09 | first author:Paul LK
Cortical operational synchrony during audio-visual speech integration.	/pubmed/12735946	Fingelkurts AA, Fingelkurts AA, Krause CM, Möttönen R, Sams M.	Brain Lang. 2003 May;85(2):297-312.	Brain Lang. 2003	PubMed	citation	PMID:12735946	pubmed	12735946	create date:2003/05/09 | first author:Fingelkurts AA
Differences in the perception and time course of syntactic and semantic violations.	/pubmed/12735945	De Vincenzi M, Job R, Di Matteo R, Angrilli A, Penolazzi B, Ciccarelli L, Vespignani F.	Brain Lang. 2003 May;85(2):280-96.	Brain Lang. 2003	PubMed	citation	PMID:12735945	pubmed	12735945	create date:2003/05/09 | first author:De Vincenzi M
The history of written language disorders: Reexamining Pitres' case (1884) of pure agraphia.	/pubmed/12735944	Lorch MP, Barrière I.	Brain Lang. 2003 May;85(2):271-9.	Brain Lang. 2003	PubMed	citation	PMID:12735944	pubmed	12735944	create date:2003/05/09 | first author:Lorch MP
Considerations on agraphia in light of a new observation of pure motor agraphia.	/pubmed/12735943	Barrière I, Lorch M.	Brain Lang. 2003 May;85(2):262-70. No abstract available.	Brain Lang. 2003	PubMed	citation	PMID:12735943	pubmed	12735943	create date:2003/05/09 | first author:Barrière I
PET activation studies comparing two speech tasks widely used in surgical mapping.	/pubmed/12735942	Vanlancker-Sidtis D, McIntosh AR, Grafton S.	Brain Lang. 2003 May;85(2):245-61.	Brain Lang. 2003	PubMed	citation	PMID:12735942	pubmed	12735942	create date:2003/05/09 | first author:Vanlancker-Sidtis D
Event-related brain potential markers of high-language proficiency in adults.	/pubmed/12735941	Weber-Fox C, Davis LJ, Cuadrado E.	Brain Lang. 2003 May;85(2):231-44.	Brain Lang. 2003	PubMed	citation	PMID:12735941	pubmed	12735941	create date:2003/05/09 | first author:Weber-Fox C
Demonstrating a wordlikeness effect on nonword repetition performance in a conduction aphasic patient.	/pubmed/12735940	Saito A, Yoshimura T, Itakura T, Lambon Ralph MA.	Brain Lang. 2003 May;85(2):222-30.	Brain Lang. 2003	PubMed	citation	PMID:12735940	pubmed	12735940	create date:2003/05/09 | first author:Saito A
Neural basis for sentence comprehension deficits in frontotemporal dementia.	/pubmed/12735939	Cooke A, DeVita C, Gee J, Alsop D, Detre J, Chen W, Grossman M.	Brain Lang. 2003 May;85(2):211-21.	Brain Lang. 2003	PubMed	citation	PMID:12735939	pubmed	12735939	create date:2003/05/09 | first author:Cooke A
Characterizing the time course of an implicature: an evoked potentials study.	/pubmed/12735938	Noveck IA, Posada A.	Brain Lang. 2003 May;85(2):203-10.	Brain Lang. 2003	PubMed	citation	PMID:12735938	pubmed	12735938	create date:2003/05/09 | first author:Noveck IA
Facilitatory and inhibitory effects of grammatical agreement: evidence from readers' eye fixation patterns.	/pubmed/12735937	Vainio S, Hyönä J, Pajunen A.	Brain Lang. 2003 May;85(2):197-202.	Brain Lang. 2003	PubMed	citation	PMID:12735937	pubmed	12735937	create date:2003/05/09 | first author:Vainio S
Effect of bilateral stimulation of the subthalamic nucleus on parkinsonian dysarthria.	/pubmed/12735936	Gentil M, Pinto S, Pollak P, Benabid AL.	Brain Lang. 2003 May;85(2):190-6.	Brain Lang. 2003	PubMed	citation	PMID:12735936	pubmed	12735936	create date:2003/05/09 | first author:Gentil M
Thalamic stuttering: a distinct clinical entity?	/pubmed/12735935	Van Borsel J, van der Made S, Santens P.	Brain Lang. 2003 May;85(2):185-9.	Brain Lang. 2003	PubMed	citation	PMID:12735935	pubmed	12735935	create date:2003/05/09 | first author:Van Borsel J
Speed of lower-level auditory and visual processing as a basic factor in dyslexia: electrophysiological evidence.	/pubmed/12735934	Breznitz Z, Meyler A.	Brain Lang. 2003 May;85(2):166-84.	Brain Lang. 2003	PubMed	citation	PMID:12735934	pubmed	12735934	create date:2003/05/09 | first author:Breznitz Z
Cortical auditory disorder caused by bilateral strategic cerebral bleedings. Analysis of two cases.	/pubmed/12735933	Szirmai I, Farsang M, Csüri M.	Brain Lang. 2003 May;85(2):159-65.	Brain Lang. 2003	PubMed	citation	PMID:12735933	pubmed	12735933	create date:2003/05/09 | first author:Szirmai I
The role of motion direction selective extrastriate regions in reading: a transcranial magnetic stimulation study.	/pubmed/12681353	Liederman J, McGraw Fisher J, Schulz M, Maxwell C, Théoret H, Pascual-Leone A.	Brain Lang. 2003 Apr;85(1):140-55.	Brain Lang. 2003	PubMed	citation	PMID:12681353	pubmed	12681353	create date:2003/04/12 | first author:Liederman J
Cortical morphology associated with language function in neurofibromatosis, type I.	/pubmed/12681352	Billingsley RL, Slopis JM, Swank PR, Jackson EF, Moore BD 3rd.	Brain Lang. 2003 Apr;85(1):125-39.	Brain Lang. 2003	PubMed	citation	PMID:12681352	pubmed	12681352	create date:2003/04/12 | first author:Billingsley RL
Phoneme frequency effects in jargon aphasia: a phonological investigation of nonword errors.	/pubmed/12681351	Robson J, Pring T, Marshall J, Chiat S.	Brain Lang. 2003 Apr;85(1):109-24.	Brain Lang. 2003	PubMed	citation	PMID:12681351	pubmed	12681351	create date:2003/04/12 | first author:Robson J
Acute conduction aphasia: an analysis of 20 cases.	/pubmed/12681350	Bartha L, Benke T.	Brain Lang. 2003 Apr;85(1):93-108.	Brain Lang. 2003	PubMed	citation	PMID:12681350	pubmed	12681350	create date:2003/04/12 | first author:Bartha L
An ER-fMRI investigation of morphological inflection in German reveals that the brain makes a distinction between regular and irregular forms.	/pubmed/12681349	Beretta A, Campbell C, Carr TH, Huang J, Schmitt LM, Christianson K, Cao Y.	Brain Lang. 2003 Apr;85(1):67-92.	Brain Lang. 2003	PubMed	citation	PMID:12681349	pubmed	12681349	create date:2003/04/12 | first author:Beretta A
Grammatical class effects in brain-damaged patients: functional locus of noun and verb deficit.	/pubmed/12681348	Caterina Silveri M, Perri R, Cappa A.	Brain Lang. 2003 Apr;85(1):49-66.	Brain Lang. 2003	PubMed	citation	PMID:12681348	pubmed	12681348	create date:2003/04/12 | first author:Caterina Silveri M
The effects of attention on speech perception: an fMRI study.	/pubmed/12681347	Hugdahl K, Thomsen T, Ersland L, Rimol LM, Niemi J.	Brain Lang. 2003 Apr;85(1):37-48.	Brain Lang. 2003	PubMed	citation	PMID:12681347	pubmed	12681347	create date:2003/04/12 | first author:Hugdahl K
Structure and limited capacity in verbal working memory: a study with event-related potentials.	/pubmed/12681346	Kolk HH, Chwilla DJ, van Herten M, Oor PJ.	Brain Lang. 2003 Apr;85(1):1-36.	Brain Lang. 2003	PubMed	citation	PMID:12681346	pubmed	12681346	create date:2003/04/12 | first author:Kolk HH
18th century cases of noun-verb dissociation: the contribution of Carl Linnaeus.	/pubmed/12662981	Ostberg P.	Brain Lang. 2003 Mar;84(3):448-50.	Brain Lang. 2003	PubMed	citation	PMID:12662981	pubmed	12662981	create date:2003/03/29 | first author:Ostberg P
Syllables as units in speech production: Data from aphasia.	/pubmed/12662980	Wilshire CE, Nespoulous JL.	Brain Lang. 2003 Mar;84(3):424-47.	Brain Lang. 2003	PubMed	citation	PMID:12662980	pubmed	12662980	create date:2003/03/29 | first author:Wilshire CE
Pragmatic communication skills in patients with Parkinson's disease.	/pubmed/12662979	McNamara P, Durso R.	Brain Lang. 2003 Mar;84(3):414-23.	Brain Lang. 2003	PubMed	citation	PMID:12662979	pubmed	12662979	create date:2003/03/29 | first author:McNamara P
Phonological alexia with vowel-consonant dissociation in non-word reading.	/pubmed/12662978	Ferreres AR, López CV, China NN.	Brain Lang. 2003 Mar;84(3):399-413.	Brain Lang. 2003	PubMed	citation	PMID:12662978	pubmed	12662978	create date:2003/03/29 | first author:Ferreres AR
The role of phonological and orthographic information in lexical selection.	/pubmed/12662977	Alario FX, Schiller NO, Domoto-Reilly K, Caramazza A.	Brain Lang. 2003 Mar;84(3):372-98.	Brain Lang. 2003	PubMed	citation	PMID:12662977	pubmed	12662977	create date:2003/03/29 | first author:Alario FX
The nature of speech production impairments in anterior aphasics: an acoustic analysis of voicing in fricative consonants.	/pubmed/12662976	Kurowski K, Hazen E, Blumstein SE.	Brain Lang. 2003 Mar;84(3):353-71.	Brain Lang. 2003	PubMed	citation	PMID:12662976	pubmed	12662976	create date:2003/03/29 | first author:Kurowski K
Speech and language disturbances due to subcortical lesions.	/pubmed/12662975	Radanovic M, Scaff M.	Brain Lang. 2003 Mar;84(3):337-52.	Brain Lang. 2003	PubMed	citation	PMID:12662975	pubmed	12662975	create date:2003/03/29 | first author:Radanovic M
Temporal integration of speech prosody is shaped by language experience: an fMRI study.	/pubmed/12662974	Gandour J, Dzemidzic M, Wong D, Lowe M, Tong Y, Hsieh L, Satthamnuwong N, Lurito J.	Brain Lang. 2003 Mar;84(3):318-36.	Brain Lang. 2003	PubMed	citation	PMID:12662974	pubmed	12662974	create date:2003/03/29 | first author:Gandour J
Anterior-posterior beta asymmetries in dyslexia during lexical decisions.	/pubmed/12662973	Duncan Milne R, Hamm JP, Kirk IJ, Corballis MC.	Brain Lang. 2003 Mar;84(3):309-17.	Brain Lang. 2003	PubMed	citation	PMID:12662973	pubmed	12662973	create date:2003/03/29 | first author:Duncan Milne R
Verb and auxiliary movement in agrammatic Broca's aphasia.	/pubmed/12590917	Bastiaanse R, Thompson CK.	Brain Lang. 2003 Feb;84(2):286-305.	Brain Lang. 2003	PubMed	citation	PMID:12590917	pubmed	12590917	create date:2003/02/20 | first author:Bastiaanse R
On the production of irrelevant arguments in agrammatism.	/pubmed/12590916	Ihara H, Fujita I.	Brain Lang. 2003 Feb;84(2):273-85.	Brain Lang. 2003	PubMed	citation	PMID:12590916	pubmed	12590916	create date:2003/02/20 | first author:Ihara H
Sex differences in semantic language processing: a functional MRI study.	/pubmed/12590915	Baxter LC, Saykin AJ, Flashman LA, Johnson SC, Guerin SJ, Babcock DR, Wishart HA.	Brain Lang. 2003 Feb;84(2):264-72.	Brain Lang. 2003	PubMed	citation	PMID:12590915	pubmed	12590915	create date:2003/02/20 | first author:Baxter LC
The effect of spectral manipulations on the identification of affective and linguistic prosody.	/pubmed/12590914	Lakshminarayanan K, Ben Shalom D, van Wassenhove V, Orbelo D, Houde J, Poeppel D.	Brain Lang. 2003 Feb;84(2):250-63.	Brain Lang. 2003	PubMed	citation	PMID:12590914	pubmed	12590914	create date:2003/02/20 | first author:Lakshminarayanan K
On-line syntactic processing in aphasia: studies with auditory moving window presentation.	/pubmed/12590913	Caplan D, Waters G.	Brain Lang. 2003 Feb;84(2):222-49.	Brain Lang. 2003	PubMed	citation	PMID:12590913	pubmed	12590913	create date:2003/02/20 | first author:Caplan D
Hyperlexia profiles.	/pubmed/12590912	Kennedy B.	Brain Lang. 2003 Feb;84(2):204-21.	Brain Lang. 2003	PubMed	citation	PMID:12590912	pubmed	12590912	create date:2003/02/20 | first author:Kennedy B
Brain imaging of tongue-twister sentence comprehension: twisting the tongue and the brain.	/pubmed/12590911	Keller TA, Carpenter PA, Just MA.	Brain Lang. 2003 Feb;84(2):189-203.	Brain Lang. 2003	PubMed	citation	PMID:12590911	pubmed	12590911	create date:2003/02/20 | first author:Keller TA
Dissociations among functional categories in Korean agrammatism.	/pubmed/12590910	Lee M.	Brain Lang. 2003 Feb;84(2):170-88.	Brain Lang. 2003	PubMed	citation	PMID:12590910	pubmed	12590910	create date:2003/02/20 | first author:Lee M
Title	URL	Description	Details	ShortDetails	Resource	Type	Identifiers	Db	EntrezUID	Properties
Cerebral specialization and verbal-motor integration in adults with and without Down syndrome.	/pubmed/12590909	Welsh TN, Elliott D, Simon DA.	Brain Lang. 2003 Feb;84(2):152-69.	Brain Lang. 2003	PubMed	citation	PMID:12590909	pubmed	12590909	create date:2003/02/20 | first author:Welsh TN
The semantic category effect increases with worsening anomia in Alzheimer's type dementia.	/pubmed/12537956	Whatmough C, Chertkow H, Murtha S, Templeman D, Babins L, Kelner N.	Brain Lang. 2003 Jan;84(1):134-47.	Brain Lang. 2003	PubMed	citation	PMID:12537956	pubmed	12537956	create date:2003/01/23 | first author:Whatmough C
Functional imaging of the semantic system: retrieval of sensory-experienced and verbally learned knowledge.	/pubmed/12537955	Noppeney U, Price CJ.	Brain Lang. 2003 Jan;84(1):120-33.	Brain Lang. 2003	PubMed	citation	PMID:12537955	pubmed	12537955	create date:2003/01/23 | first author:Noppeney U
Hemispheric asymmetry in the processing of emotional content in word meanings: the effect of current and past depression.	/pubmed/12537954	Atchley RA, Ilardi SS, Enloe A.	Brain Lang. 2003 Jan;84(1):105-19.	Brain Lang. 2003	PubMed	citation	PMID:12537954	pubmed	12537954	create date:2003/01/23 | first author:Atchley RA
Both concreteness and age-of-acquisition affect reading accuracy but only concreteness affects comprehension in a deep dyslexic patient.	/pubmed/12537953	Barry C, Gerhand S.	Brain Lang. 2003 Jan;84(1):84-104.	Brain Lang. 2003	PubMed	citation	PMID:12537953	pubmed	12537953	create date:2003/01/23 | first author:Barry C
Semantics and semantic errors: implicit access to semantic information from words and nonwords in deep dyslexia.	/pubmed/12537952	Buchanan L, McEwen S, Westbury C, Libben G.	Brain Lang. 2003 Jan;84(1):65-83.	Brain Lang. 2003	PubMed	citation	PMID:12537952	pubmed	12537952	create date:2003/01/23 | first author:Buchanan L
Compound fracture: the role of semantic transparency and morphological headedness.	/pubmed/12537951	Libben G, Gibson M, Yoon YB, Sandra D.	Brain Lang. 2003 Jan;84(1):50-64.	Brain Lang. 2003	PubMed	citation	PMID:12537951	pubmed	12537951	create date:2003/01/23 | first author:Libben G
What compound nouns mean to preschool children.	/pubmed/12537950	Nicoladis E.	Brain Lang. 2003 Jan;84(1):38-49.	Brain Lang. 2003	PubMed	citation	PMID:12537950	pubmed	12537950	create date:2003/01/23 | first author:Nicoladis E
Hot dogs and zavy cats: preschoolers' and adults' expectations about familiar and novel adjectives.	/pubmed/12537949	Graham SA, Welder AN, McCrimmon AW.	Brain Lang. 2003 Jan;84(1):16-37.	Brain Lang. 2003	PubMed	citation	PMID:12537949	pubmed	12537949	create date:2003/01/23 | first author:Graham SA
Embodied experience and linguistic meaning.	/pubmed/12537948	Gibbs RW Jr.	Brain Lang. 2003 Jan;84(1):1-15.	Brain Lang. 2003	PubMed	citation	PMID:12537948	pubmed	12537948	create date:2003/01/23 | first author:Gibbs RW Jr
Crossed aphasia: an analysis of the symptoms, their frequency, and a comparison with left-hemisphere aphasia symptomatology.	/pubmed/12468397	Coppens P, Hungerford S, Yamaguchi S, Yamadori A.	Brain Lang. 2002 Dec;83(3):425-63. Review.	Brain Lang. 2002	PubMed	citation	PMID:12468397	pubmed	12468397	create date:2002/12/07 | first author:Coppens P
Variability in the anatomy of the planum temporale and posterior ascending ramus: do right- and left handers differ?	/pubmed/12468396	Foundas AL, Leonard CM, Hanna-Pladdy B.	Brain Lang. 2002 Dec;83(3):403-24.	Brain Lang. 2002	PubMed	citation	PMID:12468396	pubmed	12468396	create date:2002/12/07 | first author:Foundas AL
The lateralized stroop: a meta-analysis and its implications for models of semantic processing.	/pubmed/12468395	Belanger HG, Cimino CR.	Brain Lang. 2002 Dec;83(3):384-402. Review.	Brain Lang. 2002	PubMed	citation	PMID:12468395	pubmed	12468395	create date:2002/12/07 | first author:Belanger HG
A comparison of sentence- and discourse-level semantic processing: an ERP study.	/pubmed/12468394	Salmon N, Pratt H.	Brain Lang. 2002 Dec;83(3):367-83.	Brain Lang. 2002	PubMed	citation	PMID:12468394	pubmed	12468394	create date:2002/12/07 | first author:Salmon N
Aphasia type and aging in Hindi-speaking stroke patients.	/pubmed/12387802	Bhatnagar SC, Jain SK, Bihari M, Bansal NK, Pauranik A, Jain DC, Bhatnagar MK, Meheshwari MC, Gupta M, Padma MV.	Brain Lang. 2002 Nov;83(2):353-61.	Brain Lang. 2002	PubMed	citation	PMID:12387802	pubmed	12387802	create date:2002/10/22 | first author:Bhatnagar SC
Sentence processing in children with early unilateral brain injury.	/pubmed/12387801	Feldman HM, MacWhinney B, Sacco K.	Brain Lang. 2002 Nov;83(2):335-52.	Brain Lang. 2002	PubMed	citation	PMID:12387801	pubmed	12387801	create date:2002/10/22 | first author:Feldman HM
Formal lexical paragraphias in a single case study: how masterpiece" can become "misterpieman" and "curiosity" "suretoy"."	/pubmed/12387800	Romani C, Olson A, Ward J, Ercolani MG.	Brain Lang. 2002 Nov;83(2):300-34.	Brain Lang. 2002	PubMed	citation	PMID:12387800	pubmed	12387800	create date:2002/10/22 | first author:Romani C
Differential bilingual laterality: mythical monster found in Wales.	/pubmed/12387799	Evans J, Workman L, Mayer P, Crowley K.	Brain Lang. 2002 Nov;83(2):291-9.	Brain Lang. 2002	PubMed	citation	PMID:12387799	pubmed	12387799	create date:2002/10/22 | first author:Evans J
Neural circuitry underlying perception of duration depends on language experience.	/pubmed/12387798	Gandour J, Wong D, Lowe M, Dzemidzic M, Satthamnuwong N, Tong Y, Lurito J.	Brain Lang. 2002 Nov;83(2):268-90. Erratum in: Brain Lang. 2004 Dec;91(3):336. long, Yunxia [corrected to Tong, Yunxia].	Brain Lang. 2002	PubMed	citation	PMID:12387798	pubmed	12387798	create date:2002/10/22 | first author:Gandour J
Residual differences in language processing in compensated dyslexics revealed in simple word reading tasks.	/pubmed/12387797	Ingvar M, af Trampe P, Greitz T, Eriksson L, Stone-Elander S, von Euler C.	Brain Lang. 2002 Nov;83(2):249-67.	Brain Lang. 2002	PubMed	citation	PMID:12387797	pubmed	12387797	create date:2002/10/22 | first author:Ingvar M
Sensitivity to sub-syllabic constituents in brain-damaged patients: evidence from word games.	/pubmed/12387796	Baum SR.	Brain Lang. 2002 Nov;83(2):237-48.	Brain Lang. 2002	PubMed	citation	PMID:12387796	pubmed	12387796	create date:2002/10/22 | first author:Baum SR
Evidence for frequency-based constituents in the mental lexicon: collocations involving the word of.	/pubmed/12387795	Sosa AV, MacFarlane J.	Brain Lang. 2002 Nov;83(2):227-36.	Brain Lang. 2002	PubMed	citation	PMID:12387795	pubmed	12387795	create date:2002/10/22 | first author:Sosa AV
Abstracts of the 40th Annual Meeting of the Academy of Aphasia. New York, USA, 20-22 October 2002.	/pubmed/12231218	[No authors listed]	Brain Lang. 2002 Oct;83(1):9-224. No abstract available.	Brain Lang. 2002	PubMed	citation	PMID:12231218	pubmed	12231218	create date:2002/09/17
Famous personal names and the right hemisphere: the link keeps missing.	/pubmed/12174819	Schweinberger SR, Kaufmann JM, McColl A.	Brain Lang. 2002 Jul;82(1):95-110.	Brain Lang. 2002	PubMed	citation	PMID:12174819	pubmed	12174819	create date:2002/08/15 | first author:Schweinberger SR
Prognostic relevance of quantitative topographical EEG in patients with poststroke aphasia.	/pubmed/12174818	Szelies B, Mielke R, Kessler J, Heiss WD.	Brain Lang. 2002 Jul;82(1):87-94.	Brain Lang. 2002	PubMed	citation	PMID:12174818	pubmed	12174818	create date:2002/08/15 | first author:Szelies B
Prognostic indicators for stuttering: the value of computer-based speech analysis.	/pubmed/12174817	Brosch S, Häge A, Johannsen HS.	Brain Lang. 2002 Jul;82(1):75-86.	Brain Lang. 2002	PubMed	citation	PMID:12174817	pubmed	12174817	create date:2002/08/15 | first author:Brosch S
Speech perception deficits in Parkinson's disease: underestimation of time intervals compromises identification of durational phonetic contrasts.	/pubmed/12174816	Gräber S, Hertrich I, Daum I, Spieker S, Ackermann H.	Brain Lang. 2002 Jul;82(1):65-74.	Brain Lang. 2002	PubMed	citation	PMID:12174816	pubmed	12174816	create date:2002/08/15 | first author:Gräber S
Semantic involvement in the lexical and sentence processing of Japanese kanji.	/pubmed/12174815	Morita A, Tamaoka K.	Brain Lang. 2002 Jul;82(1):54-64.	Brain Lang. 2002	PubMed	citation	PMID:12174815	pubmed	12174815	create date:2002/08/15 | first author:Morita A
Do orthographic cues aid language recognition? A laterality study with French-English bilinguals.	/pubmed/12174814	Vaid J, Frenck-Mestre C.	Brain Lang. 2002 Jul;82(1):47-53.	Brain Lang. 2002	PubMed	citation	PMID:12174814	pubmed	12174814	create date:2002/08/15 | first author:Vaid J
Preserved orthographic length and transitional probabilities in written spelling in a case of acquired dysgraphia.	/pubmed/12174813	Chialant D, Domoto-Reilly K, Proios H, Caramazza A.	Brain Lang. 2002 Jul;82(1):30-46.	Brain Lang. 2002	PubMed	citation	PMID:12174813	pubmed	12174813	create date:2002/08/15 | first author:Chialant D
The effect of thought structure on the production of lexical movements.	/pubmed/12174812	Hostetter AB, Hopkins WD.	Brain Lang. 2002 Jul;82(1):22-9.	Brain Lang. 2002	PubMed	citation	PMID:12174812	pubmed	12174812	create date:2002/08/15 | first author:Hostetter AB
Learning disability subtypes: classification of high functioning hyperlexia.	/pubmed/12174811	Richman LC, Wood KM.	Brain Lang. 2002 Jul;82(1):10-21.	Brain Lang. 2002	PubMed	citation	PMID:12174811	pubmed	12174811	create date:2002/08/15 | first author:Richman LC
Performance and reaction times in monaural localization of first names in the horizontal plane.	/pubmed/12174810	Muller BS, Bovet P.	Brain Lang. 2002 Jul;82(1):1-9.	Brain Lang. 2002	PubMed	citation	PMID:12174810	pubmed	12174810	create date:2002/08/15 | first author:Muller BS
Aphasic naming in Spanish: predictors and errors.	/pubmed/12160529	Cuetos F, Aguado G, Izura C, Ellis AW.	Brain Lang. 2002 Sep;82(3):344-65.	Brain Lang. 2002	PubMed	citation	PMID:12160529	pubmed	12160529	create date:2002/08/06 | first author:Cuetos F
How brand names are special: brands, words, and hemispheres.	/pubmed/12160528	Gontijo PF, Rayman J, Zhang S, Zaidel E.	Brain Lang. 2002 Sep;82(3):327-43.	Brain Lang. 2002	PubMed	citation	PMID:12160528	pubmed	12160528	create date:2002/08/06 | first author:Gontijo PF
Accessing semantic knowledge in dementia: evidence from a word definition task.	/pubmed/12160527	Astell AJ, Harley TA.	Brain Lang. 2002 Sep;82(3):312-26.	Brain Lang. 2002	PubMed	citation	PMID:12160527	pubmed	12160527	create date:2002/08/06 | first author:Astell AJ
Stimulus modality and verbal learning performance in normal aging.	/pubmed/12160526	Constantinidou F, Baker S.	Brain Lang. 2002 Sep;82(3):296-311.	Brain Lang. 2002	PubMed	citation	PMID:12160526	pubmed	12160526	create date:2002/08/06 | first author:Constantinidou F
Remediation of asyntactic sentence comprehension using a multimedia microworld.	/pubmed/12160525	Beveridge MA, Crerar MA.	Brain Lang. 2002 Sep;82(3):243-95.	Brain Lang. 2002	PubMed	citation	PMID:12160525	pubmed	12160525	create date:2002/08/06 | first author:Beveridge MA
Differences in language performance in variations of lateralization.	/pubmed/12096878	Natsopoulos D, Koutselini M, Kiosseoglou G, Koundouris F.	Brain Lang. 2002 Aug;82(2):223-40.	Brain Lang. 2002	PubMed	citation	PMID:12096878	pubmed	12096878	create date:2002/07/05 | first author:Natsopoulos D
The contribution of the right cerebral hemisphere to the recovery from aphasia: a single longitudinal case study.	/pubmed/12096877	Ansaldo AI, Arguin M, Roch Lecours A.	Brain Lang. 2002 Aug;82(2):206-22.	Brain Lang. 2002	PubMed	citation	PMID:12096877	pubmed	12096877	create date:2002/07/05 | first author:Ansaldo AI
Orthographic neighborhood size, number of word meanings, and number of higher frequency neighbors.	/pubmed/12096876	Ferraro FR, Hansen CL.	Brain Lang. 2002 Aug;82(2):200-5. Erratum in: Brain Lang. 2004 Apr;89(1):263.	Brain Lang. 2002	PubMed	citation	PMID:12096876	pubmed	12096876	create date:2002/07/05 | first author:Ferraro FR
Knowledge of object manipulation and object function: dissociations in apraxic and nonapraxic subjects.	/pubmed/12096875	Buxbaum LJ, Saffran EM.	Brain Lang. 2002 Aug;82(2):179-99.	Brain Lang. 2002	PubMed	citation	PMID:12096875	pubmed	12096875	create date:2002/07/05 | first author:Buxbaum LJ
Role of the left hemisphere in sign language comprehension.	/pubmed/12096874	Hickok G, Love-Geffen T, Klima ES.	Brain Lang. 2002 Aug;82(2):167-78.	Brain Lang. 2002	PubMed	citation	PMID:12096874	pubmed	12096874	create date:2002/07/05 | first author:Hickok G
Predicability (ease of predication) as semantic substrate of imageability in reading and retrieval.	/pubmed/12096873	Jones GV.	Brain Lang. 2002 Aug;82(2):159-66.	Brain Lang. 2002	PubMed	citation	PMID:12096873	pubmed	12096873	create date:2002/07/05 | first author:Jones GV
Semantic range and relevance of emotive utterances in patients with frontotemporal degeneration.	/pubmed/12096872	Tallberg IM, Persson H, Wångmar L, Wahlund LO, Almkvist O.	Brain Lang. 2002 Aug;82(2):146-58.	Brain Lang. 2002	PubMed	citation	PMID:12096872	pubmed	12096872	create date:2002/07/05 | first author:Tallberg IM
Phonological neighborhood effects in aphasic speech errors: spontaneous and structured contexts.	/pubmed/12096871	Gordon JK.	Brain Lang. 2002 Aug;82(2):113-45.	Brain Lang. 2002	PubMed	citation	PMID:12096871	pubmed	12096871	create date:2002/07/05 | first author:Gordon JK
The role of typological variation in the processing of interfixed compounds.	/pubmed/12081435	Jarema G, Libben G, Dressler W, Kehayia E.	Brain Lang. 2002 Apr-Jun;81(1-3):736-47.	Brain Lang. 2002	PubMed	citation	PMID:12081435	pubmed	12081435	create date:2002/06/26 | first author:Jarema G
Lexical and relational influences on the processing of novel compounds.	/pubmed/12081434	Gagné CL.	Brain Lang. 2002 Apr-Jun;81(1-3):723-35.	Brain Lang. 2002	PubMed	citation	PMID:12081434	pubmed	12081434	create date:2002/06/26 | first author:Gagné CL
Linking elements in Dutch noun-noun compounds: constituent families as analogical predictors for response latencies.	/pubmed/12081433	Krott A, Schreuder R, Baayen RH.	Brain Lang. 2002 Apr-Jun;81(1-3):708-22.	Brain Lang. 2002	PubMed	citation	PMID:12081433	pubmed	12081433	create date:2002/06/26 | first author:Krott A
The bilingual mental lexicon and speech production process.	/pubmed/12081432	Wei L.	Brain Lang. 2002 Apr-Jun;81(1-3):691-707.	Brain Lang. 2002	PubMed	citation	PMID:12081432	pubmed	12081432	create date:2002/06/26 | first author:Wei L
Title	URL	Description	Details	ShortDetails	Resource	Type	Identifiers	Db	EntrezUID	Properties
Exploring word recognition in a semi-alphabetic script: the case of Devanagari.	/pubmed/12081431	Vaid J, Gupta A.	Brain Lang. 2002 Apr-Jun;81(1-3):679-90.	Brain Lang. 2002	PubMed	citation	PMID:12081431	pubmed	12081431	create date:2002/06/26 | first author:Vaid J
Neuromagnetic evidence for the timing of lexical activation: an MEG component sensitive to phonotactic probability but not to neighborhood density.	/pubmed/12081430	Pylkkänen L, Stringfellow A, Marantz A.	Brain Lang. 2002 Apr-Jun;81(1-3):666-78.	Brain Lang. 2002	PubMed	citation	PMID:12081430	pubmed	12081430	create date:2002/06/26 | first author:Pylkkänen L
Interaction of morphological structure and prefix transparency in the processing of Bulgarian aspectual verb forms.	/pubmed/12081429	Nikolova R, Jarema G.	Brain Lang. 2002 Apr-Jun;81(1-3):649-65.	Brain Lang. 2002	PubMed	citation	PMID:12081429	pubmed	12081429	create date:2002/06/26 | first author:Nikolova R
The cues that children use in acquiring adjectival phrases and compound nouns: evidence from bilingual children.	/pubmed/12081428	Nicoladis E.	Brain Lang. 2002 Apr-Jun;81(1-3):635-48.	Brain Lang. 2002	PubMed	citation	PMID:12081428	pubmed	12081428	create date:2002/06/26 | first author:Nicoladis E
Why is Red Cross" different from "Yellow Cross"?: a neuropsychological study of noun-adjective agreement within Italian compounds."	/pubmed/12081427	Mondini S, Jarema G, Luzzatti C, Burani C, Semenza C.	Brain Lang. 2002 Apr-Jun;81(1-3):621-34.	Brain Lang. 2002	PubMed	citation	PMID:12081427	pubmed	12081427	create date:2002/06/26 | first author:Mondini S
Activation of multiple phoneme associates of graphemes in visual word recognition.	/pubmed/12081426	Lange M.	Brain Lang. 2002 Apr-Jun;81(1-3):610-20.	Brain Lang. 2002	PubMed	citation	PMID:12081426	pubmed	12081426	create date:2002/06/26 | first author:Lange M
Selective impairment of lexical stress assignment in an Italian-speaking aphasic patient.	/pubmed/12081425	Laganaro M, Vacheresse F, Frauenfelder UH.	Brain Lang. 2002 Apr-Jun;81(1-3):601-9.	Brain Lang. 2002	PubMed	citation	PMID:12081425	pubmed	12081425	create date:2002/06/26 | first author:Laganaro M
Masked priming of prefixes and the influence of spelling-meaning consistency.	/pubmed/12081424	Chateau D, Knudsen EV, Jared D.	Brain Lang. 2002 Apr-Jun;81(1-3):587-600.	Brain Lang. 2002	PubMed	citation	PMID:12081424	pubmed	12081424	create date:2002/06/26 | first author:Chateau D
How early does morpholexical reading develop in readers of a shallow orthography?	/pubmed/12081423	Burani C, Marcolini S, Stella G.	Brain Lang. 2002 Apr-Jun;81(1-3):568-86.	Brain Lang. 2002	PubMed	citation	PMID:12081423	pubmed	12081423	create date:2002/06/26 | first author:Burani C
The processing and representation of Dutch and English compounds: peripheral morphological and central orthographic effects.	/pubmed/12081422	de Jong NH, Feldman LB, Schreuder R, Pastizzo M, Baayen RH.	Brain Lang. 2002 Apr-Jun;81(1-3):555-67.	Brain Lang. 2002	PubMed	citation	PMID:12081422	pubmed	12081422	create date:2002/06/26 | first author:de Jong NH
Homophonic forms of regularly inflected verbs have their own orthographic representations: a developmental perspective on spelling errors.	/pubmed/12081421	Frisson S, Sandra D.	Brain Lang. 2002 Apr-Jun;81(1-3):545-54.	Brain Lang. 2002	PubMed	citation	PMID:12081421	pubmed	12081421	create date:2002/06/26 | first author:Frisson S
Orthographic processing of polysyllabic words by native and nonnative English speakers.	/pubmed/12081420	Taft M.	Brain Lang. 2002 Apr-Jun;81(1-3):532-44.	Brain Lang. 2002	PubMed	citation	PMID:12081420	pubmed	12081420	create date:2002/06/26 | first author:Taft M
Conceptual representation of verbs in bilinguals: semantic field effects and a second-language performance paradox.	/pubmed/12081419	Segalowitz N, de Almeida RG.	Brain Lang. 2002 Apr-Jun;81(1-3):517-31.	Brain Lang. 2002	PubMed	citation	PMID:12081419	pubmed	12081419	create date:2002/06/26 | first author:Segalowitz N
Activation of phonological codes during reading: evidence from errors detection and eye movements.	/pubmed/12081418	Sparrow L, Miellet S.	Brain Lang. 2002 Apr-Jun;81(1-3):509-16.	Brain Lang. 2002	PubMed	citation	PMID:12081418	pubmed	12081418	create date:2002/06/26 | first author:Sparrow L
The effect of number of kanji radical companions in character activation with a multi-radical-display task.	/pubmed/12081417	Saito H, Yamazaki O, Masuda H.	Brain Lang. 2002 Apr-Jun;81(1-3):501-8.	Brain Lang. 2002	PubMed	citation	PMID:12081417	pubmed	12081417	create date:2002/06/26 | first author:Saito H
Auditory verb recognition in developmental language impairment.	/pubmed/12081416	Royle P, Jarema G, Kehayia E.	Brain Lang. 2002 Apr-Jun;81(1-3):487-500.	Brain Lang. 2002	PubMed	citation	PMID:12081416	pubmed	12081416	create date:2002/06/26 | first author:Royle P
Morphological representation in an endangered, polysynthetic language.	/pubmed/12081415	Rice S, Libben G, Derwing B.	Brain Lang. 2002 Apr-Jun;81(1-3):473-86.	Brain Lang. 2002	PubMed	citation	PMID:12081415	pubmed	12081415	create date:2002/06/26 | first author:Rice S
Schemas and competing paradigms in Swedish plural formation.	/pubmed/12081414	Niemi S.	Brain Lang. 2002 Apr-Jun;81(1-3):464-72.	Brain Lang. 2002	PubMed	citation	PMID:12081414	pubmed	12081414	create date:2002/06/26 | first author:Niemi S
Whole word morphologizer: expanding the word-based lexicon: a nonstochastic computational approach.	/pubmed/12081413	Neuvel S.	Brain Lang. 2002 Apr-Jun;81(1-3):454-63.	Brain Lang. 2002	PubMed	citation	PMID:12081413	pubmed	12081413	create date:2002/06/26 | first author:Neuvel S
Interactive processing of phonological information in reading Japanese Kanji character words and their phonemic radicals.	/pubmed/12081412	Masuda H, Saito H.	Brain Lang. 2002 Apr-Jun;81(1-3):445-53.	Brain Lang. 2002	PubMed	citation	PMID:12081412	pubmed	12081412	create date:2002/06/26 | first author:Masuda H
Verb-noun double dissociation in aphasic lexical impairments: the role of word frequency and imageability.	/pubmed/12081411	Luzzatti C, Raggi R, Zonca G, Pistarini C, Contardi A, Pinna GD.	Brain Lang. 2002 Apr-Jun;81(1-3):432-44.	Brain Lang. 2002	PubMed	citation	PMID:12081411	pubmed	12081411	create date:2002/06/26 | first author:Luzzatti C
Experimental evidence for serial models of lexical access: a judgment task.	/pubmed/12081410	Laubstein AS.	Brain Lang. 2002 Apr-Jun;81(1-3):424-31.	Brain Lang. 2002	PubMed	citation	PMID:12081410	pubmed	12081410	create date:2002/06/26 | first author:Laubstein AS
Form-based representation in the mental lexicon: priming (with) bound stem allomorphs in Finnish.	/pubmed/12081409	Järvikivi J, Niemi J.	Brain Lang. 2002 Apr-Jun;81(1-3):412-23.	Brain Lang. 2002	PubMed	citation	PMID:12081409	pubmed	12081409	create date:2002/06/26 | first author:Järvikivi J
The influence of age of acquisition, root frequency, and context availability in processing nouns and verbs.	/pubmed/12081408	Colombo L, Burani C.	Brain Lang. 2002 Apr-Jun;81(1-3):398-411.	Brain Lang. 2002	PubMed	citation	PMID:12081408	pubmed	12081408	create date:2002/06/26 | first author:Colombo L
Is phonological information mapped onto semantic information in a one-to-one manner?	/pubmed/12081407	Bölte J, Coenen E.	Brain Lang. 2002 Apr-Jun;81(1-3):384-97.	Brain Lang. 2002	PubMed	citation	PMID:12081407	pubmed	12081407	create date:2002/06/26 | first author:Bölte J
Sonority constraints on onset-rime cohesion: evidence from native and bilingual Filipino readers of English.	/pubmed/12081406	Alonzo A, Taft M.	Brain Lang. 2002 Apr-Jun;81(1-3):368-83.	Brain Lang. 2002	PubMed	citation	PMID:12081406	pubmed	12081406	create date:2002/06/26 | first author:Alonzo A
Where and how morphologically complex words interplay with naming pictures.	/pubmed/12081405	Zwitserlood P, Bölte J, Dohmes P.	Brain Lang. 2002 Apr-Jun;81(1-3):358-67.	Brain Lang. 2002	PubMed	citation	PMID:12081405	pubmed	12081405	create date:2002/06/26 | first author:Zwitserlood P
The selection of grammatical features in word production: the case of plural nouns in German.	/pubmed/12081404	Schiller NO, Caramazza A.	Brain Lang. 2002 Apr-Jun;81(1-3):342-57.	Brain Lang. 2002	PubMed	citation	PMID:12081404	pubmed	12081404	create date:2002/06/26 | first author:Schiller NO
Identity avoidance in the Hebrew lexicon: implications for symbolic accounts of word formation.	/pubmed/12081403	Berent I.	Brain Lang. 2002 Apr-Jun;81(1-3):326-41.	Brain Lang. 2002	PubMed	citation	PMID:12081403	pubmed	12081403	create date:2002/06/26 | first author:Berent I
The contribution of frequency and semantic similarity to morphological processing.	/pubmed/12081402	Raveh M.	Brain Lang. 2002 Apr-Jun;81(1-3):312-25.	Brain Lang. 2002	PubMed	citation	PMID:12081402	pubmed	12081402	create date:2002/06/26 | first author:Raveh M
German noun plurals: a challenge to the dual-mechanism model.	/pubmed/12081401	Penke M, Krause M.	Brain Lang. 2002 Apr-Jun;81(1-3):303-11.	Brain Lang. 2002	PubMed	citation	PMID:12081401	pubmed	12081401	create date:2002/06/26 | first author:Penke M
Dissociation in Italian conjugations: a single-route account.	/pubmed/12081400	Eddington D.	Brain Lang. 2002 Apr-Jun;81(1-3):291-302.	Brain Lang. 2002	PubMed	citation	PMID:12081400	pubmed	12081400	create date:2002/06/26 | first author:Eddington D
Processing and Representation of German -n Plurals: A Dual Mechanism Approach.	/pubmed/12081399	Sonnenstuhl I, Huth A.	Brain Lang. 2002 Apr-Jun;81(1-3):276-90.	Brain Lang. 2002	PubMed	citation	PMID:12081399	pubmed	12081399	create date:2002/06/26 | first author:Sonnenstuhl I
The retrieval of syntactic and semantic information in the production of verbs.	/pubmed/12081398	Tabossi P, Collina S, Sanz M.	Brain Lang. 2002 Apr-Jun;81(1-3):264-75.	Brain Lang. 2002	PubMed	citation	PMID:12081398	pubmed	12081398	create date:2002/06/26 | first author:Tabossi P
Lexical representations of written nouns and verbs in Italian.	/pubmed/12081397	Laudanna A, Voghera M, Gazzellini S.	Brain Lang. 2002 Apr-Jun;81(1-3):250-63.	Brain Lang. 2002	PubMed	citation	PMID:12081397	pubmed	12081397	create date:2002/06/26 | first author:Laudanna A
Derivation by prefixation in Slovenian: two aphasia case studies.	/pubmed/12081396	Semenza C, Girelli L, Spacal M, Kobal J, Mesec A.	Brain Lang. 2002 Apr-Jun;81(1-3):242-9.	Brain Lang. 2002	PubMed	citation	PMID:12081396	pubmed	12081396	create date:2002/06/26 | first author:Semenza C
Grammatical gender in the production of single words: some evidence from Greek.	/pubmed/12081395	Plemmenou E, Bard EG, Branigan HP.	Brain Lang. 2002 Apr-Jun;81(1-3):236-41.	Brain Lang. 2002	PubMed	citation	PMID:12081395	pubmed	12081395	create date:2002/06/26 | first author:Plemmenou E
Class specificity and the lexical encoding of participant information.	/pubmed/12081394	Koenig JP, Mauner G, Bienvenue B.	Brain Lang. 2002 Apr-Jun;81(1-3):224-35.	Brain Lang. 2002	PubMed	citation	PMID:12081394	pubmed	12081394	create date:2002/06/26 | first author:Koenig JP
The processing of lexical ambiguity: homonymy and polysemy in the mental lexicon.	/pubmed/12081393	Klepousniotou E.	Brain Lang. 2002 Apr-Jun;81(1-3):205-23.	Brain Lang. 2002	PubMed	citation	PMID:12081393	pubmed	12081393	create date:2002/06/26 | first author:Klepousniotou E
English derivational suffix frequency and children's stress judgments.	/pubmed/12081392	Jarmulowicz LD.	Brain Lang. 2002 Apr-Jun;81(1-3):192-204.	Brain Lang. 2002	PubMed	citation	PMID:12081392	pubmed	12081392	create date:2002/06/26 | first author:Jarmulowicz LD
How are inflectional affixes organized in the mental lexicon?: evidence from the investigation of agreement errors in agrammatic aphasics.	/pubmed/12081391	Janssen U, Penke M.	Brain Lang. 2002 Apr-Jun;81(1-3):180-91.	Brain Lang. 2002	PubMed	citation	PMID:12081391	pubmed	12081391	create date:2002/06/26 | first author:Janssen U
Ageing and lexical access to common and proper names in picture naming.	/pubmed/12081390	Evrard M.	Brain Lang. 2002 Apr-Jun;81(1-3):174-9.	Brain Lang. 2002	PubMed	citation	PMID:12081390	pubmed	12081390	create date:2002/06/26 | first author:Evrard M
The recognition of reduced word forms.	/pubmed/12081389	Ernestus M, Baayen H, Schreuder R.	Brain Lang. 2002 Apr-Jun;81(1-3):162-73.	Brain Lang. 2002	PubMed	citation	PMID:12081389	pubmed	12081389	create date:2002/06/26 | first author:Ernestus M
The role of the syllable in lexical segmentation in French: word-spotting data.	/pubmed/12081388	Dumay N, Frauenfelder UH, Content A.	Brain Lang. 2002 Apr-Jun;81(1-3):144-61.	Brain Lang. 2002	PubMed	citation	PMID:12081388	pubmed	12081388	create date:2002/06/26 | first author:Dumay N
Hemispheric contributions to lexical ambiguity resolution: evidence from individuals with complex language impairment following left-hemisphere lesions.	/pubmed/12081387	Copland DA, Chenery HJ, Murdoch BE.	Brain Lang. 2002 Apr-Jun;81(1-3):131-43.	Brain Lang. 2002	PubMed	citation	PMID:12081387	pubmed	12081387	create date:2002/06/26 | first author:Copland DA
Rapid activation of the lexicon: a further investigation with behavioral and computational results.	/pubmed/12081386	Bueno S, Frenck-Mestre C.	Brain Lang. 2002 Apr-Jun;81(1-3):120-30.	Brain Lang. 2002	PubMed	citation	PMID:12081386	pubmed	12081386	create date:2002/06/26 | first author:Bueno S
Regularity revisited: evidence from lexical access of verbs and nouns in Greek.	/pubmed/12081385	Tsapkini K, Jarema G, Kehayia E.	Brain Lang. 2002 Apr-Jun;81(1-3):103-19.	Brain Lang. 2002	PubMed	citation	PMID:12081385	pubmed	12081385	create date:2002/06/26 | first author:Tsapkini K
Cross-modal morphological priming in French.	/pubmed/12081384	Meunier F, Segui J.	Brain Lang. 2002 Apr-Jun;81(1-3):89-102.	Brain Lang. 2002	PubMed	citation	PMID:12081384	pubmed	12081384	create date:2002/06/26 | first author:Meunier F
Stem homographs and lemma level representations.	/pubmed/12081383	Allen M, Badecker W.	Brain Lang. 2002 Apr-Jun;81(1-3):79-88.	Brain Lang. 2002	PubMed	citation	PMID:12081383	pubmed	12081383	create date:2002/06/26 | first author:Allen M
The probability of the least likely non-length-controlled bigram affects lexical decision reaction times.	/pubmed/12081382	Westbury C, Buchanan L.	Brain Lang. 2002 Apr-Jun;81(1-3):66-78.	Brain Lang. 2002	PubMed	citation	PMID:12081382	pubmed	12081382	create date:2002/06/26 | first author:Westbury C
Title	URL	Description	Details	ShortDetails	Resource	Type	Identifiers	Db	EntrezUID	Properties
The subjects as a simple random effect fallacy: subject variability and morphological family effects in the mental lexicon.	/pubmed/12081381	Baayen RH, Tweedie FJ, Schreuder R.	Brain Lang. 2002 Apr-Jun;81(1-3):55-65.	Brain Lang. 2002	PubMed	citation	PMID:12081381	pubmed	12081381	create date:2002/06/26 | first author:Baayen RH
Recall of morphologically complex forms is affected by memory task but not dyslexia.	/pubmed/12081380	Service E, Tujulin AM.	Brain Lang. 2002 Apr-Jun;81(1-3):42-54.	Brain Lang. 2002	PubMed	citation	PMID:12081380	pubmed	12081380	create date:2002/06/26 | first author:Service E
Does prime modality influence morphological processing?	/pubmed/12081379	Pastizzo MJ, Feldman LB.	Brain Lang. 2002 Apr-Jun;81(1-3):28-41.	Brain Lang. 2002	PubMed	citation	PMID:12081379	pubmed	12081379	create date:2002/06/26 | first author:Pastizzo MJ
Graded aspects of morphological processing: task and processing time.	/pubmed/12081378	Feldman LB, Prostko B.	Brain Lang. 2002 Apr-Jun;81(1-3):12-27.	Brain Lang. 2002	PubMed	citation	PMID:12081378	pubmed	12081378	create date:2002/06/26 | first author:Feldman LB
Mental lexicon research in the new millennium.	/pubmed/12081377	Libben G, Jarema G.	Brain Lang. 2002 Apr-Jun;81(1-3):2-11. Review.	Brain Lang. 2002	PubMed	citation	PMID:12081377	pubmed	12081377	create date:2002/06/26 | first author:Libben G
Proceedings of the 2nd International Mental Lexicon Conference. Montreal, Canada, October 2000.	/pubmed/12081376	[No authors listed]	Brain Lang. 2002 Apr-Jun;81(1-3):1-751. No abstract available.	Brain Lang. 2002	PubMed	citation	PMID:12081376	pubmed	12081376	create date:2002/06/26
Reading words and pseudowords: an eye movement study of developmental dyslexia.	/pubmed/11896661	De Luca M, Borrelli M, Judica A, Spinelli D, Zoccolotti P.	Brain Lang. 2002 Mar;80(3):617-26.	Brain Lang. 2002	PubMed	citation	PMID:11896661	pubmed	11896661	create date:2002/03/19 | first author:De Luca M
Assessing resource demands during sentence processing in Parkinson's disease.	/pubmed/11896660	Grossman M, Lee C, Morris J, Stern MB, Hurtig HI.	Brain Lang. 2002 Mar;80(3):603-16.	Brain Lang. 2002	PubMed	citation	PMID:11896660	pubmed	11896660	create date:2002/03/19 | first author:Grossman M
Neuromotor speech deficits in children and adults with spina bifida and hydrocephalus.	/pubmed/11896659	Huber-Okrainec J, Dennis M, Brettschneider J, Spiegler BJ.	Brain Lang. 2002 Mar;80(3):592-602.	Brain Lang. 2002	PubMed	citation	PMID:11896659	pubmed	11896659	create date:2002/03/19 | first author:Huber-Okrainec J
Temporal processing and phonological impairment in dyslexia: effect of phoneme lengthening on order judgment of two consonants.	/pubmed/11896658	Rey V, De Martino S, Espesser R, Habib M.	Brain Lang. 2002 Mar;80(3):576-91.	Brain Lang. 2002	PubMed	citation	PMID:11896658	pubmed	11896658	create date:2002/03/19 | first author:Rey V
Task-related factors in oral motor control: speech and oral diadochokinesis in dysarthria and apraxia of speech.	/pubmed/11896657	Ziegler W.	Brain Lang. 2002 Mar;80(3):556-75.	Brain Lang. 2002	PubMed	citation	PMID:11896657	pubmed	11896657	create date:2002/03/19 | first author:Ziegler W
The relationship between prosody and breathing in spontaneous discourse.	/pubmed/11896656	Hird K, Kirsner K.	Brain Lang. 2002 Mar;80(3):536-55.	Brain Lang. 2002	PubMed	citation	PMID:11896656	pubmed	11896656	create date:2002/03/19 | first author:Hird K
Effects of right and left hemisphere damage on performance of the Right Hemisphere Communication Battery"."	/pubmed/11896655	Zaidel E, Kasher A, Soroker N, Batori G.	Brain Lang. 2002 Mar;80(3):510-35.	Brain Lang. 2002	PubMed	citation	PMID:11896655	pubmed	11896655	create date:2002/03/19 | first author:Zaidel E
Novel metaphors appear anomalous at least momentarily: evidence from N400.	/pubmed/11896654	Tartter VC, Gomes H, Dubrovsky B, Molholm S, Stewart RV.	Brain Lang. 2002 Mar;80(3):488-509.	Brain Lang. 2002	PubMed	citation	PMID:11896654	pubmed	11896654	create date:2002/03/19 | first author:Tartter VC
Recency effects for meaning and form in word selection.	/pubmed/11896653	Griffin ZM.	Brain Lang. 2002 Mar;80(3):465-87.	Brain Lang. 2002	PubMed	citation	PMID:11896653	pubmed	11896653	create date:2002/03/19 | first author:Griffin ZM
Effect of speech task on intelligibility in dysarthria: a case study of Parkinson's disease.	/pubmed/11896652	Kempler D, Van Lancker D.	Brain Lang. 2002 Mar;80(3):449-64.	Brain Lang. 2002	PubMed	citation	PMID:11896652	pubmed	11896652	create date:2002/03/19 | first author:Kempler D
Effects of sentential context on the processing of unambiguous words by the two cerebral hemispheres.	/pubmed/11896651	Faust M, Kravetz S, Netzer E.	Brain Lang. 2002 Mar;80(3):438-48.	Brain Lang. 2002	PubMed	citation	PMID:11896651	pubmed	11896651	create date:2002/03/19 | first author:Faust M
Reproducibility of fMRI-determined language lateralization in individual subjects.	/pubmed/11896650	Rutten GJ, Ramsey NF, van Rijen PC, van Veelen CW.	Brain Lang. 2002 Mar;80(3):421-37.	Brain Lang. 2002	PubMed	citation	PMID:11896650	pubmed	11896650	create date:2002/03/19 | first author:Rutten GJ
Semantic representations of word meanings by the cerebral hemispheres.	/pubmed/11896649	Ince E, Christman SD.	Brain Lang. 2002 Mar;80(3):393-420.	Brain Lang. 2002	PubMed	citation	PMID:11896649	pubmed	11896649	create date:2002/03/19 | first author:Ince E
The organization of letter-form representations in written spelling: evidence from acquired dysgraphia.	/pubmed/11896648	Miozzo M, De Bastiani P.	Brain Lang. 2002 Mar;80(3):366-92.	Brain Lang. 2002	PubMed	citation	PMID:11896648	pubmed	11896648	create date:2002/03/19 | first author:Miozzo M
Lateral asymmetry in phonological processing: relating behavioral measures to neuroimaged structures.	/pubmed/11896647	Coney J.	Brain Lang. 2002 Mar;80(3):355-65.	Brain Lang. 2002	PubMed	citation	PMID:11896647	pubmed	11896647	create date:2002/03/19 | first author:Coney J
Crossmodal temporal order and processing acuity in developmentally dyslexic young adults.	/pubmed/11896646	Laasonen M, Service E, Virsu V.	Brain Lang. 2002 Mar;80(3):340-54.	Brain Lang. 2002	PubMed	citation	PMID:11896646	pubmed	11896646	create date:2002/03/19 | first author:Laasonen M
Competition, inhibition, and semantic judgment errors in Parkinson's disease.	/pubmed/11896645	Watters PA, Patel M.	Brain Lang. 2002 Mar;80(3):328-39.	Brain Lang. 2002	PubMed	citation	PMID:11896645	pubmed	11896645	create date:2002/03/19 | first author:Watters PA
Tense and syntactic processes in agrammatic speech.	/pubmed/11896644	Arabatzi M, Edwards S.	Brain Lang. 2002 Mar;80(3):314-27.	Brain Lang. 2002	PubMed	citation	PMID:11896644	pubmed	11896644	create date:2002/03/19 | first author:Arabatzi M
Sentence processing strategies in healthy seniors with poor comprehension: an fMRI study.	/pubmed/11896643	Grossman M, Cooke A, DeVita C, Chen W, Moore P, Detre J, Alsop D, Gee J.	Brain Lang. 2002 Mar;80(3):296-313.	Brain Lang. 2002	PubMed	citation	PMID:11896643	pubmed	11896643	create date:2002/03/19 | first author:Grossman M
Neural correlates of successful and unsuccessful verbal memory encoding.	/pubmed/11896642	Casasanto DJ, Killgore WD, Maldjian JA, Glosser G, Alsop DC, Cooke AM, Grossman M, Detre JA.	Brain Lang. 2002 Mar;80(3):287-95.	Brain Lang. 2002	PubMed	citation	PMID:11896642	pubmed	11896642	create date:2002/03/19 | first author:Casasanto DJ
Dissociating prelexical and postlexical processing of affective information in the two hemispheres: effects of the stimulus presentation format.	/pubmed/11896641	Windmann S, Daum I, Güntürkün O.	Brain Lang. 2002 Mar;80(3):269-86.	Brain Lang. 2002	PubMed	citation	PMID:11896641	pubmed	11896641	create date:2002/03/19 | first author:Windmann S
Neurological origins of poor reading comprehension despite fast word decoding?	/pubmed/11827447	Yamada J.	Brain Lang. 2002 Feb;80(2):253-9.	Brain Lang. 2002	PubMed	citation	PMID:11827447	pubmed	11827447	create date:2002/02/06 | first author:Yamada J
Electrophysiological evidence for priming in response to words and pseudowords in first and second language.	/pubmed/11827446	Sinai A, Pratt H.	Brain Lang. 2002 Feb;80(2):240-52.	Brain Lang. 2002	PubMed	citation	PMID:11827446	pubmed	11827446	create date:2002/02/06 | first author:Sinai A
Age-related differences in inference revision processing.	/pubmed/11827445	Wright HH, Newhoff M.	Brain Lang. 2002 Feb;80(2):226-39.	Brain Lang. 2002	PubMed	citation	PMID:11827445	pubmed	11827445	create date:2002/02/06 | first author:Wright HH
Auditory temporal processing deficits in children with periventricular brain injury.	/pubmed/11827444	Downie AL, Jakobson LS, Frisk V, Ushycky I.	Brain Lang. 2002 Feb;80(2):208-25.	Brain Lang. 2002	PubMed	citation	PMID:11827444	pubmed	11827444	create date:2002/02/06 | first author:Downie AL
Switching languages, switching palabras (words): an electrophysiological study of code switching.	/pubmed/11827443	Moreno EM, Federmeier KD, Kutas M.	Brain Lang. 2002 Feb;80(2):188-207.	Brain Lang. 2002	PubMed	citation	PMID:11827443	pubmed	11827443	create date:2002/02/06 | first author:Moreno EM
Question production in agrammatism: the tree pruning hypothesis.	/pubmed/11827442	Friedmann N.	Brain Lang. 2002 Feb;80(2):160-87.	Brain Lang. 2002	PubMed	citation	PMID:11827442	pubmed	11827442	create date:2002/02/06 | first author:Friedmann N
Lexical, morphological, and syntactic aspects of verb production in agrammatic aphasics.	/pubmed/11827441	Bastiaanse R, Hugen J, Kos M, van Zonneveld R.	Brain Lang. 2002 Feb;80(2):142-59.	Brain Lang. 2002	PubMed	citation	PMID:11827441	pubmed	11827441	create date:2002/02/06 | first author:Bastiaanse R
Probing hemispheric processes in an on-line reading task.	/pubmed/11827440	Coney J.	Brain Lang. 2002 Feb;80(2):130-41.	Brain Lang. 2002	PubMed	citation	PMID:11827440	pubmed	11827440	create date:2002/02/06 | first author:Coney J
Personally familiar proper names are relatively successfully processed in the human right hemisphere; or, the missing link.	/pubmed/11827439	Van Lancker D, Ohnesorge C.	Brain Lang. 2002 Feb;80(2):121-9.	Brain Lang. 2002	PubMed	citation	PMID:11827439	pubmed	11827439	create date:2002/02/06 | first author:Van Lancker D
Personal names and the human right hemisphere: an illusory link?	/pubmed/11827438	Schweinberger SR, Landgrebe A, Mohr B, Kaufmann JM.	Brain Lang. 2002 Feb;80(2):111-20.	Brain Lang. 2002	PubMed	citation	PMID:11827438	pubmed	11827438	create date:2002/02/06 | first author:Schweinberger SR
Sex differences in functional brain activation during a lexical visual field task.	/pubmed/11817892	Rossell SL, Bullmore ET, Williams SC, David AS.	Brain Lang. 2002 Jan;80(1):97-105.	Brain Lang. 2002	PubMed	citation	PMID:11817892	pubmed	11817892	create date:2002/01/31 | first author:Rossell SL
Interhemispheric communication via direct connections for alternative meanings of ambiguous words.	/pubmed/11817891	Collins M.	Brain Lang. 2002 Jan;80(1):77-96.	Brain Lang. 2002	PubMed	citation	PMID:11817891	pubmed	11817891	create date:2002/01/31 | first author:Collins M
Orthographic neighborhood effects in the right but not in the left cerebral hemisphere.	/pubmed/11817890	Lavidor M, Ellis AW.	Brain Lang. 2002 Jan;80(1):63-76.	Brain Lang. 2002	PubMed	citation	PMID:11817890	pubmed	11817890	create date:2002/01/31 | first author:Lavidor M
Word length and orthographic neighborhood size effects in the left and right cerebral hemispheres.	/pubmed/11817889	Lavidor M, Ellis AW.	Brain Lang. 2002 Jan;80(1):45-62.	Brain Lang. 2002	PubMed	citation	PMID:11817889	pubmed	11817889	create date:2002/01/31 | first author:Lavidor M
Deaf poor readers' pattern reversal visual evoked potentials suggest magnocellular system deficits: implications for diagnostic neuroimaging of dyslexia in deaf individuals.	/pubmed/11817888	Samar VJ, Parasnis I, Berent GP.	Brain Lang. 2002 Jan;80(1):21-44.	Brain Lang. 2002	PubMed	citation	PMID:11817888	pubmed	11817888	create date:2002/01/31 | first author:Samar VJ
Lexical therapy and episodic word learning in dementia of the Alzheimer type.	/pubmed/11817887	Ousset PJ, Viallard G, Puel M, Celsis P, Démonet JF, Cardebat D.	Brain Lang. 2002 Jan;80(1):14-20.	Brain Lang. 2002	PubMed	citation	PMID:11817887	pubmed	11817887	create date:2002/01/31 | first author:Ousset PJ
Representation of phonological categories: a functional role for auditory columns.	/pubmed/11817886	Sussman HM.	Brain Lang. 2002 Jan;80(1):1-13.	Brain Lang. 2002	PubMed	citation	PMID:11817886	pubmed	11817886	create date:2002/01/31 | first author:Sussman HM
Event-related potentials and semantics: an overview and an integrative proposal.	/pubmed/11803980	Hinojosa JA, Martín-Loeches M, Rubia FJ.	Brain Lang. 2001 Jul;78(1):128-39.	Brain Lang. 2001	PubMed	citation	PMID:11803980	pubmed	11803980	create date:2002/01/24 | first author:Hinojosa JA
Event-related potentials and semantics: an overview and an integrative proposal.	/pubmed/11803979	Hinojosa JA, Martín-Loeches M, Rubia FJ.	Brain Lang. 2001 Jul;78(1):128-39. Review. No abstract available.	Brain Lang. 2001	PubMed	citation	PMID:11803979	pubmed	11803979	create date:2002/01/24 | first author:Hinojosa JA
The lateralized linguistic cerebellum: a review and a new hypothesis.	/pubmed/11781058	Marien P, Engelborghs S, Fabbro F, De Deyn PP.	Brain Lang. 2001 Dec;79(3):580-600. Review.	Brain Lang. 2001	PubMed	citation	PMID:11781058	pubmed	11781058	create date:2002/01/10 | first author:Marien P
Phonology: a review and proposals from a connectionist perspective.	/pubmed/11781057	Nadeau SE.	Brain Lang. 2001 Dec;79(3):511-79. Review.	Brain Lang. 2001	PubMed	citation	PMID:11781057	pubmed	11781057	create date:2002/01/10 | first author:Nadeau SE
Reperfusion of specific brain regions by raising blood pressure restores selective language functions in subacute stroke.	/pubmed/11781056	Hillis AE, Kane A, Tuffiash E, Ulatowski JA, Barker PB, Beauchamp NJ, Wityk RJ.	Brain Lang. 2001 Dec;79(3):495-510.	Brain Lang. 2001	PubMed	citation	PMID:11781056	pubmed	11781056	create date:2002/01/10 | first author:Hillis AE
Production of stress retraction by left- and right-hemisphere-damaged patients.	/pubmed/11781055	Gandour J, Baum SR.	Brain Lang. 2001 Dec;79(3):482-94.	Brain Lang. 2001	PubMed	citation	PMID:11781055	pubmed	11781055	create date:2002/01/10 | first author:Gandour J
Title	URL	Description	Details	ShortDetails	Resource	Type	Identifiers	Db	EntrezUID	Properties
Complementarity of linguistic and prosodic processes in the intact brain.	/pubmed/11781054	McNeely HE, Parlow SE.	Brain Lang. 2001 Dec;79(3):473-81.	Brain Lang. 2001	PubMed	citation	PMID:11781054	pubmed	11781054	create date:2002/01/10 | first author:McNeely HE
Mapping from sound to meaning: reduced lexical activation in Broca's aphasics.	/pubmed/11781053	Utman JA, Blumstein SE, Sullivan K.	Brain Lang. 2001 Dec;79(3):444-72. Update in: Cochrane Database Syst Rev. 2009;(1):CD000081.	Brain Lang. 2001	PubMed	citation	PMID:11781053	pubmed	11781053	create date:2002/01/10 | first author:Utman JA
Acquired crossed aphasia in dextral children revisited.	/pubmed/11781052	Marien P, Paquier P, Engelborghs S, De Deyn PP.	Brain Lang. 2001 Dec;79(3):426-43. Review.	Brain Lang. 2001	PubMed	citation	PMID:11781052	pubmed	11781052	create date:2002/01/10 | first author:Marien P
The effects of scrambling on Spanish and Korean agrammatic interpretation: why linear models fail and structural models survive.	/pubmed/11781051	Beretta A, Schmitt C, Halliwell J, Munn A, Cuetos F, Kim S.	Brain Lang. 2001 Dec;79(3):407-25.	Brain Lang. 2001	PubMed	citation	PMID:11781051	pubmed	11781051	create date:2002/01/10 | first author:Beretta A
Word length and vowel duration in apraxia of speech: the use of relative measures.	/pubmed/11781050	Haley KL, Overton HB.	Brain Lang. 2001 Dec;79(3):397-406.	Brain Lang. 2001	PubMed	citation	PMID:11781050	pubmed	11781050	create date:2002/01/10 | first author:Haley KL
Spoken language outcomes after hemispherectomy: factoring in etiology.	/pubmed/11781049	Curtiss S, de Bode S, Mathern GW.	Brain Lang. 2001 Dec;79(3):379-96.	Brain Lang. 2001	PubMed	citation	PMID:11781049	pubmed	11781049	create date:2002/01/10 | first author:Curtiss S
Does global context modulate cerebral asymmetries? A review and new evidence on word imageability effects.	/pubmed/11781048	Chiarello C, Liu S, Shears C.	Brain Lang. 2001 Dec;79(3):360-78.	Brain Lang. 2001	PubMed	citation	PMID:11781048	pubmed	11781048	create date:2002/01/10 | first author:Chiarello C
Lexical representation and processing of morphologically complex words: evidence from the reading performance of an Italian agrammatic patient.	/pubmed/11781047	Luzzatti C, Mondini S, Semenza C.	Brain Lang. 2001 Dec;79(3):345-59.	Brain Lang. 2001	PubMed	citation	PMID:11781047	pubmed	11781047	create date:2002/01/10 | first author:Luzzatti C
Jargonagraphia in a case of frontotemporal dementia.	/pubmed/11712852	Ostberg P, Bogdanovic N, Fernaeus SE, Wahlund LO.	Brain Lang. 2001 Nov;79(2):333-9.	Brain Lang. 2001	PubMed	citation	PMID:11712852	pubmed	11712852	create date:2001/11/20 | first author:Ostberg P
More on sentence comprehension in Broca's aphasia: a response to Caplan.	/pubmed/11712850	Zurif EB.	Brain Lang. 2001 Nov;79(2):321-8; discussion 329-32. No abstract available.	Brain Lang. 2001	PubMed	citation	PMID:11712850	pubmed	11712850	create date:2001/11/20 | first author:Zurif EB
The color of odors.	/pubmed/11712849	Morrot G, Brochet F, Dubourdieu D.	Brain Lang. 2001 Nov;79(2):309-20.	Brain Lang. 2001	PubMed	citation	PMID:11712849	pubmed	11712849	create date:2001/11/20 | first author:Morrot G
Semantic operations in aphasic comprehension: implications for the cortical organization of language.	/pubmed/11712848	Piñango MM, Zurif EB.	Brain Lang. 2001 Nov;79(2):297-308.	Brain Lang. 2001	PubMed	citation	PMID:11712848	pubmed	11712848	create date:2001/11/20 | first author:Piñango MM
A selective deficit for living things after temporal lobectomy for relief of epileptic seizures.	/pubmed/11712847	Luckhurst L, Lloyd-Jones TJ.	Brain Lang. 2001 Nov;79(2):266-96.	Brain Lang. 2001	PubMed	citation	PMID:11712847	pubmed	11712847	create date:2001/11/20 | first author:Luckhurst L
Differential effects of unilateral lesions on language production in children and adults.	/pubmed/11712846	Bates E, Reilly J, Wulfeck B, Dronkers N, Opie M, Fenson J, Kriz S, Jeffries R, Miller L, Herbst K.	Brain Lang. 2001 Nov;79(2):223-65.	Brain Lang. 2001	PubMed	citation	PMID:11712846	pubmed	11712846	create date:2001/11/20 | first author:Bates E
The bilingual brain: cerebral representation of languages.	/pubmed/11712845	Fabbro F.	Brain Lang. 2001 Nov;79(2):211-22.	Brain Lang. 2001	PubMed	citation	PMID:11712845	pubmed	11712845	create date:2001/11/20 | first author:Fabbro F
The bilingual brain: bilingual aphasia.	/pubmed/11712844	Fabbro F.	Brain Lang. 2001 Nov;79(2):201-10.	Brain Lang. 2001	PubMed	citation	PMID:11712844	pubmed	11712844	create date:2001/11/20 | first author:Fabbro F
Implicit word cues facilitate impaired naming performance: evidence from a case of anomia.	/pubmed/11712843	Avila C, Lambon Ralph MA, Parcet MA, Geffner D, Gonzalez-Darder JM.	Brain Lang. 2001 Nov;79(2):185-200.	Brain Lang. 2001	PubMed	citation	PMID:11712843	pubmed	11712843	create date:2001/11/20 | first author:Avila C
Language is more than its parts: a reply to Bird, Howard, and Franklin (2001).	/pubmed/11703064	Shapiro K, Caramazza A.	Brain Lang. 2001 Sep;78(3):397-401. No abstract available.	Brain Lang. 2001	PubMed	citation	PMID:11703064	pubmed	11703064	create date:2001/11/13 | first author:Shapiro K
Parametrically dissociating speech and nonspeech perception in the brain using fMRI.	/pubmed/11703063	Benson RR, Whalen DH, Richardson M, Swainson B, Clark VP, Lai S, Liberman AM.	Brain Lang. 2001 Sep;78(3):364-96.	Brain Lang. 2001	PubMed	citation	PMID:11703063	pubmed	11703063	create date:2001/11/13 | first author:Benson RR
Focused and nonfocused attention in verbal and emotional dichotic listening: an FMRI study.	/pubmed/11703062	Jäncke L, Buchanan TW, Lutz K, Shah NJ.	Brain Lang. 2001 Sep;78(3):349-63.	Brain Lang. 2001	PubMed	citation	PMID:11703062	pubmed	11703062	create date:2001/11/13 | first author:Jäncke L
Dichotic perception of Mandarin tones by Chinese and American listeners.	/pubmed/11703061	Wang Y, Jongman A, Sereno JA.	Brain Lang. 2001 Sep;78(3):332-48.	Brain Lang. 2001	PubMed	citation	PMID:11703061	pubmed	11703061	create date:2001/11/13 | first author:Wang Y
Familial handedness and access to words, meaning, and syntax during sentence comprehension.	/pubmed/11703060	Townsend DJ, Carrithers C, Bever TG.	Brain Lang. 2001 Sep;78(3):308-31.	Brain Lang. 2001	PubMed	citation	PMID:11703060	pubmed	11703060	create date:2001/11/13 | first author:Townsend DJ
The influence of phonological context on the sound errors of a speaker with Wernicke's aphasia.	/pubmed/11703059	Goldmann RE, Schwartz MF, Wilshire CE.	Brain Lang. 2001 Sep;78(3):279-307.	Brain Lang. 2001	PubMed	citation	PMID:11703059	pubmed	11703059	create date:2001/11/13 | first author:Goldmann RE
Proceedings of the 39th annual meeting of the Academy of Aphasia. Boulder, Colorado, USA. October 21-23, 2001.	/pubmed/11680498	[No authors listed]	Brain Lang. 2001 Oct;79(1):1-179. No abstract available.	Brain Lang. 2001	PubMed	citation	PMID:11680498	pubmed	11680498	create date:2001/10/30
A tale of two paradigms or metatheoretical approaches to cognitive neuropsychology: did Schmolck, Stefanacci, and Squire (2000) show that hippocampal lesions only impair memory, whereas adjacent (extrahippocampal) lesions impair detection and explanation of sentence ambiguity?	/pubmed/11500077	MacKay DG.	Brain Lang. 2001 Aug;78(2):265-72; discussion 273-5.	Brain Lang. 2001	PubMed	citation	PMID:11500077	pubmed	11500077	create date:2001/08/14 | first author:MacKay DG
The frequency paradox in disguise: a response to Breedin, Saffran, and Schwartz (1998).	/pubmed/11500075	Yamada J.	Brain Lang. 2001 Aug;78(2):258-61; discussion 262-4. No abstract available.	Brain Lang. 2001	PubMed	citation	PMID:11500075	pubmed	11500075	create date:2001/08/14 | first author:Yamada J
Effect of socioeconomic status on aphasia severity and recovery.	/pubmed/11500074	Connor LT, Obler LK, Tocco M, Fitzpatrick PM, Albert ML.	Brain Lang. 2001 Aug;78(2):254-7.	Brain Lang. 2001	PubMed	citation	PMID:11500074	pubmed	11500074	create date:2001/08/14 | first author:Connor LT
Neurological evidence in support of a specialized phonetic processing module.	/pubmed/11500073	Gokcen JM, Fox RA.	Brain Lang. 2001 Aug;78(2):241-53.	Brain Lang. 2001	PubMed	citation	PMID:11500073	pubmed	11500073	create date:2001/08/14 | first author:Gokcen JM
Effect of bilateral stimulation of the subthalamic nucleus on parkinsonian voice.	/pubmed/11500072	Gentil M, Chauvin P, Pinto S, Pollak P, Benabid AL.	Brain Lang. 2001 Aug;78(2):233-40.	Brain Lang. 2001	PubMed	citation	PMID:11500072	pubmed	11500072	create date:2001/08/14 | first author:Gentil M
Sources of performance on theory of mind tasks in right hemisphere-damaged patients.	/pubmed/11500071	Surian L, Siegal M.	Brain Lang. 2001 Aug;78(2):224-32.	Brain Lang. 2001	PubMed	citation	PMID:11500071	pubmed	11500071	create date:2001/08/14 | first author:Surian L
From logographic" to normal reading: the case of a deaf beginning reader."	/pubmed/11500070	Aghababian V, Nazir TA, Lançon C, Tardy M.	Brain Lang. 2001 Aug;78(2):212-23.	Brain Lang. 2001	PubMed	citation	PMID:11500070	pubmed	11500070	create date:2001/08/14 | first author:Aghababian V
An investigation of the interaction between thematic and phrasal structure in nonfluent agrammatic subjects.	/pubmed/11500069	Webster J, Franklin S, Howard D.	Brain Lang. 2001 Aug;78(2):197-211.	Brain Lang. 2001	PubMed	citation	PMID:11500069	pubmed	11500069	create date:2001/08/14 | first author:Webster J
Prosodic facilitation in the resolution of syntactic ambiguities in subjects with left and right hemisphere damage.	/pubmed/11500068	Walker JP, Fongemie K, Daigle T.	Brain Lang. 2001 Aug;78(2):169-96.	Brain Lang. 2001	PubMed	citation	PMID:11500068	pubmed	11500068	create date:2001/08/14 | first author:Walker JP
Walking or talking? Behavioral and neurophysiological correlates of action verb processing.	/pubmed/11500067	Pulvermüller F, Härle M, Hummel F.	Brain Lang. 2001 Aug;78(2):143-68.	Brain Lang. 2001	PubMed	citation	PMID:11500067	pubmed	11500067	create date:2001/08/14 | first author:Pulvermüller F
Social validity of changes in informativeness and efficiency of aphasic discourse following linguistic specific treatment (LST).	/pubmed/11412020	Jacobs BJ.	Brain Lang. 2001 Jul;78(1):115-27.	Brain Lang. 2001	PubMed	citation	PMID:11412020	pubmed	11412020	create date:2001/06/20 | first author:Jacobs BJ
Acquisition of lexical morphology in simple partial epilepsy.	/pubmed/11412019	Dubé S, Le Normand MT, Cohen H.	Brain Lang. 2001 Jul;78(1):109-14.	Brain Lang. 2001	PubMed	citation	PMID:11412019	pubmed	11412019	create date:2001/06/20 | first author:Dubé S
Gender and the integration of acoustic dimensions of prosody: implications for clinical studies.	/pubmed/11412018	Fitzsimons M, Sheahan N, Staunton H.	Brain Lang. 2001 Jul;78(1):94-108.	Brain Lang. 2001	PubMed	citation	PMID:11412018	pubmed	11412018	create date:2001/06/20 | first author:Fitzsimons M
Conversational repair in pediatric epilepsy.	/pubmed/11412017	Caplan R, Guthrie D, Komo S, Shields WD, Chayasirisobhon S, Kornblum HI, Mitchell W, Hanson R.	Brain Lang. 2001 Jul;78(1):82-93.	Brain Lang. 2001	PubMed	citation	PMID:11412017	pubmed	11412017	create date:2001/06/20 | first author:Caplan R
Palilalia and repetitive speech: two case studies.	/pubmed/11412016	Benke T, Butterworth B.	Brain Lang. 2001 Jul;78(1):62-81.	Brain Lang. 2001	PubMed	citation	PMID:11412016	pubmed	11412016	create date:2001/06/20 | first author:Benke T
Visual field asymmetries for rhyme and semantic tasks in fluent and nonfluent bilinguals.	/pubmed/11412015	Karapetsas A, Andreou G.	Brain Lang. 2001 Jul;78(1):53-61.	Brain Lang. 2001	PubMed	citation	PMID:11412015	pubmed	11412015	create date:2001/06/20 | first author:Karapetsas A
Subcortical anarthria: a case report.	/pubmed/11412014	Ure J, Morasso C, Funes J, Ollari J, Videla H, Diez M.	Brain Lang. 2001 Jul;78(1):43-52.	Brain Lang. 2001	PubMed	citation	PMID:11412014	pubmed	11412014	create date:2001/06/20 | first author:Ure J
Assessing working memory and language comprehension in Alzheimer's disease.	/pubmed/11412013	MacDonald MC, Almor A, Henderson VW, Kempler D, Andersen ES.	Brain Lang. 2001 Jul;78(1):17-42.	Brain Lang. 2001	PubMed	citation	PMID:11412013	pubmed	11412013	create date:2001/06/20 | first author:MacDonald MC
Understanding of literal truth, ironic criticism, and deceptive praise following childhood head injury.	/pubmed/11412012	Dennis M, Purvis K, Barnes MA, Wilkinson M, Winner E.	Brain Lang. 2001 Jul;78(1):1-16.	Brain Lang. 2001	PubMed	citation	PMID:11412012	pubmed	11412012	create date:2001/06/20 | first author:Dennis M
Verb movement in acquisition and aphasia: same problem, different solutions-evidence from Dutch.	/pubmed/11386709	Zuckerman S, Bastiaanse R, van Zonneveld R.	Brain Lang. 2001 Jun;77(3):449-58.	Brain Lang. 2001	PubMed	citation	PMID:11386709	pubmed	11386709	create date:2001/06/02 | first author:Zuckerman S
LF-interpretability and language development: a study of verbal and nominal features in Greek normally developing and SLI children.	/pubmed/11386708	Tsimpli IM.	Brain Lang. 2001 Jun;77(3):432-48.	Brain Lang. 2001	PubMed	citation	PMID:11386708	pubmed	11386708	create date:2001/06/02 | first author:Tsimpli IM
Comprehension of reversible relative clauses in specifically language impaired and normally developing Greek children.	/pubmed/11386707	Stavrakaki S.	Brain Lang. 2001 Jun;77(3):419-31.	Brain Lang. 2001	PubMed	citation	PMID:11386707	pubmed	11386707	create date:2001/06/02 | first author:Stavrakaki S
The early acquisition of verb meaning in German by normally developing and language impaired children.	/pubmed/11386706	Schulz P, Wymann K, Penner Z.	Brain Lang. 2001 Jun;77(3):407-18.	Brain Lang. 2001	PubMed	citation	PMID:11386706	pubmed	11386706	create date:2001/06/02 | first author:Schulz P
Root nonfinite and finite utterances in child language and agrammatic speech.	/pubmed/11386705	de Roo E.	Brain Lang. 2001 Jun;77(3):398-406.	Brain Lang. 2001	PubMed	citation	PMID:11386705	pubmed	11386705	create date:2001/06/02 | first author:de Roo E
Language disorders as a window on universal grammar: an abstract theory of agreement for IP, DP, and V-PP.	/pubmed/11386704	Roeper T, Ramos E, Seymour H, Abdul-Karim L.	Brain Lang. 2001 Jun;77(3):378-97.	Brain Lang. 2001	PubMed	citation	PMID:11386704	pubmed	11386704	create date:2001/06/02 | first author:Roeper T
The vulnerable C-domain.	/pubmed/11386703	Platzack C.	Brain Lang. 2001 Jun;77(3):364-77.	Brain Lang. 2001	PubMed	citation	PMID:11386703	pubmed	11386703	create date:2001/06/02 | first author:Platzack C
Title	URL	Description	Details	ShortDetails	Resource	Type	Identifiers	Db	EntrezUID	Properties
Controversies about CP: a comparison of language acquisition and language impairments in Broca's aphasia.	/pubmed/11386702	Penke M.	Brain Lang. 2001 Jun;77(3):351-63.	Brain Lang. 2001	PubMed	citation	PMID:11386702	pubmed	11386702	create date:2001/06/02 | first author:Penke M
Does agrammatic speech constitute a regression to child language? A three-way comparison between agrammatic, child, and normal ellipsis.	/pubmed/11386701	Kolk H.	Brain Lang. 2001 Jun;77(3):340-50.	Brain Lang. 2001	PubMed	citation	PMID:11386701	pubmed	11386701	create date:2001/06/02 | first author:Kolk H
Functional categories and syntactic operations in (Ab)normal language acquisition.	/pubmed/11386700	Jakubowicz C, Nash L.	Brain Lang. 2001 Jun;77(3):321-39.	Brain Lang. 2001	PubMed	citation	PMID:11386700	pubmed	11386700	create date:2001/06/02 | first author:Jakubowicz C
The acquisition of complex predicates in japanese specifically language-impaired and normally developing children.	/pubmed/11386699	Fukuda S, Fukuda SE.	Brain Lang. 2001 Jun;77(3):305-20.	Brain Lang. 2001	PubMed	citation	PMID:11386699	pubmed	11386699	create date:2001/06/02 | first author:Fukuda S
Grammatism.	/pubmed/11386698	Crain S, Ni W, Shankweiler D.	Brain Lang. 2001 Jun;77(3):294-304.	Brain Lang. 2001	PubMed	citation	PMID:11386698	pubmed	11386698	create date:2001/06/02 | first author:Crain S
The italian determiner system in normal acquisition, specific language impairment, and childhood aphasia.	/pubmed/11386697	Bottari P, Cipriani P, Chilosi AM, Pfanner L.	Brain Lang. 2001 Jun;77(3):283-93.	Brain Lang. 2001	PubMed	citation	PMID:11386697	pubmed	11386697	create date:2001/06/02 | first author:Bottari P
Verb inflection and verb diversity in three populations: agrammatic speakers, normally developing children, and children with specific language impairment (SLI).	/pubmed/11386696	Bastiaanse R, Bol G.	Brain Lang. 2001 Jun;77(3):274-82.	Brain Lang. 2001	PubMed	citation	PMID:11386696	pubmed	11386696	create date:2001/06/02 | first author:Bastiaanse R
Language acquisition and language breakdown.	/pubmed/11386695	Avrutin S, Haverkort M, van Hout A.	Brain Lang. 2001 Jun;77(3):269-73. No abstract available.	Brain Lang. 2001	PubMed	citation	PMID:11386695	pubmed	11386695	create date:2001/06/02 | first author:Avrutin S
Auditory language comprehension: an event-related fMRI study on the processing of syntactic and lexical information.	/pubmed/11386224	Friederici AD, Meyer M, von Cramon DY.	Brain Lang. 2000 Dec;75(3):289-300.	Brain Lang. 2000	PubMed	citation	PMID:11386224	pubmed	11386224	create date:2001/06/02 | first author:Friederici AD
Phonologically related lexical repetition disorder: a case study.	/pubmed/11300706	Gold BT, Kertesz A.	Brain Lang. 2001 May;77(2):241-65.	Brain Lang. 2001	PubMed	citation	PMID:11300706	pubmed	11300706	create date:2001/04/13 | first author:Gold BT
Communicative abilities in autism: evidence for attentional deficits.	/pubmed/11300705	Bara BG, Bucciarelli M, Colle L.	Brain Lang. 2001 May;77(2):216-40.	Brain Lang. 2001	PubMed	citation	PMID:11300705	pubmed	11300705	create date:2001/04/13 | first author:Bara BG
Ethanol reduces rCFB activation of left dorsolateral prefrontal cortex during a verbal fluency task.	/pubmed/11300704	Wendt PE, Risberg J.	Brain Lang. 2001 May;77(2):197-215.	Brain Lang. 2001	PubMed	citation	PMID:11300704	pubmed	11300704	create date:2001/04/13 | first author:Wendt PE
Wine descriptive language supports cognitive specificity of chemical senses.	/pubmed/11300703	Brochet F, Dubourdieu D.	Brain Lang. 2001 May;77(2):187-96.	Brain Lang. 2001	PubMed	citation	PMID:11300703	pubmed	11300703	create date:2001/04/13 | first author:Brochet F
Are semantic errors actually semantic?: Evidence from alzheimer's disease.	/pubmed/11300702	Moreaud O, David D, Charnallet A, Pellat J.	Brain Lang. 2001 May;77(2):176-86.	Brain Lang. 2001	PubMed	citation	PMID:11300702	pubmed	11300702	create date:2001/04/13 | first author:Moreaud O
Two different dysgraphic syndromes in a regular orthography, spanish.	/pubmed/11300701	Iribarren IC, Jarema G, Lecours AR.	Brain Lang. 2001 May;77(2):166-75.	Brain Lang. 2001	PubMed	citation	PMID:11300701	pubmed	11300701	create date:2001/04/13 | first author:Iribarren IC
Cerebral laterality for famous proper nouns: visual recognition by normal subjects.	/pubmed/11300700	Ohnesorge C, Van Lancker D.	Brain Lang. 2001 May;77(2):135-65.	Brain Lang. 2001	PubMed	citation	PMID:11300700	pubmed	11300700	create date:2001/04/13 | first author:Ohnesorge C
Noun-verb differences? a question of semantics: a response to shapiro and caramazza.	/pubmed/11254260	Bird H, Howard D, Franklin S.	Brain Lang. 2001 Feb;76(2):213-22.	Brain Lang. 2001	PubMed	citation	PMID:11254260	pubmed	11254260	create date:2001/03/20 | first author:Bird H
Sometimes a noun is just a noun: comments on Bird, Howard, and Franklin (2000).	/pubmed/11254259	Shapiro K, Caramazza A.	Brain Lang. 2001 Feb;76(2):202-12.	Brain Lang. 2001	PubMed	citation	PMID:11254259	pubmed	11254259	create date:2001/03/20 | first author:Shapiro K
The measurement of chance performance in aphasia, with specific reference to the comprehension of semantically reversible passive sentences: a note on issues raised by Caramazza, Capitani, Rey, and Berndt (2001) and Drai, Grodzinsky, and Zurif (2001).	/pubmed/11254258	Caplan D.	Brain Lang. 2001 Feb;76(2):193-201. No abstract available.	Brain Lang. 2001	PubMed	citation	PMID:11254258	pubmed	11254258	create date:2001/03/20 | first author:Caplan D
Broca's aphasia is associated with a single pattern of comprehension performance: a reply.	/pubmed/11254257	Drai D, Grodzinsky Y, Zurif E.	Brain Lang. 2001 Feb;76(2):185-92. No abstract available.	Brain Lang. 2001	PubMed	citation	PMID:11254257	pubmed	11254257	create date:2001/03/20 | first author:Drai D
Agrammatic Broca's aphasia is not associated with a single pattern of comprehension performance.	/pubmed/11254256	Caramazza A, Capitani E, Rey A, Berndt RS.	Brain Lang. 2001 Feb;76(2):158-84.	Brain Lang. 2001	PubMed	citation	PMID:11254256	pubmed	11254256	create date:2001/03/20 | first author:Caramazza A
Anomalous cerebral language organization: acquired crossed aphasia in a dextral child.	/pubmed/11254255	Marien P, Engelborghs S, Paquier P, De Deyn PP.	Brain Lang. 2001 Feb;76(2):145-57.	Brain Lang. 2001	PubMed	citation	PMID:11254255	pubmed	11254255	create date:2001/03/20 | first author:Marien P
Semantic priming in Alzheimer's dementia: evidence for dissociation of automatic and attentional processes.	/pubmed/11254254	Bell EE, Chenery HJ, Ingram JC.	Brain Lang. 2001 Feb;76(2):130-44.	Brain Lang. 2001	PubMed	citation	PMID:11254254	pubmed	11254254	create date:2001/03/20 | first author:Bell EE
Disorder in sequential speech perception: a case study on pure word deafness.	/pubmed/11254253	Nakakoshi S, Kashino M, Mizobuchi A, Fukada Y, Katori H.	Brain Lang. 2001 Feb;76(2):119-29.	Brain Lang. 2001	PubMed	citation	PMID:11254253	pubmed	11254253	create date:2001/03/20 | first author:Nakakoshi S
Performance in picture naming and word comprehension: evidence for common neuronal substrates from intraoperative language mapping.	/pubmed/11254252	Ilmberger J, Eisner W, Schmid U, Reulen HJ.	Brain Lang. 2001 Feb;76(2):111-8.	Brain Lang. 2001	PubMed	citation	PMID:11254252	pubmed	11254252	create date:2001/03/20 | first author:Ilmberger J
Dyslexia and visual-spatial talents: compensation vs deficit model.	/pubmed/11254251	Winner E, von Karolyi C, Malinsky D, French L, Seliger C, Ross E, Weber C.	Brain Lang. 2001 Feb;76(2):81-110.	Brain Lang. 2001	PubMed	citation	PMID:11254251	pubmed	11254251	create date:2001/03/20 | first author:Winner E
The anatomy of auditory word processing: individual variability.	/pubmed/11247659	Burton MW, Noll DC, Small SL.	Brain Lang. 2001 Apr;77(1):119-31.	Brain Lang. 2001	PubMed	citation	PMID:11247659	pubmed	11247659	create date:2001/03/15 | first author:Burton MW
Relating selective brain damage to impairments with voicing contrasts.	/pubmed/11247658	Ravizza SM.	Brain Lang. 2001 Apr;77(1):95-118. Review.	Brain Lang. 2001	PubMed	citation	PMID:11247658	pubmed	11247658	create date:2001/03/15 | first author:Ravizza SM
Neuropragmatics: extralinguistic communication after closed head injury.	/pubmed/11247657	Bara BG, Cutica I, Tirassa M.	Brain Lang. 2001 Apr;77(1):72-94.	Brain Lang. 2001	PubMed	citation	PMID:11247657	pubmed	11247657	create date:2001/03/15 | first author:Bara BG
The N400 component in parents of children with specific language impairment.	/pubmed/11247656	Ors M, Lindgren M, Berglund C, Hägglund K, Rosén I, Blennow G.	Brain Lang. 2001 Apr;77(1):60-71.	Brain Lang. 2001	PubMed	citation	PMID:11247656	pubmed	11247656	create date:2001/03/15 | first author:Ors M
Acquisition of new words" in normal subjects: a suggestion for the treatment of anomia."	/pubmed/11247655	Basso A, Marangolo P, Piras F, Galluzzi C.	Brain Lang. 2001 Apr;77(1):45-59.	Brain Lang. 2001	PubMed	citation	PMID:11247655	pubmed	11247655	create date:2001/03/15 | first author:Basso A
Multifactorial processes in recovery from aphasia: developing the foundations for a multileveled framework.	/pubmed/11247654	Code C.	Brain Lang. 2001 Apr;77(1):25-44. Review.	Brain Lang. 2001	PubMed	citation	PMID:11247654	pubmed	11247654	create date:2001/03/15 | first author:Code C
Memory and encoding of spoken discourse following right hemisphere damage: evidence from the Auditory Moving Window (AMW) technique.	/pubmed/11247653	Titone D, Wingfield A, Caplan D, Waters G, Prentice K.	Brain Lang. 2001 Apr;77(1):10-24.	Brain Lang. 2001	PubMed	citation	PMID:11247653	pubmed	11247653	create date:2001/03/15 | first author:Titone D
Semantic cueing effects on word retrieval in aphasic patients with lexical retrieval deficit.	/pubmed/11247652	Saito A, Takeda K.	Brain Lang. 2001 Apr;77(1):1-9.	Brain Lang. 2001	PubMed	citation	PMID:11247652	pubmed	11247652	create date:2001/03/15 | first author:Saito A
Linking sight and sound: fMRI evidence of primary auditory cortex activation during visual word recognition.	/pubmed/11247649	Haist F, Song AW, Wild K, Faber TL, Popp CA, Morris RD.	Brain Lang. 2001 Mar;76(3):340-50.	Brain Lang. 2001	PubMed	citation	PMID:11247649	pubmed	11247649	create date:2001/03/15 | first author:Haist F
Early and late mismatch negativity elicited by words and speech-like stimuli in children.	/pubmed/11247648	Korpilahti P, Krause CM, Holopainen I, Lang AH.	Brain Lang. 2001 Mar;76(3):332-9.	Brain Lang. 2001	PubMed	citation	PMID:11247648	pubmed	11247648	create date:2001/03/15 | first author:Korpilahti P
Supra- and infrasylvian conduction aphasia.	/pubmed/11247647	Axer H, von Keyserlingk AG, Berks G, von Keyserlingk DG.	Brain Lang. 2001 Mar;76(3):317-31.	Brain Lang. 2001	PubMed	citation	PMID:11247647	pubmed	11247647	create date:2001/03/15 | first author:Axer H
Does dyslexia develop from learning the alphabet in the wrong hemisphere? A cognitive neuroscience analysis.	/pubmed/11247646	Mather DS.	Brain Lang. 2001 Mar;76(3):282-316. Review.	Brain Lang. 2001	PubMed	citation	PMID:11247646	pubmed	11247646	create date:2001/03/15 | first author:Mather DS
Contextual influences on phonetic identification in aphasia: the effects of speaking rate and semantic bias.	/pubmed/11247645	Baum SR.	Brain Lang. 2001 Mar;76(3):266-81.	Brain Lang. 2001	PubMed	citation	PMID:11247645	pubmed	11247645	create date:2001/03/15 | first author:Baum SR
Knowledge-based inferencing after childhood head injury.	/pubmed/11247644	Barnes MA, Dennis M.	Brain Lang. 2001 Mar;76(3):253-65.	Brain Lang. 2001	PubMed	citation	PMID:11247644	pubmed	11247644	create date:2001/03/15 | first author:Barnes MA
Functional heterogeneity of inferior frontal gyrus is shaped by linguistic experience.	/pubmed/11247643	Hsieh L, Gandour J, Wong D, Hutchins GD.	Brain Lang. 2001 Mar;76(3):227-52.	Brain Lang. 2001	PubMed	citation	PMID:11247643	pubmed	11247643	create date:2001/03/15 | first author:Hsieh L
Broca's area and the discrimination of frequency transitions: a functional MRI study.	/pubmed/11161356	Müller RA, Kleinhans N, Courchesne E.	Brain Lang. 2001 Jan;76(1):70-6.	Brain Lang. 2001	PubMed	citation	PMID:11161356	pubmed	11161356	create date:2001/02/13 | first author:Müller RA
Linguistic and nonlinguistic priming in aphasia.	/pubmed/11161355	Bates E, Marangolo P, Pizzamiglio L, Dick F.	Brain Lang. 2001 Jan;76(1):62-9.	Brain Lang. 2001	PubMed	citation	PMID:11161355	pubmed	11161355	create date:2001/02/13 | first author:Bates E
Training agrammatic subjects on passive sentences: implications for syntactic deficit theories.	/pubmed/11161354	Weinrich M, Boser KI, McCall D, Bishop V.	Brain Lang. 2001 Jan;76(1):45-61.	Brain Lang. 2001	PubMed	citation	PMID:11161354	pubmed	11161354	create date:2001/02/13 | first author:Weinrich M
Poor reading comprehension despite fast word decoding in children with hydrocephalus.	/pubmed/11161353	Barnes MA, Faulkner HJ, Dennis M.	Brain Lang. 2001 Jan;76(1):35-44.	Brain Lang. 2001	PubMed	citation	PMID:11161353	pubmed	11161353	create date:2001/02/13 | first author:Barnes MA
The simultaneous activation hypothesis: explaining recovery from deep to phonological dyslexia.	/pubmed/11161352	Southwood MH, Chatterjee A.	Brain Lang. 2001 Jan;76(1):18-34.	Brain Lang. 2001	PubMed	citation	PMID:11161352	pubmed	11161352	create date:2001/02/13 | first author:Southwood MH
Lateralization of prosody during language production: a lesion study.	/pubmed/11161351	Schirmer A, Alter K, Kotz SA, Friederici AD.	Brain Lang. 2001 Jan;76(1):1-17.	Brain Lang. 2001	PubMed	citation	PMID:11161351	pubmed	11161351	create date:2001/02/13 | first author:Schirmer A
Kicking over the traces: A note in response to Zurif and Piñango (1999).	/pubmed/11112298	Druks J, Marshall JC.	Brain Lang. 2000 Dec;75(3):461-4.	Brain Lang. 2000	PubMed	citation	PMID:11112298	pubmed	11112298	create date:2000/12/09 | first author:Druks J
Dissociation of semantic and phonological errors in naming.	/pubmed/11112297	Cuetos F, Aguado G, Caramazza A.	Brain Lang. 2000 Dec;75(3):451-60.	Brain Lang. 2000	PubMed	citation	PMID:11112297	pubmed	11112297	create date:2000/12/09 | first author:Cuetos F
The selective impairment of phonological processing in speech production.	/pubmed/11112296	Caramazza A, Papagno C, Ruml W.	Brain Lang. 2000 Dec;75(3):428-50.	Brain Lang. 2000	PubMed	citation	PMID:11112296	pubmed	11112296	create date:2000/12/09 | first author:Caramazza A
Title	URL	Description	Details	ShortDetails	Resource	Type	Identifiers	Db	EntrezUID	Properties
Grammatical encoding in aphasia: evidence from a processing prosthesis"."	/pubmed/11112295	Linebarger MC, Schwartz MF, Romania JR, Kohn SE, Stephens DL.	Brain Lang. 2000 Dec;75(3):416-27.	Brain Lang. 2000	PubMed	citation	PMID:11112295	pubmed	11112295	create date:2000/12/09 | first author:Linebarger MC
Comprehension and storage of four serially presented radio news stories by mild aphasic subjects.	/pubmed/11112294	Yasuda K, Nakamura T, Beckman B.	Brain Lang. 2000 Dec;75(3):399-415.	Brain Lang. 2000	PubMed	citation	PMID:11112294	pubmed	11112294	create date:2000/12/09 | first author:Yasuda K
An aphasia database on the internet: a model for computer-assisted analysis in aphasiology.	/pubmed/11112293	Axer H, Jantzen J, Graf von Keyserlingk D.	Brain Lang. 2000 Dec;75(3):390-8.	Brain Lang. 2000	PubMed	citation	PMID:11112293	pubmed	11112293	create date:2000/12/09 | first author:Axer H
Lexical access of function versus content words.	/pubmed/11112292	Segalowitz SJ, Lane KC.	Brain Lang. 2000 Dec;75(3):376-89.	Brain Lang. 2000	PubMed	citation	PMID:11112292	pubmed	11112292	create date:2000/12/09 | first author:Segalowitz SJ
Preserved visual lexicosemantics in global aphasia: a right-hemisphere contribution?	/pubmed/11112291	Gold BT, Kertesz A.	Brain Lang. 2000 Dec;75(3):359-75.	Brain Lang. 2000	PubMed	citation	PMID:11112291	pubmed	11112291	create date:2000/12/09 | first author:Gold BT
Language localization in cases of left temporal lobe arachnoid cyst: evidence against interhemispheric reorganization.	/pubmed/11112290	Stowe LA, Go KG, Pruim J, den Dunnen W, Meiners LC, Paans AM.	Brain Lang. 2000 Dec;75(3):347-58.	Brain Lang. 2000	PubMed	citation	PMID:11112290	pubmed	11112290	create date:2000/12/09 | first author:Stowe LA
An ERP investigation of binding and coreference.	/pubmed/11112289	Harris T, Wexler K, Holcomb P.	Brain Lang. 2000 Dec;75(3):313-46.	Brain Lang. 2000	PubMed	citation	PMID:11112289	pubmed	11112289	create date:2000/12/09 | first author:Harris T
Theoretical and experimental neuropsychology (TENNET XII)	/pubmed/11112299	[No authors listed]	Brain Lang. 2000 Dec;75(3):478-9. No abstract available.	Brain Lang. 2000	PubMed	citation	PMID:11112299	pubmed	11112299	create date:2000/12/09
Academy of Aphasia 2000. October 2000. Abstracts.	/pubmed/11057334	[No authors listed]	Brain Lang. 2000 Oct 1;74(3):305-563. No abstract available.	Brain Lang. 2000	PubMed	citation	PMID:11057334	pubmed	11057334	create date:2000/11/01
Phonological and articulatory impairment in Alzheimer's disease: a case series.	/pubmed/11049669	Croot K, Hodges JR, Xuereb J, Patterson K.	Brain Lang. 2000 Nov;75(2):277-309.	Brain Lang. 2000	PubMed	citation	PMID:11049669	pubmed	11049669	create date:2000/10/26 | first author:Croot K
Articulatory/phonetic sequencing at the level of the anterior perisylvian cortex: a functional magnetic resonance imaging (fMRI) study.	/pubmed/11049668	Riecker A, Ackermann H, Wildgruber D, Meyer J, Dogil G, Haider H, Grodd W.	Brain Lang. 2000 Nov;75(2):259-76.	Brain Lang. 2000	PubMed	citation	PMID:11049668	pubmed	11049668	create date:2000/10/26 | first author:Riecker A
Sentence repetition and processing resources in Alzheimer's disease.	/pubmed/11049667	Small JA, Kemper S, Lyons K.	Brain Lang. 2000 Nov;75(2):232-58.	Brain Lang. 2000	PubMed	citation	PMID:11049667	pubmed	11049667	create date:2000/10/26 | first author:Small JA
Conceptual structure and the structure of concepts: a distributed account of category-specific deficits.	/pubmed/11049666	Tyler LK, Moss HE, Durrant-Peatfield MR, Levy JP.	Brain Lang. 2000 Nov;75(2):195-231.	Brain Lang. 2000	PubMed	citation	PMID:11049666	pubmed	11049666	create date:2000/10/26 | first author:Tyler LK
Is overt stuttered speech a prerequisite for the neural activations associated with chronic developmental stuttering?	/pubmed/11049665	Ingham RJ, Fox PT, Costello Ingham J, Zamarripa F.	Brain Lang. 2000 Nov;75(2):163-94.	Brain Lang. 2000	PubMed	citation	PMID:11049665	pubmed	11049665	create date:2000/10/26 | first author:Ingham RJ
Identification reaction times of voiced/voiceless continua: a right-ear advantage for VOT values near the phonetic boundary.	/pubmed/11049664	Laguitton V, De Graaf JB, Chauvel P, Liegeois-Chauvel C.	Brain Lang. 2000 Nov;75(2):153-62.	Brain Lang. 2000	PubMed	citation	PMID:11049664	pubmed	11049664	create date:2000/10/26 | first author:Laguitton V
Behavioral and brain wave evidence for automatic processing of orthographically regular letter strings.	/pubmed/11049663	Rudell AP, Hu B.	Brain Lang. 2000 Nov;75(2):137-52.	Brain Lang. 2000	PubMed	citation	PMID:11049663	pubmed	11049663	create date:2000/10/26 | first author:Rudell AP
Category-specific naming errors in normal subjects: the influence of evolution and experience.	/pubmed/11023642	Laws KR.	Brain Lang. 2000 Oct 15;75(1):123-33.	Brain Lang. 2000	PubMed	citation	PMID:11023642	pubmed	11023642	create date:2000/10/12 | first author:Laws KR
Hemispheric specialization for reading.	/pubmed/11023641	Waldie KE, Mosley JL.	Brain Lang. 2000 Oct 15;75(1):108-22.	Brain Lang. 2000	PubMed	citation	PMID:11023641	pubmed	11023641	create date:2000/10/12 | first author:Waldie KE
Exploring the cognitive basis of right-hemisphere pragmatic language disorders.	/pubmed/11023640	McDonald S.	Brain Lang. 2000 Oct 15;75(1):82-107.	Brain Lang. 2000	PubMed	citation	PMID:11023640	pubmed	11023640	create date:2000/10/12 | first author:McDonald S
Rate of information segregation in developmentally dyslexic children.	/pubmed/11023639	Laasonen M, Tomma-Halme J, Lahti-Nuuttila P, Service E, Virsu V.	Brain Lang. 2000 Oct 15;75(1):66-81.	Brain Lang. 2000	PubMed	citation	PMID:11023639	pubmed	11023639	create date:2000/10/12 | first author:Laasonen M
Pitch and timing abilities in adult left-hemisphere-dysphasic and right-hemisphere-damaged subjects.	/pubmed/11023638	Alcock KJ, Wade D, Anslow P, Passingham RE.	Brain Lang. 2000 Oct 15;75(1):47-65.	Brain Lang. 2000	PubMed	citation	PMID:11023638	pubmed	11023638	create date:2000/10/12 | first author:Alcock KJ
Pitch and timing abilities in inherited speech and language impairment.	/pubmed/11023637	Alcock KJ, Passingham RE, Watkins K, Vargha-Khadem F.	Brain Lang. 2000 Oct 15;75(1):34-46.	Brain Lang. 2000	PubMed	citation	PMID:11023637	pubmed	11023637	create date:2000/10/12 | first author:Alcock KJ
Oral dyspraxia in inherited speech and language impairment and acquired dysphasia.	/pubmed/11023636	Alcock KJ, Passingham RE, Watkins KE, Vargha-Khadem F.	Brain Lang. 2000 Oct 15;75(1):17-33.	Brain Lang. 2000	PubMed	citation	PMID:11023636	pubmed	11023636	create date:2000/10/12 | first author:Alcock KJ
Visuographemic alexia: a new form of a peripheral acquired dyslexia.	/pubmed/11023635	Dalmás JF, Dansilio S.	Brain Lang. 2000 Oct 15;75(1):1-16.	Brain Lang. 2000	PubMed	citation	PMID:11023635	pubmed	11023635	create date:2000/10/12 | first author:Dalmás JF
Auditory language comprehension: an event-related fMRI study on the processing of syntactic and lexical information.	/pubmed/10950920	Friederici AD, Meyer M, von Cramon DY.	Brain Lang. 2000 Sep;74(2):289-300. Corrected and republished in: Brain Lang. 2000 Dec;75(3):289-300.	Brain Lang. 2000	PubMed	citation	PMID:10950920	pubmed	10950920	create date:2000/08/22 | first author:Friederici AD
The contribution of apraxic speech to working memory deficits in Parkinson's disease.	/pubmed/10950919	Howard LA, Binks MG, Moore AP, Playfer JR.	Brain Lang. 2000 Sep;74(2):269-88.	Brain Lang. 2000	PubMed	citation	PMID:10950919	pubmed	10950919	create date:2000/08/22 | first author:Howard LA
Structural prominence hypothesis and Chinese aphasic sentence comprehension.	/pubmed/10950918	Law SP.	Brain Lang. 2000 Sep;74(2):260-8.	Brain Lang. 2000	PubMed	citation	PMID:10950918	pubmed	10950918	create date:2000/08/22 | first author:Law SP
Language representation in the human brain: evidence from cortical mapping.	/pubmed/10950917	Bhatnagar SC, Mandybur GT, Buckingham HW, Andy OJ.	Brain Lang. 2000 Sep;74(2):238-59.	Brain Lang. 2000	PubMed	citation	PMID:10950917	pubmed	10950917	create date:2000/08/22 | first author:Bhatnagar SC
Visual word form familiarity and attention in lateral difference during processing Japanese Kana words.	/pubmed/10950916	Nakagawa A, Sukigara M.	Brain Lang. 2000 Sep;74(2):223-37.	Brain Lang. 2000	PubMed	citation	PMID:10950916	pubmed	10950916	create date:2000/08/22 | first author:Nakagawa A
Interictal discourse production in temporal lobe epilepsy.	/pubmed/10950915	Field SJ, Saling MM, Berkovic SF.	Brain Lang. 2000 Sep;74(2):213-22.	Brain Lang. 2000	PubMed	citation	PMID:10950915	pubmed	10950915	create date:2000/08/22 | first author:Field SJ
How to avoid the fallacies of cognitive subtraction in brain imaging.	/pubmed/10950914	Sartori G, Umiltà C.	Brain Lang. 2000 Sep;74(2):191-212.	Brain Lang. 2000	PubMed	citation	PMID:10950914	pubmed	10950914	create date:2000/08/22 | first author:Sartori G
Interhemispheric inhibition, intrahemispheric activation, and lexical capacities of the right hemisphere: a tachistoscopic, divided visual-field study in normal subjects.	/pubmed/10950913	Querné L, Eustache F, Faure S.	Brain Lang. 2000 Sep;74(2):171-90.	Brain Lang. 2000	PubMed	citation	PMID:10950913	pubmed	10950913	create date:2000/08/22 | first author:Querné L
An fMRI study of sex differences in regional activation to a verbal and a spatial task.	/pubmed/10950912	Gur RC, Alsop D, Glahn D, Petty R, Swanson CL, Maldjian JA, Turetsky BI, Detre JA, Gee J, Gur RE.	Brain Lang. 2000 Sep;74(2):157-70.	Brain Lang. 2000	PubMed	citation	PMID:10950912	pubmed	10950912	create date:2000/08/22 | first author:Gur RC
An open-label trial of bromocriptine in nonfluent aphasia: a qualitative analysis of word storage and retrieval.	/pubmed/10950911	Gold M, VanDam D, Silliman ER.	Brain Lang. 2000 Sep;74(2):141-56.	Brain Lang. 2000	PubMed	citation	PMID:10950911	pubmed	10950911	create date:2000/08/22 | first author:Gold M
Dissociation of pure korean words and Chinese-derivative words in phonological dysgraphia.	/pubmed/10924221	Kim H, Na DL.	Brain Lang. 2000 Aug;74(1):134-7.	Brain Lang. 2000	PubMed	citation	PMID:10924221	pubmed	10924221	create date:2000/08/05 | first author:Kim H
Sulcal/gyral pattern morphology of the perisylvian language region in developmental dyslexia.	/pubmed/10924220	Hiemenz JR, Hynd GW.	Brain Lang. 2000 Aug;74(1):113-33.	Brain Lang. 2000	PubMed	citation	PMID:10924220	pubmed	10924220	create date:2000/08/05 | first author:Hiemenz JR
The concreteness effect: evidence for dual coding and context availability.	/pubmed/10924219	Jessen F, Heun R, Erb M, Granath DO, Klose U, Papassotiropoulos A, Grodd W.	Brain Lang. 2000 Aug;74(1):103-12.	Brain Lang. 2000	PubMed	citation	PMID:10924219	pubmed	10924219	create date:2000/08/05 | first author:Jessen F
The production of nominal compounds in aphasia.	/pubmed/10924218	Blanken G.	Brain Lang. 2000 Aug;74(1):84-102.	Brain Lang. 2000	PubMed	citation	PMID:10924218	pubmed	10924218	create date:2000/08/05 | first author:Blanken G
Rapid naming deficits in children and adolescents with reading disabilities and attention deficit hyperactivity disorder.	/pubmed/10924217	Semrud-Clikeman M, Guy K, Griffin JD, Hynd GW.	Brain Lang. 2000 Aug;74(1):70-83.	Brain Lang. 2000	PubMed	citation	PMID:10924217	pubmed	10924217	create date:2000/08/05 | first author:Semrud-Clikeman M
Oral reading in dementia.	/pubmed/10924216	Noble K, Glosser G, Grossman M.	Brain Lang. 2000 Aug;74(1):48-69.	Brain Lang. 2000	PubMed	citation	PMID:10924216	pubmed	10924216	create date:2000/08/05 | first author:Noble K
When does a deep dyslexic make a semantic error? The roles of age-of-acquisition, concreteness, and frequency.	/pubmed/10924215	Gerhand S, Barry C.	Brain Lang. 2000 Aug;74(1):26-47.	Brain Lang. 2000	PubMed	citation	PMID:10924215	pubmed	10924215	create date:2000/08/05 | first author:Gerhand S
Patterns of comprehension and production of nouns and verbs in agrammatism: implications for lexical organization.	/pubmed/10924214	Kim M, Thompson CK.	Brain Lang. 2000 Aug;74(1):1-25.	Brain Lang. 2000	PubMed	citation	PMID:10924214	pubmed	10924214	create date:2000/08/05 | first author:Kim M
Return of stuttering after stroke.	/pubmed/10872640	Mouradian MS, Paslawski T, Shuaib A.	Brain Lang. 2000 Jun 1;73(1):120-3.	Brain Lang. 2000	PubMed	citation	PMID:10872640	pubmed	10872640	create date:2000/06/29 | first author:Mouradian MS
Semantic representation and ease of predication.	/pubmed/10872639	de Mornay Davies P, Funnell E.	Brain Lang. 2000 Jun 1;73(1):92-119.	Brain Lang. 2000	PubMed	citation	PMID:10872639	pubmed	10872639	create date:2000/06/29 | first author:de Mornay Davies P
A model-driven analysis of severity, response characteristics, and partial recovery in aphasics' picture naming.	/pubmed/10872638	Schwartz MF, Brecher A.	Brain Lang. 2000 Jun 1;73(1):62-91.	Brain Lang. 2000	PubMed	citation	PMID:10872638	pubmed	10872638	create date:2000/06/29 | first author:Schwartz MF
Sentence and word outline shape as co-primes for target words presented to the two visual hemifields.	/pubmed/10872637	Faust M, Babkoff H, Avidor-Reiss I.	Brain Lang. 2000 Jun 1;73(1):50-61.	Brain Lang. 2000	PubMed	citation	PMID:10872637	pubmed	10872637	create date:2000/06/29 | first author:Faust M
The rise and fall of frequency and imageability: noun and verb production in semantic dementia.	/pubmed/10872636	Bird H, Lambon Ralph MA, Patterson K, Hodges JR.	Brain Lang. 2000 Jun 1;73(1):17-49.	Brain Lang. 2000	PubMed	citation	PMID:10872636	pubmed	10872636	create date:2000/06/29 | first author:Bird H
Cognitive resource limitations during sentence comprehension in Parkinson's disease.	/pubmed/10872635	Grossman M, Kalmanson J, Bernhardt N, Morris J, Stern MB, Hurtig HI.	Brain Lang. 2000 Jun 1;73(1):1-16.	Brain Lang. 2000	PubMed	citation	PMID:10872635	pubmed	10872635	create date:2000/06/29 | first author:Grossman M
Right hemisphere semantic processing of visual words in an aphasic patient: an fMRI study.	/pubmed/10860566	Gold BT, Kertesz A.	Brain Lang. 2000 Jul;73(3):456-65.	Brain Lang. 2000	PubMed	citation	PMID:10860566	pubmed	10860566	create date:2000/06/22 | first author:Gold BT
Perception of dynamic acoustic patterns by an individual with unilateral verbal auditory agnosia.	/pubmed/10860565	Wang E, Peach RK, Xu Y, Schneck M, Manry C 2nd.	Brain Lang. 2000 Jul;73(3):442-55.	Brain Lang. 2000	PubMed	citation	PMID:10860565	pubmed	10860565	create date:2000/06/22 | first author:Wang E
Title	URL	Description	Details	ShortDetails	Resource	Type	Identifiers	Db	EntrezUID	Properties
Mirror writing and handedness.	/pubmed/10860564	Tucha O, Aschenbrenner S, Lange KW.	Brain Lang. 2000 Jul;73(3):432-41.	Brain Lang. 2000	PubMed	citation	PMID:10860564	pubmed	10860564	create date:2000/06/22 | first author:Tucha O
In search of the language switch: An fMRI study of picture naming in Spanish-English bilinguals.	/pubmed/10860563	Hernandez AE, Martinez A, Kohnert K.	Brain Lang. 2000 Jul;73(3):421-31.	Brain Lang. 2000	PubMed	citation	PMID:10860563	pubmed	10860563	create date:2000/06/22 | first author:Hernandez AE
Verb retrieval in brain-damaged subjects: 2. Analysis of errors.	/pubmed/10860562	Kemmerer D, Tranel D.	Brain Lang. 2000 Jul;73(3):393-420.	Brain Lang. 2000	PubMed	citation	PMID:10860562	pubmed	10860562	create date:2000/06/22 | first author:Kemmerer D
Verb retrieval in brain-damaged subjects: 1. Analysis of stimulus, lexical, and conceptual factors.	/pubmed/10860561	Kemmerer D, Tranel D.	Brain Lang. 2000 Jul;73(3):347-92.	Brain Lang. 2000	PubMed	citation	PMID:10860561	pubmed	10860561	create date:2000/06/22 | first author:Kemmerer D
Effects of morphological complexity on phonological output deficits in fluent and nonfluent aphasia.	/pubmed/10860560	Kohn SE, Melvold J.	Brain Lang. 2000 Jul;73(3):323-46.	Brain Lang. 2000	PubMed	citation	PMID:10860560	pubmed	10860560	create date:2000/06/22 | first author:Kohn SE
The neurodevelopmental frontostriatal disorders: evolutionary adaptiveness and anomalous lateralization.	/pubmed/10856179	Bradshaw JL, Sheppard DM.	Brain Lang. 2000 Jun 15;73(2):297-320. Review.	Brain Lang. 2000	PubMed	citation	PMID:10856179	pubmed	10856179	create date:2000/06/17 | first author:Bradshaw JL
Evolution proposes and ontogeny disposes.	/pubmed/10856178	Denenberg VH.	Brain Lang. 2000 Jun 15;73(2):274-96.	Brain Lang. 2000	PubMed	citation	PMID:10856178	pubmed	10856178	create date:2000/06/17 | first author:Denenberg VH
Lateralized interhemispheric transfer of color cues: evidence for dynamic coding principles of visual lateralization in pigeons.	/pubmed/10856177	Skiba M, Diekamp B, Prior H, Güntürkün O.	Brain Lang. 2000 Jun 15;73(2):254-73.	Brain Lang. 2000	PubMed	citation	PMID:10856177	pubmed	10856177	create date:2000/06/17 | first author:Skiba M
Evolution of hemispheric specialization: advantages and disadvantages.	/pubmed/10856176	Rogers LJ.	Brain Lang. 2000 Jun 15;73(2):236-53.	Brain Lang. 2000	PubMed	citation	PMID:10856176	pubmed	10856176	create date:2000/06/17 | first author:Rogers LJ
Motor control by vision and the evolution of cerebral lateralization.	/pubmed/10856175	Andrew RJ, Tommasi L, Ford N.	Brain Lang. 2000 Jun 15;73(2):220-35.	Brain Lang. 2000	PubMed	citation	PMID:10856175	pubmed	10856175	create date:2000/06/17 | first author:Andrew RJ
Comparative neuropsychology of the dual brain: a stroll through animals' left and right perceptual worlds.	/pubmed/10856174	Vallortigara G.	Brain Lang. 2000 Jun 15;73(2):189-219.	Brain Lang. 2000	PubMed	citation	PMID:10856174	pubmed	10856174	create date:2000/06/17 | first author:Vallortigara G
On the evolution of handedness: a speculative analysis of Darwin's views and a review of early studies of handedness in the nearest allies of man"."	/pubmed/10856173	Harris LJ.	Brain Lang. 2000 Jun 15;73(2):132-88.	Brain Lang. 2000	PubMed	citation	PMID:10856173	pubmed	10856173	create date:2000/06/17 | first author:Harris LJ
Evolutionary bases for cerebral localization of higher cognitive functions	/pubmed/10856172	Snyder PJ.	Brain Lang. 2000 Jun 15;73(2):127-31. No abstract available.	Brain Lang. 2000	PubMed	citation	PMID:10856172	pubmed	10856172	create date:2000/06/17 | first author:Snyder PJ
Interhemispheric effects of simulated lesions in a neural model of single-word reading.	/pubmed/10764522	Shkuro Y, Glezer M, Reggia JA.	Brain Lang. 2000 May;72(3):343-74.	Brain Lang. 2000	PubMed	citation	PMID:10764522	pubmed	10764522	create date:2000/04/15 | first author:Shkuro Y
Sentence processing deficits in two Cantonese aphasic patients.	/pubmed/10764521	Law SP, Leung MT.	Brain Lang. 2000 May;72(3):310-42.	Brain Lang. 2000	PubMed	citation	PMID:10764521	pubmed	10764521	create date:2000/04/15 | first author:Law SP
Why is a verb like an inanimate object? Grammatical category and semantic category deficits.	/pubmed/10764520	Bird H, Howard D, Franklin S.	Brain Lang. 2000 May;72(3):246-309.	Brain Lang. 2000	PubMed	citation	PMID:10764520	pubmed	10764520	create date:2000/04/15 | first author:Bird H
Predicting dyslexia at 8 years of age using neonatal brain responses.	/pubmed/10764519	Molfese DL.	Brain Lang. 2000 May;72(3):238-45.	Brain Lang. 2000	PubMed	citation	PMID:10764519	pubmed	10764519	create date:2000/04/15 | first author:Molfese DL
Rapid word identification in pure alexia is lexical but not semantic.	/pubmed/10764518	Friedman RB, Lott SN.	Brain Lang. 2000 May;72(3):219-37.	Brain Lang. 2000	PubMed	citation	PMID:10764518	pubmed	10764518	create date:2000/04/15 | first author:Friedman RB
Quantitative analysis of aphasic sentence production: further development and new data.	/pubmed/10764517	Rochon E, Saffran EM, Berndt RS, Schwartz MF.	Brain Lang. 2000 May;72(3):193-218.	Brain Lang. 2000	PubMed	citation	PMID:10764517	pubmed	10764517	create date:2000/04/15 | first author:Rochon E
An event-related brain potential analysis of visual word priming effects.	/pubmed/10722786	Brown CM, Hagoort P, Chwilla DJ.	Brain Lang. 2000 Apr;72(2):158-90.	Brain Lang. 2000	PubMed	citation	PMID:10722786	pubmed	10722786	create date:2000/03/21 | first author:Brown CM
The study of inhibitory processes in aging with the Faust et al. paradigm (1997): methodological issues.	/pubmed/10722785	Syssau A, Brouillet D, Groen S.	Brain Lang. 2000 Apr;72(2):150-7.	Brain Lang. 2000	PubMed	citation	PMID:10722785	pubmed	10722785	create date:2000/03/21 | first author:Syssau A
Spoken language correlates of reading impairments acquired in childhood.	/pubmed/10722784	Pitchford NJ.	Brain Lang. 2000 Apr;72(2):129-49.	Brain Lang. 2000	PubMed	citation	PMID:10722784	pubmed	10722784	create date:2000/03/21 | first author:Pitchford NJ
Selective preservation of naming from description and the restricted preverbal message"."	/pubmed/10722783	Druks J, Shallice T.	Brain Lang. 2000 Apr;72(2):100-28.	Brain Lang. 2000	PubMed	citation	PMID:10722783	pubmed	10722783	create date:2000/03/21 | first author:Druks J
The mapping from sound structure to the lexicon in aphasia: evidence from rhyme and repetition priming.	/pubmed/10722782	Blumstein SE, Milberg W, Brown T, Hutchinson A, Kurowski K, Burton MW.	Brain Lang. 2000 Apr;72(2):75-99.	Brain Lang. 2000	PubMed	citation	PMID:10722782	pubmed	10722782	create date:2000/03/21 | first author:Blumstein SE
The effects of varying attentional demands on the word retrieval skills of adults with aphasia, right hemisphere brain damage, or no brain damage.	/pubmed/10716874	Murray LL.	Brain Lang. 2000 Mar;72(1):40-72.	Brain Lang. 2000	PubMed	citation	PMID:10716874	pubmed	10716874	create date:2000/03/16 | first author:Murray LL
The interaction of multiple routes in oral reading: evidence from dissociations in naming and oral reading in phonological dyslexia.	/pubmed/10716873	Southwood MH, Chatterjee A.	Brain Lang. 2000 Mar;72(1):14-39.	Brain Lang. 2000	PubMed	citation	PMID:10716873	pubmed	10716873	create date:2000/03/16 | first author:Southwood MH
The role of sublexical graphemic processing in reading.	/pubmed/10716872	Joubert SA, Lecours AR.	Brain Lang. 2000 Mar;72(1):1-13.	Brain Lang. 2000	PubMed	citation	PMID:10716872	pubmed	10716872	create date:2000/03/16 | first author:Joubert SA
Syntactic comprehension deficits in Alzheimer's disease.	/pubmed/10716871	Bickel C, Pantel J, Eysenbach K, Schröder J.	Brain Lang. 2000 Feb 15;71(3):432-48.	Brain Lang. 2000	PubMed	citation	PMID:10716871	pubmed	10716871	create date:2000/03/16 | first author:Bickel C
Online measures of basic language skills in children with early focal brain lesions.	/pubmed/10716870	MacWhinney B, Feldman H, Sacco K, Valdés-Pérez R.	Brain Lang. 2000 Feb 15;71(3):400-31.	Brain Lang. 2000	PubMed	citation	PMID:10716870	pubmed	10716870	create date:2000/03/16 | first author:MacWhinney B
Using fMRI to study recovery from acquired dysphasia.	/pubmed/10716869	Calvert GA, Brammer MJ, Morris RG, Williams SC, King N, Matthews PM.	Brain Lang. 2000 Feb 15;71(3):391-9.	Brain Lang. 2000	PubMed	citation	PMID:10716869	pubmed	10716869	create date:2000/03/16 | first author:Calvert GA
Selective attention fails to alter the dichotic listening lag effect: evidence that the lag effect is preattentional.	/pubmed/10716868	Wood S, Hiscock M, Widrig M.	Brain Lang. 2000 Feb 15;71(3):373-90.	Brain Lang. 2000	PubMed	citation	PMID:10716868	pubmed	10716868	create date:2000/03/16 | first author:Wood S
Selective uppercase dysgraphia with loss of visual imagery of letter forms: a window on the organization of graphomotor patterns.	/pubmed/10716867	Del Grosso Destreri N, Farina E, Alberoni M, Pomati S, Nichelli P, Mariani C.	Brain Lang. 2000 Feb 15;71(3):353-72.	Brain Lang. 2000	PubMed	citation	PMID:10716867	pubmed	10716867	create date:2000/03/16 | first author:Del Grosso Destreri N
Generalizability of aphasiology studies: nontraditional populations examined.	/pubmed/10716866	Hauser PC, Snyder PJ.	Brain Lang. 2000 Feb 1;71(2):344-9. Review. No abstract available.	Brain Lang. 2000	PubMed	citation	PMID:10716866	pubmed	10716866	create date:2000/03/16 | first author:Hauser PC
Predicting child language impairment from too many variables: overinterpreting stepwise discriminant function analysis.	/pubmed/10716865	Segalowitz SJ.	Brain Lang. 2000 Feb 1;71(2):337-43.	Brain Lang. 2000	PubMed	citation	PMID:10716865	pubmed	10716865	create date:2000/03/16 | first author:Segalowitz SJ
Right and left hemisphere cooperation for drawing predictive and coherence inferences during normal story comprehension.	/pubmed/10716864	Beeman MJ, Bowden EM, Gernsbacher MA.	Brain Lang. 2000 Feb 1;71(2):310-36.	Brain Lang. 2000	PubMed	citation	PMID:10716864	pubmed	10716864	create date:2000/03/16 | first author:Beeman MJ
Deep dyslexia is right-hemisphere reading.	/pubmed/10716863	Coltheart M.	Brain Lang. 2000 Feb 1;71(2):299-309.	Brain Lang. 2000	PubMed	citation	PMID:10716863	pubmed	10716863	create date:2000/03/16 | first author:Coltheart M
Verbal transformation: habituation or spreading activation?	/pubmed/10716862	Kaminska Z, Pool M, Mayer P.	Brain Lang. 2000 Feb 1;71(2):285-98.	Brain Lang. 2000	PubMed	citation	PMID:10716862	pubmed	10716862	create date:2000/03/16 | first author:Kaminska Z
Developmental aspects of verbal fluency and confrontation naming in children.	/pubmed/10716861	Riva D, Nichelli F, Devoti M.	Brain Lang. 2000 Feb 1;71(2):267-84.	Brain Lang. 2000	PubMed	citation	PMID:10716861	pubmed	10716861	create date:2000/03/16 | first author:Riva D
Syntactic and semantic composition.	/pubmed/10716860	Zurif EB.	Brain Lang. 2000 Jan;71(1):261-3. No abstract available.	Brain Lang. 2000	PubMed	citation	PMID:10716860	pubmed	10716860	create date:2000/03/16 | first author:Zurif EB
Exceptional" case: what does it mean?"	/pubmed/10716859	Yamadori A.	Brain Lang. 2000 Jan;71(1):258-60. No abstract available.	Brain Lang. 2000	PubMed	citation	PMID:10716859	pubmed	10716859	create date:2000/03/16 | first author:Yamadori A
Recurring utterances-how, where, and why are they generated?	/pubmed/10716858	Wallesch CW, Blanken G.	Brain Lang. 2000 Jan;71(1):255-7. No abstract available.	Brain Lang. 2000	PubMed	citation	PMID:10716858	pubmed	10716858	create date:2000/03/16 | first author:Wallesch CW
Use of pharmacotherapy in the treatment of aphasia.	/pubmed/10716857	Walker-Batson D.	Brain Lang. 2000 Jan;71(1):252-4. No abstract available.	Brain Lang. 2000	PubMed	citation	PMID:10716857	pubmed	10716857	create date:2000/03/16 | first author:Walker-Batson D
Discourse revisited: contributions of lexico-syntactic devices.	/pubmed/10716856	Ulatowska HK, Olness GS.	Brain Lang. 2000 Jan;71(1):249-51. No abstract available.	Brain Lang. 2000	PubMed	citation	PMID:10716856	pubmed	10716856	create date:2000/03/16 | first author:Ulatowska HK
The neurobiology of language recovery in aphasia.	/pubmed/10716855	Thompson CK.	Brain Lang. 2000 Jan;71(1):245-8. No abstract available.	Brain Lang. 2000	PubMed	citation	PMID:10716855	pubmed	10716855	create date:2000/03/16 | first author:Thompson CK
Understanding the behavioral-methodology/language-processing interface.	/pubmed/10716854	Swinney D.	Brain Lang. 2000 Jan;71(1):241-4. No abstract available.	Brain Lang. 2000	PubMed	citation	PMID:10716854	pubmed	10716854	create date:2000/03/16 | first author:Swinney D
Phonemic representation: a twenty-first century challenge.	/pubmed/10716853	Sussman H.	Brain Lang. 2000 Jan;71(1):237-40. No abstract available.	Brain Lang. 2000	PubMed	citation	PMID:10716853	pubmed	10716853	create date:2000/03/16 | first author:Sussman H
Neuropragmatics in the twenty-first century.	/pubmed/10716852	Stemmer B, Schönle PW.	Brain Lang. 2000 Jan;71(1):233-6. No abstract available.	Brain Lang. 2000	PubMed	citation	PMID:10716852	pubmed	10716852	create date:2000/03/16 | first author:Stemmer B
The future of aphasia treatment.	/pubmed/10716851	Small SL.	Brain Lang. 2000 Jan;71(1):227-32. No abstract available.	Brain Lang. 2000	PubMed	citation	PMID:10716851	pubmed	10716851	create date:2000/03/16 | first author:Small SL
Charting the time-course of language processing.	/pubmed/10716850	Shapiro LP.	Brain Lang. 2000 Jan;71(1):224-6. No abstract available.	Brain Lang. 2000	PubMed	citation	PMID:10716850	pubmed	10716850	create date:2000/03/16 | first author:Shapiro LP
Compound words: a challenge for aphasiology.	/pubmed/10716849	Semenza C.	Brain Lang. 2000 Jan;71(1):221-3. No abstract available.	Brain Lang. 2000	PubMed	citation	PMID:10716849	pubmed	10716849	create date:2000/03/16 | first author:Semenza C
Title	URL	Description	Details	ShortDetails	Resource	Type	Identifiers	Db	EntrezUID	Properties
The ontogeny of cerebral language dominance.	/pubmed/10716848	Selnes OA.	Brain Lang. 2000 Jan;71(1):217-20. No abstract available.	Brain Lang. 2000	PubMed	citation	PMID:10716848	pubmed	10716848	create date:2000/03/16 | first author:Selnes OA
Phylogeny, ontogeny, and microgeny in linguistic process: perception and action as progressive specification.	/pubmed/10716847	Schweiger A, Brown J.	Brain Lang. 2000 Jan;71(1):213-6. No abstract available.	Brain Lang. 2000	PubMed	citation	PMID:10716847	pubmed	10716847	create date:2000/03/16 | first author:Schweiger A
The organization of semantic memory: in support of a distributed model.	/pubmed/10716846	Saffran EM.	Brain Lang. 2000 Jan;71(1):204-12. No abstract available.	Brain Lang. 2000	PubMed	citation	PMID:10716846	pubmed	10716846	create date:2000/03/16 | first author:Saffran EM
Aphasia treatment. On drugs, machines, and therapies: what will the future be?	/pubmed/10716845	Ruiz A.	Brain Lang. 2000 Jan;71(1):200-3. No abstract available.	Brain Lang. 2000	PubMed	citation	PMID:10716845	pubmed	10716845	create date:2000/03/16 | first author:Ruiz A
Syntactic circuits: how does the brain create serial order in sentences?	/pubmed/10716844	Pulvermüller F.	Brain Lang. 2000 Jan;71(1):194-9. No abstract available.	Brain Lang. 2000	PubMed	citation	PMID:10716844	pubmed	10716844	create date:2000/03/16 | first author:Pulvermüller F
Language and reading as specific cases and specializations of auditory scene analysis: neurophysiologic evidence.	/pubmed/10716843	Pratt H.	Brain Lang. 2000 Jan;71(1):190-3. No abstract available.	Brain Lang. 2000	PubMed	citation	PMID:10716843	pubmed	10716843	create date:2000/03/16 | first author:Pratt H
Paying attention to conversation.	/pubmed/10716842	Penn C.	Brain Lang. 2000 Jan;71(1):185-9. No abstract available.	Brain Lang. 2000	PubMed	citation	PMID:10716842	pubmed	10716842	create date:2000/03/16 | first author:Penn C
A century beyond Brodmann: new insights into cortical cytoarchitectonics and function.	/pubmed/10716841	Peña-Casanova J, Böhm P.	Brain Lang. 2000 Jan;71(1):181-4. No abstract available.	Brain Lang. 2000	PubMed	citation	PMID:10716841	pubmed	10716841	create date:2000/03/16 | first author:Peña-Casanova J
The neurolinguistics of bilingualism in the next decades.	/pubmed/10716840	Paradis M.	Brain Lang. 2000 Jan;71(1):178-80. No abstract available.	Brain Lang. 2000	PubMed	citation	PMID:10716840	pubmed	10716840	create date:2000/03/16 | first author:Paradis M
On space, time, and language: for the next century, timing is (almost) everything.	/pubmed/10716839	Osterhout L.	Brain Lang. 2000 Jan;71(1):175-7. No abstract available.	Brain Lang. 2000	PubMed	citation	PMID:10716839	pubmed	10716839	create date:2000/03/16 | first author:Osterhout L
Discourse analyses and dementia.	/pubmed/10716838	Orange JB, Kertesz A.	Brain Lang. 2000 Jan;71(1):172-4. No abstract available.	Brain Lang. 2000	PubMed	citation	PMID:10716838	pubmed	10716838	create date:2000/03/16 | first author:Orange JB
Invariance vs variability in aphasic performance. An example: agrammatism.	/pubmed/10716837	Nespoulous JL.	Brain Lang. 2000 Jan;71(1):167-71. No abstract available.	Brain Lang. 2000	PubMed	citation	PMID:10716837	pubmed	10716837	create date:2000/03/16 | first author:Nespoulous JL
Advancing brain-language models in the next millennium.	/pubmed/10716836	Molfese DL, Molfese VJ.	Brain Lang. 2000 Jan;71(1):164-6. No abstract available.	Brain Lang. 2000	PubMed	citation	PMID:10716836	pubmed	10716836	create date:2000/03/16 | first author:Molfese DL
Back to the future: reclaiming aphasia from cognitive neurolinguistics.	/pubmed/10716835	Milberg W, Blumstein S.	Brain Lang. 2000 Jan;71(1):160-3. No abstract available.	Brain Lang. 2000	PubMed	citation	PMID:10716835	pubmed	10716835	create date:2000/03/16 | first author:Milberg W
It's time to face a simple question: why is canonical form simple?	/pubmed/10716834	Menn L.	Brain Lang. 2000 Jan;71(1):157-9. No abstract available.	Brain Lang. 2000	PubMed	citation	PMID:10716834	pubmed	10716834	create date:2000/03/16 | first author:Menn L
Reconsidering the hegemony of linguistic explanations in aphasia: the challenge for the beginning of the millennium.	/pubmed/10716833	McNeil MR, Doyle PJ.	Brain Lang. 2000 Jan;71(1):154-6. No abstract available.	Brain Lang. 2000	PubMed	citation	PMID:10716833	pubmed	10716833	create date:2000/03/16 | first author:McNeil MR
Word processing and verbal short-term memory: how are they connected and why do we want to know?	/pubmed/10716832	Martin N.	Brain Lang. 2000 Jan;71(1):149-53. No abstract available.	Brain Lang. 2000	PubMed	citation	PMID:10716832	pubmed	10716832	create date:2000/03/16 | first author:Martin N
Planum of the apes: a case study.	/pubmed/10716831	Marshall JC.	Brain Lang. 2000 Jan;71(1):145-8. No abstract available.	Brain Lang. 2000	PubMed	citation	PMID:10716831	pubmed	10716831	create date:2000/03/16 | first author:Marshall JC
Languages and aphasia.	/pubmed/10716830	Lecours AR.	Brain Lang. 2000 Jan;71(1):141-4. No abstract available.	Brain Lang. 2000	PubMed	citation	PMID:10716830	pubmed	10716830	create date:2000/03/16 | first author:Lecours AR
From psychogeny to organicity: is the brain going to outgrow the psyche in the third millennium?	/pubmed/10716829	Lebrun Y.	Brain Lang. 2000 Jan;71(1):138-40. No abstract available.	Brain Lang. 2000	PubMed	citation	PMID:10716829	pubmed	10716829	create date:2000/03/16 | first author:Lebrun Y
Quality of life with brain damage.	/pubmed/10716828	LaPointe LL.	Brain Lang. 2000 Jan;71(1):135-7. No abstract available.	Brain Lang. 2000	PubMed	citation	PMID:10716828	pubmed	10716828	create date:2000/03/16 | first author:LaPointe LL
The learning brain.	/pubmed/10716827	Laine M.	Brain Lang. 2000 Jan;71(1):132-4. No abstract available.	Brain Lang. 2000	PubMed	citation	PMID:10716827	pubmed	10716827	create date:2000/03/16 | first author:Laine M
Multiple route plasticity.	/pubmed/10716826	Kolk HH.	Brain Lang. 2000 Jan;71(1):129-31. No abstract available.	Brain Lang. 2000	PubMed	citation	PMID:10716826	pubmed	10716826	create date:2000/03/16 | first author:Kolk HH
Language studies in the third millennium.	/pubmed/10716825	Kirshner HS.	Brain Lang. 2000 Jan;71(1):124-8. No abstract available.	Brain Lang. 2000	PubMed	citation	PMID:10716825	pubmed	10716825	create date:2000/03/16 | first author:Kirshner HS
Inner speech and the inner life.	/pubmed/10716824	Kinsbourne M.	Brain Lang. 2000 Jan;71(1):120-3. No abstract available.	Brain Lang. 2000	PubMed	citation	PMID:10716824	pubmed	10716824	create date:2000/03/16 | first author:Kinsbourne M
Primary progressive aphasia-The future of neurolinguistic and biologic characterization.	/pubmed/10716823	Kertesz A, Orange JB.	Brain Lang. 2000 Jan;71(1):116-9. No abstract available.	Brain Lang. 2000	PubMed	citation	PMID:10716823	pubmed	10716823	create date:2000/03/16 | first author:Kertesz A
Multilingual/multiliterate/multicultural studies of aphasia--the rosetta stone of neurolinguistics in the new millennium.	/pubmed/10716822	Karanth P.	Brain Lang. 2000 Jan;71(1):113-5. No abstract available.	Brain Lang. 2000	PubMed	citation	PMID:10716822	pubmed	10716822	create date:2000/03/16 | first author:Karanth P
Voluntary consent for participation in research in the twenty-first century.	/pubmed/10716821	Kahn HJ.	Brain Lang. 2000 Jan;71(1):110-2. No abstract available.	Brain Lang. 2000	PubMed	citation	PMID:10716821	pubmed	10716821	create date:2000/03/16 | first author:Kahn HJ
The ineluctable and interdependent evolution of the concepts of language and aphasia.	/pubmed/10716820	Joanette Y, Ansaldo AI.	Brain Lang. 2000 Jan;71(1):106-9. No abstract available.	Brain Lang. 2000	PubMed	citation	PMID:10716820	pubmed	10716820	create date:2000/03/16 | first author:Joanette Y
The third millennium: toward an age of psychoneural monism.	/pubmed/10716819	Jarema G.	Brain Lang. 2000 Jan;71(1):102-5. No abstract available.	Brain Lang. 2000	PubMed	citation	PMID:10716819	pubmed	10716819	create date:2000/03/16 | first author:Jarema G
Neuropharmacology and linguistic neuroplasticity.	/pubmed/10716818	Hughes JD, Jacobs DH, Heilman KM.	Brain Lang. 2000 Jan;71(1):96-101. No abstract available.	Brain Lang. 2000	PubMed	citation	PMID:10716818	pubmed	10716818	create date:2000/03/16 | first author:Hughes JD
Thinking outside the (black) box.	/pubmed/10716817	Holland AL, Ramage AE.	Brain Lang. 2000 Jan;71(1):93-5. No abstract available.	Brain Lang. 2000	PubMed	citation	PMID:10716817	pubmed	10716817	create date:2000/03/16 | first author:Holland AL
What we shall know only tomorrow.	/pubmed/10716816	Hagoort P.	Brain Lang. 2000 Jan;71(1):89-92. No abstract available.	Brain Lang. 2000	PubMed	citation	PMID:10716816	pubmed	10716816	create date:2000/03/16 | first author:Hagoort P
Investigating the neural basis for language in the twenty-first century.	/pubmed/10716815	Grossman M.	Brain Lang. 2000 Jan;71(1):85-8. No abstract available.	Brain Lang. 2000	PubMed	citation	PMID:10716815	pubmed	10716815	create date:2000/03/16 | first author:Grossman M
The neural substrate of the language faculty: suggestions for the future.	/pubmed/10716814	Grodzinsky Y.	Brain Lang. 2000 Jan;71(1):82-4. No abstract available.	Brain Lang. 2000	PubMed	citation	PMID:10716814	pubmed	10716814	create date:2000/03/16 | first author:Grodzinsky Y
Aphasia treatment: a key issue for research into the twenty-first century.	/pubmed/10716813	Gonzalez Rothi LJ, Nadeau SE, Ennis MR.	Brain Lang. 2000 Jan;71(1):78-81. No abstract available.	Brain Lang. 2000	PubMed	citation	PMID:10716813	pubmed	10716813	create date:2000/03/16 | first author:Gonzalez Rothi LJ
Frontiers of brain mapping of speech prosody.	/pubmed/10716812	Gandour J.	Brain Lang. 2000 Jan;71(1):75-7. No abstract available.	Brain Lang. 2000	PubMed	citation	PMID:10716812	pubmed	10716812	create date:2000/03/16 | first author:Gandour J
Brain, language, and linguistics.	/pubmed/10716811	Fromkin VA.	Brain Lang. 2000 Jan;71(1):72-4. No abstract available.	Brain Lang. 2000	PubMed	citation	PMID:10716811	pubmed	10716811	create date:2000/03/16 | first author:Fromkin VA
The role of learning and memory paradigms in the remediation of aphasic disorders.	/pubmed/10716810	Friedman RB.	Brain Lang. 2000 Jan;71(1):69-71. No abstract available.	Brain Lang. 2000	PubMed	citation	PMID:10716810	pubmed	10716810	create date:2000/03/16 | first author:Friedman RB
The developmental cognitive neuroscience of language: a new research domain.	/pubmed/10716809	Friederici AD.	Brain Lang. 2000 Jan;71(1):65-8. No abstract available.	Brain Lang. 2000	PubMed	citation	PMID:10716809	pubmed	10716809	create date:2000/03/16 | first author:Friederici AD
It's about time.	/pubmed/10716808	Federmeier KD, Kutas M.	Brain Lang. 2000 Jan;71(1):62-4. No abstract available.	Brain Lang. 2000	PubMed	citation	PMID:10716808	pubmed	10716808	create date:2000/03/16 | first author:Federmeier KD
The pursuit of brain-language relationships.	/pubmed/10716807	Dronkers NF.	Brain Lang. 2000 Jan;71(1):59-61. No abstract available.	Brain Lang. 2000	PubMed	citation	PMID:10716807	pubmed	10716807	create date:2000/03/16 | first author:Dronkers NF
Task-specificity and similarities in processing numbers and words: available data and future directions.	/pubmed/10716806	Denes G, Signorini M.	Brain Lang. 2000 Jan;71(1):56-8. No abstract available.	Brain Lang. 2000	PubMed	citation	PMID:10716806	pubmed	10716806	create date:2000/03/16 | first author:Denes G
Attentional modulation of language performance.	/pubmed/10716805	Connor LT, Albert ML, Helm-Estabrooks N, Obler LK.	Brain Lang. 2000 Jan;71(1):52-5. No abstract available.	Brain Lang. 2000	PubMed	citation	PMID:10716805	pubmed	10716805	create date:2000/03/16 | first author:Connor LT
Working memory, long-term memory, and language processing: issues and future directions.	/pubmed/10716804	Collette F, Van der Linden M, Poncelet M.	Brain Lang. 2000 Jan;71(1):46-51. No abstract available.	Brain Lang. 2000	PubMed	citation	PMID:10716804	pubmed	10716804	create date:2000/03/16 | first author:Collette F
Not fractionating, converging.	/pubmed/10716803	Code C.	Brain Lang. 2000 Jan;71(1):44-5. No abstract available.	Brain Lang. 2000	PubMed	citation	PMID:10716803	pubmed	10716803	create date:2000/03/16 | first author:Code C
Back to the future: diversity and coherence in brain and language studies.	/pubmed/10716802	Chiarello C.	Brain Lang. 2000 Jan;71(1):42-3. No abstract available.	Brain Lang. 2000	PubMed	citation	PMID:10716802	pubmed	10716802	create date:2000/03/16 | first author:Chiarello C
Recovery from aphasia: why and how?	/pubmed/10716801	Cappa SF.	Brain Lang. 2000 Jan;71(1):39-41. No abstract available.	Brain Lang. 2000	PubMed	citation	PMID:10716801	pubmed	10716801	create date:2000/03/16 | first author:Cappa SF
Perseveration in Y2K.	/pubmed/10716800	Buckingham HW.	Brain Lang. 2000 Jan;71(1):36-8. No abstract available.	Brain Lang. 2000	PubMed	citation	PMID:10716800	pubmed	10716800	create date:2000/03/16 | first author:Buckingham HW
Neuropsychology in the next century: I wish, I wish.	/pubmed/10716799	Bub DN.	Brain Lang. 2000 Jan;71(1):33-5. No abstract available.	Brain Lang. 2000	PubMed	citation	PMID:10716799	pubmed	10716799	create date:2000/03/16 | first author:Bub DN
Title	URL	Description	Details	ShortDetails	Resource	Type	Identifiers	Db	EntrezUID	Properties
How to move away from dualism.	/pubmed/10716798	Brownell H.	Brain Lang. 2000 Jan;71(1):30-2. No abstract available.	Brain Lang. 2000	PubMed	citation	PMID:10716798	pubmed	10716798	create date:2000/03/16 | first author:Brownell H
Neural systems and language processing: toward a synthetic approach.	/pubmed/10716797	Blumstein SE, Milberg WP.	Brain Lang. 2000 Jan;71(1):26-9. No abstract available.	Brain Lang. 2000	PubMed	citation	PMID:10716797	pubmed	10716797	create date:2000/03/16 | first author:Blumstein SE
Toward a theory of therapy for aphasia.	/pubmed/10716796	Beeson PM, Rapcsak SZ.	Brain Lang. 2000 Jan;71(1):22-5. No abstract available.	Brain Lang. 2000	PubMed	citation	PMID:10716796	pubmed	10716796	create date:2000/03/16 | first author:Beeson PM
Beyond phrenology: brain and language in the next millennium.	/pubmed/10716795	Bates E, Dick F.	Brain Lang. 2000 Jan;71(1):18-21. No abstract available.	Brain Lang. 2000	PubMed	citation	PMID:10716795	pubmed	10716795	create date:2000/03/16 | first author:Bates E
The aphasias: fall and renaissance of the neurological model?	/pubmed/10716794	Basso A.	Brain Lang. 2000 Jan;71(1):15-7. No abstract available.	Brain Lang. 2000	PubMed	citation	PMID:10716794	pubmed	10716794	create date:2000/03/16 | first author:Basso A
Neuropragmatics: brain and communication.	/pubmed/10716793	Bara BG, Tirassa M.	Brain Lang. 2000 Jan;71(1):10-4. No abstract available.	Brain Lang. 2000	PubMed	citation	PMID:10716793	pubmed	10716793	create date:2000/03/16 | first author:Bara BG
Language acquisition and language impairment: a comparative psycholinguistic approach.	/pubmed/10716792	Avrutin S.	Brain Lang. 2000 Jan;71(1):7-9. No abstract available.	Brain Lang. 2000	PubMed	citation	PMID:10716792	pubmed	10716792	create date:2000/03/16 | first author:Avrutin S
Brain, language, and environment.	/pubmed/10716791	Albert ML, Connor LT, Obler LK.	Brain Lang. 2000 Jan;71(1):4-6. No abstract available.	Brain Lang. 2000	PubMed	citation	PMID:10716791	pubmed	10716791	create date:2000/03/16 | first author:Albert ML
Brain and language in the millennium	/pubmed/10716790	Joanette Y, Small S.	Brain Lang. 2000 Jan;71(1):1-3. No abstract available.	Brain Lang. 2000	PubMed	citation	PMID:10716790	pubmed	10716790	create date:2000/03/16 | first author:Joanette Y
