# Supplementary material for: Rising Publication Delays Inflate Journal Impact Factors
Source: PLoS One. 2012 Dec 31;7(12):e53374. doi: 10.1371/journal.pone.0053374 (PMC3534064; doi:10.1371/journal.pone.0053374)
Supplement: Data S1 — Datasets used for the analysis. (ZIP) [file pone.0053374.s005.zip › Brain Behavior and Immunity.csv]

Title	URL	Description	Details	ShortDetails	Resource	Type	Identifiers	Db	EntrezUID	Properties
Maternal immune activation yields offspring displaying mouse versions of the three core symptoms of autism.	/pubmed/22310922	Malkova NV, Yu CZ, Hsiao EY, Moore MJ, Patterson PH.	Brain Behav Immun. 2012 Jan 30. [Epub ahead of print]	Brain Behav Immun. 2012	PubMed	citation	PMID:22310922	pubmed	22310922	create date:2012/02/09 | first author:Malkova NV
Maternal immune activation by LPS selectively alters specific gene expression profiles of interneuron migration and oxidative stress in the fetus without triggering a fetal immune response.	/pubmed/22310921	Oskvig DB, Elkahloun AG, Johnson KR, Phillips TM, Herkenham M.	Brain Behav Immun. 2012 Jan 30. [Epub ahead of print]	Brain Behav Immun. 2012	PubMed	citation	PMID:22310921	pubmed	22310921	create date:2012/02/09 | first author:Oskvig DB
Central nervous system: A modified immune surveillance circuit?	/pubmed/22310920	Romo-González T, Chavarría A, Pérez-H J.	Brain Behav Immun. 2012 Jan 28. [Epub ahead of print]	Brain Behav Immun. 2012	PubMed	citation	PMID:22310920	pubmed	22310920	create date:2012/02/09 | first author:Romo-González T
Minimum data elements for research reports on CFS.	/pubmed/22306456	Jason LA, Unger ER, Dimitrakoff J, Fagin A, Houghton M, Cook D, Marshall GD Jr, Klimas N, Snell C.	Brain Behav Immun. 2012 Jan 28. [Epub ahead of print]	Brain Behav Immun. 2012	PubMed	citation	PMID:22306456	pubmed	22306456	create date:2012/02/07 | first author:Jason LA
Immunological parameters in elderly women: Correlations with aerobic power, muscle strength and mood state.	/pubmed/22306455	Raso V, Natale VM, da Silva Duarte AJ, D'Andrea Greve JM, Shephard R.	Brain Behav Immun. 2012 Jan 28. [Epub ahead of print]	Brain Behav Immun. 2012	PubMed	citation	PMID:22306455	pubmed	22306455	create date:2012/02/07 | first author:Raso V
Psychological stress is associated with high levels of IL-6 in HIV-1 infected individuals on effective combined antiretroviral treatment.	/pubmed/22306454	Fumaz CR, Gonzalez-Garcia M, Borras X, Muñoz-Moreno JA, Perez-Alvarez N, Mothe B, Brander C, Ferrer MJ, Puig J, Llano A, Fernandez-Castro J, Clotet B.	Brain Behav Immun. 2012 Jan 25. [Epub ahead of print]	Brain Behav Immun. 2012	PubMed	citation	PMID:22306454	pubmed	22306454	create date:2012/02/07 | first author:Fumaz CR
Chronic stress enhances progression of acute lymphoblastic leukemia via β-adrenergic signaling.	/pubmed/22306453	Lamkin DM, Sloan EK, Patel AJ, Chiang BS, Pimentel MA, Ma JC, Arevalo JM, Morizono K, Cole SW.	Brain Behav Immun. 2012 Jan 25. [Epub ahead of print]	Brain Behav Immun. 2012	PubMed	citation	PMID:22306453	pubmed	22306453	create date:2012/02/07 | first author:Lamkin DM
Stress appraisals and cellular aging: A key role for anticipatory threat in the relationship between psychological stress and telomere length.	/pubmed/22293459	O'Donovan A, Tomiyama AJ, Lin J, Puterman E, Adler NE, Kemeny M, Wolkowitz OM, Blackburn EH, Epel ES.	Brain Behav Immun. 2012 Jan 24. [Epub ahead of print]	Brain Behav Immun. 2012	PubMed	citation	PMID:22293459	pubmed	22293459	create date:2012/02/02 | first author:O'Donovan A
Seabream (Sparus aurata) long-term dominant-subordinate interplay affects phagocytosis by peritoneal cavity cells.	/pubmed/22289430	Cammarata M, Vazzana M, Accardi D, Parrinello N.	Brain Behav Immun. 2012 Jan 25. [Epub ahead of print]	Brain Behav Immun. 2012	PubMed	citation	PMID:22289430	pubmed	22289430	create date:2012/02/01 | first author:Cammarata M
Anti-streptococcus IgM antibodies induce repetitive stereotyped movements: Cell activation and co-localization with Fcα/μ receptors in the striatum and motor cortex.	/pubmed/22285613	Zhang D, Patel A, Zhu Y, Siegel A, Zalcman SS.	Brain Behav Immun. 2012 Jan 21. [Epub ahead of print]	Brain Behav Immun. 2012	PubMed	citation	PMID:22285613	pubmed	22285613	create date:2012/01/31 | first author:Zhang D
Thyroid peroxidase antibody positivity is associated with symptomatic distress in patients with Hashimoto's thyroiditis.	/pubmed/22285302	Müssig K, Künle A, Säuberlich AL, Weinert C, Ethofer T, Saur R, Klein R, Häring HU, Klingberg S, Gallwitz B, Leyhe T.	Brain Behav Immun. 2012 Jan 21. [Epub ahead of print]	Brain Behav Immun. 2012	PubMed	citation	PMID:22285302	pubmed	22285302	create date:2012/01/31 | first author:Müssig K
Botulinum neurotoxin A enhances the analgesic effects on inflammatory pain and antagonizes tolerance induced by morphine in mice.	/pubmed/22281280	Vacca V, Marinelli S, Eleuteri C, Luvisetto S, Pavone F.	Brain Behav Immun. 2012 Jan 20. [Epub ahead of print]	Brain Behav Immun. 2012	PubMed	citation	PMID:22281280	pubmed	22281280	create date:2012/01/28 | first author:Vacca V
Environmental enrichment alters glial antigen expression and neuroimmune function in the adult rat hippocampus.	/pubmed/22281279	Williamson LL, Chao A, Bilbo SD.	Brain Behav Immun. 2012 Jan 20. [Epub ahead of print]	Brain Behav Immun. 2012	PubMed	citation	PMID:22281279	pubmed	22281279	create date:2012/01/28 | first author:Williamson LL
Cannabinoid signalling regulates inflammation and energy balance: The importance of the brain-gut axis.	/pubmed/22269477	Cluny NL, Reimer RA, Sharkey KA.	Brain Behav Immun. 2012 Jan 17. [Epub ahead of print]	Brain Behav Immun. 2012	PubMed	citation	PMID:22269477	pubmed	22269477	create date:2012/01/25 | first author:Cluny NL
A comparative examination of the anti-inflammatory effects of SSRI and SNRI antidepressants on LPS stimulated microglia.	/pubmed/22251606	Tynan RJ, Weidenhofer J, Hinwood M, Cairns MJ, Day TA, Walker FR.	Brain Behav Immun. 2012 Jan 11. [Epub ahead of print]	Brain Behav Immun. 2012	PubMed	citation	PMID:22251606	pubmed	22251606	create date:2012/01/19 | first author:Tynan RJ
Serum sTNF-R1, IL-6, and the development of fatigue in patients with gastrointestinal cancer undergoing chemoradiation therapy.	/pubmed/22251605	Wang XS, Williams LA, Krishnan S, Liao Z, Liu P, Mao L, Shi Q, Mobley GM, Woodruff JF, Cleeland CS.	Brain Behav Immun. 2012 Jan 10. [Epub ahead of print]	Brain Behav Immun. 2012	PubMed	citation	PMID:22251605	pubmed	22251605	create date:2012/01/19 | first author:Wang XS
Mu opioid receptor activation modulates Toll like receptor 4 in murine macrophages.	/pubmed/22240038	Franchi S, Moretti S, Castelli M, Lattuada D, Scavullo C, Panerai AE, Sacerdote P.	Brain Behav Immun. 2012 Jan 5. [Epub ahead of print]	Brain Behav Immun. 2012	PubMed	citation	PMID:22240038	pubmed	22240038	create date:2012/01/14 | first author:Franchi S
Genetic associations of fatigue and other symptom domains of the acute sickness response to infection.	/pubmed/22227623	Piraino B, Vollmer-Conna U, Lloyd AR.	Brain Behav Immun. 2011 Dec 29. [Epub ahead of print]	Brain Behav Immun. 2011	PubMed	citation	PMID:22227623	pubmed	22227623	create date:2012/01/10 | first author:Piraino B
Age-changes in gene expression in primary mixed glia cultures from young vs. old rat cerebral cortex are modified by interactions with neurons.	/pubmed/22226781	Kremsky I, Morgan TE, Hou X, Li L, Finch CE.	Brain Behav Immun. 2011 Dec 28. [Epub ahead of print]	Brain Behav Immun. 2011	PubMed	citation	PMID:22226781	pubmed	22226781	create date:2012/01/10 | first author:Kremsky I
A new insight into the field of physical exercises to employ neuroimmunological constituents as an outcome measure for depression.	/pubmed/22206903	Mohan V, Das S.	Brain Behav Immun. 2011 Dec 21. [Epub ahead of print] No abstract available.	Brain Behav Immun. 2011	PubMed	citation	PMID:22206903	pubmed	22206903	create date:2011/12/31 | first author:Mohan V
Novel perspectives on the role of immune biomarkers in exercise and depression.	/pubmed/22203316	Baune BT, Eyre H.	Brain Behav Immun. 2011 Dec 21. [Epub ahead of print] No abstract available.	Brain Behav Immun. 2011	PubMed	citation	PMID:22203316	pubmed	22203316	create date:2011/12/29 | first author:Baune BT
Glatiramer acetate reverts stress-induced alterations on adult neurogenesis and behavior. Involvement of Th1/Th2 balance.	/pubmed/22200600	Palumbo ML, Trinchero MF, Zorrilla-Zubilete MA, Schinder AF, Genaro AM.	Brain Behav Immun. 2011 Dec 17. [Epub ahead of print]	Brain Behav Immun. 2011	PubMed	citation	PMID:22200600	pubmed	22200600	create date:2011/12/28 | first author:Palumbo ML
Activation of serotonin receptors promotes microglial injury-induced motility but attenuates phagocytic activity.	/pubmed/22198120	Krabbe G, Matyash V, Pannasch U, Mamer L, Boddeke HW, Kettenmann H.	Brain Behav Immun. 2011 Dec 17. [Epub ahead of print]	Brain Behav Immun. 2011	PubMed	citation	PMID:22198120	pubmed	22198120	create date:2011/12/27 | first author:Krabbe G
Prenatal lipopolysaccharide exposure increases anxiety-like behaviors and enhances stress-induced corticosterone responses in adult rats.	/pubmed/22198119	Lin YL, Lin SY, Wang S.	Brain Behav Immun. 2011 Dec 17. [Epub ahead of print]	Brain Behav Immun. 2011	PubMed	citation	PMID:22198119	pubmed	22198119	create date:2011/12/27 | first author:Lin YL
Antigen-induced changes in odor attractiveness and reproductive output in male mice.	/pubmed/22178900	Gerlinskaya LA, Shnayder EP, Dotsenko AS, Maslennikova SO, Zavjalov EL, Moshkin MP.	Brain Behav Immun. 2011 Dec 8. [Epub ahead of print]	Brain Behav Immun. 2011	PubMed	citation	PMID:22178900	pubmed	22178900	create date:2011/12/20 | first author:Gerlinskaya LA
Educational attainment and mean leukocyte telomere length in women in the European Prospective Investigation into Cancer (EPIC)-Norfolk population study.	/pubmed/22178899	Surtees PG, Wainwright NW, Pooley KA, Luben RN, Khaw KT, Easton DF, Dunning AM.	Brain Behav Immun. 2011 Dec 8. [Epub ahead of print]	Brain Behav Immun. 2011	PubMed	citation	PMID:22178899	pubmed	22178899	create date:2011/12/20 | first author:Surtees PG
The association between aerobic fitness and executive function is mediated by prefrontal cortex volume.	/pubmed/22172477	Weinstein AM, Voss MW, Prakash RS, Chaddock L, Szabo A, White SM, Wojcicki TR, Mailey E, McAuley E, Kramer AF, Erickson KI.	Brain Behav Immun. 2011 Dec 7. [Epub ahead of print]	Brain Behav Immun. 2011	PubMed	citation	PMID:22172477	pubmed	22172477	create date:2011/12/17 | first author:Weinstein AM
Inflammation and reactivation of latent herpesviruses in older adults.	/pubmed/22155500	Bennett JM, Glaser R, Malarkey WB, Beversdorf DQ, Peng J, Kiecolt-Glaser JK.	Brain Behav Immun. 2011 Dec 1. [Epub ahead of print]	Brain Behav Immun. 2011	PubMed	citation	PMID:22155500	pubmed	22155500	create date:2011/12/14 | first author:Bennett JM
Age related changes in microglial phenotype vary between CNS regions: Grey versus white matter differences.	/pubmed/22155499	Hart AD, Wyttenbach A, Hugh Perry V, Teeling JL.	Brain Behav Immun. 2011 Dec 2. [Epub ahead of print]	Brain Behav Immun. 2011	PubMed	citation	PMID:22155499	pubmed	22155499	create date:2011/12/14 | first author:Hart AD
Prenatal alcohol exposure alters the course and severity of adjuvant-induced arthritis in female rats.	/pubmed/22155498	Zhang X, Lan N, Bach P, Nordstokke D, Yu W, Ellis L, Meadows GG, Weinberg J.	Brain Behav Immun. 2011 Dec 1. [Epub ahead of print]	Brain Behav Immun. 2011	PubMed	citation	PMID:22155498	pubmed	22155498	create date:2011/12/14 | first author:Zhang X
Effects of risperidone treatment in adolescence on hippocampal neurogenesis, parvalbumin expression, and vascularization following prenatal immune activation in rats.	/pubmed/22154704	Piontkewitz Y, Bernstein HG, Dobrowolny H, Bogerts B, Weiner I, Keilhoff G.	Brain Behav Immun. 2012 Feb;26(2):353-63. Epub 2011 Nov 30.	Brain Behav Immun. 2012	PubMed	citation	PMID:22154704	pubmed	22154704	create date:2011/12/14 | first author:Piontkewitz Y
Childhood adversity and immune and inflammatory biomarkers associated with cardiovascular risk in youth: A systematic review.	/pubmed/22138616	Slopen N, Koenen KC, Kubzansky LD.	Brain Behav Immun. 2012 Feb;26(2):239-50. Epub 2011 Nov 25.	Brain Behav Immun. 2012	PubMed	citation	PMID:22138616	pubmed	22138616	create date:2011/12/06 | first author:Slopen N
Maintenance of a positive outlook during acute stress protects against pro-inflammatory reactivity and future depressive symptoms.	/pubmed/22119400	Aschbacher K, Epel E, Wolkowitz OM, Prather AA, Puterman E, Dhabhar FS.	Brain Behav Immun. 2012 Feb;26(2):346-52. Epub 2011 Nov 18.	Brain Behav Immun. 2012	PubMed	citation	PMID:22119400	pubmed	22119400	create date:2011/11/29 | first author:Aschbacher K
The intestinal microbiota are necessary for stressor-induced enhancement of splenic macrophage microbicidal activity.	/pubmed/22100833	Allen RG, Lafuse WP, Galley JD, Ali MM, Ahmer BM, Bailey MT.	Brain Behav Immun. 2011 Nov 12. [Epub ahead of print]	Brain Behav Immun. 2011	PubMed	citation	PMID:22100833	pubmed	22100833	create date:2011/11/22 | first author:Allen RG
The systemic response to brain injury and disease.	/pubmed/22085588	Anthony DC, Couch Y, Losey P, Evans MC.	Brain Behav Immun. 2011 Nov 9. [Epub ahead of print]	Brain Behav Immun. 2011	PubMed	citation	PMID:22085588	pubmed	22085588	create date:2011/11/17 | first author:Anthony DC
Long term adequate n-3 polyunsaturated fatty acid diet protects from depressive-like behavior but not from working memory disruption and brain cytokine expression in aged mice.	/pubmed/22085587	Moranis A, Delpech JC, De Smedt-Peyrusse V, Aubert A, Guesnet P, Lavialle M, Joffre C, Layé S.	Brain Behav Immun. 2011 Nov 9. [Epub ahead of print]	Brain Behav Immun. 2011	PubMed	citation	PMID:22085587	pubmed	22085587	create date:2011/11/17 | first author:Moranis A
Vulnerability, distress, and immune response to vaccination in older adults.	/pubmed/22062498	Segerstrom SC, Hardy JK, Evans DR, Greenberg RN.	Brain Behav Immun. 2011 Oct 29. [Epub ahead of print]	Brain Behav Immun. 2011	PubMed	citation	PMID:22062498	pubmed	22062498	create date:2011/11/09 | first author:Segerstrom SC
Interleukin-6 trans-signaling in the senescent mouse brain is involved in infection-related deficits in contextual fear conditioning.	/pubmed/22062497	Burton MD, Johnson RW.	Brain Behav Immun. 2011 Oct 29. [Epub ahead of print]	Brain Behav Immun. 2011	PubMed	citation	PMID:22062497	pubmed	22062497	create date:2011/11/09 | first author:Burton MD
Depressive symptoms and diet: Their effects on prospective inflammation levels in the elderly.	/pubmed/22056839	Luciano M, Mõttus R, Starr JM, McNeill G, Jia X, Craig LC, Deary IJ.	Brain Behav Immun. 2011 Oct 28. [Epub ahead of print]	Brain Behav Immun. 2011	PubMed	citation	PMID:22056839	pubmed	22056839	create date:2011/11/08 | first author:Luciano M
Wheel running attenuates microglia proliferation and increases expression of a proneurogenic phenotype in the hippocampus of aged mice.	/pubmed/22056294	Kohman RA, Deyoung EK, Bhattacharya TK, Peterson LN, Rhodes JS.	Brain Behav Immun. 2011 Oct 25. [Epub ahead of print]	Brain Behav Immun. 2011	PubMed	citation	PMID:22056294	pubmed	22056294	create date:2011/11/08 | first author:Kohman RA
CD200 fusion protein decreases microglial activation in the hippocampus of aged rats.	/pubmed/22041297	Cox FF, Carney D, Miller AM, Lynch MA.	Brain Behav Immun. 2011 Oct 24. [Epub ahead of print]	Brain Behav Immun. 2011	PubMed	citation	PMID:22041297	pubmed	22041297	create date:2011/11/02 | first author:Cox FF
Glucocorticoids mediate stress-induced priming of microglial pro-inflammatory responses.	/pubmed/22041296	Frank MG, Thompson BM, Watkins LR, Maier SF.	Brain Behav Immun. 2012 Feb;26(2):337-45. Epub 2011 Oct 24.	Brain Behav Immun. 2012	PubMed	citation	PMID:22041296	pubmed	22041296	create date:2011/11/02 | first author:Frank MG
Lipopolysaccharide-induced interleukin (IL)-4 receptor-α expression and corresponding sensitivity to the M2 promoting effects of IL-4 are impaired in microglia of aged mice.	/pubmed/22024136	Fenn AM, Henry CJ, Huang Y, Dugan A, Godbout JP.	Brain Behav Immun. 2011 Oct 17. [Epub ahead of print]	Brain Behav Immun. 2011	PubMed	citation	PMID:22024136	pubmed	22024136	create date:2011/10/26 | first author:Fenn AM
Prenatal exposure to lipopolysaccharide results in neurodevelopmental damage that is ameliorated by zinc in mice.	/pubmed/22024135	Chua JS, Cowley CJ, Manavis J, Rofe AM, Coyle P.	Brain Behav Immun. 2012 Feb;26(2):326-36. Epub 2011 Oct 14.	Brain Behav Immun. 2012	PubMed	citation	PMID:22024135	pubmed	22024135	create date:2011/10/26 | first author:Chua JS
Mast cell degranulation distinctly activates trigemino-cervical and lumbosacral pain pathways and elicits widespread tactile pain hypersensitivity.	/pubmed/22019552	Levy D, Kainz V, Burstein R, Strassman AM.	Brain Behav Immun. 2012 Feb;26(2):311-7. Epub 2011 Oct 12.	Brain Behav Immun. 2012	PubMed	citation	PMID:22019552	pubmed	22019552	create date:2011/10/25 | first author:Levy D
Circadian expression of clock genes in mouse macrophages, dendritic cells, and B cells.	/pubmed/22019350	Silver AC, Arjona A, Hughes ME, Nitabach MN, Fikrig E.	Brain Behav Immun. 2011 Oct 13. [Epub ahead of print]	Brain Behav Immun. 2011	PubMed	citation	PMID:22019350	pubmed	22019350	create date:2011/10/25 | first author:Silver AC
Activation of p38 signaling in the microglia in the nucleus accumbens contributes to the acquisition and maintenance of morphine-induced conditioned place preference.	/pubmed/22004988	Zhang XQ, Cui Y, Cui Y, Chen Y, Na XD, Chen FY, Wei XH, Li YY, Liu XG, Xin WJ.	Brain Behav Immun. 2012 Feb;26(2):318-25. Epub 2011 Oct 8.	Brain Behav Immun. 2012	PubMed	citation	PMID:22004988	pubmed	22004988	create date:2011/10/19 | first author:Zhang XQ
Maternal infection and autism.	/pubmed/22001185	Patterson PH.	Brain Behav Immun. 2011 Oct 7. [Epub ahead of print] No abstract available.	Brain Behav Immun. 2011	PubMed	citation	PMID:22001185	pubmed	22001185	create date:2011/10/18 | first author:Patterson PH
Psychobiological correlates of allostatic overload in a healthy population.	/pubmed/22001184	Offidani E, Ruini C.	Brain Behav Immun. 2012 Feb;26(2):284-91. Epub 2011 Oct 7.	Brain Behav Immun. 2012	PubMed	citation	PMID:22001184	pubmed	22001184	create date:2011/10/18 | first author:Offidani E
Fatigue and herpesvirus latency in women newly diagnosed with breast cancer.	/pubmed/21988771	Fagundes CP, Glaser R, Alfano CM, Bennett JM, Povoski SP, Lipari AM, Agnese DM, Yee LD, Carson WE 3rd, Farrar WB, Malarkey WB, Kiecolt-Glaser JK.	Brain Behav Immun. 2011 Oct 2. [Epub ahead of print]	Brain Behav Immun. 2011	PubMed	citation	PMID:21988771	pubmed	21988771	create date:2011/10/13 | first author:Fagundes CP
Title	URL	Description	Details	ShortDetails	Resource	Type	Identifiers	Db	EntrezUID	Properties
Neuroimmunological effects of physical exercise in depression.	/pubmed/21986304	Eyre H, Baune BT.	Brain Behav Immun. 2012 Feb;26(2):251-66. Epub 2011 Oct 2.	Brain Behav Immun. 2012	PubMed	citation	PMID:21986304	pubmed	21986304	create date:2011/10/12 | first author:Eyre H
Age-related changes in the hippocampus (loss of synaptophysin and glial-synaptic interaction) are modified by systemic treatment with an NCAM-derived peptide, FGL.	/pubmed/21986303	Ojo B, Rezaie P, Gabbott PL, Davies H, Colyer F, Cowley TR, Lynch M, Stewart MG.	Brain Behav Immun. 2011 Oct 2. [Epub ahead of print]	Brain Behav Immun. 2011	PubMed	citation	PMID:21986303	pubmed	21986303	create date:2011/10/12 | first author:Ojo B
Type D personality and course of health status over 18 months in outpatients with heart failure: Multiple mediating inflammatory biomarkers.	/pubmed/21983280	Mommersteeg PM, Pelle AJ, Ramakers C, Szabó BM, Denollet J, Kupper N.	Brain Behav Immun. 2012 Feb;26(2):301-10. Epub 2011 Sep 29.	Brain Behav Immun. 2012	PubMed	citation	PMID:21983280	pubmed	21983280	create date:2011/10/11 | first author:Mommersteeg PM
Adult murine hippocampal neurogenesis is inhibited by sustained IL-1β and not rescued by voluntary running.	/pubmed/21983279	Wu MD, Hein AM, Moravan MJ, Shaftel SS, Olschowka JA, O'Banion MK.	Brain Behav Immun. 2012 Feb;26(2):292-300. Epub 2011 Sep 29.	Brain Behav Immun. 2012	PubMed	citation	PMID:21983279	pubmed	21983279	create date:2011/10/11 | first author:Wu MD
Central metabolite changes and activation of microglia after peripheral interleukin-2 challenge.	/pubmed/21983278	Schneider P, Weber-Fahr W, Schweinfurth N, Ho YJ, Sartorius A, Spanagel R, Pawlak CR.	Brain Behav Immun. 2012 Feb;26(2):277-83. Epub 2011 Sep 29.	Brain Behav Immun. 2012	PubMed	citation	PMID:21983278	pubmed	21983278	create date:2011/10/11 | first author:Schneider P
Stress and skin leukocyte trafficking as a dual-stage process.	/pubmed/21963875	Neeman E, Shaashua L, Benish M, Page GG, Zmora O, Ben-Eliyahu S.	Brain Behav Immun. 2012 Feb;26(2):267-76. Epub 2011 Sep 19.	Brain Behav Immun. 2012	PubMed	citation	PMID:21963875	pubmed	21963875	create date:2011/10/04 | first author:Neeman E
The biobehavioral and neuroimmune impact of low-dose ionizing radiation.	/pubmed/21958477	York JM, Blevins NA, Meling DD, Peterlin MB, Gridley DS, Cengel KA, Freund GG.	Brain Behav Immun. 2012 Feb;26(2):218-27. Epub 2011 Sep 21.	Brain Behav Immun. 2012	PubMed	citation	PMID:21958477	pubmed	21958477	create date:2011/10/01 | first author:York JM
Psychoneuroimmunology: The whole and the sum of its parts.	/pubmed/21939753	Vedhara K.	Brain Behav Immun. 2012 Feb;26(2):210-1. Epub 2011 Sep 10. No abstract available.	Brain Behav Immun. 2012	PubMed	citation	PMID:21939753	pubmed	21939753	create date:2011/09/24 | first author:Vedhara K
Amniotic fluid chemokines and autism spectrum disorders: an exploratory study utilizing a Danish Historic Birth Cohort.	/pubmed/21933705	Abdallah MW, Larsen N, Grove J, Nørgaard-Pedersen B, Thorsen P, Mortensen EL, Hougaard DM.	Brain Behav Immun. 2012 Jan;26(1):170-6. Epub 2011 Sep 10.	Brain Behav Immun. 2012	PubMed	citation	PMID:21933705	pubmed	21933705	create date:2011/09/22 | first author:Abdallah MW
NK-cells have an impaired response to acute exercise and a lower expression of the inhibitory receptors KLRG1 and CD158a in humans with latent cytomegalovirus infection.	/pubmed/21933704	Bigley AB, Lowder TW, Spielmann G, Rector JL, Pircher H, Woods JA, Simpson RJ.	Brain Behav Immun. 2012 Jan;26(1):177-86. Epub 2011 Sep 10.	Brain Behav Immun. 2012	PubMed	citation	PMID:21933704	pubmed	21933704	create date:2011/09/22 | first author:Bigley AB
A snapshot of the inner workings of the inflammatory machinery in PTSD with early trauma.	/pubmed/21930199	Rohleder N.	Brain Behav Immun. 2012 Jan;26(1):11-2. Epub 2011 Sep 10. No abstract available.	Brain Behav Immun. 2012	PubMed	citation	PMID:21930199	pubmed	21930199	create date:2011/09/21 | first author:Rohleder N
Immunomodulatory actions of central ghrelin in diet-induced energy imbalance.	/pubmed/21925262	Stevanovic D, Starcevic V, Vilimanovich U, Nesic D, Vucicevic L, Misirkic M, Janjetovic K, Savic E, Popadic D, Sudar E, Micic D, Sumarac-Dumanovic M, Trajkovic V.	Brain Behav Immun. 2012 Jan;26(1):150-8. Epub 2011 Sep 8.	Brain Behav Immun. 2012	PubMed	citation	PMID:21925262	pubmed	21925262	create date:2011/09/20 | first author:Stevanovic D
Immunomodulation by poly-YE reduces organophosphate-induced brain damage.	/pubmed/21925261	Finkelstein A, Kunis G, Berkutzki T, Ronen A, Krivoy A, Yoles E, Last D, Mardor Y, Van Shura K, McFarland E, Capacio BA, Eisner C, Gonzales M, Gregorowicz D, Eisenkraft A, McDonough JH, Schwartz M.	Brain Behav Immun. 2012 Jan;26(1):159-69. Epub 2011 Sep 8.	Brain Behav Immun. 2012	PubMed	citation	PMID:21925261	pubmed	21925261	create date:2011/09/20 | first author:Finkelstein A
Single-trial conditioning in a human taste-endotoxin paradigm induces conditioned odor aversion but not cytokine responses.	/pubmed/21925260	Grigoleit JS, Kullmann JS, Winkelhaus A, Engler H, Wegner A, Hammes F, Oberbeck R, Schedlowski M.	Brain Behav Immun. 2012 Feb;26(2):234-8. Epub 2011 Sep 8.	Brain Behav Immun. 2012	PubMed	citation	PMID:21925260	pubmed	21925260	create date:2011/09/20 | first author:Grigoleit JS
The role of immune dysfunction in the pathophysiology of autism.	/pubmed/21906670	Onore C, Careaga M, Ashwood P.	Brain Behav Immun. 2011 Aug 28. [Epub ahead of print]	Brain Behav Immun. 2011	PubMed	citation	PMID:21906670	pubmed	21906670	create date:2011/09/13 | first author:Onore C
The impact of acute-stressor exposure on splenic innate immunity: a gene expression analysis.	/pubmed/21893187	Maslanik T, Bernstein-Hanley I, Helwig B, Fleshner M.	Brain Behav Immun. 2012 Jan;26(1):142-9. Epub 2011 Aug 27.	Brain Behav Immun. 2012	PubMed	citation	PMID:21893187	pubmed	21893187	create date:2011/09/07 | first author:Maslanik T
Peripheral bacterial endotoxin administration triggers both memory consolidation and reconsolidation deficits in mice.	/pubmed/21889586	Kranjac D, McLinden KA, Deodati LE, Papini MR, Chumley MJ, Boehm GW.	Brain Behav Immun. 2012 Jan;26(1):109-21. Epub 2011 Aug 26.	Brain Behav Immun. 2012	PubMed	citation	PMID:21889586	pubmed	21889586	create date:2011/09/06 | first author:Kranjac D
Imbalance between sympathetic and sensory innervation in peritoneal endometriosis.	/pubmed/21888965	Arnold J, Barcena de Arellano ML, Rüster C, Vercellino GF, Chiantera V, Schneider A, Mechsner S.	Brain Behav Immun. 2012 Jan;26(1):132-41. Epub 2011 Aug 25.	Brain Behav Immun. 2012	PubMed	citation	PMID:21888965	pubmed	21888965	create date:2011/09/06 | first author:Arnold J
Neuroimmunological response of beluga whales (Delphinapterus leucas) to translocation and a novel social environment.	/pubmed/21888964	Spoon TR, Romano TA.	Brain Behav Immun. 2012 Jan;26(1):122-31. Epub 2011 Aug 25.	Brain Behav Immun. 2012	PubMed	citation	PMID:21888964	pubmed	21888964	create date:2011/09/06 | first author:Spoon TR
Can we jog our way to a younger-looking immune system?	/pubmed/21878385	Hong S.	Brain Behav Immun. 2011 Nov;25(8):1519-20. Epub 2011 Aug 23. No abstract available.	Brain Behav Immun. 2011	PubMed	citation	PMID:21878385	pubmed	21878385	create date:2011/09/01 | first author:Hong S
The beta2-adrenergic receptor on T and B lymphocytes: Do we understand it yet?	/pubmed/21855626	Sanders VM.	Brain Behav Immun. 2012 Feb;26(2):195-200. Epub 2011 Aug 10.	Brain Behav Immun. 2012	PubMed	citation	PMID:21855626	pubmed	21855626	create date:2011/08/23 | first author:Sanders VM
New insights into autoantibody profiles from immune privileged sites in the eye: a glaucoma study.	/pubmed/21843631	Boehm N, Wolters D, Thiel U, Lossbrand U, Wiegel N, Pfeiffer N, Grus FH.	Brain Behav Immun. 2012 Jan;26(1):96-102. Epub 2011 Aug 6.	Brain Behav Immun. 2012	PubMed	citation	PMID:21843631	pubmed	21843631	create date:2011/08/17 | first author:Boehm N
C-reactive protein is related to memory and medial temporal brain volume in older adults.	/pubmed/21843630	Bettcher BM, Wilheim R, Rigby T, Green R, Miller JW, Racine CA, Yaffe K, Miller BL, Kramer JH.	Brain Behav Immun. 2012 Jan;26(1):103-8. Epub 2011 Aug 6.	Brain Behav Immun. 2012	PubMed	citation	PMID:21843630	pubmed	21843630	create date:2011/08/17 | first author:Bettcher BM
Treatment response and cognitive impairment in major depression: association with C-reactive protein.	/pubmed/21839826	Chang HH, Lee IH, Gean PW, Lee SY, Chi MH, Yang YK, Lu RB, Chen PS.	Brain Behav Immun. 2012 Jan;26(1):90-5. Epub 2011 Aug 4.	Brain Behav Immun. 2012	PubMed	citation	PMID:21839826	pubmed	21839826	create date:2011/08/16 | first author:Chang HH
Influenza virus pathophysiology and brain invasion in mice with functional and dysfunctional Mx1 genes.	/pubmed/21821116	Hodgson NR, Bohnet SG, Majde JA, Krueger JM.	Brain Behav Immun. 2012 Jan;26(1):83-9. Epub 2011 Jul 29.	Brain Behav Immun. 2012	PubMed	citation	PMID:21821116	pubmed	21821116	create date:2011/08/09 | first author:Hodgson NR
Prolactin, neurogenesis, and maternal behaviors.	/pubmed/21820505	Larsen CM, Grattan DR.	Brain Behav Immun. 2012 Feb;26(2):201-9. Epub 2011 Jul 28.	Brain Behav Immun. 2012	PubMed	citation	PMID:21820505	pubmed	21820505	create date:2011/08/09 | first author:Larsen CM
Impact of breast cancer recurrence and cancer-specific stress on spouse health and immune function.	/pubmed/21807090	Gregorio SW, Carpenter KM, Dorfman CS, Yang HC, Simonelli LE, Carson Iii WE.	Brain Behav Immun. 2012 Feb;26(2):228-33. Epub 2011 Jul 23.	Brain Behav Immun. 2012	PubMed	citation	PMID:21807090	pubmed	21807090	create date:2011/08/03 | first author:Gregorio SW
Role of resveratrol-induced CD11b(+) Gr-1(+) myeloid derived suppressor cells (MDSCs) in the reduction of CXCR3(+) T cells and amelioration of chronic colitis in IL-10(-/-) mice.	/pubmed/21807089	Singh UP, Singh NP, Singh B, Hofseth LJ, Taub DD, Price RL, Nagarkatti M, Nagarkatti PS.	Brain Behav Immun. 2012 Jan;26(1):72-82. Epub 2011 Jul 23.	Brain Behav Immun. 2012	PubMed	citation	PMID:21807089	pubmed	21807089	create date:2011/08/03 | first author:Singh UP
Targeted mutation of Fas ligand gene attenuates brain inflammation in experimental stroke.	/pubmed/21802508	Niu FN, Zhang X, Hu XM, Chen J, Chang LL, Li JW, Liu Z, Cao W, Xu Y.	Brain Behav Immun. 2012 Jan;26(1):61-71. Epub 2011 Jul 23.	Brain Behav Immun. 2012	PubMed	citation	PMID:21802508	pubmed	21802508	create date:2011/08/02 | first author:Niu FN
Chronic cold stress in mice induces a regulatory phenotype in macrophages: correlation with increased 11β-hydroxysteroid dehydrogenase expression.	/pubmed/21801831	Sesti-Costa R, Ignacchiti MD, Chedraoui-Silva S, Marchi LF, Mantovani B.	Brain Behav Immun. 2012 Jan;26(1):50-60. Epub 2011 Jul 27.	Brain Behav Immun. 2012	PubMed	citation	PMID:21801831	pubmed	21801831	create date:2011/08/02 | first author:Sesti-Costa R
Increased peripheral NF-κB pathway activity in women with childhood abuse-related posttraumatic stress disorder.	/pubmed/21801830	Pace TW, Wingenfeld K, Schmidt I, Meinlschmidt G, Hellhammer DH, Heim CM.	Brain Behav Immun. 2012 Jan;26(1):13-7. Epub 2011 Jul 27.	Brain Behav Immun. 2012	PubMed	citation	PMID:21801830	pubmed	21801830	create date:2011/08/02 | first author:Pace TW
Attractiveness of illness-associated odorant cues in female rats is modulated by ovarian hormones, but not associated with pro-inflammatory cytokine levels.	/pubmed/21798342	Arakawa H, Cruz S, Deak T.	Brain Behav Immun. 2012 Jan;26(1):40-9. Epub 2011 Jul 21.	Brain Behav Immun. 2012	PubMed	citation	PMID:21798342	pubmed	21798342	create date:2011/07/30 | first author:Arakawa H
Activation of cAMP-protein kinase A abrogates STAT5-mediated inhibition of glucocorticoid receptor signaling by interferon-alpha.	/pubmed/21798341	Pace TW, Hu F, Miller AH.	Brain Behav Immun. 2011 Nov;25(8):1716-24. Epub 2011 Jul 21.	Brain Behav Immun. 2011	PubMed	citation	PMID:21798341	pubmed	21798341	create date:2011/07/30 | first author:Pace TW
Chronic neuroinflammation impacts the recruitment of adult-born neurons into behaviorally relevant hippocampal networks.	/pubmed/21787860	Belarbi K, Arellano C, Ferguson R, Jopson T, Rosi S.	Brain Behav Immun. 2012 Jan;26(1):18-23. Epub 2011 Jul 20.	Brain Behav Immun. 2012	PubMed	citation	PMID:21787860	pubmed	21787860	create date:2011/07/27 | first author:Belarbi K
The neuroimmune changes induced by cohabitation with an Ehrlich tumor-bearing cage mate rely on olfactory information.	/pubmed/21787859	Alves GJ, Ribeiro A, Palermo-Neto J.	Brain Behav Immun. 2012 Jan;26(1):32-9. Epub 2011 Jul 20.	Brain Behav Immun. 2012	PubMed	citation	PMID:21787859	pubmed	21787859	create date:2011/07/27 | first author:Alves GJ
Aerobic fitness is associated with lower proportions of senescent blood T-cells in man.	/pubmed/21784146	Spielmann G, McFarlin BK, O'Connor DP, Smith PJ, Pircher H, Simpson RJ.	Brain Behav Immun. 2011 Nov;25(8):1521-9. Epub 2011 Jul 19.	Brain Behav Immun. 2011	PubMed	citation	PMID:21784146	pubmed	21784146	create date:2011/07/26 | first author:Spielmann G
Omega-3 supplementation lowers inflammation and anxiety in medical students: a randomized controlled trial.	/pubmed/21784145	Kiecolt-Glaser JK, Belury MA, Andridge R, Malarkey WB, Glaser R.	Brain Behav Immun. 2011 Nov;25(8):1725-34. Epub 2011 Jul 19.	Brain Behav Immun. 2011	PubMed	citation	PMID:21784145	pubmed	21784145	create date:2011/07/26 | first author:Kiecolt-Glaser JK
Sympathetic inhibition of IL-6, IFN-γ, and KC/CXCL1 and sympathetic stimulation of TGF-β in spleen of early arthritic mice.	/pubmed/21767631	Straub RH, Rauch L, Rauh L, Pongratz G.	Brain Behav Immun. 2011 Nov;25(8):1708-15. Epub 2011 Jul 13.	Brain Behav Immun. 2011	PubMed	citation	PMID:21767631	pubmed	21767631	create date:2011/07/20 | first author:Straub RH
Association between social isolation and inflammatory markers in depressed and non-depressed individuals: results from the MONICA/KORA study.	/pubmed/21756997	Häfner S, Emeny RT, Lacruz ME, Baumert J, Herder C, Koenig W, Thorand B, Ladwig KH; KORA Study Investigators.	Brain Behav Immun. 2011 Nov;25(8):1701-7. Epub 2011 Jul 2.	Brain Behav Immun. 2011	PubMed	citation	PMID:21756997	pubmed	21756997	create date:2011/07/16 | first author:Häfner S
Functional recovery in aging mice after experimental stroke.	/pubmed/21756996	Manwani B, Liu F, Xu Y, Persky R, Li J, McCullough LD.	Brain Behav Immun. 2011 Nov;25(8):1689-700. Epub 2011 Jul 2.	Brain Behav Immun. 2011	PubMed	citation	PMID:21756996	pubmed	21756996	create date:2011/07/16 | first author:Manwani B
Chronic fatigue syndrome, the immune system and viral infection.	/pubmed/21756995	Bansal AS, Bradley AS, Bishop KN, Kiani-Alikhan S, Ford B.	Brain Behav Immun. 2012 Jan;26(1):24-31. Epub 2011 Jul 2.	Brain Behav Immun. 2012	PubMed	citation	PMID:21756995	pubmed	21756995	create date:2011/07/16 | first author:Bansal AS
TNFα is involved in neuropathic pain induced by nucleoside reverse transcriptase inhibitor in rats.	/pubmed/21741472	Zheng X, Ouyang H, Liu S, Mata M, Fink DJ, Hao S.	Brain Behav Immun. 2011 Nov;25(8):1668-76. Epub 2011 Jun 28.	Brain Behav Immun. 2011	PubMed	citation	PMID:21741472	pubmed	21741472	create date:2011/07/12 | first author:Zheng X
A brief relaxation intervention reduces stress and improves surgical wound healing response: A randomised trial.	/pubmed/21741471	Broadbent E, Kahokehr A, Booth RJ, Thomas J, Windsor JA, Buchanan CM, Wheeler BR, Sammour T, Hill AG.	Brain Behav Immun. 2012 Feb;26(2):212-7. Epub 2011 Jun 28.	Brain Behav Immun. 2012	PubMed	citation	PMID:21741471	pubmed	21741471	create date:2011/07/12 | first author:Broadbent E
Nurr1 is not essential for the development of prepulse inhibition deficits induced by prenatal immune activation.	/pubmed/21723940	Vuillermot S, Feldon J, Meyer U.	Brain Behav Immun. 2011 Oct;25(7):1316-21. Epub 2011 Jun 24.	Brain Behav Immun. 2011	PubMed	citation	PMID:21723940	pubmed	21723940	create date:2011/07/05 | first author:Vuillermot S
The MAO inhibitor phenelzine improves functional outcomes in mice with experimental autoimmune encephalomyelitis (EAE).	/pubmed/21723939	Musgrave T, Benson C, Wong G, Browne I, Tenorio G, Rauw G, Baker GB, Kerr BJ.	Brain Behav Immun. 2011 Nov;25(8):1677-88. Epub 2011 Jun 22.	Brain Behav Immun. 2011	PubMed	citation	PMID:21723939	pubmed	21723939	create date:2011/07/05 | first author:Musgrave T
Cell aging and social disadvantage: perspectives on mechanisms underlying health disparities from across the pond"."	/pubmed/21723385	Adler NE.	Brain Behav Immun. 2011 Oct;25(7):1290-1. Epub 2011 Jun 23. No abstract available.	Brain Behav Immun. 2011	PubMed	citation	PMID:21723385	pubmed	21723385	create date:2011/07/05 | first author:Adler NE
Effects of chronic mental stress and atherogenic diet on the immune inflammatory environment in mouse aorta.	/pubmed/21722726	Marcondes MC, Zhukov V, Bradlow H, Sanchez-Alavez M, Gonzalez AS, Curtiss LK, Conti B.	Brain Behav Immun. 2011 Nov;25(8):1649-57. Epub 2011 Jun 22.	Brain Behav Immun. 2011	PubMed	citation	PMID:21722726	pubmed	21722726	create date:2011/07/05 | first author:Marcondes MC
Ursolic acid improves high fat diet-induced cognitive impairments by blocking endoplasmic reticulum stress and IκB kinase β/nuclear factor-κB-mediated inflammatory pathways in mice.	/pubmed/21708244	Lu J, Wu DM, Zheng YL, Hu B, Cheng W, Zhang ZF, Shan Q.	Brain Behav Immun. 2011 Nov;25(8):1658-67. Epub 2011 Jun 25.	Brain Behav Immun. 2011	PubMed	citation	PMID:21708244	pubmed	21708244	create date:2011/06/29 | first author:Lu J
Cytokine and chemokine responses in serum and brain after single and repeated injections of lipopolysaccharide: multiplex quantification with path analysis.	/pubmed/21704698	Erickson MA, Banks WA.	Brain Behav Immun. 2011 Nov;25(8):1637-48. Epub 2011 Jun 17.	Brain Behav Immun. 2011	PubMed	citation	PMID:21704698	pubmed	21704698	create date:2011/06/28 | first author:Erickson MA
Deficiency of corticotropin-releasing hormone type-2 receptor alters sleep responses to bacterial lipopolysaccharide in mice.	/pubmed/21704697	Jakubcakova V, Flachskamm C, Deussing JM, Kimura M.	Brain Behav Immun. 2011 Nov;25(8):1626-36. Epub 2011 Jun 17.	Brain Behav Immun. 2011	PubMed	citation	PMID:21704697	pubmed	21704697	create date:2011/06/28 | first author:Jakubcakova V
Title	URL	Description	Details	ShortDetails	Resource	Type	Identifiers	Db	EntrezUID	Properties
Epigenetic mechanisms in stress and adaptation.	/pubmed/21704151	Mifsud KR, Gutièrrez-Mecinas M, Trollope AF, Collins A, Saunderson EA, Reul JM.	Brain Behav Immun. 2011 Oct;25(7):1305-15. Epub 2011 Jun 14. Review.	Brain Behav Immun. 2011	PubMed	citation	PMID:21704151	pubmed	21704151	create date:2011/06/28 | first author:Mifsud KR
The associations of adiposity, physical activity and inflammation with fatigue in older adults.	/pubmed/21693185	Valentine RJ, Woods JA, McAuley E, Dantzer R, Evans EM.	Brain Behav Immun. 2011 Oct;25(7):1482-90. Epub 2011 Jun 13.	Brain Behav Immun. 2011	PubMed	citation	PMID:21693185	pubmed	21693185	create date:2011/06/23 | first author:Valentine RJ
Reduced Th2 cytokine production by sarcoidosis patients in clinical remission with chronic fatigue.	/pubmed/21693184	Korenromp IH, Grutters JC, van den Bosch JM, Zanen P, Kavelaars A, Heijnen CJ.	Brain Behav Immun. 2011 Oct;25(7):1498-502. Epub 2011 Jun 13.	Brain Behav Immun. 2011	PubMed	citation	PMID:21693184	pubmed	21693184	create date:2011/06/23 | first author:Korenromp IH
Lack of association of indoleamine 2,3-dioxygenase polymorphisms with interferon-alpha-related depression in hepatitis C.	/pubmed/21693183	Galvão-de Almeida A, Quarantini LC, Sampaio AS, Lyra AC, Parise CL, Paraná R, de Oliveira IR, Koenen KC, Miranda-Scippa A, Guindalini C.	Brain Behav Immun. 2011 Oct;25(7):1491-7. Epub 2011 Jun 15.	Brain Behav Immun. 2011	PubMed	citation	PMID:21693183	pubmed	21693183	create date:2011/06/23 | first author:Galvão-de Almeida A
The effects of daily distress and personality on genital HSV shedding and lesions in a randomized, double-blind, placebo-controlled, crossover trial of acyclovir in HSV-2 seropositive women.	/pubmed/21693182	Strachan E, Saracino M, Selke S, Magaret A, Buchwald D, Wald A.	Brain Behav Immun. 2011 Oct;25(7):1475-81. Epub 2011 Jun 13.	Brain Behav Immun. 2011	PubMed	citation	PMID:21693182	pubmed	21693182	create date:2011/06/23 | first author:Strachan E
Early childhood socioeconomic status is associated with circulating interleukin-6 among mid-life adults.	/pubmed/21672624	Carroll JE, Cohen S, Marsland AL.	Brain Behav Immun. 2011 Oct;25(7):1468-74. Epub 2011 Jun 6.	Brain Behav Immun. 2011	PubMed	citation	PMID:21672624	pubmed	21672624	create date:2011/06/16 | first author:Carroll JE
Neuroprotection effects of retained acupuncture in neurotoxin-induced Parkinson's disease mice.	/pubmed/21669281	Yang JL, Chen JS, Yang YF, Chen JC, Lin CH, Chang RS, Tsao PJ, Chen FP, Chern CM, Tsai TH, Chiu JH.	Brain Behav Immun. 2011 Oct;25(7):1452-9. Epub 2011 Jun 12.	Brain Behav Immun. 2011	PubMed	citation	PMID:21669281	pubmed	21669281	create date:2011/06/15 | first author:Yang JL
Vitamin D receptor (VDR) gene SNPs influence VDR expression and modulate protection from multiple sclerosis in HLA-DRB1*15-positive individuals.	/pubmed/21664963	Agliardi C, Guerini FR, Saresella M, Caputo D, Leone MA, Zanzottera M, Bolognesi E, Marventano I, Barizzone N, Fasano ME, Al-Daghri N, Clerici M.	Brain Behav Immun. 2011 Oct;25(7):1460-7. Epub 2011 Jun 12.	Brain Behav Immun. 2011	PubMed	citation	PMID:21664963	pubmed	21664963	create date:2011/06/15 | first author:Agliardi C
Immunology meets neuroscience--opportunities for immune intervention in neurodegenerative diseases.	/pubmed/21664452	Lynch MA, Mills KH.	Brain Behav Immun. 2012 Jan;26(1):1-10. Epub 2011 May 31.	Brain Behav Immun. 2012	PubMed	citation	PMID:21664452	pubmed	21664452	create date:2011/06/15 | first author:Lynch MA
Anti-inflammatory signaling in schizophrenia.	/pubmed/21664451	Meyer U.	Brain Behav Immun. 2011 Nov;25(8):1507-18. Epub 2011 May 31. Review.	Brain Behav Immun. 2011	PubMed	citation	PMID:21664451	pubmed	21664451	create date:2011/06/15 | first author:Meyer U
Repeated recall of learned immunosuppression: evidence from rats and men.	/pubmed/21645613	Wirth T, Ober K, Prager G, Vogelsang M, Benson S, Witzke O, Kribben A, Engler H, Schedlowski M.	Brain Behav Immun. 2011 Oct;25(7):1444-51. Epub 2011 May 27.	Brain Behav Immun. 2011	PubMed	citation	PMID:21645613	pubmed	21645613	create date:2011/06/08 | first author:Wirth T
Early and adult hippocampal TGF-β1 overexpression have opposite effects on behavior.	/pubmed/21640817	Depino AM, Lucchina L, Pitossi F.	Brain Behav Immun. 2011 Nov;25(8):1582-91. Epub 2011 May 24.	Brain Behav Immun. 2011	PubMed	citation	PMID:21640817	pubmed	21640817	create date:2011/06/07 | first author:Depino AM
The social environment and IL-6 in rats and humans.	/pubmed/21640816	Saxton KB, John-Henderson N, Reid MW, Francis DD.	Brain Behav Immun. 2011 Nov;25(8):1617-25. Epub 2011 May 27.	Brain Behav Immun. 2011	PubMed	citation	PMID:21640816	pubmed	21640816	create date:2011/06/07 | first author:Saxton KB
Voluntary exercise as an anti-neuroinflammatory therapeutic.	/pubmed/21640182	Barrientos RM.	Brain Behav Immun. 2011 Aug;25(6):1061-2. Epub 2011 May 24. No abstract available.	Brain Behav Immun. 2011	PubMed	citation	PMID:21640182	pubmed	21640182	create date:2011/06/07 | first author:Barrientos RM
Dissociation between learning and memory impairment and other sickness behaviours during simulated Mycoplasma infection in rats.	/pubmed/21635947	Swanepoel T, Harvey BH, Harden LM, Laburn HP, Mitchell D.	Brain Behav Immun. 2011 Nov;25(8):1607-16. Epub 2011 May 24.	Brain Behav Immun. 2011	PubMed	citation	PMID:21635947	pubmed	21635947	create date:2011/06/04 | first author:Swanepoel T
Lipopolysaccharide delays demyelination and promotes oligodendrocyte precursor proliferation in the central nervous system.	/pubmed/21635946	Skripuletz T, Miller E, Grote L, Gudi V, Pul R, Voss E, Skuljec J, Moharregh-Khiabani D, Trebst C, Stangel M.	Brain Behav Immun. 2011 Nov;25(8):1592-606. Epub 2011 May 24.	Brain Behav Immun. 2011	PubMed	citation	PMID:21635946	pubmed	21635946	create date:2011/06/04 | first author:Skripuletz T
Intracerebroventricular administration of HIV-1 Tat induces brain cytokine and indoleamine 2,3-dioxygenase expression: a possible mechanism for AIDS comorbid depression.	/pubmed/21620953	Lawson MA, Kelley KW, Dantzer R.	Brain Behav Immun. 2011 Nov;25(8):1569-75. Epub 2011 May 17.	Brain Behav Immun. 2011	PubMed	citation	PMID:21620953	pubmed	21620953	create date:2011/05/31 | first author:Lawson MA
Reversal of imbalance between kynurenic acid and 3-hydroxykynurenine by antipsychotics in medication-naïve and medication-free schizophrenic patients.	/pubmed/21620952	Myint AM, Schwarz MJ, Verkerk R, Mueller HH, Zach J, Scharpé S, Steinbusch HW, Leonard BE, Kim YK.	Brain Behav Immun. 2011 Nov;25(8):1576-81. Epub 2011 May 17.	Brain Behav Immun. 2011	PubMed	citation	PMID:21620952	pubmed	21620952	create date:2011/05/31 | first author:Myint AM
BLBP-expression in astrocytes during experimental demyelination and in human multiple sclerosis lesions.	/pubmed/21620951	Kipp M, Gingele S, Pott F, Clarner T, van der Valk P, Denecke B, Gan L, Siffrin V, Zipp F, Dreher W, Baumgartner W, Pfeifenbring S, Godbout R, Amor S, Beyer C.	Brain Behav Immun. 2011 Nov;25(8):1554-68. Epub 2011 May 17.	Brain Behav Immun. 2011	PubMed	citation	PMID:21620951	pubmed	21620951	create date:2011/05/31 | first author:Kipp M
Plasma kynurenine levels are elevated in suicide attempters with major depressive disorder.	/pubmed/21605657	Sublette ME, Galfalvy HC, Fuchs D, Lapidus M, Grunebaum MF, Oquendo MA, Mann JJ, Postolache TT.	Brain Behav Immun. 2011 Aug;25(6):1272-8. Epub 2011 May 14.	Brain Behav Immun. 2011	PubMed	citation	PMID:21605657	pubmed	21605657	create date:2011/05/25 | first author:Sublette ME
DNA methylation as a risk factor in the effects of early life stress.	/pubmed/21600281	Kinnally EL, Feinberg C, Kim D, Ferguson K, Leibel R, Coplan JD, John Mann J.	Brain Behav Immun. 2011 Nov;25(8):1548-53. Epub 2011 May 11.	Brain Behav Immun. 2011	PubMed	citation	PMID:21600281	pubmed	21600281	create date:2011/05/24 | first author:Kinnally EL
The effect of gp120 on morphine's antinociceptive and neurophysiological actions.	/pubmed/21569838	Chen X, Kirby LG, Palma J, Benamar K, Geller EB, Eisenstein TK, Adler MW.	Brain Behav Immun. 2011 Oct;25(7):1434-43. Epub 2011 May 5.	Brain Behav Immun. 2011	PubMed	citation	PMID:21569838	pubmed	21569838	create date:2011/05/17 | first author:Chen X
Trait anger, cynical hostility and inflammation in Latinas: variations by anger type?	/pubmed/21554946	Shivpuri S, Gallo LC, Mills PJ, Matthews KA, Elder JP, Talavera GA.	Brain Behav Immun. 2011 Aug;25(6):1256-63. Epub 2011 May 1.	Brain Behav Immun. 2011	PubMed	citation	PMID:21554946	pubmed	21554946	create date:2011/05/11 | first author:Shivpuri S
Brain derived neurotrophic factor, cardiopulmonary fitness and cognition in patients with coronary artery disease.	/pubmed/21554945	Swardfager W, Herrmann N, Marzolini S, Saleem M, Shammi P, Oh PI, Albert PR, Daigle M, Kiss A, Lanctôt KL.	Brain Behav Immun. 2011 Aug;25(6):1264-71. Epub 2011 Apr 30.	Brain Behav Immun. 2011	PubMed	citation	PMID:21554945	pubmed	21554945	create date:2011/05/11 | first author:Swardfager W
Fatigue, depressive symptoms, and anxiety from adolescence up to young adulthood: a longitudinal study.	/pubmed/21549830	ter Wolbeek M, van Doornen LJ, Kavelaars A, Tersteeg-Kamperman MD, Heijnen CJ.	Brain Behav Immun. 2011 Aug;25(6):1249-55. Epub 2011 Apr 28.	Brain Behav Immun. 2011	PubMed	citation	PMID:21549830	pubmed	21549830	create date:2011/05/10 | first author:ter Wolbeek M
Increased HDAC in association with decreased plasma cortisol in older adults with chronic fatigue syndrome.	/pubmed/21549189	Jason L, Sorenson M, Sebally K, Alkazemi D, Lerch A, Porter N, Kubow S.	Brain Behav Immun. 2011 Nov;25(8):1544-7. Epub 2011 Apr 28.	Brain Behav Immun. 2011	PubMed	citation	PMID:21549189	pubmed	21549189	create date:2011/05/10 | first author:Jason L
Sleep and circadian rhythm regulate circulating complement factors and immunoregulatory properties of C5a.	/pubmed/21539909	Reis ES, Lange T, Köhl G, Herrmann A, Tschulakow AV, Naujoks J, Born J, Köhl J.	Brain Behav Immun. 2011 Oct;25(7):1416-26. Epub 2011 Apr 23.	Brain Behav Immun. 2011	PubMed	citation	PMID:21539909	pubmed	21539909	create date:2011/05/05 | first author:Reis ES
Do interactions between stress and immune responses lead to symptom exacerbations in irritable bowel syndrome?	/pubmed/21536124	O'Malley D, Quigley EM, Dinan TG, Cryan JF.	Brain Behav Immun. 2011 Oct;25(7):1333-41. Epub 2011 Apr 23. Review.	Brain Behav Immun. 2011	PubMed	citation	PMID:21536124	pubmed	21536124	create date:2011/05/04 | first author:O'Malley D
Prior exposure to glucocorticoids potentiates lipopolysaccharide induced mechanical allodynia and spinal neuroinflammation.	/pubmed/21536123	Loram LC, Taylor FR, Strand KA, Frank MG, Sholar P, Harrison JA, Maier SF, Watkins LR.	Brain Behav Immun. 2011 Oct;25(7):1408-15. Epub 2011 Apr 23.	Brain Behav Immun. 2011	PubMed	citation	PMID:21536123	pubmed	21536123	create date:2011/05/04 | first author:Loram LC
Educational attainment but not measures of current socioeconomic circumstances are associated with leukocyte telomere length in healthy older men and women.	/pubmed/21536122	Steptoe A, Hamer M, Butcher L, Lin J, Brydon L, Kivimäki M, Marmot M, Blackburn E, Erusalimsky JD.	Brain Behav Immun. 2011 Oct;25(7):1292-8. Epub 2011 Apr 23.	Brain Behav Immun. 2011	PubMed	citation	PMID:21536122	pubmed	21536122	create date:2011/05/04 | first author:Steptoe A
Adrenoceptor-mediated enhancement of interleukin-33 production by dendritic cells.	/pubmed/21536121	Yanagawa Y, Matsumoto M, Togashi H.	Brain Behav Immun. 2011 Oct;25(7):1427-33. Epub 2011 Apr 23.	Brain Behav Immun. 2011	PubMed	citation	PMID:21536121	pubmed	21536121	create date:2011/05/04 | first author:Yanagawa Y
Acute amygdaloid response to systemic inflammation.	/pubmed/21521653	Engler H, Doenlen R, Engler A, Riether C, Prager G, Niemi MB, Pacheco-López G, Krügel U, Schedlowski M.	Brain Behav Immun. 2011 Oct;25(7):1384-92. Epub 2011 Apr 18.	Brain Behav Immun. 2011	PubMed	citation	PMID:21521653	pubmed	21521653	create date:2011/04/28 | first author:Engler H
Increased serum osteopontin levels in autistic children: relation to the disease severity.	/pubmed/21521652	Al-ayadhi LY, Mostafa GA.	Brain Behav Immun. 2011 Oct;25(7):1393-8. Epub 2011 Apr 18.	Brain Behav Immun. 2011	PubMed	citation	PMID:21521652	pubmed	21521652	create date:2011/04/28 | first author:Al-ayadhi LY
Neuronal Fc-gamma receptor I mediated excitatory effects of IgG immune complex on rat dorsal root ganglion neurons.	/pubmed/21521651	Qu L, Zhang P, LaMotte RH, Ma C.	Brain Behav Immun. 2011 Oct;25(7):1399-407. Epub 2011 Apr 18.	Brain Behav Immun. 2011	PubMed	citation	PMID:21521651	pubmed	21521651	create date:2011/04/28 | first author:Qu L
Fatigued breast cancer survivors and gene polymorphisms in the inflammatory pathway.	/pubmed/21496483	Reinertsen KV, Grenaker Alnæs GI, Landmark-Høyvik H, Loge JH, Wist E, Kristensen VN, Fosså SD, Edvardsen H.	Brain Behav Immun. 2011 Oct;25(7):1376-83. Epub 2011 Apr 7.	Brain Behav Immun. 2011	PubMed	citation	PMID:21496483	pubmed	21496483	create date:2011/04/19 | first author:Reinertsen KV
Short natural sleep is associated with higher T cell and lower NK cell activities.	/pubmed/21496482	Fondell E, Axelsson J, Franck K, Ploner A, Lekander M, Bälter K, Gaines H.	Brain Behav Immun. 2011 Oct;25(7):1367-75. Epub 2011 Apr 7.	Brain Behav Immun. 2011	PubMed	citation	PMID:21496482	pubmed	21496482	create date:2011/04/19 | first author:Fondell E
Neuronal NR2B-containing NMDA receptor mediates spinal astrocytic c-Jun N-terminal kinase activation in a rat model of neuropathic pain.	/pubmed/21496481	Wang W, Mei XP, Wei YY, Zhang MM, Zhang T, Wang W, Xu LX, Wu SX, Li YQ.	Brain Behav Immun. 2011 Oct;25(7):1355-66. Epub 2011 Apr 7.	Brain Behav Immun. 2011	PubMed	citation	PMID:21496481	pubmed	21496481	create date:2011/04/19 | first author:Wang W
Peripheral immune contributions to the maintenance of central glial activation underlying neuropathic pain.	/pubmed/21496480	Grace PM, Rolan PE, Hutchinson MR.	Brain Behav Immun. 2011 Oct;25(7):1322-32. Epub 2011 Apr 7. Review.	Brain Behav Immun. 2011	PubMed	citation	PMID:21496480	pubmed	21496480	create date:2011/04/19 | first author:Grace PM
Cannabinoid CB1 receptors regulate neuronal TNF-α effects in experimental autoimmune encephalomyelitis.	/pubmed/21473912	Rossi S, Furlan R, De Chiara V, Muzio L, Musella A, Motta C, Studer V, Cavasinni F, Bernardi G, Martino G, Cravatt BF, Lutz B, Maccarrone M, Centonze D.	Brain Behav Immun. 2011 Aug;25(6):1242-8. Epub 2011 Apr 5.	Brain Behav Immun. 2011	PubMed	citation	PMID:21473912	pubmed	21473912	create date:2011/04/09 | first author:Rossi S
Mesenchymal stem cell transplantation changes the gene expression profile of the neonatal ischemic brain.	/pubmed/21473911	van Velthoven CT, Kavelaars A, van Bel F, Heijnen CJ.	Brain Behav Immun. 2011 Oct;25(7):1342-8. Epub 2011 Apr 5.	Brain Behav Immun. 2011	PubMed	citation	PMID:21473911	pubmed	21473911	create date:2011/04/09 | first author:van Velthoven CT
Behavioural trait covaries with immune responsiveness in a wild passerine.	/pubmed/21473910	Sild E, Sepp T, Hõrak P.	Brain Behav Immun. 2011 Oct;25(7):1349-54. Epub 2011 Apr 5.	Brain Behav Immun. 2011	PubMed	citation	PMID:21473910	pubmed	21473910	create date:2011/04/09 | first author:Sild E
IL-1 receptor/Toll-like receptor signaling in infection, inflammation, stress and neurodegeneration couples hyperexcitability and seizures.	/pubmed/21473909	Vezzani A, Maroso M, Balosso S, Sanchez MA, Bartfai T.	Brain Behav Immun. 2011 Oct;25(7):1281-9. Epub 2011 Apr 5. Review.	Brain Behav Immun. 2011	PubMed	citation	PMID:21473909	pubmed	21473909	create date:2011/04/09 | first author:Vezzani A
Microglial GRK2: a novel regulator of transition from acute to chronic pain.	/pubmed/21473908	Kavelaars A, Eijkelkamp N, Willemen HL, Wang H, Carbajal AG, Heijnen CJ.	Brain Behav Immun. 2011 Aug;25(6):1055-60. Epub 2011 Apr 5.	Brain Behav Immun. 2011	PubMed	citation	PMID:21473908	pubmed	21473908	create date:2011/04/09 | first author:Kavelaars A
Naloxone-precipitated morphine withdrawal behavior and brain IL-1β expression: comparison of different mouse strains.	/pubmed/21447380	Liu L, Coller JK, Watkins LR, Somogyi AA, Hutchinson MR.	Brain Behav Immun. 2011 Aug;25(6):1223-32. Epub 2011 Apr 3.	Brain Behav Immun. 2011	PubMed	citation	PMID:21447380	pubmed	21447380	create date:2011/03/31 | first author:Liu L
Human CD8(+) T cells and NK cells express and secrete S100B upon stimulation.	/pubmed/21447379	Steiner J, Marquardt N, Pauls I, Schiltz K, Rahmoune H, Bahn S, Bogerts B, Schmidt RE, Jacobs R.	Brain Behav Immun. 2011 Aug;25(6):1233-41. Epub 2011 Apr 3.	Brain Behav Immun. 2011	PubMed	citation	PMID:21447379	pubmed	21447379	create date:2011/03/31 | first author:Steiner J
The activation of monocyte and T cell networks in patients with bipolar disorder.	/pubmed/21443944	Drexhage RC, Hoogenboezem TH, Versnel MA, Berghout A, Nolen WA, Drexhage HA.	Brain Behav Immun. 2011 Aug;25(6):1206-13. Epub 2011 Apr 8.	Brain Behav Immun. 2011	PubMed	citation	PMID:21443944	pubmed	21443944	create date:2011/03/30 | first author:Drexhage RC
Neonatal respiratory infection and adult re-infection: effect on glucocorticoid and mineralocorticoid receptors in the hippocampus in BALB/c mice.	/pubmed/21440617	Wynne O, Horvat JC, Kim RY, Ong LK, Smith R, Hansbro PM, Clifton VL, Hodgson DM.	Brain Behav Immun. 2011 Aug;25(6):1214-22. Epub 2011 Apr 2.	Brain Behav Immun. 2011	PubMed	citation	PMID:21440617	pubmed	21440617	create date:2011/03/29 | first author:Wynne O
Voluntary exercise protects hippocampal neurons from trimethyltin injury: possible role of interleukin-6 to modulate tumor necrosis factor receptor-mediated neurotoxicity.	/pubmed/21435392	Funk JA, Gohlke J, Kraft AD, McPherson CA, Collins JB, Jean Harry G.	Brain Behav Immun. 2011 Aug;25(6):1063-77. Epub 2011 Mar 22.	Brain Behav Immun. 2011	PubMed	citation	PMID:21435392	pubmed	21435392	create date:2011/03/26 | first author:Funk JA
Social defeat promotes specific cytokine variations within the prefrontal cortex upon subsequent aggressive or endotoxin challenges.	/pubmed/21435391	Audet MC, Jacobson-Pick S, Wann BP, Anisman H.	Brain Behav Immun. 2011 Aug;25(6):1197-205. Epub 2011 Mar 22.	Brain Behav Immun. 2011	PubMed	citation	PMID:21435391	pubmed	21435391	create date:2011/03/26 | first author:Audet MC
Restraint stress and stress hormones significantly impact T lymphocyte migration and function through specific alterations of the actin cytoskeleton.	/pubmed/21426930	Flint MS, Budiu RA, Teng PN, Sun M, Stolz DB, Lang M, Hood BL, Vlad AM, Conrads TP.	Brain Behav Immun. 2011 Aug;25(6):1187-96. Epub 2011 Mar 21.	Brain Behav Immun. 2011	PubMed	citation	PMID:21426930	pubmed	21426930	create date:2011/03/24 | first author:Flint MS
Title	URL	Description	Details	ShortDetails	Resource	Type	Identifiers	Db	EntrezUID	Properties
TREM-1 and DAP12 expression in monocytes of patients with severe psychiatric disorders. EGR3, ATF3 and PU.1 as important transcription factors.	/pubmed/21421043	Weigelt K, Carvalho LA, Drexhage RC, Wijkhuijs A, de Wit H, van Beveren NJ, Birkenhäger TK, Bergink V, Drexhage HA.	Brain Behav Immun. 2011 Aug;25(6):1162-9. Epub 2011 Mar 21.	Brain Behav Immun. 2011	PubMed	citation	PMID:21421043	pubmed	21421043	create date:2011/03/23 | first author:Weigelt K
Detection of plasma autoantibodies to brain tissue in young children with and without autism spectrum disorders.	/pubmed/21420487	Rossi CC, Van de Water J, Rogers SJ, Amaral DG.	Brain Behav Immun. 2011 Aug;25(6):1123-35. Epub 2011 Mar 21.	Brain Behav Immun. 2011	PubMed	citation	PMID:21420487	pubmed	21420487	create date:2011/03/23 | first author:Rossi CC
IL-27 mediates the response to IFN-β therapy in multiple sclerosis patients by inhibiting Th17 cells.	/pubmed/21420486	Sweeney CM, Lonergan R, Basdeo SA, Kinsella K, Dungan LS, Higgins SC, Kelly PJ, Costelloe L, Tubridy N, Mills KH, Fletcher JM.	Brain Behav Immun. 2011 Aug;25(6):1170-81. Epub 2011 Mar 21.	Brain Behav Immun. 2011	PubMed	citation	PMID:21420486	pubmed	21420486	create date:2011/03/23 | first author:Sweeney CM
Neutrophil function and cortisol:DHEAS ratio in bereaved older adults.	/pubmed/21420485	Khanfer R, Lord JM, Phillips AC.	Brain Behav Immun. 2011 Aug;25(6):1182-6. Epub 2011 Mar 21.	Brain Behav Immun. 2011	PubMed	citation	PMID:21420485	pubmed	21420485	create date:2011/03/23 | first author:Khanfer R
Induction of innate immune genes in brain create the neurobiology of addiction.	/pubmed/21402143	Crews FT, Zou J, Qin L.	Brain Behav Immun. 2011 Jun;25 Suppl 1:S4-S12. Epub 2011 Mar 21. Review.	Brain Behav Immun. 2011	PubMed	citation	PMID:21402143	pubmed	21402143	create date:2011/03/16 | first author:Crews FT
Mucosal immunosuppression and epithelial barrier defects are key events in murine psychosocial stress-induced colitis.	/pubmed/21397685	Reber SO, Peters S, Slattery DA, Hofmann C, Schölmerich J, Neumann ID, Obermeier F.	Brain Behav Immun. 2011 Aug;25(6):1153-61. Epub 2011 Mar 21.	Brain Behav Immun. 2011	PubMed	citation	PMID:21397685	pubmed	21397685	create date:2011/03/15 | first author:Reber SO
Neuroimmune mechanisms of brain function and alcohol related disorders.	/pubmed/21397684	Cui C, Grandison L, Noronha A.	Brain Behav Immun. 2011 Jun;25 Suppl 1:S1-3. Epub 2011 Mar 21. No abstract available.	Brain Behav Immun. 2011	PubMed	citation	PMID:21397684	pubmed	21397684	create date:2011/03/15 | first author:Cui C
Minocycline reduces ethanol drinking.	/pubmed/21397005	Agrawal RG, Hewetson A, George CM, Syapin PJ, Bergeson SE.	Brain Behav Immun. 2011 Jun;25 Suppl 1:S165-9. Epub 2011 Mar 21.	Brain Behav Immun. 2011	PubMed	citation	PMID:21397005	pubmed	21397005	create date:2011/03/15 | first author:Agrawal RG
HIV-1 infection and alcohol abuse: neurocognitive impairment, mechanisms of neurodegeneration and therapeutic interventions.	/pubmed/21397004	Persidsky Y, Ho W, Ramirez SH, Potula R, Abood ME, Unterwald E, Tuma R.	Brain Behav Immun. 2011 Jun;25 Suppl 1:S61-70. Epub 2011 Mar 21. Review.	Brain Behav Immun. 2011	PubMed	citation	PMID:21397004	pubmed	21397004	create date:2011/03/15 | first author:Persidsky Y
Cytokine involvement in stress may depend on corticotrophin releasing factor to sensitize ethanol withdrawal anxiety.	/pubmed/21377524	Knapp DJ, Whitman BA, Wills TA, Angel RA, Overstreet DH, Criswell HE, Ming Z, Breese GR.	Brain Behav Immun. 2011 Jun;25 Suppl 1:S146-54. Epub 2011 Mar 4.	Brain Behav Immun. 2011	PubMed	citation	PMID:21377524	pubmed	21377524	create date:2011/03/08 | first author:Knapp DJ
Protection of neurons and microglia against ethanol in a mouse model of fetal alcohol spectrum disorders by peroxisome proliferator-activated receptor-γ agonists.	/pubmed/21376806	Kane CJ, Phelan KD, Han L, Smith RR, Xie J, Douglas JC, Drew PD.	Brain Behav Immun. 2011 Jun;25 Suppl 1:S137-45. Epub 2011 Mar 3.	Brain Behav Immun. 2011	PubMed	citation	PMID:21376806	pubmed	21376806	create date:2011/03/08 | first author:Kane CJ
The critical role of the MyD88-dependent pathway in non-CNS MPTP-mediated toxicity.	/pubmed/21376805	Côté M, Drouin-Ouellet J, Cicchetti F, Soulet D.	Brain Behav Immun. 2011 Aug;25(6):1143-52. Epub 2011 Mar 3.	Brain Behav Immun. 2011	PubMed	citation	PMID:21376805	pubmed	21376805	create date:2011/03/08 | first author:Côté M
Exercise-induced stress inhibits both the induction and elicitation phases of in vivo T-cell-mediated immune responses in humans.	/pubmed/21362469	Harper Smith AD, Coakley SL, Ward MD, Macfarlane AW, Friedmann PS, Walsh NP.	Brain Behav Immun. 2011 Aug;25(6):1136-42. Epub 2011 Mar 6.	Brain Behav Immun. 2011	PubMed	citation	PMID:21362469	pubmed	21362469	create date:2011/03/03 | first author:Harper Smith AD
Altered hippocampal synaptic transmission in transgenic mice with astrocyte-targeted enhanced CCL2 expression.	/pubmed/21356306	Nelson TE, Hao C, Manos J, Ransohoff RM, Gruol DL.	Brain Behav Immun. 2011 Jun;25 Suppl 1:S106-19. Epub 2011 Feb 26.	Brain Behav Immun. 2011	PubMed	citation	PMID:21356306	pubmed	21356306	create date:2011/03/02 | first author:Nelson TE
Brain inflammation is induced by co-morbidities and risk factors for stroke.	/pubmed/21356305	Drake C, Boutin H, Jones MS, Denes A, McColl BW, Selvarajah JR, Hulme S, Georgiou RF, Hinz R, Gerhard A, Vail A, Prenant C, Julyan P, Maroy R, Brown G, Smigova A, Herholz K, Kassiou M, Crossman D, Francis S, Proctor SD, Russell JC, et al.	Brain Behav Immun. 2011 Aug;25(6):1113-22. Epub 2011 Feb 26.	Brain Behav Immun. 2011	PubMed	citation	PMID:21356305	pubmed	21356305	create date:2011/03/02 | first author:Drake C
Early activation of p38 mitogen activated protein kinase is associated with interferon-alpha-induced depression and fatigue.	/pubmed/21356304	Felger JC, Alagbe O, Pace TW, Woolwine BJ, Hu F, Raison CL, Miller AH.	Brain Behav Immun. 2011 Aug;25(6):1094-8. Epub 2011 Feb 26.	Brain Behav Immun. 2011	PubMed	citation	PMID:21356304	pubmed	21356304	create date:2011/03/02 | first author:Felger JC
Exercise-induced myokines and their role in chronic diseases.	/pubmed/21354469	Pedersen BK.	Brain Behav Immun. 2011 Jul;25(5):811-6. Epub 2011 Feb 25. Review.	Brain Behav Immun. 2011	PubMed	citation	PMID:21354469	pubmed	21354469	create date:2011/03/01 | first author:Pedersen BK
Effects of palmitoylethanolamide on release of mast cell peptidases and neurotrophic factors after spinal cord injury.	/pubmed/21354467	Esposito E, Paterniti I, Mazzon E, Genovese T, Di Paola R, Galuppo M, Cuzzocrea S.	Brain Behav Immun. 2011 Aug;25(6):1099-112. Epub 2011 Feb 25.	Brain Behav Immun. 2011	PubMed	citation	PMID:21354467	pubmed	21354467	create date:2011/03/01 | first author:Esposito E
Impact of TLR4 on behavioral and cognitive dysfunctions associated with alcohol-induced neuroinflammatory damage.	/pubmed/21352907	Pascual M, Baliño P, Alfonso-Loeches S, Aragón CM, Guerri C.	Brain Behav Immun. 2011 Jun;25 Suppl 1:S80-91. Epub 2011 Feb 23.	Brain Behav Immun. 2011	PubMed	citation	PMID:21352907	pubmed	21352907	create date:2011/03/01 | first author:Pascual M
Epigenetic impact of simulated maternal grooming on estrogen receptor alpha within the developing amygdala.	/pubmed/21352906	Edelmann MN, Auger AP.	Brain Behav Immun. 2011 Oct;25(7):1299-304. Epub 2011 Feb 23.	Brain Behav Immun. 2011	PubMed	citation	PMID:21352906	pubmed	21352906	create date:2011/03/01 | first author:Edelmann MN
Hormonal, hypothalamic and striatal responses to reduced body weight gain are attenuated in anorectic rats bearing small tumors.	/pubmed/21334429	Pourtau L, Leemburg S, Roux P, Leste-Lasserre T, Costaglioli P, Garbay B, Drutel G, Konsman JP.	Brain Behav Immun. 2011 May;25(4):777-86. Epub 2011 Feb 18.	Brain Behav Immun. 2011	PubMed	citation	PMID:21334429	pubmed	21334429	create date:2011/02/22 | first author:Pourtau L
Calcitonin gene-related peptide inhibits chemokine production by human dermal microvascular endothelial cells.	/pubmed/21334428	Huang J, Stohl LL, Zhou X, Ding W, Granstein RD.	Brain Behav Immun. 2011 May;25(4):787-99. Epub 2011 Feb 18.	Brain Behav Immun. 2011	PubMed	citation	PMID:21334428	pubmed	21334428	create date:2011/02/22 | first author:Huang J
Cerebral microglia mediate sleep/wake and neuroinflammatory effects of methamphetamine.	/pubmed/21333736	Wisor JP, Schmidt MA, Clegern WC.	Brain Behav Immun. 2011 May;25(4):767-76. Epub 2011 Feb 17.	Brain Behav Immun. 2011	PubMed	citation	PMID:21333736	pubmed	21333736	create date:2011/02/22 | first author:Wisor JP
Epigenetic perspective on the developmental effects of bisphenol A.	/pubmed/21333735	Kundakovic M, Champagne FA.	Brain Behav Immun. 2011 Aug;25(6):1084-93. Epub 2011 Feb 17. Review.	Brain Behav Immun. 2011	PubMed	citation	PMID:21333735	pubmed	21333735	create date:2011/02/22 | first author:Kundakovic M
Major depressive disorder and immunity to varicella-zoster virus in the elderly.	/pubmed/21329753	Irwin MR, Levin MJ, Carrillo C, Olmstead R, Lucko A, Lang N, Caulfield MJ, Weinberg A, Chan IS, Clair J, Smith JG, Marchese RD, Williams HM, Beck DJ, McCook PT, Johnson G, Oxman MN.	Brain Behav Immun. 2011 May;25(4):759-66. Epub 2011 Feb 15.	Brain Behav Immun. 2011	PubMed	citation	PMID:21329753	pubmed	21329753	create date:2011/02/19 | first author:Irwin MR
Minocycline reduces glioma expansion and invasion by attenuating microglial MT1-MMP expression.	/pubmed/21324352	Markovic DS, Vinnakota K, van Rooijen N, Kiwit J, Synowitz M, Glass R, Kettenmann H.	Brain Behav Immun. 2011 May;25(4):624-8. Epub 2011 Feb 13.	Brain Behav Immun. 2011	PubMed	citation	PMID:21324352	pubmed	21324352	create date:2011/02/18 | first author:Markovic DS
Neuroinflammation and the plasticity-related immediate-early gene Arc.	/pubmed/21320587	Rosi S.	Brain Behav Immun. 2011 Jun;25 Suppl 1:S39-49. Epub 2011 Feb 12.	Brain Behav Immun. 2011	PubMed	citation	PMID:21320587	pubmed	21320587	create date:2011/02/16 | first author:Rosi S
The endocannabinoid anandamide downregulates IL-23 and IL-12 subunits in a viral model of multiple sclerosis: evidence for a cross-talk between IL-12p70/IL-23 axis and IL-10 in microglial cells.	/pubmed/21310228	Correa F, Hernangómez-Herrero M, Mestre L, Loría F, Docagne F, Guaza C.	Brain Behav Immun. 2011 May;25(4):736-49. Epub 2011 Feb 16.	Brain Behav Immun. 2011	PubMed	citation	PMID:21310228	pubmed	21310228	create date:2011/02/12 | first author:Correa F
Immediate and prolonged effects of alcohol exposure on the activity of the hypothalamic-pituitary-adrenal axis in adult and adolescent rats.	/pubmed/21300146	Allen CD, Lee S, Koob GF, Rivier C.	Brain Behav Immun. 2011 Jun;25 Suppl 1:S50-60. Epub 2011 Feb 12. Review.	Brain Behav Immun. 2011	PubMed	citation	PMID:21300146	pubmed	21300146	create date:2011/02/09 | first author:Allen CD
DNA methylation in repetitive elements and Alzheimer disease.	/pubmed/21296655	Bollati V, Galimberti D, Pergoli L, Dalla Valle E, Barretta F, Cortini F, Scarpini E, Bertazzi PA, Baccarelli A.	Brain Behav Immun. 2011 Aug;25(6):1078-83. Epub 2011 Feb 3.	Brain Behav Immun. 2011	PubMed	citation	PMID:21296655	pubmed	21296655	create date:2011/02/08 | first author:Bollati V
Depression, inflammation and therapy: which way is right?	/pubmed/21296147	Pizzi C, Costa GM, Bugiardini R.	Brain Behav Immun. 2011 May;25(4):800; author reply 801. Epub 2011 Feb 4. No abstract available.	Brain Behav Immun. 2011	PubMed	citation	PMID:21296147	pubmed	21296147	create date:2011/02/08 | first author:Pizzi C
How cytokines leave their mark: the role of the placenta in developmental programming of brain and behavior.	/pubmed/21296146	Bilbo SD.	Brain Behav Immun. 2011 May;25(4):602-3. Epub 2011 Feb 4. No abstract available.	Brain Behav Immun. 2011	PubMed	citation	PMID:21296146	pubmed	21296146	create date:2011/02/08 | first author:Bilbo SD
Association between adolescent emotional problems and metabolic syndrome: the modifying effect of C-reactive protein gene (CRP) polymorphisms.	/pubmed/21296145	Gaysina D, Pierce M, Richards M, Hotopf M, Kuh D, Hardy R.	Brain Behav Immun. 2011 May;25(4):750-8. Epub 2011 Feb 4.	Brain Behav Immun. 2011	PubMed	citation	PMID:21296145	pubmed	21296145	create date:2011/02/08 | first author:Gaysina D
Gonadal steroids prevent cell damage and stimulate behavioral recovery after transient middle cerebral artery occlusion in male and female rats.	/pubmed/21277368	Dang J, Mitkari B, Kipp M, Beyer C.	Brain Behav Immun. 2011 May;25(4):715-26. Epub 2011 Jan 28.	Brain Behav Immun. 2011	PubMed	citation	PMID:21277368	pubmed	21277368	create date:2011/02/01 | first author:Dang J
Continuous stress disrupts immunostimulatory effects of IL-12.	/pubmed/21277367	Levi B, Benish M, Goldfarb Y, Sorski L, Melamed R, Rosenne E, Ben-Eliyahu S.	Brain Behav Immun. 2011 May;25(4):727-35. Epub 2011 Jan 28.	Brain Behav Immun. 2011	PubMed	citation	PMID:21277367	pubmed	21277367	create date:2011/02/01 | first author:Levi B
Attenuation of microglial and IL-1 signaling protects mice from acute alcohol-induced sedation and/or motor impairment.	/pubmed/21276848	Wu Y, Lousberg EL, Moldenhauer LM, Hayball JD, Robertson SA, Coller JK, Watkins LR, Somogyi AA, Hutchinson MR.	Brain Behav Immun. 2011 Jun;25 Suppl 1:S155-64. Epub 2011 Jan 27.	Brain Behav Immun. 2011	PubMed	citation	PMID:21276848	pubmed	21276848	create date:2011/02/01 | first author:Wu Y
Chronic blockade of glucocorticoid receptors by RU486 enhances lipopolysaccharide-induced depressive-like behaviour and cytokine production in rats.	/pubmed/21276847	Wang D, Lin W, Pan Y, Kuang X, Qi X, Sun H.	Brain Behav Immun. 2011 May;25(4):706-14. Epub 2011 Jan 27.	Brain Behav Immun. 2011	PubMed	citation	PMID:21276847	pubmed	21276847	create date:2011/02/01 | first author:Wang D
Sleep and fatigue in mice infected with murine gammaherpesvirus 68.	/pubmed/21272632	Olivadoti MD, Weinberg JB, Toth LA, Opp MR.	Brain Behav Immun. 2011 May;25(4):696-705. Epub 2011 Jan 24.	Brain Behav Immun. 2011	PubMed	citation	PMID:21272632	pubmed	21272632	create date:2011/01/29 | first author:Olivadoti MD
Activation of inflammatory signaling by lipopolysaccharide produces a prolonged increase of voluntary alcohol intake in mice.	/pubmed/21266194	Blednov YA, Benavidez JM, Geil C, Perra S, Morikawa H, Harris RA.	Brain Behav Immun. 2011 Jun;25 Suppl 1:S92-S105. Epub 2011 Jan 23.	Brain Behav Immun. 2011	PubMed	citation	PMID:21266194	pubmed	21266194	create date:2011/01/27 | first author:Blednov YA
The inflammatory footprints of alcohol-induced oxidative damage in neurovascular components.	/pubmed/21262340	Alikunju S, Abdul Muneer PM, Zhang Y, Szlachetka AM, Haorah J.	Brain Behav Immun. 2011 Jun;25 Suppl 1:S129-36. Epub 2011 Jan 22.	Brain Behav Immun. 2011	PubMed	citation	PMID:21262340	pubmed	21262340	create date:2011/01/26 | first author:Alikunju S
Adolescent binge alcohol exposure induces long-lasting partial activation of microglia.	/pubmed/21262339	McClain JA, Morris SA, Deeny MA, Marshall SA, Hayes DM, Kiser ZM, Nixon K.	Brain Behav Immun. 2011 Jun;25 Suppl 1:S120-8. Epub 2011 Jan 22.	Brain Behav Immun. 2011	PubMed	citation	PMID:21262339	pubmed	21262339	create date:2011/01/26 | first author:McClain JA
Role of dihydrotestosterone in post-stroke peripheral immunosuppression after cerebral ischemia.	/pubmed/21262338	Dziennis S, Akiyoshi K, Subramanian S, Offner H, Hurn PD.	Brain Behav Immun. 2011 May;25(4):685-95. Epub 2011 Jan 22.	Brain Behav Immun. 2011	PubMed	citation	PMID:21262338	pubmed	21262338	create date:2011/01/26 | first author:Dziennis S
Stress- and glucocorticoid-induced priming of neuroinflammatory responses: potential mechanisms of stress-induced vulnerability to drugs of abuse.	/pubmed/21256955	Frank MG, Watkins LR, Maier SF.	Brain Behav Immun. 2011 Jun;25 Suppl 1:S21-8. Epub 2011 Jan 21. Review.	Brain Behav Immun. 2011	PubMed	citation	PMID:21256955	pubmed	21256955	create date:2011/01/25 | first author:Frank MG
Neonatal lipopolysaccharide exposure impairs sexual development and reproductive success in the Wistar rat.	/pubmed/21251974	Walker AK, Hiles SA, Sominsky L, McLaughlin EA, Hodgson DM.	Brain Behav Immun. 2011 May;25(4):674-84. Epub 2011 Jan 18.	Brain Behav Immun. 2011	PubMed	citation	PMID:21251974	pubmed	21251974	create date:2011/01/22 | first author:Walker AK
Openness and conscientiousness predict 34-week patterns of Interleukin-6 in older persons.	/pubmed/21241793	Chapman BP, van Wijngaarden E, Seplaki CL, Talbot N, Duberstein P, Moynihan J.	Brain Behav Immun. 2011 May;25(4):667-73. Epub 2011 Jan 15.	Brain Behav Immun. 2011	PubMed	citation	PMID:21241793	pubmed	21241793	create date:2011/01/19 | first author:Chapman BP
Exercise and leukocyte interchange among central circulation, lung, spleen, and muscle.	/pubmed/21238578	Adams GR, Zaldivar FP, Nance DM, Kodesh E, Radom-Aizik S, Cooper DM.	Brain Behav Immun. 2011 May;25(4):658-66. Epub 2011 Jan 14.	Brain Behav Immun. 2011	PubMed	citation	PMID:21238578	pubmed	21238578	create date:2011/01/18 | first author:Adams GR
Decrease of lymphoproliferative response by amphetamine is mediated by dopamine from the nucleus accumbens: influence on splenic met-enkephalin levels.	/pubmed/21237264	Assis MA, Valdomero A, García-Keller C, Sotomayor C, Cancela LM.	Brain Behav Immun. 2011 May;25(4):647-57. Epub 2011 Jan 13.	Brain Behav Immun. 2011	PubMed	citation	PMID:21237264	pubmed	21237264	create date:2011/01/18 | first author:Assis MA
LPS-induced CCL2 expression and macrophage influx into the murine central nervous system is polyamine-dependent.	/pubmed/21237263	Puntambekar SS, Davis DS, Hawel L 3rd, Crane J, Byus CV, Carson MJ.	Brain Behav Immun. 2011 May;25(4):629-39. Epub 2011 Jan 13.	Brain Behav Immun. 2011	PubMed	citation	PMID:21237263	pubmed	21237263	create date:2011/01/18 | first author:Puntambekar SS
Validation of a high-sensitivity assay for C-reactive protein in human saliva.	/pubmed/21236331	Ouellet-Morin I, Danese A, Williams B, Arseneault L.	Brain Behav Immun. 2011 May;25(4):640-6. Epub 2011 Jan 12.	Brain Behav Immun. 2011	PubMed	citation	PMID:21236331	pubmed	21236331	create date:2011/01/18 | first author:Ouellet-Morin I
Activation of the maternal immune system induces endocrine changes in the placenta via IL-6.	/pubmed/21195166	Hsiao EY, Patterson PH.	Brain Behav Immun. 2011 May;25(4):604-15. Epub 2010 Dec 30.	Brain Behav Immun. 2011	PubMed	citation	PMID:21195166	pubmed	21195166	create date:2011/01/05 | first author:Hsiao EY
Title	URL	Description	Details	ShortDetails	Resource	Type	Identifiers	Db	EntrezUID	Properties
Targeting the hematopoietic system for the treatment of Alzheimer's disease.	/pubmed/21195165	Lampron A, Gosselin D, Rivest S.	Brain Behav Immun. 2011 Jun;25 Suppl 1:S71-9. Epub 2010 Dec 30. Review.	Brain Behav Immun. 2011	PubMed	citation	PMID:21195165	pubmed	21195165	create date:2011/01/05 | first author:Lampron A
Transcriptional control of maladaptive and protective responses in alcoholics: a role of the NF-κB system.	/pubmed/21195164	Yakovleva T, Bazov I, Watanabe H, Hauser KF, Bakalkin G.	Brain Behav Immun. 2011 Jun;25 Suppl 1:S29-38. Epub 2010 Dec 30. Review.	Brain Behav Immun. 2011	PubMed	citation	PMID:21195164	pubmed	21195164	create date:2011/01/05 | first author:Yakovleva T
CXCR4 signaling mediates morphine-induced tactile hyperalgesia.	/pubmed/21193025	Wilson NM, Jung H, Ripsch MS, Miller RJ, White FA.	Brain Behav Immun. 2011 Mar;25(3):565-73. Epub 2010 Dec 28.	Brain Behav Immun. 2011	PubMed	citation	PMID:21193025	pubmed	21193025	create date:2011/01/05 | first author:Wilson NM
Alcoholism and inflammation: neuroimmunology of behavioral and mood disorders.	/pubmed/21193024	Kelley KW, Dantzer R.	Brain Behav Immun. 2011 Jun;25 Suppl 1:S13-20. Epub 2010 Dec 28. Review.	Brain Behav Immun. 2011	PubMed	citation	PMID:21193024	pubmed	21193024	create date:2011/01/05 | first author:Kelley KW
A conceptual revolution in the relationships between the brain and immunity.	/pubmed/21187141	Schwartz M, Kipnis J.	Brain Behav Immun. 2011 Jul;25(5):817-9. Epub 2010 Dec 25. No abstract available.	Brain Behav Immun. 2011	PubMed	citation	PMID:21187141	pubmed	21187141	create date:2010/12/29 | first author:Schwartz M
Stress hormones increase cell proliferation and regulates interleukin-6 secretion in human oral squamous cell carcinoma cells.	/pubmed/21187140	Bernabé DG, Tamae AC, Biasoli ÉR, Oliveira SH.	Brain Behav Immun. 2011 Mar;25(3):574-83. Epub 2010 Dec 25.	Brain Behav Immun. 2011	PubMed	citation	PMID:21187140	pubmed	21187140	create date:2010/12/29 | first author:Bernabé DG
Meta-analysis of MTHFR gene variants in schizophrenia, bipolar disorder and unipolar depressive disorder: evidence for a common genetic vulnerability?	/pubmed/21185933	Peerbooms OL, van Os J, Drukker M, Kenis G, Hoogveld L; MTHFR in Psychiatry Group, de Hert M, Delespaul P, van Winkel R, Rutten BP.	Brain Behav Immun. 2011 Nov;25(8):1530-43. Epub 2010 Dec 24. Review.	Brain Behav Immun. 2011	PubMed	citation	PMID:21185933	pubmed	21185933	create date:2010/12/28 | first author:Peerbooms OL
Cancer induces inflammation and depressive-like behavior in the mouse: modulation by social housing.	/pubmed/21182930	Lamkin DM, Lutgendorf SK, Lubaroff D, Sood AK, Beltz TG, Johnson AK.	Brain Behav Immun. 2011 Mar;25(3):555-64. Epub 2010 Dec 21.	Brain Behav Immun. 2011	PubMed	citation	PMID:21182930	pubmed	21182930	create date:2010/12/25 | first author:Lamkin DM
Brain homeostasis is maintained by danger" signals stimulating a supportive immune response within the brain's borders."	/pubmed/21182929	Ron-Harel N, Cardon M, Schwartz M.	Brain Behav Immun. 2011 Jul;25(5):1036-43. Epub 2010 Dec 21.	Brain Behav Immun. 2011	PubMed	citation	PMID:21182929	pubmed	21182929	create date:2010/12/25 | first author:Ron-Harel N
Hormone levels are associated with clinical markers and cytokine levels in human localized cutaneous leishmaniasis.	/pubmed/21182928	Baccan GC, Oliveira F, Sousa AD, Cerqueira NA, Costa JM, Barral-Netto M, Barral A.	Brain Behav Immun. 2011 Mar;25(3):548-54. Epub 2010 Dec 21.	Brain Behav Immun. 2011	PubMed	citation	PMID:21182928	pubmed	21182928	create date:2010/12/25 | first author:Baccan GC
Neuroinflammation modulates distinct regional and temporal clinical responses in ALS mice.	/pubmed/21176785	Beers DR, Zhao W, Liao B, Kano O, Wang J, Huang A, Appel SH, Henkel JS.	Brain Behav Immun. 2011 Jul;25(5):1025-35. Epub 2010 Dec 19.	Brain Behav Immun. 2011	PubMed	citation	PMID:21176785	pubmed	21176785	create date:2010/12/24 | first author:Beers DR
Caloric restriction attenuates age-related changes of DNA methyltransferase 3a in mouse hippocampus.	/pubmed/21172419	Chouliaras L, van den Hove DL, Kenis G, Dela Cruz J, Lemmens MA, van Os J, Steinbusch HW, Schmitz C, Rutten BP.	Brain Behav Immun. 2011 May;25(4):616-23. Epub 2010 Dec 21.	Brain Behav Immun. 2011	PubMed	citation	PMID:21172419	pubmed	21172419	create date:2010/12/22 | first author:Chouliaras L
The gut microbiota: a new player in the innate immune stress response?	/pubmed/21168480	Fleshner M.	Brain Behav Immun. 2011 Mar;25(3):395-6. Epub 2010 Dec 17. No abstract available.	Brain Behav Immun. 2011	PubMed	citation	PMID:21168480	pubmed	21168480	create date:2010/12/21 | first author:Fleshner M
Lymphocytes in neuroprotection, cognition and emotion: is intolerance really the answer?	/pubmed/21167931	Rook GA, Lowry CA, Raison CL.	Brain Behav Immun. 2011 May;25(4):591-601. Epub 2010 Dec 16. Review.	Brain Behav Immun. 2011	PubMed	citation	PMID:21167931	pubmed	21167931	create date:2010/12/21 | first author:Rook GA
Increased activity of Th-17 and Th-9 lymphocytes and a skewing of the post-thymic differentiation pathway are seen in Alzheimer's disease.	/pubmed/21167930	Saresella M, Calabrese E, Marventano I, Piancone F, Gatti A, Alberoni M, Nemni R, Clerici M.	Brain Behav Immun. 2011 Mar;25(3):539-47. Epub 2010 Dec 16.	Brain Behav Immun. 2011	PubMed	citation	PMID:21167930	pubmed	21167930	create date:2010/12/21 | first author:Saresella M
Altered immunoglobulin profiles in children with Tourette syndrome.	/pubmed/21156204	Bos-Veneman NG, Olieman R, Tobiasova Z, Hoekstra PJ, Katsovich L, Bothwell AL, Leckman JF, Kawikova I.	Brain Behav Immun. 2011 Mar;25(3):532-8. Epub 2010 Dec 13.	Brain Behav Immun. 2011	PubMed	citation	PMID:21156204	pubmed	21156204	create date:2010/12/16 | first author:Bos-Veneman NG
Epigenetic patterns associated with the immune dysregulation that accompanies psychosocial distress.	/pubmed/21146603	Mathews HL, Konley T, Kosik KL, Krukowski K, Eddy J, Albuquerque K, Janusek LW.	Brain Behav Immun. 2011 Jul;25(5):830-9. Epub 2010 Dec 10.	Brain Behav Immun. 2011	PubMed	citation	PMID:21146603	pubmed	21146603	create date:2010/12/15 | first author:Mathews HL
Suppressed monocyte gene expression profile in men versus women with PTSD.	/pubmed/21145962	Neylan TC, Sun B, Rempel H, Ross J, Lenoci M, O'Donovan A, Pulliam L.	Brain Behav Immun. 2011 Mar;25(3):524-31. Epub 2010 Dec 9.	Brain Behav Immun. 2011	PubMed	citation	PMID:21145962	pubmed	21145962	create date:2010/12/15 | first author:Neylan TC
Letter to the editor re: The effect of non-steroidal anti-inflammatory agents on behavioural changes and cytokine production following systemic inflammation: implications for a role of COX-1." by Teeling et al."	/pubmed/21144893	Beyer I, Bautmans I, Njemini R, Van Puyvelde K, Mets T.	Brain Behav Immun. 2011 Mar;25(3):584-5; author reply 586. Epub 2010 Dec 7. No abstract available.	Brain Behav Immun. 2011	PubMed	citation	PMID:21144893	pubmed	21144893	create date:2010/12/15 | first author:Beyer I
Autoantibodies to cerebellum in children with autism associate with behavior.	/pubmed/21134442	Goines P, Haapanen L, Boyce R, Duncanson P, Braunschweig D, Delwiche L, Hansen R, Hertz-Picciotto I, Ashwood P, Van de Water J.	Brain Behav Immun. 2011 Mar;25(3):514-23. Epub 2010 Dec 4.	Brain Behav Immun. 2011	PubMed	citation	PMID:21134442	pubmed	21134442	create date:2010/12/08 | first author:Goines P
Adoptive transfer of peripheral immune cells potentiates allodynia in a graded chronic constriction injury model of neuropathic pain.	/pubmed/21134441	Grace PM, Hutchinson MR, Bishop A, Somogyi AA, Mayrhofer G, Rolan PE.	Brain Behav Immun. 2011 Mar;25(3):503-13. Epub 2010 Dec 4.	Brain Behav Immun. 2011	PubMed	citation	PMID:21134441	pubmed	21134441	create date:2010/12/08 | first author:Grace PM
TGF-β1 affects endothelial cell interaction with macrophages and T cells leading to the development of cerebrovascular amyloidosis.	/pubmed/21112386	Weiss R, Lifshitz V, Frenkel D.	Brain Behav Immun. 2011 Jul;25(5):1017-24. Epub 2010 Nov 26.	Brain Behav Immun. 2011	PubMed	citation	PMID:21112386	pubmed	21112386	create date:2010/11/30 | first author:Weiss R
Population differences in proinflammatory biology: Japanese have healthier profiles than Americans.	/pubmed/21112385	Coe CL, Love GD, Karasawa M, Kawakami N, Kitayama S, Markus HR, Tracy RP, Ryff CD.	Brain Behav Immun. 2011 Mar;25(3):494-502. Epub 2010 Nov 26.	Brain Behav Immun. 2011	PubMed	citation	PMID:21112385	pubmed	21112385	create date:2010/11/30 | first author:Coe CL
Constitutive and LPS-regulated expression of interleukin-18 receptor beta variants in the mouse brain.	/pubmed/21111041	Alboni S, Montanari C, Benatti C, Blom JM, Simone ML, Brunello N, Caggia F, Guidotti G, Marcondes MC, Sanchez-Alavez M, Conti B, Tascedda F.	Brain Behav Immun. 2011 Mar;25(3):483-93. Epub 2010 Nov 24.	Brain Behav Immun. 2011	PubMed	citation	PMID:21111041	pubmed	21111041	create date:2010/11/30 | first author:Alboni S
Abdominal pain in Irritable Bowel Syndrome: a review of putative psychological, neural and neuro-immune mechanisms.	/pubmed/21094682	Elsenbruch S.	Brain Behav Immun. 2011 Mar;25(3):386-94. Epub 2010 Nov 20. Review.	Brain Behav Immun. 2011	PubMed	citation	PMID:21094682	pubmed	21094682	create date:2010/11/26 | first author:Elsenbruch S
Astrocytes support hippocampal-dependent memory and long-term potentiation via interleukin-1 signaling.	/pubmed/21093580	Ben Menachem-Zidon O, Avital A, Ben-Menahem Y, Goshen I, Kreisel T, Shmueli EM, Segal M, Ben Hur T, Yirmiya R.	Brain Behav Immun. 2011 Jul;25(5):1008-16. Epub 2010 Nov 17.	Brain Behav Immun. 2011	PubMed	citation	PMID:21093580	pubmed	21093580	create date:2010/11/26 | first author:Ben Menachem-Zidon O
Effects of stressors and immune activating agents on peripheral and central cytokines in mouse strains that differ in stressor responsivity.	/pubmed/21093579	Gibb J, Hayley S, Poulter MO, Anisman H.	Brain Behav Immun. 2011 Mar;25(3):468-82. Epub 2010 Nov 18.	Brain Behav Immun. 2011	PubMed	citation	PMID:21093579	pubmed	21093579	create date:2010/11/26 | first author:Gibb J
Alternatively activated myeloid (M2) cells enhance cognitive function in immune compromised mice.	/pubmed/21093578	Derecki NC, Quinnies KM, Kipnis J.	Brain Behav Immun. 2011 Mar;25(3):379-85. Epub 2010 Nov 18.	Brain Behav Immun. 2011	PubMed	citation	PMID:21093578	pubmed	21093578	create date:2010/11/26 | first author:Derecki NC
mRNA expression of alpha and beta isoforms of glucocorticoid receptor in peripheral blood mononuclear cells of patients with tuberculosis and its relation with components of the immunoendocrine response.	/pubmed/21093577	D'Attlio L, Trini E, Bongiovanni B, Dídoli G, Gardeñez W, Nannini LJ, Giri A, Bottasso OA, Bay ML.	Brain Behav Immun. 2011 Mar;25(3):461-7. Epub 2010 Nov 17.	Brain Behav Immun. 2011	PubMed	citation	PMID:21093577	pubmed	21093577	create date:2010/11/26 | first author:D'Attlio L
Ascending caudal medullary catecholamine pathways drive sickness-induced deficits in exploratory behavior: brain substrates for fatigue?	/pubmed/21075199	Gaykema RP, Goehler LE.	Brain Behav Immun. 2011 Mar;25(3):443-60. Epub 2010 Nov 12.	Brain Behav Immun. 2011	PubMed	citation	PMID:21075199	pubmed	21075199	create date:2010/11/16 | first author:Gaykema RP
TNFR1 is essential for CD40, but not for lipopolysaccharide-induced sickness behavior and clock gene dysregulation.	/pubmed/21074606	Taraborrelli C, Palchykova S, Tobler I, Gast H, Birchler T, Fontana A.	Brain Behav Immun. 2011 Mar;25(3):434-42. Epub 2010 Nov 11.	Brain Behav Immun. 2011	PubMed	citation	PMID:21074606	pubmed	21074606	create date:2010/11/16 | first author:Taraborrelli C
Subventricular zone microglia transcriptional networks.	/pubmed/21074605	Starossom SC, Imitola J, Wang Y, Cao L, Khoury SJ.	Brain Behav Immun. 2011 Jul;25(5):991-9. Epub 2010 Nov 11.	Brain Behav Immun. 2011	PubMed	citation	PMID:21074605	pubmed	21074605	create date:2010/11/16 | first author:Starossom SC
Tissue expression of steroid hormone receptors is associated with differential immune responsiveness.	/pubmed/21074604	Butts CL, Jones YL, Lim JK, Salter CE, Belyavskaya E, Sternberg EM.	Brain Behav Immun. 2011 Jul;25(5):1000-7. Epub 2010 Nov 11.	Brain Behav Immun. 2011	PubMed	citation	PMID:21074604	pubmed	21074604	create date:2010/11/16 | first author:Butts CL
Epigenetic regulation of beta2-adrenergic receptor expression in T(H)1 and T(H)2 cells.	/pubmed/21047549	McAlees JW, Smith LT, Erbe RS, Jarjoura D, Ponzio NM, Sanders VM.	Brain Behav Immun. 2011 Mar;25(3):408-15. Epub 2010 Nov 1.	Brain Behav Immun. 2011	PubMed	citation	PMID:21047549	pubmed	21047549	create date:2010/11/05 | first author:McAlees JW
New directions in linking the dynamics of affective and stress-arousal systems.	/pubmed/21044679	Aschbacher K, Kemeny ME.	Brain Behav Immun. 2011 Feb;25(2):230-1. Epub 2010 Oct 31. No abstract available.	Brain Behav Immun. 2011	PubMed	citation	PMID:21044679	pubmed	21044679	create date:2010/11/04 | first author:Aschbacher K
CTLA-4 confers a risk of recurrent schizophrenia, major depressive disorder and bipolar disorder in the Chinese Han population.	/pubmed/21040781	Liu J, Li J, Li T, Wang T, Li Y, Zeng Z, Li Z, Chen P, Hu Z, Zheng L, Ji J, Lin H, Feng G, Shi Y.	Brain Behav Immun. 2011 Mar;25(3):429-33. Epub 2010 Oct 30.	Brain Behav Immun. 2011	PubMed	citation	PMID:21040781	pubmed	21040781	create date:2010/11/03 | first author:Liu J
Exposure to a social stressor alters the structure of the intestinal microbiota: implications for stressor-induced immunomodulation.	/pubmed/21040780	Bailey MT, Dowd SE, Galley JD, Hufnagle AR, Allen RG, Lyte M.	Brain Behav Immun. 2011 Mar;25(3):397-407. Epub 2010 Oct 30.	Brain Behav Immun. 2011	PubMed	citation	PMID:21040780	pubmed	21040780	create date:2010/11/03 | first author:Bailey MT
Interictal alterations of cytokines and leukocytes in patients with active epilepsy.	/pubmed/20977934	Nowak M, Bauer S, Haag A, Cepok S, Todorova-Rudolph A, Tackenberg B, Norwood B, Oertel WH, Rosenow F, Hemmer B, Hamer HM.	Brain Behav Immun. 2011 Mar;25(3):423-8. Epub 2010 Oct 25.	Brain Behav Immun. 2011	PubMed	citation	PMID:20977934	pubmed	20977934	create date:2010/10/28 | first author:Nowak M
Both MHC and non-MHC genes regulate inflammation and T-cell response after traumatic brain injury.	/pubmed/20974248	Al Nimer F, Beyeen AD, Lindblom R, Ström M, Aeinehband S, Lidman O, Piehl F.	Brain Behav Immun. 2011 Jul;25(5):981-90. Epub 2010 Oct 23.	Brain Behav Immun. 2011	PubMed	citation	PMID:20974248	pubmed	20974248	create date:2010/10/27 | first author:Al Nimer F
Interactions between chemokine and mu-opioid receptors: anatomical findings and electrophysiological studies in the rat periaqueductal grey.	/pubmed/20974247	Heinisch S, Palma J, Kirby LG.	Brain Behav Immun. 2011 Feb;25(2):360-72. Epub 2010 Oct 23.	Brain Behav Immun. 2011	PubMed	citation	PMID:20974247	pubmed	20974247	create date:2010/10/27 | first author:Heinisch S
An IL-1 receptor antagonist blocks a morphine-induced attenuation of locomotor recovery after spinal cord injury.	/pubmed/20974246	Hook MA, Washburn SN, Moreno G, Woller SA, Puga D, Lee KH, Grau JW.	Brain Behav Immun. 2011 Feb;25(2):349-59. Epub 2010 Oct 23.	Brain Behav Immun. 2011	PubMed	citation	PMID:20974246	pubmed	20974246	create date:2010/10/27 | first author:Hook MA
Attenuation of the cytotoxic T lymphocyte response to lymphocytic choriomeningitis virus in mice subjected to chronic social stress.	/pubmed/20974245	Sommershof A, Basler M, Riether C, Engler H, Groettrup M.	Brain Behav Immun. 2011 Feb;25(2):340-8. Epub 2010 Oct 23.	Brain Behav Immun. 2011	PubMed	citation	PMID:20974245	pubmed	20974245	create date:2010/10/27 | first author:Sommershof A
Genomic damage in the progression of chronic kidney disease in rats.	/pubmed/20974244	Hirotsu C, Tufik S, Ribeiro DA, Alvarenga TA, Andersen ML.	Brain Behav Immun. 2011 Mar;25(3):416-22. Epub 2010 Oct 23.	Brain Behav Immun. 2011	PubMed	citation	PMID:20974244	pubmed	20974244	create date:2010/10/27 | first author:Hirotsu C
Physical exercise increases adult neurogenesis and telomerase activity, and improves behavioral deficits in a mouse model of schizophrenia.	/pubmed/20970493	Wolf SA, Melnik A, Kempermann G.	Brain Behav Immun. 2011 Jul;25(5):971-80. Epub 2010 Oct 21.	Brain Behav Immun. 2011	PubMed	citation	PMID:20970493	pubmed	20970493	create date:2010/10/26 | first author:Wolf SA
Immune modulation of learning, memory, neural plasticity and neurogenesis.	/pubmed/20970492	Yirmiya R, Goshen I.	Brain Behav Immun. 2011 Feb;25(2):181-213. Epub 2010 Oct 21. Review.	Brain Behav Immun. 2011	PubMed	citation	PMID:20970492	pubmed	20970492	create date:2010/10/26 | first author:Yirmiya R
A pilot study of immune network remodeling under challenge in Gulf War Illness.	/pubmed/20955779	Broderick G, Kreitz A, Fuite J, Fletcher MA, Vernon SD, Klimas N.	Brain Behav Immun. 2011 Feb;25(2):302-13. Epub 2010 Oct 16.	Brain Behav Immun. 2011	PubMed	citation	PMID:20955779	pubmed	20955779	create date:2010/10/20 | first author:Broderick G
Immune suppression and immune activation in depression.	/pubmed/20955778	Blume J, Douglas SD, Evans DL.	Brain Behav Immun. 2011 Feb;25(2):221-9. Epub 2010 Oct 16. Review.	Brain Behav Immun. 2011	PubMed	citation	PMID:20955778	pubmed	20955778	create date:2010/10/20 | first author:Blume J
Social isolation is associated with elevated tumor norepinephrine in ovarian carcinoma patients.	/pubmed/20955777	Lutgendorf SK, DeGeest K, Dahmoush L, Farley D, Penedo F, Bender D, Goodheart M, Buekers TE, Mendez L, Krueger G, Clevenger L, Lubaroff DM, Sood AK, Cole SW.	Brain Behav Immun. 2011 Feb;25(2):250-5. Epub 2010 Oct 16.	Brain Behav Immun. 2011	PubMed	citation	PMID:20955777	pubmed	20955777	create date:2010/10/20 | first author:Lutgendorf SK
Citalopram reduces endotoxin-induced fatigue.	/pubmed/20955776	Hannestad J, DellaGioia N, Ortiz N, Pittman B, Bhagwagar Z.	Brain Behav Immun. 2011 Feb;25(2):256-9. Epub 2010 Oct 16.	Brain Behav Immun. 2011	PubMed	citation	PMID:20955776	pubmed	20955776	create date:2010/10/20 | first author:Hannestad J
CD14 and TRIF govern distinct responsiveness and responses in mouse microglial TLR4 challenges by structural variants of LPS.	/pubmed/20951794	Regen T, van Rossum D, Scheffel J, Kastriti ME, Revelo NH, Prinz M, Brück W, Hanisch UK.	Brain Behav Immun. 2011 Jul;25(5):957-70. Epub 2010 Oct 15.	Brain Behav Immun. 2011	PubMed	citation	PMID:20951794	pubmed	20951794	create date:2010/10/19 | first author:Regen T
Title	URL	Description	Details	ShortDetails	Resource	Type	Identifiers	Db	EntrezUID	Properties
Cytokine levels in the blood may distinguish suicide attempters from depressed patients.	/pubmed/20951793	Janelidze S, Mattei D, Westrin Å, Träskman-Bendz L, Brundin L.	Brain Behav Immun. 2011 Feb;25(2):335-9. Epub 2010 Oct 15.	Brain Behav Immun. 2011	PubMed	citation	PMID:20951793	pubmed	20951793	create date:2010/10/19 | first author:Janelidze S
IL-23 modulated myelin-specific T cells induce EAE via an IFNγ driven, IL-17 independent pathway.	/pubmed/20951792	Kroenke MA, Segal BM.	Brain Behav Immun. 2011 Jul;25(5):932-7. Epub 2010 Oct 15.	Brain Behav Immun. 2011	PubMed	citation	PMID:20951792	pubmed	20951792	create date:2010/10/19 | first author:Kroenke MA
Effects of acute and repeated administration of Staphylococcal enterotoxin A on Morris water maze learning, corticosterone and hippocampal IL-1β and TNFα.	/pubmed/20946950	Woodruff RT, Schorpp KM, Lawrenczyk AJ, Chakraborty T, Kusnecov AW.	Brain Behav Immun. 2011 Jul;25(5):938-46. Epub 2010 Oct 12.	Brain Behav Immun. 2011	PubMed	citation	PMID:20946950	pubmed	20946950	create date:2010/10/16 | first author:Woodruff RT
Impaired striatal GABA transmission in experimental autoimmune encephalomyelitis.	/pubmed/20940040	Rossi S, Muzio L, De Chiara V, Grasselli G, Musella A, Musumeci G, Mandolesi G, De Ceglia R, Maida S, Biffi E, Pedrocchi A, Menegon A, Bernardi G, Furlan R, Martino G, Centonze D.	Brain Behav Immun. 2011 Jul;25(5):947-56. Epub 2010 Oct 20.	Brain Behav Immun. 2011	PubMed	citation	PMID:20940040	pubmed	20940040	create date:2010/10/14 | first author:Rossi S
A short review on the psychoneuroimmunology of posttraumatic stress disorder: from risk factors to medical comorbidities.	/pubmed/20934505	Pace TW, Heim CM.	Brain Behav Immun. 2011 Jan;25(1):6-13. Epub 2010 Oct 8. Review.	Brain Behav Immun. 2011	PubMed	citation	PMID:20934505	pubmed	20934505	create date:2010/10/12 | first author:Pace TW
Brain-derived neurotrophic factor contributes to spinal long-term potentiation and mechanical hypersensitivity by activation of spinal microglia in rat.	/pubmed/20933591	Zhou LJ, Yang T, Wei X, Liu Y, Xin WJ, Chen Y, Pang RP, Zang Y, Li YY, Liu XG.	Brain Behav Immun. 2011 Feb;25(2):322-34. Epub 2010 Oct 8.	Brain Behav Immun. 2011	PubMed	citation	PMID:20933591	pubmed	20933591	create date:2010/10/12 | first author:Zhou LJ
The lymphoid chemokine, CXCL13, is dispensable for the initial recruitment of B cells to the acutely inflamed central nervous system.	/pubmed/20933590	Rainey-Barger EK, Rumble JM, Lalor SJ, Esen N, Segal BM, Irani DN.	Brain Behav Immun. 2011 Jul;25(5):922-31. Epub 2010 Oct 8.	Brain Behav Immun. 2011	PubMed	citation	PMID:20933590	pubmed	20933590	create date:2010/10/12 | first author:Rainey-Barger EK
Brain-specific angiogenesis inhibitor-1 expression in astrocytes and neurons: implications for its dual function as an apoptotic engulfment receptor.	/pubmed/20888903	Sokolowski JD, Nobles SL, Heffron DS, Park D, Ravichandran KS, Mandell JW.	Brain Behav Immun. 2011 Jul;25(5):915-21. Epub 2010 Oct 1.	Brain Behav Immun. 2011	PubMed	citation	PMID:20888903	pubmed	20888903	create date:2010/10/05 | first author:Sokolowski JD
Correlations among inflammatory markers in plasma, saliva and oral mucosal transudate in post-menopausal women with past intimate partner violence.	/pubmed/20888902	Fernandez-Botran R, Miller JJ, Burns VE, Newton TL.	Brain Behav Immun. 2011 Feb;25(2):314-21. Epub 2010 Oct 1.	Brain Behav Immun. 2011	PubMed	citation	PMID:20888902	pubmed	20888902	create date:2010/10/05 | first author:Fernandez-Botran R
Negative affective responses to a speech task predict changes in interleukin (IL)-6.	/pubmed/20888901	Carroll JE, Low CA, Prather AA, Cohen S, Fury JM, Ross DC, Marsland AL.	Brain Behav Immun. 2011 Feb;25(2):232-8. Epub 2010 Oct 1.	Brain Behav Immun. 2011	PubMed	citation	PMID:20888901	pubmed	20888901	create date:2010/10/05 | first author:Carroll JE
Identification of α-tubulin as an autoantigen recognized by sera from patients with neuropsychiatric systemic lupus erythematosus.	/pubmed/20884345	Ndhlovu M, Preuss BE, Dengjel J, Stevanovic S, Weiner SM, Klein R.	Brain Behav Immun. 2011 Feb;25(2):279-85. Epub 2010 Sep 25.	Brain Behav Immun. 2011	PubMed	citation	PMID:20884345	pubmed	20884345	create date:2010/10/05 | first author:Ndhlovu M
Hypoxic exercise training reduces senescent T-lymphocyte subsets in blood.	/pubmed/20884344	Wang JS, Chen WL, Weng TP.	Brain Behav Immun. 2011 Feb;25(2):270-8. Epub 2010 Sep 25.	Brain Behav Immun. 2011	PubMed	citation	PMID:20884344	pubmed	20884344	create date:2010/10/05 | first author:Wang JS
Cognitive ability in early adulthood is associated with systemic inflammation in middle age: the Vietnam experience study.	/pubmed/20875850	Phillips AC, Batty GD, van Zanten JJ, Mortensen LH, Deary IJ, Calvin CM, Carroll D.	Brain Behav Immun. 2011 Feb;25(2):298-301. Epub 2010 Sep 26.	Brain Behav Immun. 2011	PubMed	citation	PMID:20875850	pubmed	20875850	create date:2010/09/30 | first author:Phillips AC
Dopaminergic neuronal injury in the adult rat brain following neonatal exposure to lipopolysaccharide and the silent neurotoxicity.	/pubmed/20875849	Fan LW, Tien LT, Zheng B, Pang Y, Lin RC, Simpson KL, Ma T, Rhodes PG, Cai Z.	Brain Behav Immun. 2011 Feb;25(2):286-97. Epub 2010 Sep 27.	Brain Behav Immun. 2011	PubMed	citation	PMID:20875849	pubmed	20875849	create date:2010/09/30 | first author:Fan LW
Cocaine-and amphetamine-regulated transcript modulates peripheral immunity and protects against brain injury in experimental stroke.	/pubmed/20869431	Chang L, Chen Y, Li J, Liu Z, Wang Z, Chen J, Cao W, Xu Y.	Brain Behav Immun. 2011 Feb;25(2):260-9. Epub 2010 Sep 30.	Brain Behav Immun. 2011	PubMed	citation	PMID:20869431	pubmed	20869431	create date:2010/09/28 | first author:Chang L
CNS-derived CCL21 is both sufficient to drive homeostatic CD4+ T cell proliferation and necessary for efficient CD4+ T cell migration into the CNS parenchyma following Toxoplasma gondii infection.	/pubmed/20868739	Ploix CC, Noor S, Crane J, Masek K, Carter W, Lo DD, Wilson EH, Carson MJ.	Brain Behav Immun. 2011 Jul;25(5):883-96. Epub 2010 Sep 22.	Brain Behav Immun. 2011	PubMed	citation	PMID:20868739	pubmed	20868739	create date:2010/09/28 | first author:Ploix CC
Nervous temperament in infant monkeys is associated with reduced sensitivity of leukocytes to cortisol's influence on trafficking.	/pubmed/20868738	Capitanio JP, Mendoza SP, Cole SW.	Brain Behav Immun. 2011 Jan;25(1):151-9. Epub 2010 Sep 22.	Brain Behav Immun. 2011	PubMed	citation	PMID:20868738	pubmed	20868738	create date:2010/09/28 | first author:Capitanio JP
Angiotensin II Type 1 receptor (AT1) signaling in astrocytes regulates synaptic degeneration-induced leukocyte entry to the central nervous system.	/pubmed/20868737	Füchtbauer L, Groth-Rasmussen M, Holm TH, Løbner M, Toft-Hansen H, Khorooshi R, Owens T.	Brain Behav Immun. 2011 Jul;25(5):897-904. Epub 2010 Sep 22.	Brain Behav Immun. 2011	PubMed	citation	PMID:20868737	pubmed	20868737	create date:2010/09/28 | first author:Füchtbauer L
Roles of Toll-like receptor 2 (TLR2) and superantigens on adaptive immune responses during CNS staphylococcal infection.	/pubmed/20868736	Vidlak D, Mariani MM, Aldrich A, Liu S, Kielian T.	Brain Behav Immun. 2011 Jul;25(5):905-14. Epub 2010 Sep 22.	Brain Behav Immun. 2011	PubMed	citation	PMID:20868736	pubmed	20868736	create date:2010/09/28 | first author:Vidlak D
Anti-depressant medication use and C-reactive protein: results from two population-based studies.	/pubmed/20863880	Hamer M, Batty GD, Marmot MG, Singh-Manoux A, Kivimäki M.	Brain Behav Immun. 2011 Jan;25(1):168-73. Epub 2010 Sep 21.	Brain Behav Immun. 2011	PubMed	citation	PMID:20863880	pubmed	20863880	create date:2010/09/25 | first author:Hamer M
Docosahexaenoic acid prevents dendritic cell maturation, inhibits antigen-specific Th1/Th17 differentiation and suppresses experimental autoimmune encephalomyelitis.	/pubmed/20854895	Kong W, Yen JH, Ganea D.	Brain Behav Immun. 2011 Jul;25(5):872-82. Epub 2010 Sep 18.	Brain Behav Immun. 2011	PubMed	citation	PMID:20854895	pubmed	20854895	create date:2010/09/22 | first author:Kong W
A circadian clock in murine bone marrow-derived mast cells modulates IgE-dependent activation in vitro.	/pubmed/20854894	Wang X, Reece SP, Van Scott MR, Brown JM.	Brain Behav Immun. 2011 Jan;25(1):127-34. Epub 2010 Sep 18.	Brain Behav Immun. 2011	PubMed	citation	PMID:20854894	pubmed	20854894	create date:2010/09/22 | first author:Wang X
Fatigue and gene expression in human leukocytes: increased NF-κB and decreased glucocorticoid signaling in breast cancer survivors with persistent fatigue.	/pubmed/20854893	Bower JE, Ganz PA, Irwin MR, Arevalo JM, Cole SW.	Brain Behav Immun. 2011 Jan;25(1):147-50. Epub 2010 Sep 18.	Brain Behav Immun. 2011	PubMed	citation	PMID:20854893	pubmed	20854893	create date:2010/09/22 | first author:Bower JE
Maternal immune stimulation during pregnancy affects adaptive immunity in offspring to promote development of TH17 cells.	/pubmed/20854892	Mandal M, Marzouk AC, Donnelly R, Ponzio NM.	Brain Behav Immun. 2011 Jul;25(5):863-71. Epub 2010 Sep 18.	Brain Behav Immun. 2011	PubMed	citation	PMID:20854892	pubmed	20854892	create date:2010/09/22 | first author:Mandal M
Endothelial IL-1R1 is a critical mediator of EAE pathogenesis.	/pubmed/20854891	Li Q, Powell N, Zhang H, Belevych N, Ching S, Chen Q, Sheridan J, Whitacre C, Quan N.	Brain Behav Immun. 2011 Jan;25(1):160-7. Epub 2010 Sep 18.	Brain Behav Immun. 2011	PubMed	citation	PMID:20854891	pubmed	20854891	create date:2010/09/22 | first author:Li Q
Developmental origins of the metabolic syndrome: body clocks and stress responses.	/pubmed/20851177	Cagampang FR, Poore KR, Hanson MA.	Brain Behav Immun. 2011 Feb;25(2):214-20. Epub 2010 Sep 17. Review.	Brain Behav Immun. 2011	PubMed	citation	PMID:20851177	pubmed	20851177	create date:2010/09/21 | first author:Cagampang FR
Running exercise protects the substantia nigra dopaminergic neurons against inflammation-induced degeneration via the activation of BDNF signaling pathway.	/pubmed/20851176	Wu SY, Wang TF, Yu L, Jen CJ, Chuang JI, Wu FS, Wu CW, Kuo YM.	Brain Behav Immun. 2011 Jan;25(1):135-46. Epub 2010 Sep 17.	Brain Behav Immun. 2011	PubMed	citation	PMID:20851176	pubmed	20851176	create date:2010/09/21 | first author:Wu SY
CD62L(high) Treg cells with superior immunosuppressive properties accumulate within the CNS during remissions of EAE.	/pubmed/20837133	Lange C, Scholl M, Melms A, Bischof F.	Brain Behav Immun. 2011 Jan;25(1):120-6. Epub 2010 Sep 15.	Brain Behav Immun. 2011	PubMed	citation	PMID:20837133	pubmed	20837133	create date:2010/09/15 | first author:Lange C
Altered T cell responses in children with autism.	/pubmed/20833247	Ashwood P, Krakowiak P, Hertz-Picciotto I, Hansen R, Pessah IN, Van de Water J.	Brain Behav Immun. 2011 Jul;25(5):840-9. Epub 2010 Sep 15.	Brain Behav Immun. 2011	PubMed	citation	PMID:20833247	pubmed	20833247	create date:2010/09/14 | first author:Ashwood P
Interleukin (IL)-1 and IL-6 regulation of neural progenitor cell proliferation with hippocampal injury: differential regulatory pathways in the subgranular zone (SGZ) of the adolescent and mature mouse brain.	/pubmed/20833246	McPherson CA, Aoyama M, Harry GJ.	Brain Behav Immun. 2011 Jul;25(5):850-62. Epub 2010 Sep 15.	Brain Behav Immun. 2011	PubMed	citation	PMID:20833246	pubmed	20833246	create date:2010/09/14 | first author:McPherson CA
Epigenetics and psychoneuroimmunology: mechanisms and models.	/pubmed/20832468	Mathews HL, Janusek LW.	Brain Behav Immun. 2011 Jan;25(1):25-39. Epub 2010 Sep 9. Review.	Brain Behav Immun. 2011	PubMed	citation	PMID:20832468	pubmed	20832468	create date:2010/09/14 | first author:Mathews HL
The immune recovery function of sleep - tracked by neutrophil counts.	/pubmed/20832467	Lange T, Born J.	Brain Behav Immun. 2011 Jan;25(1):14-5. Epub 2010 Sep 9. No abstract available.	Brain Behav Immun. 2011	PubMed	citation	PMID:20832467	pubmed	20832467	create date:2010/09/14 | first author:Lange T
S-propargyl-cysteine, a novel hydrogen sulfide-modulated agent, attenuates lipopolysaccharide-induced spatial learning and memory impairment: involvement of TNF signaling and NF-κB pathway in rats.	/pubmed/20828607	Gong QH, Wang Q, Pan LL, Liu XH, Xin H, Zhu YZ.	Brain Behav Immun. 2011 Jan;25(1):110-9. Epub 2010 Sep 7.	Brain Behav Immun. 2011	PubMed	citation	PMID:20828607	pubmed	20828607	create date:2010/09/11 | first author:Gong QH
Role of sympathetic nervous system in the entrainment of circadian natural-killer cell function.	/pubmed/20816749	Logan RW, Arjona A, Sarkar DK.	Brain Behav Immun. 2011 Jan;25(1):101-9. Epub 2010 Sep 8.	Brain Behav Immun. 2011	PubMed	citation	PMID:20816749	pubmed	20816749	create date:2010/09/08 | first author:Logan RW
Defects in cytokine-mediated neuroprotective glial responses to excitotoxic hippocampal injury in senescence-accelerated mouse.	/pubmed/20804842	Hasegawa-Ishii S, Takei S, Inaba M, Umegaki H, Chiba Y, Furukawa A, Kawamura N, Hosokawa M, Shimada A.	Brain Behav Immun. 2011 Jan;25(1):83-100. Epub 2010 Sep 9.	Brain Behav Immun. 2011	PubMed	citation	PMID:20804842	pubmed	20804842	create date:2010/09/02 | first author:Hasegawa-Ishii S
Age and facial nerve axotomy-induced T cell trafficking: relation to microglial and motor neuron status.	/pubmed/20727964	Dauer DJ, Huang Z, Ha GK, Kim J, Khosrowzadeh D, Petitto JM.	Brain Behav Immun. 2011 Jan;25(1):77-82. Epub 2010 Aug 19.	Brain Behav Immun. 2011	PubMed	citation	PMID:20727964	pubmed	20727964	create date:2010/08/24 | first author:Dauer DJ
IL-10 within the CNS is necessary for CD4+ T cells to mediate neuroprotection.	/pubmed/20723599	Xin J, Wainwright DA, Mesnard NA, Serpe CJ, Sanders VM, Jones KJ.	Brain Behav Immun. 2011 Jul;25(5):820-9. Epub 2010 Aug 17.	Brain Behav Immun. 2011	PubMed	citation	PMID:20723599	pubmed	20723599	create date:2010/08/21 | first author:Xin J
Elevated plasma cytokines in autism spectrum disorders provide evidence of immune dysfunction and are associated with impaired behavioral outcome.	/pubmed/20705131	Ashwood P, Krakowiak P, Hertz-Picciotto I, Hansen R, Pessah I, Van de Water J.	Brain Behav Immun. 2011 Jan;25(1):40-5. Epub 2010 Aug 10.	Brain Behav Immun. 2011	PubMed	citation	PMID:20705131	pubmed	20705131	create date:2010/08/14 | first author:Ashwood P
Concepts of evolutionary medicine and energy regulation contribute to the etiology of systemic chronic inflammatory diseases.	/pubmed/20705130	Straub RH.	Brain Behav Immun. 2011 Jan;25(1):1-5. Epub 2010 Aug 10.	Brain Behav Immun. 2011	PubMed	citation	PMID:20705130	pubmed	20705130	create date:2010/08/14 | first author:Straub RH
Benefits of napping and an extended duration of recovery sleep on alertness and immune cells after acute sleep restriction.	/pubmed/20699115	Faraut B, Boudjeltia KZ, Dyzma M, Rousseau A, David E, Stenuit P, Franck T, Van Antwerpen P, Vanhaeverbeek M, Kerkhofs M.	Brain Behav Immun. 2011 Jan;25(1):16-24. Epub 2010 Aug 8.	Brain Behav Immun. 2011	PubMed	citation	PMID:20699115	pubmed	20699115	create date:2010/08/12 | first author:Faraut B
Transcriptional profiling of the injured sciatic nerve of mice carrying the Wld(S) mutant gene: identification of genes involved in neuroprotection, neuroinflammation, and nerve regeneration.	/pubmed/20688153	Barrette B, Calvo E, Vallières N, Lacroix S.	Brain Behav Immun. 2010 Nov;24(8):1254-67. Epub 2010 Aug 3.	Brain Behav Immun. 2010	PubMed	citation	PMID:20688153	pubmed	20688153	create date:2010/08/07 | first author:Barrette B
Behavioral assessment of cognitive function using a translational neonatal piglet model.	/pubmed/20685307	Dilger RN, Johnson RW.	Brain Behav Immun. 2010 Oct;24(7):1156-65. Epub 2010 May 31.	Brain Behav Immun. 2010	PubMed	citation	PMID:20685307	pubmed	20685307	create date:2010/08/06 | first author:Dilger RN
Lack of aggression and anxiolytic-like behavior in TNF receptor (TNF-R1 and TNF-R2) deficient mice.	/pubmed/20685290	Patel A, Siegel A, Zalcman SS.	Brain Behav Immun. 2010 Nov;24(8):1276-80. Epub 2010 May 31.	Brain Behav Immun. 2010	PubMed	citation	PMID:20685290	pubmed	20685290	create date:2010/08/06 | first author:Patel A
Stimulation of β₂-adrenergic receptors inhibits calcineurin activity in CD4(+) T cells via PKA-AKAP interaction.	/pubmed/20674738	Riether C, Kavelaars A, Wirth T, Pacheco-López G, Doenlen R, Willemen H, Heijnen CJ, Schedlowski M, Engler H.	Brain Behav Immun. 2011 Jan;25(1):59-66. Epub 2010 Jul 30.	Brain Behav Immun. 2011	PubMed	citation	PMID:20674738	pubmed	20674738	create date:2010/08/03 | first author:Riether C
Neural aspects of immunomodulation: focus on the vagus nerve.	/pubmed/20674737	Thayer JF, Sternberg EM.	Brain Behav Immun. 2010 Nov;24(8):1223-8. Epub 2010 Jul 30. Review.	Brain Behav Immun. 2010	PubMed	citation	PMID:20674737	pubmed	20674737	create date:2010/08/03 | first author:Thayer JF
CpG-C immunotherapeutic efficacy is jeopardized by ongoing exposure to stress: potential implications for clinical use.	/pubmed/20656015	Goldfarb Y, Levi B, Sorski L, Frenkel D, Ben-Eliyahu S.	Brain Behav Immun. 2011 Jan;25(1):67-76. Epub 2010 Jul 23.	Brain Behav Immun. 2011	PubMed	citation	PMID:20656015	pubmed	20656015	create date:2010/07/27 | first author:Goldfarb Y
Immunogenic dendritic cells primed by social defeat enhance adaptive immunity to influenza A virus.	/pubmed/20656014	Powell ND, Mays JW, Bailey MT, Hanke ML, Sheridan JF.	Brain Behav Immun. 2011 Jan;25(1):46-52. Epub 2010 Jul 23.	Brain Behav Immun. 2011	PubMed	citation	PMID:20656014	pubmed	20656014	create date:2010/07/27 | first author:Powell ND
Sleep depth and fatigue: role of cellular inflammatory activation.	/pubmed/20656013	Thomas KS, Motivala S, Olmstead R, Irwin MR.	Brain Behav Immun. 2011 Jan;25(1):53-8. Epub 2010 Jul 23.	Brain Behav Immun. 2011	PubMed	citation	PMID:20656013	pubmed	20656013	create date:2010/07/27 | first author:Thomas KS
Glucocorticoid dysregulation of natural killer cell function through epigenetic modification.	/pubmed/20656012	Krukowski K, Eddy J, Kosik KL, Konley T, Janusek LW, Mathews HL.	Brain Behav Immun. 2011 Feb;25(2):239-49. Epub 2010 Jul 23.	Brain Behav Immun. 2011	PubMed	citation	PMID:20656012	pubmed	20656012	create date:2010/07/27 | first author:Krukowski K
Biofield therapies and psychoneuroimmunology.	/pubmed/20656011	Mills PJ, Jain S.	Brain Behav Immun. 2010 Nov;24(8):1229-30. Epub 2010 Jul 23. No abstract available.	Brain Behav Immun. 2010	PubMed	citation	PMID:20656011	pubmed	20656011	create date:2010/07/27 | first author:Mills PJ
Title	URL	Description	Details	ShortDetails	Resource	Type	Identifiers	Db	EntrezUID	Properties
Family matters: maternal and litter-size effects on immune parameters in young laboratory rats.	/pubmed/20654710	Prager G, Stefanski V, Hudson R, Rödel HG.	Brain Behav Immun. 2010 Nov;24(8):1371-8. Epub 2010 Jul 21.	Brain Behav Immun. 2010	PubMed	citation	PMID:20654710	pubmed	20654710	create date:2010/07/27 | first author:Prager G
Abnormal activity of the Na/Ca exchanger enhances glutamate transmission in experimental autoimmune encephalomyelitis.	/pubmed/20647042	Rossi S, De Chiara V, Furlan R, Musella A, Cavasinni F, Muzio L, Bernardi G, Martino G, Centonze D.	Brain Behav Immun. 2010 Nov;24(8):1379-85. Epub 2010 Jul 18.	Brain Behav Immun. 2010	PubMed	citation	PMID:20647042	pubmed	20647042	create date:2010/07/22 | first author:Rossi S
Latent cytomegalovirus infection amplifies CD8 T-lymphocyte mobilisation and egress in response to exercise.	/pubmed/20638470	Turner JE, Aldred S, Witard OC, Drayson MT, Moss PM, Bosch JA.	Brain Behav Immun. 2010 Nov;24(8):1362-70. Epub 2010 Jul 16.	Brain Behav Immun. 2010	PubMed	citation	PMID:20638470	pubmed	20638470	create date:2010/07/20 | first author:Turner JE
Blunted HPA axis responsiveness to stress in atopic patients is associated with the acuity and severeness of allergic inflammation.	/pubmed/20633637	Buske-Kirschbaum A, Ebrecht M, Hellhammer DH.	Brain Behav Immun. 2010 Nov;24(8):1347-53. Epub 2010 Jul 13.	Brain Behav Immun. 2010	PubMed	citation	PMID:20633637	pubmed	20633637	create date:2010/07/17 | first author:Buske-Kirschbaum A
Correlates of cognitive dysfunction in multiple sclerosis.	/pubmed/20621641	Heesen C, Schulz KH, Fiehler J, Von der Mark U, Otte C, Jung R, Poettgen J, Krieger T, Gold SM.	Brain Behav Immun. 2010 Oct;24(7):1148-55. Epub 2010 May 31.	Brain Behav Immun. 2010	PubMed	citation	PMID:20621641	pubmed	20621641	create date:2010/07/14 | first author:Heesen C
Epinephrine-primed murine bone marrow-derived dendritic cells facilitate production of IL-17A and IL-4 but not IFN-γ by CD4+ T cells.	/pubmed/20621581	Kim BJ, Jones HP.	Brain Behav Immun. 2010 Oct;24(7):1126-36. Epub 2010 May 31.	Brain Behav Immun. 2010	PubMed	citation	PMID:20621581	pubmed	20621581	create date:2010/07/14 | first author:Kim BJ
Chronological assessment of mast cell-mediated gut dysfunction and mucosal inflammation in a rat model of chronic psychosocial stress.	/pubmed/20600818	Vicario M, Guilarte M, Alonso C, Yang P, Martínez C, Ramos L, Lobo B, González A, Guilà M, Pigrau M, Saperas E, Azpiroz F, Santos J.	Brain Behav Immun. 2010 Oct;24(7):1166-75. Epub 2010 Jun 25.	Brain Behav Immun. 2010	PubMed	citation	PMID:20600818	pubmed	20600818	create date:2010/07/06 | first author:Vicario M
Prenatal inflammation impairs adult neurogenesis and memory related behavior through persistent hippocampal TGFβ1 downregulation.	/pubmed/20600816	Graciarena M, Depino AM, Pitossi FJ.	Brain Behav Immun. 2010 Nov;24(8):1301-9. Epub 2010 Jun 20.	Brain Behav Immun. 2010	PubMed	citation	PMID:20600816	pubmed	20600816	create date:2010/07/06 | first author:Graciarena M
Evaluating the buffering vs. direct effects hypotheses of emotional social support on inflammatory markers: the multi-ethnic study of atherosclerosis.	/pubmed/20600815	Mezuk B, Diez Roux AV, Seeman T.	Brain Behav Immun. 2010 Nov;24(8):1294-300. Epub 2010 Jun 25.	Brain Behav Immun. 2010	PubMed	citation	PMID:20600815	pubmed	20600815	create date:2010/07/06 | first author:Mezuk B
Socioeconomic status in one's childhood predicts offspring cardiovascular risk.	/pubmed/20600814	Schreier HM, Chen E.	Brain Behav Immun. 2010 Nov;24(8):1324-31. Epub 2010 Jun 25.	Brain Behav Immun. 2010	PubMed	citation	PMID:20600814	pubmed	20600814	create date:2010/07/06 | first author:Schreier HM
Involvement of the peripheral sensory and sympathetic nervous system in the vascular endothelial expression of ICAM-1 and the recruitment of opioid-containing immune cells to inhibit inflammatory pain.	/pubmed/20600813	Mousa SA, Shaqura M, Brendl U, Al-Khrasani M, Fürst S, Schäfer M.	Brain Behav Immun. 2010 Nov;24(8):1310-23. Epub 2010 Jul 1.	Brain Behav Immun. 2010	PubMed	citation	PMID:20600813	pubmed	20600813	create date:2010/07/06 | first author:Mousa SA
Local immune response to tissue and nerve injury mediates opioid antinociception.	/pubmed/20600812	Sharp BM, Ennis M.	Brain Behav Immun. 2010 Oct;24(7):1043-4. Epub 2010 Jun 25. No abstract available.	Brain Behav Immun. 2010	PubMed	citation	PMID:20600812	pubmed	20600812	create date:2010/07/06 | first author:Sharp BM
Classic glucocorticoids versus non-steroidal glucocorticoid receptor modulators: survival of the fittest regulator of the immune system?	/pubmed/20600811	De Bosscher K, Beck IM, Haegeman G.	Brain Behav Immun. 2010 Oct;24(7):1035-42. Epub 2010 Jun 25. Review.	Brain Behav Immun. 2010	PubMed	citation	PMID:20600811	pubmed	20600811	create date:2010/07/06 | first author:De Bosscher K
Essential role of interleukin-15 receptor in normal anxiety behavior.	/pubmed/20600810	Wu X, He Y, Hsuchou H, Kastin AJ, Rood JC, Pan W.	Brain Behav Immun. 2010 Nov;24(8):1340-6. Epub 2010 Jul 1.	Brain Behav Immun. 2010	PubMed	citation	PMID:20600810	pubmed	20600810	create date:2010/07/06 | first author:Wu X
Preservation of immune function in cervical cancer patients during chemoradiation using a novel integrative approach.	/pubmed/20600809	Lutgendorf SK, Mullen-Houser E, Russell D, Degeest K, Jacobson G, Hart L, Bender D, Anderson B, Buekers TE, Goodheart MJ, Antoni MH, Sood AK, Lubaroff DM.	Brain Behav Immun. 2010 Nov;24(8):1231-40. Epub 2010 Jun 30.	Brain Behav Immun. 2010	PubMed	citation	PMID:20600809	pubmed	20600809	create date:2010/07/06 | first author:Lutgendorf SK
The β2-adrenoceptor agonist clenbuterol elicits neuroprotective, anti-inflammatory and neurotrophic actions in the kainic acid model of excitotoxicity.	/pubmed/20599496	Gleeson LC, Ryan KJ, Griffin EW, Connor TJ, Harkin A.	Brain Behav Immun. 2010 Nov;24(8):1354-61. Epub 2010 Jul 3.	Brain Behav Immun. 2010	PubMed	citation	PMID:20599496	pubmed	20599496	create date:2010/07/06 | first author:Gleeson LC
Healthy working school teachers with high effort-reward-imbalance and overcommitment show increased pro-inflammatory immune activity and a dampened innate immune defence.	/pubmed/20599495	Bellingrath S, Rohleder N, Kudielka BM.	Brain Behav Immun. 2010 Nov;24(8):1332-9. Epub 2010 Jul 3.	Brain Behav Immun. 2010	PubMed	citation	PMID:20599495	pubmed	20599495	create date:2010/07/06 | first author:Bellingrath S
Intramuscular delivery of a single chain antibody gene prevents brain Aβ deposition and cognitive impairment in a mouse model of Alzheimer's disease.	/pubmed/20595065	Wang YJ, Gao CY, Yang M, Liu XH, Sun Y, Pollard A, Dong XY, Wu XB, Zhong JH, Zhou HD, Zhou XF.	Brain Behav Immun. 2010 Nov;24(8):1281-93. Epub 2010 Jun 2.	Brain Behav Immun. 2010	PubMed	citation	PMID:20595065	pubmed	20595065	create date:2010/07/03 | first author:Wang YJ
Behavioral and genetic investigations of low exploratory behavior in Il18r1(-/-) mice: we can't always blame it on the targeted gene.	/pubmed/20580925	Eisener-Dorman AF, Lawrence DA, Bolivar VJ.	Brain Behav Immun. 2010 Oct;24(7):1116-25. Epub 2010 May 23.	Brain Behav Immun. 2010	PubMed	citation	PMID:20580925	pubmed	20580925	create date:2010/06/29 | first author:Eisener-Dorman AF
Protracted downregulation of CX3CR1 on microglia of aged mice after lipopolysaccharide challenge.	/pubmed/20570721	Wynne AM, Henry CJ, Huang Y, Cleland A, Godbout JP.	Brain Behav Immun. 2010 Oct;24(7):1190-201. Epub 2010 Jun 4.	Brain Behav Immun. 2010	PubMed	citation	PMID:20570721	pubmed	20570721	create date:2010/06/24 | first author:Wynne AM
Location-specific activation of the paraventricular nucleus of the hypothalamus by localized inflammation.	/pubmed/20570615	Belevych N, Buchanan K, Chen Q, Bailey M, Quan N.	Brain Behav Immun. 2010 Oct;24(7):1137-47. Epub 2010 May 31.	Brain Behav Immun. 2010	PubMed	citation	PMID:20570615	pubmed	20570615	create date:2010/06/24 | first author:Belevych N
Job satisfaction is associated with elevated natural killer cell immunity among healthy white-collar employees.	/pubmed/20561922	Nakata A, Takahashi M, Irie M, Swanson NG.	Brain Behav Immun. 2010 Nov;24(8):1268-75. Epub 2010 Jun 1.	Brain Behav Immun. 2010	PubMed	citation	PMID:20561922	pubmed	20561922	create date:2010/06/22 | first author:Nakata A
Letter to the editor re: A formal analysis of cytokine networks in chronic fatigue syndrome" by Broderick et al."	/pubmed/20561580	Carlo-Stella N.	Brain Behav Immun. 2010 Oct;24(7):1218; author reply 1219. Epub 2010 Jun 16. No abstract available.	Brain Behav Immun. 2010	PubMed	citation	PMID:20561580	pubmed	20561580	create date:2010/06/22 | first author:Carlo-Stella N
Involvement of microglial P2X7 receptors and downstream signaling pathways in long-term potentiation of spinal nociceptive responses.	/pubmed/20554014	Chu YX, Zhang Y, Zhang YQ, Zhao ZQ.	Brain Behav Immun. 2010 Oct;24(7):1176-89. Epub 2010 Jun 8.	Brain Behav Immun. 2010	PubMed	citation	PMID:20554014	pubmed	20554014	create date:2010/06/18 | first author:Chu YX
Freewheel training decreases pro- and increases anti-inflammatory cytokine expression in mouse intestinal lymphocytes.	/pubmed/20510350	Hoffman-Goetz L, Pervaiz N, Packer N, Guan J.	Brain Behav Immun. 2010 Oct;24(7):1105-15. Epub 2010 May 25.	Brain Behav Immun. 2010	PubMed	citation	PMID:20510350	pubmed	20510350	create date:2010/06/01 | first author:Hoffman-Goetz L
Glucocorticoids activate Epstein Barr virus lytic replication through the upregulation of immediate early BZLF1 gene expression.	/pubmed/20466055	Yang EV, Webster Marketon JI, Chen M, Lo KW, Kim SJ, Glaser R.	Brain Behav Immun. 2010 Oct;24(7):1089-96. Epub 2010 May 11.	Brain Behav Immun. 2010	PubMed	citation	PMID:20466055	pubmed	20466055	create date:2010/05/15 | first author:Yang EV
Chronic psychosocial stress promotes systemic immune activation and the development of inflammatory Th cell responses.	/pubmed/20451603	Schmidt D, Reber SO, Botteron C, Barth T, Peterlik D, Uschold N, Männel DN, Lechner A.	Brain Behav Immun. 2010 Oct;24(7):1097-104. Epub 2010 May 6.	Brain Behav Immun. 2010	PubMed	citation	PMID:20451603	pubmed	20451603	create date:2010/05/11 | first author:Schmidt D
Primary murine microglia are resistant to nitric oxide inhibition of indoleamine 2,3-dioxygenase.	/pubmed/20451602	Wang Y, Lawson MA, Kelley KW, Dantzer R.	Brain Behav Immun. 2010 Nov;24(8):1249-53. Epub 2010 May 6.	Brain Behav Immun. 2010	PubMed	citation	PMID:20451602	pubmed	20451602	create date:2010/05/11 | first author:Wang Y
A formal analysis of cytokine networks in chronic fatigue syndrome.	/pubmed/20447453	Broderick G, Fuite J, Kreitz A, Vernon SD, Klimas N, Fletcher MA.	Brain Behav Immun. 2010 Oct;24(7):1209-17. Epub 2010 May 4.	Brain Behav Immun. 2010	PubMed	citation	PMID:20447453	pubmed	20447453	create date:2010/05/08 | first author:Broderick G
Letter to the editor re Anti-neural antibody reactivity in patients with a history of Lyme borreliosis and persistent symptoms" by Chandra et al."	/pubmed/20434537	Volkman D.	Brain Behav Immun. 2010 Aug;24(6):1027; author reply 1028. Epub 2010 May 1. No abstract available.	Brain Behav Immun. 2010	PubMed	citation	PMID:20434537	pubmed	20434537	create date:2010/05/04 | first author:Volkman D
Bio-marking the course of cognitive ability: inflammatory marker effects in early adulthood, do they last?	/pubmed/20417705	Luciano M.	Brain Behav Immun. 2010 Aug;24(6):866-7. Epub 2010 Apr 24. No abstract available.	Brain Behav Immun. 2010	PubMed	citation	PMID:20417705	pubmed	20417705	create date:2010/04/27 | first author:Luciano M
Letter to the editor re Anti-neural antibody reactivity in patients with a history of Lyme borreliosis and persistent symptoms" by Chandra et al."	/pubmed/20417704	Stricker RB, Johnson L.	Brain Behav Immun. 2010 Aug;24(6):1025; author reply 1026. Epub 2010 Apr 24. No abstract available.	Brain Behav Immun. 2010	PubMed	citation	PMID:20417704	pubmed	20417704	create date:2010/04/27 | first author:Stricker RB
Thy-1 mRNA destabilization by norepinephrine a 3' UTR cAMP responsive decay element and involves RNA binding proteins.	/pubmed/20412850	LaJevic MD, Koduvayur SP, Caffrey V, Cohen RL, Chambers DA.	Brain Behav Immun. 2010 Oct;24(7):1078-88. Epub 2010 Apr 20.	Brain Behav Immun. 2010	PubMed	citation	PMID:20412850	pubmed	20412850	create date:2010/04/24 | first author:LaJevic MD
Systemic challenge with the TLR3 agonist poly I:C induces amplified IFNalpha/beta and IL-1beta responses in the diseased brain and exacerbates chronic neurodegeneration.	/pubmed/20399848	Field R, Campion S, Warren C, Murray C, Cunningham C.	Brain Behav Immun. 2010 Aug;24(6):996-1007. Epub 2010 Apr 23.	Brain Behav Immun. 2010	PubMed	citation	PMID:20399848	pubmed	20399848	create date:2010/04/20 | first author:Field R
NF-kappaB activity affects learning in aversive tasks: possible actions via modulation of the stress axis.	/pubmed/20399847	Lehmann ML, Brachman RA, Listwak SJ, Herkenham M.	Brain Behav Immun. 2010 Aug;24(6):1008-17. Epub 2010 Apr 23.	Brain Behav Immun. 2010	PubMed	citation	PMID:20399847	pubmed	20399847	create date:2010/04/20 | first author:Lehmann ML
SIGIRR modulates the inflammatory response in the brain.	/pubmed/20394816	Watson MB, Costello DA, Carney DG, McQuillan K, Lynch MA.	Brain Behav Immun. 2010 Aug;24(6):985-95. Epub 2010 Apr 13.	Brain Behav Immun. 2010	PubMed	citation	PMID:20394816	pubmed	20394816	create date:2010/04/17 | first author:Watson MB
Reduced cortisol levels in cerebrospinal fluid and differential distribution of 11beta-hydroxysteroid dehydrogenases in multiple sclerosis: implications for lesion pathogenesis.	/pubmed/20385225	Heidbrink C, Häusler SF, Buttmann M, Ossadnik M, Strik HM, Keller A, Buck D, Verbraak E, van Meurs M, Krockenberger M, Mehling M, Mittelbronn M, Laman JD, Wiendl H, Wischhusen J.	Brain Behav Immun. 2010 Aug;24(6):975-84. Epub 2010 Apr 10.	Brain Behav Immun. 2010	PubMed	citation	PMID:20385225	pubmed	20385225	create date:2010/04/14 | first author:Heidbrink C
T lymphocytes containing β-endorphin ameliorate mechanical hypersensitivity following nerve injury.	/pubmed/20385224	Labuz D, Schreiter A, Schmidt Y, Brack A, Machelska H.	Brain Behav Immun. 2010 Oct;24(7):1045-53. Epub 2010 Apr 10.	Brain Behav Immun. 2010	PubMed	citation	PMID:20385224	pubmed	20385224	create date:2010/04/14 | first author:Labuz D
Elevated macrophage migration inhibitory factor (MIF) is associated with depressive symptoms, blunted cortisol reactivity to acute stress, and lowered morning cortisol.	/pubmed/20382217	Edwards KM, Bosch JA, Engeland CG, Cacioppo JT, Marucha PT.	Brain Behav Immun. 2010 Oct;24(7):1202-8. Epub 2010 Apr 9.	Brain Behav Immun. 2010	PubMed	citation	PMID:20382217	pubmed	20382217	create date:2010/04/13 | first author:Edwards KM
Synergism between immunostimulation and prevention of surgery-induced immune suppression: an approach to reduce post-operative tumor progression.	/pubmed/20362661	Avraham R, Benish M, Inbar S, Bartal I, Rosenne E, Ben-Eliyahu S.	Brain Behav Immun. 2010 Aug;24(6):952-8. Epub 2010 Mar 31.	Brain Behav Immun. 2010	PubMed	citation	PMID:20362661	pubmed	20362661	create date:2010/04/07 | first author:Avraham R
Intrathecal injection of an alpha seven nicotinic acetylcholine receptor agonist attenuates gp120-induced mechanical allodynia and spinal pro-inflammatory cytokine profiles in rats.	/pubmed/20353818	Loram LC, Harrison JA, Chao L, Taylor FR, Reddy A, Travis CL, Giffard R, Al-Abed Y, Tracey K, Maier SF, Watkins LR.	Brain Behav Immun. 2010 Aug;24(6):959-67. Epub 2010 Mar 28.	Brain Behav Immun. 2010	PubMed	citation	PMID:20353818	pubmed	20353818	create date:2010/04/01 | first author:Loram LC
Inflammatory cytokines are associated with the development of symptom burden in patients with NSCLC undergoing concurrent chemoradiation therapy.	/pubmed/20353817	Wang XS, Shi Q, Williams LA, Mao L, Cleeland CS, Komaki RR, Mobley GM, Liao Z.	Brain Behav Immun. 2010 Aug;24(6):968-74. Epub 2010 Mar 29.	Brain Behav Immun. 2010	PubMed	citation	PMID:20353817	pubmed	20353817	create date:2010/04/01 | first author:Wang XS
Insights into the regulation of chemokine receptors by molecular signaling pathways: functional roles in neuropathic pain.	/pubmed/20347955	White FA, Miller RJ.	Brain Behav Immun. 2010 Aug;24(6):859-65. Epub 2010 Mar 27. Review.	Brain Behav Immun. 2010	PubMed	citation	PMID:20347955	pubmed	20347955	create date:2010/03/30 | first author:White FA
Sex-specific social regulation of inflammatory responses and sickness behaviors.	/pubmed/20303405	Yee JR, Prendergast BJ.	Brain Behav Immun. 2010 Aug;24(6):942-51. Epub 2010 Mar 17.	Brain Behav Immun. 2010	PubMed	citation	PMID:20303405	pubmed	20303405	create date:2010/03/23 | first author:Yee JR
Effects of prenatal infection on brain development and behavior: a review of findings from animal models.	/pubmed/20230889	Boksa P.	Brain Behav Immun. 2010 Aug;24(6):881-97. Epub 2010 Mar 15. Review.	Brain Behav Immun. 2010	PubMed	citation	PMID:20230889	pubmed	20230889	create date:2010/03/17 | first author:Boksa P
Maternal immune activation alters nonspatial information processing in the hippocampus of the adult offspring.	/pubmed/20227486	Ito HT, Smith SE, Hsiao E, Patterson PH.	Brain Behav Immun. 2010 Aug;24(6):930-41. Epub 2010 Mar 19.	Brain Behav Immun. 2010	PubMed	citation	PMID:20227486	pubmed	20227486	create date:2010/03/17 | first author:Ito HT
Clinical anxiety, cortisol and interleukin-6: evidence for specificity in emotion-biology relationships.	/pubmed/20227485	O'Donovan A, Hughes BM, Slavich GM, Lynch L, Cronin MT, O'Farrelly C, Malone KM.	Brain Behav Immun. 2010 Oct;24(7):1074-7. Epub 2010 Mar 18.	Brain Behav Immun. 2010	PubMed	citation	PMID:20227485	pubmed	20227485	create date:2010/03/17 | first author:O'Donovan A
Anti-neural antibody reactivity in patients with a history of Lyme borreliosis and persistent symptoms.	/pubmed/20227484	Chandra A, Wormser GP, Klempner MS, Trevino RP, Crow MK, Latov N, Alaedini A.	Brain Behav Immun. 2010 Aug;24(6):1018-24. Epub 2010 Mar 18.	Brain Behav Immun. 2010	PubMed	citation	PMID:20227484	pubmed	20227484	create date:2010/03/17 | first author:Chandra A
Association between erythrocyte sedimentation rate and IQ in Swedish males aged 18-20.	/pubmed/20226851	Karlsson H, Ahlborg B, Dalman C, Hemmingsson T.	Brain Behav Immun. 2010 Aug;24(6):868-73. Epub 2010 Mar 11.	Brain Behav Immun. 2010	PubMed	citation	PMID:20226851	pubmed	20226851	create date:2010/03/17 | first author:Karlsson H
Corticosterone and cortisol binding sites in plasma, immune organs and brain of developing zebra finches: intracellular and membrane-associated receptors.	/pubmed/20219671	Schmidt KL, Malisch JL, Breuner CW, Soma KK.	Brain Behav Immun. 2010 Aug;24(6):908-18. Epub 2010 Feb 26.	Brain Behav Immun. 2010	PubMed	citation	PMID:20219671	pubmed	20219671	create date:2010/03/12 | first author:Schmidt KL
Title	URL	Description	Details	ShortDetails	Resource	Type	Identifiers	Db	EntrezUID	Properties
IFN-gamma triggers CCR2-independent monocyte entry into the brain during systemic infection by virulent Listeria monocytogenes.	/pubmed/20211719	Drevets DA, Dillon MJ, Schawang JE, Stoner JA, Leenen PJ.	Brain Behav Immun. 2010 Aug;24(6):919-29. Epub 2010 Mar 6.	Brain Behav Immun. 2010	PubMed	citation	PMID:20211719	pubmed	20211719	create date:2010/03/10 | first author:Drevets DA
Distinct migratory and cytokine responses of human microglia and macrophages to ATP.	/pubmed/20206681	Lambert C, Ase AR, Séguéla P, Antel JP.	Brain Behav Immun. 2010 Nov;24(8):1241-8. Epub 2010 Mar 4.	Brain Behav Immun. 2010	PubMed	citation	PMID:20206681	pubmed	20206681	create date:2010/03/09 | first author:Lambert C
Linking the cytokine and neurocircuitry hypotheses of depression: a translational framework for discovery and development of novel anti-depressants.	/pubmed/20193757	Piser TM.	Brain Behav Immun. 2010 May;24(4):515-24. Epub 2010 Mar 1.	Brain Behav Immun. 2010	PubMed	citation	PMID:20193757	pubmed	20193757	create date:2010/03/03 | first author:Piser TM
Noradrenaline acting at central beta-adrenoceptors induces interleukin-10 and suppressor of cytokine signaling-3 expression in rat brain: implications for neurodegeneration.	/pubmed/20193756	McNamee EN, Ryan KM, Griffin EW, González-Reyes RE, Ryan KJ, Harkin A, Connor TJ.	Brain Behav Immun. 2010 May;24(4):660-71. Epub 2010 Mar 1.	Brain Behav Immun. 2010	PubMed	citation	PMID:20193756	pubmed	20193756	create date:2010/03/03 | first author:McNamee EN
Elevated expression of MCP-1, IL-2 and PTPR-N in basal ganglia of Tourette syndrome cases.	/pubmed/20193755	Morer A, Chae W, Henegariu O, Bothwell AL, Leckman JF, Kawikova I.	Brain Behav Immun. 2010 Oct;24(7):1069-73. Epub 2010 Mar 1.	Brain Behav Immun. 2010	PubMed	citation	PMID:20193755	pubmed	20193755	create date:2010/03/03 | first author:Morer A
Noradrenaline increases the expression and release of Hsp72 by human neutrophils.	/pubmed/20188818	Giraldo E, Multhoff G, Ortega E.	Brain Behav Immun. 2010 May;24(4):672-7. Epub 2010 Feb 25.	Brain Behav Immun. 2010	PubMed	citation	PMID:20188818	pubmed	20188818	create date:2010/03/02 | first author:Giraldo E
Mammary tumors induce select cognitive impairments.	/pubmed/20188817	Pyter LM, Cochrane SF, Ouwenga RL, Patel PN, Pineros V, Prendergast BJ.	Brain Behav Immun. 2010 Aug;24(6):903-7. Epub 2010 Feb 25.	Brain Behav Immun. 2010	PubMed	citation	PMID:20188817	pubmed	20188817	create date:2010/03/02 | first author:Pyter LM
Psychological stress, telomeres, and telomerase.	/pubmed/20167271	Kiecolt-Glaser JK, Glaser R.	Brain Behav Immun. 2010 May;24(4):529-30. Epub 2010 Feb 16. No abstract available.	Brain Behav Immun. 2010	PubMed	citation	PMID:20167271	pubmed	20167271	create date:2010/02/20 | first author:Kiecolt-Glaser JK
Chronic stress alters the density and morphology of microglia in a subset of stress-responsive brain regions.	/pubmed/20153418	Tynan RJ, Naicker S, Hinwood M, Nalivaiko E, Buller KM, Pow DV, Day TA, Walker FR.	Brain Behav Immun. 2010 Oct;24(7):1058-68. Epub 2010 Feb 11.	Brain Behav Immun. 2010	PubMed	citation	PMID:20153418	pubmed	20153418	create date:2010/02/16 | first author:Tynan RJ
Tissue-repairing" blood-derived macrophages are essential for healing of the injured spinal cord: from skin-activated macrophages to infiltrating blood-derived cells?"	/pubmed/20149864	Schwartz M.	Brain Behav Immun. 2010 Oct;24(7):1054-7. Epub 2010 Feb 10.	Brain Behav Immun. 2010	PubMed	citation	PMID:20149864	pubmed	20149864	create date:2010/02/13 | first author:Schwartz M
Effects of a bupivacaine nerve block on the axonal transport of Tumor Necrosis Factor-alpha (TNF-alpha) in a rat model of carrageenan-induced inflammation.	/pubmed/20144702	Deruddre S, Combettes E, Estebe JP, Duranteau J, Benhamou D, Beloeil H, Mazoit JX.	Brain Behav Immun. 2010 May;24(4):652-9. Epub 2010 Feb 6.	Brain Behav Immun. 2010	PubMed	citation	PMID:20144702	pubmed	20144702	create date:2010/02/11 | first author:Deruddre S
Infiltration of Th1 and Th17 cells and activation of microglia in the CNS during the course of experimental autoimmune encephalomyelitis.	/pubmed/20138983	Murphy AC, Lalor SJ, Lynch MA, Mills KH.	Brain Behav Immun. 2010 May;24(4):641-51. Epub 2010 Feb 6.	Brain Behav Immun. 2010	PubMed	citation	PMID:20138983	pubmed	20138983	create date:2010/02/09 | first author:Murphy AC
Sickness behavior induced by endotoxin can be mitigated by the dietary soluble fiber, pectin, through up-regulation of IL-4 and Th2 polarization.	/pubmed/20138982	Sherry CL, Kim SS, Dilger RN, Bauer LL, Moon ML, Tapping RI, Fahey GC Jr, Tappenden KA, Freund GG.	Brain Behav Immun. 2010 May;24(4):631-40. Epub 2010 Feb 6.	Brain Behav Immun. 2010	PubMed	citation	PMID:20138982	pubmed	20138982	create date:2010/02/09 | first author:Sherry CL
Neuro-immune, behavioral and molecular aspects of brain damage.	/pubmed/20138140	Heijnen CJ, Kavelaars A.	Brain Behav Immun. 2010 Jul;24(5):705-7. Epub 2010 Feb 4. No abstract available.	Brain Behav Immun. 2010	PubMed	citation	PMID:20138140	pubmed	20138140	create date:2010/02/09 | first author:Heijnen CJ
Sickness behaviour is induced by a peripheral CXC-chemokine also expressed in multiple sclerosis and EAE.	/pubmed/20138139	Campbell SJ, Meier U, Mardiguian S, Jiang Y, Littleton ET, Bristow A, Relton J, Connor TJ, Anthony DC.	Brain Behav Immun. 2010 Jul;24(5):738-46. Epub 2010 Feb 4.	Brain Behav Immun. 2010	PubMed	citation	PMID:20138139	pubmed	20138139	create date:2010/02/09 | first author:Campbell SJ
The direction of synaptic plasticity mediated by C-fibers in spinal dorsal horn is decided by Src-family kinases in microglia: the role of tumor necrosis factor-alpha.	/pubmed/20116424	Zhong Y, Zhou LJ, Ren WJ, Xin WJ, Li YY, Zhang T, Liu XG.	Brain Behav Immun. 2010 Aug;24(6):874-80. Epub 2010 Jan 29.	Brain Behav Immun. 2010	PubMed	citation	PMID:20116424	pubmed	20116424	create date:2010/02/02 | first author:Zhong Y
Plasma cytokine profiles in Fragile X subjects: is there a role for cytokines in the pathogenesis?	/pubmed/20102735	Ashwood P, Nguyen DV, Hessl D, Hagerman RJ, Tassone F.	Brain Behav Immun. 2010 Aug;24(6):898-902. Epub 2010 Jan 25.	Brain Behav Immun. 2010	PubMed	citation	PMID:20102735	pubmed	20102735	create date:2010/01/28 | first author:Ashwood P
Exercise intensity does not influence the efficacy of eccentric exercise as a behavioural adjuvant to vaccination.	/pubmed/20102734	Edwards KM, Campbell JP, Ring C, Drayson MT, Bosch JA, Downes C, Long JE, Lumb JA, Merry A, Paine NJ, Burns VE.	Brain Behav Immun. 2010 May;24(4):623-30. Epub 2010 Jan 25. Erratum in: Brain Behav Immun. 2010 Oct;24(7):1220.	Brain Behav Immun. 2010	PubMed	citation	PMID:20102734	pubmed	20102734	create date:2010/01/28 | first author:Edwards KM
Deletion of the gene encoding MyD88 protects from anorexia in a mouse tumor model.	/pubmed/20093176	Ruud J, Bäckhed F, Engblom D, Blomqvist A.	Brain Behav Immun. 2010 May;24(4):554-7. Epub 2010 Jan 18.	Brain Behav Immun. 2010	PubMed	citation	PMID:20093176	pubmed	20093176	create date:2010/01/23 | first author:Ruud J
Oncostatin M is a novel glucocorticoid-dependent neuroinflammatory factor that enhances oligodendrocyte precursor cell activity in demyelinated sites.	/pubmed/20083191	Glezer I, Rivest S.	Brain Behav Immun. 2010 Jul;24(5):695-704. Epub 2010 Jan 18.	Brain Behav Immun. 2010	PubMed	citation	PMID:20083191	pubmed	20083191	create date:2010/01/20 | first author:Glezer I
ProBDNF inhibits infiltration of ED1+ macrophages after spinal cord injury.	/pubmed/20083190	Wong I, Liao H, Bai X, Zaknic A, Zhong J, Guan Y, Li HY, Wang YJ, Zhou XF.	Brain Behav Immun. 2010 May;24(4):585-97. Epub 2010 Jan 18.	Brain Behav Immun. 2010	PubMed	citation	PMID:20083190	pubmed	20083190	create date:2010/01/20 | first author:Wong I
Health-related quality of life is related to cytokine levels at 12 months in patients with chronic heart failure.	/pubmed/20074634	Mommersteeg PM, Kupper N, Schoormans D, Emons W, Pedersen SS.	Brain Behav Immun. 2010 May;24(4):615-22. Epub 2010 Jan 13.	Brain Behav Immun. 2010	PubMed	citation	PMID:20074634	pubmed	20074634	create date:2010/01/16 | first author:Mommersteeg PM
Phenotypic characterization of gammadelta T cells mobilized in response to acute psychological stress.	/pubmed/20060888	Anane LH, Edwards KM, Burns VE, Zanten JJ, Drayson MT, Bosch JA.	Brain Behav Immun. 2010 May;24(4):608-14. Epub 2010 Jan 12.	Brain Behav Immun. 2010	PubMed	citation	PMID:20060888	pubmed	20060888	create date:2010/01/12 | first author:Anane LH
Activation of mixed glia by Abeta-specific Th1 and Th17 cells and its regulation by Th2 cells.	/pubmed/20060887	McQuillan K, Lynch MA, Mills KH.	Brain Behav Immun. 2010 May;24(4):598-607. Epub 2010 Jan 12.	Brain Behav Immun. 2010	PubMed	citation	PMID:20060887	pubmed	20060887	create date:2010/01/12 | first author:McQuillan K
Role of brain macrophages on IL-1beta and fatigue following eccentric exercise-induced muscle damage.	/pubmed/20051263	Carmichael MD, Davis JM, Murphy EA, Carson JA, Van Rooijen N, Mayer E, Ghaffar A.	Brain Behav Immun. 2010 May;24(4):564-8. Epub 2010 Jan 4.	Brain Behav Immun. 2010	PubMed	citation	PMID:20051263	pubmed	20051263	create date:2010/01/07 | first author:Carmichael MD
Photoperiod modulates gut bacteria composition in male Siberian hamsters (Phodopus sungorus).	/pubmed/20045457	Bailey MT, Walton JC, Dowd SE, Weil ZM, Nelson RJ.	Brain Behav Immun. 2010 May;24(4):577-84. Epub 2010 Jan 4.	Brain Behav Immun. 2010	PubMed	citation	PMID:20045457	pubmed	20045457	create date:2010/01/05 | first author:Bailey MT
Inflammation and social experience: an inflammatory challenge induces feelings of social disconnection in addition to depressed mood.	/pubmed/20043983	Eisenberger NI, Inagaki TK, Mashal NM, Irwin MR.	Brain Behav Immun. 2010 May;24(4):558-63. Epub 2010 Jan 4.	Brain Behav Immun. 2010	PubMed	citation	PMID:20043983	pubmed	20043983	create date:2010/01/02 | first author:Eisenberger NI
Food aversion: a critical balance between allergen-specific IgE levels and taste preference.	/pubmed/20035860	Mirotti L, Mucida D, de Sá-Rocha LC, Costa-Pinto FA, Russo M.	Brain Behav Immun. 2010 Mar;24(3):370-5. Epub 2009 Dec 24.	Brain Behav Immun. 2010	PubMed	citation	PMID:20035860	pubmed	20035860	create date:2009/12/29 | first author:Mirotti L
Methamphetamine sensitization attenuates the febrile and neuroinflammatory response to a subsequent peripheral immune stimulus.	/pubmed/20035859	Buchanan JB, Sparkman NL, Johnson RW.	Brain Behav Immun. 2010 Mar;24(3):502-11. Epub 2009 Dec 24.	Brain Behav Immun. 2010	PubMed	citation	PMID:20035859	pubmed	20035859	create date:2009/12/29 | first author:Buchanan JB
Dynamic regulation of spinal pro-inflammatory cytokine release in the rat in vivo following peripheral nerve injury.	/pubmed/20035858	Whitehead KJ, Smith CG, Delaney SA, Curnow SJ, Salmon M, Hughes JP, Chessell IP.	Brain Behav Immun. 2010 May;24(4):569-76. Epub 2009 Dec 24.	Brain Behav Immun. 2010	PubMed	citation	PMID:20035858	pubmed	20035858	create date:2009/12/29 | first author:Whitehead KJ
Involvement of phosphoinositide 3-kinase gamma in the neuro-inflammatory response and cognitive impairments induced by beta-amyloid 1-40 peptide in mice.	/pubmed/20025958	Passos GF, Figueiredo CP, Prediger RD, Silva KA, Siqueira JM, Duarte FS, Leal PC, Medeiros R, Calixto JB.	Brain Behav Immun. 2010 Mar;24(3):493-501. Epub 2009 Dec 16.	Brain Behav Immun. 2010	PubMed	citation	PMID:20025958	pubmed	20025958	create date:2009/12/23 | first author:Passos GF
Differential sensitivity to endotoxin exposure in young and middle-age mice.	/pubmed/20025957	Kohman RA, Crowell B, Kusnecov AW.	Brain Behav Immun. 2010 Mar;24(3):486-92. Epub 2009 Dec 16.	Brain Behav Immun. 2010	PubMed	citation	PMID:20025957	pubmed	20025957	create date:2009/12/23 | first author:Kohman RA
Dynamics of telomerase activity in response to acute psychological stress.	/pubmed/20018236	Epel ES, Lin J, Dhabhar FS, Wolkowitz OM, Puterman E, Karan L, Blackburn EH.	Brain Behav Immun. 2010 May;24(4):531-9. Epub 2009 Dec 16.	Brain Behav Immun. 2010	PubMed	citation	PMID:20018236	pubmed	20018236	create date:2009/12/19 | first author:Epel ES
Spinally applied ketamine or morphine attenuate peripheral inflammation and hyperalgesia in acute and chronic phases of experimental arthritis.	/pubmed/20006700	Boettger MK, Weber K, Gajda M, Bräuer R, Schaible HG.	Brain Behav Immun. 2010 Mar;24(3):474-85. Epub 2009 Dec 16.	Brain Behav Immun. 2010	PubMed	citation	PMID:20006700	pubmed	20006700	create date:2009/12/17 | first author:Boettger MK
Interferon-gamma deficiency modifies the effects of a chronic stressor in mice: Implications for psychological pathology.	/pubmed/20004715	Litteljohn D, Cummings A, Brennan A, Gill A, Chunduri S, Anisman H, Hayley S.	Brain Behav Immun. 2010 Mar;24(3):462-73. Epub 2009 Dec 18.	Brain Behav Immun. 2010	PubMed	citation	PMID:20004715	pubmed	20004715	create date:2009/12/17 | first author:Litteljohn D
New pieces for the stress-depression puzzle.	/pubmed/19961924	Pace TW.	Brain Behav Immun. 2010 Mar;24(3):348-9. Epub 2009 Dec 2. No abstract available.	Brain Behav Immun. 2010	PubMed	citation	PMID:19961924	pubmed	19961924	create date:2009/12/08 | first author:Pace TW
Bid mediates fission, membrane permeabilization and peri-nuclear accumulation of mitochondria as a prerequisite for oxidative neuronal cell death.	/pubmed/19961923	Grohm J, Plesnila N, Culmsee C.	Brain Behav Immun. 2010 Jul;24(5):831-8. Epub 2009 Dec 2.	Brain Behav Immun. 2010	PubMed	citation	PMID:19961923	pubmed	19961923	create date:2009/12/08 | first author:Grohm J
Socioeconomic status associated with exhaled nitric oxide responses to acute stress in children with asthma.	/pubmed/19961922	Chen E, Strunk RC, Bacharier LB, Chan M, Miller GE.	Brain Behav Immun. 2010 Mar;24(3):444-50. Epub 2009 Dec 2.	Brain Behav Immun. 2010	PubMed	citation	PMID:19961922	pubmed	19961922	create date:2009/12/08 | first author:Chen E
Combined role of extracellular matrix and chemokines on peripheral lymphocyte migration in growth hormone transgenic mice.	/pubmed/19948213	Smaniotto S, Mendes-da-Cruz DA, Carvalho-Pinto CE, Araujo LM, Dardenne M, Savino W.	Brain Behav Immun. 2010 Mar;24(3):451-61. Epub 2009 Dec 3.	Brain Behav Immun. 2010	PubMed	citation	PMID:19948213	pubmed	19948213	create date:2009/12/02 | first author:Smaniotto S
In vivo MRI analysis of an inflammatory injury in the developing brain.	/pubmed/19945527	Lodygensky GA, West T, Stump M, Holtzman DM, Inder TE, Neil JJ.	Brain Behav Immun. 2010 Jul;24(5):759-67. Epub 2009 Nov 27.	Brain Behav Immun. 2010	PubMed	citation	PMID:19945527	pubmed	19945527	create date:2009/12/01 | first author:Lodygensky GA
Moderate recurrent hypoglycemia during early development leads to persistent changes in affective behavior in the rat.	/pubmed/19944751	Moore H, Craft TK, Grimaldi LM, Babic B, Brunelli SA, Vannucci SJ.	Brain Behav Immun. 2010 Jul;24(5):839-49. Epub 2009 Nov 26.	Brain Behav Immun. 2010	PubMed	citation	PMID:19944751	pubmed	19944751	create date:2009/12/01 | first author:Moore H
Rotational stress-induced increase in epinephrine levels delays cutaneous wound healing in mice.	/pubmed/19944145	Romana-Souza B, Otranto M, Vieira AM, Filgueiras CC, Fierro IM, Monte-Alto-Costa A.	Brain Behav Immun. 2010 Mar;24(3):427-37. Epub 2009 Nov 26.	Brain Behav Immun. 2010	PubMed	citation	PMID:19944145	pubmed	19944145	create date:2009/12/01 | first author:Romana-Souza B
Self-reported experiences of everyday discrimination are associated with elevated C-reactive protein levels in older African-American adults.	/pubmed/19944144	Lewis TT, Aiello AE, Leurgans S, Kelly J, Barnes LL.	Brain Behav Immun. 2010 Mar;24(3):438-43. Epub 2009 Nov 26.	Brain Behav Immun. 2010	PubMed	citation	PMID:19944144	pubmed	19944144	create date:2009/12/01 | first author:Lewis TT
Can inflammation be an independent predictor of depression?	/pubmed/19932747	Glover AT, Shaw SM, Williams SG, Fildes JE.	Brain Behav Immun. 2010 Feb;24(2):173; author reply 174-5. Epub 2009 Nov 24. No abstract available.	Brain Behav Immun. 2010	PubMed	citation	PMID:19932747	pubmed	19932747	create date:2009/11/26 | first author:Glover AT
Cell-specific roles of GRK2 in onset and severity of hypoxic-ischemic brain damage in neonatal mice.	/pubmed/19932746	Nijboer CH, Heijnen CJ, Willemen HL, Groenendaal F, Dorn GW 2nd, van Bel F, Kavelaars A.	Brain Behav Immun. 2010 Mar;24(3):420-6. Epub 2009 Nov 22.	Brain Behav Immun. 2010	PubMed	citation	PMID:19932746	pubmed	19932746	create date:2009/11/26 | first author:Nijboer CH
Astrocytes initiate inflammation in the injured mouse spinal cord by promoting the entry of neutrophils and inflammatory monocytes in an IL-1 receptor/MyD88-dependent fashion.	/pubmed/19932745	Pineau I, Sun L, Bastien D, Lacroix S.	Brain Behav Immun. 2010 May;24(4):540-53. Epub 2009 Nov 22.	Brain Behav Immun. 2010	PubMed	citation	PMID:19932745	pubmed	19932745	create date:2009/11/26 | first author:Pineau I
The effect of non-steroidal anti-inflammatory agents on behavioural changes and cytokine production following systemic inflammation: Implications for a role of COX-1.	/pubmed/19931610	Teeling JL, Cunningham C, Newman TA, Perry VH.	Brain Behav Immun. 2010 Mar;24(3):409-19. Epub 2009 Dec 4.	Brain Behav Immun. 2010	PubMed	citation	PMID:19931610	pubmed	19931610	create date:2009/11/26 | first author:Teeling JL
Increased blood phenylalanine to tyrosine ratio in HIV-1 infection and correction following effective antiretroviral therapy.	/pubmed/19925861	Zangerle R, Kurz K, Neurauter G, Kitchen M, Sarcletti M, Fuchs D.	Brain Behav Immun. 2010 Mar;24(3):403-8. Epub 2009 Nov 16.	Brain Behav Immun. 2010	PubMed	citation	PMID:19925861	pubmed	19925861	create date:2009/11/21 | first author:Zangerle R
Leptin modulates cell morphology and cytokine release in microglia.	/pubmed/19922787	Lafrance V, Inoue W, Kan B, Luheshi GN.	Brain Behav Immun. 2010 Mar;24(3):358-65. Epub 2009 Nov 14.	Brain Behav Immun. 2010	PubMed	citation	PMID:19922787	pubmed	19922787	create date:2009/11/20 | first author:Lafrance V
Brain dendritic cells in ischemic stroke: time course, activation state, and origin.	/pubmed/19914372	Felger JC, Abe T, Kaunzner UW, Gottfried-Blackmore A, Gal-Toth J, McEwen BS, Iadecola C, Bulloch K.	Brain Behav Immun. 2010 Jul;24(5):724-37. Epub 2009 Nov 13.	Brain Behav Immun. 2010	PubMed	citation	PMID:19914372	pubmed	19914372	create date:2009/11/17 | first author:Felger JC
Title	URL	Description	Details	ShortDetails	Resource	Type	Identifiers	Db	EntrezUID	Properties
Social disruption induces lung inflammation.	/pubmed/19903521	Curry JM, Hanke ML, Piper MG, Bailey MT, Bringardner BD, Sheridan JF, Marsh CB.	Brain Behav Immun. 2010 Mar;24(3):394-402. Epub 2009 Nov 10.	Brain Behav Immun. 2010	PubMed	citation	PMID:19903521	pubmed	19903521	create date:2009/11/12 | first author:Curry JM
JNK inhibition and inflammation after cerebral ischemia.	/pubmed/19903520	Benakis C, Bonny C, Hirt L.	Brain Behav Immun. 2010 Jul;24(5):800-11. Epub 2009 Nov 10.	Brain Behav Immun. 2010	PubMed	citation	PMID:19903520	pubmed	19903520	create date:2009/11/12 | first author:Benakis C
Microglial MyD88 signaling regulates acute neuronal toxicity of LPS-stimulated microglia in vitro.	/pubmed/19903519	Dean JM, Wang X, Kaindl AM, Gressens P, Fleiss B, Hagberg H, Mallard C.	Brain Behav Immun. 2010 Jul;24(5):776-83. Epub 2009 Nov 10. Erratum in: Brain Behav Immun. 2011 Jan;25(1):175.	Brain Behav Immun. 2010	PubMed	citation	PMID:19903519	pubmed	19903519	create date:2009/11/12 | first author:Dean JM
The immunoregulatory role of dopamine: an update.	/pubmed/19896530	Sarkar C, Basu B, Chakroborty D, Dasgupta PS, Basu S.	Brain Behav Immun. 2010 May;24(4):525-8. Epub 2009 Nov 5. Review.	Brain Behav Immun. 2010	PubMed	citation	PMID:19896530	pubmed	19896530	create date:2009/11/10 | first author:Sarkar C
The vagus nerve modulates CD4+ T cell activity.	/pubmed/19887104	Karimi K, Bienenstock J, Wang L, Forsythe P.	Brain Behav Immun. 2010 Feb;24(2):316-23. Epub 2009 Nov 1.	Brain Behav Immun. 2010	PubMed	citation	PMID:19887104	pubmed	19887104	create date:2009/11/06 | first author:Karimi K
Healthy young women with serotonin transporter SS polymorphism show a pro-inflammatory bias under resting and stress conditions.	/pubmed/19883751	Fredericks CA, Drabant EM, Edge MD, Tillie JM, Hallmayer J, Ramel W, Kuo JR, Mackey S, Gross JJ, Dhabhar FS.	Brain Behav Immun. 2010 Mar;24(3):350-7. Epub 2009 Oct 31.	Brain Behav Immun. 2010	PubMed	citation	PMID:19883751	pubmed	19883751	create date:2009/11/04 | first author:Fredericks CA
Mesenchymal stem cell treatment after neonatal hypoxic-ischemic brain injury improves behavioral outcome and induces neuronal and oligodendrocyte regeneration.	/pubmed/19883750	van Velthoven CT, Kavelaars A, van Bel F, Heijnen CJ.	Brain Behav Immun. 2010 Mar;24(3):387-93. Epub 2009 Oct 31.	Brain Behav Immun. 2010	PubMed	citation	PMID:19883750	pubmed	19883750	create date:2009/11/04 | first author:van Velthoven CT
Opioid receptors and opioid peptide-producing leukocytes in inflammatory pain--basic and therapeutic aspects.	/pubmed/19879349	Busch-Dienstfertig M, Stein C.	Brain Behav Immun. 2010 Jul;24(5):683-94. Epub 2009 Oct 29. Review.	Brain Behav Immun. 2010	PubMed	citation	PMID:19879349	pubmed	19879349	create date:2009/11/03 | first author:Busch-Dienstfertig M
Relating immune and stress responses to infection resistance and tolerance.	/pubmed/19878717	Schneider D.	Brain Behav Immun. 2010 Feb;24(2):193. Epub 2009 Oct 28. No abstract available.	Brain Behav Immun. 2010	PubMed	citation	PMID:19878717	pubmed	19878717	create date:2009/11/03 | first author:Schneider D
Systemic inflammation sensitizes the neonatal brain to excitotoxicity through a pro-/anti-inflammatory imbalance: key role of TNFalpha pathway and protection by etanercept.	/pubmed/19861157	Adén U, Favrais G, Plaisant F, Winerdal M, Felderhoff-Mueser U, Lampa J, Lelièvre V, Gressens P.	Brain Behav Immun. 2010 Jul;24(5):747-58. Epub 2009 Oct 25.	Brain Behav Immun. 2010	PubMed	citation	PMID:19861157	pubmed	19861157	create date:2009/10/29 | first author:Adén U
Attenuation of the influenza virus sickness behavior in mice deficient in Toll-like receptor 3.	/pubmed/19861156	Majde JA, Kapás L, Bohnet SG, De A, Krueger JM.	Brain Behav Immun. 2010 Feb;24(2):306-15. Epub 2009 Oct 25.	Brain Behav Immun. 2010	PubMed	citation	PMID:19861156	pubmed	19861156	create date:2009/10/29 | first author:Majde JA
Alteration of serotonin transporter messenger RNA level in the peripheral blood mononuclear cells from simian/human immunodeficiency virus infected Chinese rhesus macaques (Macaca mulatta).	/pubmed/19854262	Yu K, Qiu CL, Yang GB, Zong CM, Xing H, Shao Y, Wei Q, Qin C.	Brain Behav Immun. 2010 Feb;24(2):298-305. Epub 2009 Oct 23.	Brain Behav Immun. 2010	PubMed	citation	PMID:19854262	pubmed	19854262	create date:2009/10/27 | first author:Yu K
Intrathecal antibodies and brain damage in autoimmune MRL mice.	/pubmed/19853033	Stanojcic M, Loheswaran G, Xu L, Hoffman SA, Sakic B.	Brain Behav Immun. 2010 Feb;24(2):289-97. Epub 2009 Oct 21.	Brain Behav Immun. 2010	PubMed	citation	PMID:19853033	pubmed	19853033	create date:2009/10/27 | first author:Stanojcic M
The olfactory nerve has a role in the body temperature and brain cytokine responses to influenza virus.	/pubmed/19836444	Leyva-Grado VH, Churchill L, Harding J, Krueger JM.	Brain Behav Immun. 2010 Feb;24(2):281-8. Epub 2009 Oct 29.	Brain Behav Immun. 2010	PubMed	citation	PMID:19836444	pubmed	19836444	create date:2009/10/20 | first author:Leyva-Grado VH
Sustained hippocampal IL-1beta overexpression impairs contextual and spatial memory in transgenic mice.	/pubmed/19825412	Hein AM, Stasko MR, Matousek SB, Scott-McKean JJ, Maier SF, Olschowka JA, Costa AC, O'Banion MK.	Brain Behav Immun. 2010 Feb;24(2):243-53. Epub 2009 Oct 13.	Brain Behav Immun. 2010	PubMed	citation	PMID:19825412	pubmed	19825412	create date:2009/10/15 | first author:Hein AM
IL-1RA blocks E. coli-induced suppression of Arc and long-term memory in aged F344xBN F1 rats.	/pubmed/19822205	Frank MG, Barrientos RM, Hein AM, Biedenkapp JC, Watkins LR, Maier SF.	Brain Behav Immun. 2010 Feb;24(2):254-62. Epub 2009 Oct 12.	Brain Behav Immun. 2010	PubMed	citation	PMID:19822205	pubmed	19822205	create date:2009/10/14 | first author:Frank MG
Lymphocyte infiltration of neocortex and hippocampus after a single brief seizure in mice.	/pubmed/19822204	Silverberg J, Ginsburg D, Orman R, Amassian V, Durkin HG, Stewart M.	Brain Behav Immun. 2010 Feb;24(2):263-72. Epub 2009 Oct 12.	Brain Behav Immun. 2010	PubMed	citation	PMID:19822204	pubmed	19822204	create date:2009/10/14 | first author:Silverberg J
Repeated social stress enhances the innate immune response to a primary HSV-1 infection in the cornea and trigeminal ganglia of Balb/c mice.	/pubmed/19822203	Dong-Newsom P, Powell ND, Bailey MT, Padgett DA, Sheridan JF.	Brain Behav Immun. 2010 Feb;24(2):273-80. Epub 2009 Oct 12.	Brain Behav Immun. 2010	PubMed	citation	PMID:19822203	pubmed	19822203	create date:2009/10/14 | first author:Dong-Newsom P
Glucocorticoids can arm macrophages for innate immune battle.	/pubmed/19822202	Sorrells SF, Sapolsky RM.	Brain Behav Immun. 2010 Jan;24(1):17-8. Epub 2009 Oct 12. No abstract available.	Brain Behav Immun. 2010	PubMed	citation	PMID:19822202	pubmed	19822202	create date:2009/10/14 | first author:Sorrells SF
The effects of vaccine timing on the efficacy of an acute eccentric exercise intervention on the immune response to an influenza vaccine in young adults.	/pubmed/19818846	Campbell JP, Edwards KM, Ring C, Drayson MT, Bosch JA, Inskip A, Long JE, Pulsford D, Burns VE.	Brain Behav Immun. 2010 Feb;24(2):236-42. Epub 2009 Oct 8. Erratum in: Brain Behav Immun. 2011 Jan;25(1):174.	Brain Behav Immun. 2010	PubMed	citation	PMID:19818846	pubmed	19818846	create date:2009/10/13 | first author:Campbell JP
Depression and immunity: a role for T cells?	/pubmed/19818725	Miller AH.	Brain Behav Immun. 2010 Jan;24(1):1-8. Epub 2009 Oct 8. Review.	Brain Behav Immun. 2010	PubMed	citation	PMID:19818725	pubmed	19818725	create date:2009/10/13 | first author:Miller AH
A direct cross-talk between interferon-gamma and sonic hedgehog signaling that leads to the proliferation of neuronal precursor cells.	/pubmed/19800966	Sun L, Tian Z, Wang J.	Brain Behav Immun. 2010 Feb;24(2):220-8. Epub 2009 Oct 2.	Brain Behav Immun. 2010	PubMed	citation	PMID:19800966	pubmed	19800966	create date:2009/10/06 | first author:Sun L
Natural Killer cells: keepers of pregnancy in the turnstile of the environment.	/pubmed/19800965	Karimi K, Arck PC.	Brain Behav Immun. 2010 Mar;24(3):339-47. Epub 2009 Oct 2. Review.	Brain Behav Immun. 2010	PubMed	citation	PMID:19800965	pubmed	19800965	create date:2009/10/06 | first author:Karimi K
Association between depressive symptoms and fibrosis markers: the Cardiovascular Health Study.	/pubmed/19800964	Kop WJ, Kuhl EA, Barasch E, Jenny NS, Gottlieb SS, Gottdiener JS.	Brain Behav Immun. 2010 Feb;24(2):229-35. Epub 2009 Oct 2.	Brain Behav Immun. 2010	PubMed	citation	PMID:19800964	pubmed	19800964	create date:2009/10/06 | first author:Kop WJ
Polymorphisms in the CRP gene moderate an association between depressive symptoms and circulating levels of C-reactive protein.	/pubmed/19796676	Halder I, Marsland AL, Cheong J, Muldoon MF, Ferrell RE, Manuck SB.	Brain Behav Immun. 2010 Jan;24(1):160-7. Epub 2009 Sep 29.	Brain Behav Immun. 2010	PubMed	citation	PMID:19796676	pubmed	19796676	create date:2009/10/03 | first author:Halder I
Enduring consequences of early-life infection on glial and neural cell genesis within cognitive regions of the brain.	/pubmed/19782746	Bland ST, Beckley JT, Young S, Tsang V, Watkins LR, Maier SF, Bilbo SD.	Brain Behav Immun. 2010 Mar;24(3):329-38. Epub 2009 Sep 25.	Brain Behav Immun. 2010	PubMed	citation	PMID:19782746	pubmed	19782746	create date:2009/09/29 | first author:Bland ST
Nuclear translocation and calpain-dependent reduction of Bcl-2 after neonatal cerebral hypoxia-ischemia.	/pubmed/19782128	Zhu C, Hallin U, Ozaki Y, Grandér R, Gatzinsky K, Bahr BA, Karlsson JO, Shibasaki F, Hagberg H, Blomgren K.	Brain Behav Immun. 2010 Jul;24(5):822-30. Epub 2009 Sep 24.	Brain Behav Immun. 2010	PubMed	citation	PMID:19782128	pubmed	19782128	create date:2009/09/29 | first author:Zhu C
Repeated bouts of aerobic exercise enhance regulatory T cell responses in a murine asthma model.	/pubmed/19781626	Lowder T, Dugger K, Deshane J, Estell K, Schwiebert LM.	Brain Behav Immun. 2010 Jan;24(1):153-9. Epub 2009 Sep 23.	Brain Behav Immun. 2010	PubMed	citation	PMID:19781626	pubmed	19781626	create date:2009/09/29 | first author:Lowder T
Inflammation and brain injury: acute cerebral ischaemia, peripheral and central inflammation.	/pubmed/19770034	Denes A, Thornton P, Rothwell NJ, Allan SM.	Brain Behav Immun. 2010 Jul;24(5):708-23. Epub 2009 Sep 19. Review.	Brain Behav Immun. 2010	PubMed	citation	PMID:19770034	pubmed	19770034	create date:2009/09/23 | first author:Denes A
Inhibition of the JNK/AP-1 pathway reduces neuronal death and improves behavioral outcome after neonatal hypoxic-ischemic brain injury.	/pubmed/19766183	Nijboer CH, van der Kooij MA, van Bel F, Ohl F, Heijnen CJ, Kavelaars A.	Brain Behav Immun. 2010 Jul;24(5):812-21. Epub 2009 Sep 17.	Brain Behav Immun. 2010	PubMed	citation	PMID:19766183	pubmed	19766183	create date:2009/09/22 | first author:Nijboer CH
Short-term stress enhances cellular immunity and increases early resistance to squamous cell carcinoma.	/pubmed/19765644	Dhabhar FS, Saul AN, Daugherty C, Holmes TH, Bouley DM, Oberyszyn TM.	Brain Behav Immun. 2010 Jan;24(1):127-37. Epub 2009 Sep 16.	Brain Behav Immun. 2010	PubMed	citation	PMID:19765644	pubmed	19765644	create date:2009/09/22 | first author:Dhabhar FS
Regulation of cytokine signaling and T-cell recruitment in the aging mouse brain in response to central inflammatory challenge.	/pubmed/19765643	Xu YZ, Nygård M, Kristensson K, Bentivoglio M.	Brain Behav Immun. 2010 Jan;24(1):138-52. Epub 2009 Sep 16.	Brain Behav Immun. 2010	PubMed	citation	PMID:19765643	pubmed	19765643	create date:2009/09/22 | first author:Xu YZ
Repeated restraint stress increases IgA concentration in rat small intestine.	/pubmed/19748568	Reyna-Garfias H, Miliar A, Jarillo-Luna A, Rivera-Aguilar V, Pacheco-Yepez J, Baeza I, Campos-Rodríguez R.	Brain Behav Immun. 2010 Jan;24(1):110-8. Epub 2009 Sep 11.	Brain Behav Immun. 2010	PubMed	citation	PMID:19748568	pubmed	19748568	create date:2009/09/15 | first author:Reyna-Garfias H
Transgenic mice with astrocyte-targeted production of interleukin-6 are resistant to high-fat diet-induced increases in body weight and body fat.	/pubmed/19748567	Hidalgo J, Florit S, Giralt M, Ferrer B, Keller C, Pilegaard H.	Brain Behav Immun. 2010 Jan;24(1):119-26. Epub 2009 Sep 11.	Brain Behav Immun. 2010	PubMed	citation	PMID:19748567	pubmed	19748567	create date:2009/09/15 | first author:Hidalgo J
Mild neonatal hypoxia-ischemia induces long-term motor- and cognitive impairments in mice.	/pubmed/19748566	van der Kooij MA, Ohl F, Arndt SS, Kavelaars A, van Bel F, Heijnen CJ.	Brain Behav Immun. 2010 Jul;24(5):850-6. Epub 2009 Sep 11.	Brain Behav Immun. 2010	PubMed	citation	PMID:19748566	pubmed	19748566	create date:2009/09/15 | first author:van der Kooij MA
Minimal penetration of lipopolysaccharide across the murine blood-brain barrier.	/pubmed/19735725	Banks WA, Robinson SM.	Brain Behav Immun. 2010 Jan;24(1):102-9. Epub 2009 Sep 6.	Brain Behav Immun. 2010	PubMed	citation	PMID:19735725	pubmed	19735725	create date:2009/09/09 | first author:Banks WA
Neuregulin-1, the fetal endothelium, and brain damage in preterm newborns.	/pubmed/19733651	Hoffmann I, Bueter W, Zscheppang K, Brinkhaus MJ, Liese A, Riemke S, Dörk T, Dammann O, Dammann CE.	Brain Behav Immun. 2010 Jul;24(5):784-91. Epub 2009 Sep 4. Erratum in: Brain Behav Immun. 2011 Jul;25(5):1044.	Brain Behav Immun. 2010	PubMed	citation	PMID:19733651	pubmed	19733651	create date:2009/09/08 | first author:Hoffmann I
Positive affect and radiation-induced inflammation: insights into inflammatory regulation?	/pubmed/19733231	Lutgendorf SK.	Brain Behav Immun. 2009 Nov;23(8):1066-7. Epub 2009 Sep 3. No abstract available.	Brain Behav Immun. 2009	PubMed	citation	PMID:19733231	pubmed	19733231	create date:2009/09/08 | first author:Lutgendorf SK
Anger and fear responses to stress have different biological profiles.	/pubmed/19732822	Moons WG, Eisenberger NI, Taylor SE.	Brain Behav Immun. 2010 Feb;24(2):215-9. Epub 2009 Sep 2.	Brain Behav Immun. 2010	PubMed	citation	PMID:19732822	pubmed	19732822	create date:2009/09/08 | first author:Moons WG
Erythropoietin attenuates hyperoxia-induced oxidative stress in the developing rat brain.	/pubmed/19729061	Sifringer M, Brait D, Weichelt U, Zimmerman G, Endesfelder S, Brehmer F, von Haefen C, Friedman A, Soreq H, Bendix I, Gerstner B, Felderhoff-Mueser U.	Brain Behav Immun. 2010 Jul;24(5):792-9. Epub 2009 Sep 1.	Brain Behav Immun. 2010	PubMed	citation	PMID:19729061	pubmed	19729061	create date:2009/09/05 | first author:Sifringer M
Life stress, negative mood states, and antibodies to heat shock protein 70 in endometrial cancer.	/pubmed/19716411	Pereira DB, Sannes T, Dodd SM, Jensen SE, Morgan LS, Chan EK.	Brain Behav Immun. 2010 Feb;24(2):210-4. Epub 2009 Aug 27.	Brain Behav Immun. 2010	PubMed	citation	PMID:19716411	pubmed	19716411	create date:2009/09/01 | first author:Pereira DB
The learned immune response: Pavlov and beyond.	/pubmed/19698779	Schedlowski M, Pacheco-López G.	Brain Behav Immun. 2010 Feb;24(2):176-85. Epub 2009 Aug 19.	Brain Behav Immun. 2010	PubMed	citation	PMID:19698779	pubmed	19698779	create date:2009/08/25 | first author:Schedlowski M
Stress-related modulation of inflammation in experimental models of bowel disease and post-infectious irritable bowel syndrome: role of corticotropin-releasing factor receptors.	/pubmed/19698778	Kiank C, Taché Y, Larauche M.	Brain Behav Immun. 2010 Jan;24(1):41-8. Epub 2009 Aug 19. Review.	Brain Behav Immun. 2010	PubMed	citation	PMID:19698778	pubmed	19698778	create date:2009/08/25 | first author:Kiank C
Are there bi-directional associations between depressive symptoms and C-reactive protein in mid-life women?	/pubmed/19683568	Matthews KA, Schott LL, Bromberger JT, Cyranowski JM, Everson-Rose SA, Sowers M.	Brain Behav Immun. 2010 Jan;24(1):96-101. Epub 2009 Aug 14.	Brain Behav Immun. 2010	PubMed	citation	PMID:19683568	pubmed	19683568	create date:2009/08/18 | first author:Matthews KA
Evidence that opioids may have toll-like receptor 4 and MD-2 effects.	/pubmed/19679181	Hutchinson MR, Zhang Y, Shridhar M, Evans JH, Buchanan MM, Zhao TX, Slivka PF, Coats BD, Rezvani N, Wieseler J, Hughes TS, Landgraf KE, Chan S, Fong S, Phipps S, Falke JJ, Leinwand LA, Maier SF, Yin H, Rice KC, Watkins LR.	Brain Behav Immun. 2010 Jan;24(1):83-95. Epub 2009 Aug 11.	Brain Behav Immun. 2010	PubMed	citation	PMID:19679181	pubmed	19679181	create date:2009/08/15 | first author:Hutchinson MR
Glial cell line-derived neurotrophic factor acutely modulates the excitability of rat small-diameter trigeminal ganglion neurons innervating facial skin.	/pubmed/19679180	Takeda M, Kitagawa J, Nasu M, Takahashi M, Iwata K, Matsumoto S.	Brain Behav Immun. 2010 Jan;24(1):72-82. Epub 2009 Aug 11.	Brain Behav Immun. 2010	PubMed	citation	PMID:19679180	pubmed	19679180	create date:2009/08/15 | first author:Takeda M
Why should an immune response activate the stress response? Insights from the insects (the cricket Gryllus texensis).	/pubmed/19679179	Adamo SA.	Brain Behav Immun. 2010 Feb;24(2):194-200. Epub 2009 Aug 11.	Brain Behav Immun. 2010	PubMed	citation	PMID:19679179	pubmed	19679179	create date:2009/08/15 | first author:Adamo SA
Differential monocyte responses to TLR ligands in children with autism spectrum disorders.	/pubmed/19666104	Enstrom AM, Onore CE, Van de Water JA, Ashwood P.	Brain Behav Immun. 2010 Jan;24(1):64-71. Epub 2009 Aug 8.	Brain Behav Immun. 2010	PubMed	citation	PMID:19666104	pubmed	19666104	create date:2009/08/12 | first author:Enstrom AM
Prior exposure to glucocorticoids sensitizes the neuroinflammatory and peripheral inflammatory responses to E. coli lipopolysaccharide.	/pubmed/19647070	Frank MG, Miguel ZD, Watkins LR, Maier SF.	Brain Behav Immun. 2010 Jan;24(1):19-30. Epub 2009 Jul 30.	Brain Behav Immun. 2010	PubMed	citation	PMID:19647070	pubmed	19647070	create date:2009/08/04 | first author:Frank MG
Cynical hostility and stimulated Th1 and Th2 cytokine production.	/pubmed/19647069	Janicki-Deverts D, Cohen S, Doyle WJ.	Brain Behav Immun. 2010 Jan;24(1):58-63. Epub 2009 Jul 30.	Brain Behav Immun. 2010	PubMed	citation	PMID:19647069	pubmed	19647069	create date:2009/08/04 | first author:Janicki-Deverts D
Title	URL	Description	Details	ShortDetails	Resource	Type	Identifiers	Db	EntrezUID	Properties
Depression, cortisol, and suppressed cell-mediated immunity in metastatic breast cancer.	/pubmed/19643176	Sephton SE, Dhabhar FS, Keuroghlian AS, Giese-Davis J, McEwen BS, Ionan AC, Spiegel D.	Brain Behav Immun. 2009 Nov;23(8):1148-55. Epub 2009 Jul 28.	Brain Behav Immun. 2009	PubMed	citation	PMID:19643176	pubmed	19643176	create date:2009/08/01 | first author:Sephton SE
The relationships among heart rate variability, inflammatory markers and depression in coronary heart disease patients.	/pubmed/19635552	Frasure-Smith N, Lespérance F, Irwin MR, Talajic M, Pollock BG.	Brain Behav Immun. 2009 Nov;23(8):1140-7. Epub 2009 Jul 25.	Brain Behav Immun. 2009	PubMed	citation	PMID:19635552	pubmed	19635552	create date:2009/07/29 | first author:Frasure-Smith N
Abnormal adenosine and dopamine receptor expression in lymphocytes of Lesch-Nyhan patients.	/pubmed/19635551	García MG, Puig JG, Torres RJ.	Brain Behav Immun. 2009 Nov;23(8):1125-31. Epub 2009 Jul 25.	Brain Behav Immun. 2009	PubMed	citation	PMID:19635551	pubmed	19635551	create date:2009/07/29 | first author:García MG
Deployment-related severe fatigue with depressive symptoms is associated with increased glucocorticoid binding to peripheral blood mononuclear cells.	/pubmed/19635550	van Zuiden M, Geuze E, Maas M, Vermetten E, Heijnen CJ, Kavelaars A.	Brain Behav Immun. 2009 Nov;23(8):1132-9. Epub 2009 Jul 25.	Brain Behav Immun. 2009	PubMed	citation	PMID:19635550	pubmed	19635550	create date:2009/07/29 | first author:van Zuiden M
Substantial reduction of naïve and regulatory T cells following traumatic stress.	/pubmed/19619638	Sommershof A, Aichinger H, Engler H, Adenauer H, Catani C, Boneberg EM, Elbert T, Groettrup M, Kolassa IT.	Brain Behav Immun. 2009 Nov;23(8):1117-24. Epub 2009 Jul 18.	Brain Behav Immun. 2009	PubMed	citation	PMID:19619638	pubmed	19619638	create date:2009/07/22 | first author:Sommershof A
The B cell, arthritis, and the sympathetic nervous system.	/pubmed/19616611	Pongratz G, Straub RH.	Brain Behav Immun. 2010 Feb;24(2):186-92. Epub 2009 Jul 16. Review.	Brain Behav Immun. 2010	PubMed	citation	PMID:19616611	pubmed	19616611	create date:2009/07/21 | first author:Pongratz G
Cytokine-induced depression during IFN-alpha treatment: the role of IL-6 and sleep quality.	/pubmed/19615438	Prather AA, Rabinovitz M, Pollock BG, Lotrich FE.	Brain Behav Immun. 2009 Nov;23(8):1109-16. Epub 2009 Jul 15.	Brain Behav Immun. 2009	PubMed	citation	PMID:19615438	pubmed	19615438	create date:2009/07/21 | first author:Prather AA
LPS-induced indoleamine 2,3-dioxygenase is regulated in an interferon-gamma-independent manner by a JNK signaling pathway in primary murine microglia.	/pubmed/19577630	Wang Y, Lawson MA, Dantzer R, Kelley KW.	Brain Behav Immun. 2010 Feb;24(2):201-9. Epub 2009 Jul 3.	Brain Behav Immun. 2010	PubMed	citation	PMID:19577630	pubmed	19577630	create date:2009/07/07 | first author:Wang Y
Fatigue in primary Sjögren's syndrome--a link to sickness behaviour in animals?	/pubmed/19560535	Harboe E, Tjensvoll AB, Vefring HK, Gøransson LG, Kvaløy JT, Omdal R.	Brain Behav Immun. 2009 Nov;23(8):1104-8. Epub 2009 Jun 26.	Brain Behav Immun. 2009	PubMed	citation	PMID:19560535	pubmed	19560535	create date:2009/06/30 | first author:Harboe E
Positive affect and inflammation during radiation treatment for breast and prostate cancer.	/pubmed/19559785	Sepah SC, Bower JE.	Brain Behav Immun. 2009 Nov;23(8):1068-72. Epub 2009 Jun 25.	Brain Behav Immun. 2009	PubMed	citation	PMID:19559785	pubmed	19559785	create date:2009/06/30 | first author:Sepah SC
Activation of microglia by neuronal activity: results from a new in vitro paradigm based on neuronal-silicon interfacing technology.	/pubmed/19559784	Hung J, Chansard M, Ousman SS, Nguyen MD, Colicos MA.	Brain Behav Immun. 2010 Jan;24(1):31-40. Epub 2009 Jun 25.	Brain Behav Immun. 2010	PubMed	citation	PMID:19559784	pubmed	19559784	create date:2009/06/30 | first author:Hung J
In-hospital levels of C-reactive protein and IL-6 predict post-operative depressive symptoms among patients undergoing total knee replacement surgery.	/pubmed/19559081	Cremeans-Smith JK, Soehlen S, Greene K, Alexander T, Delahanty DL.	Brain Behav Immun. 2009 Nov;23(8):1096-103. Epub 2009 Jun 24.	Brain Behav Immun. 2009	PubMed	citation	PMID:19559081	pubmed	19559081	create date:2009/06/30 | first author:Cremeans-Smith JK
How T-cell-dependent and -independent challenges access the brain: vascular and neural responses to bacterial lipopolysaccharide and staphylococcal enterotoxin B.	/pubmed/19524662	Serrats J, Sawchenko PE.	Brain Behav Immun. 2009 Oct;23(7):1038-52. Epub 2009 Jun 12.	Brain Behav Immun. 2009	PubMed	citation	PMID:19524662	pubmed	19524662	create date:2009/06/16 | first author:Serrats J
Stress, immunity and skin collagen integrity: evidence from animal models and clinical conditions.	/pubmed/19523511	Kahan V, Andersen ML, Tomimori J, Tufik S.	Brain Behav Immun. 2009 Nov;23(8):1089-95. Epub 2009 Jun 10. Review.	Brain Behav Immun. 2009	PubMed	citation	PMID:19523511	pubmed	19523511	create date:2009/06/16 | first author:Kahan V
Tregs utilize beta-galactoside-binding protein to transiently inhibit PI3K/p21ras activity of human CD8+ T cells to block their TCR-mediated ERK activity and proliferation.	/pubmed/19520156	Baatar D, Olkhanud PB, Wells V, Indig FE, Mallucci L, Biragyn A.	Brain Behav Immun. 2009 Oct;23(7):1028-37. Epub 2009 Jun 9.	Brain Behav Immun. 2009	PubMed	citation	PMID:19520156	pubmed	19520156	create date:2009/06/13 | first author:Baatar D
Sleep loss activates cellular markers of inflammation: sex differences.	/pubmed/19520155	Irwin MR, Carrillo C, Olmstead R.	Brain Behav Immun. 2010 Jan;24(1):54-7. Epub 2009 Jun 9.	Brain Behav Immun. 2010	PubMed	citation	PMID:19520155	pubmed	19520155	create date:2009/06/13 | first author:Irwin MR
Disturbed distribution of proliferative brain cells during lupus-like disease.	/pubmed/19501646	Stanojcic M, Burstyn-Cohen T, Nashi N, Lemke G, Sakic B.	Brain Behav Immun. 2009 Oct;23(7):1003-13. Epub 2009 Jun 6.	Brain Behav Immun. 2009	PubMed	citation	PMID:19501646	pubmed	19501646	create date:2009/06/09 | first author:Stanojcic M
Decreased neuronal CD200 expression in IL-4-deficient mice results in increased neuroinflammation in response to lipopolysaccharide.	/pubmed/19501645	Lyons A, McQuillan K, Deighan BF, O'Reilly JA, Downer EJ, Murphy AC, Watson M, Piazza A, O'Connell F, Griffin R, Mills KH, Lynch MA.	Brain Behav Immun. 2009 Oct;23(7):1020-7. Epub 2009 Jun 6.	Brain Behav Immun. 2009	PubMed	citation	PMID:19501645	pubmed	19501645	create date:2009/06/09 | first author:Lyons A
Is high-sensitive C-reactive protein a biomarker for functional somatic symptoms? A population-based study.	/pubmed/19501644	Tak LM, Bakker SJ, Slaets JP, Rosmalen JG.	Brain Behav Immun. 2009 Oct;23(7):1014-9. Epub 2009 Jun 6.	Brain Behav Immun. 2009	PubMed	citation	PMID:19501644	pubmed	19501644	create date:2009/06/09 | first author:Tak LM
Persistent depressive symptomatology and inflammation: to what extent do health behaviours and weight control mediate this relationship?	/pubmed/19486658	Hamer M, Molloy GJ, de Oliveira C, Demakakos P.	Brain Behav Immun. 2009 May;23(4):413-8. Epub 2009 Jan 14.	Brain Behav Immun. 2009	PubMed	citation	PMID:19486658	pubmed	19486658	create date:2009/06/03 | first author:Hamer M
Psychological stress and antibody response to influenza vaccination: a meta-analysis.	/pubmed/19486657	Pedersen AF, Zachariae R, Bovbjerg DH.	Brain Behav Immun. 2009 May;23(4):427-33. Epub 2009 Jan 14.	Brain Behav Immun. 2009	PubMed	citation	PMID:19486657	pubmed	19486657	create date:2009/06/03 | first author:Pedersen AF
Sensitization to amphetamine occurs simultaneously at immune level and in met-enkephalin of the nucleus accumbens and spleen: an involved NMDA glutamatergic mechanism.	/pubmed/19486656	Assis MA, Hansen C, Lux-Lantos V, Cancela LM.	Brain Behav Immun. 2009 May;23(4):464-73. Epub 2009 Jan 14.	Brain Behav Immun. 2009	PubMed	citation	PMID:19486656	pubmed	19486656	create date:2009/06/03 | first author:Assis MA
Men's serostatus disclosure to parents: associations among social support, ethnicity, and disease status in men living with HIV.	/pubmed/19486655	Fekete EM, Antoni MH, Lopez CR, Durán RE, Penedo FJ, Bandiera FC, Fletcher MA, Klimas N, Kumar M, Schneiderman N.	Brain Behav Immun. 2009 Jul;23(5):693-9. Epub 2009 Jan 21.	Brain Behav Immun. 2009	PubMed	citation	PMID:19486655	pubmed	19486655	create date:2009/06/03 | first author:Fekete EM
Psychological distress and prostate specific antigen levels in men with and without prostate cancer.	/pubmed/19486654	Turner EL, Lane JA, Metcalfe C, Down L, Donovan JL, Hamdy F, Neal D, Vedhara K.	Brain Behav Immun. 2009 Nov;23(8):1073-8. Epub 2009 Jan 22.	Brain Behav Immun. 2009	PubMed	citation	PMID:19486654	pubmed	19486654	create date:2009/06/03 | first author:Turner EL
Parental education is related to C-reactive protein among female middle-aged community volunteers.	/pubmed/19486653	Phillips JE, Marsland AL, Flory JD, Muldoon MF, Cohen S, Manuck SB.	Brain Behav Immun. 2009 Jul;23(5):677-83. Epub 2009 Jan 22.	Brain Behav Immun. 2009	PubMed	citation	PMID:19486653	pubmed	19486653	create date:2009/06/03 | first author:Phillips JE
Invited guest introduction to special issue on gender, ethnicity, and immunity.	/pubmed/19486652	Shalala DE.	Brain Behav Immun. 2009 Jul;23(5):592. Epub 2009 Jan 22. No abstract available.	Brain Behav Immun. 2009	PubMed	citation	PMID:19486652	pubmed	19486652	create date:2009/06/03 | first author:Shalala DE
Reduction in trunk fat predicts cardiovascular exercise training-related reductions in C-reactive protein.	/pubmed/19486651	Vieira VJ, Hu L, Valentine RJ, McAuley E, Evans EM, Baynard T, Woods JA.	Brain Behav Immun. 2009 May;23(4):485-91. Epub 2009 Jan 29.	Brain Behav Immun. 2009	PubMed	citation	PMID:19486651	pubmed	19486651	create date:2009/06/03 | first author:Vieira VJ
Adverse psychosocial factors predict poorer prognosis in HIV disease: a meta-analytic review of prospective investigations.	/pubmed/19486650	Chida Y, Vedhara K.	Brain Behav Immun. 2009 May;23(4):434-45. Epub 2009 Jan 29.	Brain Behav Immun. 2009	PubMed	citation	PMID:19486650	pubmed	19486650	create date:2009/06/03 | first author:Chida Y
The role of IL-6 and IL-1beta in painful perineural inflammatory neuritis.	/pubmed/19486649	Eliav E, Benoliel R, Herzberg U, Kalladka M, Tal M.	Brain Behav Immun. 2009 May;23(4):474-84. Epub 2009 Jan 29.	Brain Behav Immun. 2009	PubMed	citation	PMID:19486649	pubmed	19486649	create date:2009/06/03 | first author:Eliav E
The glial activation inhibitor AV411 reduces morphine-induced nucleus accumbens dopamine release.	/pubmed/19486648	Bland ST, Hutchinson MR, Maier SF, Watkins LR, Johnson KW.	Brain Behav Immun. 2009 May;23(4):492-7. Epub 2009 Feb 3.	Brain Behav Immun. 2009	PubMed	citation	PMID:19486648	pubmed	19486648	create date:2009/06/03 | first author:Bland ST
Voluntary exercise training in mice increases the expression of antioxidant enzymes and decreases the expression of TNF-alpha in intestinal lymphocytes.	/pubmed/19486647	Hoffman-Goetz L, Pervaiz N, Guan J.	Brain Behav Immun. 2009 May;23(4):498-506. Epub 2009 Feb 4.	Brain Behav Immun. 2009	PubMed	citation	PMID:19486647	pubmed	19486647	create date:2009/06/03 | first author:Hoffman-Goetz L
Lipopolysaccharide alters the blood-brain barrier transport of amyloid beta protein: a mechanism for inflammation in the progression of Alzheimer's disease.	/pubmed/19486646	Jaeger LB, Dohgu S, Sultana R, Lynch JL, Owen JB, Erickson MA, Shah GN, Price TO, Fleegal-Demotta MA, Butterfield DA, Banks WA.	Brain Behav Immun. 2009 May;23(4):507-17. Epub 2009 Feb 6. Erratum in: Brain Behav Immun. 2011 Nov;25(8):1737. Butterfiled, D Allan [corrected to Butterfield, D Allan].	Brain Behav Immun. 2009	PubMed	citation	PMID:19486646	pubmed	19486646	create date:2009/06/03 | first author:Jaeger LB
Characterization of the sickness response in young and aging rats following E. coli infection.	/pubmed/19486645	Barrientos RM, Watkins LR, Rudy JW, Maier SF.	Brain Behav Immun. 2009 May;23(4):450-4. Epub 2009 Feb 6.	Brain Behav Immun. 2009	PubMed	citation	PMID:19486645	pubmed	19486645	create date:2009/06/03 | first author:Barrientos RM
Time-dependent alterations of peripheral immune parameters after nigrostriatal dopamine depletion in a rat model of Parkinson's disease.	/pubmed/19486644	Engler H, Doenlen R, Riether C, Engler A, Niemi MB, Besedovsky HO, del Rey A, Pacheco-López G, Feldon J, Schedlowski M.	Brain Behav Immun. 2009 May;23(4):518-26. Epub 2009 Feb 7.	Brain Behav Immun. 2009	PubMed	citation	PMID:19486644	pubmed	19486644	create date:2009/06/03 | first author:Engler H
Mood and gut feelings.	/pubmed/19481599	Forsythe P, Sudo N, Dinan T, Taylor VH, Bienenstock J.	Brain Behav Immun. 2010 Jan;24(1):9-16. Epub 2009 May 28. Review.	Brain Behav Immun. 2010	PubMed	citation	PMID:19481599	pubmed	19481599	create date:2009/06/02 | first author:Forsythe P
Neuronal adaptations, neuroendocrine and immune correlates of heroin self-administration.	/pubmed/19467321	Weber RJ, Gomez-Flores R, Smith JE, Martin TJ.	Brain Behav Immun. 2009 Oct;23(7):993-1002. Epub 2009 May 23.	Brain Behav Immun. 2009	PubMed	citation	PMID:19467321	pubmed	19467321	create date:2009/05/27 | first author:Weber RJ
When is enough measurement, enough? Generalizability of primate immunity over time.	/pubmed/19464361	Segerstrom SC, Laudenslager ML.	Brain Behav Immun. 2009 Oct;23(7):986-92. Epub 2009 May 21.	Brain Behav Immun. 2009	PubMed	citation	PMID:19464361	pubmed	19464361	create date:2009/05/26 | first author:Segerstrom SC
Gene expression changes in the hypothalamus provide evidence for regionally-selective changes in IL-1 and microglial markers after acute stress.	/pubmed/19464360	Blandino P Jr, Barnum CJ, Solomon LG, Larish Y, Lankow BS, Deak T.	Brain Behav Immun. 2009 Oct;23(7):958-68. Epub 2009 May 21.	Brain Behav Immun. 2009	PubMed	citation	PMID:19464360	pubmed	19464360	create date:2009/05/26 | first author:Blandino P Jr
Neonatal stress modulates sickness behavior.	/pubmed/19464359	Avitsur R, Sheridan JF.	Brain Behav Immun. 2009 Oct;23(7):977-85. Epub 2009 May 21.	Brain Behav Immun. 2009	PubMed	citation	PMID:19464359	pubmed	19464359	create date:2009/05/26 | first author:Avitsur R
Depressive symptoms predict exaggerated inflammatory responses to an in vivo immune challenge among pregnant women.	/pubmed/19464358	Christian LM, Franco A, Iams JD, Sheridan J, Glaser R.	Brain Behav Immun. 2010 Jan;24(1):49-53. Epub 2009 May 21.	Brain Behav Immun. 2010	PubMed	citation	PMID:19464358	pubmed	19464358	create date:2009/05/26 | first author:Christian LM
Biobehavioral controls: threats to psychoneuroimmunology research?	/pubmed/19463944	Segerstrom SC.	Brain Behav Immun. 2009 Oct;23(7):885-6. Epub 2009 May 20. No abstract available.	Brain Behav Immun. 2009	PubMed	citation	PMID:19463944	pubmed	19463944	create date:2009/05/26 | first author:Segerstrom SC
Rho kinase inhibitor Fasudil induces neuroprotection and neurogenesis partially through astrocyte-derived G-CSF.	/pubmed/19447168	Ding J, Yu JZ, Li QY, Wang X, Lu CZ, Xiao BG.	Brain Behav Immun. 2009 Nov;23(8):1083-8. Epub 2009 May 15.	Brain Behav Immun. 2009	PubMed	citation	PMID:19447168	pubmed	19447168	create date:2009/05/19 | first author:Ding J
Spinal glia modulate both adaptive and pathological processes.	/pubmed/19435601	Vichaya EG, Baumbauer KM, Carcoba LM, Grau JW, Meagher MW.	Brain Behav Immun. 2009 Oct;23(7):969-76. Epub 2009 May 10.	Brain Behav Immun. 2009	PubMed	citation	PMID:19435601	pubmed	19435601	create date:2009/05/14 | first author:Vichaya EG
In vivo Angiotensin II AT1 receptor blockade selectively inhibits LPS-induced innate immune response and ACTH release in rat pituitary gland.	/pubmed/19427376	Sánchez-Lemus E, Benicky J, Pavel J, Saavedra JM.	Brain Behav Immun. 2009 Oct;23(7):945-57. Epub 2009 May 7.	Brain Behav Immun. 2009	PubMed	citation	PMID:19427376	pubmed	19427376	create date:2009/05/12 | first author:Sánchez-Lemus E
A prospective evaluation of the directionality of the depression-inflammation relationship.	/pubmed/19416750	Stewart JC, Rand KL, Muldoon MF, Kamarck TW.	Brain Behav Immun. 2009 Oct;23(7):936-44. Epub 2009 May 4.	Brain Behav Immun. 2009	PubMed	citation	PMID:19416750	pubmed	19416750	create date:2009/05/07 | first author:Stewart JC
Does the nature of neonatal host anti-viral immunity control adult brain function?	/pubmed/19409977	Gorczynski RM.	Brain Behav Immun. 2009 Aug;23(6):732. Epub 2009 May 3. No abstract available.	Brain Behav Immun. 2009	PubMed	citation	PMID:19409977	pubmed	19409977	create date:2009/05/05 | first author:Gorczynski RM
Does psychosocial stress predict symptomatic herpes simplex virus recurrence? A meta-analytic investigation on prospective studies.	/pubmed/19409481	Chida Y, Mao X.	Brain Behav Immun. 2009 Oct;23(7):917-25. Epub 2009 May 4. Review.	Brain Behav Immun. 2009	PubMed	citation	PMID:19409481	pubmed	19409481	create date:2009/05/05 | first author:Chida Y
Abnormalities in serum chemokine levels in euthymic patients with bipolar disorder.	/pubmed/19406226	Brietzke E, Kauer-Sant'Anna M, Teixeira AL, Kapczinski F.	Brain Behav Immun. 2009 Nov;23(8):1079-82. Epub 2009 May 4.	Brain Behav Immun. 2009	PubMed	citation	PMID:19406226	pubmed	19406226	create date:2009/05/02 | first author:Brietzke E
CCL21-induced calcium transients and proliferation in primary mouse astrocytes: CXCR3-dependent and independent responses.	/pubmed/19401230	van Weering HR, de Jong AP, de Haas AH, Biber KP, Boddeke HW.	Brain Behav Immun. 2010 Jul;24(5):768-75. Epub 2009 May 4.	Brain Behav Immun. 2010	PubMed	citation	PMID:19401230	pubmed	19401230	create date:2009/04/30 | first author:van Weering HR
Detrimental consequences of brain injury on peripheral cells.	/pubmed/19394418	Catania A, Lonati C, Sordi A, Gatti S.	Brain Behav Immun. 2009 Oct;23(7):877-84. Epub 2009 Apr 24. Review.	Brain Behav Immun. 2009	PubMed	citation	PMID:19394418	pubmed	19394418	create date:2009/04/28 | first author:Catania A
Title	URL	Description	Details	ShortDetails	Resource	Type	Identifiers	Db	EntrezUID	Properties
To assess, to control, to exclude: effects of biobehavioral factors on circulating inflammatory markers.	/pubmed/19389469	O'Connor MF, Bower JE, Cho HJ, Creswell JD, Dimitrov S, Hamby ME, Hoyt MA, Martin JL, Robles TF, Sloan EK, Thomas KS, Irwin MR.	Brain Behav Immun. 2009 Oct;23(7):887-97. Epub 2009 Apr 21.	Brain Behav Immun. 2009	PubMed	citation	PMID:19389469	pubmed	19389469	create date:2009/04/25 | first author:O'Connor MF
Neonatal infection with neurotropic influenza A virus affects working memory and expression of type III Nrg1 in adult mice.	/pubmed/19362585	Asp L, Beraki S, Kristensson K, Ogren SO, Karlsson H.	Brain Behav Immun. 2009 Aug;23(6):733-41. Epub 2009 Apr 10.	Brain Behav Immun. 2009	PubMed	citation	PMID:19362585	pubmed	19362585	create date:2009/04/14 | first author:Asp L
Differential modulation of CNS-specific effector and regulatory T cells during tolerance induction by recombinant invariant chains in vivo.	/pubmed/19362139	Lange C, Doster H, Steinbach K, Kalbacher H, Scholl M, Melms A, Bischof F.	Brain Behav Immun. 2009 Aug;23(6):861-7. Epub 2009 Apr 9.	Brain Behav Immun. 2009	PubMed	citation	PMID:19362139	pubmed	19362139	create date:2009/04/14 | first author:Lange C
Levels of circulating interleukin-1 receptor antagonist and C-reactive protein in long-term survivors of testicular cancer with chronic cancer-related fatigue.	/pubmed/19362138	Orre IJ, Murison R, Dahl AA, Ueland T, Aukrust P, Fosså SD.	Brain Behav Immun. 2009 Aug;23(6):868-74. Epub 2009 Apr 9.	Brain Behav Immun. 2009	PubMed	citation	PMID:19362138	pubmed	19362138	create date:2009/04/14 | first author:Orre IJ
Stress exacerbates neuropathic pain via glucocorticoid and NMDA receptor activation.	/pubmed/19361551	Alexander JK, DeVries AC, Kigerl KA, Dahlman JM, Popovich PG.	Brain Behav Immun. 2009 Aug;23(6):851-60. Epub 2009 Apr 8.	Brain Behav Immun. 2009	PubMed	citation	PMID:19361551	pubmed	19361551	create date:2009/04/14 | first author:Alexander JK
Restraint stress modulates virus specific adaptive immunity during acute Theiler's virus infection.	/pubmed/19348911	Steelman AJ, Dean DD, Young CR, Smith R 3rd, Prentice TW, Meagher MW, Welsh CJ.	Brain Behav Immun. 2009 Aug;23(6):830-43. Epub 2009 Apr 5.	Brain Behav Immun. 2009	PubMed	citation	PMID:19348911	pubmed	19348911	create date:2009/04/08 | first author:Steelman AJ
Functional recovery after delayed treatment of ischemic stroke with melanocortins is associated with overexpression of the activity-dependent gene Zif268.	/pubmed/19345727	Giuliani D, Ottani A, Minutoli L, Stefano VD, Galantucci M, Bitto A, Zaffe D, Altavilla D, Botticelli AR, Squadrito F, Guarini S.	Brain Behav Immun. 2009 Aug;23(6):844-50. Epub 2009 Apr 5.	Brain Behav Immun. 2009	PubMed	citation	PMID:19345727	pubmed	19345727	create date:2009/04/07 | first author:Giuliani D
Adding another level of complexity to the depression-inflammation link: what mediates the mediator?	/pubmed/19344842	Rohleder N.	Brain Behav Immun. 2009 May;23(4):411-2. No abstract available.	Brain Behav Immun. 2009	PubMed	citation	PMID:19344842	pubmed	19344842	create date:2009/04/07 | first author:Rohleder N
Blood-forming stem cells are nervous: direct and indirect regulation of immature human CD34+ cells by the nervous system.	/pubmed/19341792	Kalinkovich A, Spiegel A, Shivtiel S, Kollet O, Jordaney N, Piacibello W, Lapidot T.	Brain Behav Immun. 2009 Nov;23(8):1059-65. Epub 2009 Mar 31. Review.	Brain Behav Immun. 2009	PubMed	citation	PMID:19341792	pubmed	19341792	create date:2009/04/04 | first author:Kalinkovich A
Association of polymorphism in the human mu-opioid receptor OPRM1 gene with proinflammatory cytokine levels and health perception.	/pubmed/19341791	Matsunaga M, Isowa T, Murakami H, Kasugai K, Yoneda M, Kaneko H, Ohira H.	Brain Behav Immun. 2009 Oct;23(7):931-5. Epub 2009 Mar 31.	Brain Behav Immun. 2009	PubMed	citation	PMID:19341791	pubmed	19341791	create date:2009/04/04 | first author:Matsunaga M
Ala42S100A8 ameliorates psychological-stress impaired cutaneous wound healing.	/pubmed/19336252	Sroussi HY, Williams RL, Zhang QL, Villines D, Marucha PT.	Brain Behav Immun. 2009 Aug;23(6):755-9. Epub 2009 Mar 29.	Brain Behav Immun. 2009	PubMed	citation	PMID:19336252	pubmed	19336252	create date:2009/04/02 | first author:Sroussi HY
Lipopolysaccharide challenge-induced suppression of Fos in hypothalamic orexin neurons: their potential role in sickness behavior.	/pubmed/19328847	Gaykema RP, Goehler LE.	Brain Behav Immun. 2009 Oct;23(7):926-30. Epub 2009 Mar 27.	Brain Behav Immun. 2009	PubMed	citation	PMID:19328847	pubmed	19328847	create date:2009/03/31 | first author:Gaykema RP
Mobilization of gammadelta T lymphocytes in response to psychological stress, exercise, and beta-agonist infusion.	/pubmed/19318122	Anane LH, Edwards KM, Burns VE, Drayson MT, Riddell NE, van Zanten JJ, Wallace GR, Mills PJ, Bosch JA.	Brain Behav Immun. 2009 Aug;23(6):823-9. Epub 2009 Mar 24.	Brain Behav Immun. 2009	PubMed	citation	PMID:19318122	pubmed	19318122	create date:2009/03/26 | first author:Anane LH
Daily family assistance and inflammation among adolescents from Latin American and European backgrounds.	/pubmed/19275931	Fuligni AJ, Telzer EH, Bower J, Irwin MR, Kiang L, Cole SW.	Brain Behav Immun. 2009 Aug;23(6):803-9. Epub 2009 Mar 9.	Brain Behav Immun. 2009	PubMed	citation	PMID:19275931	pubmed	19275931	create date:2009/03/12 | first author:Fuligni AJ
Memory impairment induced by IL-1beta is reversed by alpha-MSH through central melanocortin-4 receptors.	/pubmed/19275930	Gonzalez PV, Schiöth HB, Lasaga M, Scimonelli TN.	Brain Behav Immun. 2009 Aug;23(6):817-22. Epub 2009 Mar 9.	Brain Behav Immun. 2009	PubMed	citation	PMID:19275930	pubmed	19275930	create date:2009/03/12 | first author:Gonzalez PV
Dispositional optimism and stress-induced changes in immunity and negative mood.	/pubmed/19272441	Brydon L, Walker C, Wawrzyniak AJ, Chart H, Steptoe A.	Brain Behav Immun. 2009 Aug;23(6):810-6. Epub 2009 Mar 9.	Brain Behav Immun. 2009	PubMed	citation	PMID:19272441	pubmed	19272441	create date:2009/03/11 | first author:Brydon L
Sex and gender in psychoneuroimmunology research: past, present and future.	/pubmed/19272440	Darnall BD, Suarez EC.	Brain Behav Immun. 2009 Jul;23(5):595-604. Epub 2009 Mar 9. Review.	Brain Behav Immun. 2009	PubMed	citation	PMID:19272440	pubmed	19272440	create date:2009/03/11 | first author:Darnall BD
Cognitive deficits in interleukin-10-deficient mice after peripheral injection of lipopolysaccharide.	/pubmed/19272439	Richwine AF, Sparkman NL, Dilger RN, Buchanan JB, Johnson RW.	Brain Behav Immun. 2009 Aug;23(6):794-802. Epub 2009 Mar 9.	Brain Behav Immun. 2009	PubMed	citation	PMID:19272439	pubmed	19272439	create date:2009/03/11 | first author:Richwine AF
Allergic rhinitis induces anxiety-like behavior and altered social interaction in rodents.	/pubmed/19268702	Tonelli LH, Katz M, Kovacsics CE, Gould TD, Joppy B, Hoshino A, Hoffman G, Komarow H, Postolache TT.	Brain Behav Immun. 2009 Aug;23(6):784-93. Epub 2009 Mar 5.	Brain Behav Immun. 2009	PubMed	citation	PMID:19268702	pubmed	19268702	create date:2009/03/10 | first author:Tonelli LH
Immune cells of the human peripheral taste system: dominant dendritic cells and CD4 T cells.	/pubmed/19268521	Feng P, Yee KK, Rawson NE, Feldman LM, Feldman RS, Breslin PA.	Brain Behav Immun. 2009 Aug;23(6):760-6. Epub 2009 Mar 4.	Brain Behav Immun. 2009	PubMed	citation	PMID:19268521	pubmed	19268521	create date:2009/03/10 | first author:Feng P
Bioactive components of tea: cancer, inflammation and behavior.	/pubmed/19258034	de Mejia EG, Ramirez-Mares MV, Puangpraphant S.	Brain Behav Immun. 2009 Aug;23(6):721-31. Epub 2009 Mar 1. Review.	Brain Behav Immun. 2009	PubMed	citation	PMID:19258034	pubmed	19258034	create date:2009/03/05 | first author:de Mejia EG
Depressive symptoms are associated with elevated serum proinflammatory cytokines among pregnant women.	/pubmed/19258033	Christian LM, Franco A, Glaser R, Iams JD.	Brain Behav Immun. 2009 Aug;23(6):750-4. Epub 2009 Mar 1.	Brain Behav Immun. 2009	PubMed	citation	PMID:19258033	pubmed	19258033	create date:2009/03/05 | first author:Christian LM
IL-1/IL-1ra balance in the brain revisited - evidence from transgenic mouse models.	/pubmed/19258032	Spulber S, Bartfai T, Schultzberg M.	Brain Behav Immun. 2009 Jul;23(5):573-9. Epub 2009 Mar 1. Review.	Brain Behav Immun. 2009	PubMed	citation	PMID:19258032	pubmed	19258032	create date:2009/03/05 | first author:Spulber S
Neonatal exposure to estradiol induces resistance to helminth infection and changes in the expression of sex steroid hormone receptors in the brain and spleen in adult mice of both sexes.	/pubmed/19258031	Guzmán C, Camacho-Arroyo I, De León-Nava MA, Morales-Montor J.	Brain Behav Immun. 2009 Jul;23(5):709-15. Epub 2009 Mar 1.	Brain Behav Immun. 2009	PubMed	citation	PMID:19258031	pubmed	19258031	create date:2009/03/05 | first author:Guzmán C
Re-exposure to endotoxin induces differential cytokine gene expression in the rat hypothalamus and spleen.	/pubmed/19254758	del Rey A, Randolf A, Wildmann J, Besedovsky HO, Jessop DS.	Brain Behav Immun. 2009 Aug;23(6):776-83. Epub 2009 Feb 28.	Brain Behav Immun. 2009	PubMed	citation	PMID:19254758	pubmed	19254758	create date:2009/03/04 | first author:del Rey A
Immune perturbations in patients along the perioperative period: alterations in cell surface markers and leukocyte subtypes before and after surgery.	/pubmed/19254757	Bartal I, Melamed R, Greenfeld K, Atzil S, Glasner A, Domankevich V, Naor R, Beilin B, Yardeni IZ, Ben-Eliyahu S.	Brain Behav Immun. 2010 Mar;24(3):376-86. Epub 2009 Feb 28.	Brain Behav Immun. 2010	PubMed	citation	PMID:19254757	pubmed	19254757	create date:2009/03/04 | first author:Bartal I
Acute exercise mobilises CD8+ T lymphocytes exhibiting an effector-memory phenotype.	/pubmed/19254756	Campbell JP, Riddell NE, Burns VE, Turner M, van Zanten JJ, Drayson MT, Bosch JA.	Brain Behav Immun. 2009 Aug;23(6):767-75. Epub 2009 Feb 28.	Brain Behav Immun. 2009	PubMed	citation	PMID:19254756	pubmed	19254756	create date:2009/03/04 | first author:Campbell JP
Chronic fatigue syndrome and the immune system: findings in search of meanings"."	/pubmed/19251161	Pariante CM.	Brain Behav Immun. 2009 Mar;23(3):325-6. No abstract available.	Brain Behav Immun. 2009	PubMed	citation	PMID:19251161	pubmed	19251161	create date:2009/03/03 | first author:Pariante CM
Introduction to the Special Issue of Brain, Behavior, and Immunity: Gender, Ethnicity and Immunity: the new frontier.	/pubmed/19249345	Suarez EC.	Brain Behav Immun. 2009 Jul;23(5):593-4. Epub 2009 Feb 26. No abstract available.	Brain Behav Immun. 2009	PubMed	citation	PMID:19249345	pubmed	19249345	create date:2009/03/03 | first author:Suarez EC
Antinociception by neutrophil-derived opioid peptides in noninflamed tissue--role of hypertonicity and the perineurium.	/pubmed/19233260	Rittner HL, Hackel D, Yamdeu RS, Mousa SA, Stein C, Schäfer M, Brack A.	Brain Behav Immun. 2009 May;23(4):548-57. Epub 2009 Feb 20.	Brain Behav Immun. 2009	PubMed	citation	PMID:19233260	pubmed	19233260	create date:2009/02/24 | first author:Rittner HL
Cohabitation with a B16F10 melanoma-bearer cage mate influences behavior and dendritic cell phenotype in mice.	/pubmed/19233259	Tomiyoshi MY, Sakai M, Baleeiro RB, Stankevicius D, Massoco CO, Palermo-Neto J, Barbuto JA.	Brain Behav Immun. 2009 May;23(4):558-67. Epub 2009 Feb 20.	Brain Behav Immun. 2009	PubMed	citation	PMID:19233259	pubmed	19233259	create date:2009/02/24 | first author:Tomiyoshi MY
Lactation modifies stress-induced immune changes in laboratory rats.	/pubmed/19232537	Jaedicke KM, Fuhrmann MD, Stefanski V.	Brain Behav Immun. 2009 Jul;23(5):700-8. Epub 2009 Feb 20.	Brain Behav Immun. 2009	PubMed	citation	PMID:19232537	pubmed	19232537	create date:2009/02/24 | first author:Jaedicke KM
Psychologically adverse work conditions are associated with CD8+ T cell differentiation indicative of immunesenescence.	/pubmed/19217939	Bosch JA, Fischer JE, Fischer JC.	Brain Behav Immun. 2009 May;23(4):527-34. Epub 2009 Feb 13.	Brain Behav Immun. 2009	PubMed	citation	PMID:19217939	pubmed	19217939	create date:2009/02/17 | first author:Bosch JA
Psychological stress suppresses innate IFN-gamma production via glucocorticoid receptor activation: reversal by the anxiolytic chlordiazepoxide.	/pubmed/19217938	Curtin NM, Boyle NT, Mills KH, Connor TJ.	Brain Behav Immun. 2009 May;23(4):535-47. Epub 2009 Feb 13.	Brain Behav Immun. 2009	PubMed	citation	PMID:19217938	pubmed	19217938	create date:2009/02/17 | first author:Curtin NM
Fetal origins of mental health: evidence and mechanisms.	/pubmed/19217937	Schlotz W, Phillips DI.	Brain Behav Immun. 2009 Oct;23(7):905-16. Epub 2009 Feb 13. Review.	Brain Behav Immun. 2009	PubMed	citation	PMID:19217937	pubmed	19217937	create date:2009/02/17 | first author:Schlotz W
Circulating levels of soluble intercellular adhesion molecule-1 (sICAM-1) independently predict depressive symptom severity after 12 months in heart failure patients.	/pubmed/19217936	Wirtz PH, Redwine LS, Linke S, Hong S, Rutledge T, Greenberg BH, Mills PJ.	Brain Behav Immun. 2010 Mar;24(3):366-9. Epub 2009 Feb 13.	Brain Behav Immun. 2010	PubMed	citation	PMID:19217936	pubmed	19217936	create date:2009/02/17 | first author:Wirtz PH
Chronic discrimination predicts higher circulating levels of E-selectin in a national sample: the MIDUS study.	/pubmed/19171188	Friedman EM, Williams DR, Singer BH, Ryff CD.	Brain Behav Immun. 2009 Jul;23(5):684-92. Epub 2009 Jan 11.	Brain Behav Immun. 2009	PubMed	citation	PMID:19171188	pubmed	19171188	create date:2009/01/28 | first author:Friedman EM
Interferon-alpha inhibits glucocorticoid receptor-mediated gene transcription via STAT5 activation in mouse HT22 cells.	/pubmed/19167480	Hu F, Pace TW, Miller AH.	Brain Behav Immun. 2009 May;23(4):455-63. Epub 2009 Jan 8.	Brain Behav Immun. 2009	PubMed	citation	PMID:19167480	pubmed	19167480	create date:2009/01/27 | first author:Hu F
Gender differences in delayed-type hypersensitivity response: effects of stress and coping in first-year law students.	/pubmed/19162169	Flynn SM, Schipper LJ, Roach AR, Segerstrom SC.	Brain Behav Immun. 2009 Jul;23(5):672-6. Epub 2009 Jan 4.	Brain Behav Immun. 2009	PubMed	citation	PMID:19162169	pubmed	19162169	create date:2009/01/24 | first author:Flynn SM
Gender, race/ethnicity, personality, and interleukin-6 in urban primary care patients.	/pubmed/19162168	Chapman BP, Khan A, Harper M, Stockman D, Fiscella K, Walton J, Duberstein P, Talbot N, Lyness JM, Moynihan J.	Brain Behav Immun. 2009 Jul;23(5):636-42. Epub 2008 Dec 31.	Brain Behav Immun. 2009	PubMed	citation	PMID:19162168	pubmed	19162168	create date:2009/01/24 | first author:Chapman BP
Psychological stress increases expression of IL-10 and its homolog IL-19 via beta-adrenoceptor activation: reversal by the anxiolytic chlordiazepoxide.	/pubmed/19159673	Curtin NM, Mills KH, Connor TJ.	Brain Behav Immun. 2009 Mar;23(3):371-9. Epub 2009 Jan 3.	Brain Behav Immun. 2009	PubMed	citation	PMID:19159673	pubmed	19159673	create date:2009/01/23 | first author:Curtin NM
Central inhibition of interleukin-1beta ameliorates sickness behavior in aged mice.	/pubmed/19152833	Abraham J, Johnson RW.	Brain Behav Immun. 2009 Mar;23(3):396-401. Epub 2008 Dec 31.	Brain Behav Immun. 2009	PubMed	citation	PMID:19152833	pubmed	19152833	create date:2009/01/21 | first author:Abraham J
Maternal mood scores in mid-pregnancy are related to aspects of neonatal immune function.	/pubmed/19150495	Mattes E, McCarthy S, Gong G, van Eekelen JA, Dunstan J, Foster J, Prescott SL.	Brain Behav Immun. 2009 Mar;23(3):380-8. Epub 2008 Dec 24.	Brain Behav Immun. 2009	PubMed	citation	PMID:19150495	pubmed	19150495	create date:2009/01/20 | first author:Mattes E
Socioeconomic and psychosocial gradients in cardiovascular pathogen burden and immune response: the multi-ethnic study of atherosclerosis.	/pubmed/19150399	Aiello AE, Diez-Roux A, Noone AM, Ranjit N, Cushman M, Tsai MY, Szklo M.	Brain Behav Immun. 2009 Jul;23(5):663-71. Epub 2008 Dec 25.	Brain Behav Immun. 2009	PubMed	citation	PMID:19150399	pubmed	19150399	create date:2009/01/20 | first author:Aiello AE
Salivary cortisol among American Indians with and without posttraumatic stress disorder (PTSD): gender and alcohol influences.	/pubmed/19146946	Laudenslager ML, Noonan C, Jacobsen C, Goldberg J, Buchwald D, Bremner JD, Vaccarino V, Manson SM.	Brain Behav Immun. 2009 Jul;23(5):658-62. Epub 2008 Dec 25.	Brain Behav Immun. 2009	PubMed	citation	PMID:19146946	pubmed	19146946	create date:2009/01/17 | first author:Laudenslager ML
Increased IgG4 levels in children with autism disorder.	/pubmed/19136055	Enstrom A, Krakowiak P, Onore C, Pessah IN, Hertz-Picciotto I, Hansen RL, Van de Water JA, Ashwood P.	Brain Behav Immun. 2009 Mar;23(3):389-95. Epub 2008 Dec 25.	Brain Behav Immun. 2009	PubMed	citation	PMID:19136055	pubmed	19136055	create date:2009/01/13 | first author:Enstrom A
Sex differences in the relationship between obesity, C-reactive protein, physical activity, depression, sleep quality and fatigue in older adults.	/pubmed/19133324	Valentine RJ, McAuley E, Vieira VJ, Baynard T, Hu L, Evans EM, Woods JA.	Brain Behav Immun. 2009 Jul;23(5):643-8. Epub 2008 Dec 24.	Brain Behav Immun. 2009	PubMed	citation	PMID:19133324	pubmed	19133324	create date:2009/01/10 | first author:Valentine RJ
Gonadectomy of male BALB/c mice increases Tim-3(+) alternatively activated M2 macrophages, Tim-3(+) T cells, Th2 cells and Treg in the heart during acute coxsackievirus-induced myocarditis.	/pubmed/19126426	Frisancho-Kiss S, Coronado MJ, Frisancho JA, Lau VM, Rose NR, Klein SL, Fairweather D.	Brain Behav Immun. 2009 Jul;23(5):649-57. Epub 2008 Dec 16.	Brain Behav Immun. 2009	PubMed	citation	PMID:19126426	pubmed	19126426	create date:2009/01/08 | first author:Frisancho-Kiss S
Sex hormones and mucosal wound healing.	/pubmed/19111925	Engeland CG, Sabzehei B, Marucha PT.	Brain Behav Immun. 2009 Jul;23(5):629-35. Epub 2008 Dec 11.	Brain Behav Immun. 2009	PubMed	citation	PMID:19111925	pubmed	19111925	create date:2008/12/30 | first author:Engeland CG
Retrograde and anterograde transport of HIV protein gp120 in the nervous system.	/pubmed/19111924	Ahmed F, MacArthur L, De Bernardi MA, Mocchetti I.	Brain Behav Immun. 2009 Mar;23(3):355-64. Epub 2008 Dec 11.	Brain Behav Immun. 2009	PubMed	citation	PMID:19111924	pubmed	19111924	create date:2008/12/30 | first author:Ahmed F
Title	URL	Description	Details	ShortDetails	Resource	Type	Identifiers	Db	EntrezUID	Properties
Association of peripheral inflammatory markers with chronic fatigue in a population-based sample.	/pubmed/19111923	Raison CL, Lin JM, Reeves WC.	Brain Behav Immun. 2009 Mar;23(3):327-37. Epub 2008 Dec 11.	Brain Behav Immun. 2009	PubMed	citation	PMID:19111923	pubmed	19111923	create date:2008/12/30 | first author:Raison CL
Pessimism correlates with leukocyte telomere shortness and elevated interleukin-6 in post-menopausal women.	/pubmed/19111922	O'Donovan A, Lin J, Dhabhar FS, Wolkowitz O, Tillie JM, Blackburn E, Epel E.	Brain Behav Immun. 2009 May;23(4):446-9. Epub 2008 Dec 11.	Brain Behav Immun. 2009	PubMed	citation	PMID:19111922	pubmed	19111922	create date:2008/12/30 | first author:O'Donovan A
Degranulated mast cells in the skin of adults with self-injurious behavior and neurodevelopmental disorders.	/pubmed/19084591	Symons FJ, Wendelschafer-Crabb G, Kennedy W, Heeth W, Bodfish JW.	Brain Behav Immun. 2009 Mar;23(3):365-70. Epub 2008 Nov 27.	Brain Behav Immun. 2009	PubMed	citation	PMID:19084591	pubmed	19084591	create date:2008/12/17 | first author:Symons FJ
Gender differences in stimulated cytokine production following acute psychological stress.	/pubmed/19070658	Prather AA, Carroll JE, Fury JM, McDade KK, Ross D, Marsland AL.	Brain Behav Immun. 2009 Jul;23(5):622-8. Epub 2008 Dec 6.	Brain Behav Immun. 2009	PubMed	citation	PMID:19070658	pubmed	19070658	create date:2008/12/17 | first author:Prather AA
Ob or not ob? Is leptin involved in hypoxia-induced social withdrawal?	/pubmed/19041392	Dawe K.	Brain Behav Immun. 2009 Feb;23(2):167-8. Epub 2008 Nov 11. No abstract available.	Brain Behav Immun. 2009	PubMed	citation	PMID:19041392	pubmed	19041392	create date:2008/12/02 | first author:Dawe K
Neonatal testosterone imprinting affects thymus development and leads to phenotypic rejuvenation and masculinization of the peripheral blood T-cell compartment in adult female rats.	/pubmed/19028560	Leposavić G, Perisić M, Kosec D, Arsenović-Ranin N, Radojević K, Stojić-Vukanić Z, Pilipović I.	Brain Behav Immun. 2009 Feb;23(2):294-304. Epub 2008 Nov 11.	Brain Behav Immun. 2009	PubMed	citation	PMID:19028560	pubmed	19028560	create date:2008/11/26 | first author:Leposavić G
Disturbed sleep is associated with increased C-reactive protein in young women.	/pubmed/19007876	Okun ML, Coussons-Read M, Hall M.	Brain Behav Immun. 2009 Mar;23(3):351-4. Epub 2008 Oct 26.	Brain Behav Immun. 2009	PubMed	citation	PMID:19007876	pubmed	19007876	create date:2008/11/15 | first author:Okun ML
Three questions about leptin and immunity.	/pubmed/18996468	Fantuzzi G.	Brain Behav Immun. 2009 May;23(4):405-10. Epub 2008 Oct 25. Review.	Brain Behav Immun. 2009	PubMed	citation	PMID:18996468	pubmed	18996468	create date:2008/11/11 | first author:Fantuzzi G
Norepinephrine upregulates VEGF, IL-8, and IL-6 expression in human melanoma tumor cell lines: implications for stress-related enhancement of tumor progression.	/pubmed/18996182	Yang EV, Kim SJ, Donovan EL, Chen M, Gross AC, Webster Marketon JI, Barsky SH, Glaser R.	Brain Behav Immun. 2009 Feb;23(2):267-75. Epub 2008 Oct 21.	Brain Behav Immun. 2009	PubMed	citation	PMID:18996182	pubmed	18996182	create date:2008/11/11 | first author:Yang EV
T-cell phenotypic and functional changes associated with social subordination and gene polymorphisms in the serotonin reuptake transporter in female rhesus monkeys.	/pubmed/18992804	Paiardini M, Hoffman J, Cervasi B, Ortiz AM, Stroud F, Silvestri G, Wilson ME.	Brain Behav Immun. 2009 Feb;23(2):286-93. Epub 2008 Nov 1.	Brain Behav Immun. 2009	PubMed	citation	PMID:18992804	pubmed	18992804	create date:2008/11/11 | first author:Paiardini M
Differences in the injury/sprouting response of splenic noradrenergic nerves in Lewis rats with adjuvant-induced arthritis compared with rats treated with 6-hydroxydopamine.	/pubmed/18984038	Lorton D, Lubahn C, Sweeney S, Major A, Lindquist CA, Schaller J, Washington C, Bellinger DL.	Brain Behav Immun. 2009 Feb;23(2):276-85. Epub 2008 Oct 18.	Brain Behav Immun. 2009	PubMed	citation	PMID:18984038	pubmed	18984038	create date:2008/11/06 | first author:Lorton D
Cloning of opioid receptors in common carp (Cyprinus carpio L.) and their involvement in regulation of stress and immune response.	/pubmed/18977430	Chadzinska M, Hermsen T, Savelkoul HF, Verburg-van Kemenade BM.	Brain Behav Immun. 2009 Feb;23(2):257-66. Epub 2008 Oct 17.	Brain Behav Immun. 2009	PubMed	citation	PMID:18977430	pubmed	18977430	create date:2008/11/04 | first author:Chadzinska M
GRK6, a gatekeeper of visceral hyperalgesia.	/pubmed/18977289	Murga C, Mayor F Jr.	Brain Behav Immun. 2009 Jan;23(1):16-7. Epub 2008 Oct 17. No abstract available.	Brain Behav Immun. 2009	PubMed	citation	PMID:18977289	pubmed	18977289	create date:2008/11/04 | first author:Murga C
Stress-induced changes in the expression of monocytic beta2-integrins: the impact of arousal of negative affect and adrenergic responses to the Anger Recall Interview.	/pubmed/18955128	Greeson JM, Lewis JG, Achanzar K, Zimmerman E, Young KH, Suarez EC.	Brain Behav Immun. 2009 Feb;23(2):251-6. Epub 2008 Oct 8.	Brain Behav Immun. 2009	PubMed	citation	PMID:18955128	pubmed	18955128	create date:2008/10/29 | first author:Greeson JM
Attachment avoidance predicts inflammatory responses to marital conflict.	/pubmed/18952163	Gouin JP, Glaser R, Loving TJ, Malarkey WB, Stowell J, Houts C, Kiecolt-Glaser JK.	Brain Behav Immun. 2009 Oct;23(7):898-904. Epub 2008 Oct 10.	Brain Behav Immun. 2009	PubMed	citation	PMID:18952163	pubmed	18952163	create date:2008/10/28 | first author:Gouin JP
Metastatic-promoting effects of LPS: sexual dimorphism and mediation by catecholamines and prostaglandins.	/pubmed/18951972	Naor R, Domankevich V, Shemer S, Sominsky L, Rosenne E, Levi B, Ben-Eliyahu S.	Brain Behav Immun. 2009 Jul;23(5):611-21. Epub 2008 Oct 8.	Brain Behav Immun. 2009	PubMed	citation	PMID:18951972	pubmed	18951972	create date:2008/10/28 | first author:Naor R
Reduction of opioid withdrawal and potentiation of acute opioid analgesia by systemic AV411 (ibudilast).	/pubmed/18938237	Hutchinson MR, Lewis SS, Coats BD, Skyba DA, Crysdale NY, Berkelhammer DL, Brzeski A, Northcutt A, Vietz CM, Judd CM, Maier SF, Watkins LR, Johnson KW.	Brain Behav Immun. 2009 Feb;23(2):240-50. Epub 2008 Oct 4.	Brain Behav Immun. 2009	PubMed	citation	PMID:18938237	pubmed	18938237	create date:2008/10/22 | first author:Hutchinson MR
Toll-like receptor expression on classic and pro-inflammatory blood monocytes after acute exercise in humans.	/pubmed/18930806	Simpson RJ, McFarlin BK, McSporran C, Spielmann G, ó Hartaigh B, Guy K.	Brain Behav Immun. 2009 Feb;23(2):232-9. Epub 2008 Oct 4.	Brain Behav Immun. 2009	PubMed	citation	PMID:18930806	pubmed	18930806	create date:2008/10/22 | first author:Simpson RJ
Effects of gender and dementia severity on Alzheimer's disease caregivers' sleep and biomarkers of coagulation and inflammation.	/pubmed/18930805	Mills PJ, Ancoli-Israel S, von Känel R, Mausbach BT, Aschbacher K, Patterson TL, Ziegler MG, Dimsdale JE, Grant I.	Brain Behav Immun. 2009 Jul;23(5):605-10. Epub 2008 Oct 4.	Brain Behav Immun. 2009	PubMed	citation	PMID:18930805	pubmed	18930805	create date:2008/10/22 | first author:Mills PJ
Behavioral recovery from acute hypoxia is reliant on leptin.	/pubmed/18854211	Sherry CL, Kramer JM, York JM, Freund GG.	Brain Behav Immun. 2009 Feb;23(2):169-75. Epub 2008 Sep 27.	Brain Behav Immun. 2009	PubMed	citation	PMID:18854211	pubmed	18854211	create date:2008/10/16 | first author:Sherry CL
Repeated social defeat activates dendritic cells and enhances Toll-like receptor dependent cytokine secretion.	/pubmed/18848983	Powell ND, Bailey MT, Mays JW, Stiner-Jones LM, Hanke ML, Padgett DA, Sheridan JF.	Brain Behav Immun. 2009 Feb;23(2):225-31. Epub 2008 Sep 26.	Brain Behav Immun. 2009	PubMed	citation	PMID:18848983	pubmed	18848983	create date:2008/10/14 | first author:Powell ND
CTLA-4 single-nucleotide polymorphisms in a Caucasian population with schizophrenia.	/pubmed/18848621	Jones AL, Holliday EG, Mowry BJ, McLean DE, McGrath JJ, Pender MP, Greer JM.	Brain Behav Immun. 2009 Mar;23(3):347-50. Epub 2008 Sep 26.	Brain Behav Immun. 2009	PubMed	citation	PMID:18848621	pubmed	18848621	create date:2008/10/14 | first author:Jones AL
Determinants of the NF-kappaB response to acute psychosocial stress in humans.	/pubmed/18848620	Wolf JM, Rohleder N, Bierhaus A, Nawroth PP, Kirschbaum C.	Brain Behav Immun. 2009 Aug;23(6):742-9. Epub 2008 Sep 26.	Brain Behav Immun. 2009	PubMed	citation	PMID:18848620	pubmed	18848620	create date:2008/10/14 | first author:Wolf JM
Synergistic effects of psychological and immune stressors on inflammatory cytokine and sickness responses in humans.	/pubmed/18835437	Brydon L, Walker C, Wawrzyniak A, Whitehead D, Okamura H, Yajima J, Tsuda A, Steptoe A.	Brain Behav Immun. 2009 Feb;23(2):217-24. Epub 2008 Sep 20.	Brain Behav Immun. 2009	PubMed	citation	PMID:18835437	pubmed	18835437	create date:2008/10/07 | first author:Brydon L
Lipopolysaccharide dose dependently impairs rapid toxin (LiCl)-induced gustatory conditioning: a taste reactivity examination of the conditioned taste aversion.	/pubmed/18835436	Cross-Mellor SK, Foley KA, Parker LA, Ossenkopp KP.	Brain Behav Immun. 2009 Feb;23(2):204-16. Epub 2008 Sep 20.	Brain Behav Immun. 2009	PubMed	citation	PMID:18835436	pubmed	18835436	create date:2008/10/07 | first author:Cross-Mellor SK
Anti-inflammatory cytokine gene therapy decreases sensory and motor dysfunction in experimental Multiple Sclerosis: MOG-EAE behavioral and anatomical symptom treatment with cytokine gene therapy.	/pubmed/18835435	Sloane E, Ledeboer A, Seibert W, Coats B, van Strien M, Maier SF, Johnson KW, Chavez R, Watkins LR, Leinwand L, Milligan ED, Van Dam AM.	Brain Behav Immun. 2009 Jan;23(1):92-100. Epub 2008 Sep 20.	Brain Behav Immun. 2009	PubMed	citation	PMID:18835435	pubmed	18835435	create date:2008/10/07 | first author:Sloane E
Cognitive behavioral stress management effects on psychosocial and physiological adaptation in women undergoing treatment for breast cancer.	/pubmed/18835434	Antoni MH, Lechner S, Diaz A, Vargas S, Holley H, Phillips K, McGregor B, Carver CS, Blomberg B.	Brain Behav Immun. 2009 Jul;23(5):580-91. Epub 2008 Sep 20.	Brain Behav Immun. 2009	PubMed	citation	PMID:18835434	pubmed	18835434	create date:2008/10/07 | first author:Antoni MH
Trace amounts of copper exacerbate beta amyloid-induced neurotoxicity in the cholesterol-fed mice through TNF-mediated inflammatory pathway.	/pubmed/18835350	Lu J, Wu DM, Zheng YL, Sun DX, Hu B, Shan Q, Zhang ZF, Fan SH.	Brain Behav Immun. 2009 Feb;23(2):193-203. Epub 2008 Sep 19.	Brain Behav Immun. 2009	PubMed	citation	PMID:18835350	pubmed	18835350	create date:2008/10/07 | first author:Lu J
Cautionary insights on knockout mouse studies: the gene or not the gene?	/pubmed/18822367	Eisener-Dorman AF, Lawrence DA, Bolivar VJ.	Brain Behav Immun. 2009 Mar;23(3):318-24. Epub 2008 Sep 12. Review.	Brain Behav Immun. 2009	PubMed	citation	PMID:18822367	pubmed	18822367	create date:2008/09/30 | first author:Eisener-Dorman AF
Peripheral lipopolysaccharide (LPS) challenge promotes microglial hyperactivity in aged mice that is associated with exaggerated induction of both pro-inflammatory IL-1beta and anti-inflammatory IL-10 cytokines.	/pubmed/18814846	Henry CJ, Huang Y, Wynne AM, Godbout JP.	Brain Behav Immun. 2009 Mar;23(3):309-17. Epub 2008 Sep 12.	Brain Behav Immun. 2009	PubMed	citation	PMID:18814846	pubmed	18814846	create date:2008/09/26 | first author:Henry CJ
Psychobiological responses to social threat: evolution of a psychological model in psychoneuroimmunology.	/pubmed/18809488	Kemeny ME.	Brain Behav Immun. 2009 Jan;23(1):1-9. Epub 2008 Sep 10. Review.	Brain Behav Immun. 2009	PubMed	citation	PMID:18809488	pubmed	18809488	create date:2008/09/24 | first author:Kemeny ME
Beta2-microglobulin abnormalities in antipsychotic-naïve schizophrenia: evidence for immune pathogenesis.	/pubmed/18801425	Chittiprol S, Venkatasubramanian G, Neelakantachar N, Allha N, Shetty KT, Gangadhar BN.	Brain Behav Immun. 2009 Feb;23(2):189-92. Epub 2008 Sep 3.	Brain Behav Immun. 2009	PubMed	citation	PMID:18801425	pubmed	18801425	create date:2008/09/20 | first author:Chittiprol S
Bone-marrow derived progenitor cells are associated with psychosocial determinants of health after controlling for classical biological and behavioral cardiovascular risk factors.	/pubmed/18799132	Fischer JC, Kudielka BM, von Känel R, Siegrist J, Thayer JF, Fischer JE.	Brain Behav Immun. 2009 May;23(4):419-26. Epub 2008 Aug 31.	Brain Behav Immun. 2009	PubMed	citation	PMID:18799132	pubmed	18799132	create date:2008/09/19 | first author:Fischer JC
Norman Cousins Lecture. Mechanisms of cytokine-induced behavioral changes: psychoneuroimmunology at the translational interface.	/pubmed/18793712	Miller AH.	Brain Behav Immun. 2009 Feb;23(2):149-58. Epub 2008 Sep 3.	Brain Behav Immun. 2009	PubMed	citation	PMID:18793712	pubmed	18793712	create date:2008/09/17 | first author:Miller AH
Spinal cord histopathological alterations in a patient with longstanding complex regional pain syndrome.	/pubmed/18786633	Del Valle L, Schwartzman RJ, Alexander G.	Brain Behav Immun. 2009 Jan;23(1):85-91. Epub 2008 Aug 26.	Brain Behav Immun. 2009	PubMed	citation	PMID:18786633	pubmed	18786633	create date:2008/09/13 | first author:Del Valle L
Psychological intervention and health outcomes among women treated for breast cancer: a review of stress pathways and biological mediators.	/pubmed/18778768	McGregor BA, Antoni MH.	Brain Behav Immun. 2009 Feb;23(2):159-66. Epub 2008 Aug 22. Review.	Brain Behav Immun. 2009	PubMed	citation	PMID:18778768	pubmed	18778768	create date:2008/09/10 | first author:McGregor BA
Flow cytometric analysis of T cell subsets in paired samples of cerebrospinal fluid and peripheral blood from patients with neurological and psychiatric disorders.	/pubmed/18771722	Maxeiner HG, Rojewski MT, Schmitt A, Tumani H, Bechter K, Schmitt M.	Brain Behav Immun. 2009 Jan;23(1):134-42. Epub 2008 Aug 20.	Brain Behav Immun. 2009	PubMed	citation	PMID:18771722	pubmed	18771722	create date:2008/09/06 | first author:Maxeiner HG
Altered gene expression and function of peripheral blood natural killer cells in children with autism.	/pubmed/18762240	Enstrom AM, Lit L, Onore CE, Gregg JP, Hansen RL, Pessah IN, Hertz-Picciotto I, Van de Water JA, Sharp FR, Ashwood P.	Brain Behav Immun. 2009 Jan;23(1):124-33. Epub 2008 Aug 14.	Brain Behav Immun. 2009	PubMed	citation	PMID:18762240	pubmed	18762240	create date:2008/09/03 | first author:Enstrom AM
Acute stress-induced colonic tissue HSP70 expression requires commensal bacterial components and intrinsic glucocorticoid.	/pubmed/18760344	Matsuo K, Zhang X, Ono Y, Nagatomi R.	Brain Behav Immun. 2009 Jan;23(1):108-15. Epub 2008 Sep 11.	Brain Behav Immun. 2009	PubMed	citation	PMID:18760344	pubmed	18760344	create date:2008/09/02 | first author:Matsuo K
Activation of the maternal immune system alters cerebellar development in the offspring.	/pubmed/18755264	Shi L, Smith SE, Malkova N, Tse D, Su Y, Patterson PH.	Brain Behav Immun. 2009 Jan;23(1):116-23. Epub 2008 Aug 9.	Brain Behav Immun. 2009	PubMed	citation	PMID:18755264	pubmed	18755264	create date:2008/08/30 | first author:Shi L
Lipopolysaccharide produces dose-dependent reductions of the acoustic startle response without impairing prepulse inhibition in male rats.	/pubmed/18722521	Lockey AJ, Kavaliers M, Ossenkopp KP.	Brain Behav Immun. 2009 Jan;23(1):101-7. Epub 2008 Aug 3.	Brain Behav Immun. 2009	PubMed	citation	PMID:18722521	pubmed	18722521	create date:2008/08/30 | first author:Lockey AJ
Don't stress out your immune system - just relax.	/pubmed/18708135	Connor TJ.	Brain Behav Immun. 2008 Nov;22(8):1128-9. Epub 2008 Jul 31. No abstract available.	Brain Behav Immun. 2008	PubMed	citation	PMID:18708135	pubmed	18708135	create date:2008/08/19 | first author:Connor TJ
Minocycline suppresses morphine-induced respiratory depression, suppresses morphine-induced reward, and enhances systemic morphine-induced analgesia.	/pubmed/18706994	Hutchinson MR, Northcutt AL, Chao LW, Kearney JJ, Zhang Y, Berkelhammer DL, Loram LC, Rozeske RR, Bland ST, Maier SF, Gleeson TT, Watkins LR.	Brain Behav Immun. 2008 Nov;22(8):1248-56. Epub 2008 Jul 31.	Brain Behav Immun. 2008	PubMed	citation	PMID:18706994	pubmed	18706994	create date:2008/08/19 | first author:Hutchinson MR
Detection of autoantibodies to neural cells of the cerebellum in the plasma of subjects with autism spectrum disorders.	/pubmed/18706993	Wills S, Cabanlit M, Bennett J, Ashwood P, Amaral DG, Van de Water J.	Brain Behav Immun. 2009 Jan;23(1):64-74. Epub 2008 Jul 30.	Brain Behav Immun. 2009	PubMed	citation	PMID:18706993	pubmed	18706993	create date:2008/08/19 | first author:Wills S
Stimulant use is associated with immune activation and depleted tryptophan among HIV-positive persons on anti-retroviral therapy.	/pubmed/18703133	Carrico AW, Johnson MO, Morin SF, Remien RH, Riley ED, Hecht FM, Fuchs D.	Brain Behav Immun. 2008 Nov;22(8):1257-62. Epub 2008 Aug 3.	Brain Behav Immun. 2008	PubMed	citation	PMID:18703133	pubmed	18703133	create date:2008/08/16 | first author:Carrico AW
G protein-coupled receptor kinase 6 controls post-inflammatory visceral hyperalgesia.	/pubmed/18687398	Eijkelkamp N, Heijnen CJ, Elsenbruch S, Holtmann G, Schedlowski M, Kavelaars A.	Brain Behav Immun. 2009 Jan;23(1):18-26. Epub 2008 Jul 22.	Brain Behav Immun. 2009	PubMed	citation	PMID:18687398	pubmed	18687398	create date:2008/08/09 | first author:Eijkelkamp N
Attenuation of morphine tolerance by minocycline and pentoxifylline in naive and neuropathic mice.	/pubmed/18684397	Mika J, Wawrzczak-Bargiela A, Osikowicz M, Makuch W, Przewlocka B.	Brain Behav Immun. 2009 Jan;23(1):75-84. Epub 2008 Jul 22.	Brain Behav Immun. 2009	PubMed	citation	PMID:18684397	pubmed	18684397	create date:2008/08/08 | first author:Mika J
Peripheral cytokines profile in Parkinson's disease.	/pubmed/18678243	Reale M, Iarlori C, Thomas A, Gambi D, Perfetti B, Di Nicola M, Onofrj M.	Brain Behav Immun. 2009 Jan;23(1):55-63. Epub 2008 Jul 17.	Brain Behav Immun. 2009	PubMed	citation	PMID:18678243	pubmed	18678243	create date:2008/08/06 | first author:Reale M
Mindfulness meditation training effects on CD4+ T lymphocytes in HIV-1 infected adults: a small randomized controlled trial.	/pubmed/18678242	Creswell JD, Myers HF, Cole SW, Irwin MR.	Brain Behav Immun. 2009 Feb;23(2):184-8. Epub 2008 Jul 19.	Brain Behav Immun. 2009	PubMed	citation	PMID:18678242	pubmed	18678242	create date:2008/08/06 | first author:Creswell JD
IL-1beta signaling initiates inflammatory hypernociception.	/pubmed/18674881	White FA, Jones KJ.	Brain Behav Immun. 2008 Oct;22(7):1014-5. Epub 2008 Jul 31. No abstract available.	Brain Behav Immun. 2008	PubMed	citation	PMID:18674881	pubmed	18674881	create date:2008/08/05 | first author:White FA
Title	URL	Description	Details	ShortDetails	Resource	Type	Identifiers	Db	EntrezUID	Properties
Time course of hippocampal IL-1 beta and memory consolidation impairments in aging rats following peripheral infection.	/pubmed/18664380	Barrientos RM, Frank MG, Hein AM, Higgins EA, Watkins LR, Rudy JW, Maier SF.	Brain Behav Immun. 2009 Jan;23(1):46-54. Epub 2008 Jul 11.	Brain Behav Immun. 2009	PubMed	citation	PMID:18664380	pubmed	18664380	create date:2008/07/31 | first author:Barrientos RM
Self-esteem levels and cardiovascular and inflammatory responses to acute stress.	/pubmed/18644432	O'Donnell K, Brydon L, Wright CE, Steptoe A.	Brain Behav Immun. 2008 Nov;22(8):1241-7. Epub 2008 Jul 8.	Brain Behav Immun. 2008	PubMed	citation	PMID:18644432	pubmed	18644432	create date:2008/07/23 | first author:O'Donnell K
Malaise in the water maze: untangling the effects of LPS and IL-1beta on learning and memory.	/pubmed/18640811	Cunningham C, Sanderson DJ.	Brain Behav Immun. 2008 Nov;22(8):1117-27. Epub 2008 Jul 21. Review.	Brain Behav Immun. 2008	PubMed	citation	PMID:18640811	pubmed	18640811	create date:2008/07/22 | first author:Cunningham C
Brain acetylcholinesterase activity controls systemic cytokine levels through the cholinergic anti-inflammatory pathway.	/pubmed/18639629	Pavlov VA, Parrish WR, Rosas-Ballina M, Ochani M, Puerta M, Ochani K, Chavan S, Al-Abed Y, Tracey KJ.	Brain Behav Immun. 2009 Jan;23(1):41-5. Epub 2008 Jun 27.	Brain Behav Immun. 2009	PubMed	citation	PMID:18639629	pubmed	18639629	create date:2008/07/22 | first author:Pavlov VA
Counter-stress effects of relaxation on proinflammatory and anti-inflammatory cytokines.	/pubmed/18639628	Koh KB, Lee Y, Beyn KM, Chu SH, Kim DM.	Brain Behav Immun. 2008 Nov;22(8):1130-7. Epub 2008 Jun 27.	Brain Behav Immun. 2008	PubMed	citation	PMID:18639628	pubmed	18639628	create date:2008/07/22 | first author:Koh KB
Psychological stress exacerbates primary vaginal herpes simplex virus type 1 (HSV-1) infection by impairing both innate and adaptive immune responses.	/pubmed/18639627	Ashcraft KA, Bonneau RH.	Brain Behav Immun. 2008 Nov;22(8):1231-40. Epub 2008 Jun 27.	Brain Behav Immun. 2008	PubMed	citation	PMID:18639627	pubmed	18639627	create date:2008/07/22 | first author:Ashcraft KA
Neuroendocrine modulation of cancer progression.	/pubmed/18638541	Armaiz-Pena GN, Lutgendorf SK, Cole SW, Sood AK.	Brain Behav Immun. 2009 Jan;23(1):10-5. Epub 2008 Jun 27. Review.	Brain Behav Immun. 2009	PubMed	citation	PMID:18638541	pubmed	18638541	create date:2008/07/22 | first author:Armaiz-Pena GN
Effects of autoimmunity on recovery of function in adult rats following spinal cord injury.	/pubmed/18625299	Lü HZ, Xu L, Zou J, Wang YX, Ma ZW, Xu XM, Lu PH.	Brain Behav Immun. 2008 Nov;22(8):1217-30. Epub 2008 Jun 24.	Brain Behav Immun. 2008	PubMed	citation	PMID:18625299	pubmed	18625299	create date:2008/07/16 | first author:Lü HZ
Fluoxetine directly counteracts the adverse effects of chronic stress on T cell immunity by compensatory and specific mechanisms.	/pubmed/18625298	Frick LR, Rapanelli M, Cremaschi GA, Genaro AM.	Brain Behav Immun. 2009 Jan;23(1):36-40. Epub 2008 Jun 27.	Brain Behav Immun. 2009	PubMed	citation	PMID:18625298	pubmed	18625298	create date:2008/07/16 | first author:Frick LR
Evidence that oxidative stress is linked to anxiety-related behaviour in mice.	/pubmed/18620042	Rammal H, Bouayed J, Younos C, Soulimani R.	Brain Behav Immun. 2008 Nov;22(8):1156-9. Epub 2008 Jun 24.	Brain Behav Immun. 2008	PubMed	citation	PMID:18620042	pubmed	18620042	create date:2008/07/16 | first author:Rammal H
Inflammatory markers and negative mood symptoms following exercise withdrawal.	/pubmed/18619772	Kop WJ, Weinstein AA, Deuster PA, Whittaker KS, Tracy RP.	Brain Behav Immun. 2008 Nov;22(8):1190-6. Epub 2008 Jul 10.	Brain Behav Immun. 2008	PubMed	citation	PMID:18619772	pubmed	18619772	create date:2008/07/16 | first author:Kop WJ
Cytokine gene polymorphisms and fatigue in breast cancer survivors: early findings.	/pubmed/18617366	Collado-Hidalgo A, Bower JE, Ganz PA, Irwin MR, Cole SW.	Brain Behav Immun. 2008 Nov;22(8):1197-200. Epub 2008 Jul 9.	Brain Behav Immun. 2008	PubMed	citation	PMID:18617366	pubmed	18617366	create date:2008/07/12 | first author:Collado-Hidalgo A
Exercise stress increases susceptibility to influenza infection.	/pubmed/18616997	Murphy EA, Davis JM, Carmichael MD, Gangemi JD, Ghaffar A, Mayer EP.	Brain Behav Immun. 2008 Nov;22(8):1152-5. Epub 2008 Jun 21.	Brain Behav Immun. 2008	PubMed	citation	PMID:18616997	pubmed	18616997	create date:2008/07/12 | first author:Murphy EA
Reduction in hypophyseal growth hormone and prolactin expression due to deficiency in ghrelin receptor signaling is associated with Pit-1 suppression: relevance to the immune system.	/pubmed/18602461	Yang H, Dixit VD, Patel K, Vandanmagsar B, Collins G, Sun Y, Smith RG, Taub DD.	Brain Behav Immun. 2008 Nov;22(8):1138-45. Epub 2008 Jun 17.	Brain Behav Immun. 2008	PubMed	citation	PMID:18602461	pubmed	18602461	create date:2008/07/08 | first author:Yang H
Purine receptor antagonist modulates serology and affective behaviors in lupus-prone mice: evidence of autoimmune-induced pain?	/pubmed/18601998	Ballok DA, Sakic B.	Brain Behav Immun. 2008 Nov;22(8):1208-16. Epub 2008 Jun 14.	Brain Behav Immun. 2008	PubMed	citation	PMID:18601998	pubmed	18601998	create date:2008/07/08 | first author:Ballok DA
Proinflammatory cytokines oppose opioid-induced acute and chronic analgesia.	/pubmed/18599265	Hutchinson MR, Coats BD, Lewis SS, Zhang Y, Sprunger DB, Rezvani N, Baker EM, Jekich BM, Wieseler JL, Somogyi AA, Martin D, Poole S, Judd CM, Maier SF, Watkins LR.	Brain Behav Immun. 2008 Nov;22(8):1178-89. Epub 2008 Jul 2.	Brain Behav Immun. 2008	PubMed	citation	PMID:18599265	pubmed	18599265	create date:2008/07/05 | first author:Hutchinson MR
Anti-inflammatory neuropeptides: a new class of endogenous immunoregulatory agents.	/pubmed/18598752	Delgado M, Ganea D.	Brain Behav Immun. 2008 Nov;22(8):1146-51. Epub 2008 Jun 14. Review.	Brain Behav Immun. 2008	PubMed	citation	PMID:18598752	pubmed	18598752	create date:2008/07/05 | first author:Delgado M
Parental caregivers of children with developmental disabilities mount a poor antibody response to pneumococcal vaccination.	/pubmed/18595654	Gallagher S, Phillips AC, Drayson MT, Carroll D.	Brain Behav Immun. 2009 Mar;23(3):338-46. Epub 2008 Jul 1.	Brain Behav Immun. 2009	PubMed	citation	PMID:18595654	pubmed	18595654	create date:2008/07/04 | first author:Gallagher S
Changes in social exploration of a lipopolysaccharides-treated conspecific in mice: role of environmental cues.	/pubmed/18595653	Renault J, Gheusi G, Aubert A.	Brain Behav Immun. 2008 Nov;22(8):1201-7. Epub 2008 Jul 1.	Brain Behav Immun. 2008	PubMed	citation	PMID:18595653	pubmed	18595653	create date:2008/07/04 | first author:Renault J
Pneumonia as a long-term consequence of chronic psychological stress in BALB/c mice.	/pubmed/18571893	Kiank C, Daeschlein G, Schuett C.	Brain Behav Immun. 2008 Nov;22(8):1173-7. Epub 2008 Jun 20.	Brain Behav Immun. 2008	PubMed	citation	PMID:18571893	pubmed	18571893	create date:2008/06/24 | first author:Kiank C
Association between cognitive functioning, exposure to Herpes Simplex Virus type 1, and the COMT Val158Met genetic polymorphism in adults without a psychiatric disorder.	/pubmed/18571372	Dickerson F, Stallings C, Sullens A, Origoni A, Leister F, Krivogorsky B, Yolken R.	Brain Behav Immun. 2008 Oct;22(7):1103-7. Epub 2008 Jun 20.	Brain Behav Immun. 2008	PubMed	citation	PMID:18571372	pubmed	18571372	create date:2008/06/24 | first author:Dickerson F
Reducing post-traumatic anxiety by immunization.	/pubmed/18562161	Lewitus GM, Cohen H, Schwartz M.	Brain Behav Immun. 2008 Oct;22(7):1108-14. Epub 2008 Jun 17.	Brain Behav Immun. 2008	PubMed	citation	PMID:18562161	pubmed	18562161	create date:2008/06/20 | first author:Lewitus GM
How does immune challenge inhibit ingestion of palatable food? Evidence that systemic lipopolysaccharide treatment modulates key nodal points of feeding neurocircuitry.	/pubmed/18562160	Park SM, Gaykema RP, Goehler LE.	Brain Behav Immun. 2008 Nov;22(8):1160-72. Epub 2008 Jun 17.	Brain Behav Immun. 2008	PubMed	citation	PMID:18562160	pubmed	18562160	create date:2008/06/20 | first author:Park SM
Neurobiological correlates of coping through emotional approach.	/pubmed/18558470	Master SL, Amodio DM, Stanton AL, Yee CM, Hilmert CJ, Taylor SE.	Brain Behav Immun. 2009 Jan;23(1):27-35. Epub 2008 Jun 16.	Brain Behav Immun. 2009	PubMed	citation	PMID:18558470	pubmed	18558470	create date:2008/06/19 | first author:Master SL
Stimulatory and suppressive signal transduction regulates vasoactive intestinal peptide receptor-1 (VPAC-1) in primary mouse CD4 T cells.	/pubmed/18555660	Vomhof-DeKrey EE, Dorsam GP.	Brain Behav Immun. 2008 Oct;22(7):1024-31. Epub 2008 Jun 13.	Brain Behav Immun. 2008	PubMed	citation	PMID:18555660	pubmed	18555660	create date:2008/06/17 | first author:Vomhof-DeKrey EE
NIH public access policy.	/pubmed/18554561	Kelley KW.	Brain Behav Immun. 2008 Jul;22(5):629. No abstract available.	Brain Behav Immun. 2008	PubMed	citation	PMID:18554561	pubmed	18554561	create date:2008/06/17 | first author:Kelley KW
Depression, social support, and beta-adrenergic transcription control in human ovarian cancer.	/pubmed/18550328	Lutgendorf SK, DeGeest K, Sung CY, Arevalo JM, Penedo F, Lucci J 3rd, Goodheart M, Lubaroff D, Farley DM, Sood AK, Cole SW.	Brain Behav Immun. 2009 Feb;23(2):176-83. Epub 2008 Jun 11.	Brain Behav Immun. 2009	PubMed	citation	PMID:18550328	pubmed	18550328	create date:2008/06/14 | first author:Lutgendorf SK
TCR signaling and environment affect vasoactive intestinal peptide receptor-1 (VPAC-1) expression in primary mouse CD4 T cells.	/pubmed/18534815	Vomhof-DeKrey EE, Hermann RJ, Palmer MF, Benton KD, Sandy AR, Dorsam ST, Dorsam GP.	Brain Behav Immun. 2008 Oct;22(7):1032-40. Epub 2008 Jun 4.	Brain Behav Immun. 2008	PubMed	citation	PMID:18534815	pubmed	18534815	create date:2008/06/07 | first author:Vomhof-DeKrey EE
Adherence-dependent shifts in the patterns of beta-amyloid peptides secreted by human mononuclear phagocytes.	/pubmed/18511234	Maler JM, Spitzer P, Klafki HW, Esselmann H, Bibl M, Lewczuk P, Kornhuber J, Herrmann M, Wiltfang J.	Brain Behav Immun. 2008 Oct;22(7):1044-8. Epub 2008 Jun 3.	Brain Behav Immun. 2008	PubMed	citation	PMID:18511234	pubmed	18511234	create date:2008/05/31 | first author:Maler JM
Opiate modulation of IL-1alpha, IL-2, and TNF-alpha transport across the blood-brain barrier.	/pubmed/18502094	Lynch JL, Banks WA.	Brain Behav Immun. 2008 Oct;22(7):1096-102. Epub 2008 May 23.	Brain Behav Immun. 2008	PubMed	citation	PMID:18502094	pubmed	18502094	create date:2008/05/27 | first author:Lynch JL
The role of cytokines in the pathophysiology of epilepsy.	/pubmed/18495419	Vezzani A, Balosso S, Ravizza T.	Brain Behav Immun. 2008 Aug;22(6):797-803. Epub 2008 May 20. Review.	Brain Behav Immun. 2008	PubMed	citation	PMID:18495419	pubmed	18495419	create date:2008/05/23 | first author:Vezzani A
Inoculation of Bacillus Calmette-Guerin to mice induces an acute episode of sickness behavior followed by chronic depressive-like behavior.	/pubmed/18479887	Moreau M, André C, O'Connor JC, Dumich SA, Woods JA, Kelley KW, Dantzer R, Lestage J, Castanon N.	Brain Behav Immun. 2008 Oct;22(7):1087-95. Epub 2008 May 13.	Brain Behav Immun. 2008	PubMed	citation	PMID:18479887	pubmed	18479887	create date:2008/05/16 | first author:Moreau M
The effects of acute exercise-induced cortisol on CCR2 expression on human monocytes.	/pubmed/18477503	Okutsu M, Suzuki K, Ishijima T, Peake J, Higuchi M.	Brain Behav Immun. 2008 Oct;22(7):1066-71. Epub 2008 May 13.	Brain Behav Immun. 2008	PubMed	citation	PMID:18477503	pubmed	18477503	create date:2008/05/15 | first author:Okutsu M
Chemical and genetic defenses against disease in insect societies.	/pubmed/18472394	Stow A, Beattie A.	Brain Behav Immun. 2008 Oct;22(7):1009-13. Epub 2008 May 8. Review.	Brain Behav Immun. 2008	PubMed	citation	PMID:18472394	pubmed	18472394	create date:2008/05/13 | first author:Stow A
Role of central beta-adrenergic receptors in regulating proinflammatory cytokine responses to a peripheral bacterial challenge.	/pubmed/18468841	Johnson JD, Cortez V, Kennedy SL, Foley TE, Hanson H 3rd, Fleshner M.	Brain Behav Immun. 2008 Oct;22(7):1078-86. Epub 2008 May 12.	Brain Behav Immun. 2008	PubMed	citation	PMID:18468841	pubmed	18468841	create date:2008/05/13 | first author:Johnson JD
Interleukin-1 signaling is required for induction and maintenance of postoperative incisional pain: genetic and pharmacological studies in mice.	/pubmed/18442892	Wolf G, Livshits D, Beilin B, Yirmiya R, Shavit Y.	Brain Behav Immun. 2008 Oct;22(7):1072-7. Epub 2008 Apr 28.	Brain Behav Immun. 2008	PubMed	citation	PMID:18442892	pubmed	18442892	create date:2008/04/30 | first author:Wolf G
Contribution of activated interleukin receptors in trigeminal ganglion neurons to hyperalgesia via satellite glial interleukin-1beta paracrine mechanism.	/pubmed/18440198	Takeda M, Takahashi M, Matsumoto S.	Brain Behav Immun. 2008 Oct;22(7):1016-23. Epub 2008 Apr 25.	Brain Behav Immun. 2008	PubMed	citation	PMID:18440198	pubmed	18440198	create date:2008/04/29 | first author:Takeda M
Autistic children: a neuroimmune perspective.	/pubmed/18420377	Dantzer R, Kelley KW.	Brain Behav Immun. 2008 Aug;22(6):804-5. Epub 2008 Apr 16. No abstract available.	Brain Behav Immun. 2008	PubMed	citation	PMID:18420377	pubmed	18420377	create date:2008/04/19 | first author:Dantzer R
Hematopoietic response of rats exposed to the impact of an acute psychophysiological stressor on responsiveness to an in vivo challenge with Listeria monocytogenes: modulation by Chlorella vulgaris prophylactic treatment.	/pubmed/18420376	Queiroz Jde S, Torello CO, Palermo-Neto J, Valadares MC, Queiroz ML.	Brain Behav Immun. 2008 Oct;22(7):1056-65. Epub 2008 Apr 16.	Brain Behav Immun. 2008	PubMed	citation	PMID:18420376	pubmed	18420376	create date:2008/04/19 | first author:Queiroz Jde S
The accumulative effects of modifiable risk factors on inflammation and haemostasis.	/pubmed/18411023	Hamer M, Stamatakis E.	Brain Behav Immun. 2008 Oct;22(7):1041-3. Epub 2008 Apr 14.	Brain Behav Immun. 2008	PubMed	citation	PMID:18411023	pubmed	18411023	create date:2008/04/16 | first author:Hamer M
Autoantibody-mediated neuroinflammation: pathogenesis of neuropsychiatric systemic lupus erythematosus in the NZM88 murine model.	/pubmed/18411022	Mondal TK, Saha SK, Miller VM, Seegal RF, Lawrence DA.	Brain Behav Immun. 2008 Aug;22(6):949-59. Epub 2008 Apr 14.	Brain Behav Immun. 2008	PubMed	citation	PMID:18411022	pubmed	18411022	create date:2008/04/16 | first author:Mondal TK
Symptom severity predicts degree of T cell activation in adult women following childhood maltreatment.	/pubmed/18396007	Lemieux A, Coe CL, Carnes M.	Brain Behav Immun. 2008 Aug;22(6):994-1003. Epub 2008 Apr 18.	Brain Behav Immun. 2008	PubMed	citation	PMID:18396007	pubmed	18396007	create date:2008/04/09 | first author:Lemieux A
Coping style and immunity in animals: making sense of individual variation.	/pubmed/18395410	Koolhaas JM.	Brain Behav Immun. 2008 Jul;22(5):662-7. Epub 2008 Apr 18. Review.	Brain Behav Immun. 2008	PubMed	citation	PMID:18395410	pubmed	18395410	create date:2008/04/09 | first author:Koolhaas JM
Social regulation of leukocyte homeostasis: the role of glucocorticoid sensitivity.	/pubmed/18394861	Cole SW.	Brain Behav Immun. 2008 Oct;22(7):1049-55. Epub 2008 Apr 3.	Brain Behav Immun. 2008	PubMed	citation	PMID:18394861	pubmed	18394861	create date:2008/04/09 | first author:Cole SW
Personality and disease.	/pubmed/18375097	Capitanio JP.	Brain Behav Immun. 2008 Jul;22(5):647-50. Epub 2008 Mar 28. No abstract available.	Brain Behav Immun. 2008	PubMed	citation	PMID:18375097	pubmed	18375097	create date:2008/04/01 | first author:Capitanio JP
Endomorphin 1 and endomorphin 2 suppress in vitro antibody formation at ultra-low concentrations: anti-peptide antibodies but not opioid antagonists block the activity.	/pubmed/18374539	Anton B, Leff P, Calva JC, Acevedo R, Salazar A, Matus M, Pavón L, Martinez M, Meissler JJ, Adler MW, Gaughan JP, Eisenstein TK.	Brain Behav Immun. 2008 Aug;22(6):824-32. Epub 2008 Apr 18.	Brain Behav Immun. 2008	PubMed	citation	PMID:18374539	pubmed	18374539	create date:2008/04/01 | first author:Anton B
Effect of mindfulness based stress reduction on immune function, quality of life and coping in women newly diagnosed with early stage breast cancer.	/pubmed/18359186	Witek-Janusek L, Albuquerque K, Chroniak KR, Chroniak C, Durazo-Arvizu R, Mathews HL.	Brain Behav Immun. 2008 Aug;22(6):969-81. Epub 2008 Mar 21.	Brain Behav Immun. 2008	PubMed	citation	PMID:18359186	pubmed	18359186	create date:2008/03/25 | first author:Witek-Janusek L
Type C coping, alexithymia, and heart rate reactivity are associated independently and differentially with specific immune mechanisms linked to HIV progression.	/pubmed/18346864	Temoshok LR, Waldstein SR, Wald RL, Garzino-Demo A, Synowski SJ, Sun L, Wiley JA.	Brain Behav Immun. 2008 Jul;22(5):781-92. Epub 2008 Mar 17.	Brain Behav Immun. 2008	PubMed	citation	PMID:18346864	pubmed	18346864	create date:2008/03/19 | first author:Temoshok LR
Bridging human and animal research: a comparative approach to studies of personality and health.	/pubmed/18343094	Mehta PH, Gosling SD.	Brain Behav Immun. 2008 Jul;22(5):651-61. Epub 2008 Mar 14. Review.	Brain Behav Immun. 2008	PubMed	citation	PMID:18343094	pubmed	18343094	create date:2008/03/18 | first author:Mehta PH
Social management of LPS-induced inflammation in Formica polyctena ants.	/pubmed/18331785	Aubert A, Richard FJ.	Brain Behav Immun. 2008 Aug;22(6):833-7. Epub 2008 Mar 10.	Brain Behav Immun. 2008	PubMed	citation	PMID:18331785	pubmed	18331785	create date:2008/03/12 | first author:Aubert A
Title	URL	Description	Details	ShortDetails	Resource	Type	Identifiers	Db	EntrezUID	Properties
Sleep-wake behavior and responses to sleep deprivation of mice lacking both interleukin-1 beta receptor 1 and tumor necrosis factor-alpha receptor 1.	/pubmed/18329246	Baracchi F, Opp MR.	Brain Behav Immun. 2008 Aug;22(6):982-93. Epub 2008 Mar 7.	Brain Behav Immun. 2008	PubMed	citation	PMID:18329246	pubmed	18329246	create date:2008/03/11 | first author:Baracchi F
Self-reported symptoms of sleep disturbance and inflammation, coagulation, insulin resistance and psychosocial distress: evidence for gender disparity.	/pubmed/18328671	Suarez EC.	Brain Behav Immun. 2008 Aug;22(6):960-8. Epub 2008 Mar 6.	Brain Behav Immun. 2008	PubMed	citation	PMID:18328671	pubmed	18328671	create date:2008/03/11 | first author:Suarez EC
Psychological distress, killer lymphocytes and disease severity in HIV/AIDS.	/pubmed/18321678	Greeson JM, Hurwitz BE, Llabre MM, Schneiderman N, Penedo FJ, Klimas NG.	Brain Behav Immun. 2008 Aug;22(6):901-11. Epub 2008 Mar 5.	Brain Behav Immun. 2008	PubMed	citation	PMID:18321678	pubmed	18321678	create date:2008/03/07 | first author:Greeson JM
Arterial stiffness and inflammatory response to psychophysiological stress.	/pubmed/18316176	Ellins E, Halcox J, Donald A, Field B, Brydon L, Deanfield J, Steptoe A.	Brain Behav Immun. 2008 Aug;22(6):941-8. Epub 2008 Mar 7.	Brain Behav Immun. 2008	PubMed	citation	PMID:18316176	pubmed	18316176	create date:2008/03/05 | first author:Ellins E
The associations between psychosocial stress and the frequency of illness, and innate and adaptive immune function in children.	/pubmed/18308510	Caserta MT, O'Connor TG, Wyman PA, Wang H, Moynihan J, Cross W, Tu X, Jin X.	Brain Behav Immun. 2008 Aug;22(6):933-40. Epub 2008 Mar 4.	Brain Behav Immun. 2008	PubMed	citation	PMID:18308510	pubmed	18308510	create date:2008/03/01 | first author:Caserta MT
Cardiovascular exercise intervention improves the primary antibody response to keyhole limpet hemocyanin (KLH) in previously sedentary older adults.	/pubmed/18295445	Grant RW, Mariani RA, Vieira VJ, Fleshner M, Smith TP, Keylock KT, Lowder TW, McAuley E, Hu L, Chapman-Novakofski K, Woods JA.	Brain Behav Immun. 2008 Aug;22(6):923-32. Epub 2008 Mar 4.	Brain Behav Immun. 2008	PubMed	citation	PMID:18295445	pubmed	18295445	create date:2008/02/26 | first author:Grant RW
Buprenorphine and methadone maintenance treatment of heroin addicts preserves immune function.	/pubmed/18294814	Sacerdote P, Franchi S, Gerra G, Leccese V, Panerai AE, Somaini L.	Brain Behav Immun. 2008 May;22(4):606-13. Epub 2008 Feb 21.	Brain Behav Immun. 2008	PubMed	citation	PMID:18294814	pubmed	18294814	create date:2008/02/26 | first author:Sacerdote P
Individual differences in self-regulatory failure and menstrual dysfunction predict upper respiratory infection symptoms and antibody response to flu immunization.	/pubmed/18294813	Strauman TJ, Coe CL, McCrudden MC, Vieth AZ, Kwapil L.	Brain Behav Immun. 2008 Jul;22(5):769-80. Epub 2008 Feb 21.	Brain Behav Immun. 2008	PubMed	citation	PMID:18294813	pubmed	18294813	create date:2008/02/26 | first author:Strauman TJ
Treating the parents to heal the child?	/pubmed/18294812	Buske-Kirschbaum A.	Brain Behav Immun. 2008 May;22(4):431-2. Epub 2008 Feb 21. Review. No abstract available.	Brain Behav Immun. 2008	PubMed	citation	PMID:18294812	pubmed	18294812	create date:2008/02/26 | first author:Buske-Kirschbaum A
The stressed prefrontal cortex. Left? Right!	/pubmed/18281193	Cerqueira JJ, Almeida OF, Sousa N.	Brain Behav Immun. 2008 Jul;22(5):630-8. Epub 2008 Feb 20. Review.	Brain Behav Immun. 2008	PubMed	citation	PMID:18281193	pubmed	18281193	create date:2008/02/19 | first author:Cerqueira JJ
Ecstasy (3,4-methylenedioxymethamphetamine) limits murine gammaherpesvirus-68 induced monokine expression.	/pubmed/18280699	Nelson DA, Nirmaier JL, Singh SJ, Tolbert MD, Bost KL.	Brain Behav Immun. 2008 Aug;22(6):912-22. Epub 2008 Feb 15.	Brain Behav Immun. 2008	PubMed	citation	PMID:18280699	pubmed	18280699	create date:2008/02/19 | first author:Nelson DA
Depressed and anxious mood and T-cell cytokine expressing populations in ovarian cancer patients.	/pubmed/18276105	Lutgendorf SK, Lamkin DM, DeGeest K, Anderson B, Dao M, McGinn S, Zimmerman B, Maiseri H, Sood AK, Lubaroff DM.	Brain Behav Immun. 2008 Aug;22(6):890-900. Epub 2008 Feb 13.	Brain Behav Immun. 2008	PubMed	citation	PMID:18276105	pubmed	18276105	create date:2008/02/16 | first author:Lutgendorf SK
In vivo characterization of the effects of human hemokinin-1 and human hemokinin-1(4-11), mammalian tachykinin peptides, on the modulation of pain in mice.	/pubmed/18262387	Fu CY, Zhao YL, Dong L, Chen Q, Ni JM, Wang R.	Brain Behav Immun. 2008 Aug;22(6):850-60. Epub 2008 Feb 8.	Brain Behav Immun. 2008	PubMed	citation	PMID:18262387	pubmed	18262387	create date:2008/02/12 | first author:Fu CY
Stereotypies and hyperactivity in rhesus monkeys exposed to IgG from mothers of children with autism.	/pubmed/18262386	Martin LA, Ashwood P, Braunschweig D, Cabanlit M, Van de Water J, Amaral DG.	Brain Behav Immun. 2008 Aug;22(6):806-16. Epub 2008 Feb 8.	Brain Behav Immun. 2008	PubMed	citation	PMID:18262386	pubmed	18262386	create date:2008/02/12 | first author:Martin LA
Quality of life and immune activation in patients with HIV-infection.	/pubmed/18261883	Schroecksnadel K, Sarcletti M, Winkler C, Mumelter B, Weiss G, Fuchs D, Kemmler G, Zangerle R.	Brain Behav Immun. 2008 Aug;22(6):881-9. Epub 2008 Feb 7.	Brain Behav Immun. 2008	PubMed	citation	PMID:18261883	pubmed	18261883	create date:2008/02/12 | first author:Schroecksnadel K
IFN-alpha-induced motor slowing is associated with increased depression and fatigue in patients with chronic hepatitis C.	/pubmed/18258414	Majer M, Welberg LA, Capuron L, Pagnoni G, Raison CL, Miller AH.	Brain Behav Immun. 2008 Aug;22(6):870-80. Epub 2008 Feb 6.	Brain Behav Immun. 2008	PubMed	citation	PMID:18258414	pubmed	18258414	create date:2008/02/09 | first author:Majer M
Interleukin (IL)-6 and IL-1 beta act synergistically within the brain to induce sickness behavior and fever in rats.	/pubmed/18255258	Harden LM, du Plessis I, Poole S, Laburn HP.	Brain Behav Immun. 2008 Aug;22(6):838-49. Epub 2008 Feb 5.	Brain Behav Immun. 2008	PubMed	citation	PMID:18255258	pubmed	18255258	create date:2008/02/08 | first author:Harden LM
Latitudinal variation of immune defense and sickness behavior in the white-crowned sparrow (Zonotrichia leucophrys).	/pubmed/18255257	Owen-Ashley NT, Hasselquist D, Råberg L, Wingfield JC.	Brain Behav Immun. 2008 May;22(4):614-25. Epub 2008 Feb 5.	Brain Behav Immun. 2008	PubMed	citation	PMID:18255257	pubmed	18255257	create date:2008/02/08 | first author:Owen-Ashley NT
Adaptive immunity affects learning behavior in mice.	/pubmed/18249087	Brynskikh A, Warren T, Zhu J, Kipnis J.	Brain Behav Immun. 2008 Aug;22(6):861-9. Epub 2008 Jan 30.	Brain Behav Immun. 2008	PubMed	citation	PMID:18249087	pubmed	18249087	create date:2008/02/06 | first author:Brynskikh A
Personality characteristics in chronic and non-chronic allergic conditions.	/pubmed/18242049	Buske-Kirschbaum A, Ebrecht M, Kern S, Gierens A, Hellhammer DH.	Brain Behav Immun. 2008 Jul;22(5):762-8. Epub 2008 Jan 31.	Brain Behav Immun. 2008	PubMed	citation	PMID:18242049	pubmed	18242049	create date:2008/02/05 | first author:Buske-Kirschbaum A
Effects of an exercise challenge on mobilization and surface marker expression of monocyte subsets in individuals with normal vs. elevated blood pressure.	/pubmed/18242048	Hong S, Mills PJ.	Brain Behav Immun. 2008 May;22(4):590-9. Epub 2008 Jan 31.	Brain Behav Immun. 2008	PubMed	citation	PMID:18242048	pubmed	18242048	create date:2008/02/05 | first author:Hong S
Antagonistic characteristics are positively associated with inflammatory markers independently of trait negative emotionality.	/pubmed/18226879	Marsland AL, Prather AA, Petersen KL, Cohen S, Manuck SB.	Brain Behav Immun. 2008 Jul;22(5):753-61. Epub 2008 Jan 28.	Brain Behav Immun. 2008	PubMed	citation	PMID:18226879	pubmed	18226879	create date:2008/01/30 | first author:Marsland AL
Reduced telomerase activity in human T lymphocytes exposed to cortisol.	/pubmed/18222063	Choi J, Fauce SR, Effros RB.	Brain Behav Immun. 2008 May;22(4):600-5. Epub 2008 Jan 25.	Brain Behav Immun. 2008	PubMed	citation	PMID:18222063	pubmed	18222063	create date:2008/01/29 | first author:Choi J
CD4 T cells: Balancing the coming and going of autoimmune-mediated inflammation in the CNS.	/pubmed/18207698	Dittel BN.	Brain Behav Immun. 2008 May;22(4):421-30. Epub 2008 Jan 18. Review.	Brain Behav Immun. 2008	PubMed	citation	PMID:18207698	pubmed	18207698	create date:2008/01/22 | first author:Dittel BN
Synergistic and additive actions of a psychosocial stressor and endotoxin challenge: Circulating and brain cytokines, plasma corticosterone and behavioral changes in mice.	/pubmed/18191534	Gibb J, Hayley S, Gandhi R, Poulter MO, Anisman H.	Brain Behav Immun. 2008 May;22(4):573-89. Epub 2008 Jan 10.	Brain Behav Immun. 2008	PubMed	citation	PMID:18191534	pubmed	18191534	create date:2008/01/15 | first author:Gibb J
Caregiving is associated with low secretion rates of immunoglobulin A in saliva.	/pubmed/18178376	Gallagher S, Phillips AC, Evans P, Der G, Hunt K, Carroll D.	Brain Behav Immun. 2008 May;22(4):565-72. Epub 2008 Feb 21.	Brain Behav Immun. 2008	PubMed	citation	PMID:18178376	pubmed	18178376	create date:2008/01/08 | first author:Gallagher S
Treatment with alpha-melanocyte stimulating hormone preserves calcium regulatory proteins in rat heart allografts.	/pubmed/18178058	Colombo G, Sordi A, Lonati C, Carlin A, Turcatti F, Leonardi P, Gatti S, Catania A.	Brain Behav Immun. 2008 Aug;22(6):817-23. Epub 2008 Jan 4.	Brain Behav Immun. 2008	PubMed	citation	PMID:18178058	pubmed	18178058	create date:2008/01/08 | first author:Colombo G
The diminishment of experimental autoimmune encephalomyelitis (EAE) by neuropeptide alpha-melanocyte stimulating hormone (alpha-MSH) therapy.	/pubmed/18171609	Taylor AW, Kitaichi N.	Brain Behav Immun. 2008 Jul;22(5):639-46. Epub 2008 Jan 2.	Brain Behav Immun. 2008	PubMed	citation	PMID:18171609	pubmed	18171609	create date:2008/01/04 | first author:Taylor AW
Stress-induced differences in primary and secondary resistance against bacterial sepsis corresponds with diverse corticotropin releasing hormone receptor expression by pulmonary CD11c+ MHC II+ and CD11c- MHC II+ APCs.	/pubmed/18166336	Gonzales XF, Deshmukh A, Pulse M, Johnson K, Jones HP.	Brain Behav Immun. 2008 May;22(4):552-64. Epub 2007 Dec 31.	Brain Behav Immun. 2008	PubMed	citation	PMID:18166336	pubmed	18166336	create date:2008/01/02 | first author:Gonzales XF
Caregiving, repetitive thought, and immune response to vaccination in older adults.	/pubmed/18166335	Segerstrom SC, Schipper LJ, Greenberg RN.	Brain Behav Immun. 2008 Jul;22(5):744-52. Epub 2007 Dec 31.	Brain Behav Immun. 2008	PubMed	citation	PMID:18166335	pubmed	18166335	create date:2008/01/02 | first author:Segerstrom SC
Senescent T-lymphocytes are mobilised into the peripheral blood compartment in young and older humans after exhaustive exercise.	/pubmed/18164586	Simpson RJ, Cosgrove C, Ingram LA, Florida-James GD, Whyte GP, Pircher H, Guy K.	Brain Behav Immun. 2008 May;22(4):544-51. Epub 2008 Mar 4.	Brain Behav Immun. 2008	PubMed	citation	PMID:18164586	pubmed	18164586	create date:2008/01/01 | first author:Simpson RJ
Treatment of experimental autoimmune encephalomyelitis with alpha lipoic acid and associative conditioning.	/pubmed/18162366	Jones RE, Moes N, Zwickey H, Cunningham CL, Gregory WL, Oken B.	Brain Behav Immun. 2008 May;22(4):538-43. Epub 2007 Dec 26.	Brain Behav Immun. 2008	PubMed	citation	PMID:18162366	pubmed	18162366	create date:2007/12/29 | first author:Jones RE
Female temperament, tumor development and life span: relation to glucocorticoid and tumor necrosis factor alpha levels in rats.	/pubmed/18155400	Cavigelli SA, Bennett JM, Michael KC, Klein LC.	Brain Behav Immun. 2008 Jul;22(5):727-35. Epub 2007 Dec 21.	Brain Behav Immun. 2008	PubMed	citation	PMID:18155400	pubmed	18155400	create date:2007/12/25 | first author:Cavigelli SA
The influence of anger expression on wound healing.	/pubmed/18078737	Gouin JP, Kiecolt-Glaser JK, Malarkey WB, Glaser R.	Brain Behav Immun. 2008 Jul;22(5):699-708. Epub 2007 Dec 19.	Brain Behav Immun. 2008	PubMed	citation	PMID:18078737	pubmed	18078737	create date:2007/12/15 | first author:Gouin JP
Psychosocial factors are associated with the antibody response to both thymus-dependent and thymus-independent vaccines.	/pubmed/18078736	Gallagher S, Phillips AC, Ferraro AJ, Drayson MT, Carroll D.	Brain Behav Immun. 2008 May;22(4):456-60. Epub 2007 Dec 19.	Brain Behav Immun. 2008	PubMed	citation	PMID:18078736	pubmed	18078736	create date:2007/12/15 | first author:Gallagher S
Comparing Type D personality and older age as correlates of tumor necrosis factor-alpha dysregulation in chronic heart failure.	/pubmed/18068948	Denollet J, Vrints CJ, Conraads VM.	Brain Behav Immun. 2008 Jul;22(5):736-43. Epub 2008 Feb 20.	Brain Behav Immun. 2008	PubMed	citation	PMID:18068948	pubmed	18068948	create date:2007/12/11 | first author:Denollet J
Parent psychological states predict changes in inflammatory markers in children with asthma and healthy children.	/pubmed/18068332	Wolf JM, Miller GE, Chen E.	Brain Behav Immun. 2008 May;22(4):433-41. Epub 2007 Dec 18.	Brain Behav Immun. 2008	PubMed	citation	PMID:18068332	pubmed	18068332	create date:2007/12/11 | first author:Wolf JM
Social temperament and lymph node innervation.	/pubmed/18068331	Sloan EK, Capitanio JP, Tarara RP, Cole SW.	Brain Behav Immun. 2008 Jul;22(5):717-26. Epub 2007 Dec 18.	Brain Behav Immun. 2008	PubMed	citation	PMID:18068331	pubmed	18068331	create date:2007/12/11 | first author:Sloan EK
Relations between different coping strategies for social stress, tumor development and neuroendocrine and immune activity in male mice.	/pubmed/18061400	Azpiroz A, De Miguel Z, Fano E, Vegas O.	Brain Behav Immun. 2008 Jul;22(5):690-8. Epub 2007 Dec 3.	Brain Behav Immun. 2008	PubMed	citation	PMID:18061400	pubmed	18061400	create date:2007/12/07 | first author:Azpiroz A
Tac1 regulation by RNA-binding protein and miRNA in bone marrow stroma: Implication for hematopoietic activity.	/pubmed/18061399	Murthy RG, Greco SJ, Taborga M, Patel N, Rameshwar P.	Brain Behav Immun. 2008 May;22(4):442-50. Epub 2007 Dec 3.	Brain Behav Immun. 2008	PubMed	citation	PMID:18061399	pubmed	18061399	create date:2007/12/07 | first author:Murthy RG
Social networks and immunosuppression during stress: relationship conflict or energy conservation?	/pubmed/18055166	Segerstrom SC.	Brain Behav Immun. 2008 Mar;22(3):279-84. Epub 2007 Dec 4.	Brain Behav Immun. 2008	PubMed	citation	PMID:18055166	pubmed	18055166	create date:2007/12/07 | first author:Segerstrom SC
Acute deviations from long-term trait depressive symptoms predict systemic inflammatory activity.	/pubmed/18054461	Rohleder N, Miller GE.	Brain Behav Immun. 2008 Jul;22(5):709-16. Epub 2007 Dec 3.	Brain Behav Immun. 2008	PubMed	citation	PMID:18054461	pubmed	18054461	create date:2007/12/07 | first author:Rohleder N
Effects of depressive and anxious symptoms on norepinephrine and platelet P-selectin responses to acute psychological stress among elderly caregivers.	/pubmed/18054198	Aschbacher K, Mills PJ, von Känel R, Hong S, Mausbach BT, Roepke SK, Dimsdale JE, Patterson TL, Ziegler MG, Ancoli-Israel S, Grant I.	Brain Behav Immun. 2008 May;22(4):493-502. Epub 2007 Nov 28.	Brain Behav Immun. 2008	PubMed	citation	PMID:18054198	pubmed	18054198	create date:2007/12/07 | first author:Aschbacher K
Sex differences in the recognition of and innate antiviral responses to Seoul virus in Norway rats.	/pubmed/18053684	Hannah MF, Bajic VB, Klein SL.	Brain Behav Immun. 2008 May;22(4):503-16. Epub 2007 Nov 28.	Brain Behav Immun. 2008	PubMed	citation	PMID:18053684	pubmed	18053684	create date:2007/12/07 | first author:Hannah MF
The risky business of ageing.	/pubmed/18042344	Lynch MA.	Brain Behav Immun. 2008 Mar;22(3):299-300. Epub 2007 Nov 26.	Brain Behav Immun. 2008	PubMed	citation	PMID:18042344	pubmed	18042344	create date:2007/11/29 | first author:Lynch MA
Social status modulates basal IL-1 concentrations in the hypothalamus of pair-housed rats and influences certain features of stress reactivity.	/pubmed/18037266	Barnum CJ, Blandino P Jr, Deak T.	Brain Behav Immun. 2008 May;22(4):517-27. Epub 2007 Nov 26.	Brain Behav Immun. 2008	PubMed	citation	PMID:18037266	pubmed	18037266	create date:2007/11/27 | first author:Barnum CJ
Phenotype of CD4+ T cell subsets that develop following mouse facial nerve axotomy.	/pubmed/18024079	Xin J, Wainwright DA, Serpe CJ, Sanders VM, Jones KJ.	Brain Behav Immun. 2008 May;22(4):528-37. Epub 2007 Nov 19.	Brain Behav Immun. 2008	PubMed	citation	PMID:18024079	pubmed	18024079	create date:2007/11/21 | first author:Xin J
Adult brain and behavioral pathological markers of prenatal immune challenge during early/middle and late fetal development in mice.	/pubmed/18023140	Meyer U, Nyffeler M, Yee BK, Knuesel I, Feldon J.	Brain Behav Immun. 2008 May;22(4):469-86. Epub 2007 Nov 26.	Brain Behav Immun. 2008	PubMed	citation	PMID:18023140	pubmed	18023140	create date:2007/11/21 | first author:Meyer U
Early-life infection leads to altered BDNF and IL-1beta mRNA expression in rat hippocampus following learning in adulthood.	/pubmed/17997277	Bilbo SD, Barrientos RM, Eads AS, Northcutt A, Watkins LR, Rudy JW, Maier SF.	Brain Behav Immun. 2008 May;22(4):451-5. Epub 2007 Nov 7.	Brain Behav Immun. 2008	PubMed	citation	PMID:17997277	pubmed	17997277	create date:2007/11/13 | first author:Bilbo SD
Antiinflammatory and neuroprotective actions of COX2 inhibitors in the injured brain.	/pubmed/17996418	Strauss KI.	Brain Behav Immun. 2008 Mar;22(3):285-98. Epub 2007 Nov 8. Review.	Brain Behav Immun. 2008	PubMed	citation	PMID:17996418	pubmed	17996418	create date:2007/11/13 | first author:Strauss KI
Title	URL	Description	Details	ShortDetails	Resource	Type	Identifiers	Db	EntrezUID	Properties
Interleukin-18 produced by peripheral blood cells is increased in Alzheimer's disease and correlates with cognitive impairment.	/pubmed/17988833	Bossù P, Ciaramella A, Salani F, Bizzoni F, Varsi E, Di Iulio F, Giubilei F, Gianni W, Trequattrini A, Moro ML, Bernardini S, Caltagirone C, Spalletta G.	Brain Behav Immun. 2008 May;22(4):487-92. Epub 2007 Nov 7.	Brain Behav Immun. 2008	PubMed	citation	PMID:17988833	pubmed	17988833	create date:2007/11/09 | first author:Bossù P
VEGF is differentially regulated in multiple myeloma-derived cell lines by norepinephrine.	/pubmed/17981009	Yang EV, Donovan EL, Benson DM, Glaser R.	Brain Behav Immun. 2008 Mar;22(3):318-23. Epub 2007 Nov 5.	Brain Behav Immun. 2008	PubMed	citation	PMID:17981009	pubmed	17981009	create date:2007/11/06 | first author:Yang EV
Associations among central nervous, endocrine, and immune activities when positive emotions are elicited by looking at a favorite person.	/pubmed/17977695	Matsunaga M, Isowa T, Kimura K, Miyakoshi M, Kanayama N, Murakami H, Sato S, Konagaya T, Nogimori T, Fukuyama S, Shinoda J, Yamada J, Ohira H.	Brain Behav Immun. 2008 Mar;22(3):408-17. Epub 2007 Oct 30.	Brain Behav Immun. 2008	PubMed	citation	PMID:17977695	pubmed	17977695	create date:2007/11/06 | first author:Matsunaga M
Relationship between heart rate variability, interleukin-6, and soluble tissue factor in healthy subjects.	/pubmed/17977694	von Känel R, Nelesen RA, Mills PJ, Ziegler MG, Dimsdale JE.	Brain Behav Immun. 2008 May;22(4):461-8. Epub 2007 Oct 30.	Brain Behav Immun. 2008	PubMed	citation	PMID:17977694	pubmed	17977694	create date:2007/11/06 | first author:von Känel R
Selective effects of upper respiratory tract infection on cognition, mood and emotion processing: a prospective study.	/pubmed/17967526	Bucks RS, Gidron Y, Harris P, Teeling J, Wesnes KA, Perry VH.	Brain Behav Immun. 2008 Mar;22(3):399-407. Epub 2007 Oct 29.	Brain Behav Immun. 2008	PubMed	citation	PMID:17967526	pubmed	17967526	create date:2007/10/31 | first author:Bucks RS
Cytokines and cholinergic signals co-modulate surgical stress-induced changes in mood and memory.	/pubmed/17959355	Shapira-Lichter I, Beilin B, Ofek K, Bessler H, Gruberger M, Shavit Y, Seror D, Grinevich G, Posner E, Reichenberg A, Soreq H, Yirmiya R.	Brain Behav Immun. 2008 Mar;22(3):388-98. Epub 2007 Oct 23.	Brain Behav Immun. 2008	PubMed	citation	PMID:17959355	pubmed	17959355	create date:2007/10/26 | first author:Shapira-Lichter I
Neuroinflammation and disruption in working memory in aged mice after acute stimulation of the peripheral innate immune system.	/pubmed/17951027	Chen J, Buchanan JB, Sparkman NL, Godbout JP, Freund GG, Johnson RW.	Brain Behav Immun. 2008 Mar;22(3):301-11. Epub 2007 Oct 24.	Brain Behav Immun. 2008	PubMed	citation	PMID:17951027	pubmed	17951027	create date:2007/10/24 | first author:Chen J
Immunoregulatory properties of vasoactive intestinal peptide in human T cell subsets: implications for rheumatoid arthritis.	/pubmed/17951026	Gutiérrez-Cañas I, Juarranz Y, Santiago B, Martínez C, Gomariz RP, Pablos JL, Leceta J.	Brain Behav Immun. 2008 Mar;22(3):312-7. Epub 2007 Oct 24.	Brain Behav Immun. 2008	PubMed	citation	PMID:17951026	pubmed	17951026	create date:2007/10/24 | first author:Gutiérrez-Cañas I
Elevated maternal corticosterone during lactation hinders the neonatal adaptive immune response to herpes simplex virus (HSV) infection.	/pubmed/17950573	Zahwa H, Yorty JL, Bonneau RH.	Brain Behav Immun. 2008 Mar;22(3):339-53. Epub 2007 Oct 22.	Brain Behav Immun. 2008	PubMed	citation	PMID:17950573	pubmed	17950573	create date:2007/10/24 | first author:Zahwa H
Total lymphocyte CD8 expression is not a reliable marker of cytotoxic T-cell populations in human peripheral blood following an acute bout of high-intensity exercise.	/pubmed/17949944	Campbell JP, Guy K, Cosgrove C, Florida-James GD, Simpson RJ.	Brain Behav Immun. 2008 Mar;22(3):375-80. Epub 2007 Oct 18.	Brain Behav Immun. 2008	PubMed	citation	PMID:17949944	pubmed	17949944	create date:2007/10/24 | first author:Campbell JP
The multiple linkages of personality and disease.	/pubmed/17949943	Friedman HS.	Brain Behav Immun. 2008 Jul;22(5):668-75. Epub 2007 Oct 18. Review.	Brain Behav Immun. 2008	PubMed	citation	PMID:17949943	pubmed	17949943	create date:2007/10/24 | first author:Friedman HS
Genetic resistance to infection influences a male's sexual attractiveness and modulation of testosterone.	/pubmed/17945466	Zala SM, Chan BK, Bilbo SD, Potts WK, Nelson RJ, Penn DJ.	Brain Behav Immun. 2008 Mar;22(3):381-7. Epub 2007 Oct 22.	Brain Behav Immun. 2008	PubMed	citation	PMID:17945466	pubmed	17945466	create date:2007/10/20 | first author:Zala SM
Preventing acute stress-induced inflammatory disinhibition by aspirin: what does it tell us about the mechanism?	/pubmed/17942274	Rohleder N.	Brain Behav Immun. 2008 Feb;22(2):148-9. Epub 2007 Oct 17. Review. No abstract available.	Brain Behav Immun. 2008	PubMed	citation	PMID:17942274	pubmed	17942274	create date:2007/10/19 | first author:Rohleder N
Morphological relationships between peptidergic nerve fibers and immunoglobulin A-producing lymphocytes in the mouse intestine.	/pubmed/17931829	Shibata M, Hisajima T, Nakano M, Goris RC, Funakoshi K.	Brain Behav Immun. 2008 Feb;22(2):158-66. Epub 2007 Oct 10.	Brain Behav Immun. 2008	PubMed	citation	PMID:17931829	pubmed	17931829	create date:2007/10/13 | first author:Shibata M
Glial toll-like receptor signaling in central nervous system infection and autoimmunity.	/pubmed/17920811	Carpentier PA, Duncan DS, Miller SD.	Brain Behav Immun. 2008 Feb;22(2):140-7. Epub 2007 Oct 24. Review.	Brain Behav Immun. 2008	PubMed	citation	PMID:17920811	pubmed	17920811	create date:2007/10/09 | first author:Carpentier PA
Campylobacter jejuni infection increases anxiety-like behavior in the holeboard: possible anatomical substrates for viscerosensory modulation of exploratory behavior.	/pubmed/17920243	Goehler LE, Park SM, Opitz N, Lyte M, Gaykema RP.	Brain Behav Immun. 2008 Mar;22(3):354-66. Epub 2007 Oct 24.	Brain Behav Immun. 2008	PubMed	citation	PMID:17920243	pubmed	17920243	create date:2007/10/09 | first author:Goehler LE
Elucidating the consequences of chronic stress on immune regulation and behavior in rheumatoid arthritis.	/pubmed/17920242	Miller AH.	Brain Behav Immun. 2008 Jan;22(1):22-3. Epub 2007 Oct 24. Review. No abstract available.	Brain Behav Immun. 2008	PubMed	citation	PMID:17920242	pubmed	17920242	create date:2007/10/09 | first author:Miller AH
Brief and long maternal separations decrease corticosterone secretion in a lupus-prone strain: dissociation from disease-related parameters.	/pubmed/17920241	Catallani B, Palma BD, Gil FZ, Suchecki D.	Brain Behav Immun. 2008 Mar;22(3):367-74. Epub 2007 Oct 24.	Brain Behav Immun. 2008	PubMed	citation	PMID:17920241	pubmed	17920241	create date:2007/10/09 | first author:Catallani B
A novel role of minocycline: attenuating morphine antinociceptive tolerance by inhibition of p38 MAPK in the activated spinal microglia.	/pubmed/17919885	Cui Y, Liao XX, Liu W, Guo RX, Wu ZZ, Zhao CM, Chen PX, Feng JQ.	Brain Behav Immun. 2008 Jan;22(1):114-23. Epub 2007 Oct 4.	Brain Behav Immun. 2008	PubMed	citation	PMID:17919885	pubmed	17919885	create date:2007/10/09 | first author:Cui Y
Human psychoneuroimmunology: 20 years of discovery.	/pubmed/17911004	Irwin MR.	Brain Behav Immun. 2008 Feb;22(2):129-39. Epub 2007 Oct 29.	Brain Behav Immun. 2008	PubMed	citation	PMID:17911004	pubmed	17911004	create date:2007/10/04 | first author:Irwin MR
Exercise-induced redistribution of T lymphocytes is regulated by adrenergic mechanisms.	/pubmed/17910910	Krüger K, Lechtermann A, Fobker M, Völker K, Mooren FC.	Brain Behav Immun. 2008 Mar;22(3):324-38. Epub 2007 Oct 1.	Brain Behav Immun. 2008	PubMed	citation	PMID:17910910	pubmed	17910910	create date:2007/10/04 | first author:Krüger K
In vitro and in vivo evidence for a role of the P2X7 receptor in the release of IL-1 beta in the murine brain.	/pubmed/17905568	Mingam R, De Smedt V, Amédée T, Bluthé RM, Kelley KW, Dantzer R, Layé S.	Brain Behav Immun. 2008 Feb;22(2):234-44. Epub 2007 Oct 1.	Brain Behav Immun. 2008	PubMed	citation	PMID:17905568	pubmed	17905568	create date:2007/10/02 | first author:Mingam R
Immune-based regulation of adult neurogenesis: implications for learning and memory.	/pubmed/17905567	Ziv Y, Schwartz M.	Brain Behav Immun. 2008 Feb;22(2):167-76. Epub 2007 Oct 1. Review.	Brain Behav Immun. 2008	PubMed	citation	PMID:17905567	pubmed	17905567	create date:2007/10/02 | first author:Ziv Y
Neuropeptides as signal molecules in common with leukocytes and the hypothalamic-pituitary-adrenal axis.	/pubmed/17900859	Smith EM.	Brain Behav Immun. 2008 Jan;22(1):3-14. Epub 2007 Sep 27.	Brain Behav Immun. 2008	PubMed	citation	PMID:17900859	pubmed	17900859	create date:2007/09/29 | first author:Smith EM
Effect of restraint stress on the population of intestinal intraepithelial lymphocytes in mice.	/pubmed/17900858	Jarillo-Luna A, Rivera-Aguilar V, Martìnez-Carrillo BE, Barbosa-Cabrera E, Garfias HR, Campos-Rodríguez R.	Brain Behav Immun. 2008 Feb;22(2):265-75. Epub 2007 Sep 27.	Brain Behav Immun. 2008	PubMed	citation	PMID:17900858	pubmed	17900858	create date:2007/09/29 | first author:Jarillo-Luna A
Relationship between serotonin and the immune system in a teleost model.	/pubmed/17892926	Duffy-Whritenour JE, Zelikoff JT.	Brain Behav Immun. 2008 Feb;22(2):257-64. Epub 2007 Sep 24.	Brain Behav Immun. 2008	PubMed	citation	PMID:17892926	pubmed	17892926	create date:2007/09/26 | first author:Duffy-Whritenour JE
Role of IL-1 beta and 5-HT2 receptors in midbrain periaqueductal gray (PAG) in potentiating defensive rage behavior in cat.	/pubmed/17890051	Bhatt S, Bhatt R, Zalcman SS, Siegel A.	Brain Behav Immun. 2008 Feb;22(2):224-33. Epub 2007 Sep 24.	Brain Behav Immun. 2008	PubMed	citation	PMID:17890051	pubmed	17890051	create date:2007/09/25 | first author:Bhatt S
Stressor-specific alterations in corticosterone and immune responses in mice.	/pubmed/17890050	Bowers SL, Bilbo SD, Dhabhar FS, Nelson RJ.	Brain Behav Immun. 2008 Jan;22(1):105-13. Epub 2007 Sep 24.	Brain Behav Immun. 2008	PubMed	citation	PMID:17890050	pubmed	17890050	create date:2007/09/25 | first author:Bowers SL
Understanding the interaction between psychosocial stress and immune-related diseases: a stepwise progression.	/pubmed/17889502	Kemeny ME, Schedlowski M.	Brain Behav Immun. 2007 Nov;21(8):1009-18. Epub 2007 Sep 21.	Brain Behav Immun. 2007	PubMed	citation	PMID:17889502	pubmed	17889502	create date:2007/09/25 | first author:Kemeny ME
Ultra violet-induced localized inflammatory hyperalgesia in awake rats and the role of sensory and sympathetic innervation of the skin.	/pubmed/17884331	Saadé NE, Farhat O, Rahal O, Safieh-Garabedian B, Le Bars D, Jabbur SJ.	Brain Behav Immun. 2008 Feb;22(2):245-56. Epub 2007 Sep 19.	Brain Behav Immun. 2008	PubMed	citation	PMID:17884331	pubmed	17884331	create date:2007/09/22 | first author:Saadé NE
Aspirin, but not propranolol, attenuates the acute stress-induced increase in circulating levels of interleukin-6: a randomized, double-blind, placebo-controlled study.	/pubmed/17881186	von Känel R, Kudielka BM, Metzenthin P, Helfricht S, Preckel D, Haeberli A, Stutz M, Fischer JE.	Brain Behav Immun. 2008 Feb;22(2):150-7. Epub 2007 Sep 18.	Brain Behav Immun. 2008	PubMed	citation	PMID:17881186	pubmed	17881186	create date:2007/09/21 | first author:von Känel R
SIV infection decreases sympathetic innervation of primate lymph nodes: the role of neurotrophins.	/pubmed/17870298	Sloan EK, Nguyen CT, Cox BF, Tarara RP, Capitanio JP, Cole SW.	Brain Behav Immun. 2008 Feb;22(2):185-94. Epub 2007 Sep 17.	Brain Behav Immun. 2008	PubMed	citation	PMID:17870298	pubmed	17870298	create date:2007/09/18 | first author:Sloan EK
IL-1 beta signaling is required for mechanical allodynia induced by nerve injury and for the ensuing reduction in spinal cord neuronal GRK2.	/pubmed/17869478	Kleibeuker W, Gabay E, Kavelaars A, Zijlstra J, Wolf G, Ziv N, Yirmiya R, Shavit Y, Tal M, Heijnen CJ.	Brain Behav Immun. 2008 Feb;22(2):200-8. Epub 2007 Sep 14.	Brain Behav Immun. 2008	PubMed	citation	PMID:17869478	pubmed	17869478	create date:2007/09/18 | first author:Kleibeuker W
Epstein-Barr virus-encoded dUTPase enhances proinflammatory cytokine production by macrophages in contact with endothelial cells: evidence for depression-induced atherosclerotic risk.	/pubmed/17845840	Waldman WJ, Williams MV Jr, Lemeshow S, Binkley P, Guttridge D, Kiecolt-Glaser JK, Knight DA, Ladner KJ, Glaser R.	Brain Behav Immun. 2008 Feb;22(2):215-23. Epub 2007 Sep 12.	Brain Behav Immun. 2008	PubMed	citation	PMID:17845840	pubmed	17845840	create date:2007/09/12 | first author:Waldman WJ
Responses of ultra-weak chemiluminescence and secretory IgA in saliva to the induction of angry and depressive moods.	/pubmed/17845839	Tsuboi H, Hamer M, Tanaka G, Takagi K, Kinae N, Steptoe A.	Brain Behav Immun. 2008 Feb;22(2):209-14. Epub 2007 Sep 12.	Brain Behav Immun. 2008	PubMed	citation	PMID:17845839	pubmed	17845839	create date:2007/09/12 | first author:Tsuboi H
Vasoactive intestinal peptide inhibits cyclooxygenase-2 expression in activated macrophages, microglia, and dendritic cells.	/pubmed/17826030	Gonzalez-Rey E, Delgado M.	Brain Behav Immun. 2008 Jan;22(1):35-41. Epub 2007 Sep 7.	Brain Behav Immun. 2008	PubMed	citation	PMID:17826030	pubmed	17826030	create date:2007/09/11 | first author:Gonzalez-Rey E
Winter day lengths enhance T lymphocyte phenotypes, inhibit cytokine responses, and attenuate behavioral symptoms of infection in laboratory rats.	/pubmed/17728099	Prendergast BJ, Kampf-Lassin A, Yee JR, Galang J, McMaster N, Kay LM.	Brain Behav Immun. 2007 Nov;21(8):1096-108. Epub 2007 Aug 28.	Brain Behav Immun. 2007	PubMed	citation	PMID:17728099	pubmed	17728099	create date:2007/08/31 | first author:Prendergast BJ
Repeated exercise in mice alters expression of IL-10 and TNF-alpha in intestinal lymphocytes.	/pubmed/17720362	Hoffman-Goetz L, Spagnuolo PA, Guan J.	Brain Behav Immun. 2008 Feb;22(2):195-9. Epub 2007 Aug 27.	Brain Behav Immun. 2008	PubMed	citation	PMID:17720362	pubmed	17720362	create date:2007/08/28 | first author:Hoffman-Goetz L
Personality and serotonin transporter genotype interact with social context to affect immunity and viral set-point in simian immunodeficiency virus disease.	/pubmed/17719201	Capitanio JP, Abel K, Mendoza SP, Blozis SA, McChesney MB, Cole SW, Mason WA.	Brain Behav Immun. 2008 Jul;22(5):676-89. Epub 2007 Aug 23.	Brain Behav Immun. 2008	PubMed	citation	PMID:17719201	pubmed	17719201	create date:2007/08/28 | first author:Capitanio JP
Prenatal stress, fetal imprinting and immunity.	/pubmed/17716859	Merlot E, Couret D, Otten W.	Brain Behav Immun. 2008 Jan;22(1):42-51. Epub 2007 Aug 22. Review.	Brain Behav Immun. 2008	PubMed	citation	PMID:17716859	pubmed	17716859	create date:2007/08/25 | first author:Merlot E
Sympathetic nervous modulation of the skin innate and adaptive immune response to peptidoglycan but not lipopolysaccharide: involvement of beta-adrenoceptors and relevance in inflammatory diseases.	/pubmed/17716858	Manni M, Maestroni GJ.	Brain Behav Immun. 2008 Jan;22(1):80-8. Epub 2007 Aug 22.	Brain Behav Immun. 2008	PubMed	citation	PMID:17716858	pubmed	17716858	create date:2007/08/25 | first author:Manni M
Obesity, depression, and chronic low-grade inflammation in women with polycystic ovary syndrome.	/pubmed/17716857	Benson S, Janssen OE, Hahn S, Tan S, Dietz T, Mann K, Pleger K, Schedlowski M, Arck PC, Elsenbruch S.	Brain Behav Immun. 2008 Feb;22(2):177-84. Epub 2007 Aug 22.	Brain Behav Immun. 2008	PubMed	citation	PMID:17716857	pubmed	17716857	create date:2007/08/25 | first author:Benson S
Predictors of inflammation in response to anthracycline-based chemotherapy for breast cancer.	/pubmed/17706918	Mills PJ, Ancoli-Israel S, Parker B, Natarajan L, Hong S, Jain S, Sadler GR, von Känel R.	Brain Behav Immun. 2008 Jan;22(1):98-104. Epub 2007 Aug 15.	Brain Behav Immun. 2008	PubMed	citation	PMID:17706918	pubmed	17706918	create date:2007/08/21 | first author:Mills PJ
Psychosocial influences on immunity, including effects on immune maturation and senescence.	/pubmed/17706917	Coe CL, Laudenslager ML.	Brain Behav Immun. 2007 Nov;21(8):1000-8. Epub 2007 Aug 15.	Brain Behav Immun. 2007	PubMed	citation	PMID:17706917	pubmed	17706917	create date:2007/08/21 | first author:Coe CL
Neuropeptides: active participants in regulation of immune responses in the CNS and periphery.	/pubmed/17706916	Ganea D.	Brain Behav Immun. 2008 Jan;22(1):33-4. Epub 2007 Aug 15. No abstract available.	Brain Behav Immun. 2008	PubMed	citation	PMID:17706916	pubmed	17706916	create date:2007/08/21 | first author:Ganea D
Chronic stress and regulation of cellular markers of inflammation in rheumatoid arthritis: implications for fatigue.	/pubmed/17706915	Davis MC, Zautra AJ, Younger J, Motivala SJ, Attrep J, Irwin MR.	Brain Behav Immun. 2008 Jan;22(1):24-32. Epub 2007 Aug 15.	Brain Behav Immun. 2008	PubMed	citation	PMID:17706915	pubmed	17706915	create date:2007/08/21 | first author:Davis MC
Cytomegalovirus is associated with depression and anxiety in older adults.	/pubmed/17703915	Phillips AC, Carroll D, Khan N, Moss P.	Brain Behav Immun. 2008 Jan;22(1):52-5. Epub 2007 Aug 20.	Brain Behav Immun. 2008	PubMed	citation	PMID:17703915	pubmed	17703915	create date:2007/08/21 | first author:Phillips AC
Stress-induced remodeling of lymphoid innervation.	/pubmed/17697764	Sloan EK, Capitanio JP, Cole SW.	Brain Behav Immun. 2008 Jan;22(1):15-21. Epub 2007 Aug 13. Review.	Brain Behav Immun. 2008	PubMed	citation	PMID:17697764	pubmed	17697764	create date:2007/08/19 | first author:Sloan EK
Neuroimmune mechanisms of opioid-mediated conditioned immunomodulation.	/pubmed/17689049	Saurer TB, Ijames SG, Carrigan KA, Lysle DT.	Brain Behav Immun. 2008 Jan;22(1):89-97. Epub 2007 Aug 3.	Brain Behav Immun. 2008	PubMed	citation	PMID:17689049	pubmed	17689049	create date:2007/08/11 | first author:Saurer TB
Brain behavior and immunity: twenty years of T cells.	/pubmed/17681745	Moynihan JA, Santiago FM.	Brain Behav Immun. 2007 Oct;21(7):872-80. Epub 2007 Aug 2. Review.	Brain Behav Immun. 2007	PubMed	citation	PMID:17681745	pubmed	17681745	create date:2007/08/08 | first author:Moynihan JA
Title	URL	Description	Details	ShortDetails	Resource	Type	Identifiers	Db	EntrezUID	Properties
Stress, NK cells, and cancer: Still a promissory note.	/pubmed/17662574	Ben-Eliyahu S, Page GG, Schleifer SJ.	Brain Behav Immun. 2007 Oct;21(7):881-7. Epub 2007 Jul 26. Review.	Brain Behav Immun. 2007	PubMed	citation	PMID:17662574	pubmed	17662574	create date:2007/07/31 | first author:Ben-Eliyahu S
Immune cell-derived opioid peptides: back to the future.	/pubmed/17658238	Sacerdote P.	Brain Behav Immun. 2007 Nov;21(8):1019-20. Epub 2007 Jul 19. No abstract available.	Brain Behav Immun. 2007	PubMed	citation	PMID:17658238	pubmed	17658238	create date:2007/07/31 | first author:Sacerdote P
Controlling immunopathology at the expense of critical immune functions--a tipping of the balance by neuroendocrine-immune interactions.	/pubmed/17656067	Bonneau RH.	Brain Behav Immun. 2007 Oct;21(7):888-9. Epub 2007 Jul 25. Review. No abstract available.	Brain Behav Immun. 2007	PubMed	citation	PMID:17656067	pubmed	17656067	create date:2007/07/28 | first author:Bonneau RH
Lipopolysaccharide does not affect acoustic startle reflex in mice.	/pubmed/17651939	Juszczak GR, Blaszczyk J, Sadowski B, Sliwa AT, Wolak P, Tymosiak-Zielinska A, Lisowski P, Swiergiel AH.	Brain Behav Immun. 2008 Jan;22(1):74-9. Epub 2007 Jul 24.	Brain Behav Immun. 2008	PubMed	citation	PMID:17651939	pubmed	17651939	create date:2007/07/27 | first author:Juszczak GR
Letter to the Editor Re: an inflammatory review of glucocorticoids in the CNS" by Sorrells et al. Brain	Behavior and Immunity 21	259-272	2007."	/pubmed/17643955	Miller AH.	Brain Behav Immun. 2007 Oct;21(7):988-9; author reply 990. Epub 2007 Jul 23. No abstract available.	Brain Behav Immun. 2007	PubMed	citation	PMID:17643955	pubmed	17643955	create date:2007/07/24 | first author:Miller AH
Positive psychosocial factors and NKT cells in ovarian cancer patients.	/pubmed/17643954	Lamkin DM, Lutgendorf SK, McGinn S, Dao M, Maiseri H, DeGeest K, Sood AK, Lubaroff DM.	Brain Behav Immun. 2008 Jan;22(1):65-73. Epub 2007 Jul 23.	Brain Behav Immun. 2008	PubMed	citation	PMID:17643954	pubmed	17643954	create date:2007/07/24 | first author:Lamkin DM
Inhibitory effects of lipopolysaccharide on hypothalamic nuclei implicated in the control of food intake.	/pubmed/17624718	Becskei C, Riediger T, Hernádfalvy N, Arsenijevic D, Lutz TA, Langhans W.	Brain Behav Immun. 2008 Jan;22(1):56-64. Epub 2007 Jul 10.	Brain Behav Immun. 2008	PubMed	citation	PMID:17624718	pubmed	17624718	create date:2007/07/13 | first author:Becskei C
CXCR1/2 ligands induce p38 MAPK-dependent translocation and release of opioid peptides from primary granules in vitro and in vivo.	/pubmed/17604950	Rittner HL, Labuz D, Richter JF, Brack A, Schäfer M, Stein C, Mousa SA.	Brain Behav Immun. 2007 Nov;21(8):1021-32. Epub 2007 Jul 2.	Brain Behav Immun. 2007	PubMed	citation	PMID:17604950	pubmed	17604950	create date:2007/07/03 | first author:Rittner HL
c-Fos immunoreactivity induced by intraperitoneal LPS administration is reduced in the brain of mice lacking the microsomal prostaglandin E synthase-1 (mPGES-1).	/pubmed/17604949	Dallaporta M, Pecchi E, Jacques C, Berenbaum F, Jean A, Thirion S, Troadec JD.	Brain Behav Immun. 2007 Nov;21(8):1109-21. Epub 2007 Jul 2.	Brain Behav Immun. 2007	PubMed	citation	PMID:17604949	pubmed	17604949	create date:2007/07/03 | first author:Dallaporta M
Brain-immune communication pathways.	/pubmed/17604598	Quan N, Banks WA.	Brain Behav Immun. 2007 Aug;21(6):727-35. Epub 2007 Jun 28.	Brain Behav Immun. 2007	PubMed	citation	PMID:17604598	pubmed	17604598	create date:2007/07/03 | first author:Quan N
Interleukin-6 as a mechanism for the adverse effects of social stress on acute Theiler's virus infection.	/pubmed/17591434	Meagher MW, Johnson RR, Young EE, Vichaya EG, Lunt S, Hardin EA, Connor MA, Welsh CJ.	Brain Behav Immun. 2007 Nov;21(8):1083-95. Epub 2007 Jun 25.	Brain Behav Immun. 2007	PubMed	citation	PMID:17591434	pubmed	17591434	create date:2007/06/27 | first author:Meagher MW
Heterogeneous medically unexplained symptoms and immune function.	/pubmed/17553664	Houtveen JH, Kavelaars A, Heijnen CJ, van Doornen LJ.	Brain Behav Immun. 2007 Nov;21(8):1075-82. Epub 2007 Jun 5.	Brain Behav Immun. 2007	PubMed	citation	PMID:17553664	pubmed	17553664	create date:2007/06/08 | first author:Houtveen JH
Positive affective style covaries with stimulated IL-6 and IL-10 production in a middle-aged community sample.	/pubmed/17548183	Prather AA, Marsland AL, Muldoon MF, Manuck SB.	Brain Behav Immun. 2007 Nov;21(8):1033-7. Epub 2007 Jun 4.	Brain Behav Immun. 2007	PubMed	citation	PMID:17548183	pubmed	17548183	create date:2007/06/06 | first author:Prather AA
Reprint of efficacy of propentofylline	a glial modulating agent	on existing mechanical allodynia following peripheral nerve injury" [Brain Behav. Immun. 21 (2007) 238-246]."	/pubmed/17544848	Tawfik VL, Nutile-McMenemy N, LaCroix-Fralish ML, DeLeo JA.	Brain Behav Immun. 2007 Jul;21(5):677-85.	Brain Behav Immun. 2007	PubMed	citation	PMID:17544848	pubmed	17544848	create date:2007/06/05 | first author:Tawfik VL
Longitudinal analysis of pro- and anti-inflammatory cytokine production in severely fatigued adolescents.	/pubmed/17544255	ter Wolbeek M, van Doornen LJ, Kavelaars A, van de Putte EM, Schedlowski M, Heijnen CJ.	Brain Behav Immun. 2007 Nov;21(8):1063-74. Epub 2007 Jun 1.	Brain Behav Immun. 2007	PubMed	citation	PMID:17544255	pubmed	17544255	create date:2007/06/05 | first author:ter Wolbeek M
Cancer-related fatigue: links with inflammation in cancer patients and survivors.	/pubmed/17543499	Bower JE.	Brain Behav Immun. 2007 Oct;21(7):863-71. Epub 2007 May 31. Review.	Brain Behav Immun. 2007	PubMed	citation	PMID:17543499	pubmed	17543499	create date:2007/06/05 | first author:Bower JE
The effects of 40 hours of total sleep deprivation on inflammatory markers in healthy young adults.	/pubmed/17524614	Frey DJ, Fleshner M, Wright KP Jr.	Brain Behav Immun. 2007 Nov;21(8):1050-7. Epub 2007 May 23.	Brain Behav Immun. 2007	PubMed	citation	PMID:17524614	pubmed	17524614	create date:2007/05/26 | first author:Frey DJ
Exercise-induced liver beta2-microglobulin expression is related to lower IgG clearance in the blood.	/pubmed/17524613	Suzuki K, Suk PJ, Hong C, Imaizumi S, Tagami K.	Brain Behav Immun. 2007 Oct;21(7):946-52. Epub 2007 May 23.	Brain Behav Immun. 2007	PubMed	citation	PMID:17524613	pubmed	17524613	create date:2007/05/26 | first author:Suzuki K
Sleep enhances serum interleukin-7 concentrations in humans.	/pubmed/17524612	Benedict C, Dimitrov S, Marshall L, Born J.	Brain Behav Immun. 2007 Nov;21(8):1058-62. Epub 2007 May 23.	Brain Behav Immun. 2007	PubMed	citation	PMID:17524612	pubmed	17524612	create date:2007/05/26 | first author:Benedict C
One year pre-post intervention follow-up of psychological, immune, endocrine and blood pressure outcomes of mindfulness-based stress reduction (MBSR) in breast and prostate cancer outpatients.	/pubmed/17521871	Carlson LE, Speca M, Faris P, Patel KD.	Brain Behav Immun. 2007 Nov;21(8):1038-49. Epub 2007 May 22.	Brain Behav Immun. 2007	PubMed	citation	PMID:17521871	pubmed	17521871	create date:2007/05/25 | first author:Carlson LE
Autoimmune disease and innervation.	/pubmed/17517488	Straub RH.	Brain Behav Immun. 2007 Jul;21(5):528-34. Epub 2007 May 22.	Brain Behav Immun. 2007	PubMed	citation	PMID:17517488	pubmed	17517488	create date:2007/05/23 | first author:Straub RH
Stress and inflammation in exacerbations of asthma.	/pubmed/17493786	Chen E, Miller GE.	Brain Behav Immun. 2007 Nov;21(8):993-9. Epub 2007 May 9. Review.	Brain Behav Immun. 2007	PubMed	citation	PMID:17493786	pubmed	17493786	create date:2007/05/12 | first author:Chen E
Regulation of lymphocytes redistribution via autonomic nervous activity during stochastic learning.	/pubmed/17493785	Kimura K, Ohira H, Isowa T, Matsunaga M, Murashima S.	Brain Behav Immun. 2007 Oct;21(7):921-34. Epub 2007 May 9.	Brain Behav Immun. 2007	PubMed	citation	PMID:17493785	pubmed	17493785	create date:2007/05/12 | first author:Kimura K
From hippocampus to dorsal horn: the pervasive impact of IL-1 on learning and memory spans the length of the neuroaxis.	/pubmed/17493784	Deak T.	Brain Behav Immun. 2007 Aug;21(6):746-7. Epub 2007 May 9. No abstract available.	Brain Behav Immun. 2007	PubMed	citation	PMID:17493784	pubmed	17493784	create date:2007/05/12 | first author:Deak T
Effects of acute and repeated exposure to lipopolysaccharide on cytokine and corticosterone production during remyelination.	/pubmed/17490854	Urbach-Ross D, Kusnecov AW.	Brain Behav Immun. 2007 Oct;21(7):962-74. Epub 2007 May 8.	Brain Behav Immun. 2007	PubMed	citation	PMID:17490854	pubmed	17490854	create date:2007/05/11 | first author:Urbach-Ross D
Cooperative effects of corticosteroids and catecholamines upon immune deviation of the type-1/type-2 cytokine balance in favor of type-2 expression in human peripheral blood mononuclear cells.	/pubmed/17481854	Salicrú AN, Sams CF, Marshall GD.	Brain Behav Immun. 2007 Oct;21(7):913-20. Epub 2007 May 3.	Brain Behav Immun. 2007	PubMed	citation	PMID:17481854	pubmed	17481854	create date:2007/05/08 | first author:Salicrú AN
The effects of acute psychological stress on circulating inflammatory factors in humans: a review and meta-analysis.	/pubmed/17475444	Steptoe A, Hamer M, Chida Y.	Brain Behav Immun. 2007 Oct;21(7):901-12. Epub 2007 May 1. Review.	Brain Behav Immun. 2007	PubMed	citation	PMID:17475444	pubmed	17475444	create date:2007/05/04 | first author:Steptoe A
Effect of environmental temperature on sleep, locomotor activity, core body temperature and immune responses of C57BL/6J mice.	/pubmed/17467232	Jhaveri KA, Trammell RA, Toth LA.	Brain Behav Immun. 2007 Oct;21(7):975-87. Epub 2007 Apr 27.	Brain Behav Immun. 2007	PubMed	citation	PMID:17467232	pubmed	17467232	create date:2007/05/01 | first author:Jhaveri KA
Autonomic innervation and regulation of the immune system (1987-2007).	/pubmed/17467231	Nance DM, Sanders VM.	Brain Behav Immun. 2007 Aug;21(6):736-45. Epub 2007 Apr 27. Review.	Brain Behav Immun. 2007	PubMed	citation	PMID:17467231	pubmed	17467231	create date:2007/05/01 | first author:Nance DM
Distress reduction from a psychological intervention contributes to improved health for cancer patients.	/pubmed/17467230	Andersen BL, Farrar WB, Golden-Kreutz D, Emery CF, Glaser R, Crespin T, Carson WE 3rd.	Brain Behav Immun. 2007 Oct;21(7):953-61. Epub 2007 Apr 27.	Brain Behav Immun. 2007	PubMed	citation	PMID:17467230	pubmed	17467230	create date:2007/05/01 | first author:Andersen BL
Neonatal immune system activation with lipopolysaccharide enhances behavioural sensitization to the dopamine agonist, quinpirole, in adult female but not male rats.	/pubmed/17449223	Tenk CM, Foley KA, Kavaliers M, Ossenkopp KP.	Brain Behav Immun. 2007 Oct;21(7):935-45. Epub 2007 Apr 20.	Brain Behav Immun. 2007	PubMed	citation	PMID:17449223	pubmed	17449223	create date:2007/04/24 | first author:Tenk CM
Infection-induced viscerosensory signals from the gut enhance anxiety: implications for psychoneuroimmunology.	/pubmed/17428636	Goehler LE, Lyte M, Gaykema RP.	Brain Behav Immun. 2007 Aug;21(6):721-6. Epub 2007 Apr 10. Review.	Brain Behav Immun. 2007	PubMed	citation	PMID:17428636	pubmed	17428636	create date:2007/04/13 | first author:Goehler LE
Unusually low plasma concentration of lipopolysaccharide following 160-km race.	/pubmed/17416316	Lim CL.	Brain Behav Immun. 2007 May;21(4):514; author reply 515. No abstract available.	Brain Behav Immun. 2007	PubMed	citation	PMID:17416316	pubmed	17416316	create date:2007/04/10 | first author:Lim CL
Thymus atrophy during Trypanosoma cruzi infection is caused by an immuno-endocrine imbalance.	/pubmed/17412557	Pérez AR, Roggero E, Nicora A, Palazzi J, Besedovsky HO, Del Rey A, Bottasso OA.	Brain Behav Immun. 2007 Oct;21(7):890-900. Epub 2007 Apr 6.	Brain Behav Immun. 2007	PubMed	citation	PMID:17412557	pubmed	17412557	create date:2007/04/07 | first author:Pérez AR
Variations in anticipatory cognitive stress appraisal and differential proinflammatory cytokine expression in response to acute stress.	/pubmed/17412556	Wirtz PH, von Känel R, Emini L, Suter T, Fontana A, Ehlert U.	Brain Behav Immun. 2007 Aug;21(6):851-9. Epub 2007 Apr 6.	Brain Behav Immun. 2007	PubMed	citation	PMID:17412556	pubmed	17412556	create date:2007/04/07 | first author:Wirtz PH
Lipopolysaccharide induces a spinal learning deficit that is blocked by IL-1 receptor antagonism.	/pubmed/17382514	Young EE, Baumbauer KM, Elliot A, Joynes RL.	Brain Behav Immun. 2007 Aug;21(6):748-57. Epub 2007 Mar 26.	Brain Behav Immun. 2007	PubMed	citation	PMID:17382514	pubmed	17382514	create date:2007/03/27 | first author:Young EE
PNI and cancer: Are we there yet?	/pubmed/17379476	Schleifer SJ.	Brain Behav Immun. 2007 May;21(4):393-4. Epub 2007 Mar 26. No abstract available.	Brain Behav Immun. 2007	PubMed	citation	PMID:17379476	pubmed	17379476	create date:2007/03/24 | first author:Schleifer SJ
Sub-pyrogenic systemic inflammation impacts on brain and behavior, independent of cytokines.	/pubmed/17367989	Teeling JL, Felton LM, Deacon RM, Cunningham C, Rawlins JN, Perry VH.	Brain Behav Immun. 2007 Aug;21(6):836-50. Epub 2007 Mar 23.	Brain Behav Immun. 2007	PubMed	citation	PMID:17367989	pubmed	17367989	create date:2007/03/21 | first author:Teeling JL
Depressive disorders and immunity: 20 years of progress and discovery.	/pubmed/17360153	Irwin MR, Miller AH.	Brain Behav Immun. 2007 May;21(4):374-83. Epub 2007 Mar 13. Review.	Brain Behav Immun. 2007	PubMed	citation	PMID:17360153	pubmed	17360153	create date:2007/03/16 | first author:Irwin MR
Modulation of microglia and CD8(+) T cell activation during the development of stress-induced herpes simplex virus type-1 encephalitis.	/pubmed/17349776	Nair A, Hunzeker J, Bonneau RH.	Brain Behav Immun. 2007 Aug;21(6):791-806. Epub 2007 Mar 8.	Brain Behav Immun. 2007	PubMed	citation	PMID:17349776	pubmed	17349776	create date:2007/03/14 | first author:Nair A
Neurobiology of HIV, psychiatric and substance abuse comorbidity research: workshop report.	/pubmed/17346925	Kopnisky KL, Bao J, Lin YW.	Brain Behav Immun. 2007 May;21(4):428-41. Epub 2007 Mar 7. Review.	Brain Behav Immun. 2007	PubMed	citation	PMID:17346925	pubmed	17346925	create date:2007/03/10 | first author:Kopnisky KL
Restraint stress impairs early wound healing in mice via alpha-adrenergic but not beta-adrenergic receptors.	/pubmed/17344022	Eijkelkamp N, Engeland CG, Gajendrareddy PK, Marucha PT.	Brain Behav Immun. 2007 May;21(4):409-12. Epub 2007 Mar 6.	Brain Behav Immun. 2007	PubMed	citation	PMID:17344022	pubmed	17344022	create date:2007/03/09 | first author:Eijkelkamp N
Alleviation of the effects of endotoxin exposure on behavior and hippocampal IL-1beta by a selective non-peptide antagonist of corticotropin-releasing factor receptors.	/pubmed/17339098	Kohman RA, Tarr AJ, Sparkman NL, Day CE, Paquet A, Akkaraju GR, Boehm GW.	Brain Behav Immun. 2007 Aug;21(6):824-35. Epub 2007 Mar 6.	Brain Behav Immun. 2007	PubMed	citation	PMID:17339098	pubmed	17339098	create date:2007/03/07 | first author:Kohman RA
Environmental context differentially affects behavioral, leukocyte, cortisol, and interleukin-6 responses to low doses of endotoxin in the rhesus monkey.	/pubmed/17336039	Willette AA, Lubach GR, Coe CL.	Brain Behav Immun. 2007 Aug;21(6):807-15. Epub 2007 Mar 1.	Brain Behav Immun. 2007	PubMed	citation	PMID:17336039	pubmed	17336039	create date:2007/03/06 | first author:Willette AA
The sickness behaviour and CNS inflammatory mediator profile induced by systemic challenge of mice with synthetic double-stranded RNA (poly I:C).	/pubmed/17321719	Cunningham C, Campion S, Teeling J, Felton L, Perry VH.	Brain Behav Immun. 2007 May;21(4):490-502. Epub 2007 Feb 26.	Brain Behav Immun. 2007	PubMed	citation	PMID:17321719	pubmed	17321719	create date:2007/02/27 | first author:Cunningham C
Schwann cells: activated peripheral glia and their role in neuropathic pain.	/pubmed/17321718	Campana WM.	Brain Behav Immun. 2007 Jul;21(5):522-7. Epub 2007 Feb 26. Review.	Brain Behav Immun. 2007	PubMed	citation	PMID:17321718	pubmed	17321718	create date:2007/02/27 | first author:Campana WM
LPS-dependent suppression of social exploration is augmented in type 1 diabetic mice.	/pubmed/17321107	Lin KI, Johnson DR, Freund GG.	Brain Behav Immun. 2007 Aug;21(6):775-82. Epub 2007 Feb 23.	Brain Behav Immun. 2007	PubMed	citation	PMID:17321107	pubmed	17321107	create date:2007/02/27 | first author:Lin KI
Hostility, anger, and depression predict increases in C3 over a 10-year period.	/pubmed/17321106	Boyle SH, Jackson WG, Suarez EC.	Brain Behav Immun. 2007 Aug;21(6):816-23. Epub 2007 Feb 23.	Brain Behav Immun. 2007	PubMed	citation	PMID:17321106	pubmed	17321106	create date:2007/02/27 | first author:Boyle SH
Immune suppression while awaiting surgery and following it: dissociations between plasma cytokine levels, their induced production, and NK cell cytotoxicity.	/pubmed/17293081	Greenfeld K, Avraham R, Benish M, Goldfarb Y, Rosenne E, Shapira Y, Rudich T, Ben-Eliyahu S.	Brain Behav Immun. 2007 May;21(4):503-13. Epub 2007 Feb 12.	Brain Behav Immun. 2007	PubMed	citation	PMID:17293081	pubmed	17293081	create date:2007/02/13 | first author:Greenfeld K
CXCR4 chemokine receptor signaling mediates pain hypersensitivity in association with antiretroviral toxic neuropathy.	/pubmed/17292584	Bhangoo SK, Ren D, Miller RJ, Chan DM, Ripsch MS, Weiss C, McGinnis C, White FA.	Brain Behav Immun. 2007 Jul;21(5):581-91. Epub 2007 Feb 9.	Brain Behav Immun. 2007	PubMed	citation	PMID:17292584	pubmed	17292584	create date:2007/02/13 | first author:Bhangoo SK
Title	URL	Description	Details	ShortDetails	Resource	Type	Identifiers	Db	EntrezUID	Properties
Role of mast cell degranulation in the neural correlates of the immediate allergic reaction in a murine model of asthma.	/pubmed/17291717	Costa-Pinto FA, Basso AS, Russo M.	Brain Behav Immun. 2007 Aug;21(6):783-90. Epub 2007 Feb 8.	Brain Behav Immun. 2007	PubMed	citation	PMID:17291717	pubmed	17291717	create date:2007/02/13 | first author:Costa-Pinto FA
Virally mediated cervical cancer in the iatrogenically immunocompromised: applications for psychoneuroimmunology.	/pubmed/17291716	Jensen SE, Lehman B, Antoni MH, Pereira DB.	Brain Behav Immun. 2007 Aug;21(6):758-66. Epub 2007 Feb 8. Review.	Brain Behav Immun. 2007	PubMed	citation	PMID:17291716	pubmed	17291716	create date:2007/02/13 | first author:Jensen SE
Buprenorphine ameliorates the effect of surgery on hypothalamus-pituitary-adrenal axis, natural killer cell activity and metastatic colonization in rats in comparison with morphine or fentanyl treatment.	/pubmed/17291715	Franchi S, Panerai AE, Sacerdote P.	Brain Behav Immun. 2007 Aug;21(6):767-74. Epub 2007 Feb 8.	Brain Behav Immun. 2007	PubMed	citation	PMID:17291715	pubmed	17291715	create date:2007/02/13 | first author:Franchi S
Invertebrate studies and the evolution of comparative psychoneuroimmunology.	/pubmed/17289469	Aubert A.	Brain Behav Immun. 2007 Mar;21(3):290-1. No abstract available.	Brain Behav Immun. 2007	PubMed	citation	PMID:17289469	pubmed	17289469	create date:2007/02/10 | first author:Aubert A
Role of IL-1 and TNF in the brain: twenty years of progress on a Dr. Jekyll/Mr. Hyde duality of the innate immune system.	/pubmed/17275255	Gosselin D, Rivest S.	Brain Behav Immun. 2007 Mar;21(3):281-9. Epub 2007 Feb 1. Review.	Brain Behav Immun. 2007	PubMed	citation	PMID:17275255	pubmed	17275255	create date:2007/02/06 | first author:Gosselin D
Influence of poly I:C on sickness behaviors, plasma cytokines, corticosterone and central monoamine activity: moderation by social stressors.	/pubmed/17267173	Gandhi R, Hayley S, Gibb J, Merali Z, Anisman H.	Brain Behav Immun. 2007 May;21(4):477-89. Epub 2007 Jan 30.	Brain Behav Immun. 2007	PubMed	citation	PMID:17267173	pubmed	17267173	create date:2007/02/03 | first author:Gandhi R
Stereological and somatotopic analysis of the spinal microglial response to peripheral nerve injury.	/pubmed/17267172	Beggs S, Salter MW.	Brain Behav Immun. 2007 Jul;21(5):624-33. Epub 2006 Dec 16.	Brain Behav Immun. 2007	PubMed	citation	PMID:17267172	pubmed	17267172	create date:2007/02/03 | first author:Beggs S
Inducing a mode of NK-resistance to suppression by stress and surgery: a potential approach based on low dose of poly I-C to reduce postoperative cancer metastasis.	/pubmed/17240115	Rosenne E, Shakhar G, Melamed R, Schwartz Y, Erdreich-Epstein A, Ben-Eliyahu S.	Brain Behav Immun. 2007 May;21(4):395-408. Epub 2006 Dec 16.	Brain Behav Immun. 2007	PubMed	citation	PMID:17240115	pubmed	17240115	create date:2007/01/24 | first author:Rosenne E
Perspective is everything: an irreverent discussion of CNS-immune system interactions as viewed from different scientific traditions.	/pubmed/17234380	Carson MJ, Lo DD.	Brain Behav Immun. 2007 May;21(4):367-73. Epub 2007 Jan 17. Review.	Brain Behav Immun. 2007	PubMed	citation	PMID:17234380	pubmed	17234380	create date:2007/01/20 | first author:Carson MJ
-G308A tumor necrosis factor alpha functional polymorphism and schizophrenia risk: meta-analysis plus association study.	/pubmed/17234379	Sacchetti E, Bocchio-Chiavetto L, Valsecchi P, Scassellati C, Pasqualetti P, Bonvicini C, Corsini P, Rossi G, Cesana BM, Barlati S, Gennarelli M.	Brain Behav Immun. 2007 May;21(4):450-7. Epub 2007 Jan 17.	Brain Behav Immun. 2007	PubMed	citation	PMID:17234379	pubmed	17234379	create date:2007/01/20 | first author:Sacchetti E
Interleukin-1 signaling modulates stress-induced analgesia.	/pubmed/17222530	Wolf G, Yirmiya R, Kreisel T, Goshen I, Weidenfeld J, Poole S, Shavit Y.	Brain Behav Immun. 2007 Jul;21(5):652-9. Epub 2007 Jan 11.	Brain Behav Immun. 2007	PubMed	citation	PMID:17222530	pubmed	17222530	create date:2007/01/16 | first author:Wolf G
Satellite glial cells in sensory ganglia: their possible contribution to inflammatory pain.	/pubmed/17222529	Dublin P, Hanani M.	Brain Behav Immun. 2007 Jul;21(5):592-8. Epub 2007 Jan 11.	Brain Behav Immun. 2007	PubMed	citation	PMID:17222529	pubmed	17222529	create date:2007/01/16 | first author:Dublin P
Early cytokine expression in mouse sciatic nerve after chronic constriction nerve injury depends on calpain.	/pubmed/17204395	Uçeyler N, Tscharke A, Sommer C.	Brain Behav Immun. 2007 Jul;21(5):553-60. Epub 2007 Jan 3.	Brain Behav Immun. 2007	PubMed	citation	PMID:17204395	pubmed	17204395	create date:2007/01/06 | first author:Uçeyler N
Interleukin-6 mediates low-threshold mechanical allodynia induced by intrathecal HIV-1 envelope glycoprotein gp120.	/pubmed/17204394	Schoeniger-Skinner DK, Ledeboer A, Frank MG, Milligan ED, Poole S, Martin D, Maier SF, Watkins LR.	Brain Behav Immun. 2007 Jul;21(5):660-7. Epub 2007 Jan 3.	Brain Behav Immun. 2007	PubMed	citation	PMID:17204394	pubmed	17204394	create date:2007/01/06 | first author:Schoeniger-Skinner DK
Protein hormones and immunity.	/pubmed/17198749	Kelley KW, Weigent DA, Kooijman R.	Brain Behav Immun. 2007 May;21(4):384-92. Epub 2007 Jan 2. Review.	Brain Behav Immun. 2007	PubMed	citation	PMID:17198749	pubmed	17198749	create date:2007/01/03 | first author:Kelley KW
Antigen-induced inflammatory mechanical hypernociception in mice is mediated by IL-18.	/pubmed/17194566	Verri WA Jr, Cunha TM, Parada CA, Poole S, Liew FY, Ferreira SH, Cunha FQ.	Brain Behav Immun. 2007 Jul;21(5):535-43. Epub 2006 Dec 27.	Brain Behav Immun. 2007	PubMed	citation	PMID:17194566	pubmed	17194566	create date:2006/12/30 | first author:Verri WA Jr
An inflammatory review of glucocorticoid actions in the CNS.	/pubmed/17194565	Sorrells SF, Sapolsky RM.	Brain Behav Immun. 2007 Mar;21(3):259-72. Epub 2006 Dec 27. Review.	Brain Behav Immun. 2007	PubMed	citation	PMID:17194565	pubmed	17194565	create date:2006/12/30 | first author:Sorrells SF
Lymphocyte expression of CD95 at rest and in response to acute exercise in healthy children and adolescents.	/pubmed/17194564	Timmons BW, Bar-Or O.	Brain Behav Immun. 2007 May;21(4):442-9. Epub 2006 Dec 27.	Brain Behav Immun. 2007	PubMed	citation	PMID:17194564	pubmed	17194564	create date:2006/12/30 | first author:Timmons BW
Cytokine regulation of MMP-9 in peripheral glia: implications for pathological processes and pain in injured nerve.	/pubmed/17189680	Chattopadhyay S, Myers RR, Janes J, Shubayev V.	Brain Behav Immun. 2007 Jul;21(5):561-8. Epub 2006 Dec 26.	Brain Behav Immun. 2007	PubMed	citation	PMID:17189680	pubmed	17189680	create date:2006/12/27 | first author:Chattopadhyay S
Immune cell involvement in dorsal root ganglia and spinal cord after chronic constriction or transection of the rat sciatic nerve.	/pubmed/17187959	Hu P, Bembrick AL, Keay KA, McLachlan EM.	Brain Behav Immun. 2007 Jul;21(5):599-616. Epub 2006 Dec 21.	Brain Behav Immun. 2007	PubMed	citation	PMID:17187959	pubmed	17187959	create date:2006/12/26 | first author:Hu P
Repeated social defeat causes increased anxiety-like behavior and alters splenocyte function in C57BL/6 and CD-1 mice.	/pubmed/17178210	Kinsey SG, Bailey MT, Sheridan JF, Padgett DA, Avitsur R.	Brain Behav Immun. 2007 May;21(4):458-66. Epub 2006 Dec 18.	Brain Behav Immun. 2007	PubMed	citation	PMID:17178210	pubmed	17178210	create date:2006/12/21 | first author:Kinsey SG
The association between fatigue and inflammatory marker levels in cancer patients: a quantitative review.	/pubmed/17178209	Schubert C, Hong S, Natarajan L, Mills PJ, Dimsdale JE.	Brain Behav Immun. 2007 May;21(4):413-27. Epub 2006 Dec 18. Review.	Brain Behav Immun. 2007	PubMed	citation	PMID:17178209	pubmed	17178209	create date:2006/12/21 | first author:Schubert C
Norman Cousins Lecture. Glia as the bad guys": implications for improving clinical pain control and the clinical utility of opioids."	/pubmed/17175134	Watkins LR, Hutchinson MR, Ledeboer A, Wieseler-Frank J, Milligan ED, Maier SF.	Brain Behav Immun. 2007 Feb;21(2):131-46. Epub 2006 Dec 18.	Brain Behav Immun. 2007	PubMed	citation	PMID:17175134	pubmed	17175134	create date:2006/12/19 | first author:Watkins LR
Acute systemic inflammation transiently synchronizes clock gene expression in equine peripheral blood.	/pubmed/17174528	Murphy BA, Vick MM, Sessions DR, Cook RF, Fitzgerald BP.	Brain Behav Immun. 2007 May;21(4):467-76. Epub 2006 Dec 15.	Brain Behav Immun. 2007	PubMed	citation	PMID:17174528	pubmed	17174528	create date:2006/12/19 | first author:Murphy BA
Influence of pain treatment by epidural fentanyl and bupivacaine on homing of opioid-containing leukocytes to surgical wounds.	/pubmed/17174527	Heurich M, Mousa SA, Lenzner M, Morciniec P, Kopf A, Welte M, Stein C.	Brain Behav Immun. 2007 Jul;21(5):544-52. Epub 2006 Dec 15.	Brain Behav Immun. 2007	PubMed	citation	PMID:17174527	pubmed	17174527	create date:2006/12/19 | first author:Heurich M
Intrathecal interleukin-10 gene therapy attenuates paclitaxel-induced mechanical allodynia and proinflammatory cytokine expression in dorsal root ganglia in rats.	/pubmed/17174526	Ledeboer A, Jekich BM, Sloane EM, Mahoney JH, Langer SJ, Milligan ED, Martin D, Maier SF, Johnson KW, Leinwand LA, Chavez RA, Watkins LR.	Brain Behav Immun. 2007 Jul;21(5):686-98. Epub 2006 Dec 15.	Brain Behav Immun. 2007	PubMed	citation	PMID:17174526	pubmed	17174526	create date:2006/12/19 | first author:Ledeboer A
Role of the CX3CR1/p38 MAPK pathway in spinal microglia for the development of neuropathic pain following nerve injury-induced cleavage of fractalkine.	/pubmed/17174525	Zhuang ZY, Kawasaki Y, Tan PH, Wen YR, Huang J, Ji RR.	Brain Behav Immun. 2007 Jul;21(5):642-51. Epub 2006 Dec 15.	Brain Behav Immun. 2007	PubMed	citation	PMID:17174525	pubmed	17174525	create date:2006/12/19 | first author:Zhuang ZY
Endocrinology: the active partner in PNI research.	/pubmed/17174524	Malarkey WB, Mills PJ.	Brain Behav Immun. 2007 Feb;21(2):161-8. Epub 2006 Dec 15. Review.	Brain Behav Immun. 2007	PubMed	citation	PMID:17174524	pubmed	17174524	create date:2006/12/19 | first author:Malarkey WB
Age-related changes in the spinal cord microglial and astrocytic response profile to nerve injury.	/pubmed/17158026	Vega-Avelaira D, Moss A, Fitzgerald M.	Brain Behav Immun. 2007 Jul;21(5):617-23. Epub 2006 Dec 8.	Brain Behav Immun. 2007	PubMed	citation	PMID:17158026	pubmed	17158026	create date:2006/12/13 | first author:Vega-Avelaira D
Twenty years of psychoneuroimmunology and viral infections in Brain, Behavior, and Immunity.	/pubmed/17158025	Bonneau RH, Padgett DA, Sheridan JF.	Brain Behav Immun. 2007 Mar;21(3):273-80. Epub 2006 Dec 8. Review.	Brain Behav Immun. 2007	PubMed	citation	PMID:17158025	pubmed	17158025	create date:2006/12/13 | first author:Bonneau RH
Physiology of psychoneuroimmunology: a personal view.	/pubmed/17157762	Besedovsky HO, Rey AD.	Brain Behav Immun. 2007 Jan;21(1):34-44. Review.	Brain Behav Immun. 2007	PubMed	citation	PMID:17157762	pubmed	17157762	create date:2006/12/13 | first author:Besedovsky HO
Changes in immune and glial markers in the CSF of patients with Complex Regional Pain Syndrome.	/pubmed/17129705	Alexander GM, Perreault MJ, Reichenberger ER, Schwartzman RJ.	Brain Behav Immun. 2007 Jul;21(5):668-76. Epub 2006 Nov 28.	Brain Behav Immun. 2007	PubMed	citation	PMID:17129705	pubmed	17129705	create date:2006/11/30 | first author:Alexander GM
Illness-induced anorexia and its possible function in the caterpillar, Manduca sexta.	/pubmed/17126528	Adamo SA, Fidler TL, Forestell CA.	Brain Behav Immun. 2007 Mar;21(3):292-300. Epub 2006 Nov 28.	Brain Behav Immun. 2007	PubMed	citation	PMID:17126528	pubmed	17126528	create date:2006/11/28 | first author:Adamo SA
Differential effects of neonatal handling on early life infection-induced alterations in cognition in adulthood.	/pubmed/17126527	Bilbo SD, Newsum NJ, Sprunger DB, Watkins LR, Rudy JW, Maier SF.	Brain Behav Immun. 2007 Mar;21(3):332-42. Epub 2006 Nov 28.	Brain Behav Immun. 2007	PubMed	citation	PMID:17126527	pubmed	17126527	create date:2006/11/28 | first author:Bilbo SD
Possible therapeutic vaccines for canine myasthenia gravis: implications for the human disease and associated fatigue.	/pubmed/17113748	Galin FS, Chrisman CL, Cook JR Jr, Xu L, Jackson PL, Noerager BD, Weathington NM, Blalock JE.	Brain Behav Immun. 2007 Mar;21(3):323-31. Epub 2006 Nov 20.	Brain Behav Immun. 2007	PubMed	citation	PMID:17113748	pubmed	17113748	create date:2006/11/23 | first author:Galin FS
Interferon type I receptor-deficient mice have altered disease symptoms in response to influenza virus.	/pubmed/17098395	Traynor TR, Majde JA, Bohnet SG, Krueger JM.	Brain Behav Immun. 2007 Mar;21(3):311-22. Epub 2006 Nov 13.	Brain Behav Immun. 2007	PubMed	citation	PMID:17098395	pubmed	17098395	create date:2006/11/14 | first author:Traynor TR
Conceptual development of the immune system as a sixth sense.	/pubmed/17088044	Blalock JE, Smith EM.	Brain Behav Immun. 2007 Jan;21(1):23-33. Epub 2006 Nov 7. Review.	Brain Behav Immun. 2007	PubMed	citation	PMID:17088044	pubmed	17088044	create date:2006/11/08 | first author:Blalock JE
Twenty years of research on cytokine-induced sickness behavior.	/pubmed/17088043	Dantzer R, Kelley KW.	Brain Behav Immun. 2007 Feb;21(2):153-60. Epub 2006 Nov 7.	Brain Behav Immun. 2007	PubMed	citation	PMID:17088043	pubmed	17088043	create date:2006/11/08 | first author:Dantzer R
Clonidine reduces hypersensitivity and alters the balance of pro- and anti-inflammatory leukocytes after local injection at the site of inflammatory neuritis.	/pubmed/17079113	Romero-Sandoval A, Eisenach JC.	Brain Behav Immun. 2007 Jul;21(5):569-80. Epub 2006 Oct 31.	Brain Behav Immun. 2007	PubMed	citation	PMID:17079113	pubmed	17079113	create date:2006/11/03 | first author:Romero-Sandoval A
Effects of sleep and sleep deprivation on immunoglobulins and complement in humans.	/pubmed/17070668	Hui L, Hua F, Diandong H, Hong Y.	Brain Behav Immun. 2007 Mar;21(3):308-10. Epub 2006 Oct 27. Erratum in: Brain Behav Immun. 2010 May;24(4):678-9.	Brain Behav Immun. 2007	PubMed	citation	PMID:17070668	pubmed	17070668	create date:2006/10/31 | first author:Hui L
Cytokine-effects on glucocorticoid receptor function: relevance to glucocorticoid resistance and the pathophysiology and treatment of major depression.	/pubmed/17070667	Pace TW, Hu F, Miller AH.	Brain Behav Immun. 2007 Jan;21(1):9-19. Epub 2006 Oct 27. Review.	Brain Behav Immun. 2007	PubMed	citation	PMID:17070667	pubmed	17070667	create date:2006/10/31 | first author:Pace TW
Involvement of glia in central sensitization in trigeminal subnucleus caudalis (medullary dorsal horn).	/pubmed/17055698	Xie YF, Zhang S, Chiang CY, Hu JW, Dostrovsky JO, Sessle BJ.	Brain Behav Immun. 2007 Jul;21(5):634-41. Epub 2006 Oct 20.	Brain Behav Immun. 2007	PubMed	citation	PMID:17055698	pubmed	17055698	create date:2006/10/24 | first author:Xie YF
Infection-induced proinflammatory cytokines are associated with decreases in positive affect, but not increases in negative affect.	/pubmed/17055218	Janicki-Deverts D, Cohen S, Doyle WJ, Turner RB, Treanor JJ.	Brain Behav Immun. 2007 Mar;21(3):301-7. Epub 2006 Oct 18.	Brain Behav Immun. 2007	PubMed	citation	PMID:17055218	pubmed	17055218	create date:2006/10/24 | first author:Janicki-Deverts D
Psychosocial stress increases inflammatory markers and alters cytokine production across pregnancy.	/pubmed/17029703	Coussons-Read ME, Okun ML, Nettles CD.	Brain Behav Immun. 2007 Mar;21(3):343-50. Epub 2006 Oct 6.	Brain Behav Immun. 2007	PubMed	citation	PMID:17029703	pubmed	17029703	create date:2006/10/13 | first author:Coussons-Read ME
Poor sleep the night before an experimental stressor predicts reduced NK cell mobilization and slowed recovery in healthy women.	/pubmed/17029702	Wright CE, Erblich J, Valdimarsdottir HB, Bovbjerg DH.	Brain Behav Immun. 2007 Mar;21(3):358-63. Epub 2006 Oct 6.	Brain Behav Immun. 2007	PubMed	citation	PMID:17029702	pubmed	17029702	create date:2006/10/13 | first author:Wright CE
Maternal antibrain antibodies in autism.	/pubmed/17029701	Zimmerman AW, Connors SL, Matteson KJ, Lee LC, Singer HS, Castaneda JA, Pearce DA.	Brain Behav Immun. 2007 Mar;21(3):351-7. Epub 2006 Oct 6.	Brain Behav Immun. 2007	PubMed	citation	PMID:17029701	pubmed	17029701	create date:2006/10/13 | first author:Zimmerman AW
Receptor regulation in neuroendocrine-immune communication: current knowledge and future perspectives.	/pubmed/17029700	Heijnen CJ.	Brain Behav Immun. 2007 Jan;21(1):1-8.	Brain Behav Immun. 2007	PubMed	citation	PMID:17029700	pubmed	17029700	create date:2006/10/13 | first author:Heijnen CJ
Stress primes microglia to the presence of systemic inflammation: implications for environmental influences on the brain.	/pubmed/17011745	Perry VH.	Brain Behav Immun. 2007 Jan;21(1):45-6. Epub 2006 Oct 2. No abstract available.	Brain Behav Immun. 2007	PubMed	citation	PMID:17011745	pubmed	17011745	create date:2006/10/03 | first author:Perry VH
Inflammatory responses to psychological stress in fatigued breast cancer survivors: relationship to glucocorticoids.	/pubmed/17008048	Bower JE, Ganz PA, Aziz N, Olmstead R, Irwin MR, Cole SW.	Brain Behav Immun. 2007 Mar;21(3):251-8. Epub 2006 Sep 27.	Brain Behav Immun. 2007	PubMed	citation	PMID:17008048	pubmed	17008048	create date:2006/09/30 | first author:Bower JE
Pain hypersensitivity in rats with experimental autoimmune neuritis, an animal model of human inflammatory demyelinating neuropathy.	/pubmed/17005365	Moalem-Taylor G, Allbutt HN, Iordanova MD, Tracey DJ.	Brain Behav Immun. 2007 Jul;21(5):699-710. Epub 2006 Sep 26.	Brain Behav Immun. 2007	PubMed	citation	PMID:17005365	pubmed	17005365	create date:2006/09/29 | first author:Moalem-Taylor G
Title	URL	Description	Details	ShortDetails	Resource	Type	Identifiers	Db	EntrezUID	Properties
A global view of twenty years of Brain, Behavior, and Immunity.	/pubmed/16996715	Ader R, Kelley KW.	Brain Behav Immun. 2007 Jan;21(1):20-2. Epub 2006 Sep 25. No abstract available.	Brain Behav Immun. 2007	PubMed	citation	PMID:16996715	pubmed	16996715	create date:2006/09/26 | first author:Ader R
Depressive symptoms and production of proinflammatory cytokines by peripheral blood mononuclear cells stimulated in vitro.	/pubmed/16996242	Cyranowski JM, Marsland AL, Bromberger JT, Whiteside TL, Chang Y, Matthews KA.	Brain Behav Immun. 2007 Feb;21(2):229-37. Epub 2006 Sep 22.	Brain Behav Immun. 2007	PubMed	citation	PMID:16996242	pubmed	16996242	create date:2006/09/26 | first author:Cyranowski JM
A putative role for cytokines in the impaired appetite in depression.	/pubmed/16996241	Andréasson A, Arborelius L, Erlanson-Albertsson C, Lekander M.	Brain Behav Immun. 2007 Feb;21(2):147-52. Epub 2006 Sep 22. Review.	Brain Behav Immun. 2007	PubMed	citation	PMID:16996241	pubmed	16996241	create date:2006/09/26 | first author:Andréasson A
Stimulated production of interleukin-8 covaries with psychosocial risk factors for inflammatory disease among middle-aged community volunteers.	/pubmed/16996240	Marsland AL, Sathanoori R, Muldoon MF, Manuck SB.	Brain Behav Immun. 2007 Feb;21(2):218-28. Epub 2006 Sep 22.	Brain Behav Immun. 2007	PubMed	citation	PMID:16996240	pubmed	16996240	create date:2006/09/26 | first author:Marsland AL
A novel immune-to-CNS communication pathway: cells of the meninges surrounding the spinal cord CSF space produce proinflammatory cytokines in response to an inflammatory stimulus.	/pubmed/16989980	Wieseler-Frank J, Jekich BM, Mahoney JH, Bland ST, Maier SF, Watkins LR.	Brain Behav Immun. 2007 Jul;21(5):711-8. Epub 2006 Sep 20.	Brain Behav Immun. 2007	PubMed	citation	PMID:16989980	pubmed	16989980	create date:2006/09/23 | first author:Wieseler-Frank J
Endocrine and cytokine responses in humans with pulmonary tuberculosis.	/pubmed/16989979	Rook GA.	Brain Behav Immun. 2007 Feb;21(2):169-70. Epub 2006 Sep 20. No abstract available.	Brain Behav Immun. 2007	PubMed	citation	PMID:16989979	pubmed	16989979	create date:2006/09/23 | first author:Rook GA
Efficacy of propentofylline, a glial modulating agent, on existing mechanical allodynia following peripheral nerve injury.	/pubmed/16949251	Tawfik VL, Nutile-McMenemy N, Lacroix-Fralish ML, Deleo JA.	Brain Behav Immun. 2007 Feb;21(2):238-46. Epub 2006 Sep 1.	Brain Behav Immun. 2007	PubMed	citation	PMID:16949251	pubmed	16949251	create date:2006/09/05 | first author:Tawfik VL
The neurobiology of aggression and rage: role of cytokines.	/pubmed/16938427	Zalcman SS, Siegel A.	Brain Behav Immun. 2006 Nov;20(6):507-14. Epub 2006 Aug 30. Review.	Brain Behav Immun. 2006	PubMed	citation	PMID:16938427	pubmed	16938427	create date:2006/08/30 | first author:Zalcman SS
Individual trajectories in stress covary with immunity during recovery from cancer diagnosis and treatments.	/pubmed/16908118	Thornton LM, Andersen BL, Crespin TR, Carson WE.	Brain Behav Immun. 2007 Feb;21(2):185-94. Epub 2006 Sep 5.	Brain Behav Immun. 2007	PubMed	citation	PMID:16908118	pubmed	16908118	create date:2006/08/16 | first author:Thornton LM
Endocrine and cytokine responses in humans with pulmonary tuberculosis.	/pubmed/16890403	Rey AD, Mahuad CV, Bozza VV, Bogue C, Farroni MA, Bay ML, Bottasso OA, Besedovsky HO.	Brain Behav Immun. 2007 Feb;21(2):171-9. Epub 2006 Aug 4.	Brain Behav Immun. 2007	PubMed	citation	PMID:16890403	pubmed	16890403	create date:2006/08/08 | first author:Rey AD
Carbohydrate consumption during cycling increases in vitro NK cell responses to IL-2 and IFN-gamma.	/pubmed/16889932	McFarlin BK, Flynn MG, Hampton T.	Brain Behav Immun. 2007 Feb;21(2):202-8. Epub 2006 Aug 4.	Brain Behav Immun. 2007	PubMed	citation	PMID:16889932	pubmed	16889932	create date:2006/08/08 | first author:McFarlin BK
Expectations and associations that heal: Immunomodulatory placebo effects and its neurobiology.	/pubmed/16887325	Pacheco-López G, Engler H, Niemi MB, Schedlowski M.	Brain Behav Immun. 2006 Sep;20(5):430-46. Epub 2006 Aug 2. Review.	Brain Behav Immun. 2006	PubMed	citation	PMID:16887325	pubmed	16887325	create date:2006/08/05 | first author:Pacheco-López G
Morphine modulates gammadelta lymphocytes cytolytic activity following BCG vaccination.	/pubmed/16870392	Olin MR, Choi K, Lee J, Peterson PK, Molitor TW.	Brain Behav Immun. 2007 Feb;21(2):195-201. Epub 2006 Jul 25.	Brain Behav Immun. 2007	PubMed	citation	PMID:16870392	pubmed	16870392	create date:2006/07/28 | first author:Olin MR
Sleep, fatigue, and NK cell activity in healthy volunteers: significant relationships revealed by within subject analyses.	/pubmed/16859893	Shakhar K, Valdimarsdottir HB, Guevarra JS, Bovbjerg DH.	Brain Behav Immun. 2007 Feb;21(2):180-4. Epub 2006 Jul 21.	Brain Behav Immun. 2007	PubMed	citation	PMID:16859893	pubmed	16859893	create date:2006/07/25 | first author:Shakhar K
Uncovering molecular elements of brain-body communication during development and treatment of neuropathic pain.	/pubmed/16859892	Sud R, Ignatowski TA, Lo CP, Spengler RN.	Brain Behav Immun. 2007 Jan;21(1):112-24. Epub 2006 Jul 21.	Brain Behav Immun. 2007	PubMed	citation	PMID:16859892	pubmed	16859892	create date:2006/07/25 | first author:Sud R
An emotional link between sickness and depression.	/pubmed/16857341	Kent S.	Brain Behav Immun. 2006 Nov;20(6):515-6. Epub 2006 Jul 20. No abstract available.	Brain Behav Immun. 2006	PubMed	citation	PMID:16857341	pubmed	16857341	create date:2006/07/22 | first author:Kent S
Eccentric exercise as an adjuvant to influenza vaccination in humans.	/pubmed/16824730	Edwards KM, Burns VE, Allen LM, McPhee JS, Bosch JA, Carroll D, Drayson M, Ring C.	Brain Behav Immun. 2007 Feb;21(2):209-17. Epub 2006 Jul 7.	Brain Behav Immun. 2007	PubMed	citation	PMID:16824730	pubmed	16824730	create date:2006/07/11 | first author:Edwards KM
Distribution of ICAM-1 immunoreactivity during aging in the human orbitofrontal cortex.	/pubmed/16824729	Miguel-Hidalgo JJ, Nithuairisg S, Stockmeier C, Rajkowska G.	Brain Behav Immun. 2007 Jan;21(1):100-11. Epub 2006 Jul 7.	Brain Behav Immun. 2007	PubMed	citation	PMID:16824729	pubmed	16824729	create date:2006/07/11 | first author:Miguel-Hidalgo JJ
Androstenediol reduces the anti-inflammatory effects of restraint stress during wound healing.	/pubmed/16730942	Head CC, Farrow MJ, Sheridan JF, Padgett DA.	Brain Behav Immun. 2006 Nov;20(6):590-6. Epub 2006 May 30.	Brain Behav Immun. 2006	PubMed	citation	PMID:16730942	pubmed	16730942	create date:2006/05/30 | first author:Head CC
Altered distribution of leukocyte subsets and cytokine production in response to acute psychosocial stress in patients with psoriasis vulgaris.	/pubmed/16714097	Buske-Kirschbaum A, Kern S, Ebrecht M, Hellhammer DH.	Brain Behav Immun. 2007 Jan;21(1):92-9. Epub 2006 May 22.	Brain Behav Immun. 2007	PubMed	citation	PMID:16714097	pubmed	16714097	create date:2006/05/23 | first author:Buske-Kirschbaum A
Inflammation and the pathophysiology of work-related musculoskeletal disorders.	/pubmed/16647245	Barbe MF, Barr AE.	Brain Behav Immun. 2006 Sep;20(5):423-9. Epub 2006 May 2. Review.	Brain Behav Immun. 2006	PubMed	citation	PMID:16647245	pubmed	16647245	create date:2006/05/02 | first author:Barbe MF
Immunity and emotions: lipopolysaccharide increases defensive behaviours and potentiates despair in mice.	/pubmed/16647244	Renault J, Aubert A.	Brain Behav Immun. 2006 Nov;20(6):517-26. Epub 2006 May 2.	Brain Behav Immun. 2006	PubMed	citation	PMID:16647244	pubmed	16647244	create date:2006/05/02 | first author:Renault J
Microglia serve as a neuroimmune substrate for stress-induced potentiation of CNS pro-inflammatory cytokine responses.	/pubmed/16647243	Frank MG, Baratta MV, Sprunger DB, Watkins LR, Maier SF.	Brain Behav Immun. 2007 Jan;21(1):47-59. Epub 2006 May 2.	Brain Behav Immun. 2007	PubMed	citation	PMID:16647243	pubmed	16647243	create date:2006/05/02 | first author:Frank MG
Cerebrospinal fluid IL-6, HSP72, and TNF-alpha in exercising humans.	/pubmed/16647242	Steensberg A, Dalsgaard MK, Secher NH, Pedersen BK.	Brain Behav Immun. 2006 Nov;20(6):585-9. Epub 2006 May 2.	Brain Behav Immun. 2006	PubMed	citation	PMID:16647242	pubmed	16647242	create date:2006/05/02 | first author:Steensberg A
Murine taste-immune associative learning.	/pubmed/16631347	Niemi MB, Pacheco-López G, Kou W, Härting M, del Rey A, Besedovsky HO, Schedlowski M.	Brain Behav Immun. 2006 Nov;20(6):527-31. Epub 2006 Apr 21.	Brain Behav Immun. 2006	PubMed	citation	PMID:16631347	pubmed	16631347	create date:2006/04/25 | first author:Niemi MB
Expression of insulin-like growth factor-2 receptors on EL4 lymphoma cells overexpressing growth hormone.	/pubmed/16631346	Farmer JT, Weigent DA.	Brain Behav Immun. 2007 Jan;21(1):79-85. Epub 2006 Apr 21.	Brain Behav Immun. 2007	PubMed	citation	PMID:16631346	pubmed	16631346	create date:2006/04/25 | first author:Farmer JT
Brain's firewall: blood-brain barrier actively regulates neuroimmune information flow.	/pubmed/16621441	Quan N.	Brain Behav Immun. 2006 Sep;20(5):447-8. Epub 2006 Apr 18. No abstract available.	Brain Behav Immun. 2006	PubMed	citation	PMID:16621441	pubmed	16621441	create date:2006/04/20 | first author:Quan N
Acute psychotic symptoms in HIV-1 infected patients are associated with increased levels of kynurenic acid in cerebrospinal fluid.	/pubmed/16603336	Atlas A, Gisslén M, Nordin C, Lindström L, Schwieler L.	Brain Behav Immun. 2007 Jan;21(1):86-91. Epub 2006 Apr 17.	Brain Behav Immun. 2007	PubMed	citation	PMID:16603336	pubmed	16603336	create date:2006/04/11 | first author:Atlas A
Effects of carrageenan and morphine on acute inflammation and pain in Lewis and Fischer rats.	/pubmed/16603335	Fecho K, Manning EL, Maixner W, Schmitt CP.	Brain Behav Immun. 2007 Jan;21(1):68-78. Epub 2006 Apr 17.	Brain Behav Immun. 2007	PubMed	citation	PMID:16603335	pubmed	16603335	create date:2006/04/11 | first author:Fecho K
Cytokines in schizophrenia and the effects of antipsychotic drugs.	/pubmed/16580814	Drzyzga L, Obuchowicz E, Marcinowska A, Herman ZS.	Brain Behav Immun. 2006 Nov;20(6):532-45. Epub 2006 Apr 3. Review.	Brain Behav Immun. 2006	PubMed	citation	PMID:16580814	pubmed	16580814	create date:2006/04/04 | first author:Drzyzga L
Stress decreases, while central nucleus amygdala lesions increase, IL-8 and MIP-1alpha gene expression during tissue healing in non-human primates.	/pubmed/16574374	Kalin NH, Shelton SE, Engeland CG, Haraldsson HM, Marucha PT.	Brain Behav Immun. 2006 Nov;20(6):564-8. Epub 2006 Mar 30.	Brain Behav Immun. 2006	PubMed	citation	PMID:16574374	pubmed	16574374	create date:2006/04/01 | first author:Kalin NH
Placebo effects in laser-evoked pain potentials.	/pubmed/16571371	Wager TD, Matre D, Casey KL.	Brain Behav Immun. 2006 May;20(3):219-30. Epub 2006 Mar 29.	Brain Behav Immun. 2006	PubMed	citation	PMID:16571371	pubmed	16571371	create date:2006/03/31 | first author:Wager TD
Ibuprofen use, endotoxemia, inflammation, and plasma cytokines during ultramarathon competition.	/pubmed/16554145	Nieman DC, Henson DA, Dumke CL, Oley K, McAnulty SR, Davis JM, Murphy EA, Utter AC, Lind RH, McAnulty LS, Morrow JD.	Brain Behav Immun. 2006 Nov;20(6):578-84. Epub 2006 Mar 22.	Brain Behav Immun. 2006	PubMed	citation	PMID:16554145	pubmed	16554145	create date:2006/03/24 | first author:Nieman DC
Lipopolysaccharide has indomethacin-sensitive actions on Fos expression in topographically organized subpopulations of serotonergic neurons.	/pubmed/16554144	Hollis JH, Evans AK, Bruce KP, Lightman SL, Lowry CA.	Brain Behav Immun. 2006 Nov;20(6):569-77. Epub 2006 Mar 22.	Brain Behav Immun. 2006	PubMed	citation	PMID:16554144	pubmed	16554144	create date:2006/03/24 | first author:Hollis JH
Stress presents a problem for dendritic cells: corticosterone and the fate of MHC class I antigen processing and presentation.	/pubmed/16504465	Truckenmiller ME, Bonneau RH, Norbury CC.	Brain Behav Immun. 2006 May;20(3):210-8. Epub 2006 Feb 28. Review.	Brain Behav Immun. 2006	PubMed	citation	PMID:16504465	pubmed	16504465	create date:2006/03/01 | first author:Truckenmiller ME
Adrenergic inhibition of innate anti-viral response: PKA blockade of Type I interferon gene transcription mediates catecholamine support for HIV-1 replication.	/pubmed/16504464	Collado-Hidalgo A, Sung C, Cole S.	Brain Behav Immun. 2006 Nov;20(6):552-63. Epub 2006 Feb 28.	Brain Behav Immun. 2006	PubMed	citation	PMID:16504464	pubmed	16504464	create date:2006/03/01 | first author:Collado-Hidalgo A
Aerobic exercise, but not flexibility/resistance exercise, reduces serum IL-18, CRP, and IL-6 independent of beta-blockers, BMI, and psychosocial factors in older adults.	/pubmed/16504463	Kohut ML, McCann DA, Russell DW, Konopka DN, Cunnick JE, Franke WD, Castillo MC, Reighard AE, Vanderah E.	Brain Behav Immun. 2006 May;20(3):201-9. Epub 2006 Feb 28.	Brain Behav Immun. 2006	PubMed	citation	PMID:16504463	pubmed	16504463	create date:2006/03/01 | first author:Kohut ML
Stress, genetics, and immunity.	/pubmed/16495034	Kavelaars A, Heijnen CJ.	Brain Behav Immun. 2006 Jul;20(4):313-6. Epub 2006 Feb 21. Review. No abstract available.	Brain Behav Immun. 2006	PubMed	citation	PMID:16495034	pubmed	16495034	create date:2006/02/24 | first author:Kavelaars A
Inflammatory and hemostatic responses to repeated mental stress: individual stability and habituation over time.	/pubmed/16488574	Hamer M, Gibson EL, Vuononvirta R, Williams E, Steptoe A.	Brain Behav Immun. 2006 Sep;20(5):456-9. Epub 2006 Feb 20.	Brain Behav Immun. 2006	PubMed	citation	PMID:16488574	pubmed	16488574	create date:2006/02/21 | first author:Hamer M
Individual differences in glucose homeostasis: do our early life interactions with bacteria matter?	/pubmed/16480850	Walker FR, Owens J, Ali S, Hodgson DM.	Brain Behav Immun. 2006 Jul;20(4):401-9. Epub 2006 Feb 9.	Brain Behav Immun. 2006	PubMed	citation	PMID:16480850	pubmed	16480850	create date:2006/02/17 | first author:Walker FR
Brain mechanisms of expectation associated with insula and amygdala response to aversive taste: implications for placebo.	/pubmed/16472720	Sarinopoulos I, Dixon GE, Short SJ, Davidson RJ, Nitschke JB.	Brain Behav Immun. 2006 Mar;20(2):120-32.	Brain Behav Immun. 2006	PubMed	citation	PMID:16472720	pubmed	16472720	create date:2006/02/14 | first author:Sarinopoulos I
Panax ginseng C.A. Mayer G115 modulates pro-inflammatory cytokine production in mice throughout the increase of macrophage toll-like receptor 4 expression during physical stress.	/pubmed/16469481	Pannacci M, Lucini V, Colleoni F, Martucci C, Grosso S, Sacerdote P, Scaglione F.	Brain Behav Immun. 2006 Nov;20(6):546-51. Epub 2006 Feb 15.	Brain Behav Immun. 2006	PubMed	citation	PMID:16469481	pubmed	16469481	create date:2006/02/14 | first author:Pannacci M
Excitement over the chemistry of immune-nervous system relationships.	/pubmed/16460909	Konsman JP.	Brain Behav Immun. 2006 May;20(3):231-2. Epub 2006 Feb 7. No abstract available.	Brain Behav Immun. 2006	PubMed	citation	PMID:16460909	pubmed	16460909	create date:2006/02/08 | first author:Konsman JP
Subjective social status moderates cortisol responses to social threat.	/pubmed/16412608	Gruenewald TL, Kemeny ME, Aziz N.	Brain Behav Immun. 2006 Jul;20(4):410-9. Epub 2006 Jan 18.	Brain Behav Immun. 2006	PubMed	citation	PMID:16412608	pubmed	16412608	create date:2006/01/18 | first author:Gruenewald TL
Immunological stress at the maternal-foetal interface: a link between neurodevelopment and adult psychopathology.	/pubmed/16378711	Meyer U, Feldon J, Schedlowski M, Yee BK.	Brain Behav Immun. 2006 Jul;20(4):378-88. Epub 2005 Dec 27.	Brain Behav Immun. 2006	PubMed	citation	PMID:16378711	pubmed	16378711	create date:2005/12/28 | first author:Meyer U
Gender difference in basal and stress levels of peripheral blood leukocytes in laboratory rats.	/pubmed/16376519	Stefanski V, Grüner S.	Brain Behav Immun. 2006 Jul;20(4):369-77. Epub 2006 Jan 11.	Brain Behav Immun. 2006	PubMed	citation	PMID:16376519	pubmed	16376519	create date:2005/12/27 | first author:Stefanski V
Hostility and pain are related to inflammation in older adults.	/pubmed/16376518	Graham JE, Robles TF, Kiecolt-Glaser JK, Malarkey WB, Bissell MG, Glaser R.	Brain Behav Immun. 2006 Jul;20(4):389-400. Epub 2006 Jan 11.	Brain Behav Immun. 2006	PubMed	citation	PMID:16376518	pubmed	16376518	create date:2005/12/27 | first author:Graham JE
Effects of insulin-like growth factor-I on cytokine-induced sickness behavior in mice.	/pubmed/16364817	Bluthé RM, Kelley KW, Dantzer R.	Brain Behav Immun. 2006 Jan;20(1):57-63.	Brain Behav Immun. 2006	PubMed	citation	PMID:16364817	pubmed	16364817	create date:2005/12/21 | first author:Bluthé RM
Visceral pain and public speaking stress: neuroendocrine and immune cell responses in healthy subjects.	/pubmed/16364816	Lucas A, Holtmann G, Gerken G, Pietsch A, Braun-Lang U, Gilani K, Strassburger K, Gesing S, Janssen OE, Kavelaars A, Heijnen CJ, Schedlowski M, Elsenbruch S.	Brain Behav Immun. 2006 Jan;20(1):49-56.	Brain Behav Immun. 2006	PubMed	citation	PMID:16364816	pubmed	16364816	create date:2005/12/21 | first author:Lucas A
Multiple opioid receptors on immune cells modulate intracellular signaling.	/pubmed/16364815	Sharp BM.	Brain Behav Immun. 2006 Jan;20(1):9-14. Review.	Brain Behav Immun. 2006	PubMed	citation	PMID:16364815	pubmed	16364815	create date:2005/12/21 | first author:Sharp BM
Title	URL	Description	Details	ShortDetails	Resource	Type	Identifiers	Db	EntrezUID	Properties
Socioeconomic status and C-reactive protein levels in the US population: NHANES IV.	/pubmed/16330181	Alley DE, Seeman TE, Ki Kim J, Karlamangla A, Hu P, Crimmins EM.	Brain Behav Immun. 2006 Sep;20(5):498-504. Epub 2005 Dec 2.	Brain Behav Immun. 2006	PubMed	citation	PMID:16330181	pubmed	16330181	create date:2005/12/07 | first author:Alley DE
Relationships among the behavioral, noradrenergic, and pituitary-adrenal responses to interleukin-1 and the effects of indomethacin.	/pubmed/16330180	Wieczorek M, Dunn AJ.	Brain Behav Immun. 2006 Sep;20(5):477-87. Epub 2005 Dec 2.	Brain Behav Immun. 2006	PubMed	citation	PMID:16330180	pubmed	16330180	create date:2005/12/07 | first author:Wieczorek M
Stress susceptibility predicts the severity of immune depression and the failure to combat bacterial infections in chronically stressed mice.	/pubmed/16330179	Kiank C, Holtfreter B, Starke A, Mundt A, Wilke C, Schütt C.	Brain Behav Immun. 2006 Jul;20(4):359-68. Epub 2005 Dec 2.	Brain Behav Immun. 2006	PubMed	citation	PMID:16330179	pubmed	16330179	create date:2005/12/07 | first author:Kiank C
Evidence supporting a circadian control of natural killer cell function.	/pubmed/16309885	Arjona A, Sarkar DK.	Brain Behav Immun. 2006 Sep;20(5):469-76. Epub 2005 Nov 23.	Brain Behav Immun. 2006	PubMed	citation	PMID:16309885	pubmed	16309885	create date:2005/11/29 | first author:Arjona A
Endocrine and immunological correlates of behaviorally identified swim stress resilient and vulnerable rats.	/pubmed/16309884	Levay EA, Govic A, Hazi A, Flannery G, Christianson J, Drugan RC, Kent S.	Brain Behav Immun. 2006 Sep;20(5):488-97. Epub 2005 Nov 23.	Brain Behav Immun. 2006	PubMed	citation	PMID:16309884	pubmed	16309884	create date:2005/11/29 | first author:Levay EA
Release of cytokines by brain endothelial cells: A polarized response to lipopolysaccharide.	/pubmed/16309883	Verma S, Nakaoke R, Dohgu S, Banks WA.	Brain Behav Immun. 2006 Sep;20(5):449-55. Epub 2005 Nov 23.	Brain Behav Immun. 2006	PubMed	citation	PMID:16309883	pubmed	16309883	create date:2005/11/29 | first author:Verma S
Norman Cousins Lecture. The uses and abuses of psychoneuroimmunology: a global overview.	/pubmed/16307866	Cohen N.	Brain Behav Immun. 2006 Mar;20(2):99-112. Epub 2005 Nov 22.	Brain Behav Immun. 2006	PubMed	citation	PMID:16307866	pubmed	16307866	create date:2005/11/26 | first author:Cohen N
Trait positive affect and antibody response to hepatitis B vaccination.	/pubmed/16293394	Marsland AL, Cohen S, Rabin BS, Manuck SB.	Brain Behav Immun. 2006 May;20(3):261-9. Epub 2005 Nov 15.	Brain Behav Immun. 2006	PubMed	citation	PMID:16293394	pubmed	16293394	create date:2005/11/19 | first author:Marsland AL
Identifying immune traits and biobehavioral correlates: generalizability and reliability of immune responses in rhesus macaques.	/pubmed/16293393	Segerstrom SC, Lubach GR, Coe CL.	Brain Behav Immun. 2006 Jul;20(4):349-58. Epub 2005 Nov 15.	Brain Behav Immun. 2006	PubMed	citation	PMID:16293393	pubmed	16293393	create date:2005/11/19 | first author:Segerstrom SC
Role of early stress in the individual differences in host response to viral infection.	/pubmed/16289758	Avitsur R, Hunzeker J, Sheridan JF.	Brain Behav Immun. 2006 Jul;20(4):339-48. Epub 2005 Nov 11.	Brain Behav Immun. 2006	PubMed	citation	PMID:16289758	pubmed	16289758	create date:2005/11/18 | first author:Avitsur R
Increases in stimulated secretion of proinflammatory cytokines by blood monocytes following arousal of negative affect: the role of insulin resistance as moderator.	/pubmed/16288846	Suarez EC, Boyle SH, Lewis JG, Hall RP, Young KH.	Brain Behav Immun. 2006 Jul;20(4):331-8. Epub 2005 Nov 8.	Brain Behav Immun. 2006	PubMed	citation	PMID:16288846	pubmed	16288846	create date:2005/11/18 | first author:Suarez EC
Insecta immune-cognitive interactions.	/pubmed/16260114	Schedlowski M.	Brain Behav Immun. 2006 Mar;20(2):133-4. Epub 2005 Nov 2. Review. No abstract available.	Brain Behav Immun. 2006	PubMed	citation	PMID:16260114	pubmed	16260114	create date:2005/11/02 | first author:Schedlowski M
Effect of sex ratio on the immune system of Oreochromis mossambicus (Peters).	/pubmed/16256305	Binuramesh C, Prabakaran M, Steinhagen D, Michael RD.	Brain Behav Immun. 2006 May;20(3):300-8. Epub 2005 Oct 25.	Brain Behav Immun. 2006	PubMed	citation	PMID:16256305	pubmed	16256305	create date:2005/11/01 | first author:Binuramesh C
Regulation of adrenal glucocorticoid synthesis by interleukin-10: a preponderance of IL-10 receptor in the adrenal zona fasciculata.	/pubmed/16256304	Koldzic-Zivanovic N, Tu H, Juelich TL, Rady PL, Tyring SK, Hudnall SD, Smith EM, Hughes TK.	Brain Behav Immun. 2006 Sep;20(5):460-8. Epub 2005 Oct 25.	Brain Behav Immun. 2006	PubMed	citation	PMID:16256304	pubmed	16256304	create date:2005/11/01 | first author:Koldzic-Zivanovic N
Sleep and body temperature responses in an acute viral infection model are altered in interferon type I receptor-deficient mice.	/pubmed/16243480	Traynor TR, Majde JA, Bohnet SG, Krueger JM.	Brain Behav Immun. 2006 May;20(3):290-9. Epub 2005 Oct 21.	Brain Behav Immun. 2006	PubMed	citation	PMID:16243480	pubmed	16243480	create date:2005/10/26 | first author:Traynor TR
Belief or Need? Accounting for individual variations in the neurochemistry of the placebo effect.	/pubmed/16242910	Zubieta JK, Yau WY, Scott DJ, Stohler CS.	Brain Behav Immun. 2006 Jan;20(1):15-26. Epub 2005 Oct 20.	Brain Behav Immun. 2006	PubMed	citation	PMID:16242910	pubmed	16242910	create date:2005/10/26 | first author:Zubieta JK
Metabotropic glutamate receptors mediate lipopolysaccharide-induced fever and sickness behavior.	/pubmed/16242909	Weiland TJ, Anthony-Harvey-Beavis D, Voudouris NJ, Kent S.	Brain Behav Immun. 2006 May;20(3):233-45. Epub 2005 Oct 20.	Brain Behav Immun. 2006	PubMed	citation	PMID:16242909	pubmed	16242909	create date:2005/10/26 | first author:Weiland TJ
Long term alterations in neuroimmune responses of female rats after neonatal exposure to lipopolysaccharide.	/pubmed/16226008	Spencer SJ, Boissé L, Mouihate A, Pittman QJ.	Brain Behav Immun. 2006 Jul;20(4):325-30. Epub 2005 Oct 11.	Brain Behav Immun. 2006	PubMed	citation	PMID:16226008	pubmed	16226008	create date:2005/10/18 | first author:Spencer SJ
Epigenetic regulation of Th1 and Th2 cell development.	/pubmed/16226007	Sanders VM.	Brain Behav Immun. 2006 Jul;20(4):317-24. Epub 2005 Oct 11. Review.	Brain Behav Immun. 2006	PubMed	citation	PMID:16226007	pubmed	16226007	create date:2005/10/18 | first author:Sanders VM
The effects of lipopolysaccharide and lithium chloride on the ingestion of a bitter-sweet taste: comparing intake and palatability.	/pubmed/16214027	Cross-Mellor SK, Kavaliers M, Ossenkopp KP.	Brain Behav Immun. 2005 Nov;19(6):564-73.	Brain Behav Immun. 2005	PubMed	citation	PMID:16214027	pubmed	16214027	create date:2005/10/11 | first author:Cross-Mellor SK
Self-rated health and vital exhaustion, but not depression, is related to inflammation in women with coronary heart disease.	/pubmed/16214026	Janszky I, Lekander M, Blom M, Georgiades A, Ahnve S.	Brain Behav Immun. 2005 Nov;19(6):555-63.	Brain Behav Immun. 2005	PubMed	citation	PMID:16214026	pubmed	16214026	create date:2005/10/11 | first author:Janszky I
Psychological stress activates interleukin-1beta gene expression in human mononuclear cells.	/pubmed/16214025	Brydon L, Edwards S, Jia H, Mohamed-Ali V, Zachary I, Martin JF, Steptoe A.	Brain Behav Immun. 2005 Nov;19(6):540-6.	Brain Behav Immun. 2005	PubMed	citation	PMID:16214025	pubmed	16214025	create date:2005/10/11 | first author:Brydon L
Time-dependent behavioral, neurochemical, and immune consequences of repeated experiences of social defeat stress in male mice and the ameliorative effects of fluoxetine.	/pubmed/16214024	Beitia G, Garmendia L, Azpiroz A, Vegas O, Brain PF, Arregi A.	Brain Behav Immun. 2005 Nov;19(6):530-9. Epub 2005 Jan 13.	Brain Behav Immun. 2005	PubMed	citation	PMID:16214024	pubmed	16214024	create date:2005/10/11 | first author:Beitia G
Interleukin-6 levels fluctuate with the light-dark cycle in the brain and peripheral tissues in rats.	/pubmed/16214023	Guan Z, Vgontzas AN, Omori T, Peng X, Bixler EO, Fang J.	Brain Behav Immun. 2005 Nov;19(6):526-9.	Brain Behav Immun. 2005	PubMed	citation	PMID:16214023	pubmed	16214023	create date:2005/10/11 | first author:Guan Z
Improved psychomotor performance in aged mice fed diet high in antioxidants is associated with reduced ex vivo brain interleukin-6 production.	/pubmed/16214022	Richwine AF, Godbout JP, Berg BM, Chen J, Escobar J, Millard DK, Johnson RW.	Brain Behav Immun. 2005 Nov;19(6):512-20.	Brain Behav Immun. 2005	PubMed	citation	PMID:16214022	pubmed	16214022	create date:2005/10/11 | first author:Richwine AF
Bereavement and marriage are associated with antibody response to influenza vaccination in the elderly.	/pubmed/16198083	Phillips AC, Carroll D, Burns VE, Ring C, Macleod J, Drayson M.	Brain Behav Immun. 2006 May;20(3):279-89. Epub 2005 Sep 27.	Brain Behav Immun. 2006	PubMed	citation	PMID:16198083	pubmed	16198083	create date:2005/10/04 | first author:Phillips AC
Interleukin-6 levels in relation to psychosocial factors: studies on serum, saliva, and in vitro production by blood mononuclear cells.	/pubmed/16183246	Sjögren E, Leanderson P, Kristenson M, Ernerudh J.	Brain Behav Immun. 2006 May;20(3):270-8. Epub 2005 Sep 23.	Brain Behav Immun. 2006	PubMed	citation	PMID:16183246	pubmed	16183246	create date:2005/09/27 | first author:Sjögren E
Platelets, coronary heart disease, and stress.	/pubmed/16183245	Brydon L, Magid K, Steptoe A.	Brain Behav Immun. 2006 Mar;20(2):113-9. Epub 2005 Sep 23. Review.	Brain Behav Immun. 2006	PubMed	citation	PMID:16183245	pubmed	16183245	create date:2005/09/27 | first author:Brydon L
Interdisciplinary research: noradrenergic regulation of adaptive immunity.	/pubmed/16140497	Sanders VM.	Brain Behav Immun. 2006 Jan;20(1):1-8. Epub 2005 Sep 2.	Brain Behav Immun. 2006	PubMed	citation	PMID:16140497	pubmed	16140497	create date:2005/09/06 | first author:Sanders VM
Neonatal maternal deprivation promotes Nippostrongylus brasiliensis infection in adult rats.	/pubmed/16139473	Barreau F, de Lahitte JD, Ferrier L, Frexinos J, Bueno L, Fioramonti J.	Brain Behav Immun. 2006 May;20(3):254-60. Epub 2005 Aug 31.	Brain Behav Immun. 2006	PubMed	citation	PMID:16139473	pubmed	16139473	create date:2005/09/06 | first author:Barreau F
Freewheel running selectively prevents mouse CD4+ intestinal lymphocyte death produced after a bout of acute strenuous exercise.	/pubmed/16112839	Davidson SR, Hoffman-Goetz L.	Brain Behav Immun. 2006 Mar;20(2):139-43. Epub 2005 Aug 22.	Brain Behav Immun. 2006	PubMed	citation	PMID:16112839	pubmed	16112839	create date:2005/08/23 | first author:Davidson SR
Bottom-up and top-down signaling of IL-6 with and without habituation?	/pubmed/16102937	Straub RH.	Brain Behav Immun. 2006 Jan;20(1):37-9. Epub 2005 Aug 15. Review. No abstract available.	Brain Behav Immun. 2006	PubMed	citation	PMID:16102937	pubmed	16102937	create date:2005/08/17 | first author:Straub RH
Acute stress exposure prior to influenza vaccination enhances antibody response in women.	/pubmed/16102936	Edwards KM, Burns VE, Reynolds T, Carroll D, Drayson M, Ring C.	Brain Behav Immun. 2006 Mar;20(2):159-68. Epub 2005 Aug 15.	Brain Behav Immun. 2006	PubMed	citation	PMID:16102936	pubmed	16102936	create date:2005/08/17 | first author:Edwards KM
Increased nocturnal interleukin-6 excretion in patients with primary insomnia: a pilot study.	/pubmed/16084689	Burgos I, Richter L, Klein T, Fiebich B, Feige B, Lieb K, Voderholzer U, Riemann D.	Brain Behav Immun. 2006 May;20(3):246-53. Epub 2005 Aug 9.	Brain Behav Immun. 2006	PubMed	citation	PMID:16084689	pubmed	16084689	create date:2005/08/09 | first author:Burgos I
Insect psychoneuroimmunology: immune response reduces learning in protein starved bumblebees (Bombus terrestris).	/pubmed/16084688	Riddell CE, Mallon EB.	Brain Behav Immun. 2006 Mar;20(2):135-8. Epub 2005 Aug 9.	Brain Behav Immun. 2006	PubMed	citation	PMID:16084688	pubmed	16084688	create date:2005/08/09 | first author:Riddell CE
Mouse thymocyte apoptosis and cell loss in response to exercise and antioxidant administration.	/pubmed/16061151	Quadrilatero J, Hoffman-Goetz L.	Brain Behav Immun. 2005 Sep;19(5):436-44.	Brain Behav Immun. 2005	PubMed	citation	PMID:16061151	pubmed	16061151	create date:2005/08/03 | first author:Quadrilatero J
Heat stress, cytokines, and the immune response to exercise.	/pubmed/16061150	Starkie RL, Hargreaves M, Rolland J, Febbraio MA.	Brain Behav Immun. 2005 Sep;19(5):404-12.	Brain Behav Immun. 2005	PubMed	citation	PMID:16061150	pubmed	16061150	create date:2005/08/03 | first author:Starkie RL
Muscle damage is linked to cytokine changes following a 160-km race.	/pubmed/16061149	Nieman DC, Dumke CL, Henson DA, McAnulty SR, Gross SJ, Lind RH.	Brain Behav Immun. 2005 Sep;19(5):398-403.	Brain Behav Immun. 2005	PubMed	citation	PMID:16061149	pubmed	16061149	create date:2005/08/03 | first author:Nieman DC
Expectation enhances autonomic responses to stimulation of the human subthalamic limbic region.	/pubmed/16055306	Lanotte M, Lopiano L, Torre E, Bergamasco B, Colloca L, Benedetti F.	Brain Behav Immun. 2005 Nov;19(6):500-9. Epub 2005 Aug 1.	Brain Behav Immun. 2005	PubMed	citation	PMID:16055306	pubmed	16055306	create date:2005/08/02 | first author:Lanotte M
Stressful life events are associated with low secretion rates of immunoglobulin A in saliva in the middle aged and elderly.	/pubmed/16055305	Phillips AC, Carroll D, Evans P, Bosch JA, Clow A, Hucklebridge F, Der G.	Brain Behav Immun. 2006 Mar;20(2):191-7. Epub 2005 Aug 1.	Brain Behav Immun. 2006	PubMed	citation	PMID:16055305	pubmed	16055305	create date:2005/08/02 | first author:Phillips AC
Antioxidants: a fountain of youth for the brain?	/pubmed/16054800	Smith EM.	Brain Behav Immun. 2005 Nov;19(6):510-1. Epub 2005 Jul 28. No abstract available.	Brain Behav Immun. 2005	PubMed	citation	PMID:16054800	pubmed	16054800	create date:2005/08/02 | first author:Smith EM
Social status does not predict responses to Seoul virus infection or reproductive success among male Norway rats.	/pubmed/16040226	Hinson ER, Hannah MF, Norris DE, Glass GE, Klein SL.	Brain Behav Immun. 2006 Mar;20(2):182-90. Epub 2005 Jul 22.	Brain Behav Immun. 2006	PubMed	citation	PMID:16040226	pubmed	16040226	create date:2005/07/26 | first author:Hinson ER
Major depression and immunity in alcohol-dependent persons.	/pubmed/16039825	Schleifer SJ, Keller SE, Czaja S.	Brain Behav Immun. 2006 Jan;20(1):80-91. Epub 2005 Jul 21.	Brain Behav Immun. 2006	PubMed	citation	PMID:16039825	pubmed	16039825	create date:2005/07/26 | first author:Schleifer SJ
Emotional style, nasal cytokines, and illness expression after experimental rhinovirus exposure.	/pubmed/16023829	Doyle WJ, Gentile DA, Cohen S.	Brain Behav Immun. 2006 Mar;20(2):175-81. Epub 2005 Jul 14.	Brain Behav Immun. 2006	PubMed	citation	PMID:16023829	pubmed	16023829	create date:2005/07/19 | first author:Doyle WJ
Dissociation of inflammatory markers and natural killer cell activity in major depressive disorder.	/pubmed/16023828	Pike JL, Irwin MR.	Brain Behav Immun. 2006 Mar;20(2):169-74. Epub 2005 Jul 14.	Brain Behav Immun. 2006	PubMed	citation	PMID:16023828	pubmed	16023828	create date:2005/07/19 | first author:Pike JL
Activation of the hypothalamic-pituitary-adrenal axis and autonomic nervous system during inflammation and altered programming of the neuroendocrine-immune axis during fetal and neonatal development: lessons learned from the model inflammagen, lipopolysaccharide.	/pubmed/16023324	Karrow NA.	Brain Behav Immun. 2006 Mar;20(2):144-58. Epub 2005 Jul 14. Review.	Brain Behav Immun. 2006	PubMed	citation	PMID:16023324	pubmed	16023324	create date:2005/07/19 | first author:Karrow NA
Social interactions alter proinflammatory cytokine gene expression and behavior following endotoxin administration.	/pubmed/15967631	Weil ZM, Bowers SL, Pyter LM, Nelson RJ.	Brain Behav Immun. 2006 Jan;20(1):72-9. Epub 2005 Jun 20.	Brain Behav Immun. 2006	PubMed	citation	PMID:15967631	pubmed	15967631	create date:2005/06/22 | first author:Weil ZM
Influence of exercise training and age on CD14+ cell-surface expression of toll-like receptor 2 and 4.	/pubmed/15963685	Stewart LK, Flynn MG, Campbell WW, Craig BA, Robinson JP, McFarlin BK, Timmerman KL, Coen PM, Felker J, Talbert E.	Brain Behav Immun. 2005 Sep;19(5):389-97.	Brain Behav Immun. 2005	PubMed	citation	PMID:15963685	pubmed	15963685	create date:2005/06/21 | first author:Stewart LK
Low-dose endotoxemia and human neuropsychological functions.	/pubmed/15963684	Krabbe KS, Reichenberg A, Yirmiya R, Smed A, Pedersen BK, Bruunsgaard H.	Brain Behav Immun. 2005 Sep;19(5):453-60.	Brain Behav Immun. 2005	PubMed	citation	PMID:15963684	pubmed	15963684	create date:2005/06/21 | first author:Krabbe KS
Influenza virus-induced glucocorticoid and hypothalamic and lung cytokine mRNA responses in dwarf lit/lit mice.	/pubmed/15951155	Alt JA, Bohnet S, Taishi P, Duricka D, Obal F Jr, Traynor T, Majde JA, Krueger JM.	Brain Behav Immun. 2007 Jan;21(1):60-7. Epub 2005 Jun 13.	Brain Behav Immun. 2007	PubMed	citation	PMID:15951155	pubmed	15951155	create date:2005/06/14 | first author:Alt JA
Title	URL	Description	Details	ShortDetails	Resource	Type	Identifiers	Db	EntrezUID	Properties
The exercise-induced enhancement of influenza immunity is mediated in part by improvements in psychosocial factors in older adults.	/pubmed/15944076	Kohut ML, Lee W, Martin A, Arnston B, Russell DW, Ekkekakis P, Yoon KJ, Bishop A, Cunnick JE.	Brain Behav Immun. 2005 Jul;19(4):357-66.	Brain Behav Immun. 2005	PubMed	citation	PMID:15944076	pubmed	15944076	create date:2005/06/10 | first author:Kohut ML
3-aminobenzamide prevents restraint-evoked immunocompromise.	/pubmed/15944075	Neigh GN, Samuelsson AR, Bowers SL, Nelson RJ.	Brain Behav Immun. 2005 Jul;19(4):351-6. Epub 2005 Jan 11.	Brain Behav Immun. 2005	PubMed	citation	PMID:15944075	pubmed	15944075	create date:2005/06/10 | first author:Neigh GN
Acute inflammation and negative mood: mediation by cytokine activation.	/pubmed/15944074	Wright CE, Strike PC, Brydon L, Steptoe A.	Brain Behav Immun. 2005 Jul;19(4):345-50. Epub 2004 Dec 8.	Brain Behav Immun. 2005	PubMed	citation	PMID:15944074	pubmed	15944074	create date:2005/06/10 | first author:Wright CE
Activation in vagal afferents and central autonomic pathways: early responses to intestinal infection with Campylobacter jejuni.	/pubmed/15944073	Goehler LE, Gaykema RP, Opitz N, Reddaway R, Badr N, Lyte M.	Brain Behav Immun. 2005 Jul;19(4):334-44.	Brain Behav Immun. 2005	PubMed	citation	PMID:15944073	pubmed	15944073	create date:2005/06/10 | first author:Goehler LE
The association between life events, social support, and antibody status following thymus-dependent and thymus-independent vaccinations in healthy young adults.	/pubmed/15944072	Phillips AC, Burns VE, Carroll D, Ring C, Drayson M.	Brain Behav Immun. 2005 Jul;19(4):325-33. Epub 2004 Dec 15.	Brain Behav Immun. 2005	PubMed	citation	PMID:15944072	pubmed	15944072	create date:2005/06/10 | first author:Phillips AC
Repeated acupuncture treatment affects leukocyte circulation in healthy young male subjects: a randomized single-blind two-period crossover study.	/pubmed/15944071	Kou W, Bell JD, Gareus I, Pacheco-López G, Goebel MU, Spahn G, Stratmann M, Janssen OE, Schedlowski M, Dobos GJ.	Brain Behav Immun. 2005 Jul;19(4):318-24. Epub 2004 Nov 25.	Brain Behav Immun. 2005	PubMed	citation	PMID:15944071	pubmed	15944071	create date:2005/06/10 | first author:Kou W
Social stress and the regulation of tumor necrosis factor-alpha secretion.	/pubmed/15944070	Avitsur R, Kavelaars A, Heijnen C, Sheridan JF.	Brain Behav Immun. 2005 Jul;19(4):311-7. Epub 2004 Nov 21.	Brain Behav Immun. 2005	PubMed	citation	PMID:15944070	pubmed	15944070	create date:2005/06/10 | first author:Avitsur R
Translational research using in vivo measures of primary antibody responses.	/pubmed/15944069	Fleshner M.	Brain Behav Immun. 2005 Jul;19(4):309-10. Review. No abstract available.	Brain Behav Immun. 2005	PubMed	citation	PMID:15944069	pubmed	15944069	create date:2005/06/10 | first author:Fleshner M
The potential influence of maternal stress hormones on development and mental health of the offspring.	/pubmed/15944068	Weinstock M.	Brain Behav Immun. 2005 Jul;19(4):296-308. Epub 2004 Nov 19. Review.	Brain Behav Immun. 2005	PubMed	citation	PMID:15944068	pubmed	15944068	create date:2005/06/10 | first author:Weinstock M
Chronic stress and comfort foods: self-medication and abdominal obesity.	/pubmed/15944067	Dallman MF, Pecoraro NC, la Fleur SE.	Brain Behav Immun. 2005 Jul;19(4):275-80. Review.	Brain Behav Immun. 2005	PubMed	citation	PMID:15944067	pubmed	15944067	create date:2005/06/10 | first author:Dallman MF
The association between viral clearance and depression in patients with hepatitis C receiving interferon-alpha and ribavirin.	/pubmed/15944066	Loftis JM, Hauser P, Rifai MA.	Brain Behav Immun. 2005 Jul;19(4):271-2; author reply 273-4. No abstract available.	Brain Behav Immun. 2005	PubMed	citation	PMID:15944066	pubmed	15944066	create date:2005/06/10 | first author:Loftis JM
Glucocorticoids produced during exercise may be necessary for optimal virus-induced IL-2 and cell proliferation whereas both catecholamines and glucocorticoids may be required for adequate immune defense to viral infection.	/pubmed/15935613	Kohut ML, Martin AE, Senchina DS, Lee W.	Brain Behav Immun. 2005 Sep;19(5):423-35.	Brain Behav Immun. 2005	PubMed	citation	PMID:15935613	pubmed	15935613	create date:2005/06/07 | first author:Kohut ML
Muscle-derived interleukin-6--a possible link between skeletal muscle, adipose tissue, liver, and brain.	/pubmed/15935612	Pedersen BK, Febbraio M.	Brain Behav Immun. 2005 Sep;19(5):371-6.	Brain Behav Immun. 2005	PubMed	citation	PMID:15935612	pubmed	15935612	create date:2005/06/07 | first author:Pedersen BK
Peripheral immune activation by lipopolysaccharide decreases neurotrophins in the cortex and hippocampus in rats.	/pubmed/15922558	Guan Z, Fang J.	Brain Behav Immun. 2006 Jan;20(1):64-71.	Brain Behav Immun. 2006	PubMed	citation	PMID:15922558	pubmed	15922558	create date:2005/06/01 | first author:Guan Z
Moderate exercise protects mice from death due to influenza virus.	/pubmed/15922557	Lowder T, Padgett DA, Woods JA.	Brain Behav Immun. 2005 Sep;19(5):377-80.	Brain Behav Immun. 2005	PubMed	citation	PMID:15922557	pubmed	15922557	create date:2005/06/01 | first author:Lowder T
Effect of exercise training on C-reactive protein in postmenopausal breast cancer survivors: a randomized controlled trial.	/pubmed/15922556	Fairey AS, Courneya KS, Field CJ, Bell GJ, Jones LW, Martin BS, Mackey JR.	Brain Behav Immun. 2005 Sep;19(5):381-8.	Brain Behav Immun. 2005	PubMed	citation	PMID:15922556	pubmed	15922556	create date:2005/06/01 | first author:Fairey AS
The cholinergic anti-inflammatory pathway.	/pubmed/15922555	Pavlov VA, Tracey KJ.	Brain Behav Immun. 2005 Nov;19(6):493-9. Review.	Brain Behav Immun. 2005	PubMed	citation	PMID:15922555	pubmed	15922555	create date:2005/06/01 | first author:Pavlov VA
RU486 blocks the anti-inflammatory effects of exercise in a murine model of allergen-induced pulmonary inflammation.	/pubmed/15922554	Pastva A, Estell K, Schoeb TR, Schwiebert LM.	Brain Behav Immun. 2005 Sep;19(5):413-22.	Brain Behav Immun. 2005	PubMed	citation	PMID:15922554	pubmed	15922554	create date:2005/06/01 | first author:Pastva A
Recovery of running performance following muscle-damaging exercise: relationship to brain IL-1beta.	/pubmed/15913952	Carmichael MD, Davis JM, Murphy EA, Brown AS, Carson JA, Mayer E, Ghaffar A.	Brain Behav Immun. 2005 Sep;19(5):445-52.	Brain Behav Immun. 2005	PubMed	citation	PMID:15913952	pubmed	15913952	create date:2005/05/26 | first author:Carmichael MD
Placebo effects in the brain: linking mental and physiological processes.	/pubmed/15908179	Wager TD, Nitschke JB.	Brain Behav Immun. 2005 Jul;19(4):281-2. Review. No abstract available.	Brain Behav Immun. 2005	PubMed	citation	PMID:15908179	pubmed	15908179	create date:2005/05/24 | first author:Wager TD
Physical activity, exercise, and immune function.	/pubmed/15908178	Woods JA.	Brain Behav Immun. 2005 Sep;19(5):369-70. No abstract available.	Brain Behav Immun. 2005	PubMed	citation	PMID:15908178	pubmed	15908178	create date:2005/05/24 | first author:Woods JA
Changes in monocyte functions of astronauts.	/pubmed/15908177	Kaur I, Simons ER, Castro VA, Ott CM, Pierson DL.	Brain Behav Immun. 2005 Nov;19(6):547-54.	Brain Behav Immun. 2005	PubMed	citation	PMID:15908177	pubmed	15908177	create date:2005/05/24 | first author:Kaur I
A temporal framework for understanding the effects of stressful life events on inflammation in patients with multiple sclerosis.	/pubmed/15894458	Mohr DC, Pelletier D.	Brain Behav Immun. 2006 Jan;20(1):27-36. Review.	Brain Behav Immun. 2006	PubMed	citation	PMID:15894458	pubmed	15894458	create date:2005/05/17 | first author:Mohr DC
Delayed response and lack of habituation in plasma interleukin-6 to acute mental stress in men.	/pubmed/15890495	von Känel R, Kudielka BM, Preckel D, Hanebuth D, Fischer JE.	Brain Behav Immun. 2006 Jan;20(1):40-8.	Brain Behav Immun. 2006	PubMed	citation	PMID:15890495	pubmed	15890495	create date:2005/05/14 | first author:von Känel R
Cortical correlates of false expectations during pain intensity judgments--a possible manifestation of placebo/nocebo cognitions.	/pubmed/15890494	Lorenz J, Hauck M, Paur RC, Nakamura Y, Zimmermann R, Bromm B, Engel AK.	Brain Behav Immun. 2005 Jul;19(4):283-95.	Brain Behav Immun. 2005	PubMed	citation	PMID:15890494	pubmed	15890494	create date:2005/05/14 | first author:Lorenz J
TNF-alpha levels in cancer patients relate to social variables.	/pubmed/15890493	Marucha PT, Crespin TR, Shelby RA, Andersen BL.	Brain Behav Immun. 2005 Nov;19(6):521-5.	Brain Behav Immun. 2005	PubMed	citation	PMID:15890493	pubmed	15890493	create date:2005/05/14 | first author:Marucha PT
Stress exposure modulates peptidergic innervation and degranulates mast cells in murine skin.	/pubmed/15797314	Peters EM, Kuhlmei A, Tobin DJ, Müller-Röver S, Klapp BF, Arck PC.	Brain Behav Immun. 2005 May;19(3):252-62.	Brain Behav Immun. 2005	PubMed	citation	PMID:15797314	pubmed	15797314	create date:2005/03/31 | first author:Peters EM
Preliminary evidence for lymphocyte distribution differences at rest and after acute psychological stress in PTSD-symptomatic women.	/pubmed/15797313	Glover DA, Steele AC, Stuber ML, Fahey JL.	Brain Behav Immun. 2005 May;19(3):243-51.	Brain Behav Immun. 2005	PubMed	citation	PMID:15797313	pubmed	15797313	create date:2005/03/31 | first author:Glover DA
Epstein-Barr virus shedding by astronauts during space flight.	/pubmed/15797312	Pierson DL, Stowe RP, Phillips TM, Lugg DJ, Mehta SK.	Brain Behav Immun. 2005 May;19(3):235-42.	Brain Behav Immun. 2005	PubMed	citation	PMID:15797312	pubmed	15797312	create date:2005/03/31 | first author:Pierson DL
Transgenic overexpression of interleukin-1 receptor antagonist in the CNS influences behaviour, serum corticosterone and brain monoamines.	/pubmed/15797311	Oprica M, Zhu S, Goiny M, Pham TM, Mohammed AH, Winblad B, Bartfai T, Schultzberg M.	Brain Behav Immun. 2005 May;19(3):223-34.	Brain Behav Immun. 2005	PubMed	citation	PMID:15797311	pubmed	15797311	create date:2005/03/31 | first author:Oprica M
Hyperbaric oxygen therapy ameliorates stress-impaired dermal wound healing.	/pubmed/15797310	Gajendrareddy PK, Sen CK, Horan MP, Marucha PT.	Brain Behav Immun. 2005 May;19(3):217-22.	Brain Behav Immun. 2005	PubMed	citation	PMID:15797310	pubmed	15797310	create date:2005/03/31 | first author:Gajendrareddy PK
Impaired wound contraction and delayed myofibroblast differentiation in restraint-stressed mice.	/pubmed/15797309	Horan MP, Quan N, Subramanian SV, Strauch AR, Gajendrareddy PK, Marucha PT.	Brain Behav Immun. 2005 May;19(3):207-16.	Brain Behav Immun. 2005	PubMed	citation	PMID:15797309	pubmed	15797309	create date:2005/03/31 | first author:Horan MP
Stress is not associated with thyroid peroxidase autoantibodies in euthyroid women.	/pubmed/15797308	Strieder TG, Prummel MF, Tijssen JG, Brosschot JF, Wiersinga WM.	Brain Behav Immun. 2005 May;19(3):203-6.	Brain Behav Immun. 2005	PubMed	citation	PMID:15797308	pubmed	15797308	create date:2005/03/31 | first author:Strieder TG
Stress relief by oxygen?	/pubmed/15797307	Heijnen CJ.	Brain Behav Immun. 2005 May;19(3):201-2. No abstract available.	Brain Behav Immun. 2005	PubMed	citation	PMID:15797307	pubmed	15797307	create date:2005/03/31 | first author:Heijnen CJ
Optimism and immunity: do positive thoughts always lead to positive effects?	/pubmed/15797306	Segerstrom SC.	Brain Behav Immun. 2005 May;19(3):195-200. Review.	Brain Behav Immun. 2005	PubMed	citation	PMID:15797306	pubmed	15797306	create date:2005/03/31 | first author:Segerstrom SC
Distress and expression of natural killer receptors on lymphocytes.	/pubmed/15797305	Lutgendorf SK, Moore MB, Bradley S, Shelton BJ, Lutz CT.	Brain Behav Immun. 2005 May;19(3):185-94.	Brain Behav Immun. 2005	PubMed	citation	PMID:15797305	pubmed	15797305	create date:2005/03/31 | first author:Lutgendorf SK
Brain-derived neurotrophic factor supports facial motoneuron survival after facial nerve transection in immunodeficient mice.	/pubmed/15664790	Serpe CJ, Byram SC, Sanders VM, Jones KJ.	Brain Behav Immun. 2005 Mar;19(2):173-80.	Brain Behav Immun. 2005	PubMed	citation	PMID:15664790	pubmed	15664790	create date:2005/01/25 | first author:Serpe CJ
The association between interleukin-6, sleep, and demographic characteristics.	/pubmed/15664789	Hong S, Mills PJ, Loredo JS, Adler KA, Dimsdale JE.	Brain Behav Immun. 2005 Mar;19(2):165-72.	Brain Behav Immun. 2005	PubMed	citation	PMID:15664789	pubmed	15664789	create date:2005/01/25 | first author:Hong S
Stress-induced modulation of NK activity during influenza viral infection: role of glucocorticoids and opioids.	/pubmed/15664788	Tseng RJ, Padgett DA, Dhabhar FS, Engler H, Sheridan JF.	Brain Behav Immun. 2005 Mar;19(2):153-64.	Brain Behav Immun. 2005	PubMed	citation	PMID:15664788	pubmed	15664788	create date:2005/01/25 | first author:Tseng RJ
Does genotype mask the relationship between psychological factors and immune function?	/pubmed/15664787	Smith A, Vollmer-Conna U, Geczy A, Dunckley H, Bennett B, Hickie I, Lloyd A.	Brain Behav Immun. 2005 Mar;19(2):147-52.	Brain Behav Immun. 2005	PubMed	citation	PMID:15664787	pubmed	15664787	create date:2005/01/25 | first author:Smith A
The role of central corticotropin-releasing hormone in the anorexic and endocrine effects of the bacterial T cell superantigen, Staphylococcal enterotoxin A.	/pubmed/15664786	Kaneta T, Kusnecov AW.	Brain Behav Immun. 2005 Mar;19(2):138-46.	Brain Behav Immun. 2005	PubMed	citation	PMID:15664786	pubmed	15664786	create date:2005/01/25 | first author:Kaneta T
IL-1 type I receptor plays a key role in mediating the recruitment of leukocytes into the central nervous system.	/pubmed/15664785	Ching S, He L, Lai W, Quan N.	Brain Behav Immun. 2005 Mar;19(2):127-37.	Brain Behav Immun. 2005	PubMed	citation	PMID:15664785	pubmed	15664785	create date:2005/01/25 | first author:Ching S
Marginating pulmonary-NK activity and resistance to experimental tumor metastasis: suppression by surgery and the prophylactic use of a beta-adrenergic antagonist and a prostaglandin synthesis inhibitor.	/pubmed/15664784	Melamed R, Rosenne E, Shakhar K, Schwartz Y, Abudarham N, Ben-Eliyahu S.	Brain Behav Immun. 2005 Mar;19(2):114-26.	Brain Behav Immun. 2005	PubMed	citation	PMID:15664784	pubmed	15664784	create date:2005/01/25 | first author:Melamed R
How important is it to consider prophylaxis to counter non-specific immunosuppression following cancer surgery?	/pubmed/15664783	Gorczynski RM.	Brain Behav Immun. 2005 Mar;19(2):112-3. Review. No abstract available.	Brain Behav Immun. 2005	PubMed	citation	PMID:15664783	pubmed	15664783	create date:2005/01/25 | first author:Gorczynski RM
Immune-to-brain communication dynamically modulates pain: physiological and pathological consequences.	/pubmed/15664782	Wieseler-Frank J, Maier SF, Watkins LR.	Brain Behav Immun. 2005 Mar;19(2):104-11. Review.	Brain Behav Immun. 2005	PubMed	citation	PMID:15664782	pubmed	15664782	create date:2005/01/25 | first author:Wieseler-Frank J
Stress-associated changes in the steady-state expression of latent Epstein-Barr virus: implications for chronic fatigue syndrome and cancer.	/pubmed/15664781	Glaser R, Padgett DA, Litsky ML, Baiocchi RA, Yang EV, Chen M, Yeh PE, Klimas NG, Marshall GD, Whiteside T, Herberman R, Kiecolt-Glaser J, Williams MV.	Brain Behav Immun. 2005 Mar;19(2):91-103.	Brain Behav Immun. 2005	PubMed	citation	PMID:15664781	pubmed	15664781	create date:2005/01/25 | first author:Glaser R
The impact of early repeated pain experiences on stress responsiveness and emotionality at maturity in rats.	/pubmed/15581741	Page GG, Blakely WP, Kim M.	Brain Behav Immun. 2005 Jan;19(1):78-87.	Brain Behav Immun. 2005	PubMed	citation	PMID:15581741	pubmed	15581741	create date:2004/12/08 | first author:Page GG
Effects of amphetamine on NK-related cytotoxicity in rats differing in locomotor reactivity and social position.	/pubmed/15581740	Wrona D, Sukiennik L, Jurkowski MK, Jurkowlaniec E, Glac W, Tokarski J.	Brain Behav Immun. 2005 Jan;19(1):69-77.	Brain Behav Immun. 2005	PubMed	citation	PMID:15581740	pubmed	15581740	create date:2004/12/08 | first author:Wrona D
Social structure influences effects of pair-housing on wound healing.	/pubmed/15581739	Glasper ER, Devries AC.	Brain Behav Immun. 2005 Jan;19(1):61-8.	Brain Behav Immun. 2005	PubMed	citation	PMID:15581739	pubmed	15581739	create date:2004/12/08 | first author:Glasper ER
Avoidance behavior and neural correlates of allergen exposure in a murine model of asthma.	/pubmed/15581738	Costa-Pinto FA, Basso AS, Britto LR, Malucelli BE, Russo M.	Brain Behav Immun. 2005 Jan;19(1):52-60.	Brain Behav Immun. 2005	PubMed	citation	PMID:15581738	pubmed	15581738	create date:2004/12/08 | first author:Costa-Pinto FA
Title	URL	Description	Details	ShortDetails	Resource	Type	Identifiers	Db	EntrezUID	Properties
Diurnal variation of lipopolysaccharide-induced alterations in sleep and body temperature of interleukin-6-deficient mice.	/pubmed/15581737	Morrow JD, Opp MR.	Brain Behav Immun. 2005 Jan;19(1):40-51.	Brain Behav Immun. 2005	PubMed	citation	PMID:15581737	pubmed	15581737	create date:2004/12/08 | first author:Morrow JD
Sleep-wake behavior and responses of interleukin-6-deficient mice to sleep deprivation.	/pubmed/15581736	Morrow JD, Opp MR.	Brain Behav Immun. 2005 Jan;19(1):28-39.	Brain Behav Immun. 2005	PubMed	citation	PMID:15581736	pubmed	15581736	create date:2004/12/08 | first author:Morrow JD
Depressive symptoms and viral clearance in patients receiving interferon-alpha and ribavirin for hepatitis C.	/pubmed/15581735	Raison CL, Broadwell SD, Borisov AS, Manatunga AK, Capuron L, Woolwine BJ, Jacobson IM, Nemeroff CB, Miller AH.	Brain Behav Immun. 2005 Jan;19(1):23-7.	Brain Behav Immun. 2005	PubMed	citation	PMID:15581735	pubmed	15581735	create date:2004/12/08 | first author:Raison CL
Hepatitis C, depressive symptoms, viral load, and therapy: interactions and reactions.	/pubmed/15581734	Douglas SD.	Brain Behav Immun. 2005 Jan;19(1):20-2. No abstract available.	Brain Behav Immun. 2005	PubMed	citation	PMID:15581734	pubmed	15581734	create date:2004/12/08 | first author:Douglas SD
Role of the immune system in the maintenance of mouse facial motoneuron viability after nerve injury.	/pubmed/15581733	Jones KJ, Serpe CJ, Byram SC, Deboy CA, Sanders VM.	Brain Behav Immun. 2005 Jan;19(1):12-9. Review.	Brain Behav Immun. 2005	PubMed	citation	PMID:15581733	pubmed	15581733	create date:2004/12/08 | first author:Jones KJ
Stress-associated immune dysregulation and its importance for human health: a personal history of psychoneuroimmunology.	/pubmed/15581732	Glaser R.	Brain Behav Immun. 2005 Jan;19(1):3-11. Review.	Brain Behav Immun. 2005	PubMed	citation	PMID:15581732	pubmed	15581732	create date:2004/12/08 | first author:Glaser R
The importance of timing of adrenergic drug delivery in relation to the induction and onset of adjuvant-induced arthritis.	/pubmed/15331127	Lubahn CL, Schaller JA, Bellinger DL, Sweeney S, Lorton D.	Brain Behav Immun. 2004 Nov;18(6):563-71.	Brain Behav Immun. 2004	PubMed	citation	PMID:15331127	pubmed	15331127	create date:2004/08/28 | first author:Lubahn CL
Correlation between sICAM-1 and depressive symptoms during adjuvant treatment of melanoma with interferon-alpha.	/pubmed/15331126	Schaefer M, Horn M, Schmidt F, Schmid-Wendtner MH, Volkenandt M, Ackenheil M, Mueller N, Schwarz MJ.	Brain Behav Immun. 2004 Nov;18(6):555-62.	Brain Behav Immun. 2004	PubMed	citation	PMID:15331126	pubmed	15331126	create date:2004/08/28 | first author:Schaefer M
Self-regulatory cognition and immune reactivity: idiographic success and failure feedback effects on the natural killer cell.	/pubmed/15331125	Strauman TJ, Woods TE, Schneider KL, Kwapil L, Coe CL.	Brain Behav Immun. 2004 Nov;18(6):544-54.	Brain Behav Immun. 2004	PubMed	citation	PMID:15331125	pubmed	15331125	create date:2004/08/28 | first author:Strauman TJ
Enhanced glucocorticoid sensitivity of cytokine release from circulating leukocytes stimulated with lipopolysaccharide in healthy male smokers.	/pubmed/15331124	Wirtz PH, von Känel R, Kunz-Ebrecht S, Ehlert U, Fischer JE.	Brain Behav Immun. 2004 Nov;18(6):536-43.	Brain Behav Immun. 2004	PubMed	citation	PMID:15331124	pubmed	15331124	create date:2004/08/28 | first author:Wirtz PH
Modulation of natural killer cell activity by restraint stress during an influenza A/PR8 infection in mice.	/pubmed/15331123	Hunzeker J, Padgett DA, Sheridan PA, Dhabhar FS, Sheridan JF.	Brain Behav Immun. 2004 Nov;18(6):526-35.	Brain Behav Immun. 2004	PubMed	citation	PMID:15331123	pubmed	15331123	create date:2004/08/28 | first author:Hunzeker J
Suppressed fever and hypersensitivity responses in chicks prenatally exposed to opiates.	/pubmed/15331122	Schrott LM, Sparber SB.	Brain Behav Immun. 2004 Nov;18(6):515-25.	Brain Behav Immun. 2004	PubMed	citation	PMID:15331122	pubmed	15331122	create date:2004/08/28 | first author:Schrott LM
Individual differences in behavior of inbred Lewis rats are associated with severity of joint destruction in adjuvant-induced arthritis.	/pubmed/15331121	Sajti E, van Meeteren N, Kavelaars A, van der Net J, Gispen WH, Heijnen C.	Brain Behav Immun. 2004 Nov;18(6):505-14.	Brain Behav Immun. 2004	PubMed	citation	PMID:15331121	pubmed	15331121	create date:2004/08/28 | first author:Sajti E
Tumor angiogenesis and metastasis formation are associated with individual differences in behavior of inbred Lewis rats.	/pubmed/15331120	Sajti E, Kavelaars A, van Meeteren N, Teunis M, Gispen WH, Heijnen C.	Brain Behav Immun. 2004 Nov;18(6):497-504.	Brain Behav Immun. 2004	PubMed	citation	PMID:15331120	pubmed	15331120	create date:2004/08/28 | first author:Sajti E
Biological relevance of data variability.	/pubmed/15331119	Cohen N.	Brain Behav Immun. 2004 Nov;18(6):495-6. No abstract available.	Brain Behav Immun. 2004	PubMed	citation	PMID:15331119	pubmed	15331119	create date:2004/08/28 | first author:Cohen N
Mechanism of age-associated up-regulation in macrophage PGE2 synthesis.	/pubmed/15331118	Wu D, Meydani SN.	Brain Behav Immun. 2004 Nov;18(6):487-94. Review.	Brain Behav Immun. 2004	PubMed	citation	PMID:15331118	pubmed	15331118	create date:2004/08/28 | first author:Wu D
The opioid antagonist naltrexone blocks acute endotoxic shock by inhibiting tumor necrosis factor-alpha production.	/pubmed/15265541	Greeneltch KM, Haudenschild CC, Keegan AD, Shi Y.	Brain Behav Immun. 2004 Sep;18(5):476-84.	Brain Behav Immun. 2004	PubMed	citation	PMID:15265541	pubmed	15265541	create date:2004/07/22 | first author:Greeneltch KM
The rank assessed in a food competition test influences subsequent reactivity to immune and social challenges in mice.	/pubmed/15265540	Merlot E, Moze E, Bartolomucci A, Dantzer R, Neveu PJ.	Brain Behav Immun. 2004 Sep;18(5):468-75.	Brain Behav Immun. 2004	PubMed	citation	PMID:15265540	pubmed	15265540	create date:2004/07/22 | first author:Merlot E
Acute stress effects on local Il-1beta responses to pathogens in a human in vivo model.	/pubmed/15265539	Deinzer R, Granrath N, Stuhl H, Twork L, Idel H, Waschul B, Herforth A.	Brain Behav Immun. 2004 Sep;18(5):458-67.	Brain Behav Immun. 2004	PubMed	citation	PMID:15265539	pubmed	15265539	create date:2004/07/22 | first author:Deinzer R
ProCRH in the teleost Ameiurus nebulosus: gene cloning and role in LPS-induced stress response.	/pubmed/15265538	Malagoli D, Mandrioli M, Ottaviani E.	Brain Behav Immun. 2004 Sep;18(5):451-7.	Brain Behav Immun. 2004	PubMed	citation	PMID:15265538	pubmed	15265538	create date:2004/07/22 | first author:Malagoli D
Changes in neutrophil functions in astronauts.	/pubmed/15265537	Kaur I, Simons ER, Castro VA, Mark Ott C, Pierson DL.	Brain Behav Immun. 2004 Sep;18(5):443-50.	Brain Behav Immun. 2004	PubMed	citation	PMID:15265537	pubmed	15265537	create date:2004/07/22 | first author:Kaur I
Permeability of the mouse blood-brain barrier to murine interleukin-2: predominance of a saturable efflux system.	/pubmed/15265536	Banks WA, Niehoff ML, Zalcman SS.	Brain Behav Immun. 2004 Sep;18(5):434-42.	Brain Behav Immun. 2004	PubMed	citation	PMID:15265536	pubmed	15265536	create date:2004/07/22 | first author:Banks WA
Exogenous pyruvate prevents stress-evoked suppression of mitogen-stimulated proliferation.	/pubmed/15265535	Neigh GN, Bilbo SD, Hotchkiss AK, Nelson RJ.	Brain Behav Immun. 2004 Sep;18(5):425-33.	Brain Behav Immun. 2004	PubMed	citation	PMID:15265535	pubmed	15265535	create date:2004/07/22 | first author:Neigh GN
Physical defeat reduces the sensitivity of murine splenocytes to the suppressive effects of corticosterone.	/pubmed/15265534	Bailey MT, Avitsur R, Engler H, Padgett DA, Sheridan JF.	Brain Behav Immun. 2004 Sep;18(5):416-24.	Brain Behav Immun. 2004	PubMed	citation	PMID:15265534	pubmed	15265534	create date:2004/07/22 | first author:Bailey MT
Of mice and men, corticosteroids, and vicarious participation.	/pubmed/15265533	Laudenslager ML.	Brain Behav Immun. 2004 Sep;18(5):414-5. No abstract available.	Brain Behav Immun. 2004	PubMed	citation	PMID:15265533	pubmed	15265533	create date:2004/07/22 | first author:Laudenslager ML
The influence of systemic inflammation on inflammation in the brain: implications for chronic neurodegenerative disease.	/pubmed/15265532	Perry VH.	Brain Behav Immun. 2004 Sep;18(5):407-13. Review.	Brain Behav Immun. 2004	PubMed	citation	PMID:15265532	pubmed	15265532	create date:2004/07/22 | first author:Perry VH
Sleep, but not febrile responses of Fisher 344 rats to immune challenge are affected by aging.	/pubmed/15157957	Imeri L, Ceccarelli P, Mariotti M, Manfridi A, Opp MR, Mancia M.	Brain Behav Immun. 2004 Jul;18(4):399-404.	Brain Behav Immun. 2004	PubMed	citation	PMID:15157957	pubmed	15157957	create date:2004/05/26 | first author:Imeri L
The role of nitric oxide synthases in the sleep responses to tumor necrosis factor-alpha.	/pubmed/15157956	Chen L, Taishi P, Majde JA, Peterfi Z, Obal F Jr, Krueger JM.	Brain Behav Immun. 2004 Jul;18(4):390-8.	Brain Behav Immun. 2004	PubMed	citation	PMID:15157956	pubmed	15157956	create date:2004/05/26 | first author:Chen L
Macrophage participation in influenza-induced sleep enhancement in C57BL/6J mice.	/pubmed/15157955	Toth LA, Hughes LF.	Brain Behav Immun. 2004 Jul;18(4):375-89.	Brain Behav Immun. 2004	PubMed	citation	PMID:15157955	pubmed	15157955	create date:2004/05/26 | first author:Toth LA
A regulatory role of prolactin, growth hormone, and corticosteroids for human T-cell production of cytokines.	/pubmed/15157954	Dimitrov S, Lange T, Fehm HL, Born J.	Brain Behav Immun. 2004 Jul;18(4):368-74.	Brain Behav Immun. 2004	PubMed	citation	PMID:15157954	pubmed	15157954	create date:2004/05/26 | first author:Dimitrov S
Diurnal and sleep-wake dependent variations of soluble TNF- and IL-2 receptors in healthy volunteers.	/pubmed/15157953	Haack M, Pollmächer T, Mullington JM.	Brain Behav Immun. 2004 Jul;18(4):361-7.	Brain Behav Immun. 2004	PubMed	citation	PMID:15157953	pubmed	15157953	create date:2004/05/26 | first author:Haack M
Nocturnal proinflammatory cytokine-associated sleep disturbances in abstinent African American alcoholics.	/pubmed/15157952	Irwin M, Rinetti G, Redwine L, Motivala S, Dang J, Ehlers C.	Brain Behav Immun. 2004 Jul;18(4):349-60.	Brain Behav Immun. 2004	PubMed	citation	PMID:15157952	pubmed	15157952	create date:2004/05/26 | first author:Irwin M
Sleep associated regulation of T helper 1/T helper 2 cytokine balance in humans.	/pubmed/15157951	Dimitrov S, Lange T, Tieken S, Fehm HL, Born J.	Brain Behav Immun. 2004 Jul;18(4):341-8.	Brain Behav Immun. 2004	PubMed	citation	PMID:15157951	pubmed	15157951	create date:2004/05/26 | first author:Dimitrov S
Cellular adhesion molecule expression, nocturnal sleep, and partial night sleep deprivation.	/pubmed/15157950	Redwine L, Dang J, Irwin M.	Brain Behav Immun. 2004 Jul;18(4):333-40.	Brain Behav Immun. 2004	PubMed	citation	PMID:15157950	pubmed	15157950	create date:2004/05/26 | first author:Redwine L
Exploring the cytokine and endocrine involvement in narcolepsy.	/pubmed/15157949	Okun ML, Giese S, Lin L, Einen M, Mignot E, Coussons-Read ME.	Brain Behav Immun. 2004 Jul;18(4):326-32.	Brain Behav Immun. 2004	PubMed	citation	PMID:15157949	pubmed	15157949	create date:2004/05/26 | first author:Okun ML
Basal circadian and pulsatile ACTH and cortisol secretion in patients with fibromyalgia and/or chronic fatigue syndrome.	/pubmed/15157948	Crofford LJ, Young EA, Engleberg NC, Korszun A, Brucksch CB, McClure LA, Brown MB, Demitrack MA.	Brain Behav Immun. 2004 Jul;18(4):314-25.	Brain Behav Immun. 2004	PubMed	citation	PMID:15157948	pubmed	15157948	create date:2004/05/26 | first author:Crofford LJ
Pain, psychological variables, sleep quality, and natural killer cell activity in midlife women with and without fibromyalgia.	/pubmed/15157947	Landis CA, Lentz MJ, Tsuji J, Buchwald D, Shaver JL.	Brain Behav Immun. 2004 Jul;18(4):304-13.	Brain Behav Immun. 2004	PubMed	citation	PMID:15157947	pubmed	15157947	create date:2004/05/26 | first author:Landis CA
Sleep apnea: a model for studying cytokines, sleep, and sleep disruption.	/pubmed/15157946	Mills PJ, Dimsdale JE.	Brain Behav Immun. 2004 Jul;18(4):298-303. Review.	Brain Behav Immun. 2004	PubMed	citation	PMID:15157946	pubmed	15157946	create date:2004/05/26 | first author:Mills PJ
Cytokines and sleep: the first hundred years.	/pubmed/15157945	Opp MR.	Brain Behav Immun. 2004 Jul;18(4):295-7. No abstract available.	Brain Behav Immun. 2004	PubMed	citation	PMID:15157945	pubmed	15157945	create date:2004/05/26 | first author:Opp MR
Cardiovascular fitness and neurocognitive function in older adults: a brief review.	/pubmed/15116743	McAuley E, Kramer AF, Colcombe SJ.	Brain Behav Immun. 2004 May;18(3):214-20. Review.	Brain Behav Immun. 2004	PubMed	citation	PMID:15116743	pubmed	15116743	create date:2004/05/01 | first author:McAuley E
Socioeconomic status and stress-induced increases in interleukin-6.	/pubmed/15050655	Brydon L, Edwards S, Mohamed-Ali V, Steptoe A.	Brain Behav Immun. 2004 May;18(3):281-90.	Brain Behav Immun. 2004	PubMed	citation	PMID:15050655	pubmed	15050655	create date:2004/03/31 | first author:Brydon L
A method for measuring multiple cytokines from small samples.	/pubmed/15050654	O'Connor KA, Holguin A, Hansen MK, Maier SF, Watkins LR.	Brain Behav Immun. 2004 May;18(3):274-80.	Brain Behav Immun. 2004	PubMed	citation	PMID:15050654	pubmed	15050654	create date:2004/03/31 | first author:O'Connor KA
Stress-induced suppression of in vivo splenic cytokine production in the rat by neural and hormonal mechanisms.	/pubmed/15050653	Meltzer JC, MacNeil BJ, Sanders V, Pylypas S, Jansen AH, Greenberg AH, Nance DM.	Brain Behav Immun. 2004 May;18(3):262-73.	Brain Behav Immun. 2004	PubMed	citation	PMID:15050653	pubmed	15050653	create date:2004/03/31 | first author:Meltzer JC
Workshop report: The effects of psychological variables on the progression of HIV-1 disease.	/pubmed/15050652	Kopnisky KL, Stoff DM, Rausch DM.	Brain Behav Immun. 2004 May;18(3):246-61. Review.	Brain Behav Immun. 2004	PubMed	citation	PMID:15050652	pubmed	15050652	create date:2004/03/31 | first author:Kopnisky KL
Brain response to cecal infection with Campylobacter jejuni: analysis with Fos immunohistochemistry.	/pubmed/15050651	Gaykema RP, Goehler LE, Lyte M.	Brain Behav Immun. 2004 May;18(3):238-45.	Brain Behav Immun. 2004	PubMed	citation	PMID:15050651	pubmed	15050651	create date:2004/03/31 | first author:Gaykema RP
Stress-induced enhancement of NF-kappaB DNA-binding in the peripheral blood leukocyte pool: effects of lymphocyte redistribution.	/pubmed/15050650	Richlin VA, Arevalo JM, Zack JA, Cole SW.	Brain Behav Immun. 2004 May;18(3):231-7.	Brain Behav Immun. 2004	PubMed	citation	PMID:15050650	pubmed	15050650	create date:2004/03/31 | first author:Richlin VA
Interleukin-1beta mediates the memory impairment associated with a delayed type hypersensitivity response to bacillus Calmette-Guérin in the rat hippocampus.	/pubmed/15050649	Palin K, Bluthé RM, Verrier D, Tridon V, Dantzer R, Lestage J.	Brain Behav Immun. 2004 May;18(3):223-30.	Brain Behav Immun. 2004	PubMed	citation	PMID:15050649	pubmed	15050649	create date:2004/03/31 | first author:Palin K
Considering cytokine panels.	/pubmed/15050648	Anisman H.	Brain Behav Immun. 2004 May;18(3):221-2. No abstract available.	Brain Behav Immun. 2004	PubMed	citation	PMID:15050648	pubmed	15050648	create date:2004/03/31 | first author:Anisman H
Baseline mood and psychosocial characteristics of patients developing depressive symptoms during interleukin-2 and/or interferon-alpha cancer therapy.	/pubmed/15050647	Capuron L, Ravaud A, Miller AH, Dantzer R.	Brain Behav Immun. 2004 May;18(3):205-13.	Brain Behav Immun. 2004	PubMed	citation	PMID:15050647	pubmed	15050647	create date:2004/03/31 | first author:Capuron L
Stress and the aging immune system.	/pubmed/14986706	Hawkley LC, Cacioppo JT.	Brain Behav Immun. 2004 Mar;18(2):114-9. Review.	Brain Behav Immun. 2004	PubMed	citation	PMID:14986706	pubmed	14986706	create date:2004/02/28 | first author:Hawkley LC
Title	URL	Description	Details	ShortDetails	Resource	Type	Identifiers	Db	EntrezUID	Properties
Conditioned taste aversion with lipopolysaccharide and peptidoglycan does not activate cytokine gene expression in the spleen and hypothalamus of mice.	/pubmed/14759596	Mormède C, Palin K, Kelley KW, Castanon N, Dantzer R.	Brain Behav Immun. 2004 Mar;18(2):186-200.	Brain Behav Immun. 2004	PubMed	citation	PMID:14759596	pubmed	14759596	create date:2004/02/05 | first author:Mormède C
Kainic acid-induced excitotoxic hippocampal neurodegeneration in C57BL/6 mice: B cell and T cell subsets may contribute differently to the pathogenesis.	/pubmed/14759595	Chen Z, Yu S, Concha HQ, Zhu Y, Mix E, Winblad B, Ljunggren HG, Zhu J.	Brain Behav Immun. 2004 Mar;18(2):175-85.	Brain Behav Immun. 2004	PubMed	citation	PMID:14759595	pubmed	14759595	create date:2004/02/05 | first author:Chen Z
The effects of restraint stress on the neuropathogenesis of Theiler's virus infection II: NK cell function and cytokine levels in acute disease.	/pubmed/14759594	Welsh CJ, Bustamante L, Nayak M, Welsh TH, Dean DD, Meagher MW.	Brain Behav Immun. 2004 Mar;18(2):166-74.	Brain Behav Immun. 2004	PubMed	citation	PMID:14759594	pubmed	14759594	create date:2004/02/05 | first author:Welsh CJ
The modulator role of the hypothalamic paraventricular nucleus on immune responsiveness.	/pubmed/14759593	Hefco V, Olariu A, Hefco A, Nabeshima T.	Brain Behav Immun. 2004 Mar;18(2):158-65.	Brain Behav Immun. 2004	PubMed	citation	PMID:14759593	pubmed	14759593	create date:2004/02/05 | first author:Hefco V
Alpha-tocopherol attenuates lipopolysaccharide-induced sickness behavior in mice.	/pubmed/14759592	Berg BM, Godbout JP, Kelley KW, Johnson RW.	Brain Behav Immun. 2004 Mar;18(2):149-57.	Brain Behav Immun. 2004	PubMed	citation	PMID:14759592	pubmed	14759592	create date:2004/02/05 | first author:Berg BM
Immune consequences of the spontaneous pro-inflammatory status in depressed elderly patients.	/pubmed/14759591	Trzonkowski P, Myśliwska J, Godlewska B, Szmit E, Łukaszuk K, Wieckiewicz J, Brydak L, Machała M, Landowski J, Myśliwski A.	Brain Behav Immun. 2004 Mar;18(2):135-48.	Brain Behav Immun. 2004	PubMed	citation	PMID:14759591	pubmed	14759591	create date:2004/02/05 | first author:Trzonkowski P
Reversible inactivation of the dorsal vagal complex blocks lipopolysaccharide-induced social withdrawal and c-Fos expression in central autonomic nuclei.	/pubmed/14759590	Marvel FA, Chen CC, Badr N, Gaykema RP, Goehler LE.	Brain Behav Immun. 2004 Mar;18(2):123-34.	Brain Behav Immun. 2004	PubMed	citation	PMID:14759590	pubmed	14759590	create date:2004/02/05 | first author:Marvel FA
Neuroimmune networks and communication pathways: the importance of location.	/pubmed/14759589	Banks WA.	Brain Behav Immun. 2004 Mar;18(2):120-2. No abstract available.	Brain Behav Immun. 2004	PubMed	citation	PMID:14759589	pubmed	14759589	create date:2004/02/05 | first author:Banks WA
From hormones to immunity: the physiology of immunology.	/pubmed/14759588	Kelley KW.	Brain Behav Immun. 2004 Mar;18(2):95-113.	Brain Behav Immun. 2004	PubMed	citation	PMID:14759588	pubmed	14759588	create date:2004/02/05 | first author:Kelley KW
Impaired T-cell dependent humoral response and its relationship with T lymphocyte sensitivity to stress hormones in a chronic mild stress model of depression.	/pubmed/14651950	Silberman DM, Ayelli-Edgar V, Zorrilla-Zubilete M, Zieher LM, Genaro AM.	Brain Behav Immun. 2004 Jan;18(1):81-90.	Brain Behav Immun. 2004	PubMed	citation	PMID:14651950	pubmed	14651950	create date:2003/12/04 | first author:Silberman DM
Enhancement of antibody response by one-trial conditioning: contrasting results using different antigens.	/pubmed/14651949	Espinosa E, Calderas T, Flores-Muciño O, Pérez-García G, Vázquez-Camacho AC, Bermúdez-Rattoni F.	Brain Behav Immun. 2004 Jan;18(1):76-80.	Brain Behav Immun. 2004	PubMed	citation	PMID:14651949	pubmed	14651949	create date:2003/12/04 | first author:Espinosa E
The relationship between distress and the development of a primary immune response to a novel antigen.	/pubmed/14651948	Smith A, Vollmer-Conna U, Bennett B, Wakefield D, Hickie I, Lloyd A.	Brain Behav Immun. 2004 Jan;18(1):65-75.	Brain Behav Immun. 2004	PubMed	citation	PMID:14651948	pubmed	14651948	create date:2003/12/04 | first author:Smith A
Effects of acute stress, relaxation, and a neurogenic inflammatory stimulus on interleukin-6 in humans.	/pubmed/14651947	Lutgendorf SK, Logan H, Costanzo E, Lubaroff D.	Brain Behav Immun. 2004 Jan;18(1):55-64.	Brain Behav Immun. 2004	PubMed	citation	PMID:14651947	pubmed	14651947	create date:2003/12/04 | first author:Lutgendorf SK
Effects of bacterial superantigens on behavior of mice in the elevated plus maze and light-dark box.	/pubmed/14651946	Rossi-George A, LeBlanc F, Kaneta T, Urbach D, Kusnecov AW.	Brain Behav Immun. 2004 Jan;18(1):46-54.	Brain Behav Immun. 2004	PubMed	citation	PMID:14651946	pubmed	14651946	create date:2003/12/04 | first author:Rossi-George A
Consequences of repeated early isolation in domestic piglets (Sus scrofa) on their behavioural, neuroendocrine, and immunological responses.	/pubmed/14651945	Kanitz E, Tuchscherer M, Puppe B, Tuchscherer A, Stabenow B.	Brain Behav Immun. 2004 Jan;18(1):35-45.	Brain Behav Immun. 2004	PubMed	citation	PMID:14651945	pubmed	14651945	create date:2003/12/04 | first author:Kanitz E
5-HT1A-mediated promotion of mitogen-activated T and B cell survival and proliferation is associated with increased translocation of NF-kappaB to the nucleus.	/pubmed/14651944	Abdouh M, Albert PR, Drobetsky E, Filep JG, Kouassi E.	Brain Behav Immun. 2004 Jan;18(1):24-34.	Brain Behav Immun. 2004	PubMed	citation	PMID:14651944	pubmed	14651944	create date:2003/12/04 | first author:Abdouh M
Prenatal transfer of low amounts of herpes simplex virus (HSV)-specific antibody protects newborn mice against HSV infection during acute maternal stress.	/pubmed/14651943	Yorty JL, Bonneau RH.	Brain Behav Immun. 2004 Jan;18(1):15-23.	Brain Behav Immun. 2004	PubMed	citation	PMID:14651943	pubmed	14651943	create date:2003/12/04 | first author:Yorty JL
Maternal vaccination: is it effective in the face of stress?	/pubmed/14651942	Padgett DA.	Brain Behav Immun. 2004 Jan;18(1):13-4. No abstract available.	Brain Behav Immun. 2004	PubMed	citation	PMID:14651942	pubmed	14651942	create date:2003/12/04 | first author:Padgett DA
Molecular regulation of CD40 gene expression in macrophages and microglia.	/pubmed/14651941	Benveniste EN, Nguyen VT, Wesemann DR.	Brain Behav Immun. 2004 Jan;18(1):7-12. Review.	Brain Behav Immun. 2004	PubMed	citation	PMID:14651941	pubmed	14651941	create date:2003/12/04 | first author:Benveniste EN
Innate immunity at the forefront of psychoneuroimmunology.	/pubmed/14651940	Dantzer R.	Brain Behav Immun. 2004 Jan;18(1):1-6.	Brain Behav Immun. 2004	PubMed	citation	PMID:14651940	pubmed	14651940	create date:2003/12/04 | first author:Dantzer R
Sleep-deprived mice show altered cytokine production manifest by perturbations in serum IL-1ra, TNFa, and IL-6 levels.	/pubmed/14583241	Hu J, Chen Z, Gorczynski CP, Gorczynski LY, Kai Y, Lee L, Manuel J, Gorczynski RM.	Brain Behav Immun. 2003 Dec;17(6):498-504.	Brain Behav Immun. 2003	PubMed	citation	PMID:14583241	pubmed	14583241	create date:2003/10/30 | first author:Hu J
Contribution of the adrenal glands and splenic nerve to LPS-induced splenic cytokine production in the rat.	/pubmed/14583240	Meltzer JC, MacNeil BJ, Sanders V, Pylypas S, Jansen AH, Greenberg AH, Nance DM.	Brain Behav Immun. 2003 Dec;17(6):482-97.	Brain Behav Immun. 2003	PubMed	citation	PMID:14583240	pubmed	14583240	create date:2003/10/30 | first author:Meltzer JC
Endocrine and cytokine responses to standardized physical stress in multiple sclerosis.	/pubmed/14583239	Heesen C, Gold SM, Hartmann S, Mladek M, Reer R, Braumann KM, Wiedemann K, Schulz KH.	Brain Behav Immun. 2003 Dec;17(6):473-81.	Brain Behav Immun. 2003	PubMed	citation	PMID:14583239	pubmed	14583239	create date:2003/10/30 | first author:Heesen C
Sex differences in photoperiodic and stress-induced enhancement of immune function in Siberian hamsters.	/pubmed/14583238	Bilbo SD, Nelson RJ.	Brain Behav Immun. 2003 Dec;17(6):462-72.	Brain Behav Immun. 2003	PubMed	citation	PMID:14583238	pubmed	14583238	create date:2003/10/30 | first author:Bilbo SD
The effects of lateral hypothalamic lesions on peripheral blood natural killer cell cytotoxicity in rats hyper- and hyporesponsive to novelty.	/pubmed/14583237	Wrona D, Jurkowski M, Luszawska D, Tokarski J, Trojniar W.	Brain Behav Immun. 2003 Dec;17(6):453-61.	Brain Behav Immun. 2003	PubMed	citation	PMID:14583237	pubmed	14583237	create date:2003/10/30 | first author:Wrona D
Neuropeptide specificity of prostaglandin E2-induced activation of splenic and renal sympathetic nerves in the rat.	/pubmed/14583236	MacNeil BJ, Jansen AH, Greenberg AH, Nance DM.	Brain Behav Immun. 2003 Dec;17(6):442-52.	Brain Behav Immun. 2003	PubMed	citation	PMID:14583236	pubmed	14583236	create date:2003/10/30 | first author:MacNeil BJ
Asymmetrical modulation of interleukin-10 release in patients with intracerebral hemorrhage.	/pubmed/14583235	Dziedzic T, Slowik A, Klimkowicz A, Szczudlik A.	Brain Behav Immun. 2003 Dec;17(6):438-41.	Brain Behav Immun. 2003	PubMed	citation	PMID:14583235	pubmed	14583235	create date:2003/10/30 | first author:Dziedzic T
Social experience alters the response to social stress in mice.	/pubmed/14583234	Avitsur R, Stark JL, Dhabhar FS, Kramer KA, Sheridan JF.	Brain Behav Immun. 2003 Dec;17(6):426-37.	Brain Behav Immun. 2003	PubMed	citation	PMID:14583234	pubmed	14583234	create date:2003/10/30 | first author:Avitsur R
Natural killer cells do not mediate facial motoneuron survival after facial nerve transection.	/pubmed/14583233	Byram SC, Serpe CJ, Pruett SB, Sanders VM, Jones KJ.	Brain Behav Immun. 2003 Dec;17(6):417-25.	Brain Behav Immun. 2003	PubMed	citation	PMID:14583233	pubmed	14583233	create date:2003/10/30 | first author:Byram SC
The two faces of CNS inflammation: can we tell Dr. Jekyll from Mr. Hyde?	/pubmed/14583232	Carson MJ.	Brain Behav Immun. 2003 Dec;17(6):415-6. No abstract available.	Brain Behav Immun. 2003	PubMed	citation	PMID:14583232	pubmed	14583232	create date:2003/10/30 | first author:Carson MJ
Stable individual differences in physiological response to stressors: implications for stress-elicited changes in immune related health.	/pubmed/14583231	Cohen S, Hamrick N.	Brain Behav Immun. 2003 Dec;17(6):407-14. Review.	Brain Behav Immun. 2003	PubMed	citation	PMID:14583231	pubmed	14583231	create date:2003/10/30 | first author:Cohen S
CD4+ T, but not CD8+ or B, lymphocytes mediate facial motoneuron survival after facial nerve transection.	/pubmed/12946661	Serpe CJ, Coers S, Sanders VM, Jones KJ.	Brain Behav Immun. 2003 Oct;17(5):393-402.	Brain Behav Immun. 2003	PubMed	citation	PMID:12946661	pubmed	12946661	create date:2003/08/30 | first author:Serpe CJ
Exercise training increases the näive to memory T cell ratio in old mice.	/pubmed/12946660	Woods JA, Ceddia MA, Zack MD, Lowder TW, Lu Q.	Brain Behav Immun. 2003 Oct;17(5):384-92.	Brain Behav Immun. 2003	PubMed	citation	PMID:12946660	pubmed	12946660	create date:2003/08/30 | first author:Woods JA
Cortisol responses to mild psychological stress are inversely associated with proinflammatory cytokines.	/pubmed/12946659	Kunz-Ebrecht SR, Mohamed-Ali V, Feldman PJ, Kirschbaum C, Steptoe A.	Brain Behav Immun. 2003 Oct;17(5):373-83.	Brain Behav Immun. 2003	PubMed	citation	PMID:12946659	pubmed	12946659	create date:2003/08/30 | first author:Kunz-Ebrecht SR
Nocturnal catecholamines and immune function in insomniacs, depressed patients, and control subjects.	/pubmed/12946658	Irwin M, Clark C, Kennedy B, Christian Gillin J, Ziegler M.	Brain Behav Immun. 2003 Oct;17(5):365-72.	Brain Behav Immun. 2003	PubMed	citation	PMID:12946658	pubmed	12946658	create date:2003/08/30 | first author:Irwin M
The inflammatory response is an integral part of the stress response: Implications for atherosclerosis, insulin resistance, type II diabetes and metabolic syndrome X.	/pubmed/12946657	Black PH.	Brain Behav Immun. 2003 Oct;17(5):350-64. Review.	Brain Behav Immun. 2003	PubMed	citation	PMID:12946657	pubmed	12946657	create date:2003/08/30 | first author:Black PH
The effects of behavior and environmental enrichment on disease resistance of turkeys.	/pubmed/12946656	Huff GR, Huff WE, Balog JM, Rath NC.	Brain Behav Immun. 2003 Oct;17(5):339-49.	Brain Behav Immun. 2003	PubMed	citation	PMID:12946656	pubmed	12946656	create date:2003/08/30 | first author:Huff GR
Stress-induced changes in pathophysiology and interferon gene expression during primary HSV-1 infection.	/pubmed/12946655	Ortiz GC, Sheridan JF, Marucha PT.	Brain Behav Immun. 2003 Oct;17(5):329-38.	Brain Behav Immun. 2003	PubMed	citation	PMID:12946655	pubmed	12946655	create date:2003/08/30 | first author:Ortiz GC
Circadian disruption in cancer: a neuroendocrine-immune pathway from stress to disease?	/pubmed/12946654	Sephton S, Spiegel D.	Brain Behav Immun. 2003 Oct;17(5):321-8. Review.	Brain Behav Immun. 2003	PubMed	citation	PMID:12946654	pubmed	12946654	create date:2003/08/30 | first author:Sephton S
Psychological factors correlate meaningfully with percent-monocytes among acute coronary syndrome patients.	/pubmed/12831834	Gidron Y, Armon T, Gilutz H, Huleihel M.	Brain Behav Immun. 2003 Aug;17(4):310-5.	Brain Behav Immun. 2003	PubMed	citation	PMID:12831834	pubmed	12831834	create date:2003/07/02 | first author:Gidron Y
Cytokines and immune activation in systolic heart failure: the role of Type D personality.	/pubmed/12831833	Denollet J, Conraads VM, Brutsaert DL, De Clerck LS, Stevens WJ, Vrints CJ.	Brain Behav Immun. 2003 Aug;17(4):304-9.	Brain Behav Immun. 2003	PubMed	citation	PMID:12831833	pubmed	12831833	create date:2003/07/02 | first author:Denollet J
Plasma interleukin-6 is associated with psychological coronary risk factors: moderation by use of multivitamin supplements.	/pubmed/12831832	Suarez EC.	Brain Behav Immun. 2003 Aug;17(4):296-303.	Brain Behav Immun. 2003	PubMed	citation	PMID:12831832	pubmed	12831832	create date:2003/07/02 | first author:Suarez EC
Socioeconomic status, C-reactive protein, immune factors, and responses to acute mental stress.	/pubmed/12831831	Owen N, Poulton T, Hay FC, Mohamed-Ali V, Steptoe A.	Brain Behav Immun. 2003 Aug;17(4):286-95.	Brain Behav Immun. 2003	PubMed	citation	PMID:12831831	pubmed	12831831	create date:2003/07/02 | first author:Owen N
Pathways linking depression, adiposity, and inflammatory markers in healthy young adults.	/pubmed/12831830	Miller GE, Freedland KE, Carney RM, Stetler CA, Banks WA.	Brain Behav Immun. 2003 Aug;17(4):276-85.	Brain Behav Immun. 2003	PubMed	citation	PMID:12831830	pubmed	12831830	create date:2003/07/02 | first author:Miller GE
Influence of depressive mood on the association of CRP and obesity in 3205 middle aged healthy men.	/pubmed/12831829	Ladwig KH, Marten-Mittag B, Löwel H, Döring A, Koenig W.	Brain Behav Immun. 2003 Aug;17(4):268-75.	Brain Behav Immun. 2003	PubMed	citation	PMID:12831829	pubmed	12831829	create date:2003/07/02 | first author:Ladwig KH
[truncated: 150 more rows]
