# Supplementary material for: Rising Publication Delays Inflate Journal Impact Factors
Source: PLoS One. 2012 Dec 31;7(12):e53374. doi: 10.1371/journal.pone.0053374 (PMC3534064; doi:10.1371/journal.pone.0053374)
Supplement: Data S1 — Datasets used for the analysis. (ZIP) [file pone.0053374.s005.zip › Brain.csv]

Title	URL	Description	Details	ShortDetails	Resource	Type	Identifiers	Db	EntrezUID	Properties
Rehabilitation of reading and visual exploration in visual field disorders: transfer or specificity?	/pubmed/22307201	Schuett S, Heywood CA, Kentridge RW, Dauner R, Zihl J.	Brain. 2012 Feb 4. [Epub ahead of print]	Brain. 2012	PubMed	citation	PMID:22307201	pubmed	22307201	create date:2012/02/07 | first author:Schuett S
Opa1 is essential for retinal ganglion cell synaptic architecture and connectivity.	/pubmed/22300878	Williams PA, Piechota M, von Ruhland C, Taylor E, Morgan JE, Votruba M.	Brain. 2012 Feb 1. [Epub ahead of print]	Brain. 2012	PubMed	citation	PMID:22300878	pubmed	22300878	create date:2012/02/04 | first author:Williams PA
The time course of retrograde trans-synaptic degeneration following occipital lobe damage in humans.	/pubmed/22300877	Jindahra P, Petrie A, Plant GT.	Brain. 2012 Feb 1. [Epub ahead of print]	Brain. 2012	PubMed	citation	PMID:22300877	pubmed	22300877	create date:2012/02/04 | first author:Jindahra P
The clinical and pathological phenotype of C9orf72 hexanucleotide repeat expansions.	/pubmed/22300876	Simón-Sánchez J, Dopper EG, Cohn-Hokke PE, Hukema RK, Nicolaou N, Seelaar H, de Graaf JR, de Koning I, van Schoor NM, Deeg DJ, Smits M, Raaphorst J, van den Berg LH, Schelhaas HJ, De Die-Smulders CE, Majoor-Krakauer D, Rozemuller AJ, Willemsen R, Pijnenburg YA, Heutink P, van Swieten JC.	Brain. 2012 Feb 1. [Epub ahead of print]	Brain. 2012	PubMed	citation	PMID:22300876	pubmed	22300876	create date:2012/02/04 | first author:Simón-Sánchez J
Pictures as a neurological tool: lessons from enhanced and emergent artistry in brain disease.	/pubmed/22300875	Schott GD.	Brain. 2012 Feb 1. [Epub ahead of print]	Brain. 2012	PubMed	citation	PMID:22300875	pubmed	22300875	create date:2012/02/04 | first author:Schott GD
Inherited prion disease with 4-octapeptide repeat insertion linked to valine at codon 129.	/pubmed/22300874	Sánchez-Valle R, Yagüe J, Turón A, Aróstegui JI, Nos C, Rey MJ, Ferrer I, Gelpi E.	Brain. 2012 Feb 2. [Epub ahead of print] No abstract available.	Brain. 2012	PubMed	citation	PMID:22300874	pubmed	22300874	create date:2012/02/04 | first author:Sánchez-Valle R
Distinct clinical and pathological characteristics of frontotemporal dementia associated with C9ORF72 mutations.	/pubmed/22300873	Snowden JS, Rollinson S, Thompson JC, Harris JM, Stopford CL, Richardson AM, Jones M, Gerhard A, Davidson YS, Robinson A, Gibbons L, Hu Q, Duplessis D, Neary D, Mann DM, Pickering-Brown SM.	Brain. 2012 Feb 2. [Epub ahead of print]	Brain. 2012	PubMed	citation	PMID:22300873	pubmed	22300873	create date:2012/02/04 | first author:Snowden JS
Neural systems for speech and song in autism.	/pubmed/22298195	Lai G, Pantazatos SP, Schneider H, Hirsch J.	Brain. 2012 Feb 1. [Epub ahead of print]	Brain. 2012	PubMed	citation	PMID:22298195	pubmed	22298195	create date:2012/02/03 | first author:Lai G
Semantic memory is impaired in patients with unilateral anterior temporal lobe resection for temporal lobe epilepsy.	/pubmed/22287382	Lambon Ralph MA, Ehsan S, Baker GA, Rogers TT.	Brain. 2012 Jan;135(Pt 1):242-58.	Brain. 2012	PubMed	citation	PMID:22287382	pubmed	22287382	create date:2012/01/31 | first author:Lambon Ralph MA
Severe olfactory dysfunction is a prodromal symptom of dementia associated with Parkinson's disease: a 3 year longitudinal study.	/pubmed/22287381	Baba T, Kikuchi A, Hirayama K, Nishio Y, Hosokai Y, Kanno S, Hasegawa T, Sugeno N, Konno M, Suzuki K, Takahashi S, Fukuda H, Aoki M, Itoyama Y, Mori E, Takeda A.	Brain. 2012 Jan;135(Pt 1):161-9.	Brain. 2012	PubMed	citation	PMID:22287381	pubmed	22287381	create date:2012/01/31 | first author:Baba T
Editorial.	/pubmed/22287380	Compston A.	Brain. 2012 Jan;135(Pt 1):1-3. No abstract available.	Brain. 2012	PubMed	citation	PMID:22287380	pubmed	22287380	create date:2012/01/31 | first author:Compston A
Small nerve fibres, small hands and small feet: a new syndrome of pain, dysautonomia and acromesomelia in a kindred with a novel NaV1.7 mutation.	/pubmed/22286749	Hoeijmakers JG, Han C, Merkies IS, Macala LJ, Lauria G, Gerrits MM, Dib-Hajj SD, Faber CG, Waxman SG.	Brain. 2012 Jan 26. [Epub ahead of print]	Brain. 2012	PubMed	citation	PMID:22286749	pubmed	22286749	create date:2012/01/31 | first author:Hoeijmakers JG
Activin C expressed in nociceptive afferent neurons is required for suppressing inflammatory pain.	/pubmed/22275428	Liu XJ, Zhang FX, Liu H, Li KC, Lu YJ, Wu QF, Li JY, Wang B, Wang Q, Lin LB, Zhong YQ, Xiao HS, Bao L, Zhang X.	Brain. 2012 Jan 24. [Epub ahead of print]	Brain. 2012	PubMed	citation	PMID:22275428	pubmed	22275428	create date:2012/01/26 | first author:Liu XJ
A proposed staging system for amyotrophic lateral sclerosis.	/pubmed/22271664	Roche JC, Rojas-Garcia R, Scott KM, Scotton W, Ellis CE, Burman R, Wijesekera L, Turner MR, Leigh PN, Shaw CE, Al-Chalabi A.	Brain. 2012 Jan 23. [Epub ahead of print]	Brain. 2012	PubMed	citation	PMID:22271664	pubmed	22271664	create date:2012/01/25 | first author:Roche JC
Reduced conduction failure of the main axon of polymodal nociceptive C-fibres contributes to painful diabetic neuropathy in rats.	/pubmed/22271663	Sun W, Miao B, Wang XC, Duan JH, Wang WT, Kuang F, Xie RG, Xing JL, Xu H, Song XJ, Luo C, Hu SJ.	Brain. 2012 Jan 23. [Epub ahead of print]	Brain. 2012	PubMed	citation	PMID:22271663	pubmed	22271663	create date:2012/01/25 | first author:Sun W
Dysfunctional mitochondrial maintenance: what breaks the circle of life?	/pubmed/22271662	Yu-Wai-Man P, Chinnery PF.	Brain. 2012 Jan;135(Pt 1):9-11. Epub 2012 Jan 23. No abstract available.	Brain. 2012	PubMed	citation	PMID:22271662	pubmed	22271662	create date:2012/01/25 | first author:Yu-Wai-Man P
Transplanted neural stem/precursor cells instruct phagocytes and reduce secondary tissue damage in the injured spinal cord.	/pubmed/22271661	Cusimano M, Biziato D, Brambilla E, Donegà M, Alfaro-Cervello C, Snider S, Salani G, Pucci F, Comi G, Garcia-Verdugo JM, De Palma M, Martino G, Pluchino S.	Brain. 2012 Jan 23. [Epub ahead of print]	Brain. 2012	PubMed	citation	PMID:22271661	pubmed	22271661	create date:2012/01/25 | first author:Cusimano M
Electrophysiological markers of covert face recognition in developmental prosopagnosia.	/pubmed/22271660	Eimer M, Gosling A, Duchaine B.	Brain. 2012 Jan 23. [Epub ahead of print]	Brain. 2012	PubMed	citation	PMID:22271660	pubmed	22271660	create date:2012/01/25 | first author:Eimer M
Non-human primate model of amyotrophic lateral sclerosis with cytoplasmic mislocalization of TDP-43.	/pubmed/22252998	Uchida A, Sasaguri H, Kimura N, Tajiri M, Ohkubo T, Ono F, Sakaue F, Kanai K, Hirai T, Sano T, Shibuya K, Kobayashi M, Yamamoto M, Yokota S, Kubodera T, Tomori M, Sakaki K, Enomoto M, Hirai Y, Kumagai J, Yasutomi Y, Mochizuki H, et al.	Brain. 2012 Feb 1. [Epub ahead of print]	Brain. 2012	PubMed	citation	PMID:22252998	pubmed	22252998	create date:2012/01/19 | first author:Uchida A
The blood-brain barrier hypothesis in drug resistant epilepsy.	/pubmed/22252997	Marchi N, Granata T, Alexopoulos A, Janigro D.	Brain. 2012 Jan 16. [Epub ahead of print] No abstract available.	Brain. 2012	PubMed	citation	PMID:22252997	pubmed	22252997	create date:2012/01/19 | first author:Marchi N
Six-month partial suppression of Huntingtin is well tolerated in the adult rhesus striatum.	/pubmed/22252996	Grondin R, Kaytor MD, Ai Y, Nelson PT, Thakker DR, Heisel J, Weatherspoon MR, Blum JL, Burright EN, Zhang Z, Kaemmerer WF.	Brain. 2012 Jan 16. [Epub ahead of print]	Brain. 2012	PubMed	citation	PMID:22252996	pubmed	22252996	create date:2012/01/19 | first author:Grondin R
Oscillations in sensorimotor cortex in movement disorders: an electrocorticography study.	/pubmed/22252995	Crowell AL, Ryapolova-Webb ES, Ostrem JL, Galifianakis NB, Shimamoto S, Lim DA, Starr PA.	Brain. 2012 Jan 16. [Epub ahead of print]	Brain. 2012	PubMed	citation	PMID:22252995	pubmed	22252995	create date:2012/01/19 | first author:Crowell AL
A phase I trial of adeno-associated virus serotype 1-γ-sarcoglycan gene therapy for limb girdle muscular dystrophy type 2C.	/pubmed/22240777	Herson S, Hentati F, Rigolet A, Behin A, Romero NB, Leturcq F, Laforêt P, Maisonobe T, Amouri R, Haddad H, Audit M, Montus M, Masurier C, Gjata B, Georger C, Cheraï M, Carlier P, Hogrel JY, Herson A, Allenbach Y, Lemoine FM, Klatzmann D, et al.	Brain. 2012 Jan 11. [Epub ahead of print]	Brain. 2012	PubMed	citation	PMID:22240777	pubmed	22240777	create date:2012/01/14 | first author:Herson S
Parietofrontal integrity determines neural modulation associated with grasping imagery after stroke.	/pubmed/22232595	Buch ER, Modir Shanechi A, Fourkas AD, Weber C, Birbaumer N, Cohen LG.	Brain. 2012 Jan 9. [Epub ahead of print]	Brain. 2012	PubMed	citation	PMID:22232595	pubmed	22232595	create date:2012/01/11 | first author:Buch ER
Increased capillaries in mitochondrial myopathy: implications for the regulation of oxygen delivery.	/pubmed/22232594	Taivassalo T, Ayyad K, Haller RG.	Brain. 2012 Jan;135(Pt 1):53-61. Epub 2012 Jan 9.	Brain. 2012	PubMed	citation	PMID:22232594	pubmed	22232594	create date:2012/01/11 | first author:Taivassalo T
Theory of mind impairments in patients with semantic dementia.	/pubmed/22232593	Duval C, Bejanin A, Piolino P, Laisney M, de La Sayette V, Belliard S, Eustache F, Desgranges B.	Brain. 2012 Jan;135(Pt 1):228-41. Epub 2012 Jan 9.	Brain. 2012	PubMed	citation	PMID:22232593	pubmed	22232593	create date:2012/01/11 | first author:Duval C
Visual activation of auditory cortex reflects maladaptive plasticity in cochlear implant users.	/pubmed/22232592	Sandmann P, Dillier N, Eichele T, Meyer M, Kegel A, Pascual-Marqui RD, Marcar VL, Jäncke L, Debener S.	Brain. 2012 Jan 9. [Epub ahead of print]	Brain. 2012	PubMed	citation	PMID:22232592	pubmed	22232592	create date:2012/01/11 | first author:Sandmann P
Alpha oscillations in the pedunculopontine nucleus correlate with gait performance in parkinsonism.	/pubmed/22232591	Thevathasan W, Pogosyan A, Hyam JA, Jenkinson N, Foltynie T, Limousin P, Bogdanovic M, Zrinzo L, Green AL, Aziz TZ, Brown P.	Brain. 2012 Jan;135(Pt 1):148-60. Epub 2012 Jan 9.	Brain. 2012	PubMed	citation	PMID:22232591	pubmed	22232591	create date:2012/01/11 | first author:Thevathasan W
Recovery of cortical effective connectivity and recovery of consciousness in vegetative patients.	/pubmed/22226806	Rosanova M, Gosseries O, Casarotto S, Boly M, Casali AG, Bruno MA, Mariotti M, Boveroux P, Tononi G, Laureys S, Massimini M.	Brain. 2012 Jan 6. [Epub ahead of print]	Brain. 2012	PubMed	citation	PMID:22226806	pubmed	22226806	create date:2012/01/10 | first author:Rosanova M
The transatlantic divide over brain death determination and the debate.	/pubmed/22197975	Wijdicks EF.	Brain. 2011 Dec 24. [Epub ahead of print]	Brain. 2011	PubMed	citation	PMID:22197975	pubmed	22197975	create date:2011/12/27 | first author:Wijdicks EF
Sensory neuronopathy in patients harbouring recessive polymerase γ mutations.	/pubmed/22189570	Lax NZ, Whittaker RG, Hepplewhite PD, Reeve AK, Blakely EL, Jaros E, Ince PG, Taylor RW, Fawcett PR, Turnbull DM.	Brain. 2012 Jan;135(Pt 1):62-71. Epub 2011 Dec 20.	Brain. 2012	PubMed	citation	PMID:22189570	pubmed	22189570	create date:2011/12/23 | first author:Lax NZ
A rat model of Charcot-Marie-Tooth disease 1A recapitulates disease variability and supplies biomarkers of axonal loss in patients.	/pubmed/22189569	Fledrich R, Schlotter-Weigel B, Schnizer TJ, Wichert SP, Stassart RM, Meyer Zu Hörste G, Klink A, Weiss BG, Haag U, Walter MC, Rautenstrauss B, Paulus W, Rossner MJ, Sereda MW.	Brain. 2012 Jan;135(Pt 1):72-87. Epub 2011 Dec 20.	Brain. 2012	PubMed	citation	PMID:22189569	pubmed	22189569	create date:2011/12/23 | first author:Fledrich R
Modifying the Medical Research Council grading system through Rasch analyses.	/pubmed/22189568	Vanhoutte EK, Faber CG, van Nes SI, Jacobs BC, van Doorn PA, van Koningsveld R, Cornblath DR, van der Kooi AJ, Cats EA, van den Berg LH, Notermans NC, van der Pol WL, Hermans MC, van der Beek NA, Gorson KC, Eurelings M, Engelsman J, Boot H, Meijer RJ, Lauria G, Tennant A, Merkies IS; et al.	Brain. 2011 Dec 20. [Epub ahead of print]	Brain. 2011	PubMed	citation	PMID:22189568	pubmed	22189568	create date:2011/12/23 | first author:Vanhoutte EK
Dopaminergic neuroprotection of hormonal replacement therapy in young and aged menopausal rats: role of the brain angiotensin system.	/pubmed/22189567	Rodriguez-Perez AI, Valenzuela R, Villar-Cheda B, Guerra MJ, Labandeira-Garcia JL.	Brain. 2012 Jan;135(Pt 1):124-38. Epub 2011 Dec 20.	Brain. 2012	PubMed	citation	PMID:22189567	pubmed	22189567	create date:2011/12/23 | first author:Rodriguez-Perez AI
Functional connectivity in cortical regions in dementia with Lewy bodies and Alzheimer's disease.	/pubmed/22189566	Kenny ER, Blamire AM, Firbank MJ, O'Brien JT.	Brain. 2011 Dec 20. [Epub ahead of print]	Brain. 2011	PubMed	citation	PMID:22189566	pubmed	22189566	create date:2011/12/23 | first author:Kenny ER
The MFN2 gene is responsible for mitochondrial DNA instability and optic atrophy 'plus' phenotype.	/pubmed/22189565	Rouzier C, Bannwarth S, Chaussenot A, Chevrollier A, Verschueren A, Bonello-Palot N, Fragaki K, Cano A, Pouget J, Pellissier JF, Procaccio V, Chabrol B, Paquis-Flucklinger V.	Brain. 2012 Jan;135(Pt 1):23-34. Epub 2011 Dec 20.	Brain. 2012	PubMed	citation	PMID:22189565	pubmed	22189565	create date:2011/12/23 | first author:Rouzier C
On diabetic neuritis, with a clinical and pathological description of three cases of diabetic pseudo-tabes. By T. Davies Pryce MRCS, consulting surgeon to the Nottingham General Dispensary. Brain 1893: 16; 416-424. With Diabetic neuropathy. A clinical study of 150 cases. By M. Mencer Martin. From th...	/pubmed/22187739	Compston A.	Brain. 2011 Nov;134(Pt 11):3137-40. No abstract available.	Brain. 2011	PubMed	citation	PMID:22187739	pubmed	22187739	create date:2011/12/22 | first author:Compston A
Executive deficits are related to the inferior frontal junction in early dementia.	/pubmed/22184615	Schroeter ML, Vogt B, Frisch S, Becker G, Barthel H, Mueller K, Villringer A, Sabri O.	Brain. 2012 Jan;135(Pt 1):201-15. Epub 2011 Dec 19.	Brain. 2012	PubMed	citation	PMID:22184615	pubmed	22184615	create date:2011/12/21 | first author:Schroeter ML
Proton magnetic resonance spectroscopy of the motor cortex in cervical myelopathy.	/pubmed/22180462	Kowalczyk I, Duggal N, Bartha R.	Brain. 2011 Dec 15. [Epub ahead of print]	Brain. 2011	PubMed	citation	PMID:22180462	pubmed	22180462	create date:2011/12/20 | first author:Kowalczyk I
John Newsom-Davis: clinician-scientist and so much more.	/pubmed/22171357	Vincent A.	Brain. 2011 Dec;134(Pt 12):3755-74.	Brain. 2011	PubMed	citation	PMID:22171357	pubmed	22171357	create date:2011/12/16 | first author:Vincent A
Long term incidence of dementia, predictors of mortality and pathological diagnosis in older stroke survivors.	/pubmed/22171356	Allan LM, Rowan EN, Firbank MJ, Thomas AJ, Parry SW, Polvikoski TM, O'Brien JT, Kalaria RN.	Brain. 2011 Dec;134(Pt 12):3716-27.	Brain. 2011	PubMed	citation	PMID:22171356	pubmed	22171356	create date:2011/12/16 | first author:Allan LM
Tracking iron in multiple sclerosis: a combined imaging and histopathological study at 7 Tesla.	/pubmed/22171355	Bagnato F, Hametner S, Yao B, van Gelderen P, Merkle H, Cantor FK, Lassmann H, Duyn JH.	Brain. 2011 Dec;134(Pt 12):3602-15.	Brain. 2011	PubMed	citation	PMID:22171355	pubmed	22171355	create date:2011/12/16 | first author:Bagnato F
Quantification of increased cellularity during inflammatory demyelination.	/pubmed/22171354	Wang Y, Wang Q, Haldar JP, Yeh FC, Xie M, Sun P, Tu TW, Trinkaus K, Klein RS, Cross AH, Song SK.	Brain. 2011 Dec;134(Pt 12):3590-601.	Brain. 2011	PubMed	citation	PMID:22171354	pubmed	22171354	create date:2011/12/16 | first author:Wang Y
Brain. Editorial.	/pubmed/22171353	Compston A.	Brain. 2011 Dec;134(Pt 12):3421-3. No abstract available.	Brain. 2011	PubMed	citation	PMID:22171353	pubmed	22171353	create date:2011/12/16 | first author:Compston A
Unlocking the genetics of paroxysmal kinesigenic dyskinesia.	/pubmed/22171352	Depienne C, Brice A.	Brain. 2011 Dec;134(Pt 12):3431-4. No abstract available.	Brain. 2011	PubMed	citation	PMID:22171352	pubmed	22171352	create date:2011/12/16 | first author:Depienne C
Epilepsy in patients with a brain tumour: focal epilepsy requires focused treatment.	/pubmed/22171351	de Groot M, Reijneveld JC, Aronica E, Heimans JJ.	Brain. 2011 Dec 13. [Epub ahead of print]	Brain. 2011	PubMed	citation	PMID:22171351	pubmed	22171351	create date:2011/12/16 | first author:de Groot M
Behaviour, physiology and experience of pathological laughing and crying in amyotrophic lateral sclerosis.	/pubmed/22155983	Olney NT, Goodkind MS, Lomen-Hoerth C, Whalen PK, Williamson CA, Holley DE, Verstaen A, Brown LM, Miller BL, Kornak J, Levenson RW, Rosen HJ.	Brain. 2011 Dec;134(Pt 12):3458-69. Epub 2011 Dec 6.	Brain. 2011	PubMed	citation	PMID:22155983	pubmed	22155983	create date:2011/12/14 | first author:Olney NT
Cortical activation changes underlying stimulation-induced behavioural gains in chronic stroke.	/pubmed/22155982	Stagg CJ, Bachtiar V, O'Shea J, Allman C, Bosnell RA, Kischka U, Matthews PM, Johansen-Berg H.	Brain. 2012 Jan;135(Pt 1):276-84. Epub 2011 Dec 6.	Brain. 2012	PubMed	citation	PMID:22155982	pubmed	22155982	create date:2011/12/14 | first author:Stagg CJ
The brain in myotonic dystrophy 1 and 2: evidence for a predominant white matter disease.	/pubmed/22131273	Minnerop M, Weber B, Schoene-Bake JC, Roeske S, Mirbach S, Anspach C, Schneider-Gold C, Betz RC, Helmstaedter C, Tittgemeyer M, Klockgether T, Kornblum C.	Brain. 2011 Dec;134(Pt 12):3530-46. Epub 2011 Nov 29.	Brain. 2011	PubMed	citation	PMID:22131273	pubmed	22131273	create date:2011/12/02 | first author:Minnerop M
Downregulation of apoptosis-inducing factor in Harlequin mice induces progressive and severe optic atrophy which is durably prevented by AAV2-AIF1 gene therapy.	/pubmed/22120150	Bouaita A, Augustin S, Lechauve C, Cwerman-Thibault H, Bénit P, Simonutti M, Paques M, Rustin P, Sahel JA, Corral-Debrinski M.	Brain. 2012 Jan;135(Pt 1):35-52. Epub 2011 Nov 26.	Brain. 2012	PubMed	citation	PMID:22120150	pubmed	22120150	create date:2011/11/29 | first author:Bouaita A
Title	URL	Description	Details	ShortDetails	Resource	Type	Identifiers	Db	EntrezUID	Properties
Neocortical and hippocampal amyloid-β and tau measures associate with dementia in the oldest-old.	/pubmed/22120149	Robinson JL, Geser F, Corrada MM, Berlau DJ, Arnold SE, Lee VM, Kawas CH, Trojanowski JQ.	Brain. 2011 Dec;134(Pt 12):3708-15. Epub 2011 Nov 26.	Brain. 2011	PubMed	citation	PMID:22120149	pubmed	22120149	create date:2011/11/29 | first author:Robinson JL
Defective dentate nucleus GABA receptors in essential tremor.	/pubmed/22120148	Paris-Robidas S, Brochu E, Sintes M, Emond V, Bousquet M, Vandal M, Pilote M, Tremblay C, Di Paolo T, Rajput AH, Rajput A, Calon F.	Brain. 2012 Jan;135(Pt 1):105-16. Epub 2011 Nov 26.	Brain. 2012	PubMed	citation	PMID:22120148	pubmed	22120148	create date:2011/11/29 | first author:Paris-Robidas S
The neurology of carbonic anhydrase type II deficiency syndrome.	/pubmed/22120147	Bosley TM, Salih MA, Alorainy IA, Islam MZ, Oystreck DT, Suliman OS, al Malki S, Suhaibani AH, Khiari H, Beckers S, van Wesenbeeck L, Perdu B, AlDrees A, Elmalik SA, Van Hul W, Abu-Amero KK.	Brain. 2011 Dec;134(Pt 12):3502-15. Epub 2011 Nov 26.	Brain. 2011	PubMed	citation	PMID:22120147	pubmed	22120147	create date:2011/11/29 | first author:Bosley TM
Identification of PRRT2 as the causative gene of paroxysmal kinesigenic dyskinesias.	/pubmed/22120146	Wang JL, Cao L, Li XH, Hu ZM, Li JD, Zhang JG, Liang Y, San-A, Li N, Chen SQ, Guo JF, Jiang H, Shen L, Zheng L, Mao X, Yan WQ, Zhou Y, Shi YT, Ai SX, Dai MZ, Zhang P, Xia K, et al.	Brain. 2011 Dec;134(Pt 12):3493-3501. Epub 2011 Nov 26.	Brain. 2011	PubMed	citation	PMID:22120146	pubmed	22120146	create date:2011/11/29 | first author:Wang JL
Blood-brain barrier P-glycoprotein function in Alzheimer's disease.	/pubmed/22120145	van Assema DM, Lubberink M, Bauer M, van der Flier WM, Schuit RC, Windhorst AD, Comans EF, Hoetjes NJ, Tolboom N, Langer O, Müller M, Scheltens P, Lammertsma AA, van Berckel BN.	Brain. 2012 Jan;135(Pt 1):181-9. Epub 2011 Nov 26.	Brain. 2012	PubMed	citation	PMID:22120145	pubmed	22120145	create date:2011/11/29 | first author:van Assema DM
Effect of growth hormone deficiency on brain structure, motor function and cognition.	/pubmed/22120144	Webb EA, O'Reilly MA, Clayden JD, Seunarine KK, Chong WK, Dale N, Salt A, Clark CA, Dattani MT.	Brain. 2012 Jan;135(Pt 1):216-27. Epub 2011 Nov 26.	Brain. 2012	PubMed	citation	PMID:22120144	pubmed	22120144	create date:2011/11/29 | first author:Webb EA
Spreading convulsions, spreading depolarization and epileptogenesis in human cerebral cortex.	/pubmed/22120143	Dreier JP, Major S, Pannek HW, Woitzik J, Scheel M, Wiesenthal D, Martus P, Winkler MK, Hartings JA, Fabricius M, Speckmann EJ, Gorji A; for the COSBID study group.	Brain. 2012 Jan;135(Pt 1):259-275. Epub 2011 Nov 26.	Brain. 2012	PubMed	citation	PMID:22120143	pubmed	22120143	create date:2011/11/29 | first author:Dreier JP
Cerebrovascular lesions induce transient β-amyloid deposition.	/pubmed/22120142	Garcia-Alloza M, Gregory J, Kuchibhotla KV, Fine S, Wei Y, Ayata C, Frosch MP, Greenberg SM, Bacskai BJ.	Brain. 2011 Dec;134(Pt 12):3697-707. Epub 2011 Nov 26.	Brain. 2011	PubMed	citation	PMID:22120142	pubmed	22120142	create date:2011/11/29 | first author:Garcia-Alloza M
Tau elevations in the brain extracellular space correlate with reduced amyloid-β levels and predict adverse clinical outcomes after severe traumatic brain injury.	/pubmed/22116192	Magnoni S, Esparza TJ, Conte V, Carbonara M, Carrabba G, Holtzman DM, Zipfel GJ, Stocchetti N, Brody DL.	Brain. 2011 Nov 23. [Epub ahead of print]	Brain. 2011	PubMed	citation	PMID:22116192	pubmed	22116192	create date:2011/11/26 | first author:Magnoni S
Mentalizing under influence: abnormal dependence on prior expectations in patients with schizophrenia.	/pubmed/22108577	Chambon V, Pacherie E, Barbalat G, Jacquet P, Franck N, Farrer C.	Brain. 2011 Dec;134(Pt 12):3728-41. Epub 2011 Nov 21.	Brain. 2011	PubMed	citation	PMID:22108577	pubmed	22108577	create date:2011/11/24 | first author:Chambon V
Alzheimer's disease pattern of brain atrophy predicts cognitive decline in Parkinson's disease.	/pubmed/22108576	Weintraub D, Dietz N, Duda JE, Wolk DA, Doshi J, Xie SX, Davatzikos C, Clark CM, Siderowf A.	Brain. 2012 Jan;135(Pt 1):170-80. Epub 2011 Nov 21.	Brain. 2012	PubMed	citation	PMID:22108576	pubmed	22108576	create date:2011/11/24 | first author:Weintraub D
Prion protein gene M232R variation is probably an uncommon polymorphism rather than a pathogenic mutation.	/pubmed/22108575	Beck J, Collinge J, Mead S.	Brain. 2011 Nov 21. [Epub ahead of print] No abstract available.	Brain. 2011	PubMed	citation	PMID:22108575	pubmed	22108575	create date:2011/11/24 | first author:Beck J
Priming of adult pain responses by neonatal pain experience: maintenance by central neuroimmune activity.	/pubmed/22102650	Beggs S, Currie G, Salter MW, Fitzgerald M, Walker SM.	Brain. 2011 Nov 18. [Epub ahead of print]	Brain. 2011	PubMed	citation	PMID:22102650	pubmed	22102650	create date:2011/11/22 | first author:Beggs S
The balance between cognitive reserve and brain imaging biomarkers of cerebrovascular and Alzheimer's diseases.	/pubmed/22102649	Murray AD, Staff RT, McNeil CJ, Salarirad S, Ahearn TS, Mustafa N, Whalley LJ.	Brain. 2011 Dec;134(Pt 12):3687-96. Epub 2011 Nov 18.	Brain. 2011	PubMed	citation	PMID:22102649	pubmed	22102649	create date:2011/11/22 | first author:Murray AD
Morphine potentiates neurodegenerative effects of HIV-1 Tat through actions at μ-opioid receptor-expressing glia.	/pubmed/22102648	Zou S, Fitting S, Hahn YK, Welch SP, El-Hage N, Hauser KF, Knapp PE.	Brain. 2011 Dec;134(Pt 12):3616-31. Epub 2011 Nov 18.	Brain. 2011	PubMed	citation	PMID:22102648	pubmed	22102648	create date:2011/11/22 | first author:Zou S
Dystrophin quantification and clinical correlations in Becker muscular dystrophy: implications for clinical trials.	/pubmed/22102647	Anthony K, Cirak S, Torelli S, Tasca G, Feng L, Arechavala-Gomeza V, Armaroli A, Guglieri M, Straathof CS, Verschuuren JJ, Aartsma-Rus A, Helderman-van den Enden P, Bushby K, Straub V, Sewry C, Ferlini A, Ricci E, Morgan JE, Muntoni F.	Brain. 2011 Dec;134(Pt 12):3547-59. Epub 2011 Nov 18.	Brain. 2011	PubMed	citation	PMID:22102647	pubmed	22102647	create date:2011/11/22 | first author:Anthony K
Clinical significance of the pallidoreticular pathway in patients with carbon monoxide intoxication.	/pubmed/22094539	Chang CC, Chang WN, Lui CC, Huang SH, Lee CC, Chen C, Wang JJ.	Brain. 2011 Dec;134(Pt 12):3632-46. Epub 2011 Nov 16.	Brain. 2011	PubMed	citation	PMID:22094539	pubmed	22094539	create date:2011/11/19 | first author:Chang CC
The nature and course of sensory changes following spinal cord injury: predictive properties and implications on the mechanism of central pain.	/pubmed/22094538	Zeilig G, Enosh S, Rubin-Asher D, Lehr B, Defrin R.	Brain. 2011 Nov 16. [Epub ahead of print]	Brain. 2011	PubMed	citation	PMID:22094538	pubmed	22094538	create date:2011/11/19 | first author:Zeilig G
Colony-stimulating factor-1 mediates macrophage-related neural damage in a model for Charcot-Marie-Tooth disease type 1X.	/pubmed/22094537	Groh J, Weis J, Zieger H, Stanley ER, Heuer H, Martini R.	Brain. 2012 Jan;135(Pt 1):88-104. Epub 2011 Nov 16.	Brain. 2012	PubMed	citation	PMID:22094537	pubmed	22094537	create date:2011/11/19 | first author:Groh J
Micro-RNA dysregulation in multiple sclerosis favours pro-inflammatory T-cell-mediated autoimmunity.	/pubmed/22088562	Guerau-de-Arellano M, Smith KM, Godlewski J, Liu Y, Winger R, Lawler SE, Whitacre CC, Racke MK, Lovett-Racke AE.	Brain. 2011 Dec;134(Pt 12):3578-89. Epub 2011 Nov 15.	Brain. 2011	PubMed	citation	PMID:22088562	pubmed	22088562	create date:2011/11/18 | first author:Guerau-de-Arellano M
Perfusion computer tomography: imaging and clinical validation in acute ischaemic stroke.	/pubmed/22075524	Bivard A, Spratt N, Levi C, Parsons M.	Brain. 2011 Nov;134(Pt 11):3408-16.	Brain. 2011	PubMed	citation	PMID:22075524	pubmed	22075524	create date:2011/11/15 | first author:Bivard A
Arterial stiffness, pressure and flow pulsatility and brain structure and function: the Age, Gene/Environment Susceptibility--Reykjavik study.	/pubmed/22075523	Mitchell GF, van Buchem MA, Sigurdsson S, Gotal JD, Jonsdottir MK, Kjartansson Ó, Garcia M, Aspelund T, Harris TB, Gudnason V, Launer LJ.	Brain. 2011 Nov;134(Pt 11):3398-407.	Brain. 2011	PubMed	citation	PMID:22075523	pubmed	22075523	create date:2011/11/15 | first author:Mitchell GF
Resolution of spatial and temporal visual attention in infants with fragile X syndrome.	/pubmed/22075522	Farzin F, Rivera SM, Whitney D.	Brain. 2011 Nov;134(Pt 11):3355-68.	Brain. 2011	PubMed	citation	PMID:22075522	pubmed	22075522	create date:2011/11/15 | first author:Farzin F
Longitudinal evolution of compensatory changes in striatal dopamine processing in Parkinson's disease.	/pubmed/22075521	Nandhagopal R, Kuramoto L, Schulzer M, Mak E, Cragg J, McKenzie J, McCormick S, Ruth TJ, Sossi V, de la Fuente-Fernandez R, Stoessl AJ.	Brain. 2011 Nov;134(Pt 11):3290-8.	Brain. 2011	PubMed	citation	PMID:22075521	pubmed	22075521	create date:2011/11/15 | first author:Nandhagopal R
The proliferative capacity of the subventricular zone is maintained in the parkinsonian brain.	/pubmed/22075520	van den Berge SA, van Strien ME, Korecka JA, Dijkstra AA, Sluijs JA, Kooijman L, Eggers R, De Filippis L, Vescovi AL, Verhaagen J, van de Berg WD, Hol EM.	Brain. 2011 Nov;134(Pt 11):3249-63.	Brain. 2011	PubMed	citation	PMID:22075520	pubmed	22075520	create date:2011/11/15 | first author:van den Berge SA
Can loss of muscle spindle afferents explain the ataxic gait in Riley-Day syndrome?	/pubmed/22075519	Macefield VG, Norcliffe-Kaufmann L, Gutiérrez J, Axelrod FB, Kaufmann H.	Brain. 2011 Nov;134(Pt 11):3198-208.	Brain. 2011	PubMed	citation	PMID:22075519	pubmed	22075519	create date:2011/11/15 | first author:Macefield VG
Brain. Editorial.	/pubmed/22075518	Compston A.	Brain. 2011 Nov;134(Pt 11):3135-6. No abstract available.	Brain. 2011	PubMed	citation	PMID:22075518	pubmed	22075518	create date:2011/11/15 | first author:Compston A
Critical neural substrates for correcting unexpected trajectory errors and learning from them.	/pubmed/22075071	Mutha PK, Sainburg RL, Haaland KY.	Brain. 2011 Dec;134(Pt 12):3647-61. Epub 2011 Nov 10.	Brain. 2011	PubMed	citation	PMID:22075071	pubmed	22075071	create date:2011/11/15 | first author:Mutha PK
Subthalamic nucleus stimulation reverses spinal motoneuron activity in parkinsonian patients.	/pubmed/22075070	Raoul S, Roualdes V, Deligny C, Leduc D, Lamy JC, Lackmy-Vallée A, N'guyen JP, Damier P, Katz R.	Brain. 2012 Jan;135(Pt 1):139-47. Epub 2011 Nov 10.	Brain. 2012	PubMed	citation	PMID:22075070	pubmed	22075070	create date:2011/11/15 | first author:Raoul S
Integration of structural and functional magnetic resonance imaging in amyotrophic lateral sclerosis.	/pubmed/22075069	Douaud G, Filippini N, Knight S, Talbot K, Turner MR.	Brain. 2011 Dec;134(Pt 12):3470-9. Epub 2011 Nov 10.	Brain. 2011	PubMed	citation	PMID:22075069	pubmed	22075069	create date:2011/11/15 | first author:Douaud G
Believing is perceiving: mismatch between self-report and actigraphy in psychogenic tremor.	/pubmed/22075068	Pareés I, Saifee TA, Kassavetis P, Kojovic M, Rubio-Agusti I, Rothwell JC, Bhatia KP, Edwards MJ.	Brain. 2012 Jan;135(Pt 1):117-23. Epub 2011 Nov 10.	Brain. 2012	PubMed	citation	PMID:22075068	pubmed	22075068	create date:2011/11/15 | first author:Pareés I
The discovery of the pyramidal neurons: Vladimir Betz and a new era of neuroscience.	/pubmed/22075067	Kushchayev SV, Moskalenko VF, Wiener PC, Tsymbaliuk VI, Cherkasov VG, Dzyavulska IV, Kovalchuk OI, Sonntag VK, Spetzler RF, Preul MC.	Brain. 2012 Jan;135(Pt 1):285-300. Epub 2011 Nov 10.	Brain. 2012	PubMed	citation	PMID:22075067	pubmed	22075067	create date:2011/11/15 | first author:Kushchayev SV
Localised convulsions from tumour of the brain. By J. Hughlings Jackson MD FRS, physician to the Hospital for the Epileptic and Paralysed, and to the London Hospital. Brain 1882; 5: 364-74; with On temporary paralysis after epileptiform and epileptic seizures; a contribution to the study of dissolut...	/pubmed/22073412	van Gijn J.	Brain. 2011 Oct;134(Pt 10):2795-7. No abstract available.	Brain. 2011	PubMed	citation	PMID:22073412	pubmed	22073412	create date:2011/11/11 | first author:van Gijn J
Hypertrophy and dietary tyrosine ameliorate the phenotypes of a mouse model of severe nemaline myopathy.	/pubmed/22067542	Nguyen MA, Joya JE, Kee AJ, Domazetovska A, Yang N, Hook JW, Lemckert FA, Kettle E, Valova VA, Robinson PJ, North KN, Gunning PW, Mitchell CA, Hardeman EC.	Brain. 2011 Dec;134(Pt 12):3516-29. Epub 2011 Nov 8.	Brain. 2011	PubMed	citation	PMID:22067542	pubmed	22067542	create date:2011/11/10 | first author:Nguyen MA
Neurological diseases and pain.	/pubmed/22067541	Borsook D.	Brain. 2011 Nov 8. [Epub ahead of print]	Brain. 2011	PubMed	citation	PMID:22067541	pubmed	22067541	create date:2011/11/10 | first author:Borsook D
Central nervous system recruitment of effector memory CD8+ T lymphocytes during neuroinflammation is dependent on α4 integrin.	/pubmed/22058139	Ifergan I, Kebir H, Alvarez JI, Marceau G, Bernard M, Bourbonnière L, Poirier J, Duquette P, Talbot PJ, Arbour N, Prat A.	Brain. 2011 Dec;134(Pt 12):3560-77. Epub 2011 Nov 4.	Brain. 2011	PubMed	citation	PMID:22058139	pubmed	22058139	create date:2011/11/08 | first author:Ifergan I
Familial versus sporadic amyotrophic lateral sclerosis--a false dichotomy?	/pubmed/22051609	Talbot K.	Brain. 2011 Dec;134(Pt 12):3429-31. Epub 2011 Nov 3. No abstract available.	Brain. 2011	PubMed	citation	PMID:22051609	pubmed	22051609	create date:2011/11/05 | first author:Talbot K
Stimulation of the human cortex and the experience of pain: Wilder Penfield's observations revisited.	/pubmed/22036962	Mazzola L, Isnard J, Peyron R, Mauguière F.	Brain. 2011 Oct 27. [Epub ahead of print]	Brain. 2011	PubMed	citation	PMID:22036962	pubmed	22036962	create date:2011/11/01 | first author:Mazzola L
Assembly factors as a new class of disease genes for mitochondrial complex I deficiency: cause, pathology and treatment options.	/pubmed/22036961	Nouws J, Nijtmans LG, Smeitink JA, Vogel RO.	Brain. 2012 Jan;135(Pt 1):12-22. Epub 2011 Oct 27.	Brain. 2012	PubMed	citation	PMID:22036961	pubmed	22036961	create date:2011/11/01 | first author:Nouws J
The cerebellar cognitive profile.	/pubmed/22036960	Tedesco AM, Chiricozzi FR, Clausi S, Lupo M, Molinari M, Leggio MG.	Brain. 2011 Dec;134(Pt 12):3672-86. Epub 2011 Oct 27.	Brain. 2011	PubMed	citation	PMID:22036960	pubmed	22036960	create date:2011/11/01 | first author:Tedesco AM
The 'headache tree' via umbellulone and TRPA1 activates the trigeminovascular system.	/pubmed/22036959	Nassini R, Materazzi S, Vriens J, Prenen J, Benemei S, De Siena G, la Marca G, Andrè E, Preti D, Avonto C, Sadofsky L, Di Marzo V, De Petrocellis L, Dussor G, Porreca F, Taglialatela-Scafati O, Appendino G, Nilius B, Geppetti P.	Brain. 2011 Oct 27. [Epub ahead of print]	Brain. 2011	PubMed	citation	PMID:22036959	pubmed	22036959	create date:2011/11/01 | first author:Nassini R
Patterns of spontaneous and head-shaking nystagmus in cerebellar infarction: imaging correlations.	/pubmed/22036958	Huh YE, Kim JS.	Brain. 2011 Dec;134(Pt 12):3662-71. Epub 2011 Oct 27.	Brain. 2011	PubMed	citation	PMID:22036958	pubmed	22036958	create date:2011/11/01 | first author:Huh YE
Impairments of auditory scene analysis in Alzheimer's disease.	/pubmed/22036957	Goll JC, Kim LG, Ridgway GR, Hailstone JC, Lehmann M, Buckley AH, Crutch SJ, Warren JD.	Brain. 2012 Jan;135(Pt 1):190-200. Epub 2011 Oct 27.	Brain. 2012	PubMed	citation	PMID:22036957	pubmed	22036957	create date:2011/11/01 | first author:Goll JC
Proteinase-activated receptor-1 mediates dorsal root ganglion neuronal degeneration in HIV/AIDS.	/pubmed/22021895	Acharjee S, Zhu Y, Maingat F, Pardo C, Ballanyi K, Hollenberg MD, Power C.	Brain. 2011 Nov;134(Pt 11):3209-21. Epub 2011 Oct 21.	Brain. 2011	PubMed	citation	PMID:22021895	pubmed	22021895	create date:2011/10/25 | first author:Acharjee S
Semantic dementia. Progressive fluent aphasia with temporal lobe atrophy. By John R. Hodges, Karalyn Patterson, Susan Oxbury and Elaine Furnell. From The Archives.	/pubmed/22010288	Compston A.	Brain. 2011 Sep;134(Pt 9):2444-6. No abstract available.	Brain. 2011	PubMed	citation	PMID:22010288	pubmed	22010288	create date:2011/10/20 | first author:Compston A
Genetic variants of the NOTCH3 gene in the elderly and magnetic resonance imaging correlates of age-related cerebral small vessel disease.	/pubmed/22006983	Schmidt H, Zeginigg M, Wiltgen M, Freudenberger P, Petrovic K, Cavalieri M, Gider P, Enzinger C, Fornage M, Debette S, Rotter JI, Ikram MA, Launer LJ, Schmidt R; CHARGE consortium Neurology working group.	Brain. 2011 Nov;134(Pt 11):3384-97. Epub 2011 Oct 17.	Brain. 2011	PubMed	citation	PMID:22006983	pubmed	22006983	create date:2011/10/19 | first author:Schmidt H
Optical coherence tomography segmentation reveals ganglion cell layer pathology after optic neuritis.	/pubmed/22006982	Syc SB, Saidha S, Newsome SD, Ratchford JN, Levy M, Ford E, Crainiceanu CM, Durbin MK, Oakley JD, Meyer SA, Frohman EM, Calabresi PA.	Brain. 2011 Oct 17. [Epub ahead of print]	Brain. 2011	PubMed	citation	PMID:22006982	pubmed	22006982	create date:2011/10/19 | first author:Syc SB
Megalencephalic leucoencephalopathy with cysts: defect in chloride currents and cell volume regulation.	/pubmed/22006981	Ridder MC, Boor I, Lodder JC, Postma NL, Capdevila-Nortes X, Duarri A, Brussaard AB, Estévez R, Scheper GC, Mansvelder HD, van der Knaap MS.	Brain. 2011 Nov;134(Pt 11):3342-54. Epub 2011 Oct 17.	Brain. 2011	PubMed	citation	PMID:22006981	pubmed	22006981	create date:2011/10/19 | first author:Ridder MC
Leucoencephalopathy with brainstem and spinal cord involvement and high lactate: quantitative magnetic resonance imaging.	/pubmed/22006980	Steenweg ME, Pouwels PJ, Wolf NI, van Wieringen WN, Barkhof F, van der Knaap MS.	Brain. 2011 Nov;134(Pt 11):3333-41. Epub 2011 Oct 17.	Brain. 2011	PubMed	citation	PMID:22006980	pubmed	22006980	create date:2011/10/19 | first author:Steenweg ME
Functional connectivity magnetic resonance imaging classification of autism.	/pubmed/22006979	Anderson JS, Nielsen JA, Froehlich AL, DuBray MB, Druzgal TJ, Cariello AN, Cooperrider JR, Zielinski BA, Ravichandran C, Fletcher PT, Alexander AL, Bigler ED, Lange N, Lainhart JE.	Brain. 2011 Dec;134(Pt 12):3742-54. Epub 2011 Oct 17.	Brain. 2011	PubMed	citation	PMID:22006979	pubmed	22006979	create date:2011/10/19 | first author:Anderson JS
Title	URL	Description	Details	ShortDetails	Resource	Type	Identifiers	Db	EntrezUID	Properties
Long-term observational study of sporadic inclusion body myositis.	/pubmed/21994327	Benveniste O, Guiguet M, Freebody J, Dubourg O, Squier W, Maisonobe T, Stojkovic T, Leite MI, Allenbach Y, Herson S, Brady S, Eymard B, Hilton-Jones D.	Brain. 2011 Nov;134(Pt 11):3176-84. Epub 2011 Oct 12.	Brain. 2011	PubMed	citation	PMID:21994327	pubmed	21994327	create date:2011/10/14 | first author:Benveniste O
Process and progress: John Hughlings Jackson's philosophy of science.	/pubmed/21975591	Jacyna LS.	Brain. 2011 Oct;134(Pt 10):3121-6.	Brain. 2011	PubMed	citation	PMID:21975591	pubmed	21975591	create date:2011/10/07 | first author:Jacyna LS
The neural correlates of inner speech defined by voxel-based lesion-symptom mapping.	/pubmed/21975590	Geva S, Jones PS, Crinion JT, Price CJ, Baron JC, Warburton EA.	Brain. 2011 Oct;134(Pt 10):3071-82.	Brain. 2011	PubMed	citation	PMID:21975590	pubmed	21975590	create date:2011/10/07 | first author:Geva S
Gelastic epilepsy and hypothalamic hamartomas: neuroanatomical analysis of brain lesions in 100 patients.	/pubmed/21975589	Parvizi J, Le S, Foster BL, Bourgeois B, Riviello JJ, Prenger E, Saper C, Kerrigan JF.	Brain. 2011 Oct;134(Pt 10):2960-8.	Brain. 2011	PubMed	citation	PMID:21975589	pubmed	21975589	create date:2011/10/07 | first author:Parvizi J
Altered functional-structural coupling of large-scale brain networks in idiopathic generalized epilepsy.	/pubmed/21975588	Zhang Z, Liao W, Chen H, Mantini D, Ding JR, Xu Q, Wang Z, Yuan C, Chen G, Jiao Q, Lu G.	Brain. 2011 Oct;134(Pt 10):2912-28.	Brain. 2011	PubMed	citation	PMID:21975588	pubmed	21975588	create date:2011/10/07 | first author:Zhang Z
Imaging the seizure onset zone with stereo-electroencephalography.	/pubmed/21975587	David O, Blauwblomme T, Job AS, Chabardès S, Hoffmann D, Minotti L, Kahane P.	Brain. 2011 Oct;134(Pt 10):2898-911.	Brain. 2011	PubMed	citation	PMID:21975587	pubmed	21975587	create date:2011/10/07 | first author:David O
Electroencephalographic source imaging: a prospective study of 152 operated epileptic patients.	/pubmed/21975586	Brodbeck V, Spinelli L, Lascano AM, Wissmeier M, Vargas MI, Vulliemoz S, Pollo C, Schaller K, Michel CM, Seeck M.	Brain. 2011 Oct;134(Pt 10):2887-97.	Brain. 2011	PubMed	citation	PMID:21975586	pubmed	21975586	create date:2011/10/07 | first author:Brodbeck V
Brain. Editorial.	/pubmed/21975585	Compston A.	Brain. 2011 Oct;134(Pt 10):2791-4. No abstract available.	Brain. 2011	PubMed	citation	PMID:21975585	pubmed	21975585	create date:2011/10/07 | first author:Compston A
X-linked Angelman-like syndrome caused by Slc9a6 knockout in mice exhibits evidence of endosomal-lysosomal dysfunction.	/pubmed/21964919	Strømme P, Dobrenis K, Sillitoe RV, Gulinello M, Ali NF, Davidson C, Micsenyi MC, Stephney G, Ellevog L, Klungland A, Walkley SU.	Brain. 2011 Nov;134(Pt 11):3369-83. Epub 2011 Sep 29.	Brain. 2011	PubMed	citation	PMID:21964919	pubmed	21964919	create date:2011/10/04 | first author:Strømme P
Update on sporadic inclusion body myositis.	/pubmed/21964918	Hohlfeld R.	Brain. 2011 Nov;134(Pt 11):3141-5. Epub 2011 Sep 29. No abstract available.	Brain. 2011	PubMed	citation	PMID:21964918	pubmed	21964918	create date:2011/10/04 | first author:Hohlfeld R
Reduced ventricular proliferation in the foetal cortex following maternal inflammation in the mouse.	/pubmed/21964917	Stolp HB, Turnquist C, Dziegielewska KM, Saunders NR, Anthony DC, Molnár Z.	Brain. 2011 Nov;134(Pt 11):3236-48. Epub 2011 Sep 29.	Brain. 2011	PubMed	citation	PMID:21964917	pubmed	21964917	create date:2011/10/04 | first author:Stolp HB
Acute visual neglect and extinction: distinct functional state of the visuospatial attention system.	/pubmed/21948940	Umarova RM, Saur D, Kaller CP, Vry MS, Glauche V, Mader I, Hennig J, Weiller C.	Brain. 2011 Nov;134(Pt 11):3310-25. Epub 2011 Sep 23.	Brain. 2011	PubMed	citation	PMID:21948940	pubmed	21948940	create date:2011/09/29 | first author:Umarova RM
Rhythm in disguise: why singing may not hold the key to recovery from aphasia.	/pubmed/21948939	Stahl B, Kotz SA, Henseler I, Turner R, Geyer S.	Brain. 2011 Oct;134(Pt 10):3083-93. Epub 2011 Sep 21.	Brain. 2011	PubMed	citation	PMID:21948939	pubmed	21948939	create date:2011/09/29 | first author:Stahl B
The risk to relatives of patients with sporadic amyotrophic lateral sclerosis.	/pubmed/21933809	Hanby MF, Scott KM, Scotton W, Wijesekera L, Mole T, Ellis CE, Leigh PN, Shaw CE, Al-Chalabi A.	Brain. 2011 Dec;134(Pt 12):3454-7. Epub 2011 Sep 20.	Brain. 2011	PubMed	citation	PMID:21933809	pubmed	21933809	create date:2011/09/22 | first author:Hanby MF
The non-motor syndrome of primary dystonia: clinical and pathophysiological implications.	/pubmed/21933808	Stamelou M, Edwards MJ, Hallett M, Bhatia KP.	Brain. 2011 Sep 20. [Epub ahead of print]	Brain. 2011	PubMed	citation	PMID:21933808	pubmed	21933808	create date:2011/09/22 | first author:Stamelou M
Neuropathological features of corticobasal degeneration presenting as corticobasal syndrome or Richardson syndrome.	/pubmed/21933807	Kouri N, Murray ME, Hassan A, Rademakers R, Uitti RJ, Boeve BF, Graff-Radford NR, Wszolek ZK, Litvan I, Josephs KA, Dickson DW.	Brain. 2011 Nov;134(Pt 11):3264-75. Epub 2011 Sep 20.	Brain. 2011	PubMed	citation	PMID:21933807	pubmed	21933807	create date:2011/09/22 | first author:Kouri N
Clinical and genetic spectrum of mitochondrial neurogastrointestinal encephalomyopathy.	/pubmed/21933806	Garone C, Tadesse S, Hirano M.	Brain. 2011 Nov;134(Pt 11):3326-32. Epub 2011 Sep 20.	Brain. 2011	PubMed	citation	PMID:21933806	pubmed	21933806	create date:2011/09/22 | first author:Garone C
Complex movement disorders at disease onset in childhood narcolepsy with cataplexy.	/pubmed/21930661	Plazzi G, Pizza F, Palaia V, Franceschini C, Poli F, Moghadam KK, Cortelli P, Nobili L, Bruni O, Dauvilliers Y, Lin L, Edwards MJ, Mignot E, Bhatia KP.	Brain. 2011 Dec;134(Pt 12):3480-92. Epub 2011 Sep 19.	Brain. 2011	PubMed	citation	PMID:21930661	pubmed	21930661	create date:2011/09/21 | first author:Plazzi G
'The anatomy underlying acute versus chronic spatial neglect' also depends on clinical tests.	/pubmed/21930660	Saj A, Verdon V, Vocat R, Vuilleumier P.	Brain. 2011 Sep 19. [Epub ahead of print] No abstract available.	Brain. 2011	PubMed	citation	PMID:21930660	pubmed	21930660	create date:2011/09/21 | first author:Saj A
The identification of gene expression profiles associated with progression of human diabetic neuropathy.	/pubmed/21926103	Hur J, Sullivan KA, Pande M, Hong Y, Sima AA, Jagadish HV, Kretzler M, Feldman EL.	Brain. 2011 Nov;134(Pt 11):3222-35. Epub 2011 Sep 16.	Brain. 2011	PubMed	citation	PMID:21926103	pubmed	21926103	create date:2011/09/20 | first author:Hur J
John Hughlings Jackson's evolutionary neurology: a unifying framework for cognitive neuroscience.	/pubmed/21926102	Franz EA, Gillett G.	Brain. 2011 Oct;134(Pt 10):3114-20. Epub 2011 Sep 16.	Brain. 2011	PubMed	citation	PMID:21926102	pubmed	21926102	create date:2011/09/20 | first author:Franz EA
Dysfunction of axonal membrane conductances in adolescents and young adults with spinal muscular atrophy.	/pubmed/21926101	Farrar MA, Vucic S, Lin CS, Park SB, Johnston HM, du Sart D, Bostock H, Kiernan MC.	Brain. 2011 Nov;134(Pt 11):3185-97. Epub 2011 Sep 16.	Brain. 2011	PubMed	citation	PMID:21926101	pubmed	21926101	create date:2011/09/20 | first author:Farrar MA
Pathophysiological distortions in time perception and timed performance.	/pubmed/21921020	Allman MJ, Meck WH.	Brain. 2011 Sep 15. [Epub ahead of print]	Brain. 2011	PubMed	citation	PMID:21921020	pubmed	21921020	create date:2011/09/17 | first author:Allman MJ
Testing an aetiological model of visual hallucinations in Parkinson's disease.	/pubmed/21921019	Gallagher DA, Parkkinen L, O'Sullivan SS, Spratt A, Shah A, Davey CC, Bremner FD, Revesz T, Williams DR, Lees AJ, Schrag A.	Brain. 2011 Nov;134(Pt 11):3299-309. Epub 2011 Sep 15.	Brain. 2011	PubMed	citation	PMID:21921019	pubmed	21921019	create date:2011/09/17 | first author:Gallagher DA
What's wrong with the amygdala in temporal lobe epilepsy?	/pubmed/21921018	Kullmann DM.	Brain. 2011 Oct;134(Pt 10):2800-1. Epub 2011 Sep 14. No abstract available.	Brain. 2011	PubMed	citation	PMID:21921018	pubmed	21921018	create date:2011/09/17 | first author:Kullmann DM
The treatment of super-refractory status epilepticus: a critical review of available therapies and a clinical treatment protocol.	/pubmed/21914716	Shorvon S, Ferlisi M.	Brain. 2011 Oct;134(Pt 10):2802-18. Epub 2011 Sep 13. Review.	Brain. 2011	PubMed	citation	PMID:21914716	pubmed	21914716	create date:2011/09/15 | first author:Shorvon S
Death within 8 years after childhood convulsive status epilepticus: a population-based study.	/pubmed/21914715	Pujar SS, Neville BG, Scott RC, Chin RF; North London Epilepsy Research Network.	Brain. 2011 Oct;134(Pt 10):2819-27. Epub 2011 Sep 13.	Brain. 2011	PubMed	citation	PMID:21914715	pubmed	21914715	create date:2011/09/15 | first author:Pujar SS
The effect of striatal dopaminergic grafts on the neuronal activity in the substantia nigra pars reticulata and subthalamic nucleus in hemiparkinsonian rats.	/pubmed/21911417	Gilmour TP, Piallat B, Lieu CA, Venkiteswaran K, Ramachandra R, Rao AN, Petticoffer AC, Berk MA, Subramanian T.	Brain. 2011 Nov;134(Pt 11):3276-89. Epub 2011 Sep 12.	Brain. 2011	PubMed	citation	PMID:21911417	pubmed	21911417	create date:2011/09/14 | first author:Gilmour TP
Inhibition of soluble tumour necrosis factor is therapeutic in experimental autoimmune encephalomyelitis and promotes axon preservation and remyelination.	/pubmed/21908877	Brambilla R, Ashbaugh JJ, Magliozzi R, Dellarole A, Karmally S, Szymkowski DE, Bethea JR.	Brain. 2011 Sep;134(Pt 9):2736-54.	Brain. 2011	PubMed	citation	PMID:21908877	pubmed	21908877	create date:2011/09/13 | first author:Brambilla R
Transmembrane tumour necrosis factor is neuroprotective and regulates experimental autoimmune encephalomyelitis via neuronal nuclear factor-kappaB.	/pubmed/21908876	Taoufik E, Tseveleki V, Chu SY, Tselios T, Karin M, Lassmann H, Szymkowski DE, Probert L.	Brain. 2011 Sep;134(Pt 9):2722-35.	Brain. 2011	PubMed	citation	PMID:21908876	pubmed	21908876	create date:2011/09/13 | first author:Taoufik E
Impaired neurosteroid synthesis in multiple sclerosis.	/pubmed/21908875	Noorbakhsh F, Ellestad KK, Maingat F, Warren KG, Han MH, Steinman L, Baker GB, Power C.	Brain. 2011 Sep;134(Pt 9):2703-21.	Brain. 2011	PubMed	citation	PMID:21908875	pubmed	21908875	create date:2011/09/13 | first author:Noorbakhsh F
Central role of JC virus-specific CD4+ lymphocytes in progressive multi-focal leucoencephalopathy-immune reconstitution inflammatory syndrome.	/pubmed/21908874	Aly L, Yousef S, Schippling S, Jelcic I, Breiden P, Matschke J, Schulz R, Bofill-Mas S, Jones L, Demina V, Linnebank M, Ogg G, Girones R, Weber T, Sospedra M, Martin R.	Brain. 2011 Sep;134(Pt 9):2687-702.	Brain. 2011	PubMed	citation	PMID:21908874	pubmed	21908874	create date:2011/09/13 | first author:Aly L
Dysregulation of astrocyte-motoneuron cross-talk in mutant superoxide dismutase 1-related amyotrophic lateral sclerosis.	/pubmed/21908873	Ferraiuolo L, Higginbottom A, Heath PR, Barber S, Greenald D, Kirby J, Shaw PJ.	Brain. 2011 Sep;134(Pt 9):2627-41.	Brain. 2011	PubMed	citation	PMID:21908873	pubmed	21908873	create date:2011/09/13 | first author:Ferraiuolo L
Clinical and neuroanatomical signatures of tissue pathology in frontotemporal lobar degeneration.	/pubmed/21908872	Rohrer JD, Lashley T, Schott JM, Warren JE, Mead S, Isaacs AM, Beck J, Hardy J, de Silva R, Warrington E, Troakes C, Al-Sarraj S, King A, Borroni B, Clarkson MJ, Ourselin S, Holton JL, Fox NC, Revesz T, Rossor MN, Warren JD.	Brain. 2011 Sep;134(Pt 9):2565-81.	Brain. 2011	PubMed	citation	PMID:21908872	pubmed	21908872	create date:2011/09/13 | first author:Rohrer JD
Voice processing in dementia: a neuropsychological and neuroanatomical analysis.	/pubmed/21908871	Hailstone JC, Ridgway GR, Bartlett JW, Goll JC, Buckley AH, Crutch SJ, Warren JD.	Brain. 2011 Sep;134(Pt 9):2535-47.	Brain. 2011	PubMed	citation	PMID:21908871	pubmed	21908871	create date:2011/09/13 | first author:Hailstone JC
Brain. Editorial.	/pubmed/21908870	Compston A.	Brain. 2011 Sep;134(Pt 9):2441-3. No abstract available.	Brain. 2011	PubMed	citation	PMID:21908870	pubmed	21908870	create date:2011/09/13 | first author:Compston A
A 12-year follow-up in sporadic inclusion body myositis: an end stage with major disabilities.	/pubmed/21908393	Cox FM, Titulaer MJ, Sont JK, Wintzen AR, Verschuuren JJ, Badrising UA.	Brain. 2011 Nov;134(Pt 11):3167-75. Epub 2011 Sep 9.	Brain. 2011	PubMed	citation	PMID:21908393	pubmed	21908393	create date:2011/09/13 | first author:Cox FM
Subtypes of progressive aphasia: application of the International Consensus Criteria and validation using β-amyloid imaging.	/pubmed/21908392	Leyton CE, Villemagne VL, Savage S, Pike KE, Ballard KJ, Piguet O, Burrell JR, Rowe CC, Hodges JR.	Brain. 2011 Oct;134(Pt 10):3030-43. Epub 2011 Sep 9.	Brain. 2011	PubMed	citation	PMID:21908392	pubmed	21908392	create date:2011/09/13 | first author:Leyton CE
Hughlings Jackson's neurological ideas.	/pubmed/21903729	York GK 3rd, Steinberg DA.	Brain. 2011 Oct;134(Pt 10):3106-13. Epub 2011 Sep 8.	Brain. 2011	PubMed	citation	PMID:21903729	pubmed	21903729	create date:2011/09/10 | first author:York GK 3rd
Neurofibrillary tangle pathology and Braak staging in chronic epilepsy in relation to traumatic brain injury and hippocampal sclerosis: a post-mortem study.	/pubmed/21903728	Thom M, Liu JY, Thompson P, Phadke R, Narkiewicz M, Martinian L, Marsdon D, Koepp M, Caboclo L, Catarino CB, Sisodiya SM.	Brain. 2011 Oct;134(Pt 10):2969-81. Epub 2011 Sep 8.	Brain. 2011	PubMed	citation	PMID:21903728	pubmed	21903728	create date:2011/09/10 | first author:Thom M
Data mining neocortical high-frequency oscillations in epilepsy and controls.	/pubmed/21903727	Blanco JA, Stead M, Krieger A, Stacey W, Maus D, Marsh E, Viventi J, Lee KH, Marsh R, Litt B, Worrell GA.	Brain. 2011 Oct;134(Pt 10):2948-59. Epub 2011 Sep 8.	Brain. 2011	PubMed	citation	PMID:21903727	pubmed	21903727	create date:2011/09/10 | first author:Blanco JA
Significant clinical, neuropathological and behavioural recovery from acute spinal cord trauma by transplantation of a well-defined somatic stem cell from human umbilical cord blood.	/pubmed/21903726	Schira J, Gasis M, Estrada V, Hendricks M, Schmitz C, Trapp T, Kruse F, Kögler G, Wernet P, Hartung HP, Müller HW.	Brain. 2011 Sep 8. [Epub ahead of print]	Brain. 2011	PubMed	citation	PMID:21903726	pubmed	21903726	create date:2011/09/10 | first author:Schira J
Time-frequency analysis of single pulse electrical stimulation to assist delineation of epileptogenic cortex.	/pubmed/21900209	van 't Klooster MA, Zijlmans M, Leijten FS, Ferrier CH, van Putten MJ, Huiskamp GJ.	Brain. 2011 Oct;134(Pt 10):2855-66. Epub 2011 Sep 7.	Brain. 2011	PubMed	citation	PMID:21900209	pubmed	21900209	create date:2011/09/09 | first author:van 't Klooster MA
Setting new tracks: not just creating another pretty picture.	/pubmed/21900208	Hillis AE.	Brain. 2011 Oct;134(Pt 10):2798-9. Epub 2011 Sep 7. No abstract available.	Brain. 2011	PubMed	citation	PMID:21900208	pubmed	21900208	create date:2011/09/09 | first author:Hillis AE
Interictal-like network activity and receptor expression in the epileptic human lateral amygdala.	/pubmed/21893592	Graebenitz S, Kedo O, Speckmann EJ, Gorji A, Panneck H, Hans V, Palomero-Gallagher N, Schleicher A, Zilles K, Pape HC.	Brain. 2011 Oct;134(Pt 10):2929-47. Epub 2011 Sep 5.	Brain. 2011	PubMed	citation	PMID:21893592	pubmed	21893592	create date:2011/09/07 | first author:Graebenitz S
Morphometric MRI analysis improves detection of focal cortical dysplasia type II.	/pubmed/21893591	Wagner J, Weber B, Urbach H, Elger CE, Huppertz HJ.	Brain. 2011 Oct;134(Pt 10):2844-54. Epub 2011 Sep 5.	Brain. 2011	PubMed	citation	PMID:21893591	pubmed	21893591	create date:2011/09/07 | first author:Wagner J
Unpicking frontotemporal lobar degeneration.	/pubmed/21859768	Love S, Spillantini MG.	Brain. 2011 Sep;134(Pt 9):2453-5. Epub 2011 Aug 22. No abstract available.	Brain. 2011	PubMed	citation	PMID:21859768	pubmed	21859768	create date:2011/08/24 | first author:Love S
Treatment of Leber hereditary optic neuropathy.	/pubmed/21859767	Newman NJ.	Brain. 2011 Sep;134(Pt 9):2447-50. Epub 2011 Aug 22. No abstract available.	Brain. 2011	PubMed	citation	PMID:21859767	pubmed	21859767	create date:2011/08/24 | first author:Newman NJ
Response to Fernagut et al.: The ambiguous nucleus ambiguus.	/pubmed/21859766	Schwarzacher SW, Rüb U, Deller T.	Brain. 2011 Aug 22. [Epub ahead of print] No abstract available.	Brain. 2011	PubMed	citation	PMID:21859766	pubmed	21859766	create date:2011/08/24 | first author:Schwarzacher SW
The effects of oxytocin on social cognition and behaviour in frontotemporal dementia.	/pubmed/21859765	Jesso S, Morlog D, Ross S, Pell MD, Pasternak SH, Mitchell DG, Kertesz A, Finger EC.	Brain. 2011 Sep;134(Pt 9):2493-501. Epub 2011 Aug 22.	Brain. 2011	PubMed	citation	PMID:21859765	pubmed	21859765	create date:2011/08/24 | first author:Jesso S
Title	URL	Description	Details	ShortDetails	Resource	Type	Identifiers	Db	EntrezUID	Properties
Sense and sensitivity of novel criteria for frontotemporal dementia.	/pubmed/21859764	Vandenberghe R.	Brain. 2011 Sep;134(Pt 9):2450-3. Epub 2011 Aug 22. No abstract available.	Brain. 2011	PubMed	citation	PMID:21859764	pubmed	21859764	create date:2011/08/24 | first author:Vandenberghe R
Neural basis of music knowledge: evidence from the dementias.	/pubmed/21857031	Hsieh S, Hornberger M, Piguet O, Hodges JR.	Brain. 2011 Sep;134(Pt 9):2523-34. Epub 2011 Aug 21.	Brain. 2011	PubMed	citation	PMID:21857031	pubmed	21857031	create date:2011/08/23 | first author:Hsieh S
FET proteins TAF15 and EWS are selective markers that distinguish FTLD with FUS pathology from amyotrophic lateral sclerosis with FUS mutations.	/pubmed/21856723	Neumann M, Bentmann E, Dormann D, Jawaid A, DeJesus-Hernandez M, Ansorge O, Roeber S, Kretzschmar HA, Munoz DG, Kusaka H, Yokota O, Ang LC, Bilbao J, Rademakers R, Haass C, Mackenzie IR.	Brain. 2011 Sep;134(Pt 9):2595-609. Epub 2011 Aug 19.	Brain. 2011	PubMed	citation	PMID:21856723	pubmed	21856723	create date:2011/08/23 | first author:Neumann M
Epstein-Barr virus in the multiple sclerosis brain: a controversial issue--report on a focused workshop held in the Centre for Brain Research of the Medical University of Vienna, Austria.	/pubmed/21846731	Lassmann H, Niedobitek G, Aloisi F, Middeldorp JM; NeuroproMiSe EBV Working Group.	Brain. 2011 Sep;134(Pt 9):2772-86. Epub 2011 Aug 16.	Brain. 2011	PubMed	citation	PMID:21846731	pubmed	21846731	create date:2011/08/19 | first author:Lassmann H
Acute ischaemic brain lesions in intracerebral haemorrhage: multicentre cross-sectional magnetic resonance imaging study.	/pubmed/21841203	Gregoire SM, Charidimou A, Gadapa N, Dolan E, Antoun N, Peeters A, Vandermeeren Y, Laloux P, Baron JC, Jäger HR, Werring DJ.	Brain. 2011 Aug;134(Pt 8):2376-86.	Brain. 2011	PubMed	citation	PMID:21841203	pubmed	21841203	create date:2011/08/16 | first author:Gregoire SM
Default mode network functional and structural connectivity after traumatic brain injury.	/pubmed/21841202	Sharp DJ, Beckmann CF, Greenwood R, Kinnunen KM, Bonnelle V, De Boissezon X, Powell JH, Counsell SJ, Patel MC, Leech R.	Brain. 2011 Aug;134(Pt 8):2233-47.	Brain. 2011	PubMed	citation	PMID:21841202	pubmed	21841202	create date:2011/08/16 | first author:Sharp DJ
Electrophysiological correlates of behavioural changes in vigilance in vegetative state and minimally conscious state.	/pubmed/21841201	Landsness E, Bruno MA, Noirhomme Q, Riedner B, Gosseries O, Schnakers C, Massimini M, Laureys S, Tononi G, Boly M.	Brain. 2011 Aug;134(Pt 8):2222-32.	Brain. 2011	PubMed	citation	PMID:21841201	pubmed	21841201	create date:2011/08/16 | first author:Landsness E
The other BSE.	/pubmed/21841200	Scolding N.	Brain. 2011 Aug;134(Pt 8):2194-6. No abstract available.	Brain. 2011	PubMed	citation	PMID:21841200	pubmed	21841200	create date:2011/08/16 | first author:Scolding N
Brain. Editorial.	/pubmed/21841199	Compston A.	Brain. 2011 Aug;134(Pt 8):2187-9. No abstract available.	Brain. 2011	PubMed	citation	PMID:21841199	pubmed	21841199	create date:2011/08/16 | first author:Compston A
Magnetoencephalography of frontotemporal dementia: spatiotemporally localized changes during semantic decisions.	/pubmed/21840892	Hughes LE, Nestor PJ, Hodges JR, Rowe JB.	Brain. 2011 Sep;134(Pt 9):2513-22. Epub 2011 Aug 11.	Brain. 2011	PubMed	citation	PMID:21840892	pubmed	21840892	create date:2011/08/16 | first author:Hughes LE
Meningeal inflammation is widespread and linked to cortical pathology in multiple sclerosis.	/pubmed/21840891	Howell OW, Reeves CA, Nicholas R, Carassiti D, Radotra B, Gentleman SM, Serafini B, Aloisi F, Roncaroli F, Magliozzi R, Reynolds R.	Brain. 2011 Sep;134(Pt 9):2755-71. Epub 2011 Aug 11.	Brain. 2011	PubMed	citation	PMID:21840891	pubmed	21840891	create date:2011/08/16 | first author:Howell OW
Sporadic adult onset primary torsion dystonia is a genetic disorder by the temporal discrimination test.	/pubmed/21840890	Kimmich O, Bradley D, Whelan R, Mulrooney N, Reilly RB, Hutchinson S, O'Riordan S, Hutchinson M.	Brain. 2011 Sep;134(Pt 9):2656-63. Epub 2011 Aug 11.	Brain. 2011	PubMed	citation	PMID:21840890	pubmed	21840890	create date:2011/08/16 | first author:Kimmich O
Genetic spectrum of hereditary neuropathies with onset in the first year of life.	/pubmed/21840889	Baets J, Deconinck T, De Vriendt E, Zimoń M, Yperzeele L, Van Hoorenbeeck K, Peeters K, Spiegel R, Parman Y, Ceulemans B, Van Bogaert P, Pou-Serradell A, Bernert G, Dinopoulos A, Auer-Grumbach M, Sallinen SL, Fabrizi GM, Pauly F, Van den Bergh P, Bilir B, Battaloglu E, Madrid RE, et al.	Brain. 2011 Sep;134(Pt 9):2664-76. Epub 2011 Aug 11.	Brain. 2011	PubMed	citation	PMID:21840889	pubmed	21840889	create date:2011/08/16 | first author:Baets J
The clinical diagnosis of early-onset dementias: diagnostic accuracy and clinicopathological relationships.	/pubmed/21840888	Snowden JS, Thompson JC, Stopford CL, Richardson AM, Gerhard A, Neary D, Mann DM.	Brain. 2011 Sep;134(Pt 9):2478-92. Epub 2011 Aug 11.	Brain. 2011	PubMed	citation	PMID:21840888	pubmed	21840888	create date:2011/08/16 | first author:Snowden JS
Motor neuron dysfunction in frontotemporal dementia.	/pubmed/21840887	Burrell JR, Kiernan MC, Vucic S, Hodges JR.	Brain. 2011 Sep;134(Pt 9):2582-94. Epub 2011 Aug 11.	Brain. 2011	PubMed	citation	PMID:21840887	pubmed	21840887	create date:2011/08/16 | first author:Burrell JR
Ambiguous mechanisms of dysphagia in multiple system atrophy.	/pubmed/21824966	Fernagut PO, Vital A, Canron MH, Tison F, Meissner WG.	Brain. 2011 Aug 8. [Epub ahead of print] No abstract available.	Brain. 2011	PubMed	citation	PMID:21824966	pubmed	21824966	create date:2011/08/10 | first author:Fernagut PO
Idebenone treatment in Leber's hereditary optic neuropathy.	/pubmed/21810891	Carelli V, La Morgia C, Valentino ML, Rizzo G, Carbonelli M, De Negri AM, Sadun F, Carta A, Guerriero S, Simonelli F, Sadun AA, Aggarwal D, Liguori R, Avoni P, Baruzzi A, Zeviani M, Montagna P, Barboni P.	Brain. 2011 Sep;134(Pt 9):e188. Epub 2011 Aug 2. No abstract available.	Brain. 2011	PubMed	citation	PMID:21810891	pubmed	21810891	create date:2011/08/04 | first author:Carelli V
Sensitivity of revised diagnostic criteria for the behavioural variant of frontotemporal dementia.	/pubmed/21810890	Rascovsky K, Hodges JR, Knopman D, Mendez MF, Kramer JH, Neuhaus J, van Swieten JC, Seelaar H, Dopper EG, Onyike CU, Hillis AE, Josephs KA, Boeve BF, Kertesz A, Seeley WW, Rankin KP, Johnson JK, Gorno-Tempini ML, Rosen H, Prioleau-Latham CE, Lee A, Kipps CM, et al.	Brain. 2011 Sep;134(Pt 9):2456-77. Epub 2011 Aug 2.	Brain. 2011	PubMed	citation	PMID:21810890	pubmed	21810890	create date:2011/08/04 | first author:Rascovsky K
The role of dopaminergic imaging in patients with symptoms of dopaminergic system neurodegeneration.	/pubmed/21810889	Cummings JL, Henchcliffe C, Schaier S, Simuni T, Waxman A, Kemp P.	Brain. 2011 Nov;134(Pt 11):3146-66. Epub 2011 Aug 2. Review.	Brain. 2011	PubMed	citation	PMID:21810889	pubmed	21810889	create date:2011/08/04 | first author:Cummings JL
White matter alterations differ in primary lateral sclerosis and amyotrophic lateral sclerosis.	/pubmed/21798965	Iwata NK, Kwan JY, Danielian LE, Butman JA, Tovar-Moll F, Bayat E, Floeter MK.	Brain. 2011 Sep;134(Pt 9):2642-55. Epub 2011 Jul 28.	Brain. 2011	PubMed	citation	PMID:21798965	pubmed	21798965	create date:2011/07/30 | first author:Iwata NK
A randomized placebo-controlled trial of idebenone in Leber's hereditary optic neuropathy.	/pubmed/21788663	Klopstock T, Yu-Wai-Man P, Dimitriadis K, Rouleau J, Heck S, Bailie M, Atawan A, Chattopadhyay S, Schubert M, Garip A, Kernt M, Petraki D, Rummey C, Leinonen M, Metz G, Griffiths PG, Meier T, Chinnery PF.	Brain. 2011 Sep;134(Pt 9):2677-86. Epub 2011 Jul 25.	Brain. 2011	PubMed	citation	PMID:21788663	pubmed	21788663	create date:2011/07/27 | first author:Klopstock T
Convergent grey and white matter evidence of orbitofrontal cortex changes related to disinhibition in behavioural variant frontotemporal dementia.	/pubmed/21785117	Hornberger M, Geng J, Hodges JR.	Brain. 2011 Sep;134(Pt 9):2502-12. Epub 2011 Jul 23.	Brain. 2011	PubMed	citation	PMID:21785117	pubmed	21785117	create date:2011/07/26 | first author:Hornberger M
Do children really recover better? Neurobehavioural plasticity after early brain insult.	/pubmed/21784775	Anderson V, Spencer-Smith M, Wood A.	Brain. 2011 Aug;134(Pt 8):2197-221. Epub 2011 Jul 22.	Brain. 2011	PubMed	citation	PMID:21784775	pubmed	21784775	create date:2011/07/26 | first author:Anderson V
Neural changes following cognitive behaviour therapy for psychosis: a longitudinal study.	/pubmed/21772062	Kumari V, Fannon D, Peters ER, Ffytche DH, Sumich AL, Premkumar P, Anilkumar AP, Andrew C, Phillips ML, Williams SC, Kuipers E.	Brain. 2011 Aug;134(Pt 8):2396-407. Epub 2011 Jul 19.	Brain. 2011	PubMed	citation	PMID:21772062	pubmed	21772062	create date:2011/07/21 | first author:Kumari V
Schizophrenia is associated with dysregulation of a Cdk5 activator that regulates synaptic protein expression and cognition.	/pubmed/21772061	Engmann O, Hortobágyi T, Pidsley R, Troakes C, Bernstein HG, Kreutz MR, Mill J, Nikolic M, Giese KP.	Brain. 2011 Aug;134(Pt 8):2408-21. Epub 2011 Jul 19.	Brain. 2011	PubMed	citation	PMID:21772061	pubmed	21772061	create date:2011/07/21 | first author:Engmann O
Vascular endothelial growth factor is upregulated by L-dopa in the parkinsonian brain: implications for the development of dyskinesia.	/pubmed/21771855	Ohlin KE, Francardo V, Lindgren HS, Sillivan SE, O'Sullivan SS, Luksik AS, Vassoler FM, Lees AJ, Konradi C, Cenci MA.	Brain. 2011 Aug;134(Pt 8):2339-57. Epub 2011 Jul 19.	Brain. 2011	PubMed	citation	PMID:21771855	pubmed	21771855	create date:2011/07/21 | first author:Ohlin KE
Strategic role of frontal white matter tracts in vascular cognitive impairment: a voxel-based lesion-symptom mapping study in CADASIL.	/pubmed/21764819	Duering M, Zieren N, Hervé D, Jouvent E, Reyes S, Peters N, Pachai C, Opherk C, Chabriat H, Dichgans M.	Brain. 2011 Aug;134(Pt 8):2366-75. Epub 2011 Jul 14.	Brain. 2011	PubMed	citation	PMID:21764819	pubmed	21764819	create date:2011/07/19 | first author:Duering M
The contribution of gliosis to diffusion tensor anisotropy and tractography following traumatic brain injury: validation in the rat using Fourier analysis of stained tissue sections.	/pubmed/21764818	Budde MD, Janes L, Gold E, Turtzo LC, Frank JA.	Brain. 2011 Aug;134(Pt 8):2248-60. Epub 2011 Jul 15.	Brain. 2011	PubMed	citation	PMID:21764818	pubmed	21764818	create date:2011/07/19 | first author:Budde MD
A comparative clinical, pathological, biochemical and genetic study of fused in sarcoma proteinopathies.	/pubmed/21752791	Lashley T, Rohrer JD, Bandopadhyay R, Fry C, Ahmed Z, Isaacs AM, Brelstaff JH, Borroni B, Warren JD, Troakes C, King A, Al-Saraj S, Newcombe J, Quinn N, Ostergaard K, Schrøder HD, Bojsen-Møller M, Braendgaard H, Fox NC, Rossor MN, Lees AJ, Holton JL, et al.	Brain. 2011 Sep;134(Pt 9):2548-64. Epub 2011 Jul 12.	Brain. 2011	PubMed	citation	PMID:21752791	pubmed	21752791	create date:2011/07/15 | first author:Lashley T
With or without spikes: localization of focal epileptic activity by simultaneous electroencephalography and functional magnetic resonance imaging.	/pubmed/21752790	Grouiller F, Thornton RC, Groening K, Spinelli L, Duncan JS, Schaller K, Siniatchkin M, Lemieux L, Seeck M, Michel CM, Vulliemoz S.	Brain. 2011 Oct;134(Pt 10):2867-86. Epub 2011 Jul 12.	Brain. 2011	PubMed	citation	PMID:21752790	pubmed	21752790	create date:2011/07/15 | first author:Grouiller F
Pathological hallmarks of amyotrophic lateral sclerosis/frontotemporal lobar degeneration in transgenic mice produced with TDP-43 genomic fragments.	/pubmed/21752789	Swarup V, Phaneuf D, Bareil C, Robertson J, Rouleau GA, Kriz J, Julien JP.	Brain. 2011 Sep;134(Pt 9):2610-26. Epub 2011 Jul 13.	Brain. 2011	PubMed	citation	PMID:21752789	pubmed	21752789	create date:2011/07/15 | first author:Swarup V
Motor deficits and recovery in rats with unilateral spinal cord hemisection mimic the Brown-Sequard syndrome.	/pubmed/21752788	Filli L, Zörner B, Weinmann O, Schwab ME.	Brain. 2011 Aug;134(Pt 8):2261-73. Epub 2011 Jul 13.	Brain. 2011	PubMed	citation	PMID:21752788	pubmed	21752788	create date:2011/07/15 | first author:Filli L
Altered cortical-cerebellar circuits during verbal working memory in essential tremor.	/pubmed/21747127	Passamonti L, Novellino F, Cerasa A, Chiriaco C, Rocca F, Matina MS, Fera F, Quattrone A.	Brain. 2011 Aug;134(Pt 8):2274-86. Epub 2011 Jul 11.	Brain. 2011	PubMed	citation	PMID:21747127	pubmed	21747127	create date:2011/07/13 | first author:Passamonti L
Endogenous morphine-like compound immunoreactivity increases in parkinsonism.	/pubmed/21742735	Charron G, Doudnikoff E, Laux A, Berthet A, Porras G, Canron MH, Barroso-Chinea P, Li Q, Qin C, Nosten-Bertrand M, Giros B, Delalande F, Van Dorsselaer A, Vital A, Goumon Y, Bezard E.	Brain. 2011 Aug;134(Pt 8):2321-38. Epub 2011 Jul 8.	Brain. 2011	PubMed	citation	PMID:21742735	pubmed	21742735	create date:2011/07/12 | first author:Charron G
Abnormal bidirectional plasticity-like effects in Parkinson's disease.	/pubmed/21742734	Huang YZ, Rothwell JC, Lu CS, Chuang WL, Chen RS.	Brain. 2011 Aug;134(Pt 8):2312-20. Epub 2011 Jul 8.	Brain. 2011	PubMed	citation	PMID:21742734	pubmed	21742734	create date:2011/07/12 | first author:Huang YZ
Corrigendum.	/pubmed/21733888	[No authors listed]	Brain. 2011 Jul 6. [Epub ahead of print] No abstract available.	Brain. 2011	PubMed	citation	PMID:21733888	pubmed	21733888	create date:2011/07/08
The neural basis of deictic shifting in linguistic perspective-taking in high-functioning autism.	/pubmed/21733887	Mizuno A, Liu Y, Williams DL, Keller TA, Minshew NJ, Just MA.	Brain. 2011 Aug;134(Pt 8):2422-35. Epub 2011 Jul 6.	Brain. 2011	PubMed	citation	PMID:21733887	pubmed	21733887	create date:2011/07/08 | first author:Mizuno A
Corrigendum.	/pubmed/21729908	[No authors listed]	Brain. 2011 Jul 5. [Epub ahead of print] No abstract available.	Brain. 2011	PubMed	citation	PMID:21729908	pubmed	21729908	create date:2011/07/07
Sustained visual cortex hyperexcitability in migraine with persistent visual aura.	/pubmed/21729907	Chen WT, Lin YY, Fuh JL, Hämäläinen MS, Ko YC, Wang SJ.	Brain. 2011 Aug;134(Pt 8):2387-95. Epub 2011 Jul 4.	Brain. 2011	PubMed	citation	PMID:21729907	pubmed	21729907	create date:2011/07/07 | first author:Chen WT
Dopamine-dependent reinforcement of motor skill learning: evidence from Gilles de la Tourette syndrome.	/pubmed/21727098	Palminteri S, Lebreton M, Worbe Y, Hartmann A, Lehéricy S, Vidailhet M, Grabli D, Pessiglione M.	Brain. 2011 Aug;134(Pt 8):2287-301. Epub 2011 Jul 3.	Brain. 2011	PubMed	citation	PMID:21727098	pubmed	21727098	create date:2011/07/06 | first author:Palminteri S
Abnormal functional lateralization and activity of language brain areas in typical specific language impairment (developmental dysphasia).	/pubmed/21719430	de Guibert C, Maumet C, Jannin P, Ferré JC, Tréguier C, Barillot C, Le Rumeur E, Allaire C, Biraben A.	Brain. 2011 Oct;134(Pt 10):3044-58. Epub 2011 Jun 29.	Brain. 2011	PubMed	citation	PMID:21719430	pubmed	21719430	create date:2011/07/02 | first author:de Guibert C
Dravet syndrome as epileptic encephalopathy: evidence from long-term course and neuropathology.	/pubmed/21719429	Catarino CB, Liu JY, Liagkouras I, Gibbons VS, Labrum RW, Ellis R, Woodward C, Davis MB, Smith SJ, Cross JH, Appleton RE, Yendle SC, McMahon JM, Bellows ST, Jacques TS, Zuberi SM, Koepp MJ, Martinian L, Scheffer IE, Thom M, Sisodiya SM.	Brain. 2011 Oct;134(Pt 10):2982-3010. Epub 2011 Jun 29.	Brain. 2011	PubMed	citation	PMID:21719429	pubmed	21719429	create date:2011/07/02 | first author:Catarino CB
GDNF fails to exert neuroprotection in a rat α-synuclein model of Parkinson's disease.	/pubmed/21712347	Decressac M, Ulusoy A, Mattsson B, Georgievska B, Romero-Ramos M, Kirik D, Björklund A.	Brain. 2011 Aug;134(Pt 8):2302-11. Epub 2011 Jun 28.	Brain. 2011	PubMed	citation	PMID:21712347	pubmed	21712347	create date:2011/06/30 | first author:Decressac M
Transneuronal retrograde degeneration of retinal ganglion cells and optic tract in hemianopic monkeys and humans.	/pubmed/21705429	Cowey A, Alexander I, Stoerig P.	Brain. 2011 Jul;134(Pt 7):2149-57.	Brain. 2011	PubMed	citation	PMID:21705429	pubmed	21705429	create date:2011/06/28 | first author:Cowey A
The histone acetyltransferase p300 promotes intrinsic axonal regeneration.	/pubmed/21705428	Gaub P, Joshi Y, Wuttke A, Naumann U, Schnichels S, Heiduschka P, Di Giovanni S.	Brain. 2011 Jul;134(Pt 7):2134-48.	Brain. 2011	PubMed	citation	PMID:21705428	pubmed	21705428	create date:2011/06/28 | first author:Gaub P
Progesterone is neuroprotective following cerebral ischaemia in reproductively ageing female mice.	/pubmed/21705427	Gibson CL, Coomber B, Murphy SP.	Brain. 2011 Jul;134(Pt 7):2125-33.	Brain. 2011	PubMed	citation	PMID:21705427	pubmed	21705427	create date:2011/06/28 | first author:Gibson CL
Cigarette smoking is associated with reduced microstructural integrity of cerebral white matter.	/pubmed/21705426	Gons RA, van Norden AG, de Laat KF, van Oudheusden LJ, van Uden IW, Zwiers MP, Norris DG, de Leeuw FE.	Brain. 2011 Jul;134(Pt 7):2116-24.	Brain. 2011	PubMed	citation	PMID:21705426	pubmed	21705426	create date:2011/06/28 | first author:Gons RA
Shaping reversibility? Long-term deep brain stimulation in dystonia: the relationship between effects on electrophysiology and clinical symptoms.	/pubmed/21705425	Ruge D, Cif L, Limousin P, Gonzalez V, Vasques X, Hariz MI, Coubes P, Rothwell JC.	Brain. 2011 Jul;134(Pt 7):2106-15.	Brain. 2011	PubMed	citation	PMID:21705425	pubmed	21705425	create date:2011/06/28 | first author:Ruge D
A block to pre-prepared movement in gait freezing, relieved by pedunculopontine nucleus stimulation.	/pubmed/21705424	Thevathasan W, Pogosyan A, Hyam JA, Jenkinson N, Bogdanovic M, Coyne TJ, Silburn PA, Aziz TZ, Brown P.	Brain. 2011 Jul;134(Pt 7):2085-95.	Brain. 2011	PubMed	citation	PMID:21705424	pubmed	21705424	create date:2011/06/28 | first author:Thevathasan W
Metabotropic glutamate receptor 5 antagonist protects dopaminergic and noradrenergic neurons from degeneration in MPTP-treated monkeys.	/pubmed/21705423	Masilamoni GJ, Bogenpohl JW, Alagille D, Delevich K, Tamagnan G, Votaw JR, Wichmann T, Smith Y.	Brain. 2011 Jul;134(Pt 7):2057-73.	Brain. 2011	PubMed	citation	PMID:21705423	pubmed	21705423	create date:2011/06/28 | first author:Masilamoni GJ
Title	URL	Description	Details	ShortDetails	Resource	Type	Identifiers	Db	EntrezUID	Properties
Similar amyloid-β burden in posterior cortical atrophy and Alzheimer's disease.	/pubmed/21705422	de Souza LC, Corlier F, Habert MO, Uspenskaya O, Maroy R, Lamari F, Chupin M, Lehéricy S, Colliot O, Hahn-Barma V, Samri D, Dubois B, Bottlaender M, Sarazin M.	Brain. 2011 Jul;134(Pt 7):2036-43.	Brain. 2011	PubMed	citation	PMID:21705422	pubmed	21705422	create date:2011/06/28 | first author:de Souza LC
Deletion mutation of sodium channel Na(V)1.7 in inherited erythromelalgia: enhanced slow inactivation modulates dorsal root ganglion neuron hyperexcitability.	/pubmed/21705421	Cheng X, Dib-Hajj SD, Tyrrell L, Te Morsche RH, Drenth JP, Waxman SG.	Brain. 2011 Jul;134(Pt 7):1972-86.	Brain. 2011	PubMed	citation	PMID:21705421	pubmed	21705421	create date:2011/06/28 | first author:Cheng X
Distinctive genetic and clinical features of CMT4J: a severe neuropathy caused by mutations in the PI(3,5)P₂ phosphatase FIG4.	/pubmed/21705420	Nicholson G, Lenk GM, Reddel SW, Grant AE, Towne CF, Ferguson CJ, Simpson E, Scheuerle A, Yasick M, Hoffman S, Blouin R, Brandt C, Coppola G, Biesecker LG, Batish SD, Meisler MH.	Brain. 2011 Jul;134(Pt 7):1959-71.	Brain. 2011	PubMed	citation	PMID:21705420	pubmed	21705420	create date:2011/06/28 | first author:Nicholson G
Neuronal expression of TATA box-binding protein containing expanded polyglutamine in knock-in mice reduces chaperone protein response by impairing the function of nuclear factor-Y transcription factor.	/pubmed/21705419	Huang S, Ling JJ, Yang S, Li XJ, Li S.	Brain. 2011 Jul;134(Pt 7):1943-58.	Brain. 2011	PubMed	citation	PMID:21705419	pubmed	21705419	create date:2011/06/28 | first author:Huang S
Increased mitochondrial content in remyelinated axons: implications for multiple sclerosis.	/pubmed/21705418	Zambonin JL, Zhao C, Ohno N, Campbell GR, Engeham S, Ziabreva I, Schwarz N, Lee SE, Frischer JM, Turnbull DM, Trapp BD, Lassmann H, Franklin RJ, Mahad DJ.	Brain. 2011 Jul;134(Pt 7):1901-13.	Brain. 2011	PubMed	citation	PMID:21705418	pubmed	21705418	create date:2011/06/28 | first author:Zambonin JL
Brain. Editorial.	/pubmed/21705417	Compston A.	Brain. 2011 Jul;134(Pt 7):1869-71. No abstract available.	Brain. 2011	PubMed	citation	PMID:21705417	pubmed	21705417	create date:2011/06/28 | first author:Compston A
Abnormal structure of frontostriatal brain systems is associated with aspects of impulsivity and compulsivity in cocaine dependence.	/pubmed/21690575	Ersche KD, Barnes A, Jones PS, Morein-Zamir S, Robbins TW, Bullmore ET.	Brain. 2011 Jul;134(Pt 7):2013-24. Epub 2011 Jun 20.	Brain. 2011	PubMed	citation	PMID:21690575	pubmed	21690575	create date:2011/06/22 | first author:Ersche KD
The function of the left anterior temporal pole: evidence from acute stroke and infarct volume.	/pubmed/21685458	Tsapkini K, Frangakis CE, Hillis AE.	Brain. 2011 Oct;134(Pt 10):3094-105. Epub 2011 Jun 17.	Brain. 2011	PubMed	citation	PMID:21685458	pubmed	21685458	create date:2011/06/21 | first author:Tsapkini K
Cerebral microbleeds in familial Alzheimer's disease.	/pubmed/21685457	Ryan NS, Bastos-Leite AJ, Rohrer JD, Werring DJ, Fox NC, Rossor MN, Schott JM.	Brain. 2012 Jan;135(Pt 1):e201. Epub 2011 Jun 17. No abstract available.	Brain. 2012	PubMed	citation	PMID:21685457	pubmed	21685457	create date:2011/06/21 | first author:Ryan NS
William Ian McDonald: 1933-2006.	/pubmed/21680554	Compston A.	Brain. 2011 Jul;134(Pt 7):2158-76. Epub 2011 Jun 15.	Brain. 2011	PubMed	citation	PMID:21680554	pubmed	21680554	create date:2011/06/18 | first author:Compston A
Newly lesioned tissue in multiple sclerosis--a role for oxidative damage?	/pubmed/21676995	Smith KJ.	Brain. 2011 Jul;134(Pt 7):1877-81. Epub 2011 Jun 15. No abstract available.	Brain. 2011	PubMed	citation	PMID:21676995	pubmed	21676995	create date:2011/06/17 | first author:Smith KJ
Telomere shortening reduces Alzheimer's disease amyloid pathology in mice.	/pubmed/21672962	Rolyan H, Scheffold A, Heinrich A, Begus-Nahrmann Y, Langkopf BH, Hölter SM, Vogt-Weisenhorn DM, Liss B, Wurst W, Lie DC, Thal DR, Biber K, Rudolph KL.	Brain. 2011 Jul;134(Pt 7):2044-56. Epub 2011 Jun 14.	Brain. 2011	PubMed	citation	PMID:21672962	pubmed	21672962	create date:2011/06/16 | first author:Rolyan H
White matter damage in primary progressive aphasias: a diffusion tensor tractography study.	/pubmed/21666264	Galantucci S, Tartaglia MC, Wilson SM, Henry ML, Filippi M, Agosta F, Dronkers NF, Henry RG, Ogar JM, Miller BL, Gorno-Tempini ML.	Brain. 2011 Oct;134(Pt 10):3011-29. Epub 2011 Jun 11.	Brain. 2011	PubMed	citation	PMID:21666264	pubmed	21666264	create date:2011/06/15 | first author:Galantucci S
Olfactocentric paralimbic cortex morphology in adolescents with bipolar disorder.	/pubmed/21666263	Wang F, Kalmar JH, Womer FY, Edmiston EE, Chepenik LG, Chen R, Spencer L, Blumberg HP.	Brain. 2011 Jul;134(Pt 7):2005-12. Epub 2011 Jun 11.	Brain. 2011	PubMed	citation	PMID:21666263	pubmed	21666263	create date:2011/06/15 | first author:Wang F
Parkinson's disease progression at 30 years: a study of subthalamic deep brain-stimulated patients.	/pubmed/21666262	Merola A, Zibetti M, Angrisano S, Rizzi L, Ricchi V, Artusi CA, Lanotte M, Rizzone MG, Lopiano L.	Brain. 2011 Jul;134(Pt 7):2074-84. Epub 2011 Jun 11.	Brain. 2011	PubMed	citation	PMID:21666262	pubmed	21666262	create date:2011/06/15 | first author:Merola A
The impact of dementia prevalence on the utility of the AD8.	/pubmed/21653541	Christensen KJ.	Brain. 2012 Jan;135(Pt 1):e203. Epub 2011 Jun 8. No abstract available.	Brain. 2012	PubMed	citation	PMID:21653541	pubmed	21653541	create date:2011/06/10 | first author:Christensen KJ
Leucoaraiosis, nigrostriatal denervation and motor symptoms in Parkinson's disease.	/pubmed/21653540	Bohnen NI, Müller ML, Zarzhevsky N, Koeppe RA, Bogan CW, Kilbourn MR, Frey KA, Albin RL.	Brain. 2011 Aug;134(Pt 8):2358-65. Epub 2011 Jun 8.	Brain. 2011	PubMed	citation	PMID:21653540	pubmed	21653540	create date:2011/06/10 | first author:Bohnen NI
Oxidative damage in multiple sclerosis lesions.	/pubmed/21653539	Haider L, Fischer MT, Frischer JM, Bauer J, Höftberger R, Botond G, Esterbauer H, Binder CJ, Witztum JL, Lassmann H.	Brain. 2011 Jul;134(Pt 7):1914-24. Epub 2011 Jun 7.	Brain. 2011	PubMed	citation	PMID:21653539	pubmed	21653539	create date:2011/06/10 | first author:Haider L
N-terminal ataxin-3 causes neurological symptoms with inclusions, endoplasmic reticulum stress and ribosomal dislocation.	/pubmed/21653538	Hübener J, Vauti F, Funke C, Wolburg H, Ye Y, Schmidt T, Wolburg-Buchholz K, Schmitt I, Gardyan A, Driessen S, Arnold HH, Nguyen HP, Riess O.	Brain. 2011 Jul;134(Pt 7):1925-42. Epub 2011 Jun 7.	Brain. 2011	PubMed	citation	PMID:21653538	pubmed	21653538	create date:2011/06/10 | first author:Hübener J
'Radiologically compatible CLIPPERS' may conceal a number of pathologies.	/pubmed/21653537	Jones JL, Dean AF, Antoun N, Scoffings DJ, Burnet NG, Coles AJ.	Brain. 2011 Aug;134(Pt 8):e187. Epub 2011 Jun 7. No abstract available.	Brain. 2011	PubMed	citation	PMID:21653537	pubmed	21653537	create date:2011/06/10 | first author:Jones JL
Multiple imputation models should incorporate the outcome in the model of interest.	/pubmed/21646332	Bartlett JW, Frost C, Carpenter JR.	Brain. 2011 Nov;134(Pt 11):e189; author reply e190. Epub 2011 Jun 6. No abstract available.	Brain. 2011	PubMed	citation	PMID:21646332	pubmed	21646332	create date:2011/06/08 | first author:Bartlett JW
Atrophy, hypometabolism and white matter abnormalities in semantic dementia tell a coherent story.	/pubmed/21646331	Acosta-Cabronero J, Patterson K, Fryer TD, Hodges JR, Pengas G, Williams GB, Nestor PJ.	Brain. 2011 Jul;134(Pt 7):2025-35. Epub 2011 Jun 6.	Brain. 2011	PubMed	citation	PMID:21646331	pubmed	21646331	create date:2011/06/08 | first author:Acosta-Cabronero J
Spastic paraplegia in 'dominant optic atrophy plus' phenotype due to OPA1 mutation.	/pubmed/21646330	Pretegiani E, Rufa A, Gallus GN, Cardaioli E, Malandrini A, Federico A.	Brain. 2011 Nov;134(Pt 11):e195; author reply e196. Epub 2011 Jun 6. No abstract available.	Brain. 2011	PubMed	citation	PMID:21646330	pubmed	21646330	create date:2011/06/08 | first author:Pretegiani E
Unilateral subdural motor cortex stimulation improves essential tremor but not Parkinson's disease.	/pubmed/21646329	Moro E, Schwalb JM, Piboolnurak P, Poon YY, Hamani C, Hung SW, Arenovich T, Lang AE, Chen R, Lozano AM.	Brain. 2011 Jul;134(Pt 7):2096-105. Epub 2011 Jun 6.	Brain. 2011	PubMed	citation	PMID:21646329	pubmed	21646329	create date:2011/06/08 | first author:Moro E
Spatial orienting by left hemisphere language areas: a relict from the past?	/pubmed/21624927	Suchan J, Karnath HO.	Brain. 2011 Oct;134(Pt 10):3059-70. Epub 2011 May 30.	Brain. 2011	PubMed	citation	PMID:21624927	pubmed	21624927	create date:2011/06/01 | first author:Suchan J
The mismatch negativity: an index of cognitive decline in neuropsychiatric and neurological diseases and in ageing.	/pubmed/21624926	Näätänen R, Kujala T, Kreegipuu K, Carlson S, Escera C, Baldeweg T, Ponton C.	Brain. 2011 Dec;134(Pt 12):3435-53. Epub 2011 May 30.	Brain. 2011	PubMed	citation	PMID:21624926	pubmed	21624926	create date:2011/06/01 | first author:Näätänen R
Impaired neurovascular repair in subjects with diabetes following experimental intracutaneous axotomy.	/pubmed/21616974	Ebenezer GJ, O'Donnell R, Hauer P, Cimino NP, McArthur JC, Polydefkis M.	Brain. 2011 Jun;134(Pt 6):1853-63.	Brain. 2011	PubMed	citation	PMID:21616974	pubmed	21616974	create date:2011/05/28 | first author:Ebenezer GJ
Inherited prion disease with 4-octapeptide repeat insertion: disease requires the interaction of multiple genetic risk factors.	/pubmed/21616973	Kaski DN, Pennington C, Beck J, Poulter M, Uphill J, Bishop MT, Linehan JM, O'Malley C, Wadsworth JD, Joiner S, Knight RS, Ironside JW, Brandner S, Collinge J, Mead S.	Brain. 2011 Jun;134(Pt 6):1829-38.	Brain. 2011	PubMed	citation	PMID:21616973	pubmed	21616973	create date:2011/05/28 | first author:Kaski DN
Human neural stem cells enhance structural plasticity and axonal transport in the ischaemic brain.	/pubmed/21616972	Andres RH, Horie N, Slikker W, Keren-Gill H, Zhan K, Sun G, Manley NC, Pereira MP, Sheikh LA, McMillan EL, Schaar BT, Svendsen CN, Bliss TM, Steinberg GK.	Brain. 2011 Jun;134(Pt 6):1777-89.	Brain. 2011	PubMed	citation	PMID:21616972	pubmed	21616972	create date:2011/05/28 | first author:Andres RH
Infarction of 'non-core-non-penumbral' tissue after stroke: multivariate modelling of clinical impact.	/pubmed/21616971	Alawneh JA, Jones PS, Mikkelsen IK, Cho TH, Siemonsen S, Mouridsen K, Ribe L, Morris RS, Hjort N, Antoun N, Gillard JH, Fiehler J, Nighoghossian N, Warburton EA, Ostergaard L, Baron JC.	Brain. 2011 Jun;134(Pt 6):1765-76.	Brain. 2011	PubMed	citation	PMID:21616971	pubmed	21616971	create date:2011/05/28 | first author:Alawneh JA
Independent oscillatory patterns determine performance fluctuations in children with attention deficit/hyperactivity disorder.	/pubmed/21616970	Yordanova J, Albrecht B, Uebel H, Kirov R, Banaschewski T, Rothenberger A, Kolev V.	Brain. 2011 Jun;134(Pt 6):1740-50.	Brain. 2011	PubMed	citation	PMID:21616970	pubmed	21616970	create date:2011/05/28 | first author:Yordanova J
Motor system hyperconnectivity in juvenile myoclonic epilepsy: a cognitive functional magnetic resonance imaging study.	/pubmed/21616969	Vollmar C, O'Muircheartaigh J, Barker GJ, Symms MR, Thompson P, Kumari V, Duncan JS, Janz D, Richardson MP, Koepp MJ.	Brain. 2011 Jun;134(Pt 6):1710-9.	Brain. 2011	PubMed	citation	PMID:21616969	pubmed	21616969	create date:2011/05/28 | first author:Vollmar C
Beta-amyloid activates PARP causing astrocytic metabolic failure and neuronal death.	/pubmed/21616968	Abeti R, Abramov AY, Duchen MR.	Brain. 2011 Jun;134(Pt 6):1658-72.	Brain. 2011	PubMed	citation	PMID:21616968	pubmed	21616968	create date:2011/05/28 | first author:Abeti R
Inherited peripheral neuropathies: a myriad of genes and complex phenotypes.	/pubmed/21616967	Baets J, Timmerman V.	Brain. 2011 Jun;134(Pt 6):1587-90. No abstract available.	Brain. 2011	PubMed	citation	PMID:21616967	pubmed	21616967	create date:2011/05/28 | first author:Baets J
Therapeutic stem cell plasticity orchestrates tissue plasticity.	/pubmed/21616966	Martino G, Bacigaluppi M, Peruzzotti-Jametti L.	Brain. 2011 Jun;134(Pt 6):1585-7. No abstract available.	Brain. 2011	PubMed	citation	PMID:21616966	pubmed	21616966	create date:2011/05/28 | first author:Martino G
Brain. Editorial.	/pubmed/21616965	Compston A.	Brain. 2011 Jun;134(Pt 6):1577-9. No abstract available.	Brain. 2011	PubMed	citation	PMID:21616965	pubmed	21616965	create date:2011/05/28 | first author:Compston A
The contribution of the putamen to sensory aspects of pain: insights from structural connectivity and brain lesions.	/pubmed/21616963	Starr CJ, Sawaki L, Wittenberg GF, Burdette JH, Oshiro Y, Quevedo AS, McHaffie JG, Coghill RC.	Brain. 2011 Jul;134(Pt 7):1987-2004. Epub 2011 May 26.	Brain. 2011	PubMed	citation	PMID:21616963	pubmed	21616963	create date:2011/05/28 | first author:Starr CJ
A comment on impaired peri-nidal cerebrovascular reserve in seizure patients with brain arteriovenous malformations.	/pubmed/21616962	Sturiale CL, Puca A, Albanese A, Maira G, Colicchio G.	Brain. 2012 Jan;135(Pt 1):e197. Epub 2011 May 26. No abstract available.	Brain. 2012	PubMed	citation	PMID:21616962	pubmed	21616962	create date:2011/05/28 | first author:Sturiale CL
Mutations of TSEN and CASK genes are prevalent in pontocerebellar hypoplasias type 2 and 4.	/pubmed/21609947	Valayannopoulos V, Michot C, Rodriguez D, Hubert L, Saillour Y, Labrune P, de Laveaucoupet J, Brunelle F, Amiel J, Lyonnet S, Enza-Razavi F, Attié-Bitach T, Lacombe D, Bahi-Buisson N, Desguerre I, Chelly J, Burglen L, Boddaert N, de Lonlay P.	Brain. 2012 Jan;135(Pt 1):e199. Epub 2011 May 23. No abstract available.	Brain. 2012	PubMed	citation	PMID:21609947	pubmed	21609947	create date:2011/05/26 | first author:Valayannopoulos V
Impaired cognition in rats with cortical dysplasia: additional impact of early-life seizures.	/pubmed/21602270	Lucas MM, Lenck-Santini PP, Holmes GL, Scott RC.	Brain. 2011 Jun;134(Pt 6):1684-93. Epub 2011 May 20.	Brain. 2011	PubMed	citation	PMID:21602270	pubmed	21602270	create date:2011/05/24 | first author:Lucas MM
Hippocampal sclerosis in advanced age: clinical and pathological features.	/pubmed/21596774	Nelson PT, Schmitt FA, Lin Y, Abner EL, Jicha GA, Patel E, Thomason PC, Neltner JH, Smith CD, Santacruz KS, Sonnen JA, Poon LW, Gearing M, Green RC, Woodard JL, Van Eldik LJ, Kryscio RJ.	Brain. 2011 May;134(Pt 5):1506-18.	Brain. 2011	PubMed	citation	PMID:21596774	pubmed	21596774	create date:2011/05/21 | first author:Nelson PT
Lewy- and Alzheimer-type pathologies in Parkinson's disease dementia: which is more important?	/pubmed/21596773	Compta Y, Parkkinen L, O'Sullivan SS, Vandrovcova J, Holton JL, Collins C, Lashley T, Kallis C, Williams DR, de Silva R, Lees AJ, Revesz T.	Brain. 2011 May;134(Pt 5):1493-505.	Brain. 2011	PubMed	citation	PMID:21596773	pubmed	21596773	create date:2011/05/21 | first author:Compta Y
The effect of dopamine therapy on ventral and dorsal striatum-mediated cognition in Parkinson's disease: support from functional MRI.	/pubmed/21596772	MacDonald PA, MacDonald AA, Seergobin KN, Tamjeedi R, Ganjavi H, Provost JS, Monchi O.	Brain. 2011 May;134(Pt 5):1447-63.	Brain. 2011	PubMed	citation	PMID:21596772	pubmed	21596772	create date:2011/05/21 | first author:MacDonald PA
Dopamine agonists and risk: impulse control disorders in Parkinson's disease.	/pubmed/21596771	Voon V, Gao J, Brezing C, Symmonds M, Ekanayake V, Fernandez H, Dolan RJ, Hallett M.	Brain. 2011 May;134(Pt 5):1438-46.	Brain. 2011	PubMed	citation	PMID:21596771	pubmed	21596771	create date:2011/05/21 | first author:Voon V
Relationship between the brain radiation dose for the treatment of childhood cancer and the risk of long-term cerebrovascular mortality.	/pubmed/21596770	Haddy N, Mousannif A, Tukenova M, Guibout C, Grill J, Dhermain F, Pacquement H, Oberlin O, El-Fayech C, Rubino C, Thomas-Teinturier C, Le-Deley MC, Hawkins M, Winter D, Chavaudra J, Diallo I, de Vathaire F.	Brain. 2011 May;134(Pt 5):1362-72.	Brain. 2011	PubMed	citation	PMID:21596770	pubmed	21596770	create date:2011/05/21 | first author:Haddy N
NG2 expressed by macrophages and oligodendrocyte precursor cells is dispensable in experimental autoimmune encephalomyelitis.	/pubmed/21596769	Moransard M, Dann A, Staszewski O, Fontana A, Prinz M, Suter T.	Brain. 2011 May;134(Pt 5):1315-30.	Brain. 2011	PubMed	citation	PMID:21596769	pubmed	21596769	create date:2011/05/21 | first author:Moransard M
Endogenous regulatory T lymphocytes ameliorate amyotrophic lateral sclerosis in mice and correlate with disease progression in patients with amyotrophic lateral sclerosis.	/pubmed/21596768	Beers DR, Henkel JS, Zhao W, Wang J, Huang A, Wen S, Liao B, Appel SH.	Brain. 2011 May;134(Pt 5):1293-314.	Brain. 2011	PubMed	citation	PMID:21596768	pubmed	21596768	create date:2011/05/21 | first author:Beers DR
Germinal matrix haemorrhage: destroying the brain's building blocks.	/pubmed/21596767	Folkerth RD.	Brain. 2011 May;134(Pt 5):1261-3. No abstract available.	Brain. 2011	PubMed	citation	PMID:21596767	pubmed	21596767	create date:2011/05/21 | first author:Folkerth RD
Tight squeeze, slow burn: inflammation and the aetiology of cervical myelopathy.	/pubmed/21596766	Beattie MS, Manley GT.	Brain. 2011 May;134(Pt 5):1259-61. No abstract available.	Brain. 2011	PubMed	citation	PMID:21596766	pubmed	21596766	create date:2011/05/21 | first author:Beattie MS
Brain. Editorial.	/pubmed/21596765	Compston A.	Brain. 2011 May;134(Pt 5):1251-3. No abstract available.	Brain. 2011	PubMed	citation	PMID:21596765	pubmed	21596765	create date:2011/05/21 | first author:Compston A
Title	URL	Description	Details	ShortDetails	Resource	Type	Identifiers	Db	EntrezUID	Properties
Primary retinal pathology in multiple sclerosis as detected by optical coherence tomography.	/pubmed/21596763	Brandt AU, Oberwahrenbrock T, Ringelstein M, Young KL, Tiede M, Hartung HP, Martin R, Aktas O, Paul F, Schippling S.	Brain. 2011 Nov;134(Pt 11):e193; author reply e194. Epub 2011 May 19. No abstract available.	Brain. 2011	PubMed	citation	PMID:21596763	pubmed	21596763	create date:2011/05/21 | first author:Brandt AU
The anatomy and physiology of cutaneous sensibility: a critical review. By FMR Walshe. Brain 1942: 65; 48–112.	/pubmed/21595086	Compston A.	Brain. 2011 Apr;134(Pt 4):920-3. No abstract available.	Brain. 2011	PubMed	citation	PMID:21595086	pubmed	21595086	create date:2011/05/20 | first author:Compston A
Disability, atrophy and cortical reorganization following spinal cord injury.	/pubmed/21586596	Freund P, Weiskopf N, Ward NS, Hutton C, Gall A, Ciccarelli O, Craggs M, Friston K, Thompson AJ.	Brain. 2011 Jun;134(Pt 6):1610-22. Epub 2011 May 17.	Brain. 2011	PubMed	citation	PMID:21586596	pubmed	21586596	create date:2011/05/19 | first author:Freund P
Fibulin-5 mutations link inherited neuropathies, age-related macular degeneration and hyperelastic skin.	/pubmed/21576112	Auer-Grumbach M, Weger M, Fink-Puches R, Papić L, Fröhlich E, Auer-Grumbach P, El Shabrawi-Caelen L, Schabhüttl M, Windpassinger C, Senderek J, Budka H, Trajanoski S, Janecke AR, Haas A, Metze D, Pieber TR, Guelly C.	Brain. 2011 Jun;134(Pt 6):1839-52. Epub 2011 May 15.	Brain. 2011	PubMed	citation	PMID:21576112	pubmed	21576112	create date:2011/05/18 | first author:Auer-Grumbach M
Senataxin modulates neurite growth through fibroblast growth factor 8 signalling.	/pubmed/21576111	Vantaggiato C, Bondioni S, Airoldi G, Bozzato A, Borsani G, Rugarli EI, Bresolin N, Clementi E, Bassi MT.	Brain. 2011 Jun;134(Pt 6):1808-28. Epub 2011 May 15.	Brain. 2011	PubMed	citation	PMID:21576111	pubmed	21576111	create date:2011/05/18 | first author:Vantaggiato C
Lesion evidence for the critical role of the intraparietal sulcus in spatial attention.	/pubmed/21576110	Gillebert CR, Mantini D, Thijs V, Sunaert S, Dupont P, Vandenberghe R.	Brain. 2011 Jun;134(Pt 6):1694-709. Epub 2011 May 15.	Brain. 2011	PubMed	citation	PMID:21576110	pubmed	21576110	create date:2011/05/18 | first author:Gillebert CR
Examining working memory task acquisition in a disrupted neural network.	/pubmed/21571783	Hillary FG, Medaglia JD, Gates K, Molenaar PC, Slocomb J, Peechatka A, Good DC.	Brain. 2011 May;134(Pt 5):1555-70. Epub 2011 May 13.	Brain. 2011	PubMed	citation	PMID:21571783	pubmed	21571783	create date:2011/05/17 | first author:Hillary FG
The crucial role of thiamine in the development of syntax and lexical retrieval: a study of infantile thiamine deficiency.	/pubmed/21558277	Fattal I, Friedmann N, Fattal-Valevski A.	Brain. 2011 Jun;134(Pt 6):1720-39. Epub 2011 May 9.	Brain. 2011	PubMed	citation	PMID:21558277	pubmed	21558277	create date:2011/05/12 | first author:Fattal I
Assessment of mild dementia with amyloid and dopamine terminal positron emission tomography.	/pubmed/21555336	Burke JF, Albin RL, Koeppe RA, Giordani B, Kilbourn MR, Gilman S, Frey KA.	Brain. 2011 Jun;134(Pt 6):1647-57. Epub 2011 May 9.	Brain. 2011	PubMed	citation	PMID:21555336	pubmed	21555336	create date:2011/05/11 | first author:Burke JF
Reliability of immunolabelling in the determination of Huntington's disease neuropathy.	/pubmed/21555335	Ashton JC.	Brain. 2011 Nov;134(Pt 11):e191; author reply e192. Epub 2011 May 9. No abstract available.	Brain. 2011	PubMed	citation	PMID:21555335	pubmed	21555335	create date:2011/05/11 | first author:Ashton JC
Evidence for label-retaining tumour-initiating cells in human glioblastoma.	/pubmed/21515906	Deleyrolle LP, Harding A, Cato K, Siebzehnrubl FA, Rahman M, Azari H, Olson S, Gabrielli B, Osborne G, Vescovi A, Reynolds BA.	Brain. 2011 May;134(Pt 5):1331-43. Epub 2011 Apr 22.	Brain. 2011	PubMed	citation	PMID:21515906	pubmed	21515906	create date:2011/04/26 | first author:Deleyrolle LP
Mental practice with motor imagery in stroke recovery: randomized controlled trial of efficacy.	/pubmed/21515905	Ietswaart M, Johnston M, Dijkerman HC, Joice S, Scott CL, MacWalter RS, Hamilton SJ.	Brain. 2011 May;134(Pt 5):1373-86. Epub 2011 Apr 22.	Brain. 2011	PubMed	citation	PMID:21515905	pubmed	21515905	create date:2011/04/26 | first author:Ietswaart M
Training of goal-directed attention regulation enhances control over neural processing for individuals with brain injury.	/pubmed/21515904	Chen AJ, Novakovic-Agopian T, Nycum TJ, Song S, Turner GR, Hills NK, Rome S, Abrams GM, D'Esposito M.	Brain. 2011 May;134(Pt 5):1541-54. Epub 2011 Apr 22.	Brain. 2011	PubMed	citation	PMID:21515904	pubmed	21515904	create date:2011/04/26 | first author:Chen AJ
Impaired sequence learning in dystonia mutation carriers: a genotypic effect.	/pubmed/21515903	Carbon M, Argyelan M, Ghilardi MF, Mattis P, Dhawan V, Bressman S, Eidelberg D.	Brain. 2011 May;134(Pt 5):1416-27. Epub 2011 Apr 22.	Brain. 2011	PubMed	citation	PMID:21515903	pubmed	21515903	create date:2011/04/26 | first author:Carbon M
Enhancing remyelination in disease--can we wrap it up?	/pubmed/21507994	Kotter MR, Stadelmann C, Hartung HP.	Brain. 2011 Jul;134(Pt 7):1882-900. Epub 2011 Apr 19. Review.	Brain. 2011	PubMed	citation	PMID:21507994	pubmed	21507994	create date:2011/04/22 | first author:Kotter MR
Intravenous administration of auto serum-expanded autologous mesenchymal stem cells in stroke.	/pubmed/21493695	Honmou O, Houkin K, Matsunaga T, Niitsu Y, Ishiai S, Onodera R, Waxman SG, Kocsis JD.	Brain. 2011 Jun;134(Pt 6):1790-807. Epub 2011 Apr 14.	Brain. 2011	PubMed	citation	PMID:21493695	pubmed	21493695	create date:2011/04/16 | first author:Honmou O
Neuronal dysfunction and disconnection of cortical hubs in non-demented subjects with elevated amyloid burden.	/pubmed/21490054	Drzezga A, Becker JA, Van Dijk KR, Sreenivasan A, Talukdar T, Sullivan C, Schultz AP, Sepulcre J, Putcha D, Greve D, Johnson KA, Sperling RA.	Brain. 2011 Jun;134(Pt 6):1635-46. Epub 2011 Apr 13.	Brain. 2011	PubMed	citation	PMID:21490054	pubmed	21490054	create date:2011/04/15 | first author:Drzezga A
Human neuropathological and animal model evidence supporting a role for Fas-mediated apoptosis and inflammation in cervical spondylotic myelopathy.	/pubmed/21490053	Yu WR, Liu T, Kiehl TR, Fehlings MG.	Brain. 2011 May;134(Pt 5):1277-92. Epub 2011 Apr 13.	Brain. 2011	PubMed	citation	PMID:21490053	pubmed	21490053	create date:2011/04/15 | first author:Yu WR
Genotype-phenotype correlations in early onset ataxia with ocular motor apraxia and hypoalbuminaemia.	/pubmed/21486904	Yokoseki A, Ishihara T, Koyama A, Shiga A, Yamada M, Suzuki C, Sekijima Y, Maruta K, Tsuchiya M, Date H, Sato T, Tada M, Ikeuchi T, Tsuji S, Nishizawa M, Onodera O.	Brain. 2011 May;134(Pt 5):1387-99. Epub 2011 Apr 12.	Brain. 2011	PubMed	citation	PMID:21486904	pubmed	21486904	create date:2011/04/14 | first author:Yokoseki A
Acute seizures attributable to falciparum malaria in an endemic area on the Kenyan coast.	/pubmed/21482551	Kariuki SM, Ikumi M, Ojal J, Sadarangani M, Idro R, Olotu A, Bejon P, Berkley JA, Marsh K, Newton CR.	Brain. 2011 May;134(Pt 5):1519-28. Epub 2011 Apr 10.	Brain. 2011	PubMed	citation	PMID:21482551	pubmed	21482551	create date:2011/04/13 | first author:Kariuki SM
Harnessing neuroplasticity for clinical applications.	/pubmed/21482550	Cramer SC, Sur M, Dobkin BH, O'Brien C, Sanger TD, Trojanowski JQ, Rumsey JM, Hicks R, Cameron J, Chen D, Chen WG, Cohen LG, deCharms C, Duffy CJ, Eden GF, Fetz EE, Filart R, Freund M, Grant SJ, Haber S, Kalivas PW, Kolb B, et al.	Brain. 2011 Jun;134(Pt 6):1591-609. Epub 2011 Apr 10.	Brain. 2011	PubMed	citation	PMID:21482550	pubmed	21482550	create date:2011/04/13 | first author:Cramer SC
Status epilepticus-induced pathologic plasticity in a rat model of focal cortical dysplasia.	/pubmed/21482549	Colciaghi F, Finardi A, Frasca A, Balosso S, Nobili P, Carriero G, Locatelli D, Vezzani A, Battaglia G.	Brain. 2011 Oct;134(Pt 10):2828-43. Epub 2011 Apr 10.	Brain. 2011	PubMed	citation	PMID:21482549	pubmed	21482549	create date:2011/04/13 | first author:Colciaghi F
Expected value and prediction error abnormalities in depression and schizophrenia.	/pubmed/21482548	Gradin VB, Kumar P, Waiter G, Ahearn T, Stickle C, Milders M, Reid I, Hall J, Steele JD.	Brain. 2011 Jun;134(Pt 6):1751-64. Epub 2011 Apr 10.	Brain. 2011	PubMed	citation	PMID:21482548	pubmed	21482548	create date:2011/04/13 | first author:Gradin VB
Late life cognitive control deficits are accentuated by white matter disease burden.	/pubmed/21482547	Mayda AB, Westphal A, Carter CS, DeCarli C.	Brain. 2011 Jun;134(Pt 6):1673-83. Epub 2011 Apr 10.	Brain. 2011	PubMed	citation	PMID:21482547	pubmed	21482547	create date:2011/04/13 | first author:Mayda AB
Neural correlates of cognitive impairment in posterior cortical atrophy.	/pubmed/21478188	Kas A, de Souza LC, Samri D, Bartolomeo P, Lacomblez L, Kalafat M, Migliaccio R, Thiebaut de Schotten M, Cohen L, Dubois B, Habert MO, Sarazin M.	Brain. 2011 May;134(Pt 5):1464-78. Epub 2011 Apr 7.	Brain. 2011	PubMed	citation	PMID:21478188	pubmed	21478188	create date:2011/04/12 | first author:Kas A
Spreading depolarizations have prolonged direct current shifts and are associated with poor outcome in brain trauma.	/pubmed/21478187	Hartings JA, Watanabe T, Bullock MR, Okonkwo DO, Fabricius M, Woitzik J, Dreier JP, Puccio A, Shutter LA, Pahl C, Strong AJ; Co-Operative Study on Brain Injury Depolarizations.	Brain. 2011 May;134(Pt 5):1529-40. Epub 2011 Apr 7.	Brain. 2011	PubMed	citation	PMID:21478187	pubmed	21478187	create date:2011/04/12 | first author:Hartings JA
Cell proliferation in human ganglionic eminence and suppression after prematurity-associated haemorrhage.	/pubmed/21478186	Del Bigio MR.	Brain. 2011 May;134(Pt 5):1344-61. Epub 2011 Apr 7.	Brain. 2011	PubMed	citation	PMID:21478186	pubmed	21478186	create date:2011/04/12 | first author:Del Bigio MR
Overexpression of the autophagic beclin-1 protein clears mutant ataxin-3 and alleviates Machado-Joseph disease.	/pubmed/21478185	Nascimento-Ferreira I, Santos-Ferreira T, Sousa-Ferreira L, Auregan G, Onofre I, Alves S, Dufour N, Colomer Gould VF, Koeppen A, Déglon N, Pereira de Almeida L.	Brain. 2011 May;134(Pt 5):1400-15. Epub 2011 Apr 7.	Brain. 2011	PubMed	citation	PMID:21478185	pubmed	21478185	create date:2011/04/12 | first author:Nascimento-Ferreira I
Cognitive reserve and Alzheimer's disease biomarkers are independent determinants of cognition.	/pubmed/21478184	Vemuri P, Weigand SD, Przybelski SA, Knopman DS, Smith GE, Trojanowski JQ, Shaw LM, Decarli CS, Carmichael O, Bernstein MA, Aisen PS, Weiner M, Petersen RC, Jack CR Jr; Alzheimer's Disease Neuroimaging Initiative.	Brain. 2011 May;134(Pt 5):1479-92. Epub 2011 Apr 7.	Brain. 2011	PubMed	citation	PMID:21478184	pubmed	21478184	create date:2011/04/12 | first author:Vemuri P
From the archives. Disturbances of vision from cerebral lesions, with special reference to the cortical representation of the macula. By Gordon Holmes and W. T. Lister (Consulting Ophthalmic Surgeon, BEF). Brain 1916: 39; 34-73; with A contribution to the cortical representation of vision. By Gordon...	/pubmed/21469254	Compston A.	Brain. 2011 Mar;134(Pt 3):634-7. No abstract available.	Brain. 2011	PubMed	citation	PMID:21469254	pubmed	21469254	create date:2011/04/07 | first author:Compston A
Human neural progenitors from different foetal forebrain regions remyelinate the adult mouse spinal cord.	/pubmed/21459827	Buchet D, Garcia C, Deboux C, Nait-Oumesmar B, Baron-Van Evercooren A.	Brain. 2011 Apr;134(Pt 4):1168-83.	Brain. 2011	PubMed	citation	PMID:21459827	pubmed	21459827	create date:2011/04/05 | first author:Buchet D
Molecular reorganization of endocannabinoid signalling in Alzheimer's disease.	/pubmed/21459826	Mulder J, Zilberter M, Pasquaré SJ, Alpár A, Schulte G, Ferreira SG, Köfalvi A, Martín-Moreno AM, Keimpema E, Tanila H, Watanabe M, Mackie K, Hortobágyi T, de Ceballos ML, Harkany T.	Brain. 2011 Apr;134(Pt 4):1041-60.	Brain. 2011	PubMed	citation	PMID:21459826	pubmed	21459826	create date:2011/04/05 | first author:Mulder J
Novel histopathologic findings in molecularly-confirmed pantothenate kinase-associated neurodegeneration.	/pubmed/21459825	Kruer MC, Hiken M, Gregory A, Malandrini A, Clark D, Hogarth P, Grafe M, Hayflick SJ, Woltjer RL.	Brain. 2011 Apr;134(Pt 4):947-58.	Brain. 2011	PubMed	citation	PMID:21459825	pubmed	21459825	create date:2011/04/05 | first author:Kruer MC
Any old iron?	/pubmed/21459824	Morris CM.	Brain. 2011 Apr;134(Pt 4):924-7. No abstract available.	Brain. 2011	PubMed	citation	PMID:21459824	pubmed	21459824	create date:2011/04/05 | first author:Morris CM
Brain. Editorial.	/pubmed/21459823	Compston A.	Brain. 2011 Apr;134(Pt 4):917-9. No abstract available.	Brain. 2011	PubMed	citation	PMID:21459823	pubmed	21459823	create date:2011/04/05 | first author:Compston A
Neuronal chloride accumulation and excitatory GABA underlie aggravation of neonatal epileptiform activities by phenobarbital.	/pubmed/21436113	Nardou R, Yamamoto S, Chazal G, Bhar A, Ferrand N, Dulac O, Ben-Ari Y, Khalilov I.	Brain. 2011 Apr;134(Pt 4):987-1002. Epub 2011 Mar 23.	Brain. 2011	PubMed	citation	PMID:21436113	pubmed	21436113	create date:2011/03/26 | first author:Nardou R
18F-THK523: a novel in vivo tau imaging ligand for Alzheimer's disease.	/pubmed/21436112	Fodero-Tavoletti MT, Okamura N, Furumoto S, Mulligan RS, Connor AR, McLean CA, Cao D, Rigopoulos A, Cartwright GA, O'Keefe G, Gong S, Adlard PA, Barnham KJ, Rowe CC, Masters CL, Kudo Y, Cappai R, Yanai K, Villemagne VL.	Brain. 2011 Apr;134(Pt 4):1089-100. Epub 2011 Mar 24.	Brain. 2011	PubMed	citation	PMID:21436112	pubmed	21436112	create date:2011/03/26 | first author:Fodero-Tavoletti MT
Electrotherapeutic disputes: the 'Frankfurt Council' of 1891.	/pubmed/21429866	Steinberg H.	Brain. 2011 Apr;134(Pt 4):1229-43. Epub 2011 Mar 22.	Brain. 2011	PubMed	citation	PMID:21429866	pubmed	21429866	create date:2011/03/25 | first author:Steinberg H
Spatial patterns of brain amyloid-beta burden and atrophy rate associations in mild cognitive impairment.	/pubmed/21429865	Tosun D, Schuff N, Mathis CA, Jagust W, Weiner MW; Alzheimer's Disease NeuroImaging Initiative.	Brain. 2011 Apr;134(Pt 4):1077-88. Epub 2011 Mar 22.	Brain. 2011	PubMed	citation	PMID:21429865	pubmed	21429865	create date:2011/03/25 | first author:Tosun D
Training-related brain plasticity in subjects at risk of developing Alzheimer's disease.	/pubmed/21427462	Belleville S, Clément F, Mellah S, Gilbert B, Fontaine F, Gauthier S.	Brain. 2011 Jun;134(Pt 6):1623-34. Epub 2011 Mar 22.	Brain. 2011	PubMed	citation	PMID:21427462	pubmed	21427462	create date:2011/03/24 | first author:Belleville S
Class 3 semaphorins influence oligodendrocyte precursor recruitment and remyelination in adult central nervous system.	/pubmed/21421691	Piaton G, Aigrot MS, Williams A, Moyon S, Tepavcevic V, Moutkine I, Gras J, Matho KS, Schmitt A, Soellner H, Huber AB, Ravassard P, Lubetzki C.	Brain. 2011 Apr;134(Pt 4):1156-67. Epub 2011 Mar 18.	Brain. 2011	PubMed	citation	PMID:21421691	pubmed	21421691	create date:2011/03/23 | first author:Piaton G
Reorganization of cerebral networks after stroke: new insights from neuroimaging with connectivity approaches.	/pubmed/21414995	Grefkes C, Fink GR.	Brain. 2011 May;134(Pt 5):1264-76. Epub 2011 Mar 16. Review.	Brain. 2011	PubMed	citation	PMID:21414995	pubmed	21414995	create date:2011/03/19 | first author:Grefkes C
Activation of Toll-like receptor, RAGE and HMGB1 signalling in malformations of cortical development.	/pubmed/21414994	Zurolo E, Iyer A, Maroso M, Carbonell C, Anink JJ, Ravizza T, Fluiter K, Spliet WG, van Rijen PC, Vezzani A, Aronica E.	Brain. 2011 Apr;134(Pt 4):1015-32. Epub 2011 Mar 16.	Brain. 2011	PubMed	citation	PMID:21414994	pubmed	21414994	create date:2011/03/19 | first author:Zurolo E
Deformation-based morphometry of prospective neurodevelopmental changes in new onset paediatric epilepsy.	/pubmed/21398377	Tosun D, Dabbs K, Caplan R, Siddarth P, Toga A, Seidenberg M, Hermann B.	Brain. 2011 Apr;134(Pt 4):1003-14. Epub 2011 Mar 11.	Brain. 2011	PubMed	citation	PMID:21398377	pubmed	21398377	create date:2011/03/15 | first author:Tosun D
Profile of altered brain iron acquisition in restless legs syndrome.	/pubmed/21398376	Connor JR, Ponnuru P, Wang XS, Patton SM, Allen RP, Earley CJ.	Brain. 2011 Apr;134(Pt 4):959-68. Epub 2011 Mar 11.	Brain. 2011	PubMed	citation	PMID:21398376	pubmed	21398376	create date:2011/03/15 | first author:Connor JR
A new case of chronic lymphocytic inflammation with pontine perivascular enhancement responsive to steroids.	/pubmed/21389007	List J, Lesemann A, Wiener E, Walter G, Hopmann D, Schreiber S, Ruprecht K.	Brain. 2011 Aug;134(Pt 8):e185; author reply e186. Epub 2011 Mar 8. No abstract available.	Brain. 2011	PubMed	citation	PMID:21389007	pubmed	21389007	create date:2011/03/11 | first author:List J
Contrast-enhanced magnetic resonance imaging and perfusion-weighted imaging for monitoring features in severe CLIPPERS.	/pubmed/21385752	Duprez TP, Sindic CJ.	Brain. 2011 Aug;134(Pt 8):e184; author reply e186. Epub 2011 Mar 7. No abstract available.	Brain. 2011	PubMed	citation	PMID:21385752	pubmed	21385752	create date:2011/03/10 | first author:Duprez TP
Unawareness of deficits in Alzheimer's disease: role of the cingulate cortex.	/pubmed/21385751	Amanzio M, Torta DM, Sacco K, Cauda F, D'Agata F, Duca S, Leotta D, Palermo S, Geminiani GC.	Brain. 2011 Apr;134(Pt 4):1061-76. Epub 2011 Mar 7.	Brain. 2011	PubMed	citation	PMID:21385751	pubmed	21385751	create date:2011/03/10 | first author:Amanzio M
Motor pathway injury in patients with periventricular leucomalacia and spastic diplegia.	/pubmed/21385750	Lee JD, Park HJ, Park ES, Oh MK, Park B, Rha DW, Cho SR, Kim EY, Park JY, Kim CH, Kim DG, Park CI.	Brain. 2011 Apr;134(Pt 4):1199-210. Epub 2011 Mar 7.	Brain. 2011	PubMed	citation	PMID:21385750	pubmed	21385750	create date:2011/03/10 | first author:Lee JD
Impairment of the rubber hand illusion in focal hand dystonia.	/pubmed/21378099	Fiorio M, Weise D, Önal-Hartmann C, Zeller D, Tinazzi M, Classen J.	Brain. 2011 May;134(Pt 5):1428-37. Epub 2011 Mar 4.	Brain. 2011	PubMed	citation	PMID:21378099	pubmed	21378099	create date:2011/03/08 | first author:Fiorio M
Title	URL	Description	Details	ShortDetails	Resource	Type	Identifiers	Db	EntrezUID	Properties
Impaired mitochondrial function abolishes gamma oscillations in the hippocampus through an effect on fast-spiking interneurons.	/pubmed/21378098	Whittaker RG, Turnbull DM, Whittington MA, Cunningham MO.	Brain. 2011 Jul;134(Pt 7):e180; author reply e181. Epub 2011 Mar 4. Review. No abstract available.	Brain. 2011	PubMed	citation	PMID:21378098	pubmed	21378098	create date:2011/03/08 | first author:Whittaker RG
Reduced C-afferent fibre density affects perceived pleasantness and empathy for touch.	/pubmed/21378097	Morrison I, Löken LS, Minde J, Wessberg J, Perini I, Nennesmo I, Olausson H.	Brain. 2011 Apr;134(Pt 4):1116-26. Epub 2011 Mar 4.	Brain. 2011	PubMed	citation	PMID:21378097	pubmed	21378097	create date:2011/03/08 | first author:Morrison I
JAK-STAT3 pathway regulates spinal astrocyte proliferation and neuropathic pain maintenance in rats.	/pubmed/21371995	Tsuda M, Kohro Y, Yano T, Tsujikawa T, Kitano J, Tozaki-Saitoh H, Koyanagi S, Ohdo S, Ji RR, Salter MW, Inoue K.	Brain. 2011 Apr;134(Pt 4):1127-39. Epub 2011 Mar 2.	Brain. 2011	PubMed	citation	PMID:21371995	pubmed	21371995	create date:2011/03/05 | first author:Tsuda M
Glutamate NMDA receptor dysregulation in Parkinson's disease with dyskinesias.	/pubmed/21371994	Ahmed I, Bose SK, Pavese N, Ramlackhansingh A, Turkheimer F, Hotton G, Hammers A, Brooks DJ.	Brain. 2011 Apr;134(Pt 4):979-86. Epub 2011 Mar 2.	Brain. 2011	PubMed	citation	PMID:21371994	pubmed	21371994	create date:2011/03/05 | first author:Ahmed I
Upper and extra-motoneuron involvement in early motoneuron disease: a diffusion tensor imaging study.	/pubmed/21362631	van der Graaff MM, Sage CA, Caan MW, Akkerman EM, Lavini C, Majoie CB, Nederveen AJ, Zwinderman AH, Vos F, Brugman F, van den Berg LH, de Rijk MC, van Doorn PA, Van Hecke W, Peeters RR, Robberecht W, Sunaert S, de Visser M.	Brain. 2011 Apr;134(Pt 4):1211-28. Epub 2011 Feb 28.	Brain. 2011	PubMed	citation	PMID:21362631	pubmed	21362631	create date:2011/03/03 | first author:van der Graaff MM
New gene of spinocerebellar ataxia.	/pubmed/21357611	Teive HA, Munhoz RP, Ashizawa T.	Brain. 2011 Jul;134(Pt 7):e179. Epub 2011 Feb 26. No abstract available.	Brain. 2011	PubMed	citation	PMID:21357611	pubmed	21357611	create date:2011/03/02 | first author:Teive HA
Corrigendum.	/pubmed/21357610	[No authors listed]	Brain. 2011 Feb 26. [Epub ahead of print] No abstract available.	Brain. 2011	PubMed	citation	PMID:21357610	pubmed	21357610	create date:2011/03/02
Differences in saccade dynamics between spinocerebellar ataxia 2 and late-onset cerebellar ataxias.	/pubmed/21354979	Federighi P, Cevenini G, Dotti MT, Rosini F, Pretegiani E, Federico A, Rufa A.	Brain. 2011 Mar;134(Pt 3):879-91.	Brain. 2011	PubMed	citation	PMID:21354979	pubmed	21354979	create date:2011/03/01 | first author:Federighi P
A voxel-based morphometry study of grey matter loss in fragile X-associated tremor/ataxia syndrome.	/pubmed/21354978	Hashimoto R, Javan AK, Tassone F, Hagerman RJ, Rivera SM.	Brain. 2011 Mar;134(Pt 3):863-78.	Brain. 2011	PubMed	citation	PMID:21354978	pubmed	21354978	create date:2011/03/01 | first author:Hashimoto R
Double-blind clinical trial of thalamic stimulation in patients with Tourette syndrome.	/pubmed/21354977	Ackermans L, Duits A, van der Linden C, Tijssen M, Schruers K, Temel Y, Kleijer M, Nederveen P, Bruggeman R, Tromp S, van Kranen-Mastenbroek V, Kingma H, Cath D, Visser-Vandewalle V.	Brain. 2011 Mar;134(Pt 3):832-44.	Brain. 2011	PubMed	citation	PMID:21354977	pubmed	21354977	create date:2011/03/01 | first author:Ackermans L
Long-term consolidation of declarative memory: insight from temporal lobe epilepsy.	/pubmed/21354976	Tramoni E, Felician O, Barbeau EJ, Guedj E, Guye M, Bartolomei F, Ceccaldi M.	Brain. 2011 Mar;134(Pt 3):816-31.	Brain. 2011	PubMed	citation	PMID:21354976	pubmed	21354976	create date:2011/03/01 | first author:Tramoni E
TMEM106B is associated with frontotemporal lobar degeneration in a clinically diagnosed patient cohort.	/pubmed/21354975	van der Zee J, Van Langenhove T, Kleinberger G, Sleegers K, Engelborghs S, Vandenberghe R, Santens P, Van den Broeck M, Joris G, Brys J, Mattheijssens M, Peeters K, Cras P, De Deyn PP, Cruts M, Van Broeckhoven C.	Brain. 2011 Mar;134(Pt 3):808-15.	Brain. 2011	PubMed	citation	PMID:21354975	pubmed	21354975	create date:2011/03/01 | first author:van der Zee J
Dissociations between behavioural and functional magnetic resonance imaging-based evaluations of cognitive function after brain injury.	/pubmed/21354974	Bardin JC, Fins JJ, Katz DI, Hersh J, Heier LA, Tabelow K, Dyke JP, Ballon DJ, Schiff ND, Voss HU.	Brain. 2011 Mar;134(Pt 3):769-82.	Brain. 2011	PubMed	citation	PMID:21354974	pubmed	21354974	create date:2011/03/01 | first author:Bardin JC
Inhibition of lymphocyte trafficking shields the brain against deleterious neuroinflammation after stroke.	/pubmed/21354973	Liesz A, Zhou W, Mracskó É, Karcher S, Bauer H, Schwarting S, Sun L, Bruder D, Stegemann S, Cerwenka A, Sommer C, Dalpke AH, Veltkamp R.	Brain. 2011 Mar;134(Pt 3):704-20.	Brain. 2011	PubMed	citation	PMID:21354973	pubmed	21354973	create date:2011/03/01 | first author:Liesz A
Tyrosine kinase 2 variant influences T lymphocyte polarization and multiple sclerosis susceptibility.	/pubmed/21354972	Couturier N, Bucciarelli F, Nurtdinov RN, Debouverie M, Lebrun-Frenay C, Defer G, Moreau T, Confavreux C, Vukusic S, Cournu-Rebeix I, Goertsches RH, Zettl UK, Comabella M, Montalban X, Rieckmann P, Weber F, Müller-Myhsok B, Edan G, Fontaine B, Mars LT, Saoudi A, Oksenberg JR, et al.	Brain. 2011 Mar;134(Pt 3):693-703.	Brain. 2011	PubMed	citation	PMID:21354972	pubmed	21354972	create date:2011/03/01 | first author:Couturier N
Fumaric acid esters exert neuroprotective effects in neuroinflammation via activation of the Nrf2 antioxidant pathway.	/pubmed/21354971	Linker RA, Lee DH, Ryan S, van Dam AM, Conrad R, Bista P, Zeng W, Hronowsky X, Buko A, Chollate S, Ellrichmann G, Brück W, Dawson K, Goelz S, Wiese S, Scannevin RH, Lukashev M, Gold R.	Brain. 2011 Mar;134(Pt 3):678-92.	Brain. 2011	PubMed	citation	PMID:21354971	pubmed	21354971	create date:2011/03/01 | first author:Linker RA
Brain. Editorial.	/pubmed/21354970	Compston A.	Brain. 2011 Mar;134(Pt 3):631-3. No abstract available.	Brain. 2011	PubMed	citation	PMID:21354970	pubmed	21354970	create date:2011/03/01 | first author:Compston A
Salivary α-synuclein and DJ-1: potential biomarkers for Parkinson's disease.	/pubmed/21349902	Devic I, Hwang H, Edgar JS, Izutsu K, Presland R, Pan C, Goodlett DR, Wang Y, Armaly J, Tumas V, Zabetian CP, Leverenz JB, Shi M, Zhang J.	Brain. 2011 Jul;134(Pt 7):e178. Epub 2011 Feb 24. No abstract available.	Brain. 2011	PubMed	citation	PMID:21349902	pubmed	21349902	create date:2011/02/26 | first author:Devic I
Cue-induced striatal dopamine release in Parkinson's disease-associated impulsive-compulsive behaviours.	/pubmed/21349901	O'Sullivan SS, Wu K, Politis M, Lawrence AD, Evans AH, Bose SK, Djamshidian A, Lees AJ, Piccini P.	Brain. 2011 Apr;134(Pt 4):969-78. Epub 2011 Feb 24.	Brain. 2011	PubMed	citation	PMID:21349901	pubmed	21349901	create date:2011/02/26 | first author:O'Sullivan SS
The improvement of movement and speech during rapid eye movement sleep behaviour disorder in multiple system atrophy.	/pubmed/21310729	De Cock VC, Debs R, Oudiette D, Leu S, Radji F, Tiberge M, Yu H, Bayard S, Roze E, Vidailhet M, Dauvilliers Y, Rascol O, Arnulf I.	Brain. 2011 Mar;134(Pt 3):856-62. Epub 2011 Feb 10.	Brain. 2011	PubMed	citation	PMID:21310729	pubmed	21310729	create date:2011/02/12 | first author:De Cock VC
IkappaB kinase 2 determines oligodendrocyte loss by non-cell-autonomous activation of NF-kappaB in the central nervous system.	/pubmed/21310728	Raasch J, Zeller N, van Loo G, Merkler D, Mildner A, Erny D, Knobeloch KP, Bethea JR, Waisman A, Knust M, Del Turco D, Deller T, Blank T, Priller J, Brück W, Pasparakis M, Prinz M.	Brain. 2011 Apr;134(Pt 4):1184-98. Epub 2011 Feb 10.	Brain. 2011	PubMed	citation	PMID:21310728	pubmed	21310728	create date:2011/02/12 | first author:Raasch J
Parcellating the neuroanatomical basis of impaired decision-making in traumatic brain injury.	/pubmed/21310727	Newcombe VF, Outtrim JG, Chatfield DA, Manktelow A, Hutchinson PJ, Coles JP, Williams GB, Sahakian BJ, Menon DK.	Brain. 2011 Mar;134(Pt 3):759-68. Epub 2011 Feb 9.	Brain. 2011	PubMed	citation	PMID:21310727	pubmed	21310727	create date:2011/02/12 | first author:Newcombe VF
Arterial spin labelling reveals an abnormal cerebral perfusion pattern in Parkinson's disease.	/pubmed/21310726	Melzer TR, Watts R, MacAskill MR, Pearson JF, Rüeger S, Pitcher TL, Livingston L, Graham C, Keenan R, Shankaranarayanan A, Alsop DC, Dalrymple-Alford JC, Anderson TJ.	Brain. 2011 Mar;134(Pt 3):845-55. Epub 2011 Feb 9.	Brain. 2011	PubMed	citation	PMID:21310726	pubmed	21310726	create date:2011/02/12 | first author:Melzer TR
Independent contribution of temporal beta-amyloid deposition to memory decline in the pre-dementia phase of Alzheimer's disease.	/pubmed/21310725	Chételat G, Villemagne VL, Pike KE, Ellis KA, Bourgeat P, Jones G, O'Keefe GJ, Salvado O, Szoeke C, Martins RN, Ames D, Masters CL, Rowe CC; Australian Imaging Biomarkers and Lifestyle Study of ageing (AIBL) Research Group.	Brain. 2011 Mar;134(Pt 3):798-807. Epub 2011 Feb 9.	Brain. 2011	PubMed	citation	PMID:21310725	pubmed	21310725	create date:2011/02/12 | first author:Chételat G
The major histocompatibility complex and multiple sclerosis: a smoking gun?	/pubmed/21310724	Sawcer S, Hellenthal G.	Brain. 2011 Mar;134(Pt 3):638-40. Epub 2011 Feb 9. No abstract available.	Brain. 2011	PubMed	citation	PMID:21310724	pubmed	21310724	create date:2011/02/12 | first author:Sawcer S
Smoking and two human leukocyte antigen genes interact to increase the risk for multiple sclerosis.	/pubmed/21303861	Hedström AK, Sundqvist E, Bäärnhielm M, Nordin N, Hillert J, Kockum I, Olsson T, Alfredsson L.	Brain. 2011 Mar;134(Pt 3):653-64. Epub 2011 Feb 8.	Brain. 2011	PubMed	citation	PMID:21303861	pubmed	21303861	create date:2011/02/10 | first author:Hedström AK
Mouse models of dominant ACTA1 disease recapitulate human disease and provide insight into therapies.	/pubmed/21303860	Ravenscroft G, Jackaman C, Bringans S, Papadimitriou JM, Griffiths LM, McNamara E, Bakker AJ, Davies KE, Laing NG, Nowak KJ.	Brain. 2011 Apr;134(Pt 4):1101-15. Epub 2011 Feb 8.	Brain. 2011	PubMed	citation	PMID:21303860	pubmed	21303860	create date:2011/02/10 | first author:Ravenscroft G
In vivo activation of endocannabinoid system in temporal lobe epilepsy with hippocampal sclerosis.	/pubmed/21303859	Goffin K, Van Paesschen W, Van Laere K.	Brain. 2011 Apr;134(Pt 4):1033-40. Epub 2011 Feb 8.	Brain. 2011	PubMed	citation	PMID:21303859	pubmed	21303859	create date:2011/02/10 | first author:Goffin K
Neuronal networks in children with continuous spikes and waves during slow sleep.	/pubmed/21303858	De Tiège X, Goldman S, Van Bogaert P.	Brain. 2011 May;134(Pt 5):e177. Epub 2011 Feb 8. No abstract available.	Brain. 2011	PubMed	citation	PMID:21303858	pubmed	21303858	create date:2011/02/10 | first author:De Tiège X
A new case of chronic lymphocytic inflammation with pontine perivascular enhancement responsive to steroids with initial normal magnetic resonance imaging.	/pubmed/21303857	Taieb G, Wacongne A, Renard D, Figarella-Branger D, Castelnovo G, Labauge P.	Brain. 2011 Aug;134(Pt 8):e182; author reply e183. Epub 2011 Feb 8. No abstract available.	Brain. 2011	PubMed	citation	PMID:21303857	pubmed	21303857	create date:2011/02/10 | first author:Taieb G
Reply to Oluf Anderson's reply: Predicting a window of therapeutic opportunity in multiple sclerosis.	/pubmed/21303856	Ebers G, Daumer M, Scalfari A.	Brain. 2011 May;134(Pt 5):e175; author reply e176. Epub 2011 Feb 8. No abstract available.	Brain. 2011	PubMed	citation	PMID:21303856	pubmed	21303856	create date:2011/02/10 | first author:Ebers G
The clinical and molecular genetic features of idiopathic infantile periodic alternating nystagmus.	/pubmed/21303855	Thomas MG, Crosier M, Lindsay S, Kumar A, Thomas S, Araki M, Talbot CJ, McLean RJ, Surendran M, Taylor K, Leroy BP, Moore AT, Hunter DG, Hertle RW, Tarpey P, Langmann A, Lindner S, Brandner M, Gottlob I.	Brain. 2011 Mar;134(Pt 3):892-902. Epub 2011 Feb 8.	Brain. 2011	PubMed	citation	PMID:21303855	pubmed	21303855	create date:2011/02/10 | first author:Thomas MG
Locomotion in stroke subjects: interactions between unaffected and affected sides.	/pubmed/21303854	Kloter E, Wirz M, Dietz V.	Brain. 2011 Mar;134(Pt 3):721-31. Epub 2011 Feb 8.	Brain. 2011	PubMed	citation	PMID:21303854	pubmed	21303854	create date:2011/02/10 | first author:Kloter E
Locus coeruleus damage and noradrenaline reductions in multiple sclerosis and experimental autoimmune encephalomyelitis.	/pubmed/21297130	Polak PE, Kalinin S, Feinstein DL.	Brain. 2011 Mar;134(Pt 3):665-77. Epub 2011 Feb 4.	Brain. 2011	PubMed	citation	PMID:21297130	pubmed	21297130	create date:2011/02/08 | first author:Polak PE
Professor P. K. Thomas: clinician, investigator, editor and leader--a retrospective appreciation.	/pubmed/21278409	Asbury AK, King RH, Reilly MM, Dyck PJ, Said G, Compston A.	Brain. 2011 Feb;134(Pt 2):618-26.	Brain. 2011	PubMed	citation	PMID:21278409	pubmed	21278409	create date:2011/02/01 | first author:Asbury AK
In vivo monitoring of neuronal loss in traumatic brain injury: a microdialysis study.	/pubmed/21278408	Petzold A, Tisdall MM, Girbes AR, Martinian L, Thom M, Kitchen N, Smith M.	Brain. 2011 Feb;134(Pt 2):464-83.	Brain. 2011	PubMed	citation	PMID:21278408	pubmed	21278408	create date:2011/02/01 | first author:Petzold A
Left inferior frontal cortex and syntax: function, structure and behaviour in patients with left hemisphere damage.	/pubmed/21278407	Tyler LK, Marslen-Wilson WD, Randall B, Wright P, Devereux BJ, Zhuang J, Papoutsi M, Stamatakis EA.	Brain. 2011 Feb;134(Pt 2):415-31.	Brain. 2011	PubMed	citation	PMID:21278407	pubmed	21278407	create date:2011/02/01 | first author:Tyler LK
The long-term risk of premature mortality in people with epilepsy.	/pubmed/21278406	Neligan A, Bell GS, Johnson AL, Goodridge DM, Shorvon SD, Sander JW.	Brain. 2011 Feb;134(Pt 2):388-95.	Brain. 2011	PubMed	citation	PMID:21278406	pubmed	21278406	create date:2011/02/01 | first author:Neligan A
Pathological network activity in Parkinson's disease: from neural activity and connectivity to causality?	/pubmed/21278405	Timmermann L, Fink GR.	Brain. 2011 Feb;134(Pt 2):332-4. No abstract available.	Brain. 2011	PubMed	citation	PMID:21278405	pubmed	21278405	create date:2011/02/01 | first author:Timmermann L
Mitochondria and cortical gamma oscillations: food for thought?	/pubmed/21278404	Cunningham MO, Chinnery PF.	Brain. 2011 Feb;134(Pt 2):330-2. No abstract available.	Brain. 2011	PubMed	citation	PMID:21278404	pubmed	21278404	create date:2011/02/01 | first author:Cunningham MO
Brain. Editorial.	/pubmed/21278403	Compston A.	Brain. 2011 Feb;134(Pt 2):323-5. No abstract available.	Brain. 2011	PubMed	citation	PMID:21278403	pubmed	21278403	create date:2011/02/01 | first author:Compston A
The sigma-1 receptor enhances brain plasticity and functional recovery after experimental stroke.	/pubmed/21278085	Ruscher K, Shamloo M, Rickhag M, Ladunga I, Soriano L, Gisselsson L, Toresson H, Ruslim-Litrus L, Oksenberg D, Urfer R, Johansson BB, Nikolich K, Wieloch T.	Brain. 2011 Mar;134(Pt 3):732-46. Epub 2011 Jan 28.	Brain. 2011	PubMed	citation	PMID:21278085	pubmed	21278085	create date:2011/02/01 | first author:Ruscher K
Neuronal degeneration in striatal transplants and Huntington's disease: potential mechanisms and clinical implications.	/pubmed/21278084	Cicchetti F, Soulet D, Freeman TB.	Brain. 2011 Mar;134(Pt 3):641-52. Epub 2011 Jan 28. Review.	Brain. 2011	PubMed	citation	PMID:21278084	pubmed	21278084	create date:2011/02/01 | first author:Cicchetti F
Neurofascin as target of autoantibodies in Guillain-Barre syndrome.	/pubmed/21278083	Prüss H, Schwab JM, Derst C, Görtzen A, Veh RW.	Brain. 2011 May;134(Pt 5):e173; author reply e174. Epub 2011 Jan 27. No abstract available.	Brain. 2011	PubMed	citation	PMID:21278083	pubmed	21278083	create date:2011/02/01 | first author:Prüss H
Brain microbleeds and Alzheimer's disease: innocent observation or key player?	/pubmed/21257651	Cordonnier C, van der Flier WM.	Brain. 2011 Feb;134(Pt 2):335-44. Epub 2011 Jan 21. Review.	Brain. 2011	PubMed	citation	PMID:21257651	pubmed	21257651	create date:2011/01/25 | first author:Cordonnier C
Troxerutin protects against high cholesterol-induced cognitive deficits in mice.	/pubmed/21252113	Lu J, Wu DM, Zheng ZH, Zheng YL, Hu B, Zhang ZF.	Brain. 2011 Mar;134(Pt 3):783-97. Epub 2011 Jan 19.	Brain. 2011	PubMed	citation	PMID:21252113	pubmed	21252113	create date:2011/01/22 | first author:Lu J
Inherited demyelinating neuropathies with micromutations of peripheral myelin protein 22 gene.	/pubmed/21252112	Taioli F, Cabrini I, Cavallaro T, Acler M, Fabrizi GM.	Brain. 2011 Feb;134(Pt 2):608-17. Epub 2011 Jan 19.	Brain. 2011	PubMed	citation	PMID:21252112	pubmed	21252112	create date:2011/01/22 | first author:Taioli F
Predicting functional decline in behavioural variant frontotemporal dementia.	/pubmed/21252111	Josephs KA Jr, Whitwell JL, Weigand SD, Senjem ML, Boeve BF, Knopman DS, Smith GE, Ivnik RJ, Jack CR Jr, Petersen RC.	Brain. 2011 Feb;134(Pt 2):432-48. Epub 2011 Jan 20.	Brain. 2011	PubMed	citation	PMID:21252111	pubmed	21252111	create date:2011/01/22 | first author:Josephs KA Jr
Primary retinal pathology in multiple sclerosis as detected by optical coherence tomography.	/pubmed/21252110	Saidha S, Syc SB, Ibrahim MA, Eckstein C, Warner CV, Farrell SK, Oakley JD, Durbin MK, Meyer SA, Balcer LJ, Frohman EM, Rosenzweig JM, Newsome SD, Ratchford JN, Nguyen QD, Calabresi PA.	Brain. 2011 Feb;134(Pt 2):518-33. Epub 2011 Jan 20.	Brain. 2011	PubMed	citation	PMID:21252110	pubmed	21252110	create date:2011/01/22 | first author:Saidha S
Robotic touch shifts perception of embodiment to a prosthesis in targeted reinnervation amputees.	/pubmed/21252109	Marasco PD, Kim K, Colgate JE, Peshkin MA, Kuiken TA.	Brain. 2011 Mar;134(Pt 3):747-58. Epub 2011 Jan 20.	Brain. 2011	PubMed	citation	PMID:21252109	pubmed	21252109	create date:2011/01/22 | first author:Marasco PD
Title	URL	Description	Details	ShortDetails	Resource	Type	Identifiers	Db	EntrezUID	Properties
Pathogenesis of the immune reconstitution inflammatory syndrome affecting the central nervous system in patients infected with HIV.	/pubmed/21247931	Martin-Blondel G, Delobel P, Blancher A, Massip P, Marchou B, Liblau RS, Mars LT.	Brain. 2011 Apr;134(Pt 4):928-46. Epub 2011 Jan 18. Review.	Brain. 2011	PubMed	citation	PMID:21247931	pubmed	21247931	create date:2011/01/21 | first author:Martin-Blondel G
Cerebral extracellular chemistry and outcome following traumatic brain injury: a microdialysis study of 223 patients.	/pubmed/21247930	Timofeev I, Carpenter KL, Nortje J, Al-Rawi PG, O'Connell MT, Czosnyka M, Smielewski P, Pickard JD, Menon DK, Kirkpatrick PJ, Gupta AK, Hutchinson PJ.	Brain. 2011 Feb;134(Pt 2):484-94. Epub 2011 Jan 18.	Brain. 2011	PubMed	citation	PMID:21247930	pubmed	21247930	create date:2011/01/21 | first author:Timofeev I
Acid-sensing ion channel 1 is involved in both axonal injury and demyelination in multiple sclerosis and its animal model.	/pubmed/21233144	Vergo S, Craner MJ, Etzensperger R, Attfield K, Friese MA, Newcombe J, Esiri M, Fugger L.	Brain. 2011 Feb;134(Pt 2):571-84. Epub 2011 Jan 13.	Brain. 2011	PubMed	citation	PMID:21233144	pubmed	21233144	create date:2011/01/15 | first author:Vergo S
Phosphatase and tensin homologue/protein kinase B pathway linked to motor neuron survival in human superoxide dismutase 1-related amyotrophic lateral sclerosis.	/pubmed/21228060	Kirby J, Ning K, Ferraiuolo L, Heath PR, Ismail A, Kuo SW, Valori CF, Cox L, Sharrack B, Wharton SB, Ince PG, Shaw PJ, Azzouz M.	Brain. 2011 Feb;134(Pt 2):506-17. Epub 2011 Jan 12.	Brain. 2011	PubMed	citation	PMID:21228060	pubmed	21228060	create date:2011/01/14 | first author:Kirby J
Foetal antiepileptic drug exposure and verbal versus non-verbal abilities at three years of age.	/pubmed/21224309	Meador KJ, Baker GA, Browning N, Cohen MJ, Clayton-Smith J, Kalayjian LA, Kanner A, Liporace JD, Pennell PB, Privitera M, Loring DW; NEAD Study Group.	Brain. 2011 Feb;134(Pt 2):396-404. Epub 2011 Jan 11.	Brain. 2011	PubMed	citation	PMID:21224309	pubmed	21224309	create date:2011/01/13 | first author:Meador KJ
Retinal pathology in multiple sclerosis: insight into the mechanisms of neuronal pathology.	/pubmed/21224308	Gundogan FC, Tas A, Erdem U, Sobaci G.	Brain. 2011 May;134(Pt 5):e171; author reply e172. Epub 2011 Jan 11. No abstract available.	Brain. 2011	PubMed	citation	PMID:21224308	pubmed	21224308	create date:2011/01/13 | first author:Gundogan FC
CD161(high)CD8+T cells bear pathogenetic potential in multiple sclerosis.	/pubmed/21216829	Annibali V, Ristori G, Angelini DF, Serafini B, Mechelli R, Cannoni S, Romano S, Paolillo A, Abderrahim H, Diamantini A, Borsellino G, Aloisi F, Battistini L, Salvetti M.	Brain. 2011 Feb;134(Pt 2):542-54. Epub 2011 Jan 7.	Brain. 2011	PubMed	citation	PMID:21216829	pubmed	21216829	create date:2011/01/11 | first author:Annibali V
Related B cell clones populate the meninges and parenchyma of patients with multiple sclerosis.	/pubmed/21216828	Lovato L, Willis SN, Rodig SJ, Caron T, Almendinger SE, Howell OW, Reynolds R, O'Connor KC, Hafler DA.	Brain. 2011 Feb;134(Pt 2):534-41. Epub 2011 Jan 7.	Brain. 2011	PubMed	citation	PMID:21216828	pubmed	21216828	create date:2011/01/11 | first author:Lovato L
White matter damage and cognitive impairment after traumatic brain injury.	/pubmed/21193486	Kinnunen KM, Greenwood R, Powell JH, Leech R, Hawkins PC, Bonnelle V, Patel MC, Counsell SJ, Sharp DJ.	Brain. 2011 Feb;134(Pt 2):449-63. Epub 2010 Dec 29.	Brain. 2011	PubMed	citation	PMID:21193486	pubmed	21193486	create date:2011/01/05 | first author:Kinnunen KM
Reversal of autophagy dysfunction in the TgCRND8 mouse model of Alzheimer's disease ameliorates amyloid pathologies and memory deficits.	/pubmed/21186265	Yang DS, Stavrides P, Mohan PS, Kaushik S, Kumar A, Ohno M, Schmidt SD, Wesson D, Bandyopadhyay U, Jiang Y, Pawlik M, Peterhoff CM, Yang AJ, Wilson DA, St George-Hyslop P, Westaway D, Mathews PM, Levy E, Cuervo AM, Nixon RA.	Brain. 2011 Jan;134(Pt 1):258-77.	Brain. 2011	PubMed	citation	PMID:21186265	pubmed	21186265	create date:2010/12/28 | first author:Yang DS
A founder mutation in Anoctamin 5 is a major cause of limb-girdle muscular dystrophy.	/pubmed/21186264	Hicks D, Sarkozy A, Muelas N, Koehler K, Huebner A, Hudson G, Chinnery PF, Barresi R, Eagle M, Polvikoski T, Bailey G, Miller J, Radunovic A, Hughes PJ, Roberts R, Krause S, Walter MC, Laval SH, Straub V, Lochmüller H, Bushby K.	Brain. 2011 Jan;134(Pt 1):171-82.	Brain. 2011	PubMed	citation	PMID:21186264	pubmed	21186264	create date:2010/12/28 | first author:Hicks D
Post-acute delivery of erythropoietin induces stroke recovery by promoting perilesional tissue remodelling and contralesional pyramidal tract plasticity.	/pubmed/21186263	Reitmeir R, Kilic E, Kilic U, Bacigaluppi M, ElAli A, Salani G, Pluchino S, Gassmann M, Hermann DM.	Brain. 2011 Jan;134(Pt 1):84-99.	Brain. 2011	PubMed	citation	PMID:21186263	pubmed	21186263	create date:2010/12/28 | first author:Reitmeir R
The human pre-Bötzinger complex identified.	/pubmed/21186262	Ramirez JM.	Brain. 2011 Jan;134(Pt 1):8-10. No abstract available.	Brain. 2011	PubMed	citation	PMID:21186262	pubmed	21186262	create date:2010/12/28 | first author:Ramirez JM
Brain. Editorial.	/pubmed/21186261	Compston A.	Brain. 2011 Jan;134(Pt 1):1-3. No abstract available.	Brain. 2011	PubMed	citation	PMID:21186261	pubmed	21186261	create date:2010/12/28 | first author:Compston A
Gamma oscillations in the hippocampus require high complex I gene expression and strong functional performance of mitochondria.	/pubmed/21183487	Kann O, Huchzermeyer C, Kovács R, Wirtz S, Schuelke M.	Brain. 2011 Feb;134(Pt 2):345-58. Epub 2010 Dec 22.	Brain. 2011	PubMed	citation	PMID:21183487	pubmed	21183487	create date:2010/12/25 | first author:Kann O
Inhibition of phosphodiesterases rescues striatal long-term depression and reduces levodopa-induced dyskinesia.	/pubmed/21183486	Picconi B, Bagetta V, Ghiglieri V, Paillè V, Di Filippo M, Pendolino V, Tozzi A, Giampà C, Fusco FR, Sgobio C, Calabresi P.	Brain. 2011 Feb;134(Pt 2):375-87. Epub 2010 Dec 22.	Brain. 2011	PubMed	citation	PMID:21183486	pubmed	21183486	create date:2010/12/25 | first author:Picconi B
Adenosine triphosphate-binding cassette transporters mediate chemokine (C-C motif) ligand 2 secretion from reactive astrocytes: relevance to multiple sclerosis pathogenesis.	/pubmed/21183485	Kooij G, Mizee MR, van Horssen J, Reijerkerk A, Witte ME, Drexhage JA, van der Pol SM, van Het Hof B, Scheffer G, Scheper R, Dijkstra CD, van der Valk P, de Vries HE.	Brain. 2011 Feb;134(Pt 2):555-70. Epub 2010 Dec 22.	Brain. 2011	PubMed	citation	PMID:21183485	pubmed	21183485	create date:2010/12/25 | first author:Kooij G
Nuclear factors involved in mitochondrial translation cause a subgroup of combined respiratory chain deficiency.	/pubmed/21169334	Kemp JP, Smith PM, Pyle A, Neeve VC, Tuppen HA, Schara U, Talim B, Topaloglu H, Holinski-Feder E, Abicht A, Czermin B, Lochmüller H, McFarland R, Chinnery PF, Chrzanowska-Lightowlers ZM, Lightowlers RN, Taylor RW, Horvath R.	Brain. 2011 Jan;134(Pt 1):183-95. Epub 2010 Dec 17.	Brain. 2011	PubMed	citation	PMID:21169334	pubmed	21169334	create date:2010/12/21 | first author:Kemp JP
Na(v)1.8 channelopathy in mutant mice deficient for myelin protein zero is detrimental to motor axons.	/pubmed/21169333	Moldovan M, Alvarez S, Pinchenko V, Klein D, Nielsen FC, Wood JN, Martini R, Krarup C.	Brain. 2011 Feb;134(Pt 2):585-601. Epub 2010 Dec 17.	Brain. 2011	PubMed	citation	PMID:21169333	pubmed	21169333	create date:2010/12/21 | first author:Moldovan M
The anatomy underlying acute versus chronic spatial neglect: a longitudinal study.	/pubmed/21156661	Karnath HO, Rennig J, Johannsen L, Rorden C.	Brain. 2011 Mar;134(Pt 3):903-12. Epub 2010 Dec 13.	Brain. 2011	PubMed	citation	PMID:21156661	pubmed	21156661	create date:2010/12/16 | first author:Karnath HO
Loss of white matter integrity is associated with gait disorders in cerebral small vessel disease.	/pubmed/21156660	de Laat KF, Tuladhar AM, van Norden AG, Norris DG, Zwiers MP, de Leeuw FE.	Brain. 2011 Jan;134(Pt 1):73-83. Epub 2010 Dec 14.	Brain. 2011	PubMed	citation	PMID:21156660	pubmed	21156660	create date:2010/12/16 | first author:de Laat KF
Positron emission tomography imaging and clinical progression in relation to molecular pathology in the first Pittsburgh Compound B positron emission tomography patient with Alzheimer's disease.	/pubmed/21149866	Kadir A, Marutle A, Gonzalez D, Schöll M, Almkvist O, Mousavi M, Mustafiz T, Darreh-Shori T, Nennesmo I, Nordberg A.	Brain. 2011 Jan;134(Pt 1):301-17. Epub 2010 Dec 13.	Brain. 2011	PubMed	citation	PMID:21149866	pubmed	21149866	create date:2010/12/15 | first author:Kadir A
The pedunculopontine nucleus area: critical evaluation of interspecies differences relevant for its use as a target for deep brain stimulation.	/pubmed/21147837	Alam M, Schwabe K, Krauss JK.	Brain. 2011 Jan;134(Pt 1):11-23. Epub 2010 Dec 8. Review.	Brain. 2011	PubMed	citation	PMID:21147837	pubmed	21147837	create date:2010/12/15 | first author:Alam M
Resting oscillatory cortico-subthalamic connectivity in patients with Parkinson's disease.	/pubmed/21147836	Litvak V, Jha A, Eusebio A, Oostenveld R, Foltynie T, Limousin P, Zrinzo L, Hariz MI, Friston K, Brown P.	Brain. 2011 Feb;134(Pt 2):359-74. Epub 2010 Dec 8.	Brain. 2011	PubMed	citation	PMID:21147836	pubmed	21147836	create date:2010/12/15 | first author:Litvak V
Interoceptive cortex in the posterior insula: comment on Garcia-Larrea et al. 2010 Brain 133, 2528.	/pubmed/21131301	Craig AD.	Brain. 2011 Apr;134(Pt 4):e166; author reply e165. Epub 2010 Dec 2. No abstract available.	Brain. 2011	PubMed	citation	PMID:21131301	pubmed	21131301	create date:2010/12/07 | first author:Craig AD
Predisposition to accelerated Alzheimer-related changes in the brains of human immunodeficiency virus negative opiate abusers.	/pubmed/21126996	Anthony IC, Norrby KE, Dingwall T, Carnie FW, Millar T, Arango JC, Robertson R, Bell JE.	Brain. 2010 Dec;133(Pt 12):3685-98.	Brain. 2010	PubMed	citation	PMID:21126996	pubmed	21126996	create date:2010/12/04 | first author:Anthony IC
Anosognosia for hemiplegia: a clinical-anatomical prospective study.	/pubmed/21126995	Vocat R, Staub F, Stroppini T, Vuilleumier P.	Brain. 2010 Dec;133(Pt 12):3578-97.	Brain. 2010	PubMed	citation	PMID:21126995	pubmed	21126995	create date:2010/12/04 | first author:Vocat R
The dynamic regulation of cortical excitability is altered in episodic ataxia type 2.	/pubmed/21126994	Helmich RC, Siebner HR, Giffin N, Bestmann S, Rothwell JC, Bloem BR.	Brain. 2010 Dec;133(Pt 12):3519-29.	Brain. 2010	PubMed	citation	PMID:21126994	pubmed	21126994	create date:2010/12/04 | first author:Helmich RC
Violence in sleep.	/pubmed/21126993	Siclari F, Khatami R, Urbaniok F, Nobili L, Mahowald MW, Schenck CH, Cramer Bornemann MA, Bassetti CL.	Brain. 2010 Dec;133(Pt 12):3494-509. Review.	Brain. 2010	PubMed	citation	PMID:21126993	pubmed	21126993	create date:2010/12/04 | first author:Siclari F
Another locus, a new method.	/pubmed/21126992	Singleton AB, Gibbs JR.	Brain. 2010 Dec;133(Pt 12):3492-3. No abstract available.	Brain. 2010	PubMed	citation	PMID:21126992	pubmed	21126992	create date:2010/12/04 | first author:Singleton AB
Brain. Editorial.	/pubmed/21126991	Compston A.	Brain. 2010 Dec;133(Pt 12):3487-8. No abstract available.	Brain. 2010	PubMed	citation	PMID:21126991	pubmed	21126991	create date:2010/12/04 | first author:Compston A
Gait-related cerebral alterations in patients with Parkinson's disease with freezing of gait.	/pubmed/21126990	Snijders AH, Leunissen I, Bakker M, Overeem S, Helmich RC, Bloem BR, Toni I.	Brain. 2011 Jan;134(Pt 1):59-72. Epub 2010 Dec 1.	Brain. 2011	PubMed	citation	PMID:21126990	pubmed	21126990	create date:2010/12/04 | first author:Snijders AH
Neuroanatomical characteristics of the human pre-Bötzinger complex and its involvement in neurodegenerative brainstem diseases.	/pubmed/21115469	Schwarzacher SW, Rüb U, Deller T.	Brain. 2011 Jan;134(Pt 1):24-35. Epub 2010 Nov 28.	Brain. 2011	PubMed	citation	PMID:21115469	pubmed	21115469	create date:2010/12/01 | first author:Schwarzacher SW
Myeloid differentiation factor 88-deficient bone marrow cells improve Alzheimer's disease-related symptoms and pathology.	/pubmed/21115468	Hao W, Liu Y, Liu S, Walter S, Grimm MO, Kiliaan AJ, Penke B, Hartmann T, Rübe CE, Menger MD, Fassbender K.	Brain. 2011 Jan;134(Pt 1):278-92. Epub 2010 Nov 28.	Brain. 2011	PubMed	citation	PMID:21115468	pubmed	21115468	create date:2010/12/01 | first author:Hao W
A mutation in the RNF170 gene causes autosomal dominant sensory ataxia.	/pubmed/21115467	Valdmanis PN, Dupré N, Lachance M, Stochmanski SJ, Belzil VV, Dion PA, Thiffault I, Brais B, Weston L, Saint-Amant L, Samuels ME, Rouleau GA.	Brain. 2011 Feb;134(Pt 2):602-7. Epub 2010 Nov 28.	Brain. 2011	PubMed	citation	PMID:21115467	pubmed	21115467	create date:2010/12/01 | first author:Valdmanis PN
Decorin, erythroblastic leukaemia viral oncogene homologue B4 and signal transducer and activator of transcription 3 regulation of semaphorin 3A in central nervous system scar tissue.	/pubmed/21115466	Minor KH, Bournat JC, Toscano N, Giger RJ, Davies SJ.	Brain. 2011 Apr;134(Pt 4):1140-55. Epub 2010 Nov 28.	Brain. 2011	PubMed	citation	PMID:21115466	pubmed	21115466	create date:2010/12/01 | first author:Minor KH
Heterozygous OPA1 mutations in Behr syndrome.	/pubmed/21112924	Marelli C, Amati-Bonneau P, Reynier P, Layet V, Layet A, Stevanin G, Brissaud E, Bonneau D, Durr A, Brice A.	Brain. 2011 Apr;134(Pt 4):e169; author reply e170. Epub 2010 Nov 26. No abstract available.	Brain. 2011	PubMed	citation	PMID:21112924	pubmed	21112924	create date:2010/11/30 | first author:Marelli C
Decreased serum ceruloplasmin levels characteristically aggravate nigral iron deposition in Parkinson's disease.	/pubmed/21109502	Jin L, Wang J, Zhao L, Jin H, Fei G, Zhang Y, Zeng M, Zhong C.	Brain. 2011 Jan;134(Pt 1):50-8. Epub 2010 Nov 24.	Brain. 2011	PubMed	citation	PMID:21109502	pubmed	21109502	create date:2010/11/27 | first author:Jin L
Impaired peri-nidal cerebrovascular reserve in seizure patients with brain arteriovenous malformations.	/pubmed/21109501	Fierstra J, Conklin J, Krings T, Slessarev M, Han JS, Fisher JA, Terbrugge K, Wallace MC, Tymianski M, Mikulis DJ.	Brain. 2011 Jan;134(Pt 1):100-9. Epub 2010 Nov 24.	Brain. 2011	PubMed	citation	PMID:21109501	pubmed	21109501	create date:2010/11/27 | first author:Fierstra J
Nerve excitability studies characterize Kv1.1 fast potassium channel dysfunction in patients with episodic ataxia type 1.	/pubmed/21106501	Tomlinson SE, Tan SV, Kullmann DM, Griggs RC, Burke D, Hanna MG, Bostock H.	Brain. 2010 Dec;133(Pt 12):3530-40. Epub 2010 Nov 23.	Brain. 2010	PubMed	citation	PMID:21106501	pubmed	21106501	create date:2010/11/26 | first author:Tomlinson SE
TGM6 identified as a novel causative gene of spinocerebellar ataxias using exome sequencing.	/pubmed/21106500	Wang JL, Yang X, Xia K, Hu ZM, Weng L, Jin X, Jiang H, Zhang P, Shen L, Guo JF, Li N, Li YR, Lei LF, Zhou J, Du J, Zhou YF, Pan Q, Wang J, Wang J, Li RQ, Tang BS.	Brain. 2010 Dec;133(Pt 12):3510-8. Epub 2010 Nov 23.	Brain. 2010	PubMed	citation	PMID:21106500	pubmed	21106500	create date:2010/11/26 | first author:Wang JL
Key role of striatal cholinergic interneurons in processes leading to arrest of motor stereotypies.	/pubmed/21097493	Aliane V, Pérez S, Bohren Y, Deniau JM, Kemel ML.	Brain. 2011 Jan;134(Pt 1):110-8. Epub 2010 Nov 19.	Brain. 2011	PubMed	citation	PMID:21097493	pubmed	21097493	create date:2010/11/26 | first author:Aliane V
Humans use internal models to construct and update a sense of verticality.	/pubmed/21097492	Barra J, Marquer A, Joassin R, Reymond C, Metge L, Chauvineau V, Pérennou D.	Brain. 2010 Dec;133(Pt 12):3552-63. Epub 2010 Nov 19.	Brain. 2010	PubMed	citation	PMID:21097492	pubmed	21097492	create date:2010/11/26 | first author:Barra J
Decreased language lateralization is characteristic of psychosis, not auditory hallucinations.	/pubmed/21097491	Diederen KM, De Weijer AD, Daalman K, Blom JD, Neggers SF, Kahn RS, Sommer IE.	Brain. 2010 Dec;133(Pt 12):3734-44. Epub 2010 Nov 19.	Brain. 2010	PubMed	citation	PMID:21097491	pubmed	21097491	create date:2010/11/26 | first author:Diederen KM
The primary visual cortex, and feedback to it, are not necessary for conscious vision.	/pubmed/21097490	Ffytche DH, Zeki S.	Brain. 2011 Jan;134(Pt 1):247-57. Epub 2010 Nov 19.	Brain. 2011	PubMed	citation	PMID:21097490	pubmed	21097490	create date:2010/11/26 | first author:Ffytche DH
Carbon-11-Pittsburgh compound B positron emission tomography imaging of amyloid deposition in presenilin 1 mutation carriers.	/pubmed/21084313	Knight WD, Okello AA, Ryan NS, Turkheimer FE, Rodríguez Martinez de Llano S, Edison P, Douglas J, Fox NC, Brooks DJ, Rossor MN.	Brain. 2011 Jan;134(Pt 1):293-300. Epub 2010 Nov 16.	Brain. 2011	PubMed	citation	PMID:21084313	pubmed	21084313	create date:2010/11/19 | first author:Knight WD
Impaired consciousness in temporal lobe seizures: role of cortical slow activity.	/pubmed/21081551	Englot DJ, Yang L, Hamid H, Danielson N, Bai X, Marfeo A, Yu L, Gordon A, Purcaro MJ, Motelow JE, Agarwal R, Ellens DJ, Golomb JD, Shamy MC, Zhang H, Carlson C, Doyle W, Devinsky O, Vives K, Spencer DD, Spencer SS, Schevon C, et al.	Brain. 2010 Dec;133(Pt 12):3764-77. Epub 2010 Nov 16.	Brain. 2010	PubMed	citation	PMID:21081551	pubmed	21081551	create date:2010/11/18 | first author:Englot DJ
SOD1 targeted to the mitochondrial intermembrane space prevents motor neuropathy in the Sod1 knockout mouse.	/pubmed/21078595	Fischer LR, Igoudjil A, Magrané J, Li Y, Hansen JM, Manfredi G, Glass JD.	Brain. 2011 Jan;134(Pt 1):196-209. Epub 2010 Nov 14.	Brain. 2011	PubMed	citation	PMID:21078595	pubmed	21078595	create date:2010/11/17 | first author:Fischer LR
Irregular RNA splicing curtails postsynaptic gephyrin in the cornu ammonis of patients with epilepsy.	/pubmed/21071388	Förstera B, Belaidi AA, Jüttner R, Bernert C, Tsokos M, Lehmann TN, Horn P, Dehnicke C, Schwarz G, Meier JC.	Brain. 2010 Dec;133(Pt 12):3778-94. Epub 2010 Nov 10.	Brain. 2010	PubMed	citation	PMID:21071388	pubmed	21071388	create date:2010/11/13 | first author:Förstera B
Multispectral brain morphometry in Tourette syndrome persisting into adulthood.	/pubmed/21071387	Draganski B, Martino D, Cavanna AE, Hutton C, Orth M, Robertson MM, Critchley HD, Frackowiak RS.	Brain. 2010 Dec;133(Pt 12):3661-75. Epub 2010 Nov 10.	Brain. 2010	PubMed	citation	PMID:21071387	pubmed	21071387	create date:2010/11/13 | first author:Draganski B
Title	URL	Description	Details	ShortDetails	Resource	Type	Identifiers	Db	EntrezUID	Properties
Sensory profile in primary restless legs syndrome and restless legs syndrome associated with small fibre neuropathy.	/pubmed/21059747	Gemignani F, Vitetta F.	Brain. 2011 Apr;134(Pt 4):e167; author reply e168. Epub 2010 Nov 8. No abstract available.	Brain. 2011	PubMed	citation	PMID:21059747	pubmed	21059747	create date:2010/11/10 | first author:Gemignani F
Involvement of the subthalamic nucleus in impulse control disorders associated with Parkinson's disease.	/pubmed/21059746	Rodriguez-Oroz MC, López-Azcárate J, Garcia-Garcia D, Alegre M, Toledo J, Valencia M, Guridi J, Artieda J, Obeso JA.	Brain. 2011 Jan;134(Pt 1):36-49. Epub 2010 Nov 8.	Brain. 2011	PubMed	citation	PMID:21059746	pubmed	21059746	create date:2010/11/10 | first author:Rodriguez-Oroz MC
Neural representation of self-concept in sighted and congenitally blind adults.	/pubmed/21051474	Ma Y, Han S.	Brain. 2011 Jan;134(Pt 1):235-46. Epub 2010 Nov 4.	Brain. 2011	PubMed	citation	PMID:21051474	pubmed	21051474	create date:2010/11/06 | first author:Ma Y
White matter abnormalities in methcathinone abusers with an extrapyramidal syndrome.	/pubmed/21036949	Stepens A, Stagg CJ, Platkajis A, Boudrias MH, Johansen-Berg H, Donaghy M.	Brain. 2010 Dec;133(Pt 12):3676-84. Epub 2010 Oct 29.	Brain. 2010	PubMed	citation	PMID:21036949	pubmed	21036949	create date:2010/11/03 | first author:Stepens A
Successful 'passive transfer' of paraneoplastic stiff person syndrome with antibodies to an intracellular antigen.	/pubmed/21030432	Vincent A.	Brain. 2010 Nov;133(11):3164-5. Review. No abstract available.	Brain. 2010	PubMed	citation	PMID:21030432	pubmed	21030432	create date:2010/10/30 | first author:Vincent A
Brain. Editorial.	/pubmed/21030431	Compston A.	Brain. 2010 Nov;133(11):3157-9. No abstract available.	Brain. 2010	PubMed	citation	PMID:21030431	pubmed	21030431	create date:2010/10/30 | first author:Compston A
Evidence of a non-progressive course of alternating hemiplegia of childhood: study of a large cohort of children and adults.	/pubmed/20974617	Panagiotakaki E, Gobbi G, Neville B, Ebinger F, Campistol J, Nevsímalová S, Laan L, Casaer P, Spiel G, Giannotta M, Fons C, Ninan M, Sange G, Schyns T, Vavassori R, Poncelin D; ENRAH Consortium, Arzimanoglou A.	Brain. 2010 Dec;133(Pt 12):3598-610. Epub 2010 Oct 24.	Brain. 2010	PubMed	citation	PMID:20974617	pubmed	20974617	create date:2010/10/27 | first author:Panagiotakaki E
What is the role of the uncinate fasciculus? Surgical removal and proper name retrieval.	/pubmed/20959310	Papagno C, Miracapillo C, Casarotti A, Romero Lauro LJ, Castellano A, Falini A, Casaceli G, Fava E, Bello L.	Brain. 2011 Feb;134(Pt 2):405-14. Epub 2010 Oct 18.	Brain. 2011	PubMed	citation	PMID:20959310	pubmed	20959310	create date:2010/10/21 | first author:Papagno C
Distinct structural changes underpin clinical phenotypes in patients with Gilles de la Tourette syndrome.	/pubmed/20959309	Worbe Y, Gerardin E, Hartmann A, Valabrégue R, Chupin M, Tremblay L, Vidailhet M, Colliot O, Lehéricy S.	Brain. 2010 Dec;133(Pt 12):3649-60. Epub 2010 Oct 19.	Brain. 2010	PubMed	citation	PMID:20959309	pubmed	20959309	create date:2010/10/21 | first author:Worbe Y
The decrease of β-synuclein in cortical brain areas defines a molecular subgroup of dementia with Lewy bodies.	/pubmed/20959308	Beyer K, Domingo-Sàbat M, Santos C, Tolosa E, Ferrer I, Ariza A.	Brain. 2010 Dec;133(Pt 12):3724-33. Epub 2010 Oct 19.	Brain. 2010	PubMed	citation	PMID:20959308	pubmed	20959308	create date:2010/10/21 | first author:Beyer K
Characteristics of fasciculations in amyotrophic lateral sclerosis and the benign fasciculation syndrome.	/pubmed/20959307	Mills KR.	Brain. 2010 Nov;133(11):3458-69. Epub 2010 Oct 19.	Brain. 2010	PubMed	citation	PMID:20959307	pubmed	20959307	create date:2010/10/21 | first author:Mills KR
OPA1 mutations impair mitochondrial function in both pure and complicated dominant optic atrophy.	/pubmed/20952381	Yu-Wai-Man P, Trenell MI, Hollingsworth KG, Griffiths PG, Chinnery PF.	Brain. 2011 Apr;134(Pt 4):e164. Epub 2010 Oct 14. No abstract available.	Brain. 2011	PubMed	citation	PMID:20952381	pubmed	20952381	create date:2010/10/19 | first author:Yu-Wai-Man P
Adaptation of motor function after spinal cord injury: novel insights into spinal shock.	/pubmed/20952380	Boland RA, Lin CS, Engel S, Kiernan MC.	Brain. 2011 Feb;134(Pt 2):495-505. Epub 2010 Oct 15.	Brain. 2011	PubMed	citation	PMID:20952380	pubmed	20952380	create date:2010/10/19 | first author:Boland RA
Clinical, neuroradiological and genetic findings in pontocerebellar hypoplasia.	/pubmed/20952379	Namavar Y, Barth PG, Kasher PR, van Ruissen F, Brockmann K, Bernert G, Writzl K, Ventura K, Cheng EY, Ferriero DM, Basel-Vanagaite L, Eggens VR, Krägeloh-Mann I, De Meirleir L, King M, Graham JM Jr, von Moers A, Knoers N, Sztriha L, Korinthenberg R; PCH Consortium, Dobyns WB, et al.	Brain. 2011 Jan;134(Pt 1):143-56. Epub 2010 Oct 15.	Brain. 2011	PubMed	citation	PMID:20952379	pubmed	20952379	create date:2010/10/19 | first author:Namavar Y
Taking both sides: do unilateral anterior temporal lobe lesions disrupt semantic memory?	/pubmed/20952378	Lambon Ralph MA, Cipolotti L, Manes F, Patterson K.	Brain. 2010 Nov;133(11):3243-55. Epub 2010 Oct 15.	Brain. 2010	PubMed	citation	PMID:20952378	pubmed	20952378	create date:2010/10/19 | first author:Lambon Ralph MA
What the left and right anterior fusiform gyri tell us about semantic memory.	/pubmed/20952377	Mion M, Patterson K, Acosta-Cabronero J, Pengas G, Izquierdo-Garcia D, Hong YT, Fryer TD, Williams GB, Hodges JR, Nestor PJ.	Brain. 2010 Nov;133(11):3256-68. Epub 2010 Oct 15.	Brain. 2010	PubMed	citation	PMID:20952377	pubmed	20952377	create date:2010/10/19 | first author:Mion M
Oestrogens ameliorate mitochondrial dysfunction in Leber's hereditary optic neuropathy.	/pubmed/20943885	Giordano C, Montopoli M, Perli E, Orlandi M, Fantin M, Ross-Cisneros FN, Caparrotta L, Martinuzzi A, Ragazzi E, Ghelli A, Sadun AA, d'Amati G, Carelli V.	Brain. 2011 Jan;134(Pt 1):220-34. Epub 2010 Oct 13.	Brain. 2011	PubMed	citation	PMID:20943885	pubmed	20943885	create date:2010/10/15 | first author:Giordano C
The role of pannexin hemichannels in the anoxic depolarization of hippocampal pyramidal cells.	/pubmed/20940167	Madry C, Haglerød C, Attwell D.	Brain. 2010 Dec;133(Pt 12):3755-63. Epub 2010 Oct 12.	Brain. 2010	PubMed	citation	PMID:20940167	pubmed	20940167	create date:2010/10/14 | first author:Madry C
Brain beta-amyloid measures and magnetic resonance imaging atrophy both predict time-to-progression from mild cognitive impairment to Alzheimer's disease.	/pubmed/20935035	Jack CR Jr, Wiste HJ, Vemuri P, Weigand SD, Senjem ML, Zeng G, Bernstein MA, Gunter JL, Pankratz VS, Aisen PS, Weiner MW, Petersen RC, Shaw LM, Trojanowski JQ, Knopman DS; Alzheimer's Disease Neuroimaging Initiative.	Brain. 2010 Nov;133(11):3336-48. Epub 2010 Oct 8.	Brain. 2010	PubMed	citation	PMID:20935035	pubmed	20935035	create date:2010/10/12 | first author:Jack CR Jr
GPR56-related bilateral frontoparietal polymicrogyria: further evidence for an overlap with the cobblestone complex.	/pubmed/20929962	Bahi-Buisson N, Poirier K, Boddaert N, Fallet-Bianco C, Specchio N, Bertini E, Caglayan O, Lascelles K, Elie C, Rambaud J, Baulac M, An I, Dias P, des Portes V, Moutard ML, Soufflet C, El Maleh M, Beldjord C, Villard L, Chelly J.	Brain. 2010 Nov;133(11):3194-209. Epub 2010 Oct 7.	Brain. 2010	PubMed	citation	PMID:20929962	pubmed	20929962	create date:2010/10/12 | first author:Bahi-Buisson N
Riboflavin-responsive oxidative phosphorylation complex I deficiency caused by defective ACAD9: new function for an old gene.	/pubmed/20929961	Gerards M, van den Bosch BJ, Danhauser K, Serre V, van Weeghel M, Wanders RJ, Nicolaes GA, Sluiter W, Schoonderwoerd K, Scholte HR, Prokisch H, Rötig A, de Coo IF, Smeets HJ.	Brain. 2011 Jan;134(Pt 1):210-9. Epub 2010 Oct 7.	Brain. 2011	PubMed	citation	PMID:20929961	pubmed	20929961	create date:2010/10/12 | first author:Gerards M
Loss of striatal type 1 cannabinoid receptors is a key pathogenic factor in Huntington's disease.	/pubmed/20929960	Blázquez C, Chiarlone A, Sagredo O, Aguado T, Pazos MR, Resel E, Palazuelos J, Julien B, Salazar M, Börner C, Benito C, Carrasco C, Diez-Zaera M, Paoletti P, Díaz-Hernández M, Ruiz C, Sendtner M, Lucas JJ, de Yébenes JG, Marsicano G, Monory K, Lutz B, et al.	Brain. 2011 Jan;134(Pt 1):119-36. Epub 2010 Oct 7.	Brain. 2011	PubMed	citation	PMID:20929960	pubmed	20929960	create date:2010/10/12 | first author:Blázquez C
Aids to the investigation of peripheral nerve injuries. Medical Research Council: Nerve Injuries Research Committee. His Majesty's Stationery Office: 1942; pp. 48 (iii) and 74 figures and 7 diagrams; with aids to the examination of the peripheral nervous system. By Michael O'Brien for the Guarantors...	/pubmed/20928945	Compston A.	Brain. 2010 Oct;133(10):2838-44. No abstract available.	Brain. 2010	PubMed	citation	PMID:20928945	pubmed	20928945	create date:2010/10/12 | first author:Compston A
Gait ataxia in essential tremor is differentially modulated by thalamic stimulation.	/pubmed/20926368	Fasano A, Herzog J, Raethjen J, Rose FE, Muthuraman M, Volkmann J, Falk D, Elble R, Deuschl G.	Brain. 2010 Dec;133(Pt 12):3635-48. Epub 2010 Oct 5.	Brain. 2010	PubMed	citation	PMID:20926368	pubmed	20926368	create date:2010/10/12 | first author:Fasano A
Age-related temporal and parietal cortical thinning in autism spectrum disorders.	/pubmed/20926367	Wallace GL, Dankner N, Kenworthy L, Giedd JN, Martin A.	Brain. 2010 Dec;133(Pt 12):3745-54. Epub 2010 Oct 5.	Brain. 2010	PubMed	citation	PMID:20926367	pubmed	20926367	create date:2010/10/12 | first author:Wallace GL
Smaller intracranial volume in prodromal Huntington's disease: evidence for abnormal neurodevelopment.	/pubmed/20923788	Nopoulos PC, Aylward EH, Ross CA, Mills JA, Langbehn DR, Johnson HJ, Magnotta VA, Pierson RK, Beglinger LJ, Nance MA, Barker RA, Paulsen JS; PREDICT-HD Investigators and Coordinators of the Huntington Study Group.	Brain. 2011 Jan;134(Pt 1):137-42. Epub 2010 Oct 4.	Brain. 2011	PubMed	citation	PMID:20923788	pubmed	20923788	create date:2010/10/07 | first author:Nopoulos PC
Therapeutic modulation of cerebral L-lysine metabolism in a mouse model for glutaric aciduria type I.	/pubmed/20923787	Sauer SW, Opp S, Hoffmann GF, Koeller DM, Okun JG, Kölker S.	Brain. 2011 Jan;134(Pt 1):157-70. Epub 2010 Oct 4.	Brain. 2011	PubMed	citation	PMID:20923787	pubmed	20923787	create date:2010/10/07 | first author:Sauer SW
Concerted changes in transcripts in the prefrontal cortex precede neuropathology in Alzheimer's disease.	/pubmed/20889584	Bossers K, Wirz KT, Meerhoff GF, Essing AH, van Dongen JW, Houba P, Kruse CG, Verhaagen J, Swaab DF.	Brain. 2010 Dec;133(Pt 12):3699-723. Epub 2010 Oct 1.	Brain. 2010	PubMed	citation	PMID:20889584	pubmed	20889584	create date:2010/10/05 | first author:Bossers K
Cognitive and behavioural deficits associated with the orbitomedial prefrontal cortex in amyotrophic lateral sclerosis.	/pubmed/20889583	Meier SL, Charleston AJ, Tippett LJ.	Brain. 2010 Nov;133(11):3444-57. Epub 2010 Oct 1.	Brain. 2010	PubMed	citation	PMID:20889583	pubmed	20889583	create date:2010/10/05 | first author:Meier SL
Fatigue in Parkinson's disease is linked to striatal and limbic serotonergic dysfunction.	/pubmed/20884645	Pavese N, Metta V, Bose SK, Chaudhuri KR, Brooks DJ.	Brain. 2010 Nov;133(11):3434-43. Epub 2010 Sep 30.	Brain. 2010	PubMed	citation	PMID:20884645	pubmed	20884645	create date:2010/10/05 | first author:Pavese N
Stiff person syndrome-associated autoantibodies to amphiphysin mediate reduced GABAergic inhibition.	/pubmed/20884644	Geis C, Weishaupt A, Hallermann S, Grünewald B, Wessig C, Wultsch T, Reif A, Byts N, Beck M, Jablonka S, Boettger MK, Üçeyler N, Fouquet W, Gerlach M, Meinck HM, Sirén AL, Sigrist SJ, Toyka KV, Heckmann M, Sommer C.	Brain. 2010 Nov;133(11):3166-80. Epub 2010 Sep 30.	Brain. 2010	PubMed	citation	PMID:20884644	pubmed	20884644	create date:2010/10/05 | first author:Geis C
Magnetization transfer ratio may be a surrogate of spongiform change in human prion diseases.	/pubmed/20881162	Siddique D, Hyare H, Wroe S, Webb T, Macfarlane R, Rudge P, Collinge J, Powell C, Brandner S, So PW, Walker S, Mead S, Yousry T, Thornton JS.	Brain. 2010 Oct;133(10):3058-68.	Brain. 2010	PubMed	citation	PMID:20881162	pubmed	20881162	create date:2010/10/01 | first author:Siddique D
Magnetic resonance imaging pattern recognition in hypomyelinating disorders.	/pubmed/20881161	Steenweg ME, Vanderver A, Blaser S, Bizzi A, de Koning TJ, Mancini GM, van Wieringen WN, Barkhof F, Wolf NI, van der Knaap MS.	Brain. 2010 Oct;133(10):2971-82.	Brain. 2010	PubMed	citation	PMID:20881161	pubmed	20881161	create date:2010/10/01 | first author:Steenweg ME
Brain. Editorial.	/pubmed/20881160	Compston A.	Brain. 2010 Oct;133(10):2835-7. No abstract available.	Brain. 2010	PubMed	citation	PMID:20881160	pubmed	20881160	create date:2010/10/01 | first author:Compston A
Reorganization of syntactic processing following left-hemisphere brain damage: does right-hemisphere activity preserve function?	/pubmed/20870779	Tyler LK, Wright P, Randall B, Marslen-Wilson WD, Stamatakis EA.	Brain. 2010 Nov;133(11):3396-408. Epub 2010 Sep 24.	Brain. 2010	PubMed	citation	PMID:20870779	pubmed	20870779	create date:2010/09/28 | first author:Tyler LK
Getting to grips with myelin injury in progressive multiple sclerosis.	/pubmed/20870778	Khan O, Tselis A, Lisak R.	Brain. 2010 Oct;133(10):2845-8. Epub 2010 Sep 24. No abstract available.	Brain. 2010	PubMed	citation	PMID:20870778	pubmed	20870778	create date:2010/09/28 | first author:Khan O
Familial mesial temporal lobe epilepsy: a benign epilepsy syndrome showing complex inheritance.	/pubmed/20864493	Crompton DE, Scheffer IE, Taylor I, Cook MJ, McKelvie PA, Vears DF, Lawrence KM, McMahon JM, Grinton BE, McIntosh AM, Berkovic SF.	Brain. 2010 Nov;133(11):3221-31. Epub 2010 Sep 23.	Brain. 2010	PubMed	citation	PMID:20864493	pubmed	20864493	create date:2010/09/25 | first author:Crompton DE
Subthalamic nucleus stimulation influences expression and suppression of impulsive behaviour in Parkinson's disease.	/pubmed/20861152	Wylie SA, Ridderinkhof KR, Elias WJ, Frysinger RC, Bashore TR, Downs KE, van Wouwe NC, van den Wildenberg WP.	Brain. 2010 Dec;133(Pt 12):3611-24. Epub 2010 Sep 22.	Brain. 2010	PubMed	citation	PMID:20861152	pubmed	20861152	create date:2010/09/24 | first author:Wylie SA
Oestrogen receptor beta ligand: a novel treatment to enhance endogenous functional remyelination.	/pubmed/20858739	Crawford DK, Mangiardi M, Song B, Patel R, Du S, Sofroniew MV, Voskuhl RR, Tiwari-Woodruff SK.	Brain. 2010 Oct;133(10):2999-3016. Epub 2010 Sep 21.	Brain. 2010	PubMed	citation	PMID:20858739	pubmed	20858739	create date:2010/09/23 | first author:Crawford DK
Mapping Go-No-Go performance within the subthalamic nucleus region.	/pubmed/20855421	Hershey T, Campbell MC, Videen TO, Lugar HM, Weaver PM, Hartlein J, Karimi M, Tabbal SD, Perlmutter JS.	Brain. 2010 Dec;133(Pt 12):3625-34. Epub 2010 Sep 20.	Brain. 2010	PubMed	citation	PMID:20855421	pubmed	20855421	create date:2010/09/22 | first author:Hershey T
The greater black krait (Bungarus niger), a newly recognized cause of neuro-myotoxic snake bite envenoming in Bangladesh.	/pubmed/20855420	Faiz A, Ghose A, Ahsan F, Rahman R, Amin R, Hassan MU, Chowdhury AW, Kuch U, Rocha T, Harris JB, Theakston RD, Warrell DA.	Brain. 2010 Nov;133(11):3181-93. Epub 2010 Sep 20.	Brain. 2010	PubMed	citation	PMID:20855420	pubmed	20855420	create date:2010/09/22 | first author:Faiz A
Conduction block in acute motor axonal neuropathy.	/pubmed/20855419	Kokubun N, Nishibayashi M, Uncini A, Odaka M, Hirata K, Yuki N.	Brain. 2010 Oct;133(10):2897-908. Epub 2010 Sep 20.	Brain. 2010	PubMed	citation	PMID:20855419	pubmed	20855419	create date:2010/09/22 | first author:Kokubun N
Prospective 10-year surveillance of human prion diseases in Japan.	/pubmed/20855418	Nozaki I, Hamaguchi T, Sanjo N, Noguchi-Shinohara M, Sakai K, Nakamura Y, Sato T, Kitamoto T, Mizusawa H, Moriwaka F, Shiga Y, Kuroiwa Y, Nishizawa M, Kuzuhara S, Inuzuka T, Takeda M, Kuroda S, Abe K, Murai H, Murayama S, Tateishi J, Takumi I, et al.	Brain. 2010 Oct;133(10):3043-57. Epub 2010 Sep 20.	Brain. 2010	PubMed	citation	PMID:20855418	pubmed	20855418	create date:2010/09/22 | first author:Nozaki I
Expanding the concept of inflammatory neuropathies.	/pubmed/20855417	Koike H, Sobue G.	Brain. 2010 Oct;133(10):2848-51. Epub 2010 Sep 20. No abstract available.	Brain. 2010	PubMed	citation	PMID:20855417	pubmed	20855417	create date:2010/09/22 | first author:Koike H
Demyelination versus remyelination in progressive multiple sclerosis.	/pubmed/20855416	Bramow S, Frischer JM, Lassmann H, Koch-Henriksen N, Lucchinetti CF, Sørensen PS, Laursen H.	Brain. 2010 Oct;133(10):2983-98. Epub 2010 Sep 20.	Brain. 2010	PubMed	citation	PMID:20855416	pubmed	20855416	create date:2010/09/22 | first author:Bramow S
What are the causes of pre-existing dementia in patients with intracerebral haemorrhages?	/pubmed/20852266	Cordonnier C, Leys D, Dumont F, Deramecourt V, Bordet R, Pasquier F, Hénon H.	Brain. 2010 Nov;133(11):3281-9. Epub 2010 Sep 17.	Brain. 2010	PubMed	citation	PMID:20852266	pubmed	20852266	create date:2010/09/21 | first author:Cordonnier C
Clinical, functional and structural determinants of central pain in syringomyelia.	/pubmed/20852265	Hatem SM, Attal N, Ducreux D, Gautron M, Parker F, Plaghki L, Bouhassira D.	Brain. 2010 Nov;133(11):3409-22. Epub 2010 Sep 17.	Brain. 2010	PubMed	citation	PMID:20852265	pubmed	20852265	create date:2010/09/21 | first author:Hatem SM
A novel cerebello-ocular syndrome with abnormal glycosylation due to abnormalities in dolichol metabolism.	/pubmed/20852264	Morava E, Wevers RA, Cantagrel V, Hoefsloot LH, Al-Gazali L, Schoots J, van Rooij A, Huijben K, van Ravenswaaij-Arts CM, Jongmans MC, Sykut-Cegielska J, Hoffmann GF, Bluemel P, Adamowicz M, van Reeuwijk J, Ng BG, Bergman JE, van Bokhoven H, Körner C, Babovic-Vuksanovic D, Willemsen MA, Gleeson JG, et al.	Brain. 2010 Nov;133(11):3210-20. Epub 2010 Sep 17.	Brain. 2010	PubMed	citation	PMID:20852264	pubmed	20852264	create date:2010/09/21 | first author:Morava E
A genetic mouse model of adult-onset, pervasive central nervous system demyelination with robust remyelination.	/pubmed/20851998	Traka M, Arasi K, Avila RL, Podojil JR, Christakos A, Miller SD, Soliven B, Popko B.	Brain. 2010 Oct;133(10):3017-29. Epub 2010 Sep 17.	Brain. 2010	PubMed	citation	PMID:20851998	pubmed	20851998	create date:2010/09/21 | first author:Traka M
Post-surgical inflammatory neuropathy.	/pubmed/20846945	Staff NP, Engelstad J, Klein CJ, Amrami KK, Spinner RJ, Dyck PJ, Warner MA, Warner ME, Dyck PJ.	Brain. 2010 Oct;133(10):2866-80. Epub 2010 Sep 15.	Brain. 2010	PubMed	citation	PMID:20846945	pubmed	20846945	create date:2010/09/18 | first author:Staff NP
Title	URL	Description	Details	ShortDetails	Resource	Type	Identifiers	Db	EntrezUID	Properties
Neurological manifestations of chronic graft-versus-host disease after allogeneic haematopoietic stem cell transplantation: report from the Consensus Conference on Clinical Practice in chronic graft-versus-host disease.	/pubmed/20846944	Grauer O, Wolff D, Bertz H, Greinix H, Kühl JS, Lawitschka A, Lee SJ, Pavletic SZ, Holler E, Kleiter I.	Brain. 2010 Oct;133(10):2852-65. Epub 2010 Sep 15. Review.	Brain. 2010	PubMed	citation	PMID:20846944	pubmed	20846944	create date:2010/09/18 | first author:Grauer O
Genetic and environmental influences on focal brain density in bipolar disorder.	/pubmed/20837502	van der Schot AC, Vonk R, Brouwer RM, van Baal GC, Brans RG, van Haren NE, Schnack HG, Boomsma DI, Nolen WA, Hulshoff Pol HE, Kahn RS.	Brain. 2010 Oct;133(10):3080-92. Epub 2010 Sep 12.	Brain. 2010	PubMed	citation	PMID:20837502	pubmed	20837502	create date:2010/09/15 | first author:van der Schot AC
Deviations of the visual upright in three dimensions in disorders of the brainstem: a clinical exploration.	/pubmed/20837501	Frisén L.	Brain. 2010 Dec;133(Pt 12):3541-51. Epub 2010 Sep 13.	Brain. 2010	PubMed	citation	PMID:20837501	pubmed	20837501	create date:2010/09/15 | first author:Frisén L
Phospholipase C beta 1 deficiency is associated with early-onset epileptic encephalopathy.	/pubmed/20833646	Kurian MA, Meyer E, Vassallo G, Morgan NV, Prakash N, Pasha S, Hai NA, Shuib S, Rahman F, Wassmer E, Cross JH, O'Callaghan FJ, Osborne JP, Scheffer IE, Gissen P, Maher ER.	Brain. 2010 Oct;133(10):2964-70. Epub 2010 Sep 9.	Brain. 2010	PubMed	citation	PMID:20833646	pubmed	20833646	create date:2010/09/14 | first author:Kurian MA
Strumpellin is a novel valosin-containing protein binding partner linking hereditary spastic paraplegia to protein aggregation diseases.	/pubmed/20833645	Clemen CS, Tangavelou K, Strucksberg KH, Just S, Gaertner L, Regus-Leidig H, Stumpf M, Reimann J, Coras R, Morgan RO, Fernandez MP, Hofmann A, Müller S, Schoser B, Hanisch FG, Rottbauer W, Blümcke I, von Hörsten S, Eichinger L, Schröder R.	Brain. 2010 Oct;133(10):2920-41. Epub 2010 Sep 9.	Brain. 2010	PubMed	citation	PMID:20833645	pubmed	20833645	create date:2010/09/14 | first author:Clemen CS
SH3TC2, a protein mutant in Charcot-Marie-Tooth neuropathy, links peripheral nerve myelination to endosomal recycling.	/pubmed/20826437	Stendel C, Roos A, Kleine H, Arnaud E, Ozçelik M, Sidiropoulos PN, Zenker J, Schüpfer F, Lehmann U, Sobota RM, Litchfield DW, Lüscher B, Chrast R, Suter U, Senderek J.	Brain. 2010 Aug;133(Pt 8):2462-74.	Brain. 2010	PubMed	citation	PMID:20826437	pubmed	20826437	create date:2010/09/10 | first author:Stendel C
A mouse model for eukaryotic translation initiation factor 2B-leucodystrophy reveals abnormal development of brain white matter.	/pubmed/20826436	Geva M, Cabilly Y, Assaf Y, Mindroul N, Marom L, Raini G, Pinchasi D, Elroy-Stein O.	Brain. 2010 Aug;133(Pt 8):2448-61.	Brain. 2010	PubMed	citation	PMID:20826436	pubmed	20826436	create date:2010/09/10 | first author:Geva M
Rundataxin, a novel protein with RUN and diacylglycerol binding domains, is mutant in a new recessive ataxia.	/pubmed/20826435	Assoum M, Salih MA, Drouot N, H'Mida-Ben Brahim D, Lagier-Tourenne C, AlDrees A, Elmalik SA, Ahmed TS, Seidahmed MZ, Kabiraj MM, Koenig M.	Brain. 2010 Aug;133(Pt 8):2439-47.	Brain. 2010	PubMed	citation	PMID:20826435	pubmed	20826435	create date:2010/09/10 | first author:Assoum M
Magnetic resonance imaging lesion pattern in Guadeloupean parkinsonism is distinct from progressive supranuclear palsy.	/pubmed/20826434	Lehéricy S, Hartmann A, Lannuzel A, Galanaud D, Delmaire C, Bienaimée MJ, Jodoin N, Roze E, Gaymard B, Vidailhet M.	Brain. 2010 Aug;133(Pt 8):2410-25.	Brain. 2010	PubMed	citation	PMID:20826434	pubmed	20826434	create date:2010/09/10 | first author:Lehéricy S
Reorganization of functional connectivity as a correlate of cognitive recovery in acquired brain injury.	/pubmed/20826433	Castellanos NP, Paúl N, Ordóñez VE, Demuynck O, Bajo R, Campo P, Bilbao A, Ortiz T, del-Pozo F, Maestú F.	Brain. 2010 Aug;133(Pt 8):2365-81.	Brain. 2010	PubMed	citation	PMID:20826433	pubmed	20826433	create date:2010/09/10 | first author:Castellanos NP
The structural plasticity of white matter networks following anterior temporal lobe resection.	/pubmed/20826432	Yogarajah M, Focke NK, Bonelli SB, Thompson P, Vollmar C, McEvoy AW, Alexander DC, Symms MR, Koepp MJ, Duncan JS.	Brain. 2010 Aug;133(Pt 8):2348-64.	Brain. 2010	PubMed	citation	PMID:20826432	pubmed	20826432	create date:2010/09/10 | first author:Yogarajah M
Global gene expression profiling of somatic motor neuron populations with different vulnerability identify molecules and pathways of degeneration and protection.	/pubmed/20826431	Hedlund E, Karlsson M, Osborn T, Ludwig W, Isacson O.	Brain. 2010 Aug;133(Pt 8):2313-30.	Brain. 2010	PubMed	citation	PMID:20826431	pubmed	20826431	create date:2010/09/10 | first author:Hedlund E
Functional role of brain-derived neurotrophic factor in neuroprotective autoimmunity: therapeutic implications in a model of multiple sclerosis.	/pubmed/20826430	Linker RA, Lee DH, Demir S, Wiese S, Kruse N, Siglienti I, Gerhardt E, Neumann H, Sendtner M, Lühder F, Gold R.	Brain. 2010 Aug;133(Pt 8):2248-63.	Brain. 2010	PubMed	citation	PMID:20826430	pubmed	20826430	create date:2010/09/10 | first author:Linker RA
Education, the brain and dementia: neuroprotection or compensation?	/pubmed/20826429	EClipSE Collaborative Members, Brayne C, Ince PG, Keage HA, McKeith IG, Matthews FE, Polvikoski T, Sulkava R.	Brain. 2010 Aug;133(Pt 8):2210-6.	Brain. 2010	PubMed	citation	PMID:20826429	pubmed	20826429	create date:2010/09/10 | first author:EClipSE Collaborative Members
Early and late talkers: school-age language, literacy and neurolinguistic differences.	/pubmed/20826428	Preston JL, Frost SJ, Mencl WE, Fulbright RK, Landi N, Grigorenko E, Jacobsen L, Pugh KR.	Brain. 2010 Aug;133(Pt 8):2185-95.	Brain. 2010	PubMed	citation	PMID:20826428	pubmed	20826428	create date:2010/09/10 | first author:Preston JL
Beneficial brain autoimmunity?	/pubmed/20826427	Wekerle H, Hohlfeld R.	Brain. 2010 Aug;133(Pt 8):2182-4. No abstract available.	Brain. 2010	PubMed	citation	PMID:20826427	pubmed	20826427	create date:2010/09/10 | first author:Wekerle H
Brain. Editorial.	/pubmed/20826426	Compston A.	Brain. 2010 Aug;133(Pt 8):2173-5. No abstract available.	Brain. 2010	PubMed	citation	PMID:20826426	pubmed	20826426	create date:2010/09/10 | first author:Compston A
Relationship of dementia screening tests with biomarkers of Alzheimer's disease.	/pubmed/20823087	Galvin JE, Fagan AM, Holtzman DM, Mintun MA, Morris JC.	Brain. 2010 Nov;133(11):3290-300. Epub 2010 Sep 7.	Brain. 2010	PubMed	citation	PMID:20823087	pubmed	20823087	create date:2010/09/09 | first author:Galvin JE
Agent strain variation in human prion disease: insights from a molecular and pathological review of the National Institutes of Health series of experimentally transmitted disease.	/pubmed/20823086	Parchi P, Cescatti M, Notari S, Schulz-Schaeffer WJ, Capellari S, Giese A, Zou WQ, Kretzschmar H, Ghetti B, Brown P.	Brain. 2010 Oct;133(10):3030-42. Epub 2010 Sep 7.	Brain. 2010	PubMed	citation	PMID:20823086	pubmed	20823086	create date:2010/09/09 | first author:Parchi P
Brain activation during cognitive planning in twins discordant or concordant for obsessive-compulsive symptoms.	/pubmed/20823085	den Braber A, van 't Ent D, Cath DC, Wagner J, Boomsma DI, de Geus EJ.	Brain. 2010 Oct;133(10):3123-40. Epub 2010 Sep 7.	Brain. 2010	PubMed	citation	PMID:20823085	pubmed	20823085	create date:2010/09/09 | first author:den Braber A
Implicit awareness in anosognosia for hemiplegia: unconscious interference without conscious re-representation.	/pubmed/20823084	Fotopoulou A, Pernigo S, Maeda R, Rudd A, Kopelman MA.	Brain. 2010 Dec;133(Pt 12):3564-77. Epub 2010 Sep 7.	Brain. 2010	PubMed	citation	PMID:20823084	pubmed	20823084	create date:2010/09/09 | first author:Fotopoulou A
The hippocampus and the sense of smell. A review, by Alf Brodal. Brain 1947: 70; 179-222.	/pubmed/20821844	Compston A.	Brain. 2010 Sep;133(9):2509-13. No abstract available.	Brain. 2010	PubMed	citation	PMID:20821844	pubmed	20821844	create date:2010/09/09 | first author:Compston A
The p.M292T NDUFS2 mutation causes complex I-deficient Leigh syndrome in multiple families.	/pubmed/20819849	Tuppen HA, Hogan VE, He L, Blakely EL, Worgan L, Al-Dosary M, Saretzki G, Alston CL, Morris AA, Clarke M, Jones S, Devlin AM, Mansour S, Chrzanowska-Lightowlers ZM, Thorburn DR, McFarland R, Taylor RW.	Brain. 2010 Oct;133(10):2952-63. Epub 2010 Sep 6.	Brain. 2010	PubMed	citation	PMID:20819849	pubmed	20819849	create date:2010/09/08 | first author:Tuppen HA
Neuropathology of epilepsy and psychosis: the contributions of J.A.N. Corsellis.	/pubmed/20817923	Kasper BS, Taylor DC, Janz D, Kasper EM, Maier M, Williams MR, Crow TJ.	Brain. 2010 Dec;133(Pt 12):3795-805. Epub 2010 Sep 3.	Brain. 2010	PubMed	citation	PMID:20817923	pubmed	20817923	create date:2010/09/08 | first author:Kasper BS
Opa1 deficiency in a mouse model of dominant optic atrophy leads to retinal ganglion cell dendropathy.	/pubmed/20817698	Williams PA, Morgan JE, Votruba M.	Brain. 2010 Oct;133(10):2942-51. Epub 2010 Sep 3.	Brain. 2010	PubMed	citation	PMID:20817698	pubmed	20817698	create date:2010/09/08 | first author:Williams PA
Blocking ADAM10 synaptic trafficking generates a model of sporadic Alzheimer's disease.	/pubmed/20805102	Epis R, Marcello E, Gardoni F, Vastagh C, Malinverno M, Balducci C, Colombo A, Borroni B, Vara H, Dell'Agli M, Cattabeni F, Giustetto M, Borsello T, Forloni G, Padovani A, Di Luca M.	Brain. 2010 Nov;133(11):3323-35. Epub 2010 Aug 30.	Brain. 2010	PubMed	citation	PMID:20805102	pubmed	20805102	create date:2010/09/02 | first author:Epis R
Critical brain regions for action recognition: lesion symptom mapping in left hemisphere stroke.	/pubmed/20805101	Kalénine S, Buxbaum LJ, Coslett HB.	Brain. 2010 Nov;133(11):3269-80. Epub 2010 Aug 30.	Brain. 2010	PubMed	citation	PMID:20805101	pubmed	20805101	create date:2010/09/02 | first author:Kalénine S
Predicting a window of therapeutic opportunity in multiple sclerosis.	/pubmed/20805100	Ebers G, Daumer M, Scalfari A.	Brain. 2010 Dec;133(Pt 12):e162; author reply e163. Epub 2010 Aug 30. No abstract available.	Brain. 2010	PubMed	citation	PMID:20805100	pubmed	20805100	create date:2010/09/02 | first author:Ebers G
Cognition and olfaction in Parkinson's disease.	/pubmed/20805099	Postuma R, Gagnon JF.	Brain. 2010 Dec;133(Pt 12):e160; author reply e161. Epub 2010 Aug 30. No abstract available.	Brain. 2010	PubMed	citation	PMID:20805099	pubmed	20805099	create date:2010/09/02 | first author:Postuma R
Motor and cognitive outcome in patients with Parkinson's disease 8 years after subthalamic implants.	/pubmed/20802207	Fasano A, Romito LM, Daniele A, Piano C, Zinno M, Bentivoglio AR, Albanese A.	Brain. 2010 Sep;133(9):2664-76.	Brain. 2010	PubMed	citation	PMID:20802207	pubmed	20802207	create date:2010/08/31 | first author:Fasano A
Subthalamic nucleus stimulation and somatosensory temporal discrimination in Parkinson's disease.	/pubmed/20802206	Conte A, Modugno N, Lena F, Dispenza S, Gandolfi B, Iezzi E, Fabbrini G, Berardelli A.	Brain. 2010 Sep;133(9):2656-63.	Brain. 2010	PubMed	citation	PMID:20802206	pubmed	20802206	create date:2010/08/31 | first author:Conte A
Prosody meets syntax: the role of the corpus callosum.	/pubmed/20802205	Sammler D, Kotz SA, Eckstein K, Ott DV, Friederici AD.	Brain. 2010 Sep;133(9):2643-55.	Brain. 2010	PubMed	citation	PMID:20802205	pubmed	20802205	create date:2010/08/31 | first author:Sammler D
Genetic variation influences glutamate concentrations in brains of patients with multiple sclerosis.	/pubmed/20802204	Baranzini SE, Srinivasan R, Khankhanian P, Okuda DT, Nelson SJ, Matthews PM, Hauser SL, Oksenberg JR, Pelletier D.	Brain. 2010 Sep;133(9):2603-11.	Brain. 2010	PubMed	citation	PMID:20802204	pubmed	20802204	create date:2010/08/31 | first author:Baranzini SE
Systemic blockade of P2X3 and P2X2/3 receptors attenuates bone cancer pain behaviour in rats.	/pubmed/20802203	Kaan TK, Yip PK, Patel S, Davies M, Marchand F, Cockayne DA, Nunn PA, Dickenson AH, Ford AP, Zhong Y, Malcangio M, McMahon SB.	Brain. 2010 Sep;133(9):2549-64.	Brain. 2010	PubMed	citation	PMID:20802203	pubmed	20802203	create date:2010/08/31 | first author:Kaan TK
Modulation of nocioceptive transmission with calcitonin gene-related peptide receptor antagonists in the thalamus.	/pubmed/20802202	Summ O, Charbit AR, Andreou AP, Goadsby PJ.	Brain. 2010 Sep;133(9):2540-8.	Brain. 2010	PubMed	citation	PMID:20802202	pubmed	20802202	create date:2010/08/31 | first author:Summ O
Polymorphisms in ion channel genes: emerging roles in pain.	/pubmed/20802201	Waxman SG.	Brain. 2010 Sep;133(9):2515-8. No abstract available.	Brain. 2010	PubMed	citation	PMID:20802201	pubmed	20802201	create date:2010/08/31 | first author:Waxman SG
Spatiotemporal aspects of slow-waves and seizures in humans.	/pubmed/20802200	Destexhe A.	Brain. 2010 Sep;133(9):2514-5. No abstract available.	Brain. 2010	PubMed	citation	PMID:20802200	pubmed	20802200	create date:2010/08/31 | first author:Destexhe A
Brain. Editorial.	/pubmed/20802199	Compston A.	Brain. 2010 Sep;133(9):2507-8. No abstract available.	Brain. 2010	PubMed	citation	PMID:20802199	pubmed	20802199	create date:2010/08/31 | first author:Compston A
Larger temporal volume in elderly with high versus low beta-amyloid deposition.	/pubmed/20739349	Chételat G, Villemagne VL, Pike KE, Baron JC, Bourgeat P, Jones G, Faux NG, Ellis KA, Salvado O, Szoeke C, Martins RN, Ames D, Masters CL, Rowe CC; Australian Imaging Biomarkers and Lifestyle Study of Ageing (AIBL) Research Group.	Brain. 2010 Nov;133(11):3349-58. Epub 2010 Aug 25.	Brain. 2010	PubMed	citation	PMID:20739349	pubmed	20739349	create date:2010/08/27 | first author:Chételat G
Detection of Epstein-Barr virus and B-cell follicles in the multiple sclerosis brain: what you find depends on how and where you look.	/pubmed/20739348	Aloisi F, Serafini B, Magliozzi R, Howell OW, Reynolds R.	Brain. 2010 Dec;133(Pt 12):e157. Epub 2010 Aug 25. No abstract available.	Brain. 2010	PubMed	citation	PMID:20739348	pubmed	20739348	create date:2010/08/27 | first author:Aloisi F
Short echo time proton magnetic resonance spectroscopy in Alzheimer's disease: a longitudinal multiple time point study.	/pubmed/20739347	Schott JM, Frost C, MacManus DG, Ibrahim F, Waldman AD, Fox NC.	Brain. 2010 Nov;133(11):3315-22. Epub 2010 Aug 25.	Brain. 2010	PubMed	citation	PMID:20739347	pubmed	20739347	create date:2010/08/27 | first author:Schott JM
Magnetic resonance imaging markers of Parkinson's disease nigrostriatal signature.	/pubmed/20736190	Péran P, Cherubini A, Assogna F, Piras F, Quattrocchi C, Peppe A, Celsis P, Rascol O, Démonet JF, Stefani A, Pierantozzi M, Pontieri FE, Caltagirone C, Spalletta G, Sabatini U.	Brain. 2010 Nov;133(11):3423-33. Epub 2010 Aug 23.	Brain. 2010	PubMed	citation	PMID:20736190	pubmed	20736190	create date:2010/08/26 | first author:Péran P
Assessment of metabolic brain damage and recovery following mild traumatic brain injury: a multicentre, proton magnetic resonance spectroscopic study in concussed patients.	/pubmed/20736189	Vagnozzi R, Signoretti S, Cristofori L, Alessandrini F, Floris R, Isgrò E, Ria A, Marziale S, Zoccatelli G, Tavazzi B, Del Bolgia F, Sorge R, Broglio SP, McIntosh TK, Lazzarino G.	Brain. 2010 Nov;133(11):3232-42. Epub 2010 Aug 23.	Brain. 2010	PubMed	citation	PMID:20736189	pubmed	20736189	create date:2010/08/26 | first author:Vagnozzi R
Clinicopathological features of acute autonomic and sensory neuropathy.	/pubmed/20736188	Koike H, Atsuta N, Adachi H, Iijima M, Katsuno M, Yasuda T, Fukada Y, Yasui K, Nakashima K, Horiuchi M, Shiomi K, Fukui K, Takashima S, Morita Y, Kuniyoshi K, Hasegawa Y, Toribe Y, Kajiura M, Takeshita S, Mukai E, Sobue G.	Brain. 2010 Oct;133(10):2881-96. Epub 2010 Aug 23.	Brain. 2010	PubMed	citation	PMID:20736188	pubmed	20736188	create date:2010/08/26 | first author:Koike H
Corticomotoneuronal function and hyperexcitability in acquired neuromyotonia.	/pubmed/20736187	Vucic S, Cheah BC, Yiannikas C, Vincent A, Kiernan MC.	Brain. 2010 Sep;133(9):2727-33. Epub 2010 Aug 23.	Brain. 2010	PubMed	citation	PMID:20736187	pubmed	20736187	create date:2010/08/26 | first author:Vucic S
Multiple chronic pain states are associated with a common amino acid-changing allele in KCNS1.	/pubmed/20724292	Costigan M, Belfer I, Griffin RS, Dai F, Barrett LB, Coppola G, Wu T, Kiselycznyk C, Poddar M, Lu Y, Diatchenko L, Smith S, Cobos EJ, Zaykin D, Allchorne A, Gershon E, Livneh J, Shen PH, Nikolajsen L, Karppinen J, Männikkö M, Kelempisioti A, et al.	Brain. 2010 Sep;133(9):2519-27. Epub 2010 Aug 18. Erratum in: Brain. 2011 Jul;134(7):2186. Gershon, Edith [added]; Livneh, Jessica [added].	Brain. 2010	PubMed	citation	PMID:20724292	pubmed	20724292	create date:2010/08/21 | first author:Costigan M
Operculo-insular pain (parasylvian pain): a distinct central pain syndrome.	/pubmed/20724291	Garcia-Larrea L, Perchet C, Creac'h C, Convers P, Peyron R, Laurent B, Mauguière F, Magnin M.	Brain. 2010 Sep;133(9):2528-39. Epub 2010 Aug 18.	Brain. 2010	PubMed	citation	PMID:20724291	pubmed	20724291	create date:2010/08/21 | first author:Garcia-Larrea L
Disruption of odour quality coding in piriform cortex mediates olfactory deficits in Alzheimer's disease.	/pubmed/20724290	Li W, Howard JD, Gottfried JA.	Brain. 2010 Sep;133(9):2714-26. Epub 2010 Aug 19.	Brain. 2010	PubMed	citation	PMID:20724290	pubmed	20724290	create date:2010/08/21 | first author:Li W
Low proliferation and differentiation capacities of adult hippocampal stem cells correlate with memory dysfunction in humans.	/pubmed/20719879	Coras R, Siebzehnrubl FA, Pauli E, Huttner HB, Njunting M, Kobow K, Villmann C, Hahnen E, Neuhuber W, Weigel D, Buchfelder M, Stefan H, Beck H, Steindler DA, Blümcke I.	Brain. 2010 Nov;133(11):3359-72. Epub 2010 Aug 18.	Brain. 2010	PubMed	citation	PMID:20719879	pubmed	20719879	create date:2010/08/20 | first author:Coras R
The 'Ajuda Paralyses': history of a neuropsychiatric debate in mid-19th-century Portugal.	/pubmed/20719878	Fontoura P.	Brain. 2010 Oct;133(10):3141-52. Epub 2010 Aug 18.	Brain. 2010	PubMed	citation	PMID:20719878	pubmed	20719878	create date:2010/08/20 | first author:Fontoura P
Title	URL	Description	Details	ShortDetails	Resource	Type	Identifiers	Db	EntrezUID	Properties
Dendritic cell nuclear protein-1, a novel depression-related protein, upregulates corticotropin-releasing hormone expression.	/pubmed/20693543	Zhou T, Wang S, Ren H, Qi XR, Luchetti S, Kamphuis W, Zhou JN, Wang G, Swaab DF.	Brain. 2010 Oct;133(10):3069-79. Epub 2010 Aug 7.	Brain. 2010	PubMed	citation	PMID:20693543	pubmed	20693543	create date:2010/08/10 | first author:Zhou T
Peripheral neuropathy in adult type 1 Gaucher disease: a 2-year prospective observational study.	/pubmed/20693542	Biegstraaten M, Mengel E, Maródi L, Petakov M, Niederau C, Giraldo P, Hughes D, Mrsic M, Mehta A, Hollak CE, van Schaik IN.	Brain. 2010 Oct;133(10):2909-19. Epub 2010 Aug 7.	Brain. 2010	PubMed	citation	PMID:20693542	pubmed	20693542	create date:2010/08/10 | first author:Biegstraaten M
Very early-onset frontotemporal dementia with no family history predicts underlying fused in sarcoma pathology.	/pubmed/20693541	Loy CT, McCusker E, Kril JJ, Kwok JB, Brooks WS, McCann H, Isaacs AM, Halliday GM.	Brain. 2010 Dec;133(Pt 12):e158; author reply e159. Epub 2010 Aug 7. No abstract available.	Brain. 2010	PubMed	citation	PMID:20693541	pubmed	20693541	create date:2010/08/10 | first author:Loy CT
Visual working memory deficits in patients with Parkinson's disease are due to both reduced storage capacity and impaired ability to filter out irrelevant information.	/pubmed/20688815	Lee EY, Cowan N, Vogel EK, Rolan T, Valle-Inclán F, Hackley SA.	Brain. 2010 Sep;133(9):2677-89. Epub 2010 Aug 5.	Brain. 2010	PubMed	citation	PMID:20688815	pubmed	20688815	create date:2010/08/07 | first author:Lee EY
Sequential relationships between grey matter and white matter atrophy and brain metabolic abnormalities in early Alzheimer's disease.	/pubmed/20688814	Villain N, Fouquet M, Baron JC, Mézenge F, Landeau B, de La Sayette V, Viader F, Eustache F, Desgranges B, Chételat G.	Brain. 2010 Nov;133(11):3301-14. Epub 2010 Aug 5.	Brain. 2010	PubMed	citation	PMID:20688814	pubmed	20688814	create date:2010/08/07 | first author:Villain N
Adeno-associated viral vector-induced overexpression of neuropeptide Y Y2 receptors in the hippocampus suppresses seizures.	/pubmed/20688813	Woldbye DP, Angehagen M, Gøtzsche CR, Elbrønd-Bek H, Sørensen AT, Christiansen SH, Olesen MV, Nikitidou L, Hansen TV, Kanter-Schlifke I, Kokaia M.	Brain. 2010 Sep;133(9):2778-88. Epub 2010 Aug 5.	Brain. 2010	PubMed	citation	PMID:20688813	pubmed	20688813	create date:2010/08/07 | first author:Woldbye DP
Neuronal networks in children with continuous spikes and waves during slow sleep.	/pubmed/20688812	Siniatchkin M, Groening K, Moehring J, Moeller F, Boor R, Brodbeck V, Michel CM, Rodionov R, Lemieux L, Stephani U.	Brain. 2010 Sep;133(9):2798-813. Epub 2010 Aug 5.	Brain. 2010	PubMed	citation	PMID:20688812	pubmed	20688812	create date:2010/08/07 | first author:Siniatchkin M
Cortical reorganization in dyslexic children after phonological training: evidence from early evoked potentials.	/pubmed/20688811	Spironelli C, Penolazzi B, Vio C, Angrilli A.	Brain. 2010 Nov;133(11):3385-95. Epub 2010 Aug 5.	Brain. 2010	PubMed	citation	PMID:20688811	pubmed	20688811	create date:2010/08/07 | first author:Spironelli C
Recovery of upper-limb function due to enhanced use-dependent plasticity in chronic stroke patients.	/pubmed/20688810	Koganemaru S, Mima T, Thabit MN, Ikkaku T, Shimada K, Kanematsu M, Takahashi K, Fawi G, Takahashi R, Fukuyama H, Domen K.	Brain. 2010 Nov;133(11):3373-84. Epub 2010 Aug 5.	Brain. 2010	PubMed	citation	PMID:20688810	pubmed	20688810	create date:2010/08/07 | first author:Koganemaru S
Oligodendrocytes are damaged by neuromyelitis optica immunoglobulin G via astrocyte injury.	/pubmed/20688809	Marignier R, Nicolle A, Watrin C, Touret M, Cavagna S, Varrin-Doyer M, Cavillon G, Rogemond V, Confavreux C, Honnorat J, Giraudon P.	Brain. 2010 Sep;133(9):2578-91. Epub 2010 Aug 5.	Brain. 2010	PubMed	citation	PMID:20688809	pubmed	20688809	create date:2010/08/07 | first author:Marignier R
Effectiveness of transcranial direct current stimulation and visual illusion on neuropathic pain in spinal cord injury.	/pubmed/20685806	Soler MD, Kumru H, Pelayo R, Vidal J, Tormos JM, Fregni F, Navarro X, Pascual-Leone A.	Brain. 2010 Sep;133(9):2565-77. Epub 2010 Aug 4.	Brain. 2010	PubMed	citation	PMID:20685806	pubmed	20685806	create date:2010/08/06 | first author:Soler MD
Altered awareness of action in schizophrenia: a specific deficit in predicting action consequences.	/pubmed/20685805	Voss M, Moore J, Hauser M, Gallinat J, Heinz A, Haggard P.	Brain. 2010 Oct;133(10):3104-12. Epub 2010 Aug 4.	Brain. 2010	PubMed	citation	PMID:20685805	pubmed	20685805	create date:2010/08/06 | first author:Voss M
Microseizures and the spatiotemporal scales of human partial epilepsy.	/pubmed/20685804	Stead M, Bower M, Brinkmann BH, Lee K, Marsh WR, Meyer FB, Litt B, Van Gompel J, Worrell GA.	Brain. 2010 Sep;133(9):2789-97. Epub 2010 Aug 4.	Brain. 2010	PubMed	citation	PMID:20685804	pubmed	20685804	create date:2010/08/06 | first author:Stead M
Congenital amusia in speakers of a tone language: association with lexical tone agnosia.	/pubmed/20685803	Nan Y, Sun Y, Peretz I.	Brain. 2010 Sep;133(9):2635-42. Epub 2010 Aug 4.	Brain. 2010	PubMed	citation	PMID:20685803	pubmed	20685803	create date:2010/08/06 | first author:Nan Y
Antibodies to Kv1 potassium channel-complex proteins leucine-rich, glioma inactivated 1 protein and contactin-associated protein-2 in limbic encephalitis, Morvan's syndrome and acquired neuromyotonia.	/pubmed/20663977	Irani SR, Alexander S, Waters P, Kleopa KA, Pettingill P, Zuliani L, Peles E, Buckley C, Lang B, Vincent A.	Brain. 2010 Sep;133(9):2734-48. Epub 2010 Jul 27.	Brain. 2010	PubMed	citation	PMID:20663977	pubmed	20663977	create date:2010/07/29 | first author:Irani SR
Dopamine agonist withdrawal syndrome and non-motor symptoms after Parkinson's disease surgery.	/pubmed/20659959	Nirenberg MJ.	Brain. 2010 Nov;133(11):e155; author reply e156. Epub 2010 Jul 21. No abstract available.	Brain. 2010	PubMed	citation	PMID:20659959	pubmed	20659959	create date:2010/07/28 | first author:Nirenberg MJ
Electroclinical characterization of epileptic seizures in leucine-rich, glioma-inactivated 1-deficient mice.	/pubmed/20659958	Chabrol E, Navarro V, Provenzano G, Cohen I, Dinocourt C, Rivaud-Péchoux S, Fricker D, Baulac M, Miles R, Leguern E, Baulac S.	Brain. 2010 Sep;133(9):2749-62. Epub 2010 Jul 21.	Brain. 2010	PubMed	citation	PMID:20659958	pubmed	20659958	create date:2010/07/28 | first author:Chabrol E
Melanopsin retinal ganglion cells are resistant to neurodegeneration in mitochondrial optic neuropathies.	/pubmed/20659957	La Morgia C, Ross-Cisneros FN, Sadun AA, Hannibal J, Munarini A, Mantovani V, Barboni P, Cantalupo G, Tozer KR, Sancisi E, Salomao SR, Moraes MN, Moraes-Filho MN, Heegaard S, Milea D, Kjer P, Montagna P, Carelli V.	Brain. 2010 Aug;133(Pt 8):2426-38. Epub 2010 Jul 21.	Brain. 2010	PubMed	citation	PMID:20659957	pubmed	20659957	create date:2010/07/28 | first author:La Morgia C
Improvement in disability after alemtuzumab treatment of multiple sclerosis is associated with neuroprotective autoimmunity.	/pubmed/20659956	Jones JL, Anderson JM, Phuah CL, Fox EJ, Selmaj K, Margolin D, Lake SL, Palmer J, Thompson SJ, Wilkins A, Webber DJ, Compston DA, Coles AJ.	Brain. 2010 Aug;133(Pt 8):2232-47. Epub 2010 Jul 21.	Brain. 2010	PubMed	citation	PMID:20659956	pubmed	20659956	create date:2010/07/28 | first author:Jones JL
Laminar analysis of slow wave activity in humans.	/pubmed/20656697	Csercsa R, Dombovári B, Fabó D, Wittner L, Eross L, Entz L, Sólyom A, Rásonyi G, Szucs A, Kelemen A, Jakus R, Juhos V, Grand L, Magony A, Halász P, Freund TF, Maglóczky Z, Cash SS, Papp L, Karmos G, Halgren E, Ulbert I.	Brain. 2010 Sep;133(9):2814-29. Epub 2010 Jul 23.	Brain. 2010	PubMed	citation	PMID:20656697	pubmed	20656697	create date:2010/07/27 | first author:Csercsa R
Impulsivity-related brain volume deficits in schizophrenia-addiction comorbidity.	/pubmed/20647266	Schiffer B, Müller BW, Scherbaum N, Forsting M, Wiltfang J, Leygraf N, Gizewski ER.	Brain. 2010 Oct;133(10):3093-103. Epub 2010 Jul 20.	Brain. 2010	PubMed	citation	PMID:20647266	pubmed	20647266	create date:2010/07/22 | first author:Schiffer B
Approaching objects cause confusion in patients with Alzheimer's disease regarding their direction of self-movement.	/pubmed/20647265	Mapstone M, Duffy CJ.	Brain. 2010 Sep;133(9):2690-701. Epub 2010 Jul 20.	Brain. 2010	PubMed	citation	PMID:20647265	pubmed	20647265	create date:2010/07/22 | first author:Mapstone M
Age, Alzheimer's disease and dementia in the Baltimore Longitudinal Study of Ageing.	/pubmed/20647264	Dolan D, Troncoso J, Resnick SM, Crain BJ, Zonderman AB, O'Brien RJ.	Brain. 2010 Aug;133(Pt 8):2225-31. Epub 2010 Jul 20.	Brain. 2010	PubMed	citation	PMID:20647264	pubmed	20647264	create date:2010/07/22 | first author:Dolan D
Handedness, heritability, neurocognition and brain asymmetry in schizophrenia.	/pubmed/20639549	Deep-Soboslay A, Hyde TM, Callicott JP, Lener MS, Verchinski BA, Apud JA, Weinberger DR, Elvevåg B.	Brain. 2010 Oct;133(10):3113-22. Epub 2010 Jul 17.	Brain. 2010	PubMed	citation	PMID:20639549	pubmed	20639549	create date:2010/07/20 | first author:Deep-Soboslay A
S phase entry causes homocysteine-induced death while ataxia telangiectasia and Rad3 related protein functions anti-apoptotically to protect neurons.	/pubmed/20639548	Ye W, Blain SW.	Brain. 2010 Aug;133(Pt 8):2295-312. Epub 2010 Jul 17.	Brain. 2010	PubMed	citation	PMID:20639548	pubmed	20639548	create date:2010/07/20 | first author:Ye W
Chronic lymphocytic inflammation with pontine perivascular enhancement responsive to steroids (CLIPPERS).	/pubmed/20639547	Pittock SJ, Debruyne J, Krecke KN, Giannini C, van den Ameele J, De Herdt V, McKeon A, Fealey RD, Weinshenker BG, Aksamit AJ, Krueger BR, Shuster EA, Keegan BM.	Brain. 2010 Sep;133(9):2626-34. Epub 2010 Jul 17.	Brain. 2010	PubMed	citation	PMID:20639547	pubmed	20639547	create date:2010/07/20 | first author:Pittock SJ
Educational attainment and mid-life stress as risk factors for dementia in late life.	/pubmed/20639546	White L.	Brain. 2010 Aug;133(Pt 8):2180-2. Epub 2010 Jul 17. No abstract available.	Brain. 2010	PubMed	citation	PMID:20639546	pubmed	20639546	create date:2010/07/20 | first author:White L
A history of non-drug treatment in headache, particularly migraine.	/pubmed/20639545	Koehler PJ, Boes CJ.	Brain. 2010 Aug;133(Pt 8):2489-500. Epub 2010 Jul 17. Review.	Brain. 2010	PubMed	citation	PMID:20639545	pubmed	20639545	create date:2010/07/20 | first author:Koehler PJ
Triptan-induced enhancement of neuronal nitric oxide synthase in trigeminal ganglion dural afferents underlies increased responsiveness to potential migraine triggers.	/pubmed/20627971	De Felice M, Ossipov MH, Wang R, Dussor G, Lai J, Meng ID, Chichorro J, Andrews JS, Rakhit S, Maddaford S, Dodick D, Porreca F.	Brain. 2010 Aug;133(Pt 8):2475-88. Epub 2010 Jul 13.	Brain. 2010	PubMed	citation	PMID:20627971	pubmed	20627971	create date:2010/07/16 | first author:De Felice M
Attenuated variants of Lesch-Nyhan disease: the case of King James VI/I.	/pubmed/20624815	Garrard P, Stephenson J, Ganesan V, Peters T.	Brain. 2010 Nov;133(11):e153; author reply e154. Epub 2010 Jul 12. No abstract available.	Brain. 2010	PubMed	citation	PMID:20624815	pubmed	20624815	create date:2010/07/14 | first author:Garrard P
Visual short-term memory binding deficits in familial Alzheimer's disease.	/pubmed/20624814	Parra MA, Abrahams S, Logie RH, Méndez LG, Lopera F, Della Sala S.	Brain. 2010 Sep;133(9):2702-13. Epub 2010 Jul 12.	Brain. 2010	PubMed	citation	PMID:20624814	pubmed	20624814	create date:2010/07/14 | first author:Parra MA
From the archives. Corticobasal degeneration. By WRG Gibb, PJ Luther and CD Marsden. Brain 1989: 112; 1171-1192 with Corticobasal degeneration. A clinical study of 36 cases. By JO Rinne, MS Lee, PD Thompson and CD Marsden. Brain 1994: 117; 1183-1196.	/pubmed/20597145	Compston A.	Brain. 2010 Jul;133(Pt 7):1860-2. No abstract available.	Brain. 2010	PubMed	citation	PMID:20597145	pubmed	20597145	create date:2010/07/06 | first author:Compston A
Measuring cognitive reserve based on the decomposition of episodic memory variance.	/pubmed/20591858	Reed BR, Mungas D, Farias ST, Harvey D, Beckett L, Widaman K, Hinton L, DeCarli C.	Brain. 2010 Aug;133(Pt 8):2196-209. Epub 2010 Jun 30.	Brain. 2010	PubMed	citation	PMID:20591858	pubmed	20591858	create date:2010/07/02 | first author:Reed BR
Does corticobasal degeneration exist? A clinicopathological re-evaluation.	/pubmed/20584946	Ling H, O'Sullivan SS, Holton JL, Revesz T, Massey LA, Williams DR, Paviour DC, Lees AJ.	Brain. 2010 Jul;133(Pt 7):2045-57.	Brain. 2010	PubMed	citation	PMID:20584946	pubmed	20584946	create date:2010/06/30 | first author:Ling H
Is hypovitaminosis D one of the environmental risk factors for multiple sclerosis?	/pubmed/20584945	Pierrot-Deseilligny C, Souberbielle JC.	Brain. 2010 Jul;133(Pt 7):1869-88. Review.	Brain. 2010	PubMed	citation	PMID:20584945	pubmed	20584945	create date:2010/06/30 | first author:Pierrot-Deseilligny C
The age of single-gene neurological disorders is not dead.	/pubmed/20584944	Chinnery PF.	Brain. 2010 Jul;133(Pt 7):1865-8. Review. No abstract available.	Brain. 2010	PubMed	citation	PMID:20584944	pubmed	20584944	create date:2010/06/30 | first author:Chinnery PF
Predicting a window of therapeutic opportunity in multiple sclerosis.	/pubmed/20584943	Andersen O.	Brain. 2010 Jul;133(Pt 7):1863-5. Review. No abstract available.	Brain. 2010	PubMed	citation	PMID:20584943	pubmed	20584943	create date:2010/06/30 | first author:Andersen O
Brain. Editorial.	/pubmed/20584942	Compston A.	Brain. 2010 Jul;133(Pt 7):1857-9. No abstract available.	Brain. 2010	PubMed	citation	PMID:20584942	pubmed	20584942	create date:2010/06/30 | first author:Compston A
Cognitive impairment in patients with multiple system atrophy and progressive supranuclear palsy.	/pubmed/20576697	Brown RG, Lacomblez L, Landwehrmeyer BG, Bak T, Uttner I, Dubois B, Agid Y, Ludolph A, Bensimon G, Payan C, Leigh NP; NNIPPS Study Group.	Brain. 2010 Aug;133(Pt 8):2382-93. Epub 2010 Jun 24.	Brain. 2010	PubMed	citation	PMID:20576697	pubmed	20576697	create date:2010/06/26 | first author:Brown RG
Lockhart Clarke's contribution to the description of amyotrophic lateral sclerosis.	/pubmed/20576696	Turner MR, Swash M, Ebers GC.	Brain. 2010 Nov;133(11):3470-9. Epub 2010 Jun 24.	Brain. 2010	PubMed	citation	PMID:20576696	pubmed	20576696	create date:2010/06/26 | first author:Turner MR
Loss and reorganization of calretinin-containing interneurons in the epileptic human hippocampus.	/pubmed/20576695	Tóth K, Eross L, Vajda J, Halász P, Freund TF, Maglóczky Z.	Brain. 2010 Sep;133(9):2763-77. Epub 2010 Jun 24.	Brain. 2010	PubMed	citation	PMID:20576695	pubmed	20576695	create date:2010/06/26 | first author:Tóth K
The transcription factor orthodenticle homeobox 2 influences axonal projections and vulnerability of midbrain dopaminergic neurons.	/pubmed/20573704	Chung CY, Licznerski P, Alavian KN, Simeone A, Lin Z, Martin E, Vance J, Isacson O.	Brain. 2010 Jul;133(Pt 7):2022-31. Epub 2010 Jun 23.	Brain. 2010	PubMed	citation	PMID:20573704	pubmed	20573704	create date:2010/06/25 | first author:Chung CY
Neural correlates of bimanual anti-phase and in-phase movements in Parkinson's disease.	/pubmed/20566485	Wu T, Wang L, Hallett M, Li K, Chan P.	Brain. 2010 Aug;133(Pt 8):2394-409. Epub 2010 Jun 20.	Brain. 2010	PubMed	citation	PMID:20566485	pubmed	20566485	create date:2010/06/23 | first author:Wu T
Animals lacking link protein have attenuated perineuronal nets and persistent plasticity.	/pubmed/20566484	Carulli D, Pizzorusso T, Kwok JC, Putignano E, Poli A, Forostyak S, Andrews MR, Deepa SS, Glant TT, Fawcett JW.	Brain. 2010 Aug;133(Pt 8):2331-47. Epub 2010 Jun 20.	Brain. 2010	PubMed	citation	PMID:20566484	pubmed	20566484	create date:2010/06/23 | first author:Carulli D
A serial study of retinal changes following optic neuritis with sample size estimates for acute neuroprotection trials.	/pubmed/20566483	Henderson AP, Altmann DR, Trip AS, Kallis C, Jones SJ, Schlottmann PG, Garway-Heath DF, Plant GT, Miller DH.	Brain. 2010 Sep;133(9):2592-602. Epub 2010 Jun 20.	Brain. 2010	PubMed	citation	PMID:20566483	pubmed	20566483	create date:2010/06/23 | first author:Henderson AP
Cholinergic imaging in corticobasal syndrome, progressive supranuclear palsy and frontotemporal dementia.	/pubmed/20558417	Hirano S, Shinotoh H, Shimada H, Aotsuka A, Tanaka N, Ota T, Sato K, Ito H, Kuwabara S, Fukushi K, Irie T, Suhara T.	Brain. 2010 Jul;133(Pt 7):2058-68. Epub 2010 Jun 17.	Brain. 2010	PubMed	citation	PMID:20558417	pubmed	20558417	create date:2010/06/19 | first author:Hirano S
Hemicrania continua: a clinical study of 39 patients with diagnostic implications.	/pubmed/20558416	Cittadini E, Goadsby PJ.	Brain. 2010 Jul;133(Pt 7):1973-86. Epub 2010 Jun 17.	Brain. 2010	PubMed	citation	PMID:20558416	pubmed	20558416	create date:2010/06/19 | first author:Cittadini E
Alterations in brain structure and functional connectivity in prescription opioid-dependent patients.	/pubmed/20558415	Upadhyay J, Maleki N, Potter J, Elman I, Rudrauf D, Knudsen J, Wallin D, Pendse G, McDonald L, Griffin M, Anderson J, Nutile L, Renshaw P, Weiss R, Becerra L, Borsook D.	Brain. 2010 Jul;133(Pt 7):2098-114. Epub 2010 Jun 16.	Brain. 2010	PubMed	citation	PMID:20558415	pubmed	20558415	create date:2010/06/19 | first author:Upadhyay J
Genotypic and phenotypic spectrum of pyridoxine-dependent epilepsy (ALDH7A1 deficiency).	/pubmed/20554659	Mills PB, Footitt EJ, Mills KA, Tuschl K, Aylett S, Varadkar S, Hemingway C, Marlow N, Rennie J, Baxter P, Dulac O, Nabbout R, Craigen WJ, Schmitt B, Feillet F, Christensen E, De Lonlay P, Pike MG, Hughes MI, Struys EA, Jakobs C, Zuberi SM, et al.	Brain. 2010 Jul;133(Pt 7):2148-59. Epub 2010 Jun 16.	Brain. 2010	PubMed	citation	PMID:20554659	pubmed	20554659	create date:2010/06/18 | first author:Mills PB
Kelch-like homologue 9 mutation is associated with an early onset autosomal dominant distal myopathy.	/pubmed/20554658	Cirak S, von Deimling F, Sachdev S, Errington WJ, Herrmann R, Bönnemann C, Brockmann K, Hinderlich S, Lindner TH, Steinbrecher A, Hoffmann K, Privé GG, Hannink M, Nürnberg P, Voit T.	Brain. 2010 Jul;133(Pt 7):2123-35. Epub 2010 Jun 16.	Brain. 2010	PubMed	citation	PMID:20554658	pubmed	20554658	create date:2010/06/18 | first author:Cirak S
Title	URL	Description	Details	ShortDetails	Resource	Type	Identifiers	Db	EntrezUID	Properties
Geographic variations of multiple sclerosis in France.	/pubmed/20551111	Fromont A, Binquet C, Sauleau EA, Fournel I, Bellisario A, Adnet J, Weill A, Vukusic S, Confavreux C, Debouverie M, Clerc L, Bonithon-Kopp C, Moreau T.	Brain. 2010 Jul;133(Pt 7):1889-99. Epub 2010 Jun 15.	Brain. 2010	PubMed	citation	PMID:20551111	pubmed	20551111	create date:2010/06/17 | first author:Fromont A
Connected speech production in three variants of primary progressive aphasia.	/pubmed/20542982	Wilson SM, Henry ML, Besbris M, Ogar JM, Dronkers NF, Jarrold W, Miller BL, Gorno-Tempini ML.	Brain. 2010 Jul;133(Pt 7):2069-88. Epub 2010 Jun 11.	Brain. 2010	PubMed	citation	PMID:20542982	pubmed	20542982	create date:2010/06/15 | first author:Wilson SM
The natural history of multiple sclerosis: a geographically based study 10: relapses and long-term disability.	/pubmed/20534650	Scalfari A, Neuhaus A, Degenhardt A, Rice GP, Muraro PA, Daumer M, Ebers GC.	Brain. 2010 Jul;133(Pt 7):1914-29. Epub 2010 Jun 9.	Brain. 2010	PubMed	citation	PMID:20534650	pubmed	20534650	create date:2010/06/11 | first author:Scalfari A
SNARE protein redistribution and synaptic failure in a transgenic mouse model of Parkinson's disease.	/pubmed/20534649	Garcia-Reitböck P, Anichtchik O, Bellucci A, Iovino M, Ballini C, Fineberg E, Ghetti B, Della Corte L, Spano P, Tofaris GK, Goedert M, Spillantini MG.	Brain. 2010 Jul;133(Pt 7):2032-44. Epub 2010 Jun 9.	Brain. 2010	PubMed	citation	PMID:20534649	pubmed	20534649	create date:2010/06/11 | first author:Garcia-Reitböck P
Subthalamic span of beta oscillations predicts deep brain stimulation efficacy for patients with Parkinson's disease.	/pubmed/20534648	Zaidel A, Spivak A, Grieb B, Bergman H, Israel Z.	Brain. 2010 Jul;133(Pt 7):2007-21. Epub 2010 Jun 9.	Brain. 2010	PubMed	citation	PMID:20534648	pubmed	20534648	create date:2010/06/11 | first author:Zaidel A
Neuroimaging of eye position reveals spatial neglect: a commentary.	/pubmed/20525747	de Gobbi Porto FH, Maia da Silva MN, de Freitas GR, Nitrini R.	Brain. 2010 Nov;133(11):e152. Epub 2010 Jun 4. No abstract available.	Brain. 2010	PubMed	citation	PMID:20525747	pubmed	20525747	create date:2010/06/08 | first author:de Gobbi Porto FH
Common genetic variation and susceptibility to partial epilepsies: a genome-wide association study.	/pubmed/20522523	Kasperaviciūte D, Catarino CB, Heinzen EL, Depondt C, Cavalleri GL, Caboclo LO, Tate SK, Jamnadas-Khoda J, Chinthapalli K, Clayton LM, Shianna KV, Radtke RA, Mikati MA, Gallentine WB, Husain AM, Alhusaini S, Leppert D, Middleton LT, Gibson RA, Johnson MR, Matthews PM, Hosford D, et al.	Brain. 2010 Jul;133(Pt 7):2136-47. Epub 2010 Jun 3.	Brain. 2010	PubMed	citation	PMID:20522523	pubmed	20522523	create date:2010/06/05 | first author:Kasperaviciūte D
Nicotinic acid adenine dinucleotide phosphate-mediated calcium signalling in effector T cells regulates autoimmunity of the central nervous system.	/pubmed/20519328	Cordiglieri C, Odoardi F, Zhang B, Nebel M, Kawakami N, Klinkert WE, Lodygin D, Lühder F, Breunig E, Schild D, Ulaganathan VK, Dornmair K, Dammermann W, Potter BV, Guse AH, Flügel A.	Brain. 2010 Jul;133(Pt 7):1930-43. Epub 2010 Jun 2.	Brain. 2010	PubMed	citation	PMID:20519328	pubmed	20519328	create date:2010/06/04 | first author:Cordiglieri C
Retinal microvascular abnormalities and subclinical magnetic resonance imaging brain infarct: a prospective study.	/pubmed/20519327	Cheung N, Mosley T, Islam A, Kawasaki R, Sharrett AR, Klein R, Coker LH, Knopman DS, Shibata DK, Catellier D, Wong TY.	Brain. 2010 Jul;133(Pt 7):1987-93. Epub 2010 Jun 2.	Brain. 2010	PubMed	citation	PMID:20519327	pubmed	20519327	create date:2010/06/04 | first author:Cheung N
Frontal white matter abnormalities following chronic ketamine use: a diffusion tensor imaging study.	/pubmed/20519326	Liao Y, Tang J, Ma M, Wu Z, Yang M, Wang X, Liu T, Chen X, Fletcher PC, Hao W.	Brain. 2010 Jul;133(Pt 7):2115-22. Epub 2010 Jun 2.	Brain. 2010	PubMed	citation	PMID:20519326	pubmed	20519326	create date:2010/06/04 | first author:Liao Y
Bone morphogenetic protein-7 release from endogenous neural precursor cells suppresses the tumourigenicity of stem-like glioblastoma cells.	/pubmed/20513660	Chirasani SR, Sternjak A, Wend P, Momma S, Campos B, Herrmann IM, Graf D, Mitsiadis T, Herold-Mende C, Besser D, Synowitz M, Kettenmann H, Glass R.	Brain. 2010 Jul;133(Pt 7):1961-72. Epub 2010 May 30.	Brain. 2010	PubMed	citation	PMID:20513660	pubmed	20513660	create date:2010/06/02 | first author:Chirasani SR
Magnocellular visual evoked potential delay with high autism spectrum quotient yields a neural mechanism for altered perception.	/pubmed/20513659	Sutherland A, Crewther DP.	Brain. 2010 Jul;133(Pt 7):2089-97. Epub 2010 May 30.	Brain. 2010	PubMed	citation	PMID:20513659	pubmed	20513659	create date:2010/06/02 | first author:Sutherland A
Anti-GD1a antibodies activate complement and calpain to injure distal motor nodes of Ranvier in mice.	/pubmed/20513658	McGonigal R, Rowan EG, Greenshields KN, Halstead SK, Humphreys PD, Rother RP, Furukawa K, Willison HJ.	Brain. 2010 Jul;133(Pt 7):1944-60. Epub 2010 May 30.	Brain. 2010	PubMed	citation	PMID:20513658	pubmed	20513658	create date:2010/06/02 | first author:McGonigal R
Heterogeneous neuronal firing patterns during interictal epileptiform discharges in the human cortex.	/pubmed/20511283	Keller CJ, Truccolo W, Gale JT, Eskandar E, Thesen T, Carlson C, Devinsky O, Kuzniecky R, Doyle WK, Madsen JR, Schomer DL, Mehta AD, Brown EN, Hochberg LR, Ulbert I, Halgren E, Cash SS.	Brain. 2010 Jun;133(Pt 6):1668-81.	Brain. 2010	PubMed	citation	PMID:20511283	pubmed	20511283	create date:2010/06/01 | first author:Keller CJ
N-methyl-D-aspartate antibody encephalitis: temporal progression of clinical and paraclinical observations in a predominantly non-paraneoplastic disorder of both sexes.	/pubmed/20511282	Irani SR, Bera K, Waters P, Zuliani L, Maxwell S, Zandi MS, Friese MA, Galea I, Kullmann DM, Beeson D, Lang B, Bien CG, Vincent A.	Brain. 2010 Jun;133(Pt 6):1655-67.	Brain. 2010	PubMed	citation	PMID:20511282	pubmed	20511282	create date:2010/06/01 | first author:Irani SR
Retinal pathology in multiple sclerosis: insight into the mechanisms of neuronal pathology.	/pubmed/20511281	Calabresi PA, Balcer LJ, Frohman EM.	Brain. 2010 Jun;133(Pt 6):1575-7. No abstract available.	Brain. 2010	PubMed	citation	PMID:20511281	pubmed	20511281	create date:2010/06/01 | first author:Calabresi PA
Brain. Editorial.	/pubmed/20511280	Compston A.	Brain. 2010 Jun;133(Pt 6):1571-2. No abstract available.	Brain. 2010	PubMed	citation	PMID:20511280	pubmed	20511280	create date:2010/06/01 | first author:Compston A
Spreading depolarizations cycle around and enlarge focal ischaemic brain lesions.	/pubmed/20504874	Nakamura H, Strong AJ, Dohmen C, Sakowitz OW, Vollmar S, Sué M, Kracht L, Hashemi P, Bhatia R, Yoshimine T, Dreier JP, Dunn AK, Graf R.	Brain. 2010 Jul;133(Pt 7):1994-2006. Epub 2010 May 26.	Brain. 2010	PubMed	citation	PMID:20504874	pubmed	20504874	create date:2010/05/28 | first author:Nakamura H
Superoxide is an associated signal for apoptosis in axonal injury.	/pubmed/20495185	Kanamori A, Catrinescu MM, Kanamori N, Mears KA, Beaubien R, Levin LA.	Brain. 2010 Sep;133(9):2612-25. Epub 2010 May 21.	Brain. 2010	PubMed	citation	PMID:20495185	pubmed	20495185	create date:2010/05/25 | first author:Kanamori A
Neuroprotection in a rabbit model of intraventricular haemorrhage by cyclooxygenase-2, prostanoid receptor-1 or tumour necrosis factor-alpha inhibition.	/pubmed/20488889	Vinukonda G, Csiszar A, Hu F, Dummula K, Pandey NK, Zia MT, Ferreri NR, Ungvari Z, LaGamma EF, Ballabh P.	Brain. 2010 Aug;133(Pt 8):2264-80. Epub 2010 May 20.	Brain. 2010	PubMed	citation	PMID:20488889	pubmed	20488889	create date:2010/05/22 | first author:Vinukonda G
The conceptualization and organization of the first International Neurological Congress (1931): the coming of age of neurology.	/pubmed/20488888	Louis ED.	Brain. 2010 Jul;133(Pt 7):2160-6. Epub 2010 May 20.	Brain. 2010	PubMed	citation	PMID:20488888	pubmed	20488888	create date:2010/05/22 | first author:Louis ED
Midlife psychological stress and risk of dementia: a 35-year longitudinal population study.	/pubmed/20488887	Johansson L, Guo X, Waern M, Ostling S, Gustafson D, Bengtsson C, Skoog I.	Brain. 2010 Aug;133(Pt 8):2217-24. Epub 2010 May 20.	Brain. 2010	PubMed	citation	PMID:20488887	pubmed	20488887	create date:2010/05/22 | first author:Johansson L
Developmental dyslexia in Chinese and English populations: dissociating the effect of dyslexia from language differences.	/pubmed/20488886	Hu W, Lee HL, Zhang Q, Liu T, Geng LB, Seghier ML, Shakeshaft C, Twomey T, Green DW, Yang YM, Price CJ.	Brain. 2010 Jun;133(Pt 6):1694-706. Epub 2010 May 20.	Brain. 2010	PubMed	citation	PMID:20488886	pubmed	20488886	create date:2010/05/22 | first author:Hu W
Decreased cerebral cortical serotonin transporter binding in ecstasy users: a positron emission tomography/[(11)C]DASB and structural brain imaging study.	/pubmed/20483717	Kish SJ, Lerch J, Furukawa Y, Tong J, McCluskey T, Wilkins D, Houle S, Meyer J, Mundo E, Wilson AA, Rusjan PM, Saint-Cyr JA, Guttman M, Collins DL, Shapiro C, Warsh JJ, Boileau I.	Brain. 2010 Jun;133(Pt 6):1779-97. Epub 2010 May 17.	Brain. 2010	PubMed	citation	PMID:20483717	pubmed	20483717	create date:2010/05/21 | first author:Kish SJ
Alternative splicing may contribute to time-dependent manifestation of inherited erythromelalgia.	/pubmed/20478850	Choi JS, Cheng X, Foster E, Leffler A, Tyrrell L, Te Morsche RH, Eastman EM, Jansen HJ, Huehne K, Nau C, Dib-Hajj SD, Drenth JP, Waxman SG.	Brain. 2010 Jun;133(Pt 6):1823-35. Epub 2010 May 16.	Brain. 2010	PubMed	citation	PMID:20478850	pubmed	20478850	create date:2010/05/19 | first author:Choi JS
Do the eyes scan dream images during rapid eye movement sleep? Evidence from the rapid eye movement sleep behaviour disorder model.	/pubmed/20478849	Leclair-Visonneau L, Oudiette D, Gaymard B, Leu-Semenescu S, Arnulf I.	Brain. 2010 Jun;133(Pt 6):1737-46. Epub 2010 May 16. Erratum in: Brain. 2011 Jul;134(Pt 7):1286.	Brain. 2010	PubMed	citation	PMID:20478849	pubmed	20478849	create date:2010/05/19 | first author:Leclair-Visonneau L
Nuclear import impairment causes cytoplasmic trans-activation response DNA-binding protein accumulation and is associated with frontotemporal lobar degeneration.	/pubmed/20472655	Nishimura AL, Zupunski V, Troakes C, Kathe C, Fratta P, Howell M, Gallo JM, Hortobágyi T, Shaw CE, Rogelj B.	Brain. 2010 Jun;133(Pt 6):1763-71. Epub 2010 May 14.	Brain. 2010	PubMed	citation	PMID:20472655	pubmed	20472655	create date:2010/05/18 | first author:Nishimura AL
Rational therapeutic approaches to progressive supranuclear palsy.	/pubmed/20472654	Stamelou M, de Silva R, Arias-Carrión O, Boura E, Höllerhage M, Oertel WH, Müller U, Höglinger GU.	Brain. 2010 Jun;133(Pt 6):1578-90. Epub 2010 May 14. Review.	Brain. 2010	PubMed	citation	PMID:20472654	pubmed	20472654	create date:2010/05/18 | first author:Stamelou M
Left hemisphere regions are critical for language in the face of early left focal brain injury.	/pubmed/20466762	Raja Beharelle A, Dick AS, Josse G, Solodkin A, Huttenlocher PR, Levine SC, Small SL.	Brain. 2010 Jun;133(Pt 6):1707-16. Epub 2010 May 13.	Brain. 2010	PubMed	citation	PMID:20466762	pubmed	20466762	create date:2010/05/15 | first author:Raja Beharelle A
Dominant mutations in the cation channel gene transient receptor potential vanilloid 4 cause an unusual spectrum of neuropathies.	/pubmed/20460441	Zimoń M, Baets J, Auer-Grumbach M, Berciano J, Garcia A, Lopez-Laso E, Merlini L, Hilton-Jones D, McEntagart M, Crosby AH, Barisic N, Boltshauser E, Shaw CE, Landouré G, Ludlow CL, Gaudet R, Houlden H, Reilly MM, Fischbeck KH, Sumner CJ, Timmerman V, Jordanova A, et al.	Brain. 2010 Jun;133(Pt 6):1798-809. Epub 2010 May 11.	Brain. 2010	PubMed	citation	PMID:20460441	pubmed	20460441	create date:2010/05/13 | first author:Zimoń M
Increased amygdala activation to emotional auditory stimuli in the blind.	/pubmed/20453040	Klinge C, Röder B, Büchel C.	Brain. 2010 Jun;133(Pt 6):1729-36. Epub 2010 May 7.	Brain. 2010	PubMed	citation	PMID:20453040	pubmed	20453040	create date:2010/05/11 | first author:Klinge C
Neuroprotective properties of a novel, non-haematopoietic agonist of the erythropoietin receptor.	/pubmed/20435631	Pankratova S, Kiryushko D, Sonn K, Soroka V, Køhler LB, Rathje M, Gu B, Gotfryd K, Clausen O, Zharkovsky A, Bock E, Berezin V.	Brain. 2010 Aug;133(Pt 8):2281-94. Epub 2010 Apr 30.	Brain. 2010	PubMed	citation	PMID:20435631	pubmed	20435631	create date:2010/05/04 | first author:Pankratova S
T cell recognition of self-antigen presenting cells by protein transfer assay reveals a high frequency of anti-myelin T cells in multiple sclerosis.	/pubmed/20435630	Bahbouhi B, Pettré S, Berthelot L, Garcia A, Elong Ngono A, Degauque N, Michel L, Wiertlewski S, Lefrère F, Meyniel C, Delcroix C, Brouard S, Laplaud DA, Soulillou JP.	Brain. 2010 Jun;133(Pt 6):1622-36. Epub 2010 Apr 30.	Brain. 2010	PubMed	citation	PMID:20435630	pubmed	20435630	create date:2010/05/04 | first author:Bahbouhi B
Non-multiple sclerosis recurrent demyelinating disorders: an ongoing debate.	/pubmed/20435629	Marchioni E, Tavazzi E, Bastianello S.	Brain. 2010 Aug;133(Pt 8):e150; author reply e151. Epub 2010 Apr 30. No abstract available.	Brain. 2010	PubMed	citation	PMID:20435629	pubmed	20435629	create date:2010/05/04 | first author:Marchioni E
Réflexes de défense. By J. Babinski, Brain 1922: 45; 149-184; with The physiological significance of the reflex phenomena in spastic paralysis of the lower limbs. By F. M. R. Walshe, Brain 1914: 37; 269-336; and The Babinski plantar response, its forms, and its physiological and pathological signifi...	/pubmed/20432593	van Gijn J.	Brain. 2010 May;133(Pt 5):1292-4. No abstract available.	Brain. 2010	PubMed	citation	PMID:20432593	pubmed	20432593	create date:2010/05/01 | first author:van Gijn J
Tyrosine hydroxylase deficiency: a treatable disorder of brain catecholamine biosynthesis.	/pubmed/20430833	Willemsen MA, Verbeek MM, Kamsteeg EJ, de Rijk-van Andel JF, Aeby A, Blau N, Burlina A, Donati MA, Geurtz B, Grattan-Smith PJ, Haeussler M, Hoffmann GF, Jung H, de Klerk JB, van der Knaap MS, Kok F, Leuzzi V, de Lonlay P, Megarbane A, Monaghan H, Renier WO, Rondot P, et al.	Brain. 2010 Jun;133(Pt 6):1810-22. Epub 2010 Apr 29.	Brain. 2010	PubMed	citation	PMID:20430833	pubmed	20430833	create date:2010/05/01 | first author:Willemsen MA
In vivo visualization of alpha-synuclein deposition by carbon-11-labelled 2-[2-(2-dimethylaminothiazol-5-yl)ethenyl]-6-[2-(fluoro)ethoxy]benzoxazole positron emission tomography in multiple system atrophy.	/pubmed/20430832	Kikuchi A, Takeda A, Okamura N, Tashiro M, Hasegawa T, Furumoto S, Kobayashi M, Sugeno N, Baba T, Miki Y, Mori F, Wakabayashi K, Funaki Y, Iwata R, Takahashi S, Fukuda H, Arai H, Kudo Y, Yanai K, Itoyama Y.	Brain. 2010 Jun;133(Pt 6):1772-8. Epub 2010 Apr 29.	Brain. 2010	PubMed	citation	PMID:20430832	pubmed	20430832	create date:2010/05/01 | first author:Kikuchi A
Visual exploration training is no better than attention training for treating hemianopia.	/pubmed/20427519	Lane AR, Smith DT, Ellison A, Schenk T.	Brain. 2010 Jun;133(Pt 6):1717-28. Epub 2010 Apr 28.	Brain. 2010	PubMed	citation	PMID:20427519	pubmed	20427519	create date:2010/04/30 | first author:Lane AR
Induction of inhibitory central nervous system-derived and stimulatory blood-derived dendritic cells suggests a dual role for granulocyte-macrophage colony-stimulating factor in central nervous system inflammation.	/pubmed/20424288	Hesske L, Vincenzetti C, Heikenwalder M, Prinz M, Reith W, Fontana A, Suter T.	Brain. 2010 Jun;133(Pt 6):1637-54. Epub 2010 Apr 27.	Brain. 2010	PubMed	citation	PMID:20424288	pubmed	20424288	create date:2010/04/29 | first author:Hesske L
Evidence for a two-stage disability progression in multiple sclerosis.	/pubmed/20423930	Leray E, Yaouanq J, Le Page E, Coustans M, Laplaud D, Oger J, Edan G.	Brain. 2010 Jul;133(Pt 7):1900-13. Epub 2010 Apr 27.	Brain. 2010	PubMed	citation	PMID:20423930	pubmed	20423930	create date:2010/04/29 | first author:Leray E
Complement regulator factor H as a serum biomarker of multiple sclerosis disease state.	/pubmed/20421219	Ingram G, Hakobyan S, Hirst CL, Harris CL, Pickersgill TP, Cossburn MD, Loveless S, Robertson NP, Morgan BP.	Brain. 2010 Jun;133(Pt 6):1602-11. Epub 2010 Apr 25.	Brain. 2010	PubMed	citation	PMID:20421219	pubmed	20421219	create date:2010/04/28 | first author:Ingram G
Expression of mitofusin 2(R94Q) in a transgenic mouse leads to Charcot-Marie-Tooth neuropathy type 2A.	/pubmed/20418531	Cartoni R, Arnaud E, Médard JJ, Poirot O, Courvoisier DS, Chrast R, Martinou JC.	Brain. 2010 May;133(Pt 5):1460-9.	Brain. 2010	PubMed	citation	PMID:20418531	pubmed	20418531	create date:2010/04/27 | first author:Cartoni R
Human disease caused by loss of fast IIa myosin heavy chain due to recessive MYH2 mutations.	/pubmed/20418530	Tajsharghi H, Hilton-Jones D, Raheem O, Saukkonen AM, Oldfors A, Udd B.	Brain. 2010 May;133(Pt 5):1451-9.	Brain. 2010	PubMed	citation	PMID:20418530	pubmed	20418530	create date:2010/04/27 | first author:Tajsharghi H
Are we getting to grips with Alzheimer's disease at last?	/pubmed/20418529	Boche D, Nicoll JA.	Brain. 2010 May;133(Pt 5):1297-9. No abstract available.	Brain. 2010	PubMed	citation	PMID:20418529	pubmed	20418529	create date:2010/04/27 | first author:Boche D
Conversion disorder: understanding the pathogenic links between emotion and motor systems in the brain.	/pubmed/20418528	Rowe JB.	Brain. 2010 May;133(Pt 5):1295-7. No abstract available.	Brain. 2010	PubMed	citation	PMID:20418528	pubmed	20418528	create date:2010/04/27 | first author:Rowe JB
Brain. Editorial.	/pubmed/20418527	Compston A.	Brain. 2010 May;133(Pt 5):1289-91. No abstract available.	Brain. 2010	PubMed	citation	PMID:20418527	pubmed	20418527	create date:2010/04/27 | first author:Compston A
Intonation processing in congenital amusia: discrimination, identification and imitation.	/pubmed/20418275	Liu F, Patel AD, Fourcin A, Stewart L.	Brain. 2010 Jun;133(Pt 6):1682-93. Epub 2010 Apr 23.	Brain. 2010	PubMed	citation	PMID:20418275	pubmed	20418275	create date:2010/04/27 | first author:Liu F
Olfactory dysfunction, central cholinergic integrity and cognitive impairment in Parkinson's disease.	/pubmed/20413575	Bohnen NI, Müller ML, Kotagal V, Koeppe RA, Kilbourn MA, Albin RL, Frey KA.	Brain. 2010 Jun;133(Pt 6):1747-54. Epub 2010 Apr 22.	Brain. 2010	PubMed	citation	PMID:20413575	pubmed	20413575	create date:2010/04/24 | first author:Bohnen NI
Ocular pathology in multiple sclerosis: retinal atrophy and inflammation irrespective of disease duration.	/pubmed/20410146	Green AJ, McQuaid S, Hauser SL, Allen IV, Lyness R.	Brain. 2010 Jun;133(Pt 6):1591-601. Epub 2010 Apr 21.	Brain. 2010	PubMed	citation	PMID:20410146	pubmed	20410146	create date:2010/04/23 | first author:Green AJ
Divergent network connectivity changes in behavioural variant frontotemporal dementia and Alzheimer's disease.	/pubmed/20410145	Zhou J, Greicius MD, Gennatas ED, Growdon ME, Jang JY, Rabinovici GD, Kramer JH, Weiner M, Miller BL, Seeley WW.	Brain. 2010 May;133(Pt 5):1352-67. Epub 2010 Apr 21.	Brain. 2010	PubMed	citation	PMID:20410145	pubmed	20410145	create date:2010/04/23 | first author:Zhou J
Title	URL	Description	Details	ShortDetails	Resource	Type	Identifiers	Db	EntrezUID	Properties
Abnormal N400 word repetition effects in fragile X-associated tremor/ataxia syndrome.	/pubmed/20410144	Olichney JM, Chan S, Wong LM, Schneider A, Seritan A, Niese A, Yang JC, Laird K, Teichholtz S, Khan S, Tassone F, Hagerman R.	Brain. 2010 May;133(Pt 5):1438-50. Epub 2010 Apr 21.	Brain. 2010	PubMed	citation	PMID:20410144	pubmed	20410144	create date:2010/04/23 | first author:Olichney JM
Clinical and imaging heterogeneity of polymicrogyria: a study of 328 patients.	/pubmed/20403963	Leventer RJ, Jansen A, Pilz DT, Stoodley N, Marini C, Dubeau F, Malone J, Mitchell LA, Mandelstam S, Scheffer IE, Berkovic SF, Andermann F, Andermann E, Guerrini R, Dobyns WB.	Brain. 2010 May;133(Pt 5):1415-27. Epub 2010 Apr 19.	Brain. 2010	PubMed	citation	PMID:20403963	pubmed	20403963	create date:2010/04/21 | first author:Leventer RJ
The presence of sodium dodecyl sulphate-stable Abeta dimers is strongly associated with Alzheimer-type dementia.	/pubmed/20403962	Mc Donald JM, Savva GM, Brayne C, Welzel AT, Forster G, Shankar GM, Selkoe DJ, Ince PG, Walsh DM; Medical Research Council Cognitive Function and Ageing Study.	Brain. 2010 May;133(Pt 5):1328-41. Epub 2010 Apr 19.	Brain. 2010	PubMed	citation	PMID:20403962	pubmed	20403962	create date:2010/04/21 | first author:Mc Donald JM
Transmission within several spinal pathways in adults with cerebral palsy.	/pubmed/20403961	Achache V, Roche N, Lamy JC, Boakye M, Lackmy A, Gastal A, Quentin V, Katz R.	Brain. 2010 May;133(Pt 5):1470-83. Epub 2010 Apr 19.	Brain. 2010	PubMed	citation	PMID:20403961	pubmed	20403961	create date:2010/04/21 | first author:Achache V
Narcolepsy: autoimmunity, effector T cell activation due to infection, or T cell independent, major histocompatibility complex class II induced neuronal loss?	/pubmed/20403960	Fontana A, Gast H, Reith W, Recher M, Birchler T, Bassetti CL.	Brain. 2010 May;133(Pt 5):1300-11. Epub 2010 Apr 19. Review.	Brain. 2010	PubMed	citation	PMID:20403960	pubmed	20403960	create date:2010/04/21 | first author:Fontana A
Epileptic high-frequency network activity in a model of non-lesional temporal lobe epilepsy.	/pubmed/20400525	Jiruska P, Finnerty GT, Powell AD, Lofti N, Cmejla R, Jefferys JG.	Brain. 2010 May;133(Pt 5):1380-90. Epub 2010 Apr 16.	Brain. 2010	PubMed	citation	PMID:20400525	pubmed	20400525	create date:2010/04/20 | first author:Jiruska P
Localized cerebral energy failure in DNA polymerase gamma-associated encephalopathy syndromes.	/pubmed/20400524	Tzoulis C, Neckelmann G, Mørk SJ, Engelsen BE, Viscomi C, Moen G, Ersland L, Zeviani M, Bindoff LA.	Brain. 2010 May;133(Pt 5):1428-37. Epub 2010 Apr 16.	Brain. 2010	PubMed	citation	PMID:20400524	pubmed	20400524	create date:2010/04/20 | first author:Tzoulis C
Impaired insight in cocaine addiction: laboratory evidence and effects on cocaine-seeking behaviour.	/pubmed/20395264	Moeller SJ, Maloney T, Parvaz MA, Alia-Klein N, Woicik PA, Telang F, Wang GJ, Volkow ND, Goldstein RZ.	Brain. 2010 May;133(Pt 5):1484-93. Epub 2010 Apr 15.	Brain. 2010	PubMed	citation	PMID:20395264	pubmed	20395264	create date:2010/04/17 | first author:Moeller SJ
A mutation affecting the sodium/proton exchanger, SLC9A6, causes mental retardation with tau deposition.	/pubmed/20395263	Garbern JY, Neumann M, Trojanowski JQ, Lee VM, Feldman G, Norris JW, Friez MJ, Schwartz CE, Stevenson R, Sima AA.	Brain. 2010 May;133(Pt 5):1391-402. Epub 2010 Apr 15.	Brain. 2010	PubMed	citation	PMID:20395263	pubmed	20395263	create date:2010/04/17 | first author:Garbern JY
The symptom of functional weakness: a controlled study of 107 patients.	/pubmed/20395262	Stone J, Warlow C, Sharpe M.	Brain. 2010 May;133(Pt 5):1537-51. Epub 2010 Apr 15.	Brain. 2010	PubMed	citation	PMID:20395262	pubmed	20395262	create date:2010/04/17 | first author:Stone J
Powerful beneficial effects of benfotiamine on cognitive impairment and beta-amyloid deposition in amyloid precursor protein/presenilin-1 transgenic mice.	/pubmed/20385653	Pan X, Gong N, Zhao J, Yu Z, Gu F, Chen J, Sun X, Zhao L, Yu M, Xu Z, Dong W, Qin Y, Fei G, Zhong C, Xu TL.	Brain. 2010 May;133(Pt 5):1342-51. Epub 2010 Apr 12.	Brain. 2010	PubMed	citation	PMID:20385653	pubmed	20385653	create date:2010/04/14 | first author:Pan X
A deficit of spatial remapping in constructional apraxia after right-hemisphere stroke.	/pubmed/20375139	Russell C, Deidda C, Malhotra P, Crinion JT, Merola S, Husain M.	Brain. 2010 Apr;133(Pt 4):1239-51.	Brain. 2010	PubMed	citation	PMID:20375139	pubmed	20375139	create date:2010/04/09 | first author:Russell C
A 10-year follow-up of hippocampal volume on magnetic resonance imaging in early dementia and cognitive decline.	/pubmed/20375138	den Heijer T, van der Lijn F, Koudstaal PJ, Hofman A, van der Lugt A, Krestin GP, Niessen WJ, Breteler MM.	Brain. 2010 Apr;133(Pt 4):1163-72.	Brain. 2010	PubMed	citation	PMID:20375138	pubmed	20375138	create date:2010/04/09 | first author:den Heijer T
Alzheimer's disease phenotypes and genotypes associated with mutations in presenilin 2.	/pubmed/20375137	Jayadev S, Leverenz JB, Steinbart E, Stahl J, Klunk W, Yu CE, Bird TD.	Brain. 2010 Apr;133(Pt 4):1143-54.	Brain. 2010	PubMed	citation	PMID:20375137	pubmed	20375137	create date:2010/04/09 | first author:Jayadev S
Cell loss in the motor and cingulate cortex correlates with symptomatology in Huntington's disease.	/pubmed/20375136	Thu DC, Oorschot DE, Tippett LJ, Nana AL, Hogg VM, Synek BJ, Luthi-Carter R, Waldvogel HJ, Faull RL.	Brain. 2010 Apr;133(Pt 4):1094-110.	Brain. 2010	PubMed	citation	PMID:20375136	pubmed	20375136	create date:2010/04/09 | first author:Thu DC
Rescuing vasculature with intravenous angiopoietin-1 and alpha v beta 3 integrin peptide is protective after spinal cord injury.	/pubmed/20375135	Han S, Arnold SA, Sithu SD, Mahoney ET, Geralds JT, Tran P, Benton RL, Maddie MA, D'Souza SE, Whittemore SR, Hagg T.	Brain. 2010 Apr;133(Pt 4):1026-42. Erratum in: Brain. 2011 May;134(Pt 5):1575.	Brain. 2010	PubMed	citation	PMID:20375135	pubmed	20375135	create date:2010/04/09 | first author:Han S
Spinal cord injury causes a wide-spread, persistent loss of Kir4.1 and glutamate transporter 1: benefit of 17 beta-oestradiol treatment.	/pubmed/20375134	Olsen ML, Campbell SC, McFerrin MB, Floyd CL, Sontheimer H.	Brain. 2010 Apr;133(Pt 4):1013-25.	Brain. 2010	PubMed	citation	PMID:20375134	pubmed	20375134	create date:2010/04/09 | first author:Olsen ML
A hypoxic niche regulates glioblastoma stem cells through hypoxia inducible factor 2 alpha.	/pubmed/20375133	Seidel S, Garvalov BK, Wirta V, von Stechow L, Schänzer A, Meletis K, Wolter M, Sommerlad D, Henze AT, Nistér M, Reifenberger G, Lundeberg J, Frisén J, Acker T.	Brain. 2010 Apr;133(Pt 4):983-95.	Brain. 2010	PubMed	citation	PMID:20375133	pubmed	20375133	create date:2010/04/09 | first author:Seidel S
A new alternative mechanism in glioblastoma vascularization: tubular vasculogenic mimicry.	/pubmed/20375132	El Hallani S, Boisselier B, Peglion F, Rousseau A, Colin C, Idbaih A, Marie Y, Mokhtari K, Thomas JL, Eichmann A, Delattre JY, Maniotis AJ, Sanson M.	Brain. 2010 Apr;133(Pt 4):973-82.	Brain. 2010	PubMed	citation	PMID:20375132	pubmed	20375132	create date:2010/04/09 | first author:El Hallani S
Big news from small world networks after stroke.	/pubmed/20375131	Gerloff C, Hallett M.	Brain. 2010 Apr;133(Pt 4):952-5. Review. No abstract available.	Brain. 2010	PubMed	citation	PMID:20375131	pubmed	20375131	create date:2010/04/09 | first author:Gerloff C
Dr. Sigmund Freud. Editorial.	/pubmed/20375130	Compston A.	Brain. 2010 Apr;133(Pt 4):947-9. No abstract available.	Brain. 2010	PubMed	citation	PMID:20375130	pubmed	20375130	create date:2010/04/09 | first author:Compston A
Relationships between age and late progression of Parkinson's disease: a clinico-pathological study.	/pubmed/20371510	Kempster PA, O'Sullivan SS, Holton JL, Revesz T, Lees AJ.	Brain. 2010 Jun;133(Pt 6):1755-62. Epub 2010 Apr 5.	Brain. 2010	PubMed	citation	PMID:20371510	pubmed	20371510	create date:2010/04/08 | first author:Kempster PA
Empathic brain responses in insula are modulated by levels of alexithymia but not autism.	/pubmed/20371509	Bird G, Silani G, Brindley R, White S, Frith U, Singer T.	Brain. 2010 May;133(Pt 5):1515-25. Epub 2010 Apr 5.	Brain. 2010	PubMed	citation	PMID:20371509	pubmed	20371509	create date:2010/04/08 | first author:Bird G
Emotional stimuli and motor conversion disorder.	/pubmed/20371508	Voon V, Brezing C, Gallea C, Ameli R, Roelofs K, LaFrance WC Jr, Hallett M.	Brain. 2010 May;133(Pt 5):1526-36. Epub 2010 Apr 5.	Brain. 2010	PubMed	citation	PMID:20371508	pubmed	20371508	create date:2010/04/08 | first author:Voon V
Molecular correlates of age-dependent seizures in an inherited neonatal-infantile epilepsy.	/pubmed/20371507	Liao Y, Deprez L, Maljevic S, Pitsch J, Claes L, Hristova D, Jordanova A, Ala-Mello S, Bellan-Koch A, Blazevic D, Schubert S, Thomas EA, Petrou S, Becker AJ, De Jonghe P, Lerche H.	Brain. 2010 May;133(Pt 5):1403-14. Epub 2010 Apr 5.	Brain. 2010	PubMed	citation	PMID:20371507	pubmed	20371507	create date:2010/04/08 | first author:Liao Y
Remote memory deficits in transient epileptic amnesia.	/pubmed/20360051	Milton F, Muhlert N, Pindus DM, Butler CR, Kapur N, Graham KS, Zeman AZ.	Brain. 2010 May;133(Pt 5):1368-79. Epub 2010 Mar 31.	Brain. 2010	PubMed	citation	PMID:20360051	pubmed	20360051	create date:2010/04/03 | first author:Milton F
Beneficial effect of human anti-amyloid-beta active immunization on neurite morphology and tau pathology.	/pubmed/20360050	Serrano-Pozo A, William CM, Ferrer I, Uro-Coste E, Delisle MB, Maurage CA, Hock C, Nitsch RM, Masliah E, Growdon JH, Frosch MP, Hyman BT.	Brain. 2010 May;133(Pt 5):1312-27. Epub 2010 Mar 31.	Brain. 2010	PubMed	citation	PMID:20360050	pubmed	20360050	create date:2010/04/03 | first author:Serrano-Pozo A
Resting state networks change in clinically isolated syndrome.	/pubmed/20356855	Roosendaal SD, Schoonheim MM, Hulst HE, Sanz-Arigita EJ, Smith SM, Geurts JJ, Barkhof F.	Brain. 2010 Jun;133(Pt 6):1612-21. Epub 2010 Mar 30.	Brain. 2010	PubMed	citation	PMID:20356855	pubmed	20356855	create date:2010/04/02 | first author:Roosendaal SD
PINK1-linked parkinsonism is associated with Lewy body pathology.	/pubmed/20356854	Samaranch L, Lorenzo-Betancor O, Arbelo JM, Ferrer I, Lorenzo E, Irigoyen J, Pastor MA, Marrero C, Isla C, Herrera-Henriquez J, Pastor P.	Brain. 2010 Apr;133(Pt 4):1128-42. Epub 2010 Mar 30.	Brain. 2010	PubMed	citation	PMID:20356854	pubmed	20356854	create date:2010/04/02 | first author:Samaranch L
Smad7 in T cells drives T helper 1 responses in multiple sclerosis and experimental autoimmune encephalomyelitis.	/pubmed/20354004	Kleiter I, Song J, Lukas D, Hasan M, Neumann B, Croxford AL, Pedré X, Hövelmeyer N, Yogev N, Mildner A, Prinz M, Wiese E, Reifenberg K, Bittner S, Wiendl H, Steinman L, Becker C, Bogdahn U, Neurath MF, Steinbrecher A, Waisman A.	Brain. 2010 Apr;133(Pt 4):1067-81. Epub 2010 Mar 30.	Brain. 2010	PubMed	citation	PMID:20354004	pubmed	20354004	create date:2010/04/01 | first author:Kleiter I
T cells can mediate viral clearance from ependyma but not from brain parenchyma in a major histocompatibility class I- and perforin-independent manner.	/pubmed/20354003	Pinschewer DD, Schedensack M, Bergthaler A, Horvath E, Brück W, Löhning M, Merkler D.	Brain. 2010 Apr;133(Pt 4):1054-66. Epub 2010 Mar 30.	Brain. 2010	PubMed	citation	PMID:20354003	pubmed	20354003	create date:2010/04/01 | first author:Pinschewer DD
Dynamic functional reorganization of the motor execution network after stroke.	/pubmed/20354002	Wang L, Yu C, Chen H, Qin W, He Y, Fan F, Zhang Y, Wang M, Li K, Zang Y, Woodward TS, Zhu C.	Brain. 2010 Apr;133(Pt 4):1224-38. Epub 2010 Mar 30.	Brain. 2010	PubMed	citation	PMID:20354002	pubmed	20354002	create date:2010/04/01 | first author:Wang L
Angiogenesis in glioblastoma: just another moving target?	/pubmed/20354001	Weller M.	Brain. 2010 Apr;133(Pt 4):955-6. Epub 2010 Mar 30. Review. No abstract available.	Brain. 2010	PubMed	citation	PMID:20354001	pubmed	20354001	create date:2010/04/01 | first author:Weller M
Evidence for gamma inhibition deficits in the dorsolateral prefrontal cortex of patients with schizophrenia.	/pubmed/20350936	Farzan F, Barr MS, Levinson AJ, Chen R, Wong W, Fitzgerald PB, Daskalakis ZJ.	Brain. 2010 May;133(Pt 5):1505-14. Epub 2010 Mar 28.	Brain. 2010	PubMed	citation	PMID:20350936	pubmed	20350936	create date:2010/03/31 | first author:Farzan F
How psychogenic is dystonia? Views from past to present.	/pubmed/20350935	Munts AG, Koehler PJ.	Brain. 2010 May;133(Pt 5):1552-64. Epub 2010 Mar 28.	Brain. 2010	PubMed	citation	PMID:20350935	pubmed	20350935	create date:2010/03/31 | first author:Munts AG
Biphasic direct current shift, haemoglobin desaturation and neurovascular uncoupling in cortical spreading depression.	/pubmed/20348134	Chang JC, Shook LL, Biag J, Nguyen EN, Toga AW, Charles AC, Brennan KC.	Brain. 2010 Apr;133(Pt 4):996-1012. Epub 2010 Mar 25.	Brain. 2010	PubMed	citation	PMID:20348134	pubmed	20348134	create date:2010/03/30 | first author:Chang JC
Dopaminergic modulation of striato-frontal connectivity during motor timing in Parkinson's disease.	/pubmed/20305278	Jahanshahi M, Jones CR, Zijlmans J, Katzenschlager R, Lee L, Quinn N, Frith CD, Lees AJ.	Brain. 2010 Mar;133(Pt 3):727-45.	Brain. 2010	PubMed	citation	PMID:20305278	pubmed	20305278	create date:2010/03/23 | first author:Jahanshahi M
Life without a cerebellum.	/pubmed/20305277	Lemon RN, Edgley SA.	Brain. 2010 Mar;133(Pt 3):652-4. No abstract available.	Brain. 2010	PubMed	citation	PMID:20305277	pubmed	20305277	create date:2010/03/23 | first author:Lemon RN
'Looks like epilepsy to me!'.	/pubmed/20305276	Warlow C.	Brain. 2010 Mar;133(Pt 3):651-2. No abstract available.	Brain. 2010	PubMed	citation	PMID:20305276	pubmed	20305276	create date:2010/03/23 | first author:Warlow C
Brain. Editorial.	/pubmed/20305275	Compston A.	Brain. 2010 Mar;133(Pt 3):643-4. No abstract available.	Brain. 2010	PubMed	citation	PMID:20305275	pubmed	20305275	create date:2010/03/23 | first author:Compston A
Early functional magnetic resonance imaging activations predict language outcome after stroke.	/pubmed/20299389	Saur D, Ronneberger O, Kümmerer D, Mader I, Weiller C, Klöppel S.	Brain. 2010 Apr;133(Pt 4):1252-64. Epub 2010 Mar 18.	Brain. 2010	PubMed	citation	PMID:20299389	pubmed	20299389	create date:2010/03/20 | first author:Saur D
Diffusion tensor tractography findings in schizophrenia across the adult lifespan.	/pubmed/20237131	Voineskos AN, Lobaugh NJ, Bouix S, Rajji TK, Miranda D, Kennedy JL, Mulsant BH, Pollock BG, Shenton ME.	Brain. 2010 May;133(Pt 5):1494-504. Epub 2010 Mar 17.	Brain. 2010	PubMed	citation	PMID:20237131	pubmed	20237131	create date:2010/03/20 | first author:Voineskos AN
Anatomical location of effective deep brain stimulation electrodes in chronic cluster headache.	/pubmed/20237130	Fontaine D, Lanteri-Minet M, Ouchchane L, Lazorthes Y, Mertens P, Blond S, Geraud G, Fabre N, Navez M, Lucas C, Dubois F, Sol JC, Paquis P, Lemaire JJ.	Brain. 2010 Apr;133(Pt 4):1214-23. Epub 2010 Mar 17.	Brain. 2010	PubMed	citation	PMID:20237130	pubmed	20237130	create date:2010/03/20 | first author:Fontaine D
Cerebrospinal fluid chitinase 3-like 1 levels are associated with conversion to multiple sclerosis.	/pubmed/20237129	Comabella M, Fernández M, Martin R, Rivera-Vallvé S, Borrás E, Chiva C, Julià E, Rovira A, Cantó E, Alvarez-Cermeño JC, Villar LM, Tintoré M, Montalban X.	Brain. 2010 Apr;133(Pt 4):1082-93. Epub 2010 Mar 17.	Brain. 2010	PubMed	citation	PMID:20237129	pubmed	20237129	create date:2010/03/20 | first author:Comabella M
Non-motor dopamine withdrawal syndrome after surgery for Parkinson's disease: predictors and underlying mesolimbic denervation.	/pubmed/20237128	Thobois S, Ardouin C, Lhommée E, Klinger H, Lagrange C, Xie J, Fraix V, Coelho Braga MC, Hassani R, Kistner A, Juphard A, Seigneuret E, Chabardes S, Mertens P, Polo G, Reilhac A, Costes N, LeBars D, Savasta M, Tremblay L, Quesada JL, Bosson JL, et al.	Brain. 2010 Apr;133(Pt 4):1111-27. Epub 2010 Mar 17.	Brain. 2010	PubMed	citation	PMID:20237128	pubmed	20237128	create date:2010/03/20 | first author:Thobois S
Sagging and swelling of the midbrain suggest spontaneous intracranial hypotension rather than a malformation.	/pubmed/20211844	Savoiardo M, Farina L, Chiapparini L.	Brain. 2010 Aug;133(Pt 8):e148; author reply e149. Epub 2010 Mar 7. No abstract available.	Brain. 2010	PubMed	citation	PMID:20211844	pubmed	20211844	create date:2010/03/10 | first author:Savoiardo M
Mitochondrial DNA mutations affect calcium handling in differentiated neurons.	/pubmed/20207702	Trevelyan AJ, Kirby DM, Smulders-Srinivasan TK, Nooteboom M, Acin-Perez R, Enriquez JA, Whittington MA, Lightowlers RN, Turnbull DM.	Brain. 2010 Mar;133(Pt 3):787-96. Epub 2010 Mar 5.	Brain. 2010	PubMed	citation	PMID:20207702	pubmed	20207702	create date:2010/03/09 | first author:Trevelyan AJ
Plasticity and intracortical inhibition in dystonia--methodological reconsiderations.	/pubmed/20207701	Rosenkranz K.	Brain. 2010 Jun;133(Pt 6):e146; author reply e147. Epub 2010 Mar 5. No abstract available.	Brain. 2010	PubMed	citation	PMID:20207701	pubmed	20207701	create date:2010/03/09 | first author:Rosenkranz K
Dystonia in neurodegeneration with brain iron accumulation: outcome of bilateral pallidal stimulation.	/pubmed/20207700	Timmermann L, Pauls KA, Wieland K, Jech R, Kurlemann G, Sharma N, Gill SS, Haenggeli CA, Hayflick SJ, Hogarth P, Leenders KL, Limousin P, Malanga CJ, Moro E, Ostrem JL, Revilla FJ, Santens P, Schnitzler A, Tisch S, Valldeoriola F, Vesper J, Volkmann J, et al.	Brain. 2010 Mar;133(Pt 3):701-12. Epub 2010 Mar 5.	Brain. 2010	PubMed	citation	PMID:20207700	pubmed	20207700	create date:2010/03/09 | first author:Timmermann L
Increased sensorimotor network activity in DYT1 dystonia: a functional imaging study.	/pubmed/20207699	Carbon M, Argyelan M, Habeck C, Ghilardi MF, Fitzpatrick T, Dhawan V, Pourfar M, Bressman SB, Eidelberg D.	Brain. 2010 Mar;133(Pt 3):690-700. Epub 2010 Mar 5.	Brain. 2010	PubMed	citation	PMID:20207699	pubmed	20207699	create date:2010/03/09 | first author:Carbon M
Title	URL	Description	Details	ShortDetails	Resource	Type	Identifiers	Db	EntrezUID	Properties
Thermal hypoaesthesia differentiates secondary restless legs syndrome associated with small fibre neuropathy from primary restless legs syndrome.	/pubmed/20194142	Bachmann CG, Rolke R, Scheidt U, Stadelmann C, Sommer M, Pavlakovic G, Happe S, Treede RD, Paulus W.	Brain. 2010 Mar;133(Pt 3):762-70. Epub 2010 Feb 28.	Brain. 2010	PubMed	citation	PMID:20194142	pubmed	20194142	create date:2010/03/03 | first author:Bachmann CG
The default-mode, ego-functions and free-energy: a neurobiological account of Freudian ideas.	/pubmed/20194141	Carhart-Harris RL, Friston KJ.	Brain. 2010 Apr;133(Pt 4):1265-83. Epub 2010 Feb 28. Review.	Brain. 2010	PubMed	citation	PMID:20194141	pubmed	20194141	create date:2010/03/03 | first author:Carhart-Harris RL
Is inhibition of axonal regeneration by astrocytes, in the dorsal part of the spinal cord, regulated by p75 receptor?	/pubmed/20176577	Yuan TF.	Brain. 2010 Jun;133(Pt 6):e144; author reply e145. Epub 2010 Feb 21. No abstract available.	Brain. 2010	PubMed	citation	PMID:20176577	pubmed	20176577	create date:2010/02/24 | first author:Yuan TF
From congenital to idiopathic adult hydrocephalus: a historical research.	/pubmed/20176576	Missori P, Paolini S, Currà A.	Brain. 2010 Jun;133(Pt 6):1836-49. Epub 2010 Feb 22.	Brain. 2010	PubMed	citation	PMID:20176576	pubmed	20176576	create date:2010/02/24 | first author:Missori P
Attenuated variants of Lesch-Nyhan disease.	/pubmed/20176575	Jinnah HA, Ceballos-Picot I, Torres RJ, Visser JE, Schretlen DJ, Verdu A, Laróvere LE, Chen CJ, Cossu A, Wu CH, Sampat R, Chang SJ, de Kremer RD, Nyhan W, Harris JC, Reich SG, Puig JG; Lesch-Nyhan Disease International Study Group.	Brain. 2010 Mar;133(Pt 3):671-89. Epub 2010 Feb 22. Review.	Brain. 2010	PubMed	citation	PMID:20176575	pubmed	20176575	create date:2010/02/24 | first author:Jinnah HA
Reduced functional connectivity in a right-hemisphere network for volitional ocular motor control in schizophrenia.	/pubmed/20159769	Tu P, Buckner RL, Zollei L, Dyckman KA, Goff DC, Manoach DS.	Brain. 2010 Feb;133(Pt 2):625-37.	Brain. 2010	PubMed	citation	PMID:20159769	pubmed	20159769	create date:2010/02/18 | first author:Tu P
Integrin activation or alpha 9 expression allows retinal pigmented epithelial cell adhesion on Bruch's membrane in wet age-related macular degeneration.	/pubmed/20159768	Afshari FT, Kwok JC, Andrews MR, Blits B, Martin KR, Faissner A, Ffrench-Constant C, Fawcett JW.	Brain. 2010 Feb;133(Pt 2):448-64.	Brain. 2010	PubMed	citation	PMID:20159768	pubmed	20159768	create date:2010/02/18 | first author:Afshari FT
Dr Macdonald Critchley (1900-97).	/pubmed/20159767	Compston A.	Brain. 2010 Feb;133(Pt 2):311-3. No abstract available.	Brain. 2010	PubMed	citation	PMID:20159767	pubmed	20159767	create date:2010/02/18 | first author:Compston A
Multi-system neurological disease is common in patients with OPA1 mutations.	/pubmed/20157015	Yu-Wai-Man P, Griffiths PG, Gorman GS, Lourenco CM, Wright AF, Auer-Grumbach M, Toscano A, Musumeci O, Valentino ML, Caporali L, Lamperti C, Tallaksen CM, Duffey P, Miller J, Whittaker RG, Baker MR, Jackson MJ, Clarke MP, Dhillon B, Czermin B, Stewart JD, Hudson G, et al.	Brain. 2010 Mar;133(Pt 3):771-86. Epub 2010 Feb 15.	Brain. 2010	PubMed	citation	PMID:20157015	pubmed	20157015	create date:2010/02/17 | first author:Yu-Wai-Man P
DJ-1 and alpha-synuclein in human cerebrospinal fluid as biomarkers of Parkinson's disease.	/pubmed/20157014	Hong Z, Shi M, Chung KA, Quinn JF, Peskind ER, Galasko D, Jankovic J, Zabetian CP, Leverenz JB, Baird G, Montine TJ, Hancock AM, Hwang H, Pan C, Bradner J, Kang UJ, Jensen PH, Zhang J.	Brain. 2010 Mar;133(Pt 3):713-26. Epub 2010 Feb 15.	Brain. 2010	PubMed	citation	PMID:20157014	pubmed	20157014	create date:2010/02/17 | first author:Hong Z
Inhibiting poly(ADP-ribose) polymerase: a potential therapy against oligodendrocyte death.	/pubmed/20157013	Veto S, Acs P, Bauer J, Lassmann H, Berente Z, Setalo G Jr, Borgulya G, Sumegi B, Komoly S, Gallyas F Jr, Illes Z.	Brain. 2010 Mar;133(Pt 3):822-34. Epub 2010 Feb 15.	Brain. 2010	PubMed	citation	PMID:20157013	pubmed	20157013	create date:2010/02/17 | first author:Veto S
Neuroimaging of eye position reveals spatial neglect.	/pubmed/20157012	Becker E, Karnath HO.	Brain. 2010 Mar;133(Pt 3):909-14. Epub 2010 Feb 15.	Brain. 2010	PubMed	citation	PMID:20157012	pubmed	20157012	create date:2010/02/17 | first author:Becker E
Limb-shaking transient ischaemic attacks in patients with internal carotid artery occlusion: a case-control study.	/pubmed/20157011	Persoon S, Kappelle LJ, Klijn CJ.	Brain. 2010 Mar;133(Pt 3):915-22. Epub 2010 Feb 15.	Brain. 2010	PubMed	citation	PMID:20157011	pubmed	20157011	create date:2010/02/17 | first author:Persoon S
Internodal length variability of dermal myelinated fibres.	/pubmed/20157010	Nolano M, Provitera V, Santoro L.	Brain. 2010 Jun;133(Pt 6):e142; author reply e143. Epub 2010 Feb 15. No abstract available.	Brain. 2010	PubMed	citation	PMID:20157010	pubmed	20157010	create date:2010/02/17 | first author:Nolano M
Imaging memory in temporal lobe epilepsy: predicting the effects of temporal lobe resection.	/pubmed/20157009	Bonelli SB, Powell RH, Yogarajah M, Samson RS, Symms MR, Thompson PJ, Koepp MJ, Duncan JS.	Brain. 2010 Apr;133(Pt 4):1186-99. Epub 2010 Feb 15.	Brain. 2010	PubMed	citation	PMID:20157009	pubmed	20157009	create date:2010/02/17 | first author:Bonelli SB
Mechanism of neurodegeneration of neurons with mitochondrial DNA mutations.	/pubmed/20157008	Abramov AY, Smulders-Srinivasan TK, Kirby DM, Acin-Perez R, Enriquez JA, Lightowlers RN, Duchen MR, Turnbull DM.	Brain. 2010 Mar;133(Pt 3):797-807. Epub 2010 Feb 15.	Brain. 2010	PubMed	citation	PMID:20157008	pubmed	20157008	create date:2010/02/17 | first author:Abramov AY
Defining neurogenetic phenotypes (or how to compare needles in haystacks).	/pubmed/20157007	Chinnery PF.	Brain. 2010 Mar;133(Pt 3):649-51. Epub 2010 Feb 15. No abstract available.	Brain. 2010	PubMed	citation	PMID:20157007	pubmed	20157007	create date:2010/02/17 | first author:Chinnery PF
RNA-targeted splice-correction therapy for neuromuscular disease.	/pubmed/20150322	Wood MJ, Gait MJ, Yin H.	Brain. 2010 Apr;133(Pt 4):957-72. Epub 2010 Feb 11. Review.	Brain. 2010	PubMed	citation	PMID:20150322	pubmed	20150322	create date:2010/02/13 | first author:Wood MJ
Astrocytes within multiple sclerosis lesions upregulate sodium channel Nav1.5.	/pubmed/20147455	Black JA, Newcombe J, Waxman SG.	Brain. 2010 Mar;133(Pt 3):835-46. Epub 2010 Feb 10.	Brain. 2010	PubMed	citation	PMID:20147455	pubmed	20147455	create date:2010/02/12 | first author:Black JA
Assessment and familial aggregation of psychosis in Alzheimer's disease from the National Institute on Aging Late Onset Alzheimer's Disease Family Study.	/pubmed/20147454	Sweet RA, Bennett DA, Graff-Radford NR, Mayeux R; National Institute on Aging Late-Onset Alzheimer's Disease Family Study Group.	Brain. 2010 Apr;133(Pt 4):1155-62. Epub 2010 Feb 10.	Brain. 2010	PubMed	citation	PMID:20147454	pubmed	20147454	create date:2010/02/12 | first author:Sweet RA
Pharmacological prion protein silencing accelerates central nervous system autoimmune disease via T cell receptor signalling.	/pubmed/20145049	Hu W, Nessler S, Hemmer B, Eagar TN, Kane LP, Leliveld SR, Müller-Schiffmann A, Gocke AR, Lovett-Racke A, Ben LH, Hussain RZ, Breil A, Elliott JL, Puttaparthi K, Cravens PD, Singh MP, Petsch B, Stitz L, Racke MK, Korth C, Stüve O.	Brain. 2010 Feb;133(Pt 2):375-88. Epub 2010 Feb 9.	Brain. 2010	PubMed	citation	PMID:20145049	pubmed	20145049	create date:2010/02/11 | first author:Hu W
Temporal orienting deficit after prefrontal damage.	/pubmed/20145048	Triviño M, Correa A, Arnedo M, Lupiáñez J.	Brain. 2010 Apr;133(Pt 4):1173-85. Epub 2010 Feb 9.	Brain. 2010	PubMed	citation	PMID:20145048	pubmed	20145048	create date:2010/02/11 | first author:Triviño M
The cognitive organization of music knowledge: a clinical analysis.	/pubmed/20142334	Omar R, Hailstone JC, Warren JE, Crutch SJ, Warren JD.	Brain. 2010 Apr;133(Pt 4):1200-13. Epub 2010 Feb 8.	Brain. 2010	PubMed	citation	PMID:20142334	pubmed	20142334	create date:2010/02/10 | first author:Omar R
Cerebral white matter recovery in abstinent alcoholics--a multimodality magnetic resonance study.	/pubmed/20133395	Gazdzinski S, Durazzo TC, Mon A, Yeh PH, Meyerhoff DJ.	Brain. 2010 Apr;133(Pt 4):1043-53. Epub 2010 Feb 4.	Brain. 2010	PubMed	citation	PMID:20133395	pubmed	20133395	create date:2010/02/06 | first author:Gazdzinski S
Acute disseminated encephalomyelitis and multiple sclerosis.	/pubmed/20129937	Lassmann H.	Brain. 2010 Feb;133(Pt 2):317-9. Epub 2010 Feb 2. Review. No abstract available.	Brain. 2010	PubMed	citation	PMID:20129937	pubmed	20129937	create date:2010/02/05 | first author:Lassmann H
Optimized adeno-associated viral vector-mediated striatal DOPA delivery restores sensorimotor function and prevents dyskinesias in a model of advanced Parkinson's disease.	/pubmed/20129936	Björklund T, Carlsson T, Cederfjäll EA, Carta M, Kirik D.	Brain. 2010 Feb;133(Pt 2):496-511. Epub 2010 Feb 2.	Brain. 2010	PubMed	citation	PMID:20129936	pubmed	20129936	create date:2010/02/05 | first author:Björklund T
Glucose transporter-1 deficiency syndrome: the expanding clinical and genetic spectrum of a treatable disorder.	/pubmed/20129935	Leen WG, Klepper J, Verbeek MM, Leferink M, Hofste T, van Engelen BG, Wevers RA, Arthur T, Bahi-Buisson N, Ballhausen D, Bekhof J, van Bogaert P, Carrilho I, Chabrol B, Champion MP, Coldwell J, Clayton P, Donner E, Evangeliou A, Ebinger F, Farrell K, Forsyth RJ, et al.	Brain. 2010 Mar;133(Pt 3):655-70. Epub 2010 Feb 2.	Brain. 2010	PubMed	citation	PMID:20129935	pubmed	20129935	create date:2010/02/05 | first author:Leen WG
Rapid eye movement sleep behaviour disorder in patients with narcolepsy is associated with hypocretin-1 deficiency.	/pubmed/20129934	Knudsen S, Gammeltoft S, Jennum PJ.	Brain. 2010 Feb;133(Pt 2):568-79. Epub 2010 Feb 3.	Brain. 2010	PubMed	citation	PMID:20129934	pubmed	20129934	create date:2010/02/05 | first author:Knudsen S
Novel forms of neurofascin 155 in the central nervous system: alterations in paranodal disruption models and multiple sclerosis.	/pubmed/20129933	Pomicter AD, Shroff SM, Fuss B, Sato-Bigbee C, Brophy PJ, Rasband MN, Bhat MA, Dupree JL.	Brain. 2010 Feb;133(Pt 2):389-405. Epub 2010 Feb 3. Erratum in: Brain. 2011 Apr;134(Pt 4):1250.	Brain. 2010	PubMed	citation	PMID:20129933	pubmed	20129933	create date:2010/02/05 | first author:Pomicter AD
Perivenous demyelination: association with clinically defined acute disseminated encephalomyelitis and comparison with pathologically confirmed multiple sclerosis.	/pubmed/20129932	Young NP, Weinshenker BG, Parisi JE, Scheithauer B, Giannini C, Roemer SF, Thomsen KM, Mandrekar JN, Erickson BJ, Lucchinetti CF.	Brain. 2010 Feb;133(Pt 2):333-48. Epub 2010 Feb 3.	Brain. 2010	PubMed	citation	PMID:20129932	pubmed	20129932	create date:2010/02/05 | first author:Young NP
High field (9.4 Tesla) magnetic resonance imaging of cortical grey matter lesions in multiple sclerosis.	/pubmed/20123726	Schmierer K, Parkes HG, So PW, An SF, Brandner S, Ordidge RJ, Yousry TA, Miller DH.	Brain. 2010 Mar;133(Pt 3):858-67. Epub 2010 Jan 31.	Brain. 2010	PubMed	citation	PMID:20123726	pubmed	20123726	create date:2010/02/04 | first author:Schmierer K
The A9 dopamine neuron component in grafts of ventral mesencephalon is an important determinant for recovery of motor function in a rat model of Parkinson's disease.	/pubmed/20123725	Grealish S, Jönsson ME, Li M, Kirik D, Björklund A, Thompson LH.	Brain. 2010 Feb;133(Pt 2):482-95. Epub 2010 Jan 31.	Brain. 2010	PubMed	citation	PMID:20123725	pubmed	20123725	create date:2010/02/04 | first author:Grealish S
Reactive microgliosis: extracellular micro-calpain and microglia-mediated dopaminergic neurotoxicity.	/pubmed/20123724	Levesque S, Wilson B, Gregoria V, Thorpe LB, Dallas S, Polikov VS, Hong JS, Block ML.	Brain. 2010 Mar;133(Pt 3):808-21. Epub 2010 Jan 31.	Brain. 2010	PubMed	citation	PMID:20123724	pubmed	20123724	create date:2010/02/04 | first author:Levesque S
Incidence of symptomatic vertebrobasilar stenosis in the general population.	/pubmed/20123723	Parkhutik V, Lago A, Ignacio Tembl J.	Brain. 2010 May;133(Pt 5):e140; author reply e141. Epub 2010 Feb 1. No abstract available.	Brain. 2010	PubMed	citation	PMID:20123723	pubmed	20123723	create date:2010/02/04 | first author:Parkhutik V
Brain tissue sodium concentration in multiple sclerosis: a sodium imaging study at 3 tesla.	/pubmed/20110245	Inglese M, Madelin G, Oesingmann N, Babb JS, Wu W, Stoeckel B, Herbert J, Johnson G.	Brain. 2010 Mar;133(Pt 3):847-57. Epub 2010 Jan 27.	Brain. 2010	PubMed	citation	PMID:20110245	pubmed	20110245	create date:2010/01/30 | first author:Inglese M
Effect of prism adaptation on left dichotic listening deficit in neglect patients: glasses to hear better?	/pubmed/20110244	Jacquin-Courtois S, Rode G, Pavani F, O'Shea J, Giard MH, Boisson D, Rossetti Y.	Brain. 2010 Mar;133(Pt 3):895-908. Epub 2010 Jan 27.	Brain. 2010	PubMed	citation	PMID:20110244	pubmed	20110244	create date:2010/01/30 | first author:Jacquin-Courtois S
SPATACSIN mutations cause autosomal recessive juvenile amyotrophic lateral sclerosis.	/pubmed/20110243	Orlacchio A, Babalini C, Borreca A, Patrono C, Massa R, Basaran S, Munhoz RP, Rogaeva EA, St George-Hyslop PH, Bernardi G, Kawarai T.	Brain. 2010 Feb;133(Pt 2):591-8. Epub 2010 Jan 28.	Brain. 2010	PubMed	citation	PMID:20110243	pubmed	20110243	create date:2010/01/30 | first author:Orlacchio A
Quantitative analysis of cellular inflammation after traumatic spinal cord injury: evidence for a multiphasic inflammatory response in the acute to chronic environment.	/pubmed/20085927	Beck KD, Nguyen HX, Galvan MD, Salazar DL, Woodruff TM, Anderson AJ.	Brain. 2010 Feb;133(Pt 2):433-47. Epub 2010 Jan 19.	Brain. 2010	PubMed	citation	PMID:20085927	pubmed	20085927	create date:2010/01/21 | first author:Beck KD
Oculopalatal tremor explained by a model of inferior olivary hypertrophy and cerebellar plasticity.	/pubmed/20080879	Shaikh AG, Hong S, Liao K, Tian J, Solomon D, Zee DS, Leigh RJ, Optican LM.	Brain. 2010 Mar;133(Pt 3):923-40. Epub 2010 Jan 15.	Brain. 2010	PubMed	citation	PMID:20080879	pubmed	20080879	create date:2010/01/19 | first author:Shaikh AG
Increased metabolic vulnerability in early-onset Alzheimer's disease is not related to amyloid burden.	/pubmed/20080878	Rabinovici GD, Furst AJ, Alkalay A, Racine CA, O'Neil JP, Janabi M, Baker SL, Agarwal N, Bonasera SJ, Mormino EC, Weiner MW, Gorno-Tempini ML, Rosen HJ, Miller BL, Jagust WJ.	Brain. 2010 Feb;133(Pt 2):512-28. Epub 2010 Jan 15.	Brain. 2010	PubMed	citation	PMID:20080878	pubmed	20080878	create date:2010/01/19 | first author:Rabinovici GD
Deviant processing of letters and speech sounds as proximate cause of reading failure: a functional magnetic resonance imaging study of dyslexic children.	/pubmed/20061325	Blau V, Reithler J, van Atteveldt N, Seitz J, Gerretsen P, Goebel R, Blomert L.	Brain. 2010 Mar;133(Pt 3):868-79. Epub 2010 Jan 7.	Brain. 2010	PubMed	citation	PMID:20061325	pubmed	20061325	create date:2010/01/12 | first author:Blau V
Reversing cognitive-motor impairments in Parkinson's disease patients using a computational modelling approach to deep brain stimulation programming.	/pubmed/20061324	Frankemolle AM, Wu J, Noecker AM, Voelcker-Rehage C, Ho JC, Vitek JL, McIntyre CC, Alberts JL.	Brain. 2010 Mar;133(Pt 3):746-61. Epub 2010 Jan 7.	Brain. 2010	PubMed	citation	PMID:20061324	pubmed	20061324	create date:2010/01/12 | first author:Frankemolle AM
The Berger rhythm: potential changes from the occipital lobes in man.	/pubmed/20058345	Compston A.	Brain. 2010 Jan;133(Pt 1):3-6. No abstract available.	Brain. 2010	PubMed	citation	PMID:20058345	pubmed	20058345	create date:2010/01/09 | first author:Compston A
Beneficial effects of secretory leukocyte protease inhibitor after spinal cord injury.	/pubmed/20047904	Ghasemlou N, Bouhy D, Yang J, López-Vales R, Haber M, Thuraisingam T, He G, Radzioch D, Ding A, David S.	Brain. 2010 Jan;133(Pt 1):126-38.	Brain. 2010	PubMed	citation	PMID:20047904	pubmed	20047904	create date:2010/01/06 | first author:Ghasemlou N
Copy number variants--an unexpected risk factor for the idiopathic generalized epilepsies.	/pubmed/20047903	Scheffer IE, Berkovic SF.	Brain. 2010 Jan;133(Pt 1):7-8. Review. No abstract available. Erratum in: Brain. 2010 Nov;133(11):3484.	Brain. 2010	PubMed	citation	PMID:20047903	pubmed	20047903	create date:2010/01/06 | first author:Scheffer IE
A clear case of possession. Editorial.	/pubmed/20047902	Compston A.	Brain. 2010 Jan;133(Pt 1):1-2. No abstract available.	Brain. 2010	PubMed	citation	PMID:20047902	pubmed	20047902	create date:2010/01/06 | first author:Compston A
Schwann cell p75NTR prevents spontaneous sensory reinnervation of the adult spinal cord.	/pubmed/20047901	Scott AL, Ramer MS.	Brain. 2010 Feb;133(Pt 2):421-32. Epub 2010 Jan 3.	Brain. 2010	PubMed	citation	PMID:20047901	pubmed	20047901	create date:2010/01/06 | first author:Scott AL
Intra-cerebral injection of neuromyelitis optica immunoglobulin G and human complement produces neuromyelitis optica lesions in mice.	/pubmed/20047900	Saadoun S, Waters P, Bell BA, Vincent A, Verkman AS, Papadopoulos MC.	Brain. 2010 Feb;133(Pt 2):349-61. Epub 2010 Jan 4.	Brain. 2010	PubMed	citation	PMID:20047900	pubmed	20047900	create date:2010/01/06 | first author:Saadoun S
Default network connectivity reflects the level of consciousness in non-communicative brain-damaged patients.	/pubmed/20034928	Vanhaudenhuyse A, Noirhomme Q, Tshibanda LJ, Bruno MA, Boveroux P, Schnakers C, Soddu A, Perlbarg V, Ledoux D, Brichant JF, Moonen G, Maquet P, Greicius MD, Laureys S, Boly M.	Brain. 2010 Jan;133(Pt 1):161-71. Epub 2009 Dec 23.	Brain. 2010	PubMed	citation	PMID:20034928	pubmed	20034928	create date:2009/12/26 | first author:Vanhaudenhuyse A
Embryonic stem cell-derived neural stem cells improve spinal muscular atrophy phenotype in mice.	/pubmed/20032086	Corti S, Nizzardo M, Nardini M, Donadoni C, Salani S, Ronchi D, Simone C, Falcone M, Papadimitriou D, Locatelli F, Mezzina N, Gianni F, Bresolin N, Comi GP.	Brain. 2010 Feb;133(Pt 2):465-81. Epub 2009 Dec 23.	Brain. 2010	PubMed	citation	PMID:20032086	pubmed	20032086	create date:2009/12/25 | first author:Corti S
Title	URL	Description	Details	ShortDetails	Resource	Type	Identifiers	Db	EntrezUID	Properties
Cerebral haemodynamics in patients with glutaryl-coenzyme A dehydrogenase deficiency.	/pubmed/20032085	Strauss KA, Donnelly P, Wintermark M.	Brain. 2010 Jan;133(Pt 1):76-92. Epub 2009 Dec 23.	Brain. 2010	PubMed	citation	PMID:20032085	pubmed	20032085	create date:2009/12/25 | first author:Strauss KA
Neuroanatomy of hemispatial neglect and its functional components: a study using voxel-based lesion-symptom mapping.	/pubmed/20028714	Verdon V, Schwartz S, Lovblad KO, Hauert CA, Vuilleumier P.	Brain. 2010 Mar;133(Pt 3):880-94. Epub 2009 Dec 22.	Brain. 2010	PubMed	citation	PMID:20028714	pubmed	20028714	create date:2009/12/24 | first author:Verdon V
Intellectual enrichment is linked to cerebral efficiency in multiple sclerosis: functional magnetic resonance imaging evidence for cognitive reserve.	/pubmed/20008455	Sumowski JF, Wylie GR, Deluca J, Chiaravalloti N.	Brain. 2010 Feb;133(Pt 2):362-74. Epub 2009 Dec 14.	Brain. 2010	PubMed	citation	PMID:20008455	pubmed	20008455	create date:2009/12/17 | first author:Sumowski JF
Atypical neural self-representation in autism.	/pubmed/20008375	Lombardo MV, Chakrabarti B, Bullmore ET, Sadek SA, Pasco G, Wheelwright SJ, Suckling J; MRC AIMS Consortium, Baron-Cohen S.	Brain. 2010 Feb;133(Pt 2):611-24. Epub 2009 Dec 13.	Brain. 2010	PubMed	citation	PMID:20008375	pubmed	20008375	create date:2009/12/17 | first author:Lombardo MV
Does Epstein-Barr virus infection in the brain drive the development of multiple sclerosis?	/pubmed/20008341	Pender MP.	Brain. 2009 Dec;132(Pt 12):3196-8. No abstract available.	Brain. 2009	PubMed	citation	PMID:20008341	pubmed	20008341	create date:2009/12/17 | first author:Pender MP
Was Charles Darwin interested in the brain?	/pubmed/20008340	Compston A.	Brain. 2009 Dec;132(Pt 12):3191-2. No abstract available.	Brain. 2009	PubMed	citation	PMID:20008340	pubmed	20008340	create date:2009/12/17 | first author:Compston A
Altered modulation of intracortical excitability during movement preparation in Gilles de la Tourette syndrome.	/pubmed/20008030	Heise KF, Steven B, Liuzzi G, Thomalla G, Jonas M, Müller-Vahl K, Sauseng P, Münchau A, Gerloff C, Hummel FC.	Brain. 2010 Feb;133(Pt 2):580-90. Epub 2009 Dec 11.	Brain. 2010	PubMed	citation	PMID:20008030	pubmed	20008030	create date:2009/12/17 | first author:Heise KF
Autophagy induction reduces mutant ataxin-3 levels and toxicity in a mouse model of spinocerebellar ataxia type 3.	/pubmed/20007218	Menzies FM, Huebener J, Renna M, Bonin M, Riess O, Rubinsztein DC.	Brain. 2010 Jan;133(Pt 1):93-104. Epub 2009 Dec 9.	Brain. 2010	PubMed	citation	PMID:20007218	pubmed	20007218	create date:2009/12/17 | first author:Menzies FM
Increased olfactory bulb volume due to treatment of chronic rhinosinusitis: neuroinflammation and adult neurogenesis.	/pubmed/20007217	Li J, Yuan TF.	Brain. 2010 May;133(Pt 5):e138; author reply e139. Epub 2009 Dec 9. No abstract available.	Brain. 2010	PubMed	citation	PMID:20007217	pubmed	20007217	create date:2009/12/17 | first author:Li J
Embryonic stem cell-derived L1 overexpressing neural aggregates enhance recovery in Parkinsonian mice.	/pubmed/19995872	Cui YF, Hargus G, Xu JC, Schmid JS, Shen YQ, Glatzel M, Schachner M, Bernreuther C.	Brain. 2010 Jan;133(Pt 1):189-204. Epub 2009 Dec 7.	Brain. 2010	PubMed	citation	PMID:19995872	pubmed	19995872	create date:2009/12/10 | first author:Cui YF
Enhanced frontal function in Parkinson's disease.	/pubmed/19995871	Cools R, Miyakawa A, Sheridan M, D'Esposito M.	Brain. 2010 Jan;133(Pt 1):225-33. Epub 2009 Dec 7.	Brain. 2010	PubMed	citation	PMID:19995871	pubmed	19995871	create date:2009/12/10 | first author:Cools R
Misattributions of agency in schizophrenia are based on imprecise predictions about the sensory consequences of one's actions.	/pubmed/19995870	Synofzik M, Thier P, Leube DT, Schlotterbeck P, Lindner A.	Brain. 2010 Jan;133(Pt 1):262-71. Epub 2009 Dec 7.	Brain. 2010	PubMed	citation	PMID:19995870	pubmed	19995870	create date:2009/12/10 | first author:Synofzik M
Phosphorus and proton magnetic resonance spectroscopy demonstrates mitochondrial dysfunction in early and advanced Parkinson's disease.	/pubmed/19952056	Hattingen E, Magerkurth J, Pilatus U, Mozer A, Seifried C, Steinmetz H, Zanella F, Hilker R.	Brain. 2009 Dec;132(Pt 12):3285-97. Epub .	Brain. 2009	PubMed	citation	PMID:19952056	pubmed	19952056	create date:2009/12/03 | first author:Hattingen E
MicroRNA profiling of multiple sclerosis lesions identifies modulators of the regulatory protein CD47.	/pubmed/19952055	Junker A, Krumbholz M, Eisele S, Mohan H, Augstein F, Bittner R, Lassmann H, Wekerle H, Hohlfeld R, Meinl E.	Brain. 2009 Dec;132(Pt 12):3342-52. Epub .	Brain. 2009	PubMed	citation	PMID:19952055	pubmed	19952055	create date:2009/12/03 | first author:Junker A
Anterior temporal involvement in semantic word retrieval: voxel-based lesion-symptom mapping evidence from aphasia.	/pubmed/19942676	Schwartz MF, Kimberg DY, Walker GM, Faseyitan O, Brecher A, Dell GS, Coslett HB.	Brain. 2009 Dec;132(Pt 12):3411-27. Epub .	Brain. 2009	PubMed	citation	PMID:19942676	pubmed	19942676	create date:2009/11/28 | first author:Schwartz MF
Phenotypical and functional characterization of T helper 17 cells in multiple sclerosis.	/pubmed/19933767	Brucklacher-Waldert V, Stuerner K, Kolster M, Wolthausen J, Tolosa E.	Brain. 2009 Dec;132(Pt 12):3329-41. Epub .	Brain. 2009	PubMed	citation	PMID:19933767	pubmed	19933767	create date:2009/11/26 | first author:Brucklacher-Waldert V
A developmental and genetic classification for midbrain-hindbrain malformations.	/pubmed/19933510	Barkovich AJ, Millen KJ, Dobyns WB.	Brain. 2009 Dec;132(Pt 12):3199-230. Epub . Review.	Brain. 2009	PubMed	citation	PMID:19933510	pubmed	19933510	create date:2009/11/26 | first author:Barkovich AJ
Shortened internodal length of dermal myelinated nerve fibres in Charcot-Marie-Tooth disease type 1A.	/pubmed/19923170	Saporta MA, Katona I, Lewis RA, Masse S, Shy ME, Li J.	Brain. 2009 Dec;132(Pt 12):3263-73. Epub .	Brain. 2009	PubMed	citation	PMID:19923170	pubmed	19923170	create date:2009/11/20 | first author:Saporta MA
Mapping interictal oscillations greater than 200 Hz recorded with intracranial macroelectrodes in human epilepsy.	/pubmed/19920064	Crépon B, Navarro V, Hasboun D, Clemenceau S, Martinerie J, Baulac M, Adam C, Le Van Quyen M.	Brain. 2010 Jan;133(Pt 1):33-45. Epub 2009 Nov 17.	Brain. 2010	PubMed	citation	PMID:19920064	pubmed	19920064	create date:2009/11/19 | first author:Crépon B
Neural correlates of psychotic symptoms in dementia with Lewy bodies.	/pubmed/19920063	Nagahama Y, Okina T, Suzuki N, Matsuda M.	Brain. 2010 Feb;133(Pt 2):557-67. Epub 2009 Nov 17.	Brain. 2010	PubMed	citation	PMID:19920063	pubmed	19920063	create date:2009/11/19 | first author:Nagahama Y
Epstein Barr virus is not a characteristic feature in the central nervous system in established multiple sclerosis.	/pubmed/19917644	Peferoen LA, Lamers F, Lodder LN, Gerritsen WH, Huitinga I, Melief J, Giovannoni G, Meier U, Hintzen RQ, Verjans GM, van Nierop GP, Vos W, Peferoen-Baert RM, Middeldorp JM, van der Valk P, Amor S.	Brain. 2010 May;133(Pt 5):e137. Epub 2009 Nov 16. No abstract available.	Brain. 2010	PubMed	citation	PMID:19917644	pubmed	19917644	create date:2009/11/18 | first author:Peferoen LA
The non-dystrophic myotonias: molecular pathogenesis, diagnosis and treatment.	/pubmed/19917643	Matthews E, Fialho D, Tan SV, Venance SL, Cannon SC, Sternberg D, Fontaine B, Amato AA, Barohn RJ, Griggs RC, Hanna MG; CINCH Investigators.	Brain. 2010 Jan;133(Pt 1):9-22. Epub 2009 Nov 16. Review.	Brain. 2010	PubMed	citation	PMID:19917643	pubmed	19917643	create date:2009/11/18 | first author:Matthews E
Absolute diffusivities define the landscape of white matter degeneration in Alzheimer's disease.	/pubmed/19914928	Acosta-Cabronero J, Williams GB, Pengas G, Nestor PJ.	Brain. 2010 Feb;133(Pt 2):529-39. Epub 2009 Nov 13.	Brain. 2010	PubMed	citation	PMID:19914928	pubmed	19914928	create date:2009/11/17 | first author:Acosta-Cabronero J
Anterior temporal lobe connectivity correlates with functional outcome after aphasic stroke.	/pubmed/19903736	Warren JE, Crinion JT, Lambon Ralph MA, Wise RJ.	Brain. 2009 Dec;132(Pt 12):3428-42. Epub .	Brain. 2009	PubMed	citation	PMID:19903736	pubmed	19903736	create date:2009/11/12 | first author:Warren JE
Protein disulphide isomerase protects against protein aggregation and is S-nitrosylated in amyotrophic lateral sclerosis.	/pubmed/19903735	Walker AK, Farg MA, Bye CR, McLean CA, Horne MK, Atkin JD.	Brain. 2010 Jan;133(Pt 1):105-16. Epub 2009 Nov 10.	Brain. 2010	PubMed	citation	PMID:19903735	pubmed	19903735	create date:2009/11/12 | first author:Walker AK
Brain alpha-synuclein accumulation in multiple system atrophy, Parkinson's disease and progressive supranuclear palsy: a comparative investigation.	/pubmed/19903734	Tong J, Wong H, Guttman M, Ang LC, Forno LS, Shimadzu M, Rajput AH, Muenter MD, Kish SJ, Hornykiewicz O, Furukawa Y.	Brain. 2010 Jan;133(Pt 1):172-88. Epub 2009 Nov 10.	Brain. 2010	PubMed	citation	PMID:19903734	pubmed	19903734	create date:2009/11/12 | first author:Tong J
Effects of baclofen on motor units paralysed by chronic cervical spinal cord injury.	/pubmed/19903733	Thomas CK, Häger-Ross CK, Klein CS.	Brain. 2010 Jan;133(Pt 1):117-25. Epub 2009 Nov 10.	Brain. 2010	PubMed	citation	PMID:19903733	pubmed	19903733	create date:2009/11/12 | first author:Thomas CK
Executive function and fluid intelligence after frontal lobe lesions.	/pubmed/19903732	Roca M, Parr A, Thompson R, Woolgar A, Torralva T, Antoun N, Manes F, Duncan J.	Brain. 2010 Jan;133(Pt 1):234-47. Epub 2009 Nov 10.	Brain. 2010	PubMed	citation	PMID:19903732	pubmed	19903732	create date:2009/11/12 | first author:Roca M
The enigma of Gerstmann's syndrome revisited: a telling tale of the vicissitudes of neuropsychology.	/pubmed/19903731	Rusconi E, Pinel P, Dehaene S, Kleinschmidt A.	Brain. 2010 Feb;133(Pt 2):320-32. Epub 2009 Nov 10. Review.	Brain. 2010	PubMed	citation	PMID:19903731	pubmed	19903731	create date:2009/11/12 | first author:Rusconi E
Stereology of cerebral cortex after traumatic brain injury matched to the Glasgow outcome score.	/pubmed/19897544	Maxwell WL, MacKinnon MA, Stewart JE, Graham DI.	Brain. 2010 Jan;133(Pt 1):139-60. Epub 2009 Nov 6.	Brain. 2010	PubMed	citation	PMID:19897544	pubmed	19897544	create date:2009/11/10 | first author:Maxwell WL
Magnetic resonance imaging characteristics of children and adults with paediatric-onset multiple sclerosis.	/pubmed/19892770	Yeh EA, Weinstock-Guttman B, Ramanathan M, Ramasamy DP, Willis L, Cox JL, Zivadinov R.	Brain. 2009 Dec;132(Pt 12):3392-400. Epub .	Brain. 2009	PubMed	citation	PMID:19892770	pubmed	19892770	create date:2009/11/07 | first author:Yeh EA
Comment on alemtuzumab and inclusion body myositis.	/pubmed/19892769	Greenberg SA.	Brain. 2010 May;133(Pt 5):e135; author reply e136. Epub 2009 Nov 5. No abstract available.	Brain. 2010	PubMed	citation	PMID:19892769	pubmed	19892769	create date:2009/11/07 | first author:Greenberg SA
The most important of all the organs: Darwin on the brain.	/pubmed/19892768	Jacyna S.	Brain. 2009 Dec;132(Pt 12):3481-7. Epub . Review.	Brain. 2009	PubMed	citation	PMID:19892768	pubmed	19892768	create date:2009/11/07 | first author:Jacyna S
Reply to: Comment on alemtuzumab and inclusion body myositis.	/pubmed/19892767	Dalakas MC, Rakocevic G, Schmidt J, McElroy B, Harris-Love MO, Shrader JA, Levy EW, Dambrosia J.	Brain. 2009 Nov 5. [Epub ahead of print] No abstract available.	Brain. 2009	PubMed	citation	PMID:19892767	pubmed	19892767	create date:2009/11/07 | first author:Dalakas MC
Imaging studies in congenital anophthalmia reveal preservation of brain architecture in 'visual' cortex.	/pubmed/19892766	Bridge H, Cowey A, Ragge N, Watkins K.	Brain. 2009 Dec;132(Pt 12):3467-80. Epub .	Brain. 2009	PubMed	citation	PMID:19892766	pubmed	19892766	create date:2009/11/07 | first author:Bridge H
The left superior temporal gyrus is a shared substrate for auditory short-term memory and speech comprehension: evidence from 210 patients with stroke.	/pubmed/19892765	Leff AP, Schofield TM, Crinion JT, Seghier ML, Grogan A, Green DW, Price CJ.	Brain. 2009 Dec;132(Pt 12):3401-10. Epub .	Brain. 2009	PubMed	citation	PMID:19892765	pubmed	19892765	create date:2009/11/07 | first author:Leff AP
Mild cognitive impairment associated with limbic and neocortical Lewy body disease: a clinicopathological study.	/pubmed/19889717	Molano J, Boeve B, Ferman T, Smith G, Parisi J, Dickson D, Knopman D, Graff-Radford N, Geda Y, Lucas J, Kantarci K, Shiung M, Jack C, Silber M, Pankratz VS, Petersen R.	Brain. 2010 Feb;133(Pt 2):540-56. Epub 2009 Nov 4.	Brain. 2010	PubMed	citation	PMID:19889717	pubmed	19889717	create date:2009/11/06 | first author:Molano J
Voxel-based morphometry reveals reduced grey matter volume in the temporal cortex of developmental prosopagnosics.	/pubmed/19887506	Garrido L, Furl N, Draganski B, Weiskopf N, Stevens J, Tan GC, Driver J, Dolan RJ, Duchaine B.	Brain. 2009 Dec;132(Pt 12):3443-55. Epub .	Brain. 2009	PubMed	citation	PMID:19887506	pubmed	19887506	create date:2009/11/06 | first author:Garrido L
The psychophysics of visual motion and global form processing in autism.	/pubmed/19887505	Koldewyn K, Whitney D, Rivera SM.	Brain. 2010 Feb;133(Pt 2):599-610. Epub 2009 Nov 3.	Brain. 2010	PubMed	citation	PMID:19887505	pubmed	19887505	create date:2009/11/06 | first author:Koldewyn K
A human experiment in nerve division by W.H.R. Rivers MD FRS, Fellow of St John's College, Cambridge and Henry Head MD FRS, Physician to the London Hospital, Brain 1908: 31; 323-450.	/pubmed/19877308	Compston A.	Brain. 2009 Nov;132(Pt 11):2903-5. No abstract available.	Brain. 2009	PubMed	citation	PMID:19877308	pubmed	19877308	create date:2009/10/31 | first author:Compston A
With or without FUS, it is the anatomy that dictates the dementia phenotype.	/pubmed/19861505	Weintraub S, Mesulam M.	Brain. 2009 Nov;132(Pt 11):2906-8. No abstract available.	Brain. 2009	PubMed	citation	PMID:19861505	pubmed	19861505	create date:2009/10/29 | first author:Weintraub S
Brain. Editorial.	/pubmed/19861504	Compston A.	Brain. 2009 Nov;132(Pt 11):2901-2. No abstract available.	Brain. 2009	PubMed	citation	PMID:19861504	pubmed	19861504	create date:2009/10/29 | first author:Compston A
Posterior cingulate hypometabolism in early Alzheimer's disease: what is the contribution of local atrophy versus disconnection?	/pubmed/19858081	Chételat G, Villain N, Desgranges B, Eustache F, Baron JC.	Brain. 2009 Dec;132(Pt 12):e133; author reply e134. Epub . No abstract available.	Brain. 2009	PubMed	citation	PMID:19858081	pubmed	19858081	create date:2009/10/28 | first author:Chételat G
The ratio of 'deleted in colorectal cancer' to 'uncoordinated-5A' netrin-1 receptors on the growth cone regulates mossy fibre directionality.	/pubmed/19858080	Muramatsu R, Nakahara S, Ichikawa J, Watanabe K, Matsuki N, Koyama R.	Brain. 2010 Jan;133(Pt 1):60-75. Epub 2009 Oct 25.	Brain. 2010	PubMed	citation	PMID:19858080	pubmed	19858080	create date:2009/10/28 | first author:Muramatsu R
Cerebrospinal hypocretin, daytime sleepiness and sleep architecture in Parkinson's disease dementia.	/pubmed/19858078	Compta Y, Santamaria J, Ratti L, Tolosa E, Iranzo A, Muñoz E, Valldeoriola F, Casamitjana R, Ríos J, Marti MJ.	Brain. 2009 Dec;132(Pt 12):3308-17. Epub .	Brain. 2009	PubMed	citation	PMID:19858078	pubmed	19858078	create date:2009/10/28 | first author:Compta Y
Unilateral pedunculopontine stimulation improves falls in Parkinson's disease.	/pubmed/19846583	Moro E, Hamani C, Poon YY, Al-Khairallah T, Dostrovsky JO, Hutchison WD, Lozano AM.	Brain. 2010 Jan;133(Pt 1):215-24. Epub 2009 Oct 21.	Brain. 2010	PubMed	citation	PMID:19846583	pubmed	19846583	create date:2009/10/23 | first author:Moro E
Clinical features of spinal and bulbar muscular atrophy.	/pubmed/19846582	Rhodes LE, Freeman BK, Auh S, Kokkinis AD, La Pean A, Chen C, Lehky TJ, Shrader JA, Levy EW, Harris-Love M, Di Prospero NA, Fischbeck KH.	Brain. 2009 Dec;132(Pt 12):3242-51. Epub .	Brain. 2009	PubMed	citation	PMID:19846582	pubmed	19846582	create date:2009/10/23 | first author:Rhodes LE
Cerebral oxygen and glucose metabolism in patients with mitochondrial m.3243A>G mutation.	/pubmed/19843652	Lindroos MM, Borra RJ, Parkkola R, Virtanen SM, Lepomäki V, Bucci M, Virta JR, Rinne JO, Nuutila P, Majamaa K.	Brain. 2009 Dec;132(Pt 12):3274-84. Epub .	Brain. 2009	PubMed	citation	PMID:19843652	pubmed	19843652	create date:2009/10/22 | first author:Lindroos MM
Recurrent microdeletions at 15q11.2 and 16p13.11 predispose to idiopathic generalized epilepsies.	/pubmed/19843651	de Kovel CG, Trucks H, Helbig I, Mefford HC, Baker C, Leu C, Kluck C, Muhle H, von Spiczak S, Ostertag P, Obermeier T, Kleefuss-Lie AA, Hallmann K, Steffens M, Gaus V, Klein KM, Hamer HM, Rosenow F, Brilstra EH, Trenité DK, Swinkels ME, Weber YG, et al.	Brain. 2010 Jan;133(Pt 1):23-32. Epub 2009 Oct 20.	Brain. 2010	PubMed	citation	PMID:19843651	pubmed	19843651	create date:2009/10/22 | first author:de Kovel CG
Ectopic expression of polysialylated neural cell adhesion molecule in adult macaque Schwann cells promotes their migration and remyelination potential in the central nervous system.	/pubmed/19843650	Bachelin C, Zujovic V, Buchet D, Mallet J, Baron-Van Evercooren A.	Brain. 2010 Feb;133(Pt 2):406-20. Epub 2009 Oct 20.	Brain. 2010	PubMed	citation	PMID:19843650	pubmed	19843650	create date:2009/10/22 | first author:Bachelin C
Title	URL	Description	Details	ShortDetails	Resource	Type	Identifiers	Db	EntrezUID	Properties
Cerebellar agenesis revisited.	/pubmed/19843649	Boyd CA.	Brain. 2010 Mar;133(Pt 3):941-4. Epub 2009 Oct 20.	Brain. 2010	PubMed	citation	PMID:19843649	pubmed	19843649	create date:2009/10/22 | first author:Boyd CA
Markers of neurodegeneration in idiopathic rapid eye movement sleep behaviour disorder and Parkinson's disease.	/pubmed/19843648	Postuma RB, Gagnon JF, Vendette M, Montplaisir JY.	Brain. 2009 Dec;132(Pt 12):3298-307. Epub .	Brain. 2009	PubMed	citation	PMID:19843648	pubmed	19843648	create date:2009/10/22 | first author:Postuma RB
The natural history of Charcot-Marie-Tooth type 1A in adults: a 5-year follow-up study.	/pubmed/19843647	Verhamme C, van Schaik IN, Koelman JH, de Haan RJ, de Visser M.	Brain. 2009 Dec;132(Pt 12):3252-62. Epub .	Brain. 2009	PubMed	citation	PMID:19843647	pubmed	19843647	create date:2009/10/22 | first author:Verhamme C
Integration of gaze direction and facial expression in patients with unilateral amygdala damage.	/pubmed/19828596	Cristinzio C, N'Diaye K, Seeck M, Vuilleumier P, Sander D.	Brain. 2010 Jan;133(Pt 1):248-61. Epub 2009 Oct 14.	Brain. 2010	PubMed	citation	PMID:19828596	pubmed	19828596	create date:2009/10/16 | first author:Cristinzio C
'Spastic pseudosclerosis (cortico-pallido-spinal degeneration)', by Charles Davison (New York), Brain 1932: 55; 247-264 and 'Severe dementia associated with bilateral symmetrical degeneration of the thalamus', by K. Stern (from the National Hospital, Queen Square, London), Brain 1939: 62; 157-171.	/pubmed/19824137	Compton A.	Brain. 2009 Oct;132(Pt 10):2623-26. No abstract available.	Brain. 2009	PubMed	citation	PMID:19824137	pubmed	19824137	create date:2009/10/14 | first author:Compton A
Balanced and responsible journalism.	/pubmed/19815672	Compston A.	Brain. 2009 Oct;132(Pt 10):2621-2. No abstract available.	Brain. 2009	PubMed	citation	PMID:19815672	pubmed	19815672	create date:2009/10/10 | first author:Compston A
The distinct cognitive syndromes of Parkinson's disease: 5 year follow-up of the CamPaIGN cohort.	/pubmed/19812213	Williams-Gray CH, Evans JR, Goris A, Foltynie T, Ban M, Robbins TW, Brayne C, Kolachana BS, Weinberger DR, Sawcer SJ, Barker RA.	Brain. 2009 Nov;132(Pt 11):2958-69. Epub 2009 Oct 7.	Brain. 2009	PubMed	citation	PMID:19812213	pubmed	19812213	create date:2009/10/09 | first author:Williams-Gray CH
Notch-1 signalling is activated in brain arteriovenous malformations in humans.	/pubmed/19812212	ZhuGe Q, Zhong M, Zheng W, Yang GY, Mao X, Xie L, Chen G, Chen Y, Lawton MT, Young WL, Greenberg DA, Jin K.	Brain. 2009 Dec;132(Pt 12):3231-41. Epub .	Brain. 2009	PubMed	citation	PMID:19812212	pubmed	19812212	create date:2009/10/09 | first author:ZhuGe Q
Relating visual to verbal semantic knowledge: the evaluation of object recognition in prosopagnosia.	/pubmed/19805494	Barton JJ, Hanif H, Ashraf S.	Brain. 2009 Dec;132(Pt 12):3456-66. Epub .	Brain. 2009	PubMed	citation	PMID:19805494	pubmed	19805494	create date:2009/10/07 | first author:Barton JJ
Microglial CB2 cannabinoid receptors are neuroprotective in Huntington's disease excitotoxicity.	/pubmed/19805493	Palazuelos J, Aguado T, Pazos MR, Julien B, Carrasco C, Resel E, Sagredo O, Benito C, Romero J, Azcoitia I, Fernández-Ruiz J, Guzmán M, Galve-Roperh I.	Brain. 2009 Nov;132(Pt 11):3152-64. Epub 2009 Oct 5.	Brain. 2009	PubMed	citation	PMID:19805493	pubmed	19805493	create date:2009/10/07 | first author:Palazuelos J
Semantic dementia: demography, familial factors and survival in a consecutive series of 100 cases.	/pubmed/19805492	Hodges JR, Mitchell J, Dawson K, Spillantini MG, Xuereb JH, McMonagle P, Nestor PJ, Patterson K.	Brain. 2010 Jan;133(Pt 1):300-6. Epub 2009 Oct 5.	Brain. 2010	PubMed	citation	PMID:19805492	pubmed	19805492	create date:2009/10/07 | first author:Hodges JR
Proximal dentatothalamocortical tract involvement in posterior fossa syndrome.	/pubmed/19805491	Morris EB, Phillips NS, Laningham FH, Patay Z, Gajjar A, Wallace D, Boop F, Sanford R, Ness KK, Ogg RJ.	Brain. 2009 Nov;132(Pt 11):3087-95. Epub 2009 Oct 5.	Brain. 2009	PubMed	citation	PMID:19805491	pubmed	19805491	create date:2009/10/07 | first author:Morris EB
Non-verbal sound processing in the primary progressive aphasias.	/pubmed/19797352	Goll JC, Crutch SJ, Loo JH, Rohrer JD, Frost C, Bamiou DE, Warren JD.	Brain. 2010 Jan;133(Pt 1):272-85. Epub 2009 Oct 1.	Brain. 2010	PubMed	citation	PMID:19797352	pubmed	19797352	create date:2009/10/03 | first author:Goll JC
Off-target effects of epidermal growth factor receptor antagonists mediate retinal ganglion cell disinhibited axon growth.	/pubmed/19783665	Douglas MR, Morrison KC, Jacques SJ, Leadbeater WE, Gonzalez AM, Berry M, Logan A, Ahmed Z.	Brain. 2009 Nov;132(Pt 11):3102-21. Epub 2009 Sep 25.	Brain. 2009	PubMed	citation	PMID:19783665	pubmed	19783665	create date:2009/09/29 | first author:Douglas MR
Effects of pedunculopontine nucleus area stimulation on gait disorders in Parkinson's disease.	/pubmed/19773356	Ferraye MU, Debû B, Fraix V, Goetz L, Ardouin C, Yelnik J, Henry-Lagrange C, Seigneuret E, Piallat B, Krack P, Le Bas JF, Benabid AL, Chabardès S, Pollak P.	Brain. 2010 Jan;133(Pt 1):205-14. Epub 2009 Sep 22.	Brain. 2010	PubMed	citation	PMID:19773356	pubmed	19773356	create date:2009/09/24 | first author:Ferraye MU
Neuronal correlates of functional magnetic resonance imaging in human temporal cortex.	/pubmed/19773355	Ojemann GA, Corina DP, Corrigan N, Schoenfield-McNeill J, Poliakov A, Zamora L, Zanos S.	Brain. 2010 Jan;133(Pt 1):46-59. Epub 2009 Sep 22.	Brain. 2010	PubMed	citation	PMID:19773355	pubmed	19773355	create date:2009/09/24 | first author:Ojemann GA
The subependymal zone neurogenic niche: a beating heart in the centre of the brain: how plastic is adult neurogenesis? Opportunities for therapy and questions to be addressed.	/pubmed/19773354	Kazanis I.	Brain. 2009 Nov;132(Pt 11):2909-21. Epub 2009 Sep 22. Review.	Brain. 2009	PubMed	citation	PMID:19773354	pubmed	19773354	create date:2009/09/24 | first author:Kazanis I
Increasing olfactory bulb volume due to treatment of chronic rhinosinusitis--a longitudinal study.	/pubmed/19773353	Gudziol V, Buschhüter D, Abolmaali N, Gerber J, Rombaux P, Hummel T.	Brain. 2009 Nov;132(Pt 11):3096-101. Epub 2009 Sep 22.	Brain. 2009	PubMed	citation	PMID:19773353	pubmed	19773353	create date:2009/09/24 | first author:Gudziol V
Updated clinical diagnostic criteria for sporadic Creutzfeldt-Jakob disease.	/pubmed/19773352	Zerr I, Kallenberg K, Summers DM, Romero C, Taratuto A, Heinemann U, Breithaupt M, Varges D, Meissner B, Ladogana A, Schuur M, Haik S, Collins SJ, Jansen GH, Stokin GB, Pimentel J, Hewer E, Collie D, Smith P, Roberts H, Brandel JP, van Duijn C, et al.	Brain. 2009 Oct;132(Pt 10):2659-68. Epub 2009 Sep 22.	Brain. 2009	PubMed	citation	PMID:19773352	pubmed	19773352	create date:2009/09/24 | first author:Zerr I
Local and remote epileptogenicity in focal cortical dysplasias and neurodevelopmental tumours.	/pubmed/19770216	Aubert S, Wendling F, Regis J, McGonigal A, Figarella-Branger D, Peragut JC, Girard N, Chauvel P, Bartolomei F.	Brain. 2009 Nov;132(Pt 11):3072-86. Epub 2009 Sep 21.	Brain. 2009	PubMed	citation	PMID:19770216	pubmed	19770216	create date:2009/09/23 | first author:Aubert S
Prevalence of genetic muscle disease in Northern England: in-depth analysis of a muscle clinic population.	/pubmed/19767415	Norwood FL, Harling C, Chinnery PF, Eagle M, Bushby K, Straub V.	Brain. 2009 Nov;132(Pt 11):3175-86. Epub 2009 Sep 18.	Brain. 2009	PubMed	citation	PMID:19767415	pubmed	19767415	create date:2009/09/22 | first author:Norwood FL
When seeing outweighs feeling: a role for prefrontal cortex in passive control of negative affect in blindsight.	/pubmed/19767414	Anders S, Eippert F, Wiens S, Birbaumer N, Lotze M, Wildgruber D.	Brain. 2009 Nov;132(Pt 11):3021-31. Epub 2009 Sep 18.	Brain. 2009	PubMed	citation	PMID:19767414	pubmed	19767414	create date:2009/09/22 | first author:Anders S
The epileptic human hippocampal cornu ammonis 2 region generates spontaneous interictal-like activity in vitro.	/pubmed/19767413	Wittner L, Huberfeld G, Clémenceau S, Eross L, Dezamis E, Entz L, Ulbert I, Baulac M, Freund TF, Maglóczky Z, Miles R.	Brain. 2009 Nov;132(Pt 11):3032-46. Epub 2009 Sep 18.	Brain. 2009	PubMed	citation	PMID:19767413	pubmed	19767413	create date:2009/09/22 | first author:Wittner L
Distinct anatomical subtypes of the behavioural variant of frontotemporal dementia: a cluster analysis study.	/pubmed/19762452	Whitwell JL, Przybelski SA, Weigand SD, Ivnik RJ, Vemuri P, Gunter JL, Senjem ML, Shiung MM, Boeve BF, Knopman DS, Parisi JE, Dickson DW, Petersen RC, Jack CR Jr, Josephs KA.	Brain. 2009 Nov;132(Pt 11):2932-46. Epub 2009 Sep 17.	Brain. 2009	PubMed	citation	PMID:19762452	pubmed	19762452	create date:2009/09/19 | first author:Whitwell JL
A clinico-pathological study of subtypes in Parkinson's disease.	/pubmed/19759203	Selikhova M, Williams DR, Kempster PA, Holton JL, Revesz T, Lees AJ.	Brain. 2009 Nov;132(Pt 11):2947-57. Epub 2009 Sep 16.	Brain. 2009	PubMed	citation	PMID:19759203	pubmed	19759203	create date:2009/09/18 | first author:Selikhova M
Language networks in semantic dementia.	/pubmed/19759202	Agosta F, Henry RG, Migliaccio R, Neuhaus J, Miller BL, Dronkers NF, Brambati SM, Filippi M, Ogar JM, Wilson SM, Gorno-Tempini ML.	Brain. 2010 Jan;133(Pt 1):286-99. Epub 2009 Sep 16.	Brain. 2010	PubMed	citation	PMID:19759202	pubmed	19759202	create date:2009/09/18 | first author:Agosta F
Sporadic Creutzfeldt-Jakob disease: discrete subtypes or a spectrum of disease?	/pubmed/19759201	Head MW, Ironside JW.	Brain. 2009 Oct;132(Pt 10):2627-9. Epub 2009 Sep 16. No abstract available.	Brain. 2009	PubMed	citation	PMID:19759201	pubmed	19759201	create date:2009/09/18 | first author:Head MW
Magnetic resonance diagnostic markers in clinically sporadic prion disease: a combined brain magnetic resonance imaging and spectroscopy study.	/pubmed/19755520	Lodi R, Parchi P, Tonon C, Manners D, Capellari S, Strammiello R, Rinaldi R, Testa C, Malucelli E, Mostacci B, Rizzo G, Pierangeli G, Cortelli P, Montagna P, Barbiroli B.	Brain. 2009 Oct;132(Pt 10):2669-79. Epub 2009 Sep 15.	Brain. 2009	PubMed	citation	PMID:19755520	pubmed	19755520	create date:2009/09/17 | first author:Lodi R
Functional definition of seizure provides new insight into post-traumatic epileptogenesis.	/pubmed/19755519	D'Ambrosio R, Hakimian S, Stewart T, Verley DR, Fender JS, Eastman CL, Sheerin AH, Gupta P, Diaz-Arrastia R, Ojemann J, Miller JW.	Brain. 2009 Oct;132(Pt 10):2805-21. Epub 2009 Sep 15.	Brain. 2009	PubMed	citation	PMID:19755519	pubmed	19755519	create date:2009/09/17 | first author:D'Ambrosio R
Impaired visual processing preceding image recognition in Parkinson's disease patients with visual hallucinations.	/pubmed/19755518	Meppelink AM, de Jong BM, Renken R, Leenders KL, Cornelissen FW, van Laar T.	Brain. 2009 Nov;132(Pt 11):2980-93. Epub 2009 Sep 15.	Brain. 2009	PubMed	citation	PMID:19755518	pubmed	19755518	create date:2009/09/17 | first author:Meppelink AM
Space-based, but not arm-based, shift in tactile processing in complex regional pain syndrome and its relationship to cooling of the affected limb.	/pubmed/19752177	Moseley GL, Gallace A, Spence C.	Brain. 2009 Nov;132(Pt 11):3142-51. Epub 2009 Sep 14.	Brain. 2009	PubMed	citation	PMID:19752177	pubmed	19752177	create date:2009/09/16 | first author:Moseley GL
Timing of brain damage and verbal-performance IQ tilts.	/pubmed/19748929	Gordon AG.	Brain. 2009 Dec;132(Pt 12):e131; author reply e132. Epub . No abstract available.	Brain. 2009	PubMed	citation	PMID:19748929	pubmed	19748929	create date:2009/09/15 | first author:Gordon AG
Spatial characterization of interictal high frequency oscillations in epileptic neocortex.	/pubmed/19745024	Schevon CA, Trevelyan AJ, Schroeder CE, Goodman RR, McKhann G Jr, Emerson RG.	Brain. 2009 Nov;132(Pt 11):3047-59. Epub 2009 Sep 10.	Brain. 2009	PubMed	citation	PMID:19745024	pubmed	19745024	create date:2009/09/12 | first author:Schevon CA
Oxaliplatin-induced neurotoxicity: changes in axonal excitability precede development of neuropathy.	/pubmed/19745023	Park SB, Lin CS, Krishnan AV, Goldstein D, Friedlander ML, Kiernan MC.	Brain. 2009 Oct;132(Pt 10):2712-23. Epub 2009 Sep 10.	Brain. 2009	PubMed	citation	PMID:19745023	pubmed	19745023	create date:2009/09/12 | first author:Park SB
A type I interferon signature in monocytes is associated with poor response to interferon-beta in multiple sclerosis.	/pubmed/19741051	Comabella M, Lünemann JD, Río J, Sánchez A, López C, Julià E, Fernández M, Nonell L, Camiña-Tato M, Deisenhammer F, Caballero E, Tortola MT, Prinz M, Montalban X, Martin R.	Brain. 2009 Dec;132(Pt 12):3353-65. Epub .	Brain. 2009	PubMed	citation	PMID:19741051	pubmed	19741051	create date:2009/09/11 | first author:Comabella M
Calcitonin gene-related peptide receptor antagonist olcegepant acts in the spinal trigeminal nucleus.	/pubmed/19737844	Sixt ML, Messlinger K, Fischer MJ.	Brain. 2009 Nov;132(Pt 11):3134-41. Epub 2009 Sep 8.	Brain. 2009	PubMed	citation	PMID:19737844	pubmed	19737844	create date:2009/09/10 | first author:Sixt ML
Cutting your nerve changes your brain.	/pubmed/19737843	Taylor KS, Anastakis DJ, Davis KD.	Brain. 2009 Nov;132(Pt 11):3122-33. Epub 2009 Sep 8.	Brain. 2009	PubMed	citation	PMID:19737843	pubmed	19737843	create date:2009/09/10 | first author:Taylor KS
Symptoms 'unexplained by organic disease' in 1144 new neurology out-patients: how often does the diagnosis change at follow-up?	/pubmed/19737842	Stone J, Carson A, Duncan R, Coleman R, Roberts R, Warlow C, Hibberd C, Murray G, Cull R, Pelosi A, Cavanagh J, Matthews K, Goldbeck R, Smyth R, Walker J, Macmahon AD, Sharpe M.	Brain. 2009 Oct;132(Pt 10):2878-88. Epub 2009 Sep 8.	Brain. 2009	PubMed	citation	PMID:19737842	pubmed	19737842	create date:2009/09/10 | first author:Stone J
Co-existence of scrapie prion protein types 1 and 2 in sporadic Creutzfeldt-Jakob disease: its effect on the phenotype and prion-type characteristics.	/pubmed/19734292	Cali I, Castellani R, Alshekhlee A, Cohen Y, Blevins J, Yuan J, Langeveld JP, Parchi P, Safar JG, Zou WQ, Gambetti P.	Brain. 2009 Oct;132(Pt 10):2643-58. Epub 2009 Sep 4.	Brain. 2009	PubMed	citation	PMID:19734292	pubmed	19734292	create date:2009/09/08 | first author:Cali I
Diffusion-weighted brain imaging study of patients with clinical diagnosis of corticobasal degeneration, progressive supranuclear palsy and Parkinson's disease.	/pubmed/19720723	Lodi R.	Brain. 2009 Dec;132(Pt 12):e130. Epub . No abstract available.	Brain. 2009	PubMed	citation	PMID:19720723	pubmed	19720723	create date:2009/09/02 | first author:Lodi R
Molecular basis of infantile reversible cytochrome c oxidase deficiency myopathy.	/pubmed/19720722	Horvath R, Kemp JP, Tuppen HA, Hudson G, Oldfors A, Marie SK, Moslemi AR, Servidei S, Holme E, Shanske S, Kollberg G, Jayakar P, Pyle A, Marks HM, Holinski-Feder E, Scavina M, Walter MC, Coku J, Günther-Scholz A, Smith PM, McFarland R, Chrzanowska-Lightowlers ZM, et al.	Brain. 2009 Nov;132(Pt 11):3165-74. Epub 2009 Aug 31.	Brain. 2009	PubMed	citation	PMID:19720722	pubmed	19720722	create date:2009/09/02 | first author:Horvath R
Increased risk and worse prognosis of myocardial infarction in patients with prior hospitalization for epilepsy--the Stockholm Heart Epidemiology Program.	/pubmed/19717532	Janszky I, Hallqvist J, Tomson T, Ahlbom A, Mukamal KJ, Ahnve S.	Brain. 2009 Oct;132(Pt 10):2798-804. Epub 2009 Aug 28.	Brain. 2009	PubMed	citation	PMID:19717532	pubmed	19717532	create date:2009/09/01 | first author:Janszky I
Prefrontal cortex is critical for contextual processing: evidence from brain lesions.	/pubmed/19713281	Fogelson N, Shah M, Scabini D, Knight RT.	Brain. 2009 Nov;132(Pt 11):3002-10. Epub 2009 Aug 27.	Brain. 2009	PubMed	citation	PMID:19713281	pubmed	19713281	create date:2009/08/29 | first author:Fogelson N
Towards the routine use of brain imaging to aid the clinical diagnosis of disorders of consciousness.	/pubmed/19710182	Coleman MR, Davis MH, Rodd JM, Robson T, Ali A, Owen AM, Pickard JD.	Brain. 2009 Sep;132(Pt 9):2541-52.	Brain. 2009	PubMed	citation	PMID:19710182	pubmed	19710182	create date:2009/08/28 | first author:Coleman MR
Leber hereditary optic neuropathy: bad habits, bad vision?	/pubmed/19710181	Newman NJ.	Brain. 2009 Sep;132(Pt 9):2306-8. No abstract available.	Brain. 2009	PubMed	citation	PMID:19710181	pubmed	19710181	create date:2009/08/28 | first author:Newman NJ
Lord Campbell's account of Shakespeare's legal knowledge stimulated Sir John (Charles) Bucknill to interpret the bard's words and phrases of medical significance for the general reader. Editorial.	/pubmed/19710180	Compston A.	Brain. 2009 Sep;132(Pt 9):2301-2. No abstract available.	Brain. 2009	PubMed	citation	PMID:19710180	pubmed	19710180	create date:2009/08/28 | first author:Compston A
How the brain repairs stuttering.	/pubmed/19710179	Kell CA, Neumann K, von Kriegstein K, Posenenske C, von Gudenberg AW, Euler H, Giraud AL.	Brain. 2009 Oct;132(Pt 10):2747-60. Epub 2009 Aug 26.	Brain. 2009	PubMed	citation	PMID:19710179	pubmed	19710179	create date:2009/08/28 | first author:Kell CA
The human brain utilizes lactate via the tricarboxylic acid cycle: a 13C-labelled microdialysis and high-resolution nuclear magnetic resonance study.	/pubmed/19700417	Gallagher CN, Carpenter KL, Grice P, Howe DJ, Mason A, Timofeev I, Menon DK, Kirkpatrick PJ, Pickard JD, Sutherland GR, Hutchinson PJ.	Brain. 2009 Oct;132(Pt 10):2839-49. Epub 2009 Aug 20.	Brain. 2009	PubMed	citation	PMID:19700417	pubmed	19700417	create date:2009/08/25 | first author:Gallagher CN
Making sense of progressive non-fluent aphasia: an analysis of conversational speech.	/pubmed/19696033	Knibb JA, Woollams AM, Hodges JR, Patterson K.	Brain. 2009 Oct;132(Pt 10):2734-46. Epub 2009 Aug 20.	Brain. 2009	PubMed	citation	PMID:19696033	pubmed	19696033	create date:2009/08/22 | first author:Knibb JA
Ataxia with oculomotor apraxia type 2: clinical, biological and genotype/phenotype correlation study of a cohort of 90 patients.	/pubmed/19696032	Anheim M, Monga B, Fleury M, Charles P, Barbot C, Salih M, Delaunoy JP, Fritsch M, Arning L, Synofzik M, Schöls L, Sequeiros J, Goizet C, Marelli C, Le Ber I, Koht J, Gazulla J, De Bleecker J, Mukhtar M, Drouot N, Ali-Pacha L, Benhassine T, et al.	Brain. 2009 Oct;132(Pt 10):2688-98. Epub 2009 Aug 20.	Brain. 2009	PubMed	citation	PMID:19696032	pubmed	19696032	create date:2009/08/22 | first author:Anheim M
Title	URL	Description	Details	ShortDetails	Resource	Type	Identifiers	Db	EntrezUID	Properties
Expression of neurotrophic factors in diabetic muscle--relation to neuropathy and muscle strength.	/pubmed/19696031	Andreassen CS, Jakobsen J, Flyvbjerg A, Andersen H.	Brain. 2009 Oct;132(Pt 10):2724-33. Epub 2009 Aug 20.	Brain. 2009	PubMed	citation	PMID:19696031	pubmed	19696031	create date:2009/08/22 | first author:Andreassen CS
Abnormal sensorimotor plasticity in organic but not in psychogenic dystonia.	/pubmed/19690095	Quartarone A, Rizzo V, Terranova C, Morgante F, Schneider S, Ibrahim N, Girlanda P, Bhatia KP, Rothwell JC.	Brain. 2009 Oct;132(Pt 10):2871-7. Epub 2009 Aug 18.	Brain. 2009	PubMed	citation	PMID:19690095	pubmed	19690095	create date:2009/08/20 | first author:Quartarone A
The role of the arcuate fasciculus in conduction aphasia.	/pubmed/19690094	Bernal B, Ardila A.	Brain. 2009 Sep;132(Pt 9):2309-16. Epub 2009 Aug 18. Review.	Brain. 2009	PubMed	citation	PMID:19690094	pubmed	19690094	create date:2009/08/20 | first author:Bernal B
Longitudinal progression of sporadic Parkinson's disease: a multi-tracer positron emission tomography study.	/pubmed/19690093	Nandhagopal R, Kuramoto L, Schulzer M, Mak E, Cragg J, Lee CS, McKenzie J, McCormick S, Samii A, Troiano A, Ruth TJ, Sossi V, de la Fuente-Fernandez R, Calne DB, Stoessl AJ.	Brain. 2009 Nov;132(Pt 11):2970-9. Epub 2009 Aug 18.	Brain. 2009	PubMed	citation	PMID:19690093	pubmed	19690093	create date:2009/08/20 | first author:Nandhagopal R
A new subtype of frontotemporal lobar degeneration with FUS pathology.	/pubmed/19674978	Neumann M, Rademakers R, Roeber S, Baker M, Kretzschmar HA, Mackenzie IR.	Brain. 2009 Nov;132(Pt 11):2922-31. Epub 2009 Aug 11.	Brain. 2009	PubMed	citation	PMID:19674978	pubmed	19674978	create date:2009/08/14 | first author:Neumann M
Early plasticity versus early vulnerability: the problem of heterogeneous lesion types.	/pubmed/19661250	Lidzba K, Wilke M, Staudt M, Krägeloh-Mann I.	Brain. 2009 Oct;132(Pt 10):e128; author reply e129. Epub 2009 Aug 6. No abstract available.	Brain. 2009	PubMed	citation	PMID:19661250	pubmed	19661250	create date:2009/08/08 | first author:Lidzba K
Genes for hereditary sensory and autonomic neuropathies: a genotype-phenotype correlation.	/pubmed/19651702	Rotthier A, Baets J, De Vriendt E, Jacobs A, Auer-Grumbach M, Lévy N, Bonello-Palot N, Kilic SS, Weis J, Nascimento A, Swinkels M, Kruyt MC, Jordanova A, De Jonghe P, Timmerman V.	Brain. 2009 Oct;132(Pt 10):2699-711. Epub 2009 Aug 3.	Brain. 2009	PubMed	citation	PMID:19651702	pubmed	19651702	create date:2009/08/05 | first author:Rotthier A
Impairment of bidirectional synaptic plasticity in the striatum of a mouse model of DYT1 dystonia: role of endogenous acetylcholine.	/pubmed/19641103	Martella G, Tassone A, Sciamanna G, Platania P, Cuomo D, Viscomi MT, Bonsi P, Cacci E, Biagioni S, Usiello A, Bernardi G, Sharma N, Standaert DG, Pisani A.	Brain. 2009 Sep;132(Pt 9):2336-49. Epub 2009 Jul 29.	Brain. 2009	PubMed	citation	PMID:19641103	pubmed	19641103	create date:2009/07/31 | first author:Martella G
Frequency, prognosis and surgical treatment of structural abnormalities seen with magnetic resonance imaging in childhood epilepsy.	/pubmed/19638447	Berg AT, Mathern GW, Bronen RA, Fulbright RK, DiMario F, Testa FM, Levy SR.	Brain. 2009 Oct;132(Pt 10):2785-97. Epub 2009 Jul 28.	Brain. 2009	PubMed	citation	PMID:19638447	pubmed	19638447	create date:2009/07/30 | first author:Berg AT
Epstein-Barr virus infection is not a characteristic feature of multiple sclerosis brain.	/pubmed/19638446	Willis SN, Stadelmann C, Rodig SJ, Caron T, Gattenloehner S, Mallozzi SS, Roughan JE, Almendinger SE, Blewett MM, Brück W, Hafler DA, O'Connor KC.	Brain. 2009 Dec;132(Pt 12):3318-28. Epub .	Brain. 2009	PubMed	citation	PMID:19638446	pubmed	19638446	create date:2009/07/30 | first author:Willis SN
Chronic temporal lobe epilepsy: a neurodevelopmental or progressively dementing disease?	/pubmed/19635728	Helmstaedter C, Elger CE.	Brain. 2009 Oct;132(Pt 10):2822-30. Epub 2009 Jul 27.	Brain. 2009	PubMed	citation	PMID:19635728	pubmed	19635728	create date:2009/07/29 | first author:Helmstaedter C
Progressive lenticular degeneration: a familial nervous disease associated with cirrhosis of the liver, by S. A. Kinnier Wilson, (From the National Hospital, and the Laboratory of the National Hospital, Queen Square, London) Brain 1912: 34; 295-509.	/pubmed/19634211	Compston A.	Brain. 2009 Aug;132(Pt 8):1997-2001. No abstract available.	Brain. 2009	PubMed	citation	PMID:19634211	pubmed	19634211	create date:2009/07/28 | first author:Compston A
Natural history of adult-onset eIF2B-related disorders: a multi-centric survey of 16 cases.	/pubmed/19625339	Labauge P, Horzinski L, Ayrignac X, Blanc P, Vukusic S, Rodriguez D, Mauguiere F, Peter L, Goizet C, Bouhour F, Denier C, Confavreux C, Obadia M, Blanc F, de Sèze J, Fogli A, Boespflug-Tanguy O.	Brain. 2009 Aug;132(Pt 8):2161-9.	Brain. 2009	PubMed	citation	PMID:19625339	pubmed	19625339	create date:2009/07/25 | first author:Labauge P
'Primary sensory neuropathy with muscular changes associated with carcinoma'. Editorial.	/pubmed/19625338	Compston A.	Brain. 2009 Aug;132(Pt 8):1995-6. No abstract available.	Brain. 2009	PubMed	citation	PMID:19625338	pubmed	19625338	create date:2009/07/25 | first author:Compston A
Reality of auditory verbal hallucinations.	/pubmed/19620178	Raij TT, Valkonen-Korhonen M, Holi M, Therman S, Lehtonen J, Hari R.	Brain. 2009 Nov;132(Pt 11):2994-3001. Epub 2009 Jul 20.	Brain. 2009	PubMed	citation	PMID:19620178	pubmed	19620178	create date:2009/07/22 | first author:Raij TT
Delayed post-ischaemic neuroprotection following systemic neural stem cell transplantation involves multiple mechanisms.	/pubmed/19617198	Bacigaluppi M, Pluchino S, Peruzzotti-Jametti L, Kilic E, Kilic U, Salani G, Brambilla E, West MJ, Comi G, Martino G, Hermann DM.	Brain. 2009 Aug;132(Pt 8):2239-51. Epub 2009 Jul 16. Erratum in: Brain. 2010 Nov;133(11):3483. Jametti, Luca Peruzzotti [corrected to Peruzzotti-Jametti, Luca].	Brain. 2009	PubMed	citation	PMID:19617198	pubmed	19617198	create date:2009/07/21 | first author:Bacigaluppi M
Impaired eye movements in post-concussion syndrome indicate suboptimal brain function beyond the influence of depression, malingering or intellectual ability.	/pubmed/19617197	Heitger MH, Jones RD, Macleod AD, Snell DL, Frampton CM, Anderson TJ.	Brain. 2009 Oct;132(Pt 10):2850-70. Epub 2009 Jul 16.	Brain. 2009	PubMed	citation	PMID:19617197	pubmed	19617197	create date:2009/07/21 | first author:Heitger MH
Biomarkers for Alzheimer's disease: ready for the next step.	/pubmed/19617196	Rosenberg PB, Hillis AE.	Brain. 2009 Aug;132(Pt 8):2002-4. Epub 2009 Jul 16. Review. No abstract available.	Brain. 2009	PubMed	citation	PMID:19617196	pubmed	19617196	create date:2009/07/21 | first author:Rosenberg PB
ABC-transporter gene-polymorphisms are potential pharmacogenetic markers for mitoxantrone response in multiple sclerosis.	/pubmed/19605531	Cotte S, von Ahsen N, Kruse N, Huber B, Winkelmann A, Zettl UK, Starck M, König N, Tellez N, Dörr J, Paul F, Zipp F, Lühder F, Koepsell H, Pannek H, Montalban X, Gold R, Chan A.	Brain. 2009 Sep;132(Pt 9):2517-30. Epub 2009 Jul 15.	Brain. 2009	PubMed	citation	PMID:19605531	pubmed	19605531	create date:2009/07/17 | first author:Cotte S
Modulation of fusiform cortex activity by cholinesterase inhibition predicts effects on subsequent memory.	/pubmed/19605530	Bentley P, Driver J, Dolan RJ.	Brain. 2009 Sep;132(Pt 9):2356-71. Epub 2009 Jul 15.	Brain. 2009	PubMed	citation	PMID:19605530	pubmed	19605530	create date:2009/07/17 | first author:Bentley P
Gudden's ventral tegmental nucleus is vital for memory: re-evaluating diencephalic inputs for amnesia.	/pubmed/19602577	Vann SD.	Brain. 2009 Sep;132(Pt 9):2372-84. Epub 2009 Jul 14.	Brain. 2009	PubMed	citation	PMID:19602577	pubmed	19602577	create date:2009/07/16 | first author:Vann SD
The conquest of Wilson's disease.	/pubmed/19596747	Walshe JM.	Brain. 2009 Aug;132(Pt 8):2289-95. Epub 2009 Jul 13. No abstract available.	Brain. 2009	PubMed	citation	PMID:19596747	pubmed	19596747	create date:2009/07/15 | first author:Walshe JM
Symptoms and signs of syncope: a review of the link between physiology and clinical clues.	/pubmed/19587129	Wieling W, Thijs RD, van Dijk N, Wilde AA, Benditt DG, van Dijk JG.	Brain. 2009 Oct;132(Pt 10):2630-42. Epub 2009 Jul 8. Review.	Brain. 2009	PubMed	citation	PMID:19587129	pubmed	19587129	create date:2009/07/10 | first author:Wieling W
Functional involvement of central cholinergic circuits and visual hallucinations in Parkinson's disease.	/pubmed/19584099	Manganelli F, Vitale C, Santangelo G, Pisciotta C, Iodice R, Cozzolino A, Dubbioso R, Picillo M, Barone P, Santoro L.	Brain. 2009 Sep;132(Pt 9):2350-5. Epub 2009 Jul 7.	Brain. 2009	PubMed	citation	PMID:19584099	pubmed	19584099	create date:2009/07/09 | first author:Manganelli F
The monogenic primary dystonias.	/pubmed/19578124	Müller U.	Brain. 2009 Aug;132(Pt 8):2005-25. Epub 2009 Jul 3. Review.	Brain. 2009	PubMed	citation	PMID:19578124	pubmed	19578124	create date:2009/07/07 | first author:Müller U
Age and albumin D site-binding protein control tissue plasminogen activator levels: neurotoxic impact.	/pubmed/19574439	Roussel BD, Macrez R, Jullienne A, Agin V, Maubert E, Dauphinot L, Potier MC, Plawinski L, Castel H, Hommet Y, Munuera J, Montaner J, Yepes M, Ali C, Vivien D.	Brain. 2009 Aug;132(Pt 8):2219-30. Epub 2009 Jul 2.	Brain. 2009	PubMed	citation	PMID:19574439	pubmed	19574439	create date:2009/07/04 | first author:Roussel BD
Selective changes in GABAA receptor subtypes in white matter neurons of patients with focal epilepsy.	/pubmed/19574438	Loup F, Picard F, Yonekawa Y, Wieser HG, Fritschy JM.	Brain. 2009 Sep;132(Pt 9):2449-63. Epub 2009 Jul 2.	Brain. 2009	PubMed	citation	PMID:19574438	pubmed	19574438	create date:2009/07/04 | first author:Loup F
TASK1 modulates inflammation and neurodegeneration in autoimmune inflammation of the central nervous system.	/pubmed/19570851	Bittner S, Meuth SG, Göbel K, Melzer N, Herrmann AM, Simon OJ, Weishaupt A, Budde T, Bayliss DA, Bendszus M, Wiendl H.	Brain. 2009 Sep;132(Pt 9):2501-16. Epub 2009 Jul 1. Erratum in: Brain. 2010 Dec;133(Pt 12):3810.	Brain. 2009	PubMed	citation	PMID:19570851	pubmed	19570851	create date:2009/07/03 | first author:Bittner S
Anatomical correlates of ocular motor deficits in cerebellar lesions.	/pubmed/19567703	Baier B, Stoeter P, Dieterich M.	Brain. 2009 Aug;132(Pt 8):2114-24. Epub 2009 Jun 30.	Brain. 2009	PubMed	citation	PMID:19567703	pubmed	19567703	create date:2009/07/02 | first author:Baier B
The cortical innate immune response increases local neuronal excitability leading to seizures.	/pubmed/19567702	Rodgers KM, Hutchinson MR, Northcutt A, Maier SF, Watkins LR, Barth DS.	Brain. 2009 Sep;132(Pt 9):2478-86. Epub 2009 Jun 30.	Brain. 2009	PubMed	citation	PMID:19567702	pubmed	19567702	create date:2009/07/02 | first author:Rodgers KM
Longitudinal study of intraneural perineurioma--a benign, focal hypertrophic neuropathy of youth.	/pubmed/19567701	Mauermann ML, Amrami KK, Kuntz NL, Spinner RJ, Dyck PJ, Bosch EP, Engelstad J, Felmlee JP, Dyck PJ.	Brain. 2009 Aug;132(Pt 8):2265-76. Epub 2009 Jun 30.	Brain. 2009	PubMed	citation	PMID:19567701	pubmed	19567701	create date:2009/07/02 | first author:Mauermann ML
At-risk for pathological gambling: imaging neural reward processing under chronic dopamine agonists.	/pubmed/19567700	Abler B, Hahlbrock R, Unrath A, Grön G, Kassubek J.	Brain. 2009 Sep;132(Pt 9):2396-402. Epub 2009 Jun 30.	Brain. 2009	PubMed	citation	PMID:19567700	pubmed	19567700	create date:2009/07/02 | first author:Abler B
Clinical manifestation and a new ISCU mutation in iron-sulphur cluster deficiency myopathy.	/pubmed/19567699	Kollberg G, Tulinius M, Melberg A, Darin N, Andersen O, Holmgren D, Oldfors A, Holme E.	Brain. 2009 Aug;132(Pt 8):2170-9. Epub 2009 Jun 30.	Brain. 2009	PubMed	citation	PMID:19567699	pubmed	19567699	create date:2009/07/02 | first author:Kollberg G
Measurements come in all shapes and sizes.	/pubmed/19553278	Compston A.	Brain. 2009 Jul;132(Pt 7):1683-4. No abstract available.	Brain. 2009	PubMed	citation	PMID:19553278	pubmed	19553278	create date:2009/06/26 | first author:Compston A
Parkinson's disease, DBS and suicide: a role for serotonin?	/pubmed/19553276	Voon V, Krack P, Lang AE, Lozano AM, Dujardin K, Schüpbach M, Thobois S, Tamma F, Herzog J, Samanta J, Kubu C, Rossignol H, Poon YY, Saint-Cyr JA, Ardouin C, Moro E.	Brain. 2009 Jun 24. [Epub ahead of print] No abstract available.	Brain. 2009	PubMed	citation	PMID:19553276	pubmed	19553276	create date:2009/06/26 | first author:Voon V
Parkinson's disease, DBS and suicide: a role for serotonin?	/pubmed/19553275	Temel Y, Tan S, Visser-Vandewalle V, Sharp T.	Brain. 2009 Oct;132(Pt 10):e126; author reply e127. Epub 2009 Jun 24. No abstract available.	Brain. 2009	PubMed	citation	PMID:19553275	pubmed	19553275	create date:2009/06/26 | first author:Temel Y
Ablation of adhesion molecule L1 in mice favours Schwann cell proliferation and functional recovery after peripheral nerve injury.	/pubmed/19541848	Guseva D, Angelov DN, Irintchev A, Schachner M.	Brain. 2009 Aug;132(Pt 8):2180-95. Epub 2009 Jun 18.	Brain. 2009	PubMed	citation	PMID:19541848	pubmed	19541848	create date:2009/06/23 | first author:Guseva D
Accuracy of hippocampal network activity is disrupted by neuroinflammation: rescue by memantine.	/pubmed/19531533	Rosi S, Ramirez-Amaya V, Vazdarjanova A, Esparza EE, Larkin PB, Fike JR, Wenk GL, Barnes CA.	Brain. 2009 Sep;132(Pt 9):2464-77. Epub 2009 Jun 16.	Brain. 2009	PubMed	citation	PMID:19531533	pubmed	19531533	create date:2009/06/18 | first author:Rosi S
Speech experience shapes the speechreading network and subsequent deafness facilitates it.	/pubmed/19531532	Suh MW, Lee HJ, Kim JS, Chung CK, Oh SH.	Brain. 2009 Oct;132(Pt 10):2761-71. Epub 2009 Jun 16.	Brain. 2009	PubMed	citation	PMID:19531532	pubmed	19531532	create date:2009/06/18 | first author:Suh MW
CCR2+Ly-6Chi monocytes are crucial for the effector phase of autoimmunity in the central nervous system.	/pubmed/19531531	Mildner A, Mack M, Schmidt H, Brück W, Djukic M, Zabel MD, Hille A, Priller J, Prinz M.	Brain. 2009 Sep;132(Pt 9):2487-500. Epub 2009 Jun 16.	Brain. 2009	PubMed	citation	PMID:19531531	pubmed	19531531	create date:2009/06/18 | first author:Mildner A
The P2Y-like receptor GPR17 as a sensor of damage and a new potential target in spinal cord injury.	/pubmed/19528093	Ceruti S, Villa G, Genovese T, Mazzon E, Longhi R, Rosa P, Bramanti P, Cuzzocrea S, Abbracchio MP.	Brain. 2009 Aug;132(Pt 8):2206-18. Epub 2009 Jun 15.	Brain. 2009	PubMed	citation	PMID:19528093	pubmed	19528093	create date:2009/06/17 | first author:Ceruti S
Bidirectional alterations of interhemispheric parietal balance by non-invasive cortical stimulation.	/pubmed/19528092	Sparing R, Thimm M, Hesse MD, Küst J, Karbe H, Fink GR.	Brain. 2009 Nov;132(Pt 11):3011-20. Epub 2009 Jun 15.	Brain. 2009	PubMed	citation	PMID:19528092	pubmed	19528092	create date:2009/06/17 | first author:Sparing R
Gene-environment interactions in Leber hereditary optic neuropathy.	/pubmed/19525327	Kirkman MA, Yu-Wai-Man P, Korsten A, Leonhardt M, Dimitriadis K, De Coo IF, Klopstock T, Chinnery PF.	Brain. 2009 Sep;132(Pt 9):2317-26. Epub 2009 Jun 12.	Brain. 2009	PubMed	citation	PMID:19525327	pubmed	19525327	create date:2009/06/16 | first author:Kirkman MA
Temporal discrimination threshold: VBM evidence for an endophenotype in adult onset primary torsion dystonia.	/pubmed/19525326	Bradley D, Whelan R, Walsh R, Reilly RB, Hutchinson S, Molloy F, Hutchinson M.	Brain. 2009 Sep;132(Pt 9):2327-35. Epub 2009 Jun 12.	Brain. 2009	PubMed	citation	PMID:19525326	pubmed	19525326	create date:2009/06/16 | first author:Bradley D
Semantic memory activation in amnestic mild cognitive impairment.	/pubmed/19515831	Woodard JL, Seidenberg M, Nielson KA, Antuono P, Guidotti L, Durgerian S, Zhang Q, Lancaster M, Hantke N, Butts A, Rao SM.	Brain. 2009 Aug;132(Pt 8):2068-78. Epub 2009 Jun 10.	Brain. 2009	PubMed	citation	PMID:19515831	pubmed	19515831	create date:2009/06/12 | first author:Woodard JL
The independent predictive utility of computed tomography angiographic collateral status in acute ischaemic stroke.	/pubmed/19509116	Miteff F, Levi CR, Bateman GA, Spratt N, McElduff P, Parsons MW.	Brain. 2009 Aug;132(Pt 8):2231-8. Epub 2009 Jun 9.	Brain. 2009	PubMed	citation	PMID:19509116	pubmed	19509116	create date:2009/06/11 | first author:Miteff F
Different impairments of semantic cognition in semantic dementia and semantic aphasia: evidence from the non-verbal domain.	/pubmed/19506072	Corbett F, Jefferies E, Ehsan S, Lambon Ralph MA.	Brain. 2009 Sep;132(Pt 9):2593-608. Epub 2009 Jun 8.	Brain. 2009	PubMed	citation	PMID:19506072	pubmed	19506072	create date:2009/06/10 | first author:Corbett F
The use of visual feedback, in particular mirror visual feedback, in restoring brain function.	/pubmed/19506071	Ramachandran VS, Altschuler EL.	Brain. 2009 Jul;132(Pt 7):1693-710. Epub 2009 Jun 8. Review.	Brain. 2009	PubMed	citation	PMID:19506071	pubmed	19506071	create date:2009/06/10 | first author:Ramachandran VS
The neurophysiological correlates of motor tics following focal striatal disinhibition.	/pubmed/19506070	McCairn KW, Bronfeld M, Belelovsky K, Bar-Gad I.	Brain. 2009 Aug;132(Pt 8):2125-38. Epub 2009 Jun 8.	Brain. 2009	PubMed	citation	PMID:19506070	pubmed	19506070	create date:2009/06/10 | first author:McCairn KW
Multi-focal occurrence of cortical dysplasia in epilepsy patients.	/pubmed/19506069	Fauser S, Sisodiya SM, Martinian L, Thom M, Gumbinger C, Huppertz HJ, Hader C, Strobl K, Steinhoff BJ, Prinz M, Zentner J, Schulze-Bonhage A.	Brain. 2009 Aug;132(Pt 8):2079-90. Epub 2009 Jun 8.	Brain. 2009	PubMed	citation	PMID:19506069	pubmed	19506069	create date:2009/06/10 | first author:Fauser S
Title	URL	Description	Details	ShortDetails	Resource	Type	Identifiers	Db	EntrezUID	Properties
The pattern and diagnostic criteria of sensory neuronopathy: a case-control study.	/pubmed/19506068	Camdessanché JP, Jousserand G, Ferraud K, Vial C, Petiot P, Honnorat J, Antoine JC.	Brain. 2009 Jul;132(Pt 7):1723-33. Epub 2009 Jun 8.	Brain. 2009	PubMed	citation	PMID:19506068	pubmed	19506068	create date:2009/06/10 | first author:Camdessanché JP
Neurology of anomia in the semantic variant of primary progressive aphasia.	/pubmed/19506067	Mesulam M, Rogalski E, Wieneke C, Cobia D, Rademaker A, Thompson C, Weintraub S.	Brain. 2009 Sep;132(Pt 9):2553-65. Epub 2009 Jun 8.	Brain. 2009	PubMed	citation	PMID:19506067	pubmed	19506067	create date:2009/06/10 | first author:Mesulam M
Splicing factors PTBP1 and PTBP2 promote proliferation and migration of glioma cell lines.	/pubmed/19506066	Cheung HC, Hai T, Zhu W, Baggerly KA, Tsavachidis S, Krahe R, Cote GJ.	Brain. 2009 Aug;132(Pt 8):2277-88. Epub 2009 Jun 8.	Brain. 2009	PubMed	citation	PMID:19506066	pubmed	19506066	create date:2009/06/10 | first author:Cheung HC
Differential phenotype in Parkinson's disease patients with severe versus mild GBA mutations.	/pubmed/19502295	Gan-Or Z, Giladi N, Orr-Urtreger A.	Brain. 2009 Oct;132(Pt 10):e125. Epub 2009 Jun 5. No abstract available.	Brain. 2009	PubMed	citation	PMID:19502295	pubmed	19502295	create date:2009/06/09 | first author:Gan-Or Z
Phenotypic spectrum of dynamin 2 mutations in Charcot-Marie-Tooth neuropathy.	/pubmed/19502294	Claeys KG, Züchner S, Kennerson M, Berciano J, Garcia A, Verhoeven K, Storey E, Merory JR, Bienfait HM, Lammens M, Nelis E, Baets J, De Vriendt E, Berneman ZN, De Veuster I, Vance JM, Nicholson G, Timmerman V, De Jonghe P.	Brain. 2009 Jul;132(Pt 7):1741-52. Epub 2009 Jun 5.	Brain. 2009	PubMed	citation	PMID:19502294	pubmed	19502294	create date:2009/06/09 | first author:Claeys KG
Interictal magnetoencephalography and the irritative zone in the electrocorticogram.	/pubmed/19498089	Agirre-Arrizubieta Z, Huiskamp GJ, Ferrier CH, van Huffelen AC, Leijten FS.	Brain. 2009 Nov;132(Pt 11):3060-71. Epub 2009 Jun 4.	Brain. 2009	PubMed	citation	PMID:19498089	pubmed	19498089	create date:2009/06/06 | first author:Agirre-Arrizubieta Z
About the role of visual field defects in pure alexia.	/pubmed/19498088	Pflugshaupt T, Gutbrod K, Wurtz P, von Wartburg R, Nyffeler T, de Haan B, Karnath HO, Mueri RM.	Brain. 2009 Jul;132(Pt 7):1907-17. Epub 2009 Jun 4.	Brain. 2009	PubMed	citation	PMID:19498088	pubmed	19498088	create date:2009/06/06 | first author:Pflugshaupt T
Neural processing of spoken words in specific language impairment and dyslexia.	/pubmed/19498087	Helenius P, Parviainen T, Paetau R, Salmelin R.	Brain. 2009 Jul;132(Pt 7):1918-27. Epub 2009 Jun 4.	Brain. 2009	PubMed	citation	PMID:19498087	pubmed	19498087	create date:2009/06/06 | first author:Helenius P
Exhaustive analysis of BH4 and dopamine biosynthesis genes in patients with Dopa-responsive dystonia.	/pubmed/19491146	Clot F, Grabli D, Cazeneuve C, Roze E, Castelnau P, Chabrol B, Landrieu P, Nguyen K, Ponsot G, Abada M, Doummar D, Damier P, Gil R, Thobois S, Ward AJ, Hutchinson M, Toutain A, Picard F, Camuzat A, Fedirko E, Sân C, Bouteiller D, et al.	Brain. 2009 Jul;132(Pt 7):1753-63. Epub 2009 Jun 2.	Brain. 2009	PubMed	citation	PMID:19491146	pubmed	19491146	create date:2009/06/06 | first author:Clot F
Reduced medial temporal lobe functionality in stroke patients: a functional magnetic resonance imaging study.	/pubmed/19482967	Snaphaan L, Rijpkema M, van Uden I, Fernández G, de Leeuw FE.	Brain. 2009 Jul;132(Pt 7):1882-8. Epub 2009 May 29.	Brain. 2009	PubMed	citation	PMID:19482967	pubmed	19482967	create date:2009/06/02 | first author:Snaphaan L
Longitudinal brain metabolic changes from amnestic mild cognitive impairment to Alzheimer's disease.	/pubmed/19477964	Fouquet M, Desgranges B, Landeau B, Duchesnay E, Mézenge F, de la Sayette V, Viader F, Baron JC, Eustache F, Chételat G.	Brain. 2009 Aug;132(Pt 8):2058-67. Epub 2009 May 28.	Brain. 2009	PubMed	citation	PMID:19477964	pubmed	19477964	create date:2009/05/30 | first author:Fouquet M
Schizophrenia delays and alters maturation of the brain in adolescence.	/pubmed/19477963	Douaud G, Mackay C, Andersson J, James S, Quested D, Ray MK, Connell J, Roberts N, Crow TJ, Matthews PM, Smith S, James A.	Brain. 2009 Sep;132(Pt 9):2437-48. Epub 2009 May 28.	Brain. 2009	PubMed	citation	PMID:19477963	pubmed	19477963	create date:2009/05/30 | first author:Douaud G
Hemispheric competence for auditory spatial representation.	/pubmed/19477962	Spierer L, Bellmann-Thiran A, Maeder P, Murray MM, Clarke S.	Brain. 2009 Jul;132(Pt 7):1953-66. Epub 2009 May 28.	Brain. 2009	PubMed	citation	PMID:19477962	pubmed	19477962	create date:2009/05/30 | first author:Spierer L
Editorial. 'The muddle of embodiment'.	/pubmed/19467993	Compston A.	Brain. 2009 Jun;132(Pt 6):1411-2. No abstract available.	Brain. 2009	PubMed	citation	PMID:19467993	pubmed	19467993	create date:2009/05/27 | first author:Compston A
Changes in cortical grey matter density associated with long-standing retinal visual field defects.	/pubmed/19467992	Boucard CC, Hernowo AT, Maguire RP, Jansonius NM, Roerdink JB, Hooymans JM, Cornelissen FW.	Brain. 2009 Jul;132(Pt 7):1898-906. Epub 2009 May 25.	Brain. 2009	PubMed	citation	PMID:19467992	pubmed	19467992	create date:2009/05/27 | first author:Boucard CC
Altered dopaminergic profile in the putamen and substantia nigra in restless leg syndrome.	/pubmed/19467991	Connor JR, Wang XS, Allen RP, Beard JL, Wiesinger JA, Felt BT, Earley CJ.	Brain. 2009 Sep;132(Pt 9):2403-12. Epub 2009 May 25.	Brain. 2009	PubMed	citation	PMID:19467991	pubmed	19467991	create date:2009/05/27 | first author:Connor JR
Enhanced activation of the left inferior frontal gyrus in deaf and dyslexic adults during rhyming.	/pubmed/19467990	MacSweeney M, Brammer MJ, Waters D, Goswami U.	Brain. 2009 Jul;132(Pt 7):1928-40. Epub 2009 May 25.	Brain. 2009	PubMed	citation	PMID:19467990	pubmed	19467990	create date:2009/05/27 | first author:MacSweeney M
Defining Meyer's loop-temporal lobe resections, visual field deficits and diffusion tensor tractography.	/pubmed/19460796	Yogarajah M, Focke NK, Bonelli S, Cercignani M, Acheson J, Parker GJ, Alexander DC, McEvoy AW, Symms MR, Koepp MJ, Duncan JS.	Brain. 2009 Jun;132(Pt 6):1656-68. Epub 2009 May 21.	Brain. 2009	PubMed	citation	PMID:19460796	pubmed	19460796	create date:2009/05/23 | first author:Yogarajah M
Changes in spinal reflex and locomotor activity after a complete spinal cord injury: a common mechanism?	/pubmed/19460795	Dietz V, Grillner S, Trepp A, Hubli M, Bolliger M.	Brain. 2009 Aug;132(Pt 8):2196-205. Epub 2009 May 21.	Brain. 2009	PubMed	citation	PMID:19460795	pubmed	19460795	create date:2009/05/23 | first author:Dietz V
Automated MRI measures identify individuals with mild cognitive impairment and Alzheimer's disease.	/pubmed/19460794	Desikan RS, Cabral HJ, Hess CP, Dillon WP, Glastonbury CM, Weiner MW, Schmansky NJ, Greve DN, Salat DH, Buckner RL, Fischl B; Alzheimer's Disease Neuroimaging Initiative.	Brain. 2009 Aug;132(Pt 8):2048-57. Epub 2009 May 21.	Brain. 2009	PubMed	citation	PMID:19460794	pubmed	19460794	create date:2009/05/23 | first author:Desikan RS
Effect of Alemtuzumab (CAMPATH 1-H) in patients with inclusion-body myositis.	/pubmed/19454532	Dalakas MC, Rakocevic G, Schmidt J, Salajegheh M, McElroy B, Harris-Love MO, Shrader JA, Levy EW, Dambrosia J, Kampen RL, Bruno DA, Kirk AD.	Brain. 2009 Jun;132(Pt 6):1536-44. Epub 2009 May 19.	Brain. 2009	PubMed	citation	PMID:19454532	pubmed	19454532	create date:2009/05/21 | first author:Dalakas MC
Polysialic acid glycomimetics promote myelination and functional recovery after peripheral nerve injury in mice.	/pubmed/19454531	Mehanna A, Mishra B, Kurschat N, Schulze C, Bian S, Loers G, Irintchev A, Schachner M.	Brain. 2009 Jun;132(Pt 6):1449-62. Epub 2009 May 19.	Brain. 2009	PubMed	citation	PMID:19454531	pubmed	19454531	create date:2009/05/21 | first author:Mehanna A
Reduced O-GlcNAcylation links lower brain glucose metabolism and tau pathology in Alzheimer's disease.	/pubmed/19451179	Liu F, Shi J, Tanimukai H, Gu J, Gu J, Grundke-Iqbal I, Iqbal K, Gong CX.	Brain. 2009 Jul;132(Pt 7):1820-32. Epub 2009 May 18.	Brain. 2009	PubMed	citation	PMID:19451179	pubmed	19451179	create date:2009/05/20 | first author:Liu F
Not on the face alone: perception of contextualized face expressions in Huntington's disease.	/pubmed/19451178	Aviezer H, Bentin S, Hassin RR, Meschino WS, Kennedy J, Grewal S, Esmail S, Cohen S, Moscovitch M.	Brain. 2009 Jun;132(Pt 6):1633-44. Epub 2009 May 18.	Brain. 2009	PubMed	citation	PMID:19451178	pubmed	19451178	create date:2009/05/20 | first author:Aviezer H
'The quicksand of forgetfulness': semantic dementia in One hundred years of solitude.	/pubmed/19447824	Rascovsky K, Growdon ME, Pardo IR, Grossman S, Miller BL.	Brain. 2009 Sep;132(Pt 9):2609-16. Epub 2009 May 15. Erratum in: Brain. 2011 May;134(Pt 5):1575.	Brain. 2009	PubMed	citation	PMID:19447824	pubmed	19447824	create date:2009/05/19 | first author:Rascovsky K
PMP22 expression in dermal nerve myelin from patients with CMT1A.	/pubmed/19447823	Katona I, Wu X, Feely SM, Sottile S, Siskind CE, Miller LJ, Shy ME, Li J.	Brain. 2009 Jul;132(Pt 7):1734-40. Epub 2009 May 15.	Brain. 2009	PubMed	citation	PMID:19447823	pubmed	19447823	create date:2009/05/19 | first author:Katona I
Imbalance of neural cell adhesion molecule and polysialyltransferase alleles causes defective brain connectivity.	/pubmed/19443631	Hildebrandt H, Mühlenhoff M, Oltmann-Norden I, Röckle I, Burkhardt H, Weinhold B, Gerardy-Schahn R.	Brain. 2009 Oct;132(Pt 10):2831-8. Epub 2009 May 14.	Brain. 2009	PubMed	citation	PMID:19443631	pubmed	19443631	create date:2009/05/16 | first author:Hildebrandt H
Encoding of human action in Broca's area.	/pubmed/19443630	Fazio P, Cantagallo A, Craighero L, D'Ausilio A, Roy AC, Pozzo T, Calzolari F, Granieri E, Fadiga L.	Brain. 2009 Jul;132(Pt 7):1980-8. Epub 2009 May 14.	Brain. 2009	PubMed	citation	PMID:19443630	pubmed	19443630	create date:2009/05/16 | first author:Fazio P
Morphing voxels: the hype around structural imaging of headache patients.	/pubmed/19443629	May A.	Brain. 2009 Jun;132(Pt 6):1419-25. Epub 2009 May 14. Review.	Brain. 2009	PubMed	citation	PMID:19443629	pubmed	19443629	create date:2009/05/16 | first author:May A
Targeted loss of Arx results in a developmental epilepsy mouse model and recapitulates the human phenotype in heterozygous females.	/pubmed/19439424	Marsh E, Fulp C, Gomez E, Nasrallah I, Minarcik J, Sudi J, Christian SL, Mancini G, Labosky P, Dobyns W, Brooks-Kayal A, Golden JA.	Brain. 2009 Jun;132(Pt 6):1563-76. Epub 2009 May 12.	Brain. 2009	PubMed	citation	PMID:19439424	pubmed	19439424	create date:2009/05/15 | first author:Marsh E
Impaired small-world efficiency in structural cortical networks in multiple sclerosis associated with white matter lesion load.	/pubmed/19439423	He Y, Dagher A, Chen Z, Charil A, Zijdenbos A, Worsley K, Evans A.	Brain. 2009 Dec;132(Pt 12):3366-79. Epub .	Brain. 2009	PubMed	citation	PMID:19439423	pubmed	19439423	create date:2009/05/15 | first author:He Y
Complex I deficiency and dopaminergic neuronal cell loss in parkin-deficient zebrafish (Danio rerio).	/pubmed/19439422	Flinn L, Mortiboys H, Volkmann K, Köster RW, Ingham PW, Bandmann O.	Brain. 2009 Jun;132(Pt 6):1613-23. Epub 2009 May 12.	Brain. 2009	PubMed	citation	PMID:19439422	pubmed	19439422	create date:2009/05/15 | first author:Flinn L
White matter damage in frontotemporal dementia and Alzheimer's disease measured by diffusion MRI.	/pubmed/19439421	Zhang Y, Schuff N, Du AT, Rosen HJ, Kramer JH, Gorno-Tempini ML, Miller BL, Weiner MW.	Brain. 2009 Sep;132(Pt 9):2579-92. Epub 2009 May 12.	Brain. 2009	PubMed	citation	PMID:19439421	pubmed	19439421	create date:2009/05/15 | first author:Zhang Y
CYP7B1 mutations in pure and complex forms of hereditary spastic paraplegia type 5.	/pubmed/19439420	Goizet C, Boukhris A, Durr A, Beetz C, Truchetto J, Tesson C, Tsaousidou M, Forlani S, Guyant-Maréchal L, Fontaine B, Guimarães J, Isidor B, Chazouillères O, Wendum D, Grid D, Chevy F, Chinnery PF, Coutinho P, Azulay JP, Feki I, Mochel F, Wolf C, et al.	Brain. 2009 Jun;132(Pt 6):1589-600. Epub 2009 May 12.	Brain. 2009	PubMed	citation	PMID:19439420	pubmed	19439420	create date:2009/05/15 | first author:Goizet C
Early diagnosis of Alzheimer's disease using cortical thickness: impact of cognitive reserve.	/pubmed/19439419	Querbes O, Aubry F, Pariente J, Lotterie JA, Démonet JF, Duret V, Puel M, Berry I, Fort JC, Celsis P; Alzheimer's Disease Neuroimaging Initiative.	Brain. 2009 Aug;132(Pt 8):2036-47. Epub 2009 May 12.	Brain. 2009	PubMed	citation	PMID:19439419	pubmed	19439419	create date:2009/05/15 | first author:Querbes O
The neural correlates of verbal short-term memory in Alzheimer's disease: an fMRI study.	/pubmed/19433442	Peters F, Collette F, Degueldre C, Sterpenich V, Majerus S, Salmon E.	Brain. 2009 Jul;132(Pt 7):1833-46. Epub 2009 May 11.	Brain. 2009	PubMed	citation	PMID:19433442	pubmed	19433442	create date:2009/05/13 | first author:Peters F
Splice mutations preserve myophosphorylase activity that ameliorates the phenotype in McArdle disease.	/pubmed/19433441	Vissing J, Duno M, Schwartz M, Haller RG.	Brain. 2009 Jun;132(Pt 6):1545-52. Epub 2009 May 11.	Brain. 2009	PubMed	citation	PMID:19433441	pubmed	19433441	create date:2009/05/13 | first author:Vissing J
Gait freezing in Parkinson's disease and the stride length sequence effect interaction.	/pubmed/19433440	Chee R, Murphy A, Danoudis M, Georgiou-Karistianis N, Iansek R.	Brain. 2009 Aug;132(Pt 8):2151-60. Epub 2009 May 11.	Brain. 2009	PubMed	citation	PMID:19433440	pubmed	19433440	create date:2009/05/13 | first author:Chee R
Increased binding to 5-HT1A and 5-HT2A receptors is associated with large vessel infarction and relative preservation of cognition.	/pubmed/19433439	Elliott MS, Ballard CG, Kalaria RN, Perry R, Hortobágyi T, Francis PT.	Brain. 2009 Jul;132(Pt 7):1858-65. Epub 2009 May 11.	Brain. 2009	PubMed	citation	PMID:19433439	pubmed	19433439	create date:2009/05/13 | first author:Elliott MS
Causal role of prefrontal cortex in the threshold for access to consciousness.	/pubmed/19433438	Del Cul A, Dehaene S, Reyes P, Bravo E, Slachevsky A.	Brain. 2009 Sep;132(Pt 9):2531-40. Epub 2009 May 11.	Brain. 2009	PubMed	citation	PMID:19433438	pubmed	19433438	create date:2009/05/13 | first author:Del Cul A
Dynamic changes of striatal and extrastriatal abnormalities in glutaric aciduria type I.	/pubmed/19433437	Harting I, Neumaier-Probst E, Seitz A, Maier EM, Assmann B, Baric I, Troncoso M, Mühlhausen C, Zschocke J, Boy NP, Hoffmann GF, Garbade SF, Kölker S.	Brain. 2009 Jul;132(Pt 7):1764-82. Epub 2009 May 11.	Brain. 2009	PubMed	citation	PMID:19433437	pubmed	19433437	create date:2009/05/13 | first author:Harting I
Recovery from spinal cord injury: regeneration, plasticity and rehabilitation.	/pubmed/19429905	Fawcett JW.	Brain. 2009 Jun;132(Pt 6):1417-8. Epub 2009 May 8. No abstract available.	Brain. 2009	PubMed	citation	PMID:19429905	pubmed	19429905	create date:2009/05/12 | first author:Fawcett JW
Sodium channelopathy of peripheral nerve: tightening the genotype-phenotype relationship.	/pubmed/19429904	Schorge S, Kullmann DM.	Brain. 2009 Jul;132(Pt 7):1690-2. Epub 2009 May 8. No abstract available.	Brain. 2009	PubMed	citation	PMID:19429904	pubmed	19429904	create date:2009/05/12 | first author:Schorge S
Implicit representation and explicit detection of features in patients with hemispatial neglect.	/pubmed/19429903	Van Vleet TM, Robertson LC.	Brain. 2009 Jul;132(Pt 7):1889-97. Epub 2009 May 8.	Brain. 2009	PubMed	citation	PMID:19429903	pubmed	19429903	create date:2009/05/12 | first author:Van Vleet TM
Depletion of medullary serotonergic neurons in patients with multiple system atrophy who succumbed to sudden death.	/pubmed/19429902	Tada M, Kakita A, Toyoshima Y, Onodera O, Ozawa T, Morita T, Nishizawa M, Takahashi H.	Brain. 2009 Jul;132(Pt 7):1810-9. Epub 2009 May 8.	Brain. 2009	PubMed	citation	PMID:19429902	pubmed	19429902	create date:2009/05/12 | first author:Tada M
Neural correlates of pragmatic language comprehension in autism spectrum disorders.	/pubmed/19423680	Tesink CM, Buitelaar JK, Petersson KM, van der Gaag RJ, Kan CC, Tendolkar I, Hagoort P.	Brain. 2009 Jul;132(Pt 7):1941-52. Epub 2009 May 7.	Brain. 2009	PubMed	citation	PMID:19423680	pubmed	19423680	create date:2009/05/09 | first author:Tesink CM
Greater loss of axons in primary progressive multiple sclerosis plaques compared to secondary progressive disease.	/pubmed/19420101	Tallantyre EC, Bø L, Al-Rawashdeh O, Owens T, Polman CH, Lowe J, Evangelou N.	Brain. 2009 May;132(Pt 5):1190-9.	Brain. 2009	PubMed	citation	PMID:19420101	pubmed	19420101	create date:2009/05/08 | first author:Tallantyre EC
Duet for one, Almeida Theatre, London (January 22nd to March 14th 2009).	/pubmed/19420100	Cornwell J.	Brain. 2009 May;132(Pt 5):1124-5. No abstract available.	Brain. 2009	PubMed	citation	PMID:19420100	pubmed	19420100	create date:2009/05/08 | first author:Cornwell J
Editorial. Sarcasm, risk taking, callous unemotional responses, confabulation, telling lies, gambling, fear-conditioning and compulsive activity.	/pubmed/19420099	Compston A.	Brain. 2009 May;132(Pt 5):1119-20. No abstract available.	Brain. 2009	PubMed	citation	PMID:19420099	pubmed	19420099	create date:2009/05/08 | first author:Compston A
Functional integration between the posterior hippocampus and prefrontal cortex is impaired in both first episode schizophrenia and the at risk mental state.	/pubmed/19420091	Benetti S, Mechelli A, Picchioni M, Broome M, Williams S, McGuire P.	Brain. 2009 Sep;132(Pt 9):2426-36. Epub 2009 May 6.	Brain. 2009	PubMed	citation	PMID:19420091	pubmed	19420091	create date:2009/05/08 | first author:Benetti S
Title	URL	Description	Details	ShortDetails	Resource	Type	Identifiers	Db	EntrezUID	Properties
Neurobiological mechanisms underlying emotional processing in relapsing-remitting multiple sclerosis.	/pubmed/19420090	Passamonti L, Cerasa A, Liguori M, Gioia MC, Valentino P, Nisticò R, Quattrone A, Fera F.	Brain. 2009 Dec;132(Pt 12):3380-91. Epub .	Brain. 2009	PubMed	citation	PMID:19420090	pubmed	19420090	create date:2009/05/08 | first author:Passamonti L
Cortical spreading ischaemia is a novel process involved in ischaemic damage in patients with aneurysmal subarachnoid haemorrhage.	/pubmed/19420089	Dreier JP, Major S, Manning A, Woitzik J, Drenckhahn C, Steinbrink J, Tolias C, Oliveira-Ferreira AI, Fabricius M, Hartings JA, Vajkoczy P, Lauritzen M, Dirnagl U, Bohner G, Strong AJ; COSBID study group.	Brain. 2009 Jul;132(Pt 7):1866-81. Epub 2009 May 6.	Brain. 2009	PubMed	citation	PMID:19420089	pubmed	19420089	create date:2009/05/08 | first author:Dreier JP
Combined magnetic resonance imaging and positron emission tomography brain imaging in behavioural variant frontotemporal degeneration: refining the clinical phenotype.	/pubmed/19416953	Kipps CM, Hodges JR, Fryer TD, Nestor PJ.	Brain. 2009 Sep;132(Pt 9):2566-78. Epub 2009 May 4.	Brain. 2009	PubMed	citation	PMID:19416953	pubmed	19416953	create date:2009/05/07 | first author:Kipps CM
Impaired consciousness during temporal lobe seizures is related to increased long-distance cortical-subcortical synchronization.	/pubmed/19416952	Arthuis M, Valton L, Régis J, Chauvel P, Wendling F, Naccache L, Bernard C, Bartolomei F.	Brain. 2009 Aug;132(Pt 8):2091-101. Epub 2009 May 4.	Brain. 2009	PubMed	citation	PMID:19416952	pubmed	19416952	create date:2009/05/07 | first author:Arthuis M
Prism adaptation reverses the local processing bias in patients with right temporo-parietal junction lesions.	/pubmed/19416951	Bultitude JH, Rafal RD, List A.	Brain. 2009 Jun;132(Pt 6):1669-77. Epub 2009 May 4.	Brain. 2009	PubMed	citation	PMID:19416951	pubmed	19416951	create date:2009/05/07 | first author:Bultitude JH
Reward-learning and the novelty-seeking personality: a between- and within-subjects study of the effects of dopamine agonists on young Parkinson's patients.	/pubmed/19416950	Bódi N, Kéri S, Nagy H, Moustafa A, Myers CE, Daw N, Dibó G, Takáts A, Bereczki D, Gluck MA.	Brain. 2009 Sep;132(Pt 9):2385-95. Epub 2009 May 4.	Brain. 2009	PubMed	citation	PMID:19416950	pubmed	19416950	create date:2009/05/07 | first author:Bódi N
Longitudinal progression of Alzheimer's-like patterns of atrophy in normal older adults: the SPARE-AD index.	/pubmed/19416949	Davatzikos C, Xu F, An Y, Fan Y, Resnick SM.	Brain. 2009 Aug;132(Pt 8):2026-35. Epub 2009 May 4.	Brain. 2009	PubMed	citation	PMID:19416949	pubmed	19416949	create date:2009/05/07 | first author:Davatzikos C
Antagonism of the mammalian target of rapamycin selectively mediates metabolic effects of epidermal growth factor receptor inhibition and protects human malignant glioma cells from hypoxia-induced cell death.	/pubmed/19416948	Ronellenfitsch MW, Brucker DP, Burger MC, Wolking S, Tritschler F, Rieger J, Wick W, Weller M, Steinbach JP.	Brain. 2009 Jun;132(Pt 6):1509-22. Epub 2009 May 4.	Brain. 2009	PubMed	citation	PMID:19416948	pubmed	19416948	create date:2009/05/07 | first author:Ronellenfitsch MW
In vivo measurement of axon diameter distribution in the corpus callosum of rat brain.	/pubmed/19403788	Barazany D, Basser PJ, Assaf Y.	Brain. 2009 May;132(Pt 5):1210-20. Epub 2009 Apr 29.	Brain. 2009	PubMed	citation	PMID:19403788	pubmed	19403788	create date:2009/05/01 | first author:Barazany D
Anterior thalamic lesions stop synaptic plasticity in retrosplenial cortex slices: expanding the pathology of diencephalic amnesia.	/pubmed/19403787	Garden DL, Massey PV, Caruana DA, Johnson B, Warburton EC, Aggleton JP, Bashir ZI.	Brain. 2009 Jul;132(Pt 7):1847-57. Epub 2009 Apr 29.	Brain. 2009	PubMed	citation	PMID:19403787	pubmed	19403787	create date:2009/05/01 | first author:Garden DL
Decreased connectivity and cerebellar activity in autism during motor task performance.	/pubmed/19389870	Mostofsky SH, Powell SK, Simmonds DJ, Goldberg MC, Caffo B, Pekar JJ.	Brain. 2009 Sep;132(Pt 9):2413-25. Epub 2009 Apr 23.	Brain. 2009	PubMed	citation	PMID:19389870	pubmed	19389870	create date:2009/04/25 | first author:Mostofsky SH
The effect of N-acetyl-aspartyl-glutamate and N-acetyl-aspartate on white matter oligodendrocytes.	/pubmed/19383832	Kolodziejczyk K, Hamilton NB, Wade A, Káradóttir R, Attwell D.	Brain. 2009 Jun;132(Pt 6):1496-508. Epub 2009 Apr 21.	Brain. 2009	PubMed	citation	PMID:19383832	pubmed	19383832	create date:2009/04/23 | first author:Kolodziejczyk K
Brain regions underlying word finding difficulties in temporal lobe epilepsy.	/pubmed/19383831	Trebuchon-Da Fonseca A, Guedj E, Alario FX, Laguitton V, Mundler O, Chauvel P, Liegeois-Chauvel C.	Brain. 2009 Oct;132(Pt 10):2772-84. Epub 2009 Apr 21.	Brain. 2009	PubMed	citation	PMID:19383831	pubmed	19383831	create date:2009/04/23 | first author:Trebuchon-Da Fonseca A
Reply: A plea for confidence intervals and consideration of generalizability in diagnostic studies.	/pubmed/19382289	Frost C, Kallis C.	Brain. 2009 Apr;132(Pt 4):e103; author reply e102. No abstract available.	Brain. 2009	PubMed	citation	PMID:19382289	pubmed	19382289	create date:2009/04/22 | first author:Frost C
The cervical portion of the vertebral artery: a clinico-pathological study, by E. C. Hutchinson and P. O. Yates (from the Department of Neurology and Neuro-pathology, the Manchester Royal Infirmary) Brain 1956: 79; 319-31 and Arterial occlusions in the vertebro-basilar system: a study of 44 patients...	/pubmed/19382288	Compston A.	Brain. 2009 Apr;132(Pt 4):827-30. No abstract available.	Brain. 2009	PubMed	citation	PMID:19382288	pubmed	19382288	create date:2009/04/22 | first author:Compston A
Differential effects of anti-Nogo-A antibody treatment and treadmill training in rats with incomplete spinal cord injury.	/pubmed/19372269	Maier IC, Ichiyama RM, Courtine G, Schnell L, Lavrov I, Edgerton VR, Schwab ME.	Brain. 2009 Jun;132(Pt 6):1426-40. Epub 2009 Apr 16.	Brain. 2009	PubMed	citation	PMID:19372269	pubmed	19372269	create date:2009/04/18 | first author:Maier IC
Multiple sclerosis and vitamin D: don't (yet) blame it on the sunshine.	/pubmed/19372268	Stewart G.	Brain. 2009 May;132(Pt 5):1126-7. Epub 2009 Apr 16. No abstract available.	Brain. 2009	PubMed	citation	PMID:19372268	pubmed	19372268	create date:2009/04/18 | first author:Stewart G
Functional compensation of motor function in pre-symptomatic Huntington's disease.	/pubmed/19369489	Klöppel S, Draganski B, Siebner HR, Tabrizi SJ, Weiller C, Frackowiak RS.	Brain. 2009 Jun;132(Pt 6):1624-32. Epub 2009 Apr 15.	Brain. 2009	PubMed	citation	PMID:19369489	pubmed	19369489	create date:2009/04/17 | first author:Klöppel S
Resonance in subthalamo-cortical circuits in Parkinson's disease.	/pubmed/19369488	Eusebio A, Pogosyan A, Wang S, Averbeck B, Gaynor LD, Cantiniaux S, Witjas T, Limousin P, Azulay JP, Brown P.	Brain. 2009 Aug;132(Pt 8):2139-50. Epub 2009 Apr 15.	Brain. 2009	PubMed	citation	PMID:19369488	pubmed	19369488	create date:2009/04/17 | first author:Eusebio A
Early- and late-onset inherited erythromelalgia: genotype-phenotype correlation.	/pubmed/19369487	Han C, Dib-Hajj SD, Lin Z, Li Y, Eastman EM, Tyrrell L, Cao X, Yang Y, Waxman SG.	Brain. 2009 Jul;132(Pt 7):1711-22. Epub 2009 Apr 15.	Brain. 2009	PubMed	citation	PMID:19369487	pubmed	19369487	create date:2009/04/17 | first author:Han C
Sensory capacity of reinnervated skin after redirection of amputated upper limb nerves to the chest.	/pubmed/19369486	Marasco PD, Schultz AE, Kuiken TA.	Brain. 2009 Jun;132(Pt 6):1441-8. Epub 2009 Apr 15.	Brain. 2009	PubMed	citation	PMID:19369486	pubmed	19369486	create date:2009/04/17 | first author:Marasco PD
Sensory history.	/pubmed/19366787	Compston A.	Brain. 2009 Apr;132(Pt 4):825-6. No abstract available.	Brain. 2009	PubMed	citation	PMID:19366787	pubmed	19366787	create date:2009/04/16 | first author:Compston A
Selective adenosine A2a receptor antagonism reduces JNK activation in oligodendrocytes after cerebral ischaemia.	/pubmed/19359287	Melani A, Cipriani S, Vannucchi MG, Nosi D, Donati C, Bruni P, Giovannini MG, Pedata F.	Brain. 2009 Jun;132(Pt 6):1480-95. Epub 2009 Apr 9.	Brain. 2009	PubMed	citation	PMID:19359287	pubmed	19359287	create date:2009/04/11 | first author:Melani A
The neural basis of tool use.	/pubmed/19351777	Goldenberg G, Spatt J.	Brain. 2009 Jun;132(Pt 6):1645-55. Epub 2009 Apr 7.	Brain. 2009	PubMed	citation	PMID:19351777	pubmed	19351777	create date:2009/04/09 | first author:Goldenberg G
Increased striatal dopamine release in Parkinsonian patients with pathological gambling: a [11C] raclopride PET study.	/pubmed/19346328	Steeves TD, Miyasaki J, Zurowski M, Lang AE, Pellecchia G, Van Eimeren T, Rusjan P, Houle S, Strafella AP.	Brain. 2009 May;132(Pt 5):1376-85. Epub 2009 Apr 3.	Brain. 2009	PubMed	citation	PMID:19346328	pubmed	19346328	create date:2009/04/07 | first author:Steeves TD
Early brain temperature elevation and anaerobic metabolism in human acute ischaemic stroke.	/pubmed/19346327	Karaszewski B, Wardlaw JM, Marshall I, Cvoro V, Wartolowska K, Haga K, Armitage PA, Bastin ME, Dennis MS.	Brain. 2009 Apr;132(Pt 4):955-64. Epub 2009 Apr 3.	Brain. 2009	PubMed	citation	PMID:19346327	pubmed	19346327	create date:2009/04/07 | first author:Karaszewski B
Many organizations and institutions will celebrate the bicentenary of the birth of Charles Darwin. Editorial.	/pubmed/19342383	Compston A.	Brain. 2009 Mar;132(Pt 3):563-4. No abstract available.	Brain. 2009	PubMed	citation	PMID:19342383	pubmed	19342383	create date:2009/04/04 | first author:Compston A
Do parkinsonian patients have trouble telling lies? The neurobiological basis of deceptive behaviour.	/pubmed/19339257	Abe N, Fujii T, Hirayama K, Takeda A, Hosokai Y, Ishioka T, Nishio Y, Suzuki K, Itoyama Y, Takahashi S, Fukuda H, Mori E.	Brain. 2009 May;132(Pt 5):1386-95. Epub 2009 Mar 31.	Brain. 2009	PubMed	citation	PMID:19339257	pubmed	19339257	create date:2009/04/03 | first author:Abe N
Kynurenine pathway inhibition reduces central nervous system inflammation in a model of human African trypanosomiasis.	/pubmed/19339256	Rodgers J, Stone TW, Barrett MP, Bradley B, Kennedy PG.	Brain. 2009 May;132(Pt 5):1259-67. Epub 2009 Mar 31.	Brain. 2009	PubMed	citation	PMID:19339256	pubmed	19339256	create date:2009/04/03 | first author:Rodgers J
The relation between inflammation and neurodegeneration in multiple sclerosis brains.	/pubmed/19339255	Frischer JM, Bramow S, Dal-Bianco A, Lucchinetti CF, Rauschka H, Schmidbauer M, Laursen H, Sorensen PS, Lassmann H.	Brain. 2009 May;132(Pt 5):1175-89. Epub 2009 Mar 31.	Brain. 2009	PubMed	citation	PMID:19339255	pubmed	19339255	create date:2009/04/03 | first author:Frischer JM
Prevalence of hereditary ataxia and spastic paraplegia in southeast Norway: a population-based study.	/pubmed/19339254	Erichsen AK, Koht J, Stray-Pedersen A, Abdelnoor M, Tallaksen CM.	Brain. 2009 Jun;132(Pt 6):1577-88. Epub 2009 Mar 31.	Brain. 2009	PubMed	citation	PMID:19339254	pubmed	19339254	create date:2009/04/03 | first author:Erichsen AK
Serial PIB and MRI in normal, mild cognitive impairment and Alzheimer's disease: implications for sequence of pathological events in Alzheimer's disease.	/pubmed/19339253	Jack CR Jr, Lowe VJ, Weigand SD, Wiste HJ, Senjem ML, Knopman DS, Shiung MM, Gunter JL, Boeve BF, Kemp BJ, Weiner M, Petersen RC; Alzheimer's Disease Neuroimaging Initiative.	Brain. 2009 May;132(Pt 5):1355-65. Epub 2009 Mar 31.	Brain. 2009	PubMed	citation	PMID:19339253	pubmed	19339253	create date:2009/04/03 | first author:Jack CR Jr
Cortical and subcortical networks in human secondarily generalized tonic-clonic seizures.	/pubmed/19339252	Blumenfeld H, Varghese GI, Purcaro MJ, Motelow JE, Enev M, McNally KA, Levin AR, Hirsch LJ, Tikofsky R, Zubal IG, Paige AL, Spencer SS.	Brain. 2009 Apr;132(Pt 4):999-1012. Epub 2009 Apr 1.	Brain. 2009	PubMed	citation	PMID:19339252	pubmed	19339252	create date:2009/04/03 | first author:Blumenfeld H
Clinical use of ictal SPECT in secondarily generalized tonic-clonic seizures.	/pubmed/19339251	Varghese GI, Purcaro MJ, Motelow JE, Enev M, McNally KA, Levin AR, Hirsch LJ, Tikofsky R, Paige AL, Zubal IG, Spencer SS, Blumenfeld H.	Brain. 2009 Aug;132(Pt 8):2102-13. Epub 2009 Apr 1.	Brain. 2009	PubMed	citation	PMID:19339251	pubmed	19339251	create date:2009/04/03 | first author:Varghese GI
The retina in Parkinson's disease.	/pubmed/19336464	Archibald NK, Clarke MP, Mosimann UP, Burn DJ.	Brain. 2009 May;132(Pt 5):1128-45. Epub 2009 Mar 31. Review.	Brain. 2009	PubMed	citation	PMID:19336464	pubmed	19336464	create date:2009/04/02 | first author:Archibald NK
A neuropsychological battery to detect specific executive and social cognitive impairments in early frontotemporal dementia.	/pubmed/19336463	Torralva T, Roca M, Gleichgerrcht E, Bekinschtein T, Manes F.	Brain. 2009 May;132(Pt 5):1299-309. Epub 2009 Mar 31.	Brain. 2009	PubMed	citation	PMID:19336463	pubmed	19336463	create date:2009/04/02 | first author:Torralva T
The amusic brain: in tune, out of key, and unaware.	/pubmed/19336462	Peretz I, Brattico E, Järvenpää M, Tervaniemi M.	Brain. 2009 May;132(Pt 5):1277-86. Epub 2009 Mar 31.	Brain. 2009	PubMed	citation	PMID:19336462	pubmed	19336462	create date:2009/04/02 | first author:Peretz I
Bilateral widespread mechanical pain sensitivity in carpal tunnel syndrome: evidence of central processing in unilateral neuropathy.	/pubmed/19336461	Fernández-de-las-Peñas C, de la Llave-Rincón AI, Fernández-Carnero J, Cuadrado ML, Arendt-Nielsen L, Pareja JA.	Brain. 2009 Jun;132(Pt 6):1472-9. Epub 2009 Mar 31.	Brain. 2009	PubMed	citation	PMID:19336461	pubmed	19336461	create date:2009/04/02 | first author:Fernández-de-las-Peñas C
Mitochondrial complex I deficiency: from organelle dysfunction to clinical disease.	/pubmed/19336460	Distelmaier F, Koopman WJ, van den Heuvel LP, Rodenburg RJ, Mayatepek E, Willems PH, Smeitink JA.	Brain. 2009 Apr;132(Pt 4):833-42. Epub 2009 Mar 31. Review.	Brain. 2009	PubMed	citation	PMID:19336460	pubmed	19336460	create date:2009/04/02 | first author:Distelmaier F
Motor cortex stimulation for the treatment of refractory peripheral neuropathic pain.	/pubmed/19336459	Lefaucheur JP, Drouot X, Cunin P, Bruckert R, Lepetit H, Créange A, Wolkenstein P, Maison P, Keravel Y, Nguyen JP.	Brain. 2009 Jun;132(Pt 6):1463-71. Epub 2009 Mar 31.	Brain. 2009	PubMed	citation	PMID:19336459	pubmed	19336459	create date:2009/04/02 | first author:Lefaucheur JP
Disembodied hallucinatory voices: comment on Sommer et al., 2008 Brain 131, 3169-77.	/pubmed/19336458	Craig AD.	Brain. 2009 Oct;132(Pt 10):e123; author reply e124. Epub 2009 Mar 31. No abstract available.	Brain. 2009	PubMed	citation	PMID:19336458	pubmed	19336458	create date:2009/04/02 | first author:Craig AD
Pilocytic astrocytoma of the optic pathway: a tumour deriving from radial glia cells with a specific gene signature.	/pubmed/19336457	Tchoghandjian A, Fernandez C, Colin C, El Ayachi I, Voutsinos-Porche B, Fina F, Scavarda D, Piercecchi-Marti MD, Intagliata D, Ouafik L, Fraslon-Vanhulle C, Figarella-Branger D.	Brain. 2009 Jun;132(Pt 6):1523-35. Epub 2009 Mar 31.	Brain. 2009	PubMed	citation	PMID:19336457	pubmed	19336457	create date:2009/04/02 | first author:Tchoghandjian A
In the psychiatrist's chair: how neurologists understand conversion disorder.	/pubmed/19321463	Kanaan R, Armstrong D, Barnes P, Wessely S.	Brain. 2009 Oct;132(Pt 10):2889-96. Epub 2009 Mar 24. Review.	Brain. 2009	PubMed	citation	PMID:19321463	pubmed	19321463	create date:2009/03/27 | first author:Kanaan R
Hippocampal tau pathology is related to neuroanatomical connections: an ageing population-based study.	/pubmed/19321462	Lace G, Savva GM, Forster G, de Silva R, Brayne C, Matthews FE, Barclay JJ, Dakin L, Ince PG, Wharton SB; MRC-CFAS.	Brain. 2009 May;132(Pt 5):1324-34. Epub 2009 Mar 24.	Brain. 2009	PubMed	citation	PMID:19321462	pubmed	19321462	create date:2009/03/27 | first author:Lace G
Immunomodulatory effects of Vitamin D in multiple sclerosis.	/pubmed/19321461	Correale J, Ysrraelit MC, Gaitán MI.	Brain. 2009 May;132(Pt 5):1146-60. Epub 2009 Mar 24.	Brain. 2009	PubMed	citation	PMID:19321461	pubmed	19321461	create date:2009/03/27 | first author:Correale J
Thalamo-striatal diffusion reductions precede disease onset in prion mutation carriers.	/pubmed/19321460	Lee H, Rosenmann H, Chapman J, Kingsley PB, Hoffmann C, Cohen OS, Kahana E, Korczyn AD, Prohovnik I.	Brain. 2009 Oct;132(Pt 10):2680-7. Epub 2009 Mar 24.	Brain. 2009	PubMed	citation	PMID:19321460	pubmed	19321460	create date:2009/03/27 | first author:Lee H
Recessive twinkle mutations cause severe epileptic encephalopathy.	/pubmed/19304794	Lönnqvist T, Paetau A, Valanne L, Pihko H.	Brain. 2009 Jun;132(Pt 6):1553-62. Epub 2009 Mar 20.	Brain. 2009	PubMed	citation	PMID:19304794	pubmed	19304794	create date:2009/03/24 | first author:Lönnqvist T
Sensorimotor dysfunction in multiple sclerosis and column-specific magnetization transfer-imaging abnormalities in the spinal cord.	/pubmed/19297508	Zackowski KM, Smith SA, Reich DS, Gordon-Lipkin E, Chodkowski BA, Sambandan DR, Shteyman M, Bastian AJ, van Zijl PC, Calabresi PA.	Brain. 2009 May;132(Pt 5):1200-9. Epub 2009 Mar 18.	Brain. 2009	PubMed	citation	PMID:19297508	pubmed	19297508	create date:2009/03/20 | first author:Zackowski KM
High frequency oscillations in intracranial EEGs mark epileptogenicity rather than lesion type.	/pubmed/19297507	Jacobs J, Levan P, Châtillon CE, Olivier A, Dubeau F, Gotman J.	Brain. 2009 Apr;132(Pt 4):1022-37. Epub 2009 Mar 18.	Brain. 2009	PubMed	citation	PMID:19297507	pubmed	19297507	create date:2009/03/20 | first author:Jacobs J
The clinical profile of right temporal lobe atrophy.	/pubmed/19297506	Chan D, Anderson V, Pijnenburg Y, Whitwell J, Barnes J, Scahill R, Stevens JM, Barkhof F, Scheltens P, Rossor MN, Fox NC.	Brain. 2009 May;132(Pt 5):1287-98. Epub 2009 Mar 18.	Brain. 2009	PubMed	citation	PMID:19297506	pubmed	19297506	create date:2009/03/20 | first author:Chan D
Title	URL	Description	Details	ShortDetails	Resource	Type	Identifiers	Db	EntrezUID	Properties
Insular lesionectomy for refractory epilepsy: management and outcome.	/pubmed/19297505	von Lehe M, Wellmer J, Urbach H, Schramm J, Elger CE, Clusmann H.	Brain. 2009 Apr;132(Pt 4):1048-56. Epub 2009 Mar 18. Review.	Brain. 2009	PubMed	citation	PMID:19297505	pubmed	19297505	create date:2009/03/20 | first author:von Lehe M
Obesity induces functional astrocytic leptin receptors in hypothalamus.	/pubmed/19293246	Hsuchou H, He Y, Kastin AJ, Tu H, Markadakis EN, Rogers RC, Fossier PB, Pan W.	Brain. 2009 Apr;132(Pt 4):889-902. Epub 2009 Mar 17.	Brain. 2009	PubMed	citation	PMID:19293246	pubmed	19293246	create date:2009/03/19 | first author:Hsuchou H
Size matters: increased grey matter in boys with conduct problems and callous-unemotional traits.	/pubmed/19293245	De Brito SA, Mechelli A, Wilke M, Laurens KR, Jones AP, Barker GJ, Hodgins S, Viding E.	Brain. 2009 Apr;132(Pt 4):843-52. Epub 2009 Mar 17.	Brain. 2009	PubMed	citation	PMID:19293245	pubmed	19293245	create date:2009/03/19 | first author:De Brito SA
Incidence and prognosis of > or = 50% symptomatic vertebral or basilar artery stenosis: prospective population-based study.	/pubmed/19293244	Marquardt L, Kuker W, Chandratheva A, Geraghty O, Rothwell PM.	Brain. 2009 Apr;132(Pt 4):982-8. Epub 2009 Mar 17.	Brain. 2009	PubMed	citation	PMID:19293244	pubmed	19293244	create date:2009/03/19 | first author:Marquardt L
On the pathogenesis of collagen VI muscular dystrophies--comment on article of Hicks et al.	/pubmed/19293242	Bernardi P, Bonaldo P, Maraldi NM, Merlini L, Sabatelli P.	Brain. 2009 Oct;132(Pt 10):e121; author reply e122. Epub 2009 Mar 17. No abstract available.	Brain. 2009	PubMed	citation	PMID:19293242	pubmed	19293242	create date:2009/03/19 | first author:Bernardi P
Dual mechanism of brain injury and novel treatment strategy in maple syrup urine disease.	/pubmed/19293241	Zinnanti WJ, Lazovic J, Griffin K, Skvorak KJ, Paul HS, Homanics GE, Bewley MC, Cheng KC, Lanoue KF, Flanagan JM.	Brain. 2009 Apr;132(Pt 4):903-18. Epub 2009 Mar 17.	Brain. 2009	PubMed	citation	PMID:19293241	pubmed	19293241	create date:2009/03/19 | first author:Zinnanti WJ
Evaluation of evoked potentials to dyadic tones after cochlear implantation.	/pubmed/19293240	Sandmann P, Eichele T, Buechler M, Debener S, Jäncke L, Dillier N, Hugdahl K, Meyer M.	Brain. 2009 Jul;132(Pt 7):1967-79. Epub 2009 Mar 17.	Brain. 2009	PubMed	citation	PMID:19293240	pubmed	19293240	create date:2009/03/19 | first author:Sandmann P
Clinical field-strength MRI of amyloid plaques induced by low-level cholesterol feeding in rabbits.	/pubmed/19293239	Ronald JA, Chen Y, Bernas L, Kitzler HH, Rogers KA, Hegele RA, Rutt BK.	Brain. 2009 May;132(Pt 5):1346-54. Epub 2009 Mar 17.	Brain. 2009	PubMed	citation	PMID:19293239	pubmed	19293239	create date:2009/03/19 | first author:Ronald JA
Too much of a good thing: increased grey matter in boys with conduct problems and callous-unemotional traits.	/pubmed/19293238	Blair RJ.	Brain. 2009 Apr;132(Pt 4):831-2. Epub 2009 Mar 17. No abstract available.	Brain. 2009	PubMed	citation	PMID:19293238	pubmed	19293238	create date:2009/03/19 | first author:Blair RJ
Mitochondrial changes within axons in multiple sclerosis.	/pubmed/19293237	Mahad DJ, Ziabreva I, Campbell G, Lax N, White K, Hanson PS, Lassmann H, Turnbull DM.	Brain. 2009 May;132(Pt 5):1161-74. Epub 2009 Mar 17.	Brain. 2009	PubMed	citation	PMID:19293237	pubmed	19293237	create date:2009/03/19 | first author:Mahad DJ
Short-term memory binding deficits in Alzheimer's disease.	/pubmed/19293236	Parra MA, Abrahams S, Fabi K, Logie R, Luzzi S, Della Sala S.	Brain. 2009 Apr;132(Pt 4):1057-66. Epub 2009 Mar 17.	Brain. 2009	PubMed	citation	PMID:19293236	pubmed	19293236	create date:2009/03/19 | first author:Parra MA
Distinct phenotypic and functional features of CADASIL mutations in the Notch3 ligand binding domain.	/pubmed/19293235	Monet-Leprêtre M, Bardot B, Lemaire B, Domenga V, Godin O, Dichgans M, Tournier-Lasserve E, Cohen-Tannoudji M, Chabriat H, Joutel A.	Brain. 2009 Jun;132(Pt 6):1601-12. Epub 2009 Mar 17.	Brain. 2009	PubMed	citation	PMID:19293235	pubmed	19293235	create date:2009/03/19 | first author:Monet-Leprêtre M
Focal laser-lesions activate an endogenous population of neural stem/progenitor cells in the adult visual cortex.	/pubmed/19286696	Sirko S, Neitz A, Mittmann T, Horvat-Bröcker A, von Holst A, Eysel UT, Faissner A.	Brain. 2009 Aug;132(Pt 8):2252-64. Epub 2009 Mar 13.	Brain. 2009	PubMed	citation	PMID:19286696	pubmed	19286696	create date:2009/03/17 | first author:Sirko S
Glucocerebrosidase mutations in clinical and pathologically proven Parkinson's disease.	/pubmed/19286695	Neumann J, Bras J, Deas E, O'Sullivan SS, Parkkinen L, Lachmann RH, Li A, Holton J, Guerreiro R, Paudel R, Segarane B, Singleton A, Lees A, Hardy J, Houlden H, Revesz T, Wood NW.	Brain. 2009 Jul;132(Pt 7):1783-94. Epub 2009 Mar 13.	Brain. 2009	PubMed	citation	PMID:19286695	pubmed	19286695	create date:2009/03/17 | first author:Neumann J
Role of subdural electrocorticography in prediction of long-term seizure outcome in epilepsy surgery.	/pubmed/19286694	Asano E, Juhász C, Shah A, Sood S, Chugani HT.	Brain. 2009 Apr;132(Pt 4):1038-47. Epub 2009 Mar 13.	Brain. 2009	PubMed	citation	PMID:19286694	pubmed	19286694	create date:2009/03/17 | first author:Asano E
Restoration of hand function in a rat model of repair of brachial plexus injury.	/pubmed/19286693	Ibrahim AG, Kirkwood PA, Raisman G, Li Y.	Brain. 2009 May;132(Pt 5):1268-76. Epub 2009 Mar 13.	Brain. 2009	PubMed	citation	PMID:19286693	pubmed	19286693	create date:2009/03/17 | first author:Ibrahim AG
Posterior cerebral artery infarcts and semantic category dissociations: a study of 28 patients.	/pubmed/19255059	Capitani E, Laiacona M, Pagani R, Capasso R, Zampetti P, Miceli G.	Brain. 2009 Apr;132(Pt 4):965-81. Epub 2009 Mar 2.	Brain. 2009	PubMed	citation	PMID:19255059	pubmed	19255059	create date:2009/03/04 | first author:Capitani E
Retinotopically defined primary visual cortex in Williams syndrome.	/pubmed/19255058	Olsen RK, Kippenhan JS, Japee S, Kohn P, Mervis CB, Saad ZS, Morris CA, Meyer-Lindenberg A, Berman KF.	Brain. 2009 Mar;132(Pt 3):635-44. Epub 2009 Mar 2.	Brain. 2009	PubMed	citation	PMID:19255058	pubmed	19255058	create date:2009/03/04 | first author:Olsen RK
The peri-ictal state: cortical excitability changes within 24 h of a seizure.	/pubmed/19251759	Badawy R, Macdonell R, Jackson G, Berkovic S.	Brain. 2009 Apr;132(Pt 4):1013-21. Epub 2009 Feb 27.	Brain. 2009	PubMed	citation	PMID:19251759	pubmed	19251759	create date:2009/03/03 | first author:Badawy R
MRI of hippocampal volume loss in early Alzheimer's disease in relation to ApoE genotype and biomarkers.	/pubmed/19251758	Schuff N, Woerner N, Boreta L, Kornfield T, Shaw LM, Trojanowski JQ, Thompson PM, Jack CR Jr, Weiner MW; Alzheimer's Disease Neuroimaging Initiative.	Brain. 2009 Apr;132(Pt 4):1067-77. Epub 2009 Feb 27.	Brain. 2009	PubMed	citation	PMID:19251758	pubmed	19251758	create date:2009/03/03 | first author:Schuff N
Verbal memory in mesial temporal lobe epilepsy: beyond material specificity.	/pubmed/19251757	Saling MM.	Brain. 2009 Mar;132(Pt 3):570-82. Epub 2009 Feb 27. Review.	Brain. 2009	PubMed	citation	PMID:19251757	pubmed	19251757	create date:2009/03/03 | first author:Saling MM
Amyloid-dependent triosephosphate isomerase nitrotyrosination induces glycation and tau fibrillation.	/pubmed/19251756	Guix FX, Ill-Raga G, Bravo R, Nakaya T, de Fabritiis G, Coma M, Miscione GP, Villà-Freixa J, Suzuki T, Fernàndez-Busquets X, Valverde MA, de Strooper B, Muñoz FJ.	Brain. 2009 May;132(Pt 5):1335-45. Epub 2009 Feb 27.	Brain. 2009	PubMed	citation	PMID:19251756	pubmed	19251756	create date:2009/03/03 | first author:Guix FX
Neuroprotective effect of herpes simplex virus-mediated gene transfer of erythropoietin in hyperglycemic dorsal root ganglion neurons.	/pubmed/19244253	Chattopadhyay M, Walter C, Mata M, Fink DJ.	Brain. 2009 Apr;132(Pt 4):879-88. Epub 2009 Feb 24.	Brain. 2009	PubMed	citation	PMID:19244253	pubmed	19244253	create date:2009/02/27 | first author:Chattopadhyay M
Retrograde trans-synaptic retinal ganglion cell loss identified by optical coherence tomography.	/pubmed/19224900	Jindahra P, Petrie A, Plant GT.	Brain. 2009 Mar;132(Pt 3):628-34. Epub 2009 Feb 18.	Brain. 2009	PubMed	citation	PMID:19224900	pubmed	19224900	create date:2009/02/20 | first author:Jindahra P
Prevention of depressive behaviour in the YAC128 mouse model of Huntington disease by mutation at residue 586 of huntingtin.	/pubmed/19224899	Pouladi MA, Graham RK, Karasinska JM, Xie Y, Santos RD, Petersén A, Hayden MR.	Brain. 2009 Apr;132(Pt 4):919-32. Epub 2009 Feb 18.	Brain. 2009	PubMed	citation	PMID:19224899	pubmed	19224899	create date:2009/02/20 | first author:Pouladi MA
Progranulin plasma levels in the diagnosis of frontotemporal dementia.	/pubmed/19224898	Bird TD.	Brain. 2009 Mar;132(Pt 3):568-9. Epub 2009 Feb 17. No abstract available.	Brain. 2009	PubMed	citation	PMID:19224898	pubmed	19224898	create date:2009/02/20 | first author:Bird TD
Differing roles for members of the phospholipase A2 superfamily in experimental autoimmune encephalomyelitis.	/pubmed/19218359	Kalyvas A, Baskakis C, Magrioti V, Constantinou-Kokotou V, Stephens D, López-Vales R, Lu JQ, Yong VW, Dennis EA, Kokotos G, David S.	Brain. 2009 May;132(Pt 5):1221-35. Epub 2009 Feb 13.	Brain. 2009	PubMed	citation	PMID:19218359	pubmed	19218359	create date:2009/02/17 | first author:Kalyvas A
Hubris syndrome: an acquired personality disorder? A study of US Presidents and UK Prime Ministers over the last 100 years.	/pubmed/19213778	Owen D, Davidson J.	Brain. 2009 May;132(Pt 5):1396-406. Epub 2009 Feb 12. No abstract available.	Brain. 2009	PubMed	citation	PMID:19213778	pubmed	19213778	create date:2009/02/14 | first author:Owen D
Myelin-mediated inhibition of oligodendrocyte precursor differentiation can be overcome by pharmacological modulation of Fyn-RhoA and protein kinase C signalling.	/pubmed/19208690	Baer AS, Syed YA, Kang SU, Mitteregger D, Vig R, Ffrench-Constant C, Franklin RJ, Altmann F, Lubec G, Kotter MR.	Brain. 2009 Feb;132(Pt 2):465-81.	Brain. 2009	PubMed	citation	PMID:19208690	pubmed	19208690	create date:2009/02/12 | first author:Baer AS
It is part of the art of medicine that, despite its origins in organ based pathological anatomy, the concept of 'disease' is constantly adjusted by evolving societal concepts of what does and does not constitute illness.	/pubmed/19208689	Compston A.	Brain. 2009 Feb;132(Pt 2):279-81. No abstract available.	Brain. 2009	PubMed	citation	PMID:19208689	pubmed	19208689	create date:2009/02/12 | first author:Compston A
Mutations in CLN7/MFSD8 are a common cause of variant late-infantile neuronal ceroid lipofuscinosis.	/pubmed/19201763	Kousi M, Siintola E, Dvorakova L, Vlaskova H, Turnbull J, Topcu M, Yuksel D, Gokben S, Minassian BA, Elleder M, Mole SE, Lehesjoki AE.	Brain. 2009 Mar;132(Pt 3):810-9. Epub 2009 Feb 5.	Brain. 2009	PubMed	citation	PMID:19201763	pubmed	19201763	create date:2009/02/10 | first author:Kousi M
Crossmodal integration of object features: voxel-based correlations in brain-damaged patients.	/pubmed/19190042	Taylor KI, Stamatakis EA, Tyler LK.	Brain. 2009 Mar;132(Pt 3):671-83. Epub 2009 Feb 3.	Brain. 2009	PubMed	citation	PMID:19190042	pubmed	19190042	create date:2009/02/05 | first author:Taylor KI
Clinical, histological and genetic characterization of reducing body myopathy caused by mutations in FHL1.	/pubmed/19181672	Schessl J, Taratuto AL, Sewry C, Battini R, Chin SS, Maiti B, Dubrovsky AL, Erro MG, Espada G, Robertella M, Saccoliti M, Olmos P, Bridges LR, Standring P, Hu Y, Zou Y, Swoboda KJ, Scavina M, Goebel HH, Mitchell CA, Flanigan KM, Muntoni F, et al.	Brain. 2009 Feb;132(Pt 2):452-64. Epub 2009 Jan 29.	Brain. 2009	PubMed	citation	PMID:19181672	pubmed	19181672	create date:2009/02/03 | first author:Schessl J
CD8+ T-cell clones dominate brain infiltrates in Rasmussen encephalitis and persist in the periphery.	/pubmed/19179379	Schwab N, Bien CG, Waschbisch A, Becker A, Vince GH, Dornmair K, Wiendl H.	Brain. 2009 May;132(Pt 5):1236-46. Epub 2009 Jan 29.	Brain. 2009	PubMed	citation	PMID:19179379	pubmed	19179379	create date:2009/01/31 | first author:Schwab N
Change in grey matter volume cannot be assumed to be due to cognitive behavioural therapy.	/pubmed/19179378	Kindlon T.	Brain. 2009 Jul;132(Pt 7):e119; author reply e120. Epub 2009 Jan 29. No abstract available.	Brain. 2009	PubMed	citation	PMID:19179378	pubmed	19179378	create date:2009/01/31 | first author:Kindlon T
Differential immune cell dynamics in the CNS cause CD4+ T cell compartmentalization.	/pubmed/19179377	Siffrin V, Brandt AU, Radbruch H, Herz J, Boldakowa N, Leuenberger T, Werr J, Hahner A, Schulze-Topphoff U, Nitsch R, Zipp F.	Brain. 2009 May;132(Pt 5):1247-58. Epub 2009 Jan 29.	Brain. 2009	PubMed	citation	PMID:19179377	pubmed	19179377	create date:2009/01/31 | first author:Siffrin V
Case-control study of writer's cramp.	/pubmed/19179376	Roze E, Soumaré A, Pironneau I, Sangla S, de Cock VC, Teixeira A, Astorquiza A, Bonnet C, Bleton JP, Vidailhet M, Elbaz A.	Brain. 2009 Mar;132(Pt 3):756-64. Epub 2009 Jan 29.	Brain. 2009	PubMed	citation	PMID:19179376	pubmed	19179376	create date:2009/01/31 | first author:Roze E
Brain function decline in healthy retired athletes who sustained their last sports concussion in early adulthood.	/pubmed/19176544	De Beaumont L, Théoret H, Mongeon D, Messier J, Leclerc S, Tremblay S, Ellemberg D, Lassonde M.	Brain. 2009 Mar;132(Pt 3):695-708. Epub 2009 Jan 28.	Brain. 2009	PubMed	citation	PMID:19176544	pubmed	19176544	create date:2009/01/30 | first author:De Beaumont L
Congruence between NOTCH3 mutations and GOM in 131 CADASIL patients.	/pubmed/19174371	Tikka S, Mykkänen K, Ruchoux MM, Bergholm R, Junna M, Pöyhönen M, Yki-Järvinen H, Joutel A, Viitanen M, Baumann M, Kalimo H.	Brain. 2009 Apr;132(Pt 4):933-9. Epub 2009 Jan 27.	Brain. 2009	PubMed	citation	PMID:19174371	pubmed	19174371	create date:2009/01/29 | first author:Tikka S
Abnormal functional specialization within medial prefrontal cortex in high-functioning autism: a multi-voxel similarity analysis.	/pubmed/19174370	Gilbert SJ, Meuwese JD, Towgood KJ, Frith CD, Burgess PW.	Brain. 2009 Apr;132(Pt 4):869-78. Epub 2009 Jan 27.	Brain. 2009	PubMed	citation	PMID:19174370	pubmed	19174370	create date:2009/01/29 | first author:Gilbert SJ
Childhood brain insult: can age at insult help us predict outcome?	/pubmed/19168454	Anderson V, Spencer-Smith M, Leventer R, Coleman L, Anderson P, Williams J, Greenham M, Jacobs R.	Brain. 2009 Jan;132(Pt 1):45-56. Erratum in: Brain. 2010 Jun;133(Pt 6):1855. Brain. 2010 Aug;133(Pt 8):2505.	Brain. 2009	PubMed	citation	PMID:19168454	pubmed	19168454	create date:2009/01/27 | first author:Anderson V
Doctors who write literature may be considered to have crossed from science to the humanities obtaining release from the rigid constraints of logic, experiment and fact, and gaining the freedoms of imagination, metaphor and fiction.	/pubmed/19168453	Compston A.	Brain. 2009 Jan;132(Pt 1):1-2. No abstract available.	Brain. 2009	PubMed	citation	PMID:19168453	pubmed	19168453	create date:2009/01/27 | first author:Compston A
Synaptic plasticity, dopamine and Parkinson's disease: one step ahead.	/pubmed/19168452	Calabresi P, Mercuri NB, Di Filippo M.	Brain. 2009 Feb;132(Pt 2):285-7. Epub 2009 Jan 22. No abstract available.	Brain. 2009	PubMed	citation	PMID:19168452	pubmed	19168452	create date:2009/01/27 | first author:Calabresi P
Role of right posterior parietal cortex in maintaining attention to spatial locations over time.	/pubmed/19158107	Malhotra P, Coulthard EJ, Husain M.	Brain. 2009 Mar;132(Pt 3):645-60. Epub 2009 Jan 21.	Brain. 2009	PubMed	citation	PMID:19158107	pubmed	19158107	create date:2009/01/23 | first author:Malhotra P
Plasma progranulin levels predict progranulin mutation status in frontotemporal dementia patients and asymptomatic family members.	/pubmed/19158106	Finch N, Baker M, Crook R, Swanson K, Kuntz K, Surtees R, Bisceglio G, Rovelet-Lecrux A, Boeve B, Petersen RC, Dickson DW, Younkin SG, Deramecourt V, Crook J, Graff-Radford NR, Rademakers R.	Brain. 2009 Mar;132(Pt 3):583-91. Epub 2009 Jan 21.	Brain. 2009	PubMed	citation	PMID:19158106	pubmed	19158106	create date:2009/01/23 | first author:Finch N
Alterations in functional connectivity for language in prematurely born adolescents.	/pubmed/19158105	Schafer RJ, Lacadie C, Vohr B, Kesler SR, Katz KH, Schneider KC, Pugh KR, Makuch RW, Reiss AL, Constable RT, Ment LR.	Brain. 2009 Mar;132(Pt 3):661-70. Epub 2009 Jan 21.	Brain. 2009	PubMed	citation	PMID:19158105	pubmed	19158105	create date:2009/01/23 | first author:Schafer RJ
Detection of elevated levels of soluble alpha-synuclein oligomers in post-mortem brain extracts from patients with dementia with Lewy bodies.	/pubmed/19155272	Paleologou KE, Kragh CL, Mann DM, Salem SA, Al-Shami R, Allsop D, Hassan AH, Jensen PH, El-Agnaf OM.	Brain. 2009 Apr;132(Pt 4):1093-101. Epub 2009 Jan 20.	Brain. 2009	PubMed	citation	PMID:19155272	pubmed	19155272	create date:2009/01/22 | first author:Paleologou KE
A subcortical oscillatory network contributes to recovery of hand dexterity after spinal cord injury.	/pubmed/19155271	Nishimura Y, Morichika Y, Isa T.	Brain. 2009 Mar;132(Pt 3):709-21. Epub 2009 Jan 20.	Brain. 2009	PubMed	citation	PMID:19155271	pubmed	19155271	create date:2009/01/22 | first author:Nishimura Y
Reduced expression of fukutin related protein in mice results in a model for fukutin related protein associated muscular dystrophies.	/pubmed/19155270	Ackroyd MR, Skordis L, Kaluarachchi M, Godwin J, Prior S, Fidanboylu M, Piercy RJ, Muntoni F, Brown SC.	Brain. 2009 Feb;132(Pt 2):439-51. Epub 2009 Jan 20.	Brain. 2009	PubMed	citation	PMID:19155270	pubmed	19155270	create date:2009/01/22 | first author:Ackroyd MR
Social conceptual impairments in frontotemporal lobar degeneration with right anterior temporal hypometabolism.	/pubmed/19153155	Zahn R, Moll J, Iyengar V, Huey ED, Tierney M, Krueger F, Grafman J.	Brain. 2009 Mar;132(Pt 3):604-16. Epub 2009 Jan 19.	Brain. 2009	PubMed	citation	PMID:19153155	pubmed	19153155	create date:2009/01/21 | first author:Zahn R
Title	URL	Description	Details	ShortDetails	Resource	Type	Identifiers	Db	EntrezUID	Properties
Differential endogenous pain modulation in complex-regional pain syndrome.	/pubmed/19153154	Seifert F, Kiefer G, DeCol R, Schmelz M, Maihöfner C.	Brain. 2009 Mar;132(Pt 3):788-800. Epub 2009 Jan 19.	Brain. 2009	PubMed	citation	PMID:19153154	pubmed	19153154	create date:2009/01/21 | first author:Seifert F
Cerebellar ataxia with elevated cerebrospinal free sialic acid (CAFSA).	/pubmed/19153153	Mochel F, Sedel F, Vanderver A, Engelke UF, Barritault J, Yang BZ, Kulkarni B, Adams DR, Clot F, Ding JH, Kaneski CR, Verheijen FW, Smits BW, Seguin F, Brice A, Vanier MT, Huizing M, Schiffmann R, Durr A, Wevers RA.	Brain. 2009 Mar;132(Pt 3):801-9. Epub 2009 Jan 19.	Brain. 2009	PubMed	citation	PMID:19153153	pubmed	19153153	create date:2009/01/21 | first author:Mochel F
Cholinergic modulation of the cerebral metabolic response to citalopram in Alzheimer's disease.	/pubmed/19153152	Smith GS, Kramer E, Ma Y, Hermann CR, Dhawan V, Chaly T, Eidelberg D.	Brain. 2009 Feb;132(Pt 2):392-401. Epub 2009 Jan 19.	Brain. 2009	PubMed	citation	PMID:19153152	pubmed	19153152	create date:2009/01/21 | first author:Smith GS
Live imaging of Toll-like receptor 2 response in cerebral ischaemia reveals a role of olfactory bulb microglia as modulators of inflammation.	/pubmed/19153151	Lalancette-Hébert M, Phaneuf D, Soucy G, Weng YC, Kriz J.	Brain. 2009 Apr;132(Pt 4):940-54. Epub 2009 Jan 19.	Brain. 2009	PubMed	citation	PMID:19153151	pubmed	19153151	create date:2009/01/21 | first author:Lalancette-Hébert M
Neural correlates of motor dysfunction in children with traumatic brain injury: exploration of compensatory recruitment patterns.	/pubmed/19153150	Caeyenberghs K, Wenderoth N, Smits-Engelsman BC, Sunaert S, Swinnen SP.	Brain. 2009 Mar;132(Pt 3):684-94. Epub 2009 Jan 19.	Brain. 2009	PubMed	citation	PMID:19153150	pubmed	19153150	create date:2009/01/21 | first author:Caeyenberghs K
Early seizure frequency and aetiology predict long-term medical outcome in childhood-onset epilepsy.	/pubmed/19153149	Sillanpää M, Schmidt D.	Brain. 2009 Apr;132(Pt 4):989-98. Epub 2009 Jan 19.	Brain. 2009	PubMed	citation	PMID:19153149	pubmed	19153149	create date:2009/01/21 | first author:Sillanpää M
Neurological practice in the Centuriae of Amatus Lusitanus.	/pubmed/19153148	Fontoura P.	Brain. 2009 Feb;132(Pt 2):296-308. Epub 2009 Jan 19.	Brain. 2009	PubMed	citation	PMID:19153148	pubmed	19153148	create date:2009/01/21 | first author:Fontoura P
Decreased binding of the D3 dopamine receptor-preferring ligand [11C]-(+)-PHNO in drug-naive Parkinson's disease.	/pubmed/19153147	Boileau I, Guttman M, Rusjan P, Adams JR, Houle S, Tong J, Hornykiewicz O, Furukawa Y, Wilson AA, Kapur S, Kish SJ.	Brain. 2009 May;132(Pt 5):1366-75. Epub 2009 Jan 19.	Brain. 2009	PubMed	citation	PMID:19153147	pubmed	19153147	create date:2009/01/21 | first author:Boileau I
Powerful beneficial effects of macrophage colony-stimulating factor on beta-amyloid deposition and cognitive impairment in Alzheimer's disease.	/pubmed/19151372	Boissonneault V, Filali M, Lessard M, Relton J, Wong G, Rivest S.	Brain. 2009 Apr;132(Pt 4):1078-92. Epub 2009 Jan 17.	Brain. 2009	PubMed	citation	PMID:19151372	pubmed	19151372	create date:2009/01/20 | first author:Boissonneault V
Disordered plasticity in the primary somatosensory cortex in focal hand dystonia.	/pubmed/19151081	Tamura Y, Ueki Y, Lin P, Vorbach S, Mima T, Kakigi R, Hallett M.	Brain. 2009 Mar;132(Pt 3):749-55. Epub 2009 Jan 16.	Brain. 2009	PubMed	citation	PMID:19151081	pubmed	19151081	create date:2009/01/20 | first author:Tamura Y
Step training with severely damaged spinal cord.	/pubmed/19141493	Wernig A, Wernig S.	Brain. 2009 Jul;132(Pt 7):e117; author reply e118. Epub 2009 Jan 13. No abstract available.	Brain. 2009	PubMed	citation	PMID:19141493	pubmed	19141493	create date:2009/01/15 | first author:Wernig A
Structural changes in the somatosensory system correlate with tic severity in Gilles de la Tourette syndrome.	/pubmed/19136548	Thomalla G, Siebner HR, Jonas M, Bäumer T, Biermann-Ruben K, Hummel F, Gerloff C, Müller-Vahl K, Schnitzler A, Orth M, Münchau A.	Brain. 2009 Mar;132(Pt 3):765-77. Epub 2009 Jan 9.	Brain. 2009	PubMed	citation	PMID:19136548	pubmed	19136548	create date:2009/01/13 | first author:Thomalla G
Understanding social dysfunction in the behavioural variant of frontotemporal dementia: the role of emotion and sarcasm processing.	/pubmed/19126572	Kipps CM, Nestor PJ, Acosta-Cabronero J, Arnold R, Hodges JR.	Brain. 2009 Mar;132(Pt 3):592-603. Epub 2009 Jan 6.	Brain. 2009	PubMed	citation	PMID:19126572	pubmed	19126572	create date:2009/01/08 | first author:Kipps CM
Misrepresentation of the outside world or self may follow damage to the nervous system.	/pubmed/19098304	Compston A.	Brain. 2008 Dec;131(Pt 12):3109-10. No abstract available.	Brain. 2008	PubMed	citation	PMID:19098304	pubmed	19098304	create date:2008/12/23 | first author:Compston A
The vascular theory of migraine--a great story wrecked by the facts.	/pubmed/19098031	Goadsby PJ.	Brain. 2009 Jan;132(Pt 1):6-7. Epub 2008 Dec 19. Review. No abstract available.	Brain. 2009	PubMed	citation	PMID:19098031	pubmed	19098031	create date:2008/12/23 | first author:Goadsby PJ
Walking flexibility after hemispherectomy: split-belt treadmill adaptation and feedback control.	/pubmed/19074191	Choi JT, Vining EP, Reisman DS, Bastian AJ.	Brain. 2009 Mar;132(Pt 3):722-33. Epub 2008 Dec 11.	Brain. 2009	PubMed	citation	PMID:19074191	pubmed	19074191	create date:2008/12/17 | first author:Choi JT
Motor axon excitability during Wallerian degeneration.	/pubmed/19074190	Moldovan M, Alvarez S, Krarup C.	Brain. 2009 Feb;132(Pt 2):511-23. Epub 2008 Dec 11.	Brain. 2009	PubMed	citation	PMID:19074190	pubmed	19074190	create date:2008/12/17 | first author:Moldovan M
Upper limb amputees can be induced to experience a rubber hand as their own.	/pubmed/19074189	Ehrsson HH, Rosén B, Stockselius A, Ragnö C, Köhler P, Lundborg G.	Brain. 2008 Dec;131(Pt 12):3443-52. Epub 2008 Dec 11.	Brain. 2008	PubMed	citation	PMID:19074189	pubmed	19074189	create date:2008/12/17 | first author:Ehrsson HH
Transient epileptic amnesia: regional brain atrophy and its relationship to memory deficits.	/pubmed/19073652	Butler CR, Bhaduri A, Acosta-Cabronero J, Nestor PJ, Kapur N, Graham KS, Hodges JR, Zeman AZ.	Brain. 2009 Feb;132(Pt 2):357-68. Epub 2008 Dec 10.	Brain. 2009	PubMed	citation	PMID:19073652	pubmed	19073652	create date:2008/12/17 | first author:Butler CR
Limitations to plasticity of language network reorganization in localization related epilepsy.	/pubmed/19059978	Mbwana J, Berl MM, Ritzl EK, Rosenberger L, Mayo J, Weinstein S, Conry JA, Pearl PL, Shamim S, Moore EN, Sato S, Vezina LG, Theodore WH, Gaillard WD.	Brain. 2009 Feb;132(Pt 2):347-56. Epub 2008 Dec 5.	Brain. 2009	PubMed	citation	PMID:19059978	pubmed	19059978	create date:2008/12/09 | first author:Mbwana J
Severely dystrophic axons at amyloid plaques remain continuous and connected to viable cell bodies.	/pubmed/19059977	Adalbert R, Nogradi A, Babetto E, Janeckova L, Walker SA, Kerschensteiner M, Misgeld T, Coleman MP.	Brain. 2009 Feb;132(Pt 2):402-16. Epub 2008 Dec 5.	Brain. 2009	PubMed	citation	PMID:19059977	pubmed	19059977	create date:2008/12/09 | first author:Adalbert R
Hereditary spastic paraplegia is a novel phenotype for GJA12/GJC2 mutations.	/pubmed/19056803	Orthmann-Murphy JL, Salsano E, Abrams CK, Bizzi A, Uziel G, Freidin MM, Lamantea E, Zeviani M, Scherer SS, Pareyson D.	Brain. 2009 Feb;132(Pt 2):426-38. Epub 2008 Dec 4.	Brain. 2009	PubMed	citation	PMID:19056803	pubmed	19056803	create date:2008/12/06 | first author:Orthmann-Murphy JL
Gene expression profiling of substantia nigra dopamine neurons: further insights into Parkinson's disease pathology.	/pubmed/19052140	Simunovic F, Yi M, Wang Y, Macey L, Brown LT, Krichevsky AM, Andersen SL, Stephens RM, Benes FM, Sonntag KC.	Brain. 2009 Jul;132(Pt 7):1795-809. Epub 2008 Dec 3.	Brain. 2009	PubMed	citation	PMID:19052140	pubmed	19052140	create date:2008/12/05 | first author:Simunovic F
PACAP38 induces migraine-like attacks in patients with migraine without aura.	/pubmed/19052139	Schytz HW, Birk S, Wienecke T, Kruuse C, Olesen J, Ashina M.	Brain. 2009 Jan;132(Pt 1):16-25. Epub 2008 Dec 3.	Brain. 2009	PubMed	citation	PMID:19052139	pubmed	19052139	create date:2008/12/05 | first author:Schytz HW
Levodopa enhances synaptic plasticity in the substantia nigra pars reticulata of Parkinson's disease patients.	/pubmed/19050033	Prescott IA, Dostrovsky JO, Moro E, Hodaie M, Lozano AM, Hutchison WD.	Brain. 2009 Feb;132(Pt 2):309-18. Epub 2008 Dec 2.	Brain. 2009	PubMed	citation	PMID:19050033	pubmed	19050033	create date:2008/12/04 | first author:Prescott IA
Neuropathic pain is maintained by brainstem neurons co-expressing opioid and cholecystokinin receptors.	/pubmed/19050032	Zhang W, Gardell S, Zhang D, Xie JY, Agnes RS, Badghisi H, Hruby VJ, Rance N, Ossipov MH, Vanderah TW, Porreca F, Lai J.	Brain. 2009 Mar;132(Pt 3):778-87. Epub 2008 Dec 2.	Brain. 2009	PubMed	citation	PMID:19050032	pubmed	19050032	create date:2008/12/04 | first author:Zhang W
Semantic access dysphasia resulting from left temporal lobe tumours.	/pubmed/19050031	Campanella F, Mondani M, Skrap M, Shallice T.	Brain. 2009 Jan;132(Pt 1):87-102. Epub 2008 Dec 2.	Brain. 2009	PubMed	citation	PMID:19050031	pubmed	19050031	create date:2008/12/04 | first author:Campanella F
Voluntary, spontaneous and reflex blinking in patients with clinically probable progressive supranuclear palsy.	/pubmed/19043083	Bologna M, Agostino R, Gregori B, Belvisi D, Ottaviani D, Colosimo C, Fabbrini G, Berardelli A.	Brain. 2009 Feb;132(Pt 2):502-10. Epub 2008 Nov 29.	Brain. 2009	PubMed	citation	PMID:19043083	pubmed	19043083	create date:2008/12/02 | first author:Bologna M
Enhanced geographically restricted surveillance simulates sporadic Creutzfeldt-Jakob disease cluster.	/pubmed/19042933	Klug GM, Wand H, Boyd A, Law M, Whyte S, Kaldor J, Masters CL, Collins S.	Brain. 2009 Feb;132(Pt 2):493-501. Epub 2008 Nov 28.	Brain. 2009	PubMed	citation	PMID:19042933	pubmed	19042933	create date:2008/12/02 | first author:Klug GM
Outcome after spontaneous and arteriovenous malformation-related intracerebral haemorrhage: population-based studies.	/pubmed/19042932	van Beijnum J, Lovelock CE, Cordonnier C, Rothwell PM, Klijn CJ, Al-Shahi Salman R; SIVMS Steering Committee and the Oxford Vascular Study.	Brain. 2009 Feb;132(Pt 2):537-43. Epub 2008 Nov 28.	Brain. 2009	PubMed	citation	PMID:19042932	pubmed	19042932	create date:2008/12/02 | first author:van Beijnum J
Episodic memory loss is related to hippocampal-mediated beta-amyloid deposition in elderly subjects.	/pubmed/19042931	Mormino EC, Kluth JT, Madison CM, Rabinovici GD, Baker SL, Miller BL, Koeppe RA, Mathis CA, Weiner MW, Jagust WJ; Alzheimer's Disease Neuroimaging Initiative.	Brain. 2009 May;132(Pt 5):1310-23. Epub 2008 Nov 28.	Brain. 2009	PubMed	citation	PMID:19042931	pubmed	19042931	create date:2008/12/02 | first author:Mormino EC
The course and outcome of unilateral intracranial arteriopathy in 79 children with ischaemic stroke.	/pubmed/19039009	Braun KP, Bulder MM, Chabrier S, Kirkham FJ, Uiterwaal CS, Tardieu M, Sébire G.	Brain. 2009 Feb;132(Pt 2):544-57. Epub 2008 Nov 27.	Brain. 2009	PubMed	citation	PMID:19039009	pubmed	19039009	create date:2008/11/29 | first author:Braun KP
Impact of grafted serotonin and dopamine neurons on development of L-DOPA-induced dyskinesias in parkinsonian rats is determined by the extent of dopamine neuron degeneration.	/pubmed/19039008	Carlsson T, Carta M, Muñoz A, Mattsson B, Winkler C, Kirik D, Björklund A.	Brain. 2009 Feb;132(Pt 2):319-35. Epub 2008 Nov 27.	Brain. 2009	PubMed	citation	PMID:19039008	pubmed	19039008	create date:2008/11/29 | first author:Carlsson T
Impaired efficacy of spinal presynaptic mechanisms in spastic stroke patients.	/pubmed/19036767	Lamy JC, Wargon I, Mazevet D, Ghanim Z, Pradat-Diehl P, Katz R.	Brain. 2009 Mar;132(Pt 3):734-48. Epub 2008 Nov 26.	Brain. 2009	PubMed	citation	PMID:19036767	pubmed	19036767	create date:2008/11/28 | first author:Lamy JC
Serum uric acid and cognitive function and dementia.	/pubmed/19036766	Euser SM, Hofman A, Westendorp RG, Breteler MM.	Brain. 2009 Feb;132(Pt 2):377-82. Epub 2008 Nov 26.	Brain. 2009	PubMed	citation	PMID:19036766	pubmed	19036766	create date:2008/11/28 | first author:Euser SM
Vergence deficits in patients with cerebellar lesions.	/pubmed/19036765	Sander T, Sprenger A, Neumann G, Machner B, Gottschalk S, Rambold H, Helmchen C.	Brain. 2009 Jan;132(Pt 1):103-15. Epub 2008 Nov 26.	Brain. 2009	PubMed	citation	PMID:19036765	pubmed	19036765	create date:2008/11/28 | first author:Sander T
Enhanced discrimination of low-frequency sounds for subjects with high-frequency dead regions.	/pubmed/19036764	Moore BC, Vinay SN.	Brain. 2009 Feb;132(Pt 2):524-36. Epub 2008 Nov 26.	Brain. 2009	PubMed	citation	PMID:19036764	pubmed	19036764	create date:2008/11/28 | first author:Moore BC
Mammillothalamic functional connectivity and memory function in Wernicke's encephalopathy.	/pubmed/19036763	Kim E, Ku J, Namkoong K, Lee W, Lee KS, Park JY, Lee SY, Kim JJ, Kim SI, Jung YC.	Brain. 2009 Feb;132(Pt 2):369-76. Epub 2008 Nov 26.	Brain. 2009	PubMed	citation	PMID:19036763	pubmed	19036763	create date:2008/11/28 | first author:Kim E
Temporal dynamics of basal ganglia under-recruitment in Parkinson's disease: transient caudate abnormalities during updating of working memory.	/pubmed/19036762	Marklund P, Larsson A, Elgh E, Linder J, Riklund KA, Forsgren L, Nyberg L.	Brain. 2009 Feb;132(Pt 2):336-46. Epub 2008 Nov 26.	Brain. 2009	PubMed	citation	PMID:19036762	pubmed	19036762	create date:2008/11/28 | first author:Marklund P
Riluzole treatment, survival and diagnostic criteria in Parkinson plus disorders: the NNIPPS study.	/pubmed/19029129	Bensimon G, Ludolph A, Agid Y, Vidailhet M, Payan C, Leigh PN; NNIPPS Study Group.	Brain. 2009 Jan;132(Pt 1):156-71. Epub 2008 Nov 23.	Brain. 2009	PubMed	citation	PMID:19029129	pubmed	19029129	create date:2008/11/26 | first author:Bensimon G
Grapheme-colour synaesthetes show increased grey matter volumes of parietal and fusiform cortex.	/pubmed/19028762	Weiss PH, Fink GR.	Brain. 2009 Jan;132(Pt 1):65-70. Epub 2008 Nov 21.	Brain. 2009	PubMed	citation	PMID:19028762	pubmed	19028762	create date:2008/11/26 | first author:Weiss PH
Genotype-Phenotype correlations in multiple sclerosis: HLA genes influence disease severity inferred by 1HMR spectroscopy and MRI measures.	/pubmed/19022862	Okuda DT, Srinivasan R, Oksenberg JR, Goodin DS, Baranzini SE, Beheshtian A, Waubant E, Zamvil SS, Leppert D, Qualley P, Lincoln R, Gomez R, Caillier S, George M, Wang J, Nelson SJ, Cree BA, Hauser SL, Pelletier D.	Brain. 2009 Jan;132(Pt 1):250-9. Epub 2008 Nov 20.	Brain. 2009	PubMed	citation	PMID:19022862	pubmed	19022862	create date:2008/11/22 | first author:Okuda DT
Strongly reduced volumes of putamen and thalamus in Alzheimer's disease: an MRI study.	/pubmed/19022861	de Jong LW, van der Hiele K, Veer IM, Houwing JJ, Westendorp RG, Bollen EL, de Bruin PW, Middelkoop HA, van Buchem MA, van der Grond J.	Brain. 2008 Dec;131(Pt 12):3277-85. Epub 2008 Nov 20.	Brain. 2008	PubMed	citation	PMID:19022861	pubmed	19022861	create date:2008/11/22 | first author:de Jong LW
Plasmalogens participate in very-long-chain fatty acid-induced pathology.	/pubmed/19022859	Brites P, Mooyer PA, El Mrabet L, Waterham HR, Wanders RJ.	Brain. 2009 Feb;132(Pt 2):482-92. Epub 2008 Nov 20.	Brain. 2009	PubMed	citation	PMID:19022859	pubmed	19022859	create date:2008/11/22 | first author:Brites P
Medial temporal lobe atrophy on MRI differentiates Alzheimer's disease from dementia with Lewy bodies and vascular cognitive impairment: a prospective study with pathological verification of diagnosis.	/pubmed/19022858	Burton EJ, Barber R, Mukaetova-Ladinska EB, Robson J, Perry RH, Jaros E, Kalaria RN, O'Brien JT.	Brain. 2009 Jan;132(Pt 1):195-203. Epub 2008 Nov 20.	Brain. 2009	PubMed	citation	PMID:19022858	pubmed	19022858	create date:2008/11/22 | first author:Burton EJ
Clinical trials for the treatment of spinal cord injury: cervical and lumbar enlargements versus thoracic area.	/pubmed/19022857	Rahimi-Movaghar V.	Brain. 2009 Jul;132(Pt 7):e115; author reply e116. Epub 2008 Nov 20. Review. No abstract available.	Brain. 2009	PubMed	citation	PMID:19022857	pubmed	19022857	create date:2008/11/22 | first author:Rahimi-Movaghar V
The neural basis of surface dyslexia in semantic dementia.	/pubmed/19022856	Wilson SM, Brambati SM, Henry RG, Handwerker DA, Agosta F, Miller BL, Wilkins DP, Ogar JM, Gorno-Tempini ML.	Brain. 2009 Jan;132(Pt 1):71-86. Epub 2008 Nov 20.	Brain. 2009	PubMed	citation	PMID:19022856	pubmed	19022856	create date:2008/11/22 | first author:Wilson SM
Early detection of markers for synaesthesia in childhood populations.	/pubmed/19015159	Simner J, Harrold J, Creed H, Monro L, Foulkes L.	Brain. 2009 Jan;132(Pt 1):57-64. Epub 2008 Nov 16.	Brain. 2009	PubMed	citation	PMID:19015159	pubmed	19015159	create date:2008/11/19 | first author:Simner J
Cyclosporine A treatment for Ullrich congenital muscular dystrophy: a cellular study of mitochondrial dysfunction and its rescue.	/pubmed/19015158	Hicks D, Lampe AK, Laval SH, Allamand V, Jimenez-Mallebrera C, Walter MC, Muntoni F, Quijano-Roy S, Richard P, Straub V, Lochmüller H, Bushby KM.	Brain. 2009 Jan;132(Pt 1):147-55. Epub 2008 Nov 16.	Brain. 2009	PubMed	citation	PMID:19015158	pubmed	19015158	create date:2008/11/19 | first author:Hicks D
Intranasal insulin prevents cognitive decline, cerebral atrophy and white matter changes in murine type I diabetic encephalopathy.	/pubmed/19015157	Francis GJ, Martinez JA, Liu WQ, Xu K, Ayer A, Fine J, Tuor UI, Glazner G, Hanson LR, Frey WH 2nd, Toth C.	Brain. 2008 Dec;131(Pt 12):3311-34. Epub 2008 Nov 16.	Brain. 2008	PubMed	citation	PMID:19015157	pubmed	19015157	create date:2008/11/19 | first author:Francis GJ
Title	URL	Description	Details	ShortDetails	Resource	Type	Identifiers	Db	EntrezUID	Properties
Biochemical and genetic analysis of 3-methylglutaconic aciduria type IV: a diagnostic strategy.	/pubmed/19015156	Wortmann SB, Rodenburg RJ, Jonckheere A, de Vries MC, Huizing M, Heldt K, van den Heuvel LP, Wendel U, Kluijtmans LA, Engelke UF, Wevers RA, Smeitink JA, Morava E.	Brain. 2009 Jan;132(Pt 1):136-46. Epub 2008 Nov 16.	Brain. 2009	PubMed	citation	PMID:19015156	pubmed	19015156	create date:2008/11/19 | first author:Wortmann SB
Effects of nigral stimulation on locomotion and postural stability in patients with Parkinson's disease.	/pubmed/19001482	Chastan N, Westby GW, Yelnik J, Bardinet E, Do MC, Agid Y, Welter ML.	Brain. 2009 Jan;132(Pt 1):172-84. Epub 2008 Nov 11.	Brain. 2009	PubMed	citation	PMID:19001482	pubmed	19001482	create date:2008/11/13 | first author:Chastan N
Mapping local hippocampal changes in Alzheimer's disease and normal ageing with MRI at 3 Tesla.	/pubmed/18988639	Frisoni GB, Ganzola R, Canu E, Rüb U, Pizzini FB, Alessandrini F, Zoccatelli G, Beltramello A, Caltagirone C, Thompson PM.	Brain. 2008 Dec;131(Pt 12):3266-76. Epub 2008 Nov 6.	Brain. 2008	PubMed	citation	PMID:18988639	pubmed	18988639	create date:2008/11/08 | first author:Frisoni GB
Implanted reuptake-deficient or wild-type dopaminergic neurons improve ON L-dopa dyskinesias without OFF-dyskinesias in a rat model of Parkinson's disease.	/pubmed/18988638	Vinuela A, Hallett PJ, Reske-Nielsen C, Patterson M, Sotnikova TD, Caron MG, Gainetdinov RR, Isacson O.	Brain. 2008 Dec;131(Pt 12):3361-79. Epub 2008 Nov 6.	Brain. 2008	PubMed	citation	PMID:18988638	pubmed	18988638	create date:2008/11/08 | first author:Vinuela A
Subthalamic nucleus functional organization revealed by parkinsonian neuronal oscillations and synchrony.	/pubmed/18986993	Moran A, Bergman H, Israel Z, Bar-Gad I.	Brain. 2008 Dec;131(Pt 12):3395-409. Epub 2008 Nov 4.	Brain. 2008	PubMed	citation	PMID:18986993	pubmed	18986993	create date:2008/11/07 | first author:Moran A
Resistance training in patients with single, large-scale deletions of mitochondrial DNA.	/pubmed/18984605	Murphy JL, Blakely EL, Schaefer AM, He L, Wyrick P, Haller RG, Taylor RW, Turnbull DM, Taivassalo T.	Brain. 2008 Nov;131(Pt 11):2832-40.	Brain. 2008	PubMed	citation	PMID:18984605	pubmed	18984605	create date:2008/11/06 | first author:Murphy JL
Brain. Editorial.	/pubmed/18984604	Compston A.	Brain. 2008 Nov;131(Pt 11):2803-4. No abstract available.	Brain. 2008	PubMed	citation	PMID:18984604	pubmed	18984604	create date:2008/11/06 | first author:Compston A
Changes in soleus H-reflex modulation after treadmill training in children with cerebral palsy.	/pubmed/18984603	Hodapp M, Vry J, Mall V, Faist M.	Brain. 2009 Jan;132(Pt 1):37-44. Epub 2008 Nov 3.	Brain. 2009	PubMed	citation	PMID:18984603	pubmed	18984603	create date:2008/11/06 | first author:Hodapp M
Rehabilitation of hemianopic dyslexia: are words necessary for re-learning oculomotor control?	/pubmed/18984602	Schuett S, Heywood CA, Kentridge RW, Zihl J.	Brain. 2008 Dec;131(Pt 12):3156-68. Epub 2008 Nov 3.	Brain. 2008	PubMed	citation	PMID:18984602	pubmed	18984602	create date:2008/11/06 | first author:Schuett S
A sex difference in the hypothalamic uncinate nucleus: relationship to gender identity.	/pubmed/18980961	Garcia-Falgueras A, Swaab DF.	Brain. 2008 Dec;131(Pt 12):3132-46. Epub 2008 Nov 2.	Brain. 2008	PubMed	citation	PMID:18980961	pubmed	18980961	create date:2008/11/05 | first author:Garcia-Falgueras A
Train, train, train! No pain, just gain.	/pubmed/18971203	Zeviani M.	Brain. 2008 Nov;131(Pt 11):2809-11. Epub 2008 Oct 29. Review. No abstract available.	Brain. 2008	PubMed	citation	PMID:18971203	pubmed	18971203	create date:2008/10/31 | first author:Zeviani M
Two systems for empathy: a double dissociation between emotional and cognitive empathy in inferior frontal gyrus versus ventromedial prefrontal lesions.	/pubmed/18971202	Shamay-Tsoory SG, Aharon-Peretz J, Perry D.	Brain. 2009 Mar;132(Pt 3):617-27. Epub 2008 Oct 29.	Brain. 2009	PubMed	citation	PMID:18971202	pubmed	18971202	create date:2008/10/31 | first author:Shamay-Tsoory SG
Impact of optic flow perception and egocentric coordinates on veering in Parkinson's disease.	/pubmed/18957454	Davidsdottir S, Wagenaar R, Young D, Cronin-Golomb A.	Brain. 2008 Nov;131(Pt 11):2882-93. Epub 2008 Oct 28.	Brain. 2008	PubMed	citation	PMID:18957454	pubmed	18957454	create date:2008/10/30 | first author:Davidsdottir S
Consequence of Abeta immunization on the vasculature of human Alzheimer's disease brain.	/pubmed/18953056	Boche D, Zotova E, Weller RO, Love S, Neal JW, Pickering RM, Wilkinson D, Holmes C, Nicoll JA.	Brain. 2008 Dec;131(Pt 12):3299-310. Epub 2008 Oct 25.	Brain. 2008	PubMed	citation	PMID:18953056	pubmed	18953056	create date:2008/10/28 | first author:Boche D
Disconnection as a mechanism for cognitive dysfunction in multiple sclerosis.	/pubmed/18953055	Dineen RA, Vilisaar J, Hlinka J, Bradshaw CM, Morgan PS, Constantinescu CS, Auer DP.	Brain. 2009 Jan;132(Pt 1):239-49. Epub 2008 Oct 25.	Brain. 2009	PubMed	citation	PMID:18953055	pubmed	18953055	create date:2008/10/28 | first author:Dineen RA
Disruption of neurofascin and gliomedin at nodes of Ranvier precedes demyelination in experimental allergic neuritis.	/pubmed/18953054	Lonigro A, Devaux JJ.	Brain. 2009 Jan;132(Pt 1):260-73. Epub 2008 Oct 25.	Brain. 2009	PubMed	citation	PMID:18953054	pubmed	18953054	create date:2008/10/28 | first author:Lonigro A
Cerebral dominance for language function in adults with specific language impairment or autism.	/pubmed/18953053	Whitehouse AJ, Bishop DV.	Brain. 2008 Dec;131(Pt 12):3193-200. Epub 2008 Oct 25.	Brain. 2008	PubMed	citation	PMID:18953053	pubmed	18953053	create date:2008/10/28 | first author:Whitehouse AJ
Structural dissociation of attentional control and memory in adults with and without mild traumatic brain injury.	/pubmed/18952679	Niogi SN, Mukherjee P, Ghajar J, Johnson CE, Kolster R, Lee H, Suh M, Zimmerman RD, Manley GT, McCandliss BD.	Brain. 2008 Dec;131(Pt 12):3209-21. Epub 2008 Oct 24.	Brain. 2008	PubMed	citation	PMID:18952679	pubmed	18952679	create date:2008/10/28 | first author:Niogi SN
Control networks in paediatric Tourette syndrome show immature and anomalous patterns of functional connectivity.	/pubmed/18952678	Church JA, Fair DA, Dosenbach NU, Cohen AL, Miezin FM, Petersen SE, Schlaggar BL.	Brain. 2009 Jan;132(Pt 1):225-38. Epub 2008 Oct 24.	Brain. 2009	PubMed	citation	PMID:18952678	pubmed	18952678	create date:2008/10/28 | first author:Church JA
Combined 5-HT1A and 5-HT1B receptor agonists for the treatment of L-DOPA-induced dyskinesia.	/pubmed/18952677	Muñoz A, Li Q, Gardoni F, Marcello E, Qin C, Carlsson T, Kirik D, Di Luca M, Björklund A, Bezard E, Carta M.	Brain. 2008 Dec;131(Pt 12):3380-94. Epub 2008 Oct 24.	Brain. 2008	PubMed	citation	PMID:18952677	pubmed	18952677	create date:2008/10/28 | first author:Muñoz A
Oskar Fischer and the study of dementia.	/pubmed/18952676	Goedert M.	Brain. 2009 Apr;132(Pt 4):1102-11. Epub 2008 Oct 24.	Brain. 2009	PubMed	citation	PMID:18952676	pubmed	18952676	create date:2008/10/28 | first author:Goedert M
The major symptom dimensions of obsessive-compulsive disorder are mediated by partially distinct neural systems.	/pubmed/18952675	van den Heuvel OA, Remijnse PL, Mataix-Cols D, Vrenken H, Groenewegen HJ, Uylings HB, van Balkom AJ, Veltman DJ.	Brain. 2009 Apr;132(Pt 4):853-68. Epub 2008 Oct 24.	Brain. 2009	PubMed	citation	PMID:18952675	pubmed	18952675	create date:2008/10/28 | first author:van den Heuvel OA
Graph theoretical analysis of magnetoencephalographic functional connectivity in Alzheimer's disease.	/pubmed/18952674	Stam CJ, de Haan W, Daffertshofer A, Jones BF, Manshanden I, van Cappellen van Walsum AM, Montez T, Verbunt JP, de Munck JC, van Dijk BW, Berendse HW, Scheltens P.	Brain. 2009 Jan;132(Pt 1):213-24. Epub 2008 Oct 24.	Brain. 2009	PubMed	citation	PMID:18952674	pubmed	18952674	create date:2008/10/28 | first author:Stam CJ
Who do we think we are? The brain and gender identity.	/pubmed/18952673	Herbert J.	Brain. 2008 Dec;131(Pt 12):3115-7. Epub 2008 Oct 24. Review. No abstract available.	Brain. 2008	PubMed	citation	PMID:18952673	pubmed	18952673	create date:2008/10/28 | first author:Herbert J
Ictal hypoxemia in localization-related epilepsy: analysis of incidence, severity and risk factors.	/pubmed/18952672	Bateman LM, Li CS, Seyal M.	Brain. 2008 Dec;131(Pt 12):3239-45. Epub 2008 Oct 24.	Brain. 2008	PubMed	citation	PMID:18952672	pubmed	18952672	create date:2008/10/28 | first author:Bateman LM
A novel non-transcriptional pathway mediates the proconvulsive effects of interleukin-1beta.	/pubmed/18952671	Balosso S, Maroso M, Sanchez-Alavez M, Ravizza T, Frasca A, Bartfai T, Vezzani A.	Brain. 2008 Dec;131(Pt 12):3256-65. Epub 2008 Oct 24.	Brain. 2008	PubMed	citation	PMID:18952671	pubmed	18952671	create date:2008/10/28 | first author:Balosso S
Specific relations between neurodevelopmental abilities and white matter microstructure in children born preterm.	/pubmed/18952670	Counsell SJ, Edwards AD, Chew AT, Anjari M, Dyet LE, Srinivasan L, Boardman JP, Allsop JM, Hajnal JV, Rutherford MA, Cowan FM.	Brain. 2008 Dec;131(Pt 12):3201-8. Epub 2008 Oct 24.	Brain. 2008	PubMed	citation	PMID:18952670	pubmed	18952670	create date:2008/10/28 | first author:Counsell SJ
Influence of basal ganglia on upper limb locomotor synergies. Evidence from deep brain stimulation and L-DOPA treatment in Parkinson's disease.	/pubmed/18952669	Crenna P, Carpinella I, Lopiano L, Marzegan A, Rabuffetti M, Rizzone M, Lanotte M, Ferrarin M.	Brain. 2008 Dec;131(Pt 12):3410-20. Epub 2008 Oct 24.	Brain. 2008	PubMed	citation	PMID:18952669	pubmed	18952669	create date:2008/10/28 | first author:Crenna P
Hyperexcitability of parietal-motor functional connections in the intact left-hemisphere of patients with neglect.	/pubmed/18948300	Koch G, Oliveri M, Cheeran B, Ruge D, Lo Gerfo E, Salerno S, Torriero S, Marconi B, Mori F, Driver J, Rothwell JC, Caltagirone C.	Brain. 2008 Dec;131(Pt 12):3147-55. Epub 2008 Oct 22.	Brain. 2008	PubMed	citation	PMID:18948300	pubmed	18948300	create date:2008/10/25 | first author:Koch G
Antibody to aquaporin-4 in the long-term course of neuromyelitis optica.	/pubmed/18945724	Jarius S, Aboul-Enein F, Waters P, Kuenz B, Hauser A, Berger T, Lang W, Reindl M, Vincent A, Kristoferitsch W.	Brain. 2008 Nov;131(Pt 11):3072-80. Epub 2008 Oct 22.	Brain. 2008	PubMed	citation	PMID:18945724	pubmed	18945724	create date:2008/10/24 | first author:Jarius S
A multicentre study on suicide outcomes following subthalamic stimulation for Parkinson's disease.	/pubmed/18941146	Voon V, Krack P, Lang AE, Lozano AM, Dujardin K, Schüpbach M, D'Ambrosia J, Thobois S, Tamma F, Herzog J, Speelman JD, Samanta J, Kubu C, Rossignol H, Poon YY, Saint-Cyr JA, Ardouin C, Moro E.	Brain. 2008 Oct;131(Pt 10):2720-8.	Brain. 2008	PubMed	citation	PMID:18941146	pubmed	18941146	create date:2008/10/23 | first author:Voon V
Predominant cortical dysfunction in Guadeloupean parkinsonism.	/pubmed/18941145	Apartis E, Gaymard B, Verhaeghe S, Roze E, Vidailhet M, Lannuzel A.	Brain. 2008 Oct;131(Pt 10):2701-9.	Brain. 2008	PubMed	citation	PMID:18941145	pubmed	18941145	create date:2008/10/23 | first author:Apartis E
[truncated: 2,399 more rows]
