# Supplementary material for: Rising Publication Delays Inflate Journal Impact Factors
Source: PLoS One. 2012 Dec 31;7(12):e53374. doi: 10.1371/journal.pone.0053374 (PMC3534064; doi:10.1371/journal.pone.0053374)
Supplement: Data S1 — Datasets used for the analysis. (ZIP) [file pone.0053374.s005.zip › Cell.csv]

Title	URL	Description	Details	ShortDetails	Resource	Type	Identifiers	Db	EntrezUID	Properties
Regulation of Circadian Behavioral Output via a MicroRNA-JAK/STAT Circuit.	/pubmed/22305007	Luo W, Sehgal A.	Cell. 2012 Feb 1. [Epub ahead of print]	Cell. 2012	PubMed	citation	PMID:22305007	pubmed	22305007	create date:2012/02/07 | first author:Luo W
SnapShot: Insulin Signaling Pathways.	/pubmed/22304926	Kadowaki T, Ueki K, Yamauchi T, Kubota N.	Cell. 2012 Feb 3;148(3):624-624.e1. No abstract available.	Cell. 2012	PubMed	citation	PMID:22304926	pubmed	22304926	create date:2012/02/07 | first author:Kadowaki T
Optimality in the development of intestinal crypts.	/pubmed/22304925	Itzkovitz S, Blat IC, Jacks T, Clevers H, van Oudenaarden A.	Cell. 2012 Feb 3;148(3):608-19.	Cell. 2012	PubMed	citation	PMID:22304925	pubmed	22304925	create date:2012/02/07 | first author:Itzkovitz S
Modular genetic control of sexually dimorphic behaviors.	/pubmed/22304924	Xu X, Coats JK, Yang CF, Wang A, Ahmed OM, Alvarado M, Izumi T, Shah NM.	Cell. 2012 Feb 3;148(3):596-607.	Cell. 2012	PubMed	citation	PMID:22304924	pubmed	22304924	create date:2012/02/07 | first author:Xu X
Visualizing Neuromodulation In Vivo: TANGO-Mapping of Dopamine Signaling Reveals Appetite Control of Sugar Sensing.	/pubmed/22304923	Inagaki HK, Ben-Tabou de-Leon S, Wong AM, Jagadish S, Ishimoto H, Barnea G, Kitamoto T, Axel R, Anderson DJ.	Cell. 2012 Feb 3;148(3):583-95.	Cell. 2012	PubMed	citation	PMID:22304923	pubmed	22304923	create date:2012/02/07 | first author:Inagaki HK
Ret Is a Multifunctional Coreceptor that Integrates Diffusible- and Contact-Axon Guidance Signals.	/pubmed/22304922	Bonanomi D, Chivatakarn O, Bai G, Abdesselem H, Lettieri K, Marquardt T, Pierchala BA, Pfaff SL.	Cell. 2012 Feb 3;148(3):568-82.	Cell. 2012	PubMed	citation	PMID:22304922	pubmed	22304922	create date:2012/02/07 | first author:Bonanomi D
Fibroblast Growth Factor-21 Regulates PPARγ Activity and the Antidiabetic Actions of Thiazolidinediones.	/pubmed/22304921	Dutchak PA, Katafuchi T, Bookout AL, Choi JH, Yu RT, Mangelsdorf DJ, Kliewer SA.	Cell. 2012 Feb 3;148(3):556-67.	Cell. 2012	PubMed	citation	PMID:22304921	pubmed	22304921	create date:2012/02/07 | first author:Dutchak PA
PKCε Promotes Oncogenic Functions of ATF2 in the Nucleus while Blocking Its Apoptotic Function at Mitochondria.	/pubmed/22304920	Lau E, Kluger H, Varsano T, Lee K, Scheffler I, Rimm DL, Ideker T, Ronai ZA.	Cell. 2012 Feb 3;148(3):543-55.	Cell. 2012	PubMed	citation	PMID:22304920	pubmed	22304920	create date:2012/02/07 | first author:Lau E
A structure-based mechanism for arf1-dependent recruitment of coatomer to membranes.	/pubmed/22304919	Yu X, Breitman M, Goldberg J.	Cell. 2012 Feb 3;148(3):530-42.	Cell. 2012	PubMed	citation	PMID:22304919	pubmed	22304919	create date:2012/02/07 | first author:Yu X
Cortical Dynein Controls Microtubule Dynamics to Generate Pulling Forces that Position Microtubule Asters.	/pubmed/22304918	Laan L, Pavin N, Husson J, Romet-Lemonne G, van Duijn M, López MP, Vale RD, Jülicher F, Reck-Peterson SL, Dogterom M.	Cell. 2012 Feb 3;148(3):502-14.	Cell. 2012	PubMed	citation	PMID:22304918	pubmed	22304918	create date:2012/02/07 | first author:Laan L
CENP-T-W-S-X Forms a Unique Centromeric Chromatin Structure with a Histone-like Fold.	/pubmed/22304917	Nishino T, Takeuchi K, Gascoigne KE, Suzuki A, Hori T, Oyama T, Morikawa K, Cheeseman IM, Fukagawa T.	Cell. 2012 Feb 3;148(3):487-501.	Cell. 2012	PubMed	citation	PMID:22304917	pubmed	22304917	create date:2012/02/07 | first author:Nishino T
A transcription factor collective defines cardiac cell fate and reflects lineage history.	/pubmed/22304916	Junion G, Spivakov M, Girardot C, Braun M, Gustafson EH, Birney E, Furlong EE.	Cell. 2012 Feb 3;148(3):473-86.	Cell. 2012	PubMed	citation	PMID:22304916	pubmed	22304916	create date:2012/02/07 | first author:Junion G
Regional neural activation defines a gateway for autoreactive T cells to cross the blood-brain barrier.	/pubmed/22304915	Arima Y, Harada M, Kamimura D, Park JH, Kawano F, Yull FE, Kawamoto T, Iwakura Y, Betz UA, Márquez G, Blackwell TS, Ohira Y, Hirano T, Murakami M.	Cell. 2012 Feb 3;148(3):447-57.	Cell. 2012	PubMed	citation	PMID:22304915	pubmed	22304915	create date:2012/02/07 | first author:Arima Y
Host genotype-specific therapies can optimize the inflammatory response to mycobacterial infections.	/pubmed/22304914	Tobin DM, Roca FJ, Oh SF, McFarland R, Vickery TW, Ray JP, Ko DC, Zou Y, Bang ND, Chau TT, Vary JC, Hawn TR, Dunstan SJ, Farrar JJ, Thwaites GE, King MC, Serhan CN, Ramakrishnan L.	Cell. 2012 Feb 3;148(3):434-46.	Cell. 2012	PubMed	citation	PMID:22304914	pubmed	22304914	create date:2012/02/07 | first author:Tobin DM
Resveratrol ameliorates aging-related metabolic phenotypes by inhibiting cAMP phosphodiesterases.	/pubmed/22304913	Park SJ, Ahmad F, Philp A, Baar K, Williams T, Luo H, Ke H, Rehmann H, Taussig R, Brown AL, Kim MK, Beaven MA, Burgin AB, Manganiello V, Chung JH.	Cell. 2012 Feb 3;148(3):421-33.	Cell. 2012	PubMed	citation	PMID:22304913	pubmed	22304913	create date:2012/02/07 | first author:Park SJ
The genetic basis for cancer treatment decisions.	/pubmed/22304912	Dancey JE, Bedard PL, Onetto N, Hudson TJ.	Cell. 2012 Feb 3;148(3):409-20.	Cell. 2012	PubMed	citation	PMID:22304912	pubmed	22304912	create date:2012/02/07 | first author:Dancey JE
Hypoxia-inducible factors in physiology and medicine.	/pubmed/22304911	Semenza GL.	Cell. 2012 Feb 3;148(3):399-408.	Cell. 2012	PubMed	citation	PMID:22304911	pubmed	22304911	create date:2012/02/07 | first author:Semenza GL
FGF21 and the Second Coming of PPARγ.	/pubmed/22304910	Qiang L, Accili D.	Cell. 2012 Feb 3;148(3):397-8.	Cell. 2012	PubMed	citation	PMID:22304910	pubmed	22304910	create date:2012/02/07 | first author:Qiang L
A new histone at the centromere?	/pubmed/22304909	Foltz DR, Stukenberg PT.	Cell. 2012 Feb 3;148(3):394-6.	Cell. 2012	PubMed	citation	PMID:22304909	pubmed	22304909	create date:2012/02/07 | first author:Foltz DR
Immune cells exploit a neural circuit to enter the CNS.	/pubmed/22304908	Tracey KJ.	Cell. 2012 Feb 3;148(3):392-4.	Cell. 2012	PubMed	citation	PMID:22304908	pubmed	22304908	create date:2012/02/07 | first author:Tracey KJ
Innate Immunity to TB: A Druggable Balancing Act.	/pubmed/22304907	Lalvani A, Behr MA, Sridhar S.	Cell. 2012 Feb 3;148(3):389-91.	Cell. 2012	PubMed	citation	PMID:22304907	pubmed	22304907	create date:2012/02/07 | first author:Lalvani A
Finding a target for resveratrol.	/pubmed/22304906	Tennen RI, Michishita-Kioi E, Chua KF.	Cell. 2012 Feb 3;148(3):387-9.	Cell. 2012	PubMed	citation	PMID:22304906	pubmed	22304906	create date:2012/02/07 | first author:Tennen RI
Critical Role of Amyloid-like Oligomers of Drosophila Orb2 in the Persistence of Memory.	/pubmed/22284910	Majumdar A, Cesario WC, White-Grindley E, Jiang H, Ren F, Khan MR, Li L, Choi EM, Kannan K, Guo F, Unruh J, Slaughter B, Si K.	Cell. 2012 Feb 3;148(3):515-29. Epub 2012 Jan 26.	Cell. 2012	PubMed	citation	PMID:22284910	pubmed	22284910	create date:2012/01/31 | first author:Majumdar A
Three-dimensional folding and functional organization principles of the Drosophila genome.	/pubmed/22265598	Sexton T, Yaffe E, Kenigsberg E, Bantignies F, Leblanc B, Hoichman M, Parrinello H, Tanay A, Cavalli G.	Cell. 2012 Feb 3;148(3):458-72. Epub 2012 Jan 19.	Cell. 2012	PubMed	citation	PMID:22265598	pubmed	22265598	create date:2012/01/24 | first author:Sexton T
SnapShot: Bioactive Lysophospholipids.	/pubmed/22265422	Moolenaar WH, Hla T.	Cell. 2012 Jan 20;148(1-2):378-378.e2. No abstract available.	Cell. 2012	PubMed	citation	PMID:22265422	pubmed	22265422	create date:2012/01/24 | first author:Moolenaar WH
Computational modeling of pancreatic cancer reveals kinetics of metastasis suggesting optimum treatment strategies.	/pubmed/22265421	Haeno H, Gonen M, Davis MB, Herman JM, Iacobuzio-Donahue CA, Michor F.	Cell. 2012 Jan 20;148(1-2):362-75.	Cell. 2012	PubMed	citation	PMID:22265421	pubmed	22265421	create date:2012/01/24 | first author:Haeno H
EMT and Dissemination Precede Pancreatic Tumor Formation.	/pubmed/22265420	Rhim AD, Mirek ET, Aiello NM, Maitra A, Bailey JM, McAllister F, Reichert M, Beatty GL, Rustgi AK, Vonderheide RH, Leach SD, Stanger BZ.	Cell. 2012 Jan 20;148(1-2):349-61.	Cell. 2012	PubMed	citation	PMID:22265420	pubmed	22265420	create date:2012/01/24 | first author:Rhim AD
HSF-1 Regulators DDL-1/2 Link Insulin-like Signaling to Heat-Shock Responses and Modulation of Longevity.	/pubmed/22265419	Chiang WC, Ching TT, Lee HC, Mousigian C, Hsu AL.	Cell. 2012 Jan 20;148(1-2):322-34.	Cell. 2012	PubMed	citation	PMID:22265419	pubmed	22265419	create date:2012/01/24 | first author:Chiang WC
Local zones of endoplasmic reticulum complexity confine cargo in neuronal dendrites.	/pubmed/22265418	Cui-Wang T, Hanus C, Cui T, Helton T, Bourne J, Watson D, Harris KM, Ehlers MD.	Cell. 2012 Jan 20;148(1-2):309-21.	Cell. 2012	PubMed	citation	PMID:22265418	pubmed	22265418	create date:2012/01/24 | first author:Cui-Wang T
Mutation of a U2 snRNA Gene Causes Global Disruption of Alternative Splicing and Neurodegeneration.	/pubmed/22265417	Jia Y, Mu JC, Ackerman SL.	Cell. 2012 Jan 20;148(1-2):296-308.	Cell. 2012	PubMed	citation	PMID:22265417	pubmed	22265417	create date:2012/01/24 | first author:Jia Y
Gene regulatory logic for reading the sonic hedgehog signaling gradient in the vertebrate neural tube.	/pubmed/22265416	Balaskas N, Ribeiro A, Panovska J, Dessaud E, Sasai N, Page KM, Briscoe J, Ribes V.	Cell. 2012 Jan 20;148(1-2):273-84.	Cell. 2012	PubMed	citation	PMID:22265416	pubmed	22265416	create date:2012/01/24 | first author:Balaskas N
Mutant p53 Disrupts Mammary Tissue Architecture via the Mevalonate Pathway.	/pubmed/22265415	Freed-Pastor WA, Mizuno H, Zhao X, Langerød A, Moon SH, Rodriguez-Barrueco R, Barsotti A, Chicas A, Li W, Polotskaia A, Bissell MJ, Osborne TF, Tian B, Lowe SW, Silva JM, Børresen-Dale AL, Levine AJ, Bargonetti J, Prives C.	Cell. 2012 Jan 20;148(1-2):244-58.	Cell. 2012	PubMed	citation	PMID:22265415	pubmed	22265415	create date:2012/01/24 | first author:Freed-Pastor WA
The Mitochondrial Phosphatase PGAM5 Functions at the Convergence Point of Multiple Necrotic Death Pathways.	/pubmed/22265414	Wang Z, Jiang H, Chen S, Du F, Wang X.	Cell. 2012 Jan 20;148(1-2):228-43.	Cell. 2012	PubMed	citation	PMID:22265414	pubmed	22265414	create date:2012/01/24 | first author:Wang Z
Mixed Lineage Kinase Domain-like Protein Mediates Necrosis Signaling Downstream of RIP3 Kinase.	/pubmed/22265413	Sun L, Wang H, Wang Z, He S, Chen S, Liao D, Wang L, Yan J, Liu W, Lei X, Wang X.	Cell. 2012 Jan 20;148(1-2):213-27.	Cell. 2012	PubMed	citation	PMID:22265413	pubmed	22265413	create date:2012/01/24 | first author:Sun L
Endoplasmic Reticulum PI(3)P Lipid Binding Targets Malaria Proteins to the Host Cell.	/pubmed/22265412	Bhattacharjee S, Stahelin RV, Speicher KD, Speicher DW, Haldar K.	Cell. 2012 Jan 20;148(1-2):201-12.	Cell. 2012	PubMed	citation	PMID:22265412	pubmed	22265412	create date:2012/01/24 | first author:Bhattacharjee S
Coordinated Ciliary Beating Requires Odf2-Mediated Polarization of Basal Bodies via Basal Feet.	/pubmed/22265411	Kunimoto K, Yamazaki Y, Nishida T, Shinohara K, Ishikawa H, Hasegawa T, Okanoue T, Hamada H, Noda T, Tamura A, Tsukita S, Tsukita S.	Cell. 2012 Jan 20;148(1-2):189-200.	Cell. 2012	PubMed	citation	PMID:22265411	pubmed	22265411	create date:2012/01/24 | first author:Kunimoto K
Membrane Tension Maintains Cell Polarity by Confining Signals to the Leading Edge during Neutrophil Migration.	/pubmed/22265410	Houk AR, Jilkine A, Mejean CO, Boltyanskiy R, Dufresne ER, Angenent SB, Altschuler SJ, Wu LF, Weiner OD.	Cell. 2012 Jan 20;148(1-2):175-88.	Cell. 2012	PubMed	citation	PMID:22265410	pubmed	22265410	create date:2012/01/24 | first author:Houk AR
Requirements for Efficient Correction of ΔF508 CFTR Revealed by Analyses of Evolved Sequences.	/pubmed/22265409	Mendoza JL, Schmidt A, Li Q, Nuvaga E, Barrett T, Bridges RJ, Feranchak AP, Brautigam CA, Thomas PJ.	Cell. 2012 Jan 20;148(1-2):164-74.	Cell. 2012	PubMed	citation	PMID:22265409	pubmed	22265409	create date:2012/01/24 | first author:Mendoza JL
Correction of Both NBD1 Energetics and Domain Interface Is Required to Restore ΔF508 CFTR Folding and Function.	/pubmed/22265408	Rabeh WM, Bossard F, Xu H, Okiyoneda T, Bagdany M, Mulvihill CM, Du K, di Bernardo S, Liu Y, Konermann L, Roldan A, Lukacs GL.	Cell. 2012 Jan 20;148(1-2):150-63.	Cell. 2012	PubMed	citation	PMID:22265408	pubmed	22265408	create date:2012/01/24 | first author:Rabeh WM
A Recently Evolved Transcriptional Network Controls Biofilm Development in Candida albicans.	/pubmed/22265407	Nobile CJ, Fox EP, Nett JE, Sorrells TR, Mitrovich QM, Hernday AD, Tuch BB, Andes DR, Johnson AD.	Cell. 2012 Jan 20;148(1-2):126-38.	Cell. 2012	PubMed	citation	PMID:22265407	pubmed	22265407	create date:2012/01/24 | first author:Nobile CJ
A subpopulation of adult skeletal muscle stem cells retains all template DNA strands after cell division.	/pubmed/22265406	Rocheteau P, Gayraud-Morel B, Siegl-Cachedenier I, Blasco MA, Tajbakhsh S.	Cell. 2012 Jan 20;148(1-2):112-25.	Cell. 2012	PubMed	citation	PMID:22265406	pubmed	22265406	create date:2012/01/24 | first author:Rocheteau P
Forkhead Transcription Factors Establish Origin Timing and Long-Range Clustering in S. cerevisiae.	/pubmed/22265405	Knott SR, Peace JM, Ostrow AZ, Gan Y, Rex AE, Viggiani CJ, Tavaré S, Aparicio OM.	Cell. 2012 Jan 20;148(1-2):99-111.	Cell. 2012	PubMed	citation	PMID:22265405	pubmed	22265405	create date:2012/01/24 | first author:Knott SR
Extensive promoter-centered chromatin interactions provide a topological basis for transcription regulation.	/pubmed/22265404	Li G, Ruan X, Auerbach RK, Sandhu KS, Zheng M, Wang P, Poh HM, Goh Y, Lim J, Zhang J, Sim HS, Peh SQ, Mulawadi FH, Ong CT, Orlov YL, Hong S, Zhang Z, Landt S, Raha D, Euskirchen G, Wei CL, Ge W, et al.	Cell. 2012 Jan 20;148(1-2):84-98.	Cell. 2012	PubMed	citation	PMID:22265404	pubmed	22265404	create date:2012/01/24 | first author:Li G
Foxa1 and foxa2 are essential for sexual dimorphism in liver cancer.	/pubmed/22265403	Li Z, Tuteja G, Schug J, Kaestner KH.	Cell. 2012 Jan 20;148(1-2):72-83.	Cell. 2012	PubMed	citation	PMID:22265403	pubmed	22265403	create date:2012/01/24 | first author:Li Z
Genome Sequencing of Pediatric Medulloblastoma Links Catastrophic DNA Rearrangements with TP53 Mutations.	/pubmed/22265402	Rausch T, Jones DT, Zapatka M, Stütz AM, Zichner T, Weischenfeldt J, Jäger N, Remke M, Shih D, Northcott PA, Pfaff E, Tica J, Wang Q, Massimi L, Witt H, Bender S, Pleier S, Cin H, Hawkins C, Beck C, von Deimling A, Hans V, et al.	Cell. 2012 Jan 20;148(1-2):59-71.	Cell. 2012	PubMed	citation	PMID:22265402	pubmed	22265402	create date:2012/01/24 | first author:Rausch T
Aging, rejuvenation, and epigenetic reprogramming: resetting the aging clock.	/pubmed/22265401	Rando TA, Chang HY.	Cell. 2012 Jan 20;148(1-2):46-57.	Cell. 2012	PubMed	citation	PMID:22265401	pubmed	22265401	create date:2012/01/24 | first author:Rando TA
Lineage tracing.	/pubmed/22265400	Kretzschmar K, Watt FM.	Cell. 2012 Jan 20;148(1-2):33-45.	Cell. 2012	PubMed	citation	PMID:22265400	pubmed	22265400	create date:2012/01/24 | first author:Kretzschmar K
Chromothripsis and human disease: piecing together the shattering process.	/pubmed/22265399	Maher CA, Wilson RK.	Cell. 2012 Jan 20;148(1-2):29-32.	Cell. 2012	PubMed	citation	PMID:22265399	pubmed	22265399	create date:2012/01/24 | first author:Maher CA
Connecting threads: epigenetics and metabolism.	/pubmed/22265398	Katada S, Imhof A, Sassone-Corsi P.	Cell. 2012 Jan 20;148(1-2):24-8.	Cell. 2012	PubMed	citation	PMID:22265398	pubmed	22265398	create date:2012/01/24 | first author:Katada S
Understanding metastasis in pancreatic cancer: a call for new clinical approaches.	/pubmed/22265397	Tuveson DA, Neoptolemos JP.	Cell. 2012 Jan 20;148(1-2):21-3.	Cell. 2012	PubMed	citation	PMID:22265397	pubmed	22265397	create date:2012/01/24 | first author:Tuveson DA
Title	URL	Description	Details	ShortDetails	Resource	Type	Identifiers	Db	EntrezUID	Properties
RIP3 Finds Partners in Crime.	/pubmed/22265396	Chan FK, Baehrecke EH.	Cell. 2012 Jan 20;148(1-2):17-8.	Cell. 2012	PubMed	citation	PMID:22265396	pubmed	22265396	create date:2012/01/24 | first author:Chan FK
Funding in 2012: great recession" starts to bite."	/pubmed/22265395	Macilwain C.	Cell. 2012 Jan 20;148(1-2):14-6.	Cell. 2012	PubMed	citation	PMID:22265395	pubmed	22265395	create date:2012/01/24 | first author:Macilwain C
Bursting with Exciting Biology.	/pubmed/22265394	The Cell editorial team:, Emilie, Elena, Robert, Karen, Lara, Faby, Michaeleen, Niki, Kara C, Kara L, Rosy.	Cell. 2012 Jan 20;148(1-2):13. No abstract available.	Cell. 2012	PubMed	citation	PMID:22265394	pubmed	22265394	create date:2012/01/24 | first author:The Cell editorial team:
Ralph M. Steinman 1943-2011.	/pubmed/22263224	Lanzavecchia A, Sallusto F.	Cell. 2011 Dec 9;147(6):1216-7. No abstract available.	Cell. 2011	PubMed	citation	PMID:22263224	pubmed	22263224	create date:2012/01/21 | first author:Lanzavecchia A
Waves of Retrotransposon Expansion Remodel Genome Organization and CTCF Binding in Multiple Mammalian Lineages.	/pubmed/22244452	Schmidt D, Schwalie PC, Wilson MD, Ballester B, Gonçalves A, Kutter C, Brown GD, Marshall A, Flicek P, Odom DT.	Cell. 2012 Jan 20;148(1-2):335-48. Epub 2012 Jan 12.	Cell. 2012	PubMed	citation	PMID:22244452	pubmed	22244452	create date:2012/01/17 | first author:Schmidt D
Generation of chimeric rhesus monkeys.	/pubmed/22225614	Tachibana M, Sparman M, Ramsey C, Ma H, Lee HS, Penedo MC, Mitalipov S.	Cell. 2012 Jan 20;148(1-2):285-95. Epub 2012 Jan 5.	Cell. 2012	PubMed	citation	PMID:22225614	pubmed	22225614	create date:2012/01/10 | first author:Tachibana M
Chimeric primates: embryonic stem cells need not apply.	/pubmed/22225613	Trounson A, Grieshammer U.	Cell. 2012 Jan 20;148(1-2):19-21. Epub 2012 Jan 5.	Cell. 2012	PubMed	citation	PMID:22225613	pubmed	22225613	create date:2012/01/10 | first author:Trounson A
Glycine decarboxylase activity drives non-small cell lung cancer tumor-initiating cells and tumorigenesis.	/pubmed/22225612	Zhang WC, Shyh-Chang N, Yang H, Rai A, Umashankar S, Ma S, Soh BS, Sun LL, Tai BC, Nga ME, Bhakoo KK, Jayapal SR, Nichane M, Yu Q, Ahmed DA, Tan C, Sing WP, Tam J, Thirugananam A, Noghabi MS, Huei Pang Y, Ang HS, et al.	Cell. 2012 Jan 20;148(1-2):259-72. Epub 2012 Jan 5.	Cell. 2012	PubMed	citation	PMID:22225612	pubmed	22225612	create date:2012/01/10 | first author:Zhang WC
RNA dynamics in aging bacterial spores.	/pubmed/22209493	Segev E, Smith Y, Ben-Yehuda S.	Cell. 2012 Jan 20;148(1-2):139-49. Epub 2011 Dec 29.	Cell. 2012	PubMed	citation	PMID:22209493	pubmed	22209493	create date:2012/01/03 | first author:Segev E
SnapShot: Cell PictureShow.	/pubmed/22196737	Doucleff M, Luk M, Tang A.	Cell. 2011 Dec 23;147(7):1642. No abstract available.	Cell. 2011	PubMed	citation	PMID:22196737	pubmed	22196737	create date:2011/12/27 | first author:Doucleff M
Combinatorial patterning of chromatin regulators uncovered by genome-wide location analysis in human cells.	/pubmed/22196736	Ram O, Goren A, Amit I, Shoresh N, Yosef N, Ernst J, Kellis M, Gymrek M, Issner R, Coyne M, Durham T, Zhang X, Donaghey J, Epstein CB, Regev A, Bernstein BE.	Cell. 2011 Dec 23;147(7):1628-39.	Cell. 2011	PubMed	citation	PMID:22196736	pubmed	22196736	create date:2011/12/27 | first author:Ram O
The functional organization of cutaneous low-threshold mechanosensory neurons.	/pubmed/22196735	Li L, Rutlin M, Abraira VE, Cassidy C, Kus L, Gong S, Jankowski MP, Luo W, Heintz N, Koerber HR, Woodbury CJ, Ginty DD.	Cell. 2011 Dec 23;147(7):1615-27.	Cell. 2011	PubMed	citation	PMID:22196735	pubmed	22196735	create date:2011/12/27 | first author:Li L
SAM68 regulates neuronal activity-dependent alternative splicing of neurexin-1.	/pubmed/22196734	Iijima T, Wu K, Witte H, Hanno-Iijima Y, Glatter T, Richard S, Scheiffele P.	Cell. 2011 Dec 23;147(7):1601-14.	Cell. 2011	PubMed	citation	PMID:22196734	pubmed	22196734	create date:2011/12/27 | first author:Iijima T
Interaction between differentiating cell- and niche-derived signals in hematopoietic progenitor maintenance.	/pubmed/22196733	Mondal BC, Mukherjee T, Mandal L, Evans CJ, Sinenko SA, Martinez-Agosto JA, Banerjee U.	Cell. 2011 Dec 23;147(7):1589-600.	Cell. 2011	PubMed	citation	PMID:22196733	pubmed	22196733	create date:2011/12/27 | first author:Mondal BC
A calmodulin-dependent translocation pathway for small secretory proteins.	/pubmed/22196732	Shao S, Hegde RS.	Cell. 2011 Dec 23;147(7):1576-88.	Cell. 2011	PubMed	citation	PMID:22196732	pubmed	22196732	create date:2011/12/27 | first author:Shao S
Hot spots for allosteric regulation on protein surfaces.	/pubmed/22196731	Reynolds KA, McLaughlin RN, Ranganathan R.	Cell. 2011 Dec 23;147(7):1564-75.	Cell. 2011	PubMed	citation	PMID:22196731	pubmed	22196731	create date:2011/12/27 | first author:Reynolds KA
Adaptation to P element transposon invasion in Drosophila melanogaster.	/pubmed/22196730	Khurana JS, Wang J, Xu J, Koppetsch BS, Thomson TC, Nowosielska A, Li C, Zamore PD, Weng Z, Theurkauf WE.	Cell. 2011 Dec 23;147(7):1551-63.	Cell. 2011	PubMed	citation	PMID:22196730	pubmed	22196730	create date:2011/12/27 | first author:Khurana JS
Conserved function of lincRNAs in vertebrate embryonic development despite rapid sequence evolution.	/pubmed/22196729	Ulitsky I, Shkumatava A, Jan CH, Sive H, Bartel DP.	Cell. 2011 Dec 23;147(7):1537-50.	Cell. 2011	PubMed	citation	PMID:22196729	pubmed	22196729	create date:2011/12/27 | first author:Ulitsky I
A poised chromatin platform for TGF-β access to master regulators.	/pubmed/22196728	Xi Q, Wang Z, Zaromytidou AI, Zhang XH, Chow-Tsang LF, Liu JX, Kim H, Barlas A, Manova-Todorova K, Kaartinen V, Studer L, Mark W, Patel DJ, Massagué J.	Cell. 2011 Dec 23;147(7):1511-24.	Cell. 2011	PubMed	citation	PMID:22196728	pubmed	22196728	create date:2011/12/27 | first author:Xi Q
Mbd3/NURD complex regulates expression of 5-hydroxymethylcytosine marked genes in embryonic stem cells.	/pubmed/22196727	Yildirim O, Li R, Hung JH, Chen PB, Dong X, Ee LS, Weng Z, Rando OJ, Fazzio TG.	Cell. 2011 Dec 23;147(7):1498-510.	Cell. 2011	PubMed	citation	PMID:22196727	pubmed	22196727	create date:2011/12/27 | first author:Yildirim O
Single-molecule mRNA decay measurements reveal promoter- regulated mRNA stability in yeast.	/pubmed/22196726	Trcek T, Larson DR, Moldón A, Query CC, Singer RH.	Cell. 2011 Dec 23;147(7):1484-97.	Cell. 2011	PubMed	citation	PMID:22196726	pubmed	22196726	create date:2011/12/27 | first author:Trcek T
Promoter elements regulate cytoplasmic mRNA decay.	/pubmed/22196725	Bregman A, Avraham-Kelbert M, Barkai O, Duek L, Guterman A, Choder M.	Cell. 2011 Dec 23;147(7):1473-83.	Cell. 2011	PubMed	citation	PMID:22196725	pubmed	22196725	create date:2011/12/27 | first author:Bregman A
The microbial opsin family of optogenetic tools.	/pubmed/22196724	Zhang F, Vierock J, Yizhar O, Fenno LE, Tsunoda S, Kianianmomeni A, Prigge M, Berndt A, Cushman J, Polle J, Magnuson J, Hegemann P, Deisseroth K.	Cell. 2011 Dec 23;147(7):1446-57.	Cell. 2011	PubMed	citation	PMID:22196724	pubmed	22196724	create date:2011/12/27 | first author:Zhang F
Metabolic connections during apoptotic cell engulfment.	/pubmed/22196723	Han CZ, Ravichandran KS.	Cell. 2011 Dec 23;147(7):1442-5.	Cell. 2011	PubMed	citation	PMID:22196723	pubmed	22196723	create date:2011/12/27 | first author:Han CZ
Learning to protect your genome on the fly.	/pubmed/22196722	Levine MT, Malik HS.	Cell. 2011 Dec 23;147(7):1440-1.	Cell. 2011	PubMed	citation	PMID:22196722	pubmed	22196722	create date:2011/12/27 | first author:Levine MT
Transcription and mRNA stability: parental guidance suggested.	/pubmed/22196721	Bellofatto V, Wilusz J.	Cell. 2011 Dec 23;147(7):1438-9.	Cell. 2011	PubMed	citation	PMID:22196721	pubmed	22196721	create date:2011/12/27 | first author:Bellofatto V
Food for thought: linking caloric intake to behavior via sirtuin activity.	/pubmed/22196720	Drew LJ, Hen R.	Cell. 2011 Dec 23;147(7):1436-7.	Cell. 2011	PubMed	citation	PMID:22196720	pubmed	22196720	create date:2011/12/27 | first author:Drew LJ
ceRNAs: miRNA target mimic mimics.	/pubmed/22196719	Rubio-Somoza I, Weigel D, Franco-Zorilla JM, García JA, Paz-Ares J.	Cell. 2011 Dec 23;147(7):1431-2. No abstract available.	Cell. 2011	PubMed	citation	PMID:22196719	pubmed	22196719	create date:2011/12/27 | first author:Rubio-Somoza I
Replication-coupled chromatin assembly generates a neuronal bilateral asymmetry in C. elegans.	/pubmed/22177093	Nakano S, Stillman B, Horvitz HR.	Cell. 2011 Dec 23;147(7):1525-36. Epub 2011 Dec 15.	Cell. 2011	PubMed	citation	PMID:22177093	pubmed	22177093	create date:2011/12/20 | first author:Nakano S
SIRT1 activates MAO-A in the brain to mediate anxiety and exploratory drive.	/pubmed/22169038	Libert S, Pointer K, Bell EL, Das A, Cohen DE, Asara JM, Kapur K, Bergmann S, Preisig M, Otowa T, Kendler KS, Chen X, Hettema JM, van den Oord EJ, Rubio JP, Guarente L.	Cell. 2011 Dec 23;147(7):1459-72. Epub 2011 Dec 8.	Cell. 2011	PubMed	citation	PMID:22169038	pubmed	22169038	create date:2011/12/16 | first author:Libert S
SnapShot: retinoic acid signaling.	/pubmed/22153083	Kumar S, Duester G.	Cell. 2011 Dec 9;147(6):1422-1422.e1. No abstract available.	Cell. 2011	PubMed	citation	PMID:22153083	pubmed	22153083	create date:2011/12/14 | first author:Kumar S
Comprehensive genome-wide protein-DNA interactions detected at single-nucleotide resolution.	/pubmed/22153082	Rhee HS, Pugh BF.	Cell. 2011 Dec 9;147(6):1408-19.	Cell. 2011	PubMed	citation	PMID:22153082	pubmed	22153082	create date:2011/12/14 | first author:Rhee HS
Katanin contributes to interspecies spindle length scaling in Xenopus.	/pubmed/22153081	Loughlin R, Wilbur JD, McNally FJ, Nédélec FJ, Heald R.	Cell. 2011 Dec 9;147(6):1397-407.	Cell. 2011	PubMed	citation	PMID:22153081	pubmed	22153081	create date:2011/12/14 | first author:Loughlin R
Suppression of PKR promotes network excitability and enhanced cognition by interferon-γ-mediated disinhibition.	/pubmed/22153080	Zhu PJ, Huang W, Kalikulov D, Yoo JW, Placzek AN, Stoica L, Zhou H, Bell JC, Friedlander MJ, Krnjević K, Noebels JL, Costa-Mattioli M.	Cell. 2011 Dec 9;147(6):1384-96.	Cell. 2011	PubMed	citation	PMID:22153080	pubmed	22153080	create date:2011/12/14 | first author:Zhu PJ
Neuralized1 activates CPEB3: a function for nonproteolytic ubiquitin in synaptic plasticity and memory storage.	/pubmed/22153079	Pavlopoulos E, Trifilieff P, Chevaleyre V, Fioriti L, Zairis S, Pagano A, Malleret G, Kandel ER.	Cell. 2011 Dec 9;147(6):1369-83.	Cell. 2011	PubMed	citation	PMID:22153079	pubmed	22153079	create date:2011/12/14 | first author:Pavlopoulos E
Sec22b regulates phagosomal maturation and antigen crosspresentation by dendritic cells.	/pubmed/22153078	Cebrian I, Visentin G, Blanchard N, Jouve M, Bobard A, Moita C, Enninga J, Moita LF, Amigorena S, Savina A.	Cell. 2011 Dec 9;147(6):1355-68.	Cell. 2011	PubMed	citation	PMID:22153078	pubmed	22153078	create date:2011/12/14 | first author:Cebrian I
Structural basis and sequence rules for substrate recognition by Tankyrase explain the basis for cherubism disease.	/pubmed/22153077	Guettler S, LaRose J, Petsalaki E, Gish G, Scotter A, Pawson T, Rottapel R, Sicheri F.	Cell. 2011 Dec 9;147(6):1340-54.	Cell. 2011	PubMed	citation	PMID:22153077	pubmed	22153077	create date:2011/12/14 | first author:Guettler S
Loss of Tankyrase-mediated destruction of 3BP2 is the underlying pathogenic mechanism of cherubism.	/pubmed/22153076	Levaot N, Voytyuk O, Dimitriou I, Sircoulomb F, Chandrakumar A, Deckert M, Krzyzanowski PM, Scotter A, Gu S, Janmohamed S, Cong F, Simoncic PD, Ueki Y, La Rose J, Rottapel R.	Cell. 2011 Dec 9;147(6):1324-39.	Cell. 2011	PubMed	citation	PMID:22153076	pubmed	22153076	create date:2011/12/14 | first author:Levaot N
The STARD9/Kif16a kinesin associates with mitotic microtubules and regulates spindle pole assembly.	/pubmed/22153075	Torres JZ, Summers MK, Peterson D, Brauer MJ, Lee J, Senese S, Gholkar AA, Lo YC, Lei X, Jung K, Anderson DC, Davis DP, Belmont L, Jackson PK.	Cell. 2011 Dec 9;147(6):1309-23.	Cell. 2011	PubMed	citation	PMID:22153075	pubmed	22153075	create date:2011/12/14 | first author:Torres JZ
Selective ribosome profiling reveals the cotranslational chaperone action of trigger factor in vivo.	/pubmed/22153074	Oh E, Becker AH, Sandikci A, Huber D, Chaba R, Gloge F, Nichols RJ, Typas A, Gross CA, Kramer G, Weissman JS, Bukau B.	Cell. 2011 Dec 9;147(6):1295-308.	Cell. 2011	PubMed	citation	PMID:22153074	pubmed	22153074	create date:2011/12/14 | first author:Oh E
Polycomb-repressed genes have permissive enhancers that initiate reprogramming.	/pubmed/22153073	Taberlay PC, Kelly TK, Liu CC, You JS, De Carvalho DD, Miranda TB, Zhou XJ, Liang G, Jones PA.	Cell. 2011 Dec 9;147(6):1283-94.	Cell. 2011	PubMed	citation	PMID:22153073	pubmed	22153073	create date:2011/12/14 | first author:Taberlay PC
Cofactor binding evokes latent differences in DNA binding specificity between Hox proteins.	/pubmed/22153072	Slattery M, Riley T, Liu P, Abe N, Gomez-Alcala P, Dror I, Zhou T, Rohs R, Honig B, Bussemaker HJ, Mann RS.	Cell. 2011 Dec 9;147(6):1270-82.	Cell. 2011	PubMed	citation	PMID:22153072	pubmed	22153072	create date:2011/12/14 | first author:Slattery M
An HNF4α-miRNA inflammatory feedback circuit regulates hepatocellular oncogenesis.	/pubmed/22153071	Hatziapostolou M, Polytarchou C, Aggelidou E, Drakaki A, Poultsides GA, Jaeger SA, Ogata H, Karin M, Struhl K, Hadzopoulou-Cladaras M, Iliopoulos D.	Cell. 2011 Dec 9;147(6):1233-47.	Cell. 2011	PubMed	citation	PMID:22153071	pubmed	22153071	create date:2011/12/14 | first author:Hatziapostolou M
Weaving the web of ER tubules.	/pubmed/22153070	Hu J, Prinz WA, Rapoport TA.	Cell. 2011 Dec 9;147(6):1226-31. Review.	Cell. 2011	PubMed	citation	PMID:22153070	pubmed	22153070	create date:2011/12/14 | first author:Hu J
Samurai sword sets spindle size.	/pubmed/22153069	Reber S, Hyman AA.	Cell. 2011 Dec 9;147(6):1224-5.	Cell. 2011	PubMed	citation	PMID:22153069	pubmed	22153069	create date:2011/12/14 | first author:Reber S
Tankyrase loses its grip on SH3BP2 in cherubism.	/pubmed/22153068	Berendsen AD, Olsen BR.	Cell. 2011 Dec 9;147(6):1222-3.	Cell. 2011	PubMed	citation	PMID:22153068	pubmed	22153068	create date:2011/12/14 | first author:Berendsen AD
A partner evokes latent differences between Hox proteins.	/pubmed/22153067	Ansari AZ, Peterson-Kaufman KJ.	Cell. 2011 Dec 9;147(6):1220-1.	Cell. 2011	PubMed	citation	PMID:22153067	pubmed	22153067	create date:2011/12/14 | first author:Ansari AZ
Lock and key to transcription: σ-DNA interaction.	/pubmed/22153066	Liu X, Bushnell DA, Kornberg RD.	Cell. 2011 Dec 9;147(6):1218-9.	Cell. 2011	PubMed	citation	PMID:22153066	pubmed	22153066	create date:2011/12/14 | first author:Liu X
Bridging innate and adaptive immunity.	/pubmed/22153065	Paul WE.	Cell. 2011 Dec 9;147(6):1212-5.	Cell. 2011	PubMed	citation	PMID:22153065	pubmed	22153065	create date:2011/12/14 | first author:Paul WE
Virus hunters: catching bugs in the field.	/pubmed/22153064	Vaidyanathan G.	Cell. 2011 Dec 9;147(6):1209-11.	Cell. 2011	PubMed	citation	PMID:22153064	pubmed	22153064	create date:2011/12/14 | first author:Vaidyanathan G
Title	URL	Description	Details	ShortDetails	Resource	Type	Identifiers	Db	EntrezUID	Properties
Interdisciplinary graduate education: a case study.	/pubmed/22153063	Bronson SK, Verderame MF, Keil RL.	Cell. 2011 Dec 9;147(6):1207-8. No abstract available.	Cell. 2011	PubMed	citation	PMID:22153063	pubmed	22153063	create date:2011/12/14 | first author:Bronson SK
Structural basis for promoter-10 element recognition by the bacterial RNA polymerase σ subunit.	/pubmed/22136875	Feklistov A, Darst SA.	Cell. 2011 Dec 9;147(6):1257-69. Epub 2011 Dec 1.	Cell. 2011	PubMed	citation	PMID:22136875	pubmed	22136875	create date:2011/12/06 | first author:Feklistov A
Human genome: What's been most surprising?	/pubmed/22128372	[No authors listed]	Cell. 2011 Sep 30;147(1):9-10. No abstract available.	Cell. 2011	PubMed	citation	PMID:22128372	pubmed	22128372	create date:2011/12/01
Transgenerational inheritance of an acquired small RNA-based antiviral response in C. elegans.	/pubmed/22119442	Rechavi O, Minevich G, Hobert O.	Cell. 2011 Dec 9;147(6):1248-56. Epub 2011 Nov 23.	Cell. 2011	PubMed	citation	PMID:22119442	pubmed	22119442	create date:2011/11/29 | first author:Rechavi O
SnapShot: Light microscopy.	/pubmed/22118471	Kasper R, Huang B.	Cell. 2011 Nov 23;147(5):1198.e1. No abstract available.	Cell. 2011	PubMed	citation	PMID:22118471	pubmed	22118471	create date:2011/11/29 | first author:Kasper R
Motility and segregation of Hsp104-associated protein aggregates in budding yeast.	/pubmed/22118470	Zhou C, Slaughter BD, Unruh JR, Eldakak A, Rubinstein B, Li R.	Cell. 2011 Nov 23;147(5):1186-96.	Cell. 2011	PubMed	citation	PMID:22118470	pubmed	22118470	create date:2011/11/29 | first author:Zhou C
The monarch butterfly genome yields insights into long-distance migration.	/pubmed/22118469	Zhan S, Merlin C, Boore JL, Reppert SM.	Cell. 2011 Nov 23;147(5):1171-85.	Cell. 2011	PubMed	citation	PMID:22118469	pubmed	22118469	create date:2011/11/29 | first author:Zhan S
Nonmyelinating Schwann cells maintain hematopoietic stem cell hibernation in the bone marrow niche.	/pubmed/22118468	Yamazaki S, Ema H, Karlsson G, Yamaguchi T, Miyoshi H, Shioda S, Taketo MM, Karlsson S, Iwama A, Nakauchi H.	Cell. 2011 Nov 23;147(5):1146-58.	Cell. 2011	PubMed	citation	PMID:22118468	pubmed	22118468	create date:2011/11/29 | first author:Yamazaki S
A regulatory archipelago controls Hox genes transcription in digits.	/pubmed/22118467	Montavon T, Soshnikova N, Mascrez B, Joye E, Thevenet L, Splinter E, de Laat W, Spitz F, Duboule D.	Cell. 2011 Nov 23;147(5):1132-45.	Cell. 2011	PubMed	citation	PMID:22118467	pubmed	22118467	create date:2011/11/29 | first author:Montavon T
The molecular basis for the endocytosis of small R-SNAREs by the clathrin adaptor CALM.	/pubmed/22118466	Miller SE, Sahlender DA, Graham SC, Höning S, Robinson MS, Peden AA, Owen DJ.	Cell. 2011 Nov 23;147(5):1118-31.	Cell. 2011	PubMed	citation	PMID:22118466	pubmed	22118466	create date:2011/11/29 | first author:Miller SE
TORC1 regulates endocytosis via Npr1-mediated phosphoinhibition of a ubiquitin ligase adaptor.	/pubmed/22118465	MacGurn JA, Hsu PC, Smolka MB, Emr SD.	Cell. 2011 Nov 23;147(5):1104-17.	Cell. 2011	PubMed	citation	PMID:22118465	pubmed	22118465	create date:2011/11/29 | first author:MacGurn JA
Depolymerizing kinesins Kip3 and MCAK shape cellular microtubule architecture by differential control of catastrophe.	/pubmed/22118464	Gardner MK, Zanic M, Gell C, Bormuth V, Howard J.	Cell. 2011 Nov 23;147(5):1092-103.	Cell. 2011	PubMed	citation	PMID:22118464	pubmed	22118464	create date:2011/11/29 | first author:Gardner MK
Lin28A and Lin28B inhibit let-7 microRNA biogenesis by distinct mechanisms.	/pubmed/22118463	Piskounova E, Polytarchou C, Thornton JE, LaPierre RJ, Pothoulakis C, Hagan JP, Iliopoulos D, Gregory RI.	Cell. 2011 Nov 23;147(5):1066-79.	Cell. 2011	PubMed	citation	PMID:22118463	pubmed	22118463	create date:2011/11/29 | first author:Piskounova E
Single-molecule imaging of transcriptionally coupled and uncoupled splicing.	/pubmed/22118462	Vargas DY, Shah K, Batish M, Levandoski M, Sinha S, Marras SA, Schedl P, Tyagi S.	Cell. 2011 Nov 23;147(5):1054-65.	Cell. 2011	PubMed	citation	PMID:22118462	pubmed	22118462	create date:2011/11/29 | first author:Vargas DY
Visualization of eukaryotic DNA mismatch repair reveals distinct recognition and repair intermediates.	/pubmed/22118461	Hombauer H, Campbell CS, Smith CE, Desai A, Kolodner RD.	Cell. 2011 Nov 23;147(5):1040-53.	Cell. 2011	PubMed	citation	PMID:22118461	pubmed	22118461	create date:2011/11/29 | first author:Hombauer H
The molecular basis of CRL4DDB2/CSA ubiquitin ligase architecture, targeting, and activation.	/pubmed/22118460	Fischer ES, Scrima A, Böhm K, Matsumoto S, Lingaraju GM, Faty M, Yasuda T, Cavadini S, Wakasugi M, Hanaoka F, Iwai S, Gut H, Sugasawa K, Thomä NH.	Cell. 2011 Nov 23;147(5):1024-39.	Cell. 2011	PubMed	citation	PMID:22118460	pubmed	22118460	create date:2011/11/29 | first author:Fischer ES
Decoding the signaling of a GPCR heteromeric complex reveals a unifying mechanism of action of antipsychotic drugs.	/pubmed/22118459	Fribourg M, Moreno JL, Holloway T, Provasi D, Baki L, Mahajan R, Park G, Adney SK, Hatcher C, Eltit JM, Ruta JD, Albizu L, Li Z, Umali A, Shim J, Fabiato A, MacKerell AD Jr, Brezina V, Sealfon SC, Filizola M, González-Maeso J, Logothetis DE.	Cell. 2011 Nov 23;147(5):1011-23.	Cell. 2011	PubMed	citation	PMID:22118459	pubmed	22118459	create date:2011/11/29 | first author:Fribourg M
Cancer invasion and the microenvironment: plasticity and reciprocity.	/pubmed/22118458	Friedl P, Alexander S.	Cell. 2011 Nov 23;147(5):992-1009. Review.	Cell. 2011	PubMed	citation	PMID:22118458	pubmed	22118458	create date:2011/11/29 | first author:Friedl P
Intravital imaging.	/pubmed/22118457	Pittet MJ, Weissleder R.	Cell. 2011 Nov 23;147(5):983-91. Review.	Cell. 2011	PubMed	citation	PMID:22118457	pubmed	22118457	create date:2011/11/29 | first author:Pittet MJ
High-speed AFM reveals the dynamics of single biomolecules at the nanometer scale.	/pubmed/22118456	Katan AJ, Dekker C.	Cell. 2011 Nov 23;147(5):979-82. Review.	Cell. 2011	PubMed	citation	PMID:22118456	pubmed	22118456	create date:2011/11/29 | first author:Katan AJ
Computer vision in cell biology.	/pubmed/22118455	Danuser G.	Cell. 2011 Nov 23;147(5):973-8.	Cell. 2011	PubMed	citation	PMID:22118455	pubmed	22118455	create date:2011/11/29 | first author:Danuser G
A genome befitting a monarch.	/pubmed/22118454	Stensmyr MC, Hansson BS.	Cell. 2011 Nov 23;147(5):970-2. Erratum in: Cell. 2011 Dec 9;147(6):1420.	Cell. 2011	PubMed	citation	PMID:22118454	pubmed	22118454	create date:2011/11/29 | first author:Stensmyr MC
Contribution of Ih to LTP, place cells, and grid cells.	/pubmed/22118453	Mehta MR.	Cell. 2011 Nov 23;147(5):968-70.	Cell. 2011	PubMed	citation	PMID:22118453	pubmed	22118453	create date:2011/11/29 | first author:Mehta MR
Kinesins lead aging microtubules to catastrophe.	/pubmed/22118452	Akhmanova A, Dogterom M.	Cell. 2011 Nov 23;147(5):966-8.	Cell. 2011	PubMed	citation	PMID:22118452	pubmed	22118452	create date:2011/11/29 | first author:Akhmanova A
Anti-/Propsychotic drug signaling via heteromeric GPCRs--a balancing act?	/pubmed/22118451	Kondo M, Sawa A.	Cell. 2011 Nov 23;147(5):964-5.	Cell. 2011	PubMed	citation	PMID:22118451	pubmed	22118451	create date:2011/11/29 | first author:Kondo M
Segregation of protein aggregates involves actin and the polarity machinery.	/pubmed/22118450	Liu B, Larsson L, Franssens V, Hao X, Hill SM, Andersson V, Höglund D, Song J, Yang X, Öling D, Grantham J, Winderickx J, Nyström T.	Cell. 2011 Nov 23;147(5):959-61. No abstract available.	Cell. 2011	PubMed	citation	PMID:22118450	pubmed	22118450	create date:2011/11/29 | first author:Liu B
Grid cells use HCN1 channels for spatial scaling.	/pubmed/22100643	Giocomo LM, Hussaini SA, Zheng F, Kandel ER, Moser MB, Moser EI.	Cell. 2011 Nov 23;147(5):1159-70. Epub 2011 Nov 17.	Cell. 2011	PubMed	citation	PMID:22100643	pubmed	22100643	create date:2011/11/22 | first author:Giocomo LM
SnapShot: Mitochondrial quality control.	/pubmed/22078889	Green DR, Van Houten B.	Cell. 2011 Nov 11;147(4):950, 950.e1. No abstract available.	Cell. 2011	PubMed	citation	PMID:22078889	pubmed	22078889	create date:2011/11/15 | first author:Green DR
A mechanism for the evolution of phosphorylation sites.	/pubmed/22078888	Pearlman SM, Serber Z, Ferrell JE Jr.	Cell. 2011 Nov 11;147(4):934-46.	Cell. 2011	PubMed	citation	PMID:22078888	pubmed	22078888	create date:2011/11/15 | first author:Pearlman SM
The neural circuits and synaptic mechanisms underlying motor initiation in C. elegans.	/pubmed/22078887	Piggott BJ, Liu J, Feng Z, Wescott SA, Xu XZ.	Cell. 2011 Nov 11;147(4):922-33.	Cell. 2011	PubMed	citation	PMID:22078887	pubmed	22078887	create date:2011/11/15 | first author:Piggott BJ
Regulation of the probability of mouse odorant receptor gene choice.	/pubmed/22078886	Khan M, Vaes E, Mombaerts P.	Cell. 2011 Nov 11;147(4):907-21.	Cell. 2011	PubMed	citation	PMID:22078886	pubmed	22078886	create date:2011/11/15 | first author:Khan M
PINK1 and Parkin target Miro for phosphorylation and degradation to arrest mitochondrial motility.	/pubmed/22078885	Wang X, Winter D, Ashrafi G, Schlehe J, Wong YL, Selkoe D, Rice S, Steen J, LaVoie MJ, Schwarz TL.	Cell. 2011 Nov 11;147(4):893-906.	Cell. 2011	PubMed	citation	PMID:22078885	pubmed	22078885	create date:2011/11/15 | first author:Wang X
A network of broadly expressed HLH genes regulates tissue-specific cell fates.	/pubmed/22078884	Bhattacharya A, Baker NE.	Cell. 2011 Nov 11;147(4):881-92.	Cell. 2011	PubMed	citation	PMID:22078884	pubmed	22078884	create date:2011/11/15 | first author:Bhattacharya A
CD14 controls the LPS-induced endocytosis of Toll-like receptor 4.	/pubmed/22078883	Zanoni I, Ostuni R, Marek LR, Barresi S, Barbalat R, Barton GM, Granucci F, Kagan JC.	Cell. 2011 Nov 11;147(4):868-80.	Cell. 2011	PubMed	citation	PMID:22078883	pubmed	22078883	create date:2011/11/15 | first author:Zanoni I
Systematic discovery of TLR signaling components delineates viral-sensing circuits.	/pubmed/22078882	Chevrier N, Mertins P, Artyomov MN, Shalek AK, Iannacone M, Ciaccio MF, Gat-Viks I, Tonti E, DeGrace MM, Clauser KR, Garber M, Eisenhaure TM, Yosef N, Robinson J, Sutton A, Andersen MS, Root DE, von Andrian U, Jones RB, Park H, Carr SA, Regev A, et al.	Cell. 2011 Nov 11;147(4):853-67.	Cell. 2011	PubMed	citation	PMID:22078882	pubmed	22078882	create date:2011/11/15 | first author:Chevrier N
NCoR1 is a conserved physiological modulator of muscle mass and oxidative function.	/pubmed/22078881	Yamamoto H, Williams EG, Mouchiroud L, Cantó C, Fan W, Downes M, Héligon C, Barish GD, Desvergne B, Evans RM, Schoonjans K, Auwerx J.	Cell. 2011 Nov 11;147(4):827-39.	Cell. 2011	PubMed	citation	PMID:22078881	pubmed	22078881	create date:2011/11/15 | first author:Yamamoto H
Adipocyte NCoR knockout decreases PPARγ phosphorylation and enhances PPARγ activity and insulin sensitivity.	/pubmed/22078880	Li P, Fan W, Xu J, Lu M, Yamamoto H, Auwerx J, Sears DD, Talukdar S, Oh D, Chen A, Bandyopadhyay G, Scadeng M, Ofrecio JM, Nalbandian S, Olefsky JM.	Cell. 2011 Nov 11;147(4):815-26.	Cell. 2011	PubMed	citation	PMID:22078880	pubmed	22078880	create date:2011/11/15 | first author:Li P
A quantitative model for ordered Cdk substrate dephosphorylation during mitotic exit.	/pubmed/22078879	Bouchoux C, Uhlmann F.	Cell. 2011 Nov 11;147(4):803-14.	Cell. 2011	PubMed	citation	PMID:22078879	pubmed	22078879	create date:2011/11/15 | first author:Bouchoux C
ncRNA- and Pc2 methylation-dependent gene relocation between nuclear structures mediates gene activation programs.	/pubmed/22078878	Yang L, Lin C, Liu W, Zhang J, Ohgi KA, Grinstein JD, Dorrestein PC, Rosenfeld MG.	Cell. 2011 Nov 11;147(4):773-88.	Cell. 2011	PubMed	citation	PMID:22078878	pubmed	22078878	create date:2011/11/15 | first author:Yang L
The Hippo transducer TAZ confers cancer stem cell-related traits on breast cancer cells.	/pubmed/22078877	Cordenonsi M, Zanconato F, Azzolin L, Forcato M, Rosato A, Frasson C, Inui M, Montagner M, Parenti AR, Poletti A, Daidone MG, Dupont S, Basso G, Bicciato S, Piccolo S.	Cell. 2011 Nov 11;147(4):759-72.	Cell. 2011	PubMed	citation	PMID:22078877	pubmed	22078877	create date:2011/11/15 | first author:Cordenonsi M
Programmed cell death in animal development and disease.	/pubmed/22078876	Fuchs Y, Steller H.	Cell. 2011 Nov 11;147(4):742-58. Review. Erratum in: Cell. 2011 Dec 23;147(7):1640.	Cell. 2011	PubMed	citation	PMID:22078876	pubmed	22078876	create date:2011/11/15 | first author:Fuchs Y
Autophagy: renovation of cells and tissues.	/pubmed/22078875	Mizushima N, Komatsu M.	Cell. 2011 Nov 11;147(4):728-41. Review.	Cell. 2011	PubMed	citation	PMID:22078875	pubmed	22078875	create date:2011/11/15 | first author:Mizushima N
Feedback on fat: p62-mTORC1-autophagy connections.	/pubmed/22078874	Moscat J, Diaz-Meco MT.	Cell. 2011 Nov 11;147(4):724-7. Review.	Cell. 2011	PubMed	citation	PMID:22078874	pubmed	22078874	create date:2011/11/15 | first author:Moscat J
PINK1 and Parkin flag Miro to direct mitochondrial traffic.	/pubmed/22078873	Kane LA, Youle RJ.	Cell. 2011 Nov 11;147(4):721-3.	Cell. 2011	PubMed	citation	PMID:22078873	pubmed	22078873	create date:2011/11/15 | first author:Kane LA
New driver for lipid synthesis.	/pubmed/22078872	Houten SM, Argmann CA.	Cell. 2011 Nov 11;147(4):719-21.	Cell. 2011	PubMed	citation	PMID:22078872	pubmed	22078872	create date:2011/11/15 | first author:Houten SM
Derepressing nuclear receptors for metabolic adaptation.	/pubmed/22078871	Saltiel AR.	Cell. 2011 Nov 11;147(4):717-8.	Cell. 2011	PubMed	citation	PMID:22078871	pubmed	22078871	create date:2011/11/15 | first author:Saltiel AR
Molecular basis for interaction of let-7 microRNAs with Lin28.	/pubmed/22078496	Nam Y, Chen C, Gregory RI, Chou JJ, Sliz P.	Cell. 2011 Nov 23;147(5):1080-91. Epub 2011 Nov 10.	Cell. 2011	PubMed	citation	PMID:22078496	pubmed	22078496	create date:2011/11/15 | first author:Nam Y
Ribosome profiling of mouse embryonic stem cells reveals the complexity and dynamics of mammalian proteomes.	/pubmed/22056041	Ingolia NT, Lareau LF, Weissman JS.	Cell. 2011 Nov 11;147(4):789-802. Epub 2011 Nov 3.	Cell. 2011	PubMed	citation	PMID:22056041	pubmed	22056041	create date:2011/11/08 | first author:Ingolia NT
SnapShot: Autism and the synapse.	/pubmed/22036574	Peça J, Ting J, Feng G.	Cell. 2011 Oct 28;147(3):706, 706.e1. No abstract available.	Cell. 2011	PubMed	citation	PMID:22036574	pubmed	22036574	create date:2011/11/01 | first author:Peça J
A protein complex network of Drosophila melanogaster.	/pubmed/22036573	Guruharsha KG, Rual JF, Zhai B, Mintseris J, Vaidya P, Vaidya N, Beekman C, Wong C, Rhee DY, Cenaj O, McKillip E, Shah S, Stapleton M, Wan KH, Yu C, Parsa B, Carlson JW, Chen X, Kapadia B, VijayRaghavan K, Gygi SP, Celniker SE, et al.	Cell. 2011 Oct 28;147(3):690-703.	Cell. 2011	PubMed	citation	PMID:22036573	pubmed	22036573	create date:2011/11/01 | first author:Guruharsha KG
Title	URL	Description	Details	ShortDetails	Resource	Type	Identifiers	Db	EntrezUID	Properties
Doc2 is a Ca2+ sensor required for asynchronous neurotransmitter release.	/pubmed/22036572	Yao J, Gaffaney JD, Kwon SE, Chapman ER.	Cell. 2011 Oct 28;147(3):666-77.	Cell. 2011	PubMed	citation	PMID:22036572	pubmed	22036572	create date:2011/11/01 | first author:Yao J
Patterns of spinal sensory-motor connectivity prescribed by a dorsoventral positional template.	/pubmed/22036571	Sürmeli G, Akay T, Ippolito GC, Tucker PW, Jessell TM.	Cell. 2011 Oct 28;147(3):653-65.	Cell. 2011	PubMed	citation	PMID:22036571	pubmed	22036571	create date:2011/11/01 | first author:Sürmeli G
Motor neuron position and topographic order imposed by β- and γ-catenin activities.	/pubmed/22036570	Demireva EY, Shapiro LS, Jessell TM, Zampieri N.	Cell. 2011 Oct 28;147(3):641-52.	Cell. 2011	PubMed	citation	PMID:22036570	pubmed	22036570	create date:2011/11/01 | first author:Demireva EY
Arc/Arg3.1 regulates an endosomal pathway essential for activity-dependent β-amyloid generation.	/pubmed/22036569	Wu J, Petralia RS, Kurushima H, Patel H, Jung MY, Volk L, Chowdhury S, Shepherd JD, Dehoff M, Li Y, Kuhl D, Huganir RL, Price DL, Scannevin R, Troncoso JC, Wong PC, Worley PF.	Cell. 2011 Oct 28;147(3):615-28.	Cell. 2011	PubMed	citation	PMID:22036569	pubmed	22036569	create date:2011/11/01 | first author:Wu J
Altered modes of stem cell division drive adaptive intestinal growth.	/pubmed/22036568	O'Brien LE, Soliman SS, Li X, Bilder D.	Cell. 2011 Oct 28;147(3):603-14.	Cell. 2011	PubMed	citation	PMID:22036568	pubmed	22036568	create date:2011/11/01 | first author:O'Brien LE
Molecular architecture of the transport channel of the nuclear pore complex.	/pubmed/22036567	Solmaz SR, Chauhan R, Blobel G, Melčák I.	Cell. 2011 Oct 28;147(3):590-602.	Cell. 2011	PubMed	citation	PMID:22036567	pubmed	22036567	create date:2011/11/01 | first author:Solmaz SR
Lineage regulators direct BMP and Wnt pathways to cell-specific programs during differentiation and regeneration.	/pubmed/22036566	Trompouki E, Bowman TV, Lawton LN, Fan ZP, Wu DC, DiBiase A, Martin CS, Cech JN, Sessa AK, Leblanc JL, Li P, Durand EM, Mosimann C, Heffner GC, Daley GQ, Paulson RF, Young RA, Zon LI.	Cell. 2011 Oct 28;147(3):577-89.	Cell. 2011	PubMed	citation	PMID:22036566	pubmed	22036566	create date:2011/11/01 | first author:Trompouki E
Master transcription factors determine cell-type-specific responses to TGF-β signaling.	/pubmed/22036565	Mullen AC, Orlando DA, Newman JJ, Lovén J, Kumar RM, Bilodeau S, Reddy J, Guenther MG, DeKoter RP, Young RA.	Cell. 2011 Oct 28;147(3):565-76.	Cell. 2011	PubMed	citation	PMID:22036565	pubmed	22036565	create date:2011/11/01 | first author:Mullen AC
The Eph-receptor A7 is a soluble tumor suppressor for follicular lymphoma.	/pubmed/22036564	Oricchio E, Nanjangud G, Wolfe AL, Schatz JH, Mavrakis KJ, Jiang M, Liu X, Bruno J, Heguy A, Olshen AB, Socci ND, Teruya-Feldstein J, Weis-Garcia F, Tam W, Shaknovich R, Melnick A, Himanen JP, Chaganti RS, Wendel HG.	Cell. 2011 Oct 28;147(3):554-64.	Cell. 2011	PubMed	citation	PMID:22036564	pubmed	22036564	create date:2011/11/01 | first author:Oricchio E
Endothelial-derived angiocrine signals induce and sustain regenerative lung alveolarization.	/pubmed/22036563	Ding BS, Nolan DJ, Guo P, Babazadeh AO, Cao Z, Rosenwaks Z, Crystal RG, Simons M, Sato TN, Worgall S, Shido K, Rabbany SY, Rafii S.	Cell. 2011 Oct 28;147(3):539-53.	Cell. 2011	PubMed	citation	PMID:22036563	pubmed	22036563	create date:2011/11/01 | first author:Ding BS
Distal airway stem cells yield alveoli in vitro and during lung regeneration following H1N1 influenza infection.	/pubmed/22036562	Kumar PA, Hu Y, Yamamoto Y, Hoe NB, Wei TS, Mu D, Sun Y, Joo LS, Dagher R, Zielonka EM, Wang de Y, Lim B, Chow VT, Crum CP, Xian W, McKeon F.	Cell. 2011 Oct 28;147(3):525-38.	Cell. 2011	PubMed	citation	PMID:22036562	pubmed	22036562	create date:2011/11/01 | first author:Kumar PA
Molecular mechanisms of fear learning and memory.	/pubmed/22036561	Johansen JP, Cain CK, Ostroff LE, LeDoux JE.	Cell. 2011 Oct 28;147(3):509-24. Review. Erratum in: Cell. 2011 Nov 11;147(4):948.	Cell. 2011	PubMed	citation	PMID:22036561	pubmed	22036561	create date:2011/11/01 | first author:Johansen JP
The seeds of neurodegeneration: prion-like spreading in ALS.	/pubmed/22036560	Polymenidou M, Cleveland DW.	Cell. 2011 Oct 28;147(3):498-508.	Cell. 2011	PubMed	citation	PMID:22036560	pubmed	22036560	create date:2011/11/01 | first author:Polymenidou M
Drop that pipette: science by design.	/pubmed/22036559	Bernstein R.	Cell. 2011 Oct 28;147(3):496-7.	Cell. 2011	PubMed	citation	PMID:22036559	pubmed	22036559	create date:2011/11/01 | first author:Bernstein R
Two routes for remembering the past.	/pubmed/22036558	Suzuki W, Naya Y.	Cell. 2011 Oct 28;147(3):493-5.	Cell. 2011	PubMed	citation	PMID:22036558	pubmed	22036558	create date:2011/11/01 | first author:Suzuki W
Dueling Ca2+ sensors in neurotransmitter release.	/pubmed/22036557	Xue M, Giagtzoglou N, Bellen HJ.	Cell. 2011 Oct 28;147(3):491-3.	Cell. 2011	PubMed	citation	PMID:22036557	pubmed	22036557	create date:2011/11/01 | first author:Xue M
You AhR what you eat: linking diet and immunity.	/pubmed/22036556	Hooper LV.	Cell. 2011 Oct 28;147(3):489-91.	Cell. 2011	PubMed	citation	PMID:22036556	pubmed	22036556	create date:2011/11/01 | first author:Hooper LV
A gutsy way to grow: intestinal stem cells as nutrient sensors.	/pubmed/22036555	Sarkar A, Hochedlinger K.	Cell. 2011 Oct 28;147(3):487-9.	Cell. 2011	PubMed	citation	PMID:22036555	pubmed	22036555	create date:2011/11/01 | first author:Sarkar A
A breath of fresh air in lung regeneration.	/pubmed/22036554	Beronja S, Fuchs E.	Cell. 2011 Oct 28;147(3):485-7.	Cell. 2011	PubMed	citation	PMID:22036554	pubmed	22036554	create date:2011/11/01 | first author:Beronja S
A conserved SREBP-1/phosphatidylcholine feedback circuit regulates lipogenesis in metazoans.	/pubmed/22035958	Walker AK, Jacobs RL, Watts JL, Rottiers V, Jiang K, Finnegan DM, Shioda T, Hansen M, Yang F, Niebergall LJ, Vance DE, Tzoneva M, Hart AC, Näär AM.	Cell. 2011 Nov 11;147(4):840-52. Epub 2011 Oct 27.	Cell. 2011	PubMed	citation	PMID:22035958	pubmed	22035958	create date:2011/11/01 | first author:Walker AK
Dynamics of retrieval strategies for remote memories.	/pubmed/22019004	Goshen I, Brodsky M, Prakash R, Wallace J, Gradinaru V, Ramakrishnan C, Deisseroth K.	Cell. 2011 Oct 28;147(3):678-89. Epub 2011 Oct 20.	Cell. 2011	PubMed	citation	PMID:22019004	pubmed	22019004	create date:2011/10/25 | first author:Goshen I
Snapshot: caspases.	/pubmed/22000022	Salvesen GS, Ashkenazi A.	Cell. 2011 Oct 14;147(2):476-476.e1. No abstract available.	Cell. 2011	PubMed	citation	PMID:22000022	pubmed	22000022	create date:2011/10/18 | first author:Salvesen GS
Unidirectional cross-activation of GRPR by MOR1D uncouples itch and analgesia induced by opioids.	/pubmed/22000021	Liu XY, Liu ZC, Sun YG, Ross M, Kim S, Tsai FF, Li QF, Jeffry J, Kim JY, Loh HH, Chen ZF.	Cell. 2011 Oct 14;147(2):447-58.	Cell. 2011	PubMed	citation	PMID:22000021	pubmed	22000021	create date:2011/10/18 | first author:Liu XY
Activation of STAT6 by STING is critical for antiviral innate immunity.	/pubmed/22000020	Chen H, Sun H, You F, Sun W, Zhou X, Chen L, Yang J, Wang Y, Tang H, Guan Y, Xia W, Gu J, Ishikawa H, Gutman D, Barber G, Qin Z, Jiang Z.	Cell. 2011 Oct 14;147(2):436-46.	Cell. 2011	PubMed	citation	PMID:22000020	pubmed	22000020	create date:2011/10/18 | first author:Chen H
Structural basis for the activation of innate immune pattern-recognition receptor RIG-I by viral RNA.	/pubmed/22000019	Kowalinski E, Lunardi T, McCarthy AA, Louber J, Brunel J, Grigorov B, Gerlier D, Cusack S.	Cell. 2011 Oct 14;147(2):423-35.	Cell. 2011	PubMed	citation	PMID:22000019	pubmed	22000019	create date:2011/10/18 | first author:Kowalinski E
Structural insights into RNA recognition by RIG-I.	/pubmed/22000018	Luo D, Ding SC, Vela A, Kohlway A, Lindenbach BD, Pyle AM.	Cell. 2011 Oct 14;147(2):409-22.	Cell. 2011	PubMed	citation	PMID:22000018	pubmed	22000018	create date:2011/10/18 | first author:Luo D
A primary role for release factor 3 in quality control during translation elongation in Escherichia coli.	/pubmed/22000017	Zaher HS, Green R.	Cell. 2011 Oct 14;147(2):396-408.	Cell. 2011	PubMed	citation	PMID:22000017	pubmed	22000017	create date:2011/10/18 | first author:Zaher HS
In vivo identification of tumor- suppressive PTEN ceRNAs in an oncogenic BRAF-induced mouse model of melanoma.	/pubmed/22000016	Karreth FA, Tay Y, Perna D, Ala U, Tan SM, Rust AG, DeNicola G, Webster KA, Weiss D, Perez-Mancera PA, Krauthammer M, Halaban R, Provero P, Adams DJ, Tuveson DA, Pandolfi PP.	Cell. 2011 Oct 14;147(2):382-95. Erratum in: Cell. 2011 Nov 11;147(4):948.	Cell. 2011	PubMed	citation	PMID:22000016	pubmed	22000016	create date:2011/10/18 | first author:Karreth FA
An extensive microRNA-mediated network of RNA-RNA interactions regulates established oncogenic pathways in glioblastoma.	/pubmed/22000015	Sumazin P, Yang X, Chiu HS, Chung WJ, Iyer A, Llobet-Navas D, Rajbhandari P, Bansal M, Guarnieri P, Silva J, Califano A.	Cell. 2011 Oct 14;147(2):370-81.	Cell. 2011	PubMed	citation	PMID:22000015	pubmed	22000015	create date:2011/10/18 | first author:Sumazin P
A long noncoding RNA controls muscle differentiation by functioning as a competing endogenous RNA.	/pubmed/22000014	Cesana M, Cacchiarelli D, Legnini I, Santini T, Sthandier O, Chinappi M, Tramontano A, Bozzoni I.	Cell. 2011 Oct 14;147(2):358-69. Erratum in: Cell. 2011 Nov 11;147(4):947.	Cell. 2011	PubMed	citation	PMID:22000014	pubmed	22000014	create date:2011/10/18 | first author:Cesana M
Coding-independent regulation of the tumor suppressor PTEN by competing endogenous mRNAs.	/pubmed/22000013	Tay Y, Kats L, Salmena L, Weiss D, Tan SM, Ala U, Karreth F, Poliseno L, Provero P, Di Cunto F, Lieberman J, Rigoutsos I, Pandolfi PP.	Cell. 2011 Oct 14;147(2):344-57.	Cell. 2011	PubMed	citation	PMID:22000013	pubmed	22000013	create date:2011/10/18 | first author:Tay Y
Introns within ribosomal protein genes regulate the production and function of yeast ribosomes.	/pubmed/22000012	Parenteau J, Durand M, Morin G, Gagnon J, Lucier JF, Wellinger RJ, Chabot B, Elela SA.	Cell. 2011 Oct 14;147(2):320-31.	Cell. 2011	PubMed	citation	PMID:22000012	pubmed	22000012	create date:2011/10/18 | first author:Parenteau J
Targeting the SH2-kinase interface in Bcr-Abl inhibits leukemogenesis.	/pubmed/22000011	Grebien F, Hantschel O, Wojcik J, Kaupe I, Kovacic B, Wyrzucki AM, Gish GD, Cerny-Reiterer S, Koide A, Beug H, Pawson T, Valent P, Koide S, Superti-Furga G.	Cell. 2011 Oct 14;147(2):306-19.	Cell. 2011	PubMed	citation	PMID:22000011	pubmed	22000011	create date:2011/10/18 | first author:Grebien F
Inducible NOS inhibition reverses tobacco-smoke-induced emphysema and pulmonary hypertension in mice.	/pubmed/22000010	Seimetz M, Parajuli N, Pichl A, Veit F, Kwapiszewska G, Weisel FC, Milger K, Egemnazarov B, Turowska A, Fuchs B, Nikam S, Roth M, Sydykov A, Medebach T, Klepetko W, Jaksch P, Dumitrascu R, Garn H, Voswinckel R, Kostin S, Seeger W, Schermuly RT, et al.	Cell. 2011 Oct 14;147(2):293-305.	Cell. 2011	PubMed	citation	PMID:22000010	pubmed	22000010	create date:2011/10/18 | first author:Seimetz M
Tumor metastasis: molecular insights and evolving paradigms.	/pubmed/22000009	Valastyan S, Weinberg RA.	Cell. 2011 Oct 14;147(2):275-92. Review.	Cell. 2011	PubMed	citation	PMID:22000009	pubmed	22000009	create date:2011/10/18 | first author:Valastyan S
Hiding in plain sight: how HIV evades innate immune responses.	/pubmed/22000008	Manel N, Littman DR.	Cell. 2011 Oct 14;147(2):271-4. Review.	Cell. 2011	PubMed	citation	PMID:22000008	pubmed	22000008	create date:2011/10/18 | first author:Manel N
The impressionistic landscape of meiotic recombination.	/pubmed/22000007	Lichten M, de Massy B.	Cell. 2011 Oct 14;147(2):267-70. Review.	Cell. 2011	PubMed	citation	PMID:22000007	pubmed	22000007	create date:2011/10/18 | first author:Lichten M
Genome-wide re"-modeling of nucleosome positions."	/pubmed/22000006	Sadeh R, Allis CD.	Cell. 2011 Oct 14;147(2):263-6. Review.	Cell. 2011	PubMed	citation	PMID:22000006	pubmed	22000006	create date:2011/10/18 | first author:Sadeh R
Why does morphine make you itch?	/pubmed/22000005	Miyamoto T, Patapoutian A.	Cell. 2011 Oct 14;147(2):261-2.	Cell. 2011	PubMed	citation	PMID:22000005	pubmed	22000005	create date:2011/10/18 | first author:Miyamoto T
The powerstroke and camshaft of the RIG-I antiviral RNA detection machine.	/pubmed/22000004	O'Neill LA, Bowie AG.	Cell. 2011 Oct 14;147(2):259-61.	Cell. 2011	PubMed	citation	PMID:22000004	pubmed	22000004	create date:2011/10/18 | first author:O'Neill LA
Is iNOS beginning to smoke?	/pubmed/22000003	Nathan C.	Cell. 2011 Oct 14;147(2):257-8.	Cell. 2011	PubMed	citation	PMID:22000003	pubmed	22000003	create date:2011/10/18 | first author:Nathan C
Exogenous stimuli maintain intraepithelial lymphocytes via aryl hydrocarbon receptor activation.	/pubmed/21999944	Li Y, Innocentin S, Withers DR, Roberts NA, Gallagher AR, Grigorieva EF, Wilhelm C, Veldhoen M.	Cell. 2011 Oct 28;147(3):629-40. Epub 2011 Oct 13.	Cell. 2011	PubMed	citation	PMID:21999944	pubmed	21999944	create date:2011/10/18 | first author:Li Y
Two forms of loops generate the chromatin conformation of the immunoglobulin heavy-chain gene locus.	/pubmed/21982154	Guo C, Gerasimova T, Hao H, Ivanova I, Chakraborty T, Selimyan R, Oltz EM, Sen R.	Cell. 2011 Oct 14;147(2):332-43. Epub 2011 Oct 6.	Cell. 2011	PubMed	citation	PMID:21982154	pubmed	21982154	create date:2011/10/11 | first author:Guo C
Global identification of modular cullin-RING ligase substrates.	/pubmed/21963094	Emanuele MJ, Elia AE, Xu Q, Thoma CR, Izhar L, Leng Y, Guo A, Chen YN, Rush J, Hsu PW, Yen HC, Elledge SJ.	Cell. 2011 Oct 14;147(2):459-74. Epub 2011 Sep 29.	Cell. 2011	PubMed	citation	PMID:21963094	pubmed	21963094	create date:2011/10/04 | first author:Emanuele MJ
SnapShot: Human biomedical genomics.	/pubmed/21962520	Kenny EE, Bustamante CD.	Cell. 2011 Sep 30;147(1):248-248.e1. No abstract available.	Cell. 2011	PubMed	citation	PMID:21962520	pubmed	21962520	create date:2011/10/04 | first author:Kenny EE
Absence of CNTNAP2 leads to epilepsy, neuronal migration abnormalities, and core autism-related deficits.	/pubmed/21962519	Peñagarikano O, Abrahams BS, Herman EI, Winden KD, Gdalyahu A, Dong H, Sonnenblick LI, Gruver R, Almajano J, Bragin A, Golshani P, Trachtenberg JT, Peles E, Geschwind DH.	Cell. 2011 Sep 30;147(1):235-46.	Cell. 2011	PubMed	citation	PMID:21962519	pubmed	21962519	create date:2011/10/04 | first author:Peñagarikano O
Beclin1 controls the levels of p53 by regulating the deubiquitination activity of USP10 and USP13.	/pubmed/21962518	Liu J, Xia H, Kim M, Xu L, Li Y, Zhang L, Cai Y, Norberg HV, Zhang T, Furuya T, Jin M, Zhu Z, Wang H, Yu J, Li Y, Hao Y, Choi A, Ke H, Ma D, Yuan J.	Cell. 2011 Sep 30;147(1):223-34.	Cell. 2011	PubMed	citation	PMID:21962518	pubmed	21962518	create date:2011/10/04 | first author:Liu J
A pseudoatomic model of the dynamin polymer identifies a hydrolysis-dependent powerstroke.	/pubmed/21962517	Chappie JS, Mears JA, Fang S, Leonard M, Schmid SL, Milligan RA, Hinshaw JE, Dyda F.	Cell. 2011 Sep 30;147(1):209-22.	Cell. 2011	PubMed	citation	PMID:21962517	pubmed	21962517	create date:2011/10/04 | first author:Chappie JS
Crystal structure of the mammalian GIRK2 K+ channel and gating regulation by G proteins, PIP2, and sodium.	/pubmed/21962516	Whorton MR, MacKinnon R.	Cell. 2011 Sep 30;147(1):199-208.	Cell. 2011	PubMed	citation	PMID:21962516	pubmed	21962516	create date:2011/10/04 | first author:Whorton MR
Conformation-sensing antibodies stabilize the oxidized form of PTP1B and inhibit its phosphatase activity.	/pubmed/21962515	Haque A, Andersen JN, Salmeen A, Barford D, Tonks NK.	Cell. 2011 Sep 30;147(1):185-98.	Cell. 2011	PubMed	citation	PMID:21962515	pubmed	21962515	create date:2011/10/04 | first author:Haque A
Title	URL	Description	Details	ShortDetails	Resource	Type	Identifiers	Db	EntrezUID	Properties
Saturated fatty acids induce c-Src clustering within membrane subdomains, leading to JNK activation.	/pubmed/21962514	Holzer RG, Park EJ, Li N, Tran H, Chen M, Choi C, Solinas G, Karin M.	Cell. 2011 Sep 30;147(1):173-84.	Cell. 2011	PubMed	citation	PMID:21962514	pubmed	21962514	create date:2011/10/04 | first author:Holzer RG
Regulatory control of the resolution of DNA recombination intermediates during meiosis and mitosis.	/pubmed/21962513	Matos J, Blanco MG, Maslen S, Skehel JM, West SC.	Cell. 2011 Sep 30;147(1):158-72.	Cell. 2011	PubMed	citation	PMID:21962513	pubmed	21962513	create date:2011/10/04 | first author:Matos J
A DNA repair complex functions as an Oct4/Sox2 coactivator in embryonic stem cells.	/pubmed/21962512	Fong YW, Inouye C, Yamaguchi T, Cattoglio C, Grubisic I, Tjian R.	Cell. 2011 Sep 30;147(1):120-31.	Cell. 2011	PubMed	citation	PMID:21962512	pubmed	21962512	create date:2011/10/04 | first author:Fong YW
Genome-wide translocation sequencing reveals mechanisms of chromosome breaks and rearrangements in B cells.	/pubmed/21962511	Chiarle R, Zhang Y, Frock RL, Lewis SM, Molinie B, Ho YJ, Myers DR, Choi VW, Compagno M, Malkin DJ, Neuberg D, Monti S, Giallourakis CC, Gostissa M, Alt FW.	Cell. 2011 Sep 30;147(1):107-19. Erratum in: Cell. 2011 Dec 23;147(7):1640.	Cell. 2011	PubMed	citation	PMID:21962511	pubmed	21962511	create date:2011/10/04 | first author:Chiarle R
Translocation-capture sequencing reveals the extent and nature of chromosomal rearrangements in B lymphocytes.	/pubmed/21962510	Klein IA, Resch W, Jankovic M, Oliveira T, Yamane A, Nakahashi H, Di Virgilio M, Bothmer A, Nussenzweig A, Robbiani DF, Casellas R, Nussenzweig MC.	Cell. 2011 Sep 30;147(1):95-106.	Cell. 2011	PubMed	citation	PMID:21962510	pubmed	21962510	create date:2011/10/04 | first author:Klein IA
The Lin28/let-7 axis regulates glucose metabolism.	/pubmed/21962509	Zhu H, Shyh-Chang N, Segrè AV, Shinoda G, Shah SP, Einhorn WS, Takeuchi A, Engreitz JM, Hagan JP, Kharas MG, Urbach A, Thornton JE, Triboulet R, Gregory RI; DIAGRAM Consortium; MAGIC Investigators, Altshuler D, Daley GQ.	Cell. 2011 Sep 30;147(1):81-94.	Cell. 2011	PubMed	citation	PMID:21962509	pubmed	21962509	create date:2011/10/04 | first author:Zhu H
Modeling human disease in humans: the ciliopathies.	/pubmed/21962508	Novarino G, Akizu N, Gleeson JG.	Cell. 2011 Sep 30;147(1):70-9.	Cell. 2011	PubMed	citation	PMID:21962508	pubmed	21962508	create date:2011/10/04 | first author:Novarino G
Mapping rare and common causal alleles for complex human diseases.	/pubmed/21962507	Raychaudhuri S.	Cell. 2011 Sep 30;147(1):57-69.	Cell. 2011	PubMed	citation	PMID:21962507	pubmed	21962507	create date:2011/10/04 | first author:Raychaudhuri S
Metagenomics and personalized medicine.	/pubmed/21962506	Virgin HW, Todd JA.	Cell. 2011 Sep 30;147(1):44-56.	Cell. 2011	PubMed	citation	PMID:21962506	pubmed	21962506	create date:2011/10/04 | first author:Virgin HW
Clan genomics and the complex architecture of human disease.	/pubmed/21962505	Lupski JR, Belmont JW, Boerwinkle E, Gibbs RA.	Cell. 2011 Sep 30;147(1):32-43.	Cell. 2011	PubMed	citation	PMID:21962505	pubmed	21962505	create date:2011/10/04 | first author:Lupski JR
A blueprint for advancing genetics-based cancer therapy.	/pubmed/21962504	Sellers WR.	Cell. 2011 Sep 30;147(1):26-31.	Cell. 2011	PubMed	citation	PMID:21962504	pubmed	21962504	create date:2011/10/04 | first author:Sellers WR
Unweaving the autism spectrum.	/pubmed/21962503	Lord C.	Cell. 2011 Sep 30;147(1):24-5.	Cell. 2011	PubMed	citation	PMID:21962503	pubmed	21962503	create date:2011/10/04 | first author:Lord C
Splicing up pluripotency.	/pubmed/21962502	Graveley BR.	Cell. 2011 Sep 30;147(1):22-4.	Cell. 2011	PubMed	citation	PMID:21962502	pubmed	21962502	create date:2011/10/04 | first author:Graveley BR
Translocation mapping exposes the risky lifestyle of B cells.	/pubmed/21962501	McCord RP, Dekker J.	Cell. 2011 Sep 30;147(1):20-2.	Cell. 2011	PubMed	citation	PMID:21962501	pubmed	21962501	create date:2011/10/04 | first author:McCord RP
Genetics and genomics to the clinic: a long road ahead.	/pubmed/21962500	Ginsburg D.	Cell. 2011 Sep 30;147(1):17-9.	Cell. 2011	PubMed	citation	PMID:21962500	pubmed	21962500	create date:2011/10/04 | first author:Ginsburg D
Genomics reaches the clinic: from basic discoveries to clinical impact.	/pubmed/21962499	Manolio TA, Green ED.	Cell. 2011 Sep 30;147(1):14-6.	Cell. 2011	PubMed	citation	PMID:21962499	pubmed	21962499	create date:2011/10/04 | first author:Manolio TA
Genomics in Africa: avoiding past pitfalls.	/pubmed/21962498	Kaplan M.	Cell. 2011 Sep 30;147(1):11-3.	Cell. 2011	PubMed	citation	PMID:21962498	pubmed	21962498	create date:2011/10/04 | first author:Kaplan M
Selective translation of leaderless mRNAs by specialized ribosomes generated by MazF in Escherichia coli.	/pubmed/21944167	Vesper O, Amitai S, Belitsky M, Byrgazov K, Kaberdina AC, Engelberg-Kulka H, Moll I.	Cell. 2011 Sep 30;147(1):147-57. Epub 2011 Sep 22.	Cell. 2011	PubMed	citation	PMID:21944167	pubmed	21944167	create date:2011/09/29 | first author:Vesper O
SnapShot: High-throughput sequencing applications.	/pubmed/21925324	Han H, Nutiu R, Moffat J, Blencowe BJ.	Cell. 2011 Sep 16;146(6):1044, 1044.e1-2. No abstract available.	Cell. 2011	PubMed	citation	PMID:21925324	pubmed	21925324	create date:2011/09/20 | first author:Han H
Sperm methylation profiles reveal features of epigenetic inheritance and evolution in primates.	/pubmed/21925323	Molaro A, Hodges E, Fang F, Song Q, McCombie WR, Hannon GJ, Smith AD.	Cell. 2011 Sep 16;146(6):1029-41.	Cell. 2011	PubMed	citation	PMID:21925323	pubmed	21925323	create date:2011/09/20 | first author:Molaro A
Identification of 67 histone marks and histone lysine crotonylation as a new type of histone modification.	/pubmed/21925322	Tan M, Luo H, Lee S, Jin F, Yang JS, Montellier E, Buchou T, Cheng Z, Rousseaux S, Rajagopal N, Lu Z, Ye Z, Zhu Q, Wysocka J, Ye Y, Khochbin S, Ren B, Zhao Y.	Cell. 2011 Sep 16;146(6):1016-28.	Cell. 2011	PubMed	citation	PMID:21925322	pubmed	21925322	create date:2011/09/20 | first author:Tan M
Driving opposing behaviors with ensembles of piriform neurons.	/pubmed/21925321	Choi GB, Stettler DD, Kallman BR, Bhaskar ST, Fleischmann A, Axel R.	Cell. 2011 Sep 16;146(6):1004-15.	Cell. 2011	PubMed	citation	PMID:21925321	pubmed	21925321	create date:2011/09/20 | first author:Choi GB
Hunger states switch a flip-flop memory circuit via a synaptic AMPK-dependent positive feedback loop.	/pubmed/21925320	Yang Y, Atasoy D, Su HH, Sternson SM.	Cell. 2011 Sep 16;146(6):992-1003.	Cell. 2011	PubMed	citation	PMID:21925320	pubmed	21925320	create date:2011/09/20 | first author:Yang Y
Endothelial cells are central orchestrators of cytokine amplification during influenza virus infection.	/pubmed/21925319	Teijaro JR, Walsh KB, Cahalan S, Fremgen DM, Roberts E, Scott F, Martinborough E, Peach R, Oldstone MB, Rosen H.	Cell. 2011 Sep 16;146(6):980-91.	Cell. 2011	PubMed	citation	PMID:21925319	pubmed	21925319	create date:2011/09/20 | first author:Teijaro JR
Regulation of the MEX-5 gradient by a spatially segregated kinase/phosphatase cycle.	/pubmed/21925318	Griffin EE, Odde DJ, Seydoux G.	Cell. 2011 Sep 16;146(6):955-68.	Cell. 2011	PubMed	citation	PMID:21925318	pubmed	21925318	create date:2011/09/20 | first author:Griffin EE
Wnt regulates spindle asymmetry to generate asymmetric nuclear β-catenin in C. elegans.	/pubmed/21925317	Sugioka K, Mizumoto K, Sawa H.	Cell. 2011 Sep 16;146(6):942-54.	Cell. 2011	PubMed	citation	PMID:21925317	pubmed	21925317	create date:2011/09/20 | first author:Sugioka K
Selective bypass of a lagging strand roadblock by the eukaryotic replicative DNA helicase.	/pubmed/21925316	Fu YV, Yardimci H, Long DT, Ho TV, Guainazzi A, Bermudez VP, Hurwitz J, van Oijen A, Schärer OD, Walter JC.	Cell. 2011 Sep 16;146(6):931-41.	Cell. 2011	PubMed	citation	PMID:21925316	pubmed	21925316	create date:2011/09/20 | first author:Fu YV
USP1 deubiquitinates ID proteins to preserve a mesenchymal stem cell program in osteosarcoma.	/pubmed/21925315	Williams SA, Maecker HL, French DM, Liu J, Gregg A, Silverstein LB, Cao TC, Carano RA, Dixit VM.	Cell. 2011 Sep 16;146(6):918-30.	Cell. 2011	PubMed	citation	PMID:21925315	pubmed	21925315	create date:2011/09/20 | first author:Williams SA
Chromosome catastrophes involve replication mechanisms generating complex genomic rearrangements.	/pubmed/21925314	Liu P, Erez A, Nagamani SC, Dhar SU, Kołodziejska KE, Dharmadhikari AV, Cooper ML, Wiszniewska J, Zhang F, Withers MA, Bacino CA, Campos-Acevedo LD, Delgado MR, Freedenberg D, Garnica A, Grebe TA, Hernández-Almaguer D, Immken L, Lalani SR, McLean SD, Northrup H, Scaglia F, et al.	Cell. 2011 Sep 16;146(6):889-903.	Cell. 2011	PubMed	citation	PMID:21925314	pubmed	21925314	create date:2011/09/20 | first author:Liu P
Basic and therapeutic aspects of angiogenesis.	/pubmed/21925313	Potente M, Gerhardt H, Carmeliet P.	Cell. 2011 Sep 16;146(6):873-87. Review.	Cell. 2011	PubMed	citation	PMID:21925313	pubmed	21925313	create date:2011/09/20 | first author:Potente M
DNA demethylation dynamics.	/pubmed/21925312	Bhutani N, Burns DM, Blau HM.	Cell. 2011 Sep 16;146(6):866-72.	Cell. 2011	PubMed	citation	PMID:21925312	pubmed	21925312	create date:2011/09/20 | first author:Bhutani N
Synaptic plasticity of feeding circuits: hormones and hysteresis.	/pubmed/21925311	Dietrich MO, Horvath TL.	Cell. 2011 Sep 16;146(6):863-5.	Cell. 2011	PubMed	citation	PMID:21925311	pubmed	21925311	create date:2011/09/20 | first author:Dietrich MO
A new shield for a cytokine storm.	/pubmed/21925310	Iwasaki A, Medzhitov R.	Cell. 2011 Sep 16;146(6):861-2.	Cell. 2011	PubMed	citation	PMID:21925310	pubmed	21925310	create date:2011/09/20 | first author:Iwasaki A
SIP-ing the elixir of youth.	/pubmed/21925309	Mair W, Steffen KK, Dillin A.	Cell. 2011 Sep 16;146(6):859-60.	Cell. 2011	PubMed	citation	PMID:21925309	pubmed	21925309	create date:2011/09/20 | first author:Mair W
An alternative splicing switch regulates embryonic stem cell pluripotency and reprogramming.	/pubmed/21924763	Gabut M, Samavarchi-Tehrani P, Wang X, Slobodeniuc V, O'Hanlon D, Sung HK, Alvarez M, Talukder S, Pan Q, Mazzoni EO, Nedelec S, Wichterle H, Woltjen K, Hughes TR, Zandstra PW, Nagy A, Wrana JL, Blencowe BJ.	Cell. 2011 Sep 30;147(1):132-46. Epub 2011 Sep 15.	Cell. 2011	PubMed	citation	PMID:21924763	pubmed	21924763	create date:2011/09/20 | first author:Gabut M
Molecular mechanism of protein folding in the cell.	/pubmed/21907398	Rothman JE, Schekman R.	Cell. 2011 Sep 16;146(6):851-4. Epub 2011 Sep 9.	Cell. 2011	PubMed	citation	PMID:21907398	pubmed	21907398	create date:2011/09/13 | first author:Rothman JE
Artemisinin: discovery from the Chinese herbal garden.	/pubmed/21907397	Miller LH, Su X.	Cell. 2011 Sep 16;146(6):855-8. Epub 2011 Sep 9.	Cell. 2011	PubMed	citation	PMID:21907397	pubmed	21907397	create date:2011/09/13 | first author:Miller LH
Acetylation of yeast AMPK controls intrinsic aging independently of caloric restriction.	/pubmed/21906795	Lu JY, Lin YY, Sheu JC, Wu JT, Lee FJ, Chen Y, Lin MI, Chiang FT, Tai TY, Berger SL, Zhao Y, Tsai KS, Zhu H, Chuang LM, Boeke JD.	Cell. 2011 Sep 16;146(6):969-79. Epub 2011 Sep 9.	Cell. 2011	PubMed	citation	PMID:21906795	pubmed	21906795	create date:2011/09/13 | first author:Lu JY
BET bromodomain inhibition as a therapeutic strategy to target c-Myc.	/pubmed/21889194	Delmore JE, Issa GC, Lemieux ME, Rahl PB, Shi J, Jacobs HM, Kastritis E, Gilpatrick T, Paranal RM, Qi J, Chesi M, Schinzel AC, McKeown MR, Heffernan TP, Vakoc CR, Bergsagel PL, Ghobrial IM, Richardson PG, Young RA, Hahn WC, Anderson KC, Kung AL, et al.	Cell. 2011 Sep 16;146(6):904-17. Epub 2011 Sep 1.	Cell. 2011	PubMed	citation	PMID:21889194	pubmed	21889194	create date:2011/09/06 | first author:Delmore JE
SnapShot: Histone readers.	/pubmed/21884941	Kutateladze TG.	Cell. 2011 Sep 2;146(5):842-842.e1. No abstract available.	Cell. 2011	PubMed	citation	PMID:21884941	pubmed	21884941	create date:2011/09/03 | first author:Kutateladze TG
Global proteomic assessment of the classical protein-tyrosine phosphatome and Redoxome"."	/pubmed/21884940	Karisch R, Fernandez M, Taylor P, Virtanen C, St-Germain JR, Jin LL, Harris IS, Mori J, Mak TW, Senis YA, Östman A, Moran MF, Neel BG.	Cell. 2011 Sep 2;146(5):826-40.	Cell. 2011	PubMed	citation	PMID:21884940	pubmed	21884940	create date:2011/09/03 | first author:Karisch R
Photoconversion and nuclear trafficking cycles determine phytochrome A's response profile to far-red light.	/pubmed/21884939	Rausenberger J, Tscheuschler A, Nordmeier W, Wüst F, Timmer J, Schäfer E, Fleck C, Hiltbrunner A.	Cell. 2011 Sep 2;146(5):813-25.	Cell. 2011	PubMed	citation	PMID:21884939	pubmed	21884939	create date:2011/09/03 | first author:Rausenberger J
Peptidoglycan remodeling and conversion of an inner membrane into an outer membrane during sporulation.	/pubmed/21884938	Tocheva EI, Matson EG, Morris DM, Moussavi F, Leadbetter JR, Jensen GJ.	Cell. 2011 Sep 2;146(5):799-812.	Cell. 2011	PubMed	citation	PMID:21884938	pubmed	21884938	create date:2011/09/03 | first author:Tocheva EI
Adipocyte lineage cells contribute to the skin stem cell niche to drive hair cycling.	/pubmed/21884937	Festa E, Fretz J, Berry R, Schmidt B, Rodeheffer M, Horowitz M, Horsley V.	Cell. 2011 Sep 2;146(5):761-71.	Cell. 2011	PubMed	citation	PMID:21884937	pubmed	21884937	create date:2011/09/03 | first author:Festa E
Rescue of ΔF508-CFTR trafficking via a GRASP-dependent unconventional secretion pathway.	/pubmed/21884936	Gee HY, Noh SH, Tang BL, Kim KH, Lee MG.	Cell. 2011 Sep 2;146(5):746-60.	Cell. 2011	PubMed	citation	PMID:21884936	pubmed	21884936	create date:2011/09/03 | first author:Gee HY
A mechanism for tunable autoinhibition in the structure of a human Ca2+/calmodulin- dependent kinase II holoenzyme.	/pubmed/21884935	Chao LH, Stratton MM, Lee IH, Rosenberg OS, Levitz J, Mandell DJ, Kortemme T, Groves JT, Schulman H, Kuriyan J.	Cell. 2011 Sep 2;146(5):732-45. Erratum in: Cell. 2011 Oct 28;147(3):704.	Cell. 2011	PubMed	citation	PMID:21884935	pubmed	21884935	create date:2011/09/03 | first author:Chao LH
Control of embryonic stem cell lineage commitment by core promoter factor, TAF3.	/pubmed/21884934	Liu Z, Scannell DR, Eisen MB, Tjian R.	Cell. 2011 Sep 2;146(5):720-31.	Cell. 2011	PubMed	citation	PMID:21884934	pubmed	21884934	create date:2011/09/03 | first author:Liu Z
Chromatin signaling to kinetochores: transregulation of Dam1 methylation by histone H2B ubiquitination.	/pubmed/21884933	Latham JA, Chosed RJ, Wang S, Dent SY.	Cell. 2011 Sep 2;146(5):709-19.	Cell. 2011	PubMed	citation	PMID:21884933	pubmed	21884933	create date:2011/09/03 | first author:Latham JA
AKT/FOXO signaling enforces reversible differentiation blockade in myeloid leukemias.	/pubmed/21884932	Sykes SM, Lane SW, Bullinger L, Kalaitzidis D, Yusuf R, Saez B, Ferraro F, Mercier F, Singh H, Brumme KM, Acharya SS, Scholl C, Tothova Z, Attar EC, Fröhling S, DePinho RA, Armstrong SA, Gilliland DG, Scadden DT.	Cell. 2011 Sep 2;146(5):697-708. Erratum in: Cell. 2011 Sep 30;147(1):247. Schöll, Claudia [corrected to Scholl, Claudia].	Cell. 2011	PubMed	citation	PMID:21884932	pubmed	21884932	create date:2011/09/03 | first author:Sykes SM
Autophagy and aging.	/pubmed/21884931	Rubinsztein DC, Mariño G, Kroemer G.	Cell. 2011 Sep 2;146(5):682-95. Review.	Cell. 2011	PubMed	citation	PMID:21884931	pubmed	21884931	create date:2011/09/03 | first author:Rubinsztein DC
Title	URL	Description	Details	ShortDetails	Resource	Type	Identifiers	Db	EntrezUID	Properties
Niche crosstalk: intercellular signals at the hair follicle.	/pubmed/21884930	Jahoda CA, Christiano AM.	Cell. 2011 Sep 2;146(5):678-81.	Cell. 2011	PubMed	citation	PMID:21884930	pubmed	21884930	create date:2011/09/03 | first author:Jahoda CA
Basal synaptic transmission: astrocytes rule!	/pubmed/21884929	Navarrete M, Araque A.	Cell. 2011 Sep 2;146(5):675-7.	Cell. 2011	PubMed	citation	PMID:21884929	pubmed	21884929	create date:2011/09/03 | first author:Navarrete M
When T cells run out of breath: the HIF-1α story.	/pubmed/21884928	Nutsch K, Hsieh C.	Cell. 2011 Sep 2;146(5):673-4.	Cell. 2011	PubMed	citation	PMID:21884928	pubmed	21884928	create date:2011/09/03 | first author:Nutsch K
Signaling through chromatin: setting the scene at kinetochores.	/pubmed/21884927	Smolle M, Workman JL.	Cell. 2011 Sep 2;146(5):671-2.	Cell. 2011	PubMed	citation	PMID:21884927	pubmed	21884927	create date:2011/09/03 | first author:Smolle M
A new FOXO pathway required for leukemogenesis.	/pubmed/21884926	Downing JR.	Cell. 2011 Sep 2;146(5):669-70.	Cell. 2011	PubMed	citation	PMID:21884926	pubmed	21884926	create date:2011/09/03 | first author:Downing JR
Control of T(H)17/T(reg) balance by hypoxia-inducible factor 1.	/pubmed/21871655	Dang EV, Barbi J, Yang HY, Jinasena D, Yu H, Zheng Y, Bordman Z, Fu J, Kim Y, Yen HR, Luo W, Zeller K, Shimoda L, Topalian SL, Semenza GL, Dang CV, Pardoll DM, Pan F.	Cell. 2011 Sep 2;146(5):772-84. Epub 2011 Aug 25.	Cell. 2011	PubMed	citation	PMID:21871655	pubmed	21871655	create date:2011/08/30 | first author:Dang EV
Astrocytes are endogenous regulators of basal transmission at central synapses.	/pubmed/21855979	Panatier A, Vallée J, Haber M, Murai KK, Lacaille JC, Robitaille R.	Cell. 2011 Sep 2;146(5):785-98.	Cell. 2011	PubMed	citation	PMID:21855979	pubmed	21855979	create date:2011/08/23 | first author:Panatier A
SnapShot: Dendritic Cells.	/pubmed/21854989	Idoyaga J, Steinman RM.	Cell. 2011 Aug 19;146(4):660-660.e2. No abstract available.	Cell. 2011	PubMed	citation	PMID:21854989	pubmed	21854989	create date:2011/08/23 | first author:Idoyaga J
The human mitochondrial transcriptome.	/pubmed/21854988	Mercer TR, Neph S, Dinger ME, Crawford J, Smith MA, Shearwood AM, Haugen E, Bracken CP, Rackham O, Stamatoyannopoulos JA, Filipovska A, Mattick JS.	Cell. 2011 Aug 19;146(4):645-58.	Cell. 2011	PubMed	citation	PMID:21854988	pubmed	21854988	create date:2011/08/23 | first author:Mercer TR
Stochastic state transitions give rise to phenotypic equilibrium in populations of cancer cells.	/pubmed/21854987	Gupta PB, Fillmore CM, Jiang G, Shapira SD, Tao K, Kuperwasser C, Lander ES.	Cell. 2011 Aug 19;146(4):633-44. Erratum in: Cell. 2011 Sep 16;146(6):1042. Cell. 2011 Nov 23;147(5):1197.	Cell. 2011	PubMed	citation	PMID:21854987	pubmed	21854987	create date:2011/08/23 | first author:Gupta PB
Structural linkage between ligand discrimination and receptor activation by type I interferons.	/pubmed/21854986	Thomas C, Moraga I, Levin D, Krutzik PO, Podoplelova Y, Trejo A, Lee C, Yarden G, Vleck SE, Glenn JS, Nolan GP, Piehler J, Schreiber G, Garcia KC.	Cell. 2011 Aug 19;146(4):621-32.	Cell. 2011	PubMed	citation	PMID:21854986	pubmed	21854986	create date:2011/08/23 | first author:Thomas C
Metabolic regulation of protein N-alpha-acetylation by Bcl-xL promotes cell survival.	/pubmed/21854985	Yi CH, Pan H, Seebacher J, Jang IH, Hyberts SG, Heffron GJ, Vander Heiden MG, Yang R, Li F, Locasale JW, Sharfi H, Zhai B, Rodriguez-Mias R, Luithardt H, Cantley LC, Daley GQ, Asara JM, Gygi SP, Wagner G, Liu CF, Yuan J.	Cell. 2011 Aug 19;146(4):607-20.	Cell. 2011	PubMed	citation	PMID:21854985	pubmed	21854985	create date:2011/08/23 | first author:Yi CH
Cytoskeletal control of CD36 diffusion promotes its receptor and signaling function.	/pubmed/21854984	Jaqaman K, Kuwata H, Touret N, Collins R, Trimble WS, Danuser G, Grinstein S.	Cell. 2011 Aug 19;146(4):593-606.	Cell. 2011	PubMed	citation	PMID:21854984	pubmed	21854984	create date:2011/08/23 | first author:Jaqaman K
Rapid microtubule self-assembly kinetics.	/pubmed/21854983	Gardner MK, Charlebois BD, Jánosi IM, Howard J, Hunt AJ, Odde DJ.	Cell. 2011 Aug 19;146(4):582-92.	Cell. 2011	PubMed	citation	PMID:21854983	pubmed	21854983	create date:2011/08/23 | first author:Gardner MK
Complete kinetochore tracking reveals error-prone homologous chromosome biorientation in mammalian oocytes.	/pubmed/21854982	Kitajima TS, Ohsugi M, Ellenberg J.	Cell. 2011 Aug 19;146(4):568-81. Erratum in: Cell. 2011 Sep 16;146(6):1042.	Cell. 2011	PubMed	citation	PMID:21854982	pubmed	21854982	create date:2011/08/23 | first author:Kitajima TS
The spatial arrangement of chromosomes during prometaphase facilitates spindle assembly.	/pubmed/21854981	Magidson V, O'Connell CB, Lončarek J, Paul R, Mogilner A, Khodjakov A.	Cell. 2011 Aug 19;146(4):555-67.	Cell. 2011	PubMed	citation	PMID:21854981	pubmed	21854981	create date:2011/08/23 | first author:Magidson V
Linking RNA polymerase backtracking to genome instability in E. coli.	/pubmed/21854980	Dutta D, Shatalin K, Epshtein V, Gottesman ME, Nudler E.	Cell. 2011 Aug 19;146(4):533-43.	Cell. 2011	PubMed	citation	PMID:21854980	pubmed	21854980	create date:2011/08/23 | first author:Dutta D
Mechanisms for the inheritance of chromatin states.	/pubmed/21854979	Moazed D.	Cell. 2011 Aug 19;146(4):510-8.	Cell. 2011	PubMed	citation	PMID:21854979	pubmed	21854979	create date:2011/08/23 | first author:Moazed D
Organizing graduate life sciences education around nodes and connections.	/pubmed/21854978	Lorsch JR, Nichols DG.	Cell. 2011 Aug 19;146(4):506-9.	Cell. 2011	PubMed	citation	PMID:21854978	pubmed	21854978	create date:2011/08/23 | first author:Lorsch JR
Meeting the (N-terminal) end with acetylation.	/pubmed/21854977	Andersen JL, Kornbluth S.	Cell. 2011 Aug 19;146(4):503-5.	Cell. 2011	PubMed	citation	PMID:21854977	pubmed	21854977	create date:2011/08/23 | first author:Andersen JL
Elongated membrane zones boost interactions of diffusing proteins.	/pubmed/21854976	Zimmerberg J, Hess ST.	Cell. 2011 Aug 19;146(4):501-3.	Cell. 2011	PubMed	citation	PMID:21854976	pubmed	21854976	create date:2011/08/23 | first author:Zimmerberg J
Travel notes from the equatorial circle.	/pubmed/21854975	Musacchio A.	Cell. 2011 Aug 19;146(4):499-501.	Cell. 2011	PubMed	citation	PMID:21854975	pubmed	21854975	create date:2011/08/23 | first author:Musacchio A
Transcription factor loading: please take my place!	/pubmed/21854974	Stratmann M, Schibler U.	Cell. 2011 Aug 19;146(4):497-9.	Cell. 2011	PubMed	citation	PMID:21854974	pubmed	21854974	create date:2011/08/23 | first author:Stratmann M
Dynamic exchange at regulatory elements during chromatin remodeling underlies assisted loading mechanism.	/pubmed/21835447	Voss TC, Schiltz RL, Sung MH, Yen PM, Stamatoyannopoulos JA, Biddie SC, Johnson TA, Miranda TB, John S, Hager GL.	Cell. 2011 Aug 19;146(4):544-54. Epub 2011 Aug 11.	Cell. 2011	PubMed	citation	PMID:21835447	pubmed	21835447	create date:2011/08/13 | first author:Voss TC
Reconstitution of the mouse germ cell specification pathway in culture by pluripotent stem cells.	/pubmed/21820164	Hayashi K, Ohta H, Kurimoto K, Aramaki S, Saitou M.	Cell. 2011 Aug 19;146(4):519-32. Epub 2011 Aug 4.	Cell. 2011	PubMed	citation	PMID:21820164	pubmed	21820164	create date:2011/08/09 | first author:Hayashi K
SnapShot: mouse primitive streak.	/pubmed/21816280	Ramkumar N, Anderson KV.	Cell. 2011 Aug 5;146(3):488-488.e2. No abstract available.	Cell. 2011	PubMed	citation	PMID:21816280	pubmed	21816280	create date:2011/08/06 | first author:Ramkumar N
Role of the clathrin terminal domain in regulating coated pit dynamics revealed by small molecule inhibition.	/pubmed/21816279	von Kleist L, Stahlschmidt W, Bulut H, Gromova K, Puchkov D, Robertson MJ, MacGregor KA, Tomilin N, Pechstein A, Chau N, Chircop M, Sakoff J, von Kries JP, Saenger W, Kräusslich HG, Shupliakov O, Robinson PJ, McCluskey A, Haucke V.	Cell. 2011 Aug 5;146(3):471-84. Erratum in: Cell. 2011 Sep 2;146(5):841. Tomlin, Nikolay [corrected to Tomilin, Nikolay].	Cell. 2011	PubMed	citation	PMID:21816279	pubmed	21816279	create date:2011/08/06 | first author:von Kleist L
Anaplastic lymphoma kinase spares organ growth during nutrient restriction in Drosophila.	/pubmed/21816278	Cheng LY, Bailey AP, Leevers SJ, Ragan TJ, Driscoll PC, Gould AP.	Cell. 2011 Aug 5;146(3):435-47.	Cell. 2011	PubMed	citation	PMID:21816278	pubmed	21816278	create date:2011/08/06 | first author:Cheng LY
Recruitment of actin modifiers to TrkA endosomes governs retrograde NGF signaling and survival.	/pubmed/21816277	Harrington AW, St Hillaire C, Zweifel LS, Glebova NO, Philippidou P, Halegoua S, Ginty DD.	Cell. 2011 Aug 5;146(3):421-34.	Cell. 2011	PubMed	citation	PMID:21816277	pubmed	21816277	create date:2011/08/06 | first author:Harrington AW
mTOR complex 1 regulates lipin 1 localization to control the SREBP pathway.	/pubmed/21816276	Peterson TR, Sengupta SS, Harris TE, Carmack AE, Kang SA, Balderas E, Guertin DA, Madden KL, Carpenter AE, Finck BN, Sabatini DM.	Cell. 2011 Aug 5;146(3):408-20.	Cell. 2011	PubMed	citation	PMID:21816276	pubmed	21816276	create date:2011/08/06 | first author:Peterson TR
The Min oscillator uses MinD-dependent conformational changes in MinE to spatially regulate cytokinesis.	/pubmed/21816275	Park KT, Wu W, Battaile KP, Lovell S, Holyoak T, Lutkenhaus J.	Cell. 2011 Aug 5;146(3):396-407.	Cell. 2011	PubMed	citation	PMID:21816275	pubmed	21816275	create date:2011/08/06 | first author:Park KT
Structure of a key intermediate of the SMN complex reveals Gemin2's crucial function in snRNP assembly.	/pubmed/21816274	Zhang R, So BR, Li P, Yong J, Glisovic T, Wan L, Dreyfuss G.	Cell. 2011 Aug 5;146(3):384-95.	Cell. 2011	PubMed	citation	PMID:21816274	pubmed	21816274	create date:2011/08/06 | first author:Zhang R
Spo11-accessory proteins link double-strand break sites to the chromosome axis in early meiotic recombination.	/pubmed/21816273	Panizza S, Mendoza MA, Berlinger M, Huang L, Nicolas A, Shirahige K, Klein F.	Cell. 2011 Aug 5;146(3):372-83.	Cell. 2011	PubMed	citation	PMID:21816273	pubmed	21816273	create date:2011/08/06 | first author:Panizza S
Directed conversion of Alzheimer's disease patient skin fibroblasts into functional neurons.	/pubmed/21816272	Qiang L, Fujita R, Yamashita T, Angulo S, Rhinn H, Rhee D, Doege C, Chau L, Aubry L, Vanti WB, Moreno H, Abeliovich A.	Cell. 2011 Aug 5;146(3):359-71.	Cell. 2011	PubMed	citation	PMID:21816272	pubmed	21816272	create date:2011/08/06 | first author:Qiang L
Regulatory revolution: evolving the anti-LacI" repressor."	/pubmed/21816271	Marx CJ.	Cell. 2011 Aug 5;146(3):350-2.	Cell. 2011	PubMed	citation	PMID:21816271	pubmed	21816271	create date:2011/08/06 | first author:Marx CJ
A prion-like trigger of antiviral signaling.	/pubmed/21816270	Ye J, Maniatis T.	Cell. 2011 Aug 5;146(3):348-50.	Cell. 2011	PubMed	citation	PMID:21816270	pubmed	21816270	create date:2011/08/06 | first author:Ye J
Privileged signaling for brain growth.	/pubmed/21816269	Teleman AA.	Cell. 2011 Aug 5;146(3):346-7.	Cell. 2011	PubMed	citation	PMID:21816269	pubmed	21816269	create date:2011/08/06 | first author:Teleman AA
Slick science: will new BP funds keep Gulf genomics afloat?	/pubmed/21816268	Alvania R.	Cell. 2011 Aug 5;146(3):343-5.	Cell. 2011	PubMed	citation	PMID:21816268	pubmed	21816268	create date:2011/08/06 | first author:Alvania R
A ceRNA hypothesis: the Rosetta Stone of a hidden RNA language?	/pubmed/21802130	Salmena L, Poliseno L, Tay Y, Kats L, Pandolfi PP.	Cell. 2011 Aug 5;146(3):353-8. Epub 2011 Jul 28.	Cell. 2011	PubMed	citation	PMID:21802130	pubmed	21802130	create date:2011/08/02 | first author:Salmena L
Tradeoffs and optimality in the evolution of gene regulation.	/pubmed/21802129	Poelwijk FJ, de Vos MG, Tans SJ.	Cell. 2011 Aug 5;146(3):462-70. Epub 2011 Jul 28.	Cell. 2011	PubMed	citation	PMID:21802129	pubmed	21802129	create date:2011/08/02 | first author:Poelwijk FJ
SnapShot: hair follicle stem cells.	/pubmed/21784251	Woo WM, Oro AE.	Cell. 2011 Jul 22;146(2):334-334.e2. No abstract available.	Cell. 2011	PubMed	citation	PMID:21784251	pubmed	21784251	create date:2011/07/26 | first author:Woo WM
Autophagosome precursor maturation requires homotypic fusion.	/pubmed/21784250	Moreau K, Ravikumar B, Renna M, Puri C, Rubinsztein DC.	Cell. 2011 Jul 22;146(2):303-17.	Cell. 2011	PubMed	citation	PMID:21784250	pubmed	21784250	create date:2011/07/26 | first author:Moreau K
SNARE proteins are required for macroautophagy.	/pubmed/21784249	Nair U, Jotwani A, Geng J, Gammoh N, Richerson D, Yen WL, Griffith J, Nag S, Wang K, Moss T, Baba M, McNew JA, Jiang X, Reggiori F, Melia TJ, Klionsky DJ.	Cell. 2011 Jul 22;146(2):290-302.	Cell. 2011	PubMed	citation	PMID:21784249	pubmed	21784249	create date:2011/07/26 | first author:Nair U
Insight into structure and assembly of the nuclear pore complex by utilizing the genome of a eukaryotic thermophile.	/pubmed/21784248	Amlacher S, Sarges P, Flemming D, van Noort V, Kunze R, Devos DP, Arumugam M, Bork P, Hurt E.	Cell. 2011 Jul 22;146(2):277-89.	Cell. 2011	PubMed	citation	PMID:21784248	pubmed	21784248	create date:2011/07/26 | first author:Amlacher S
The inside-out mechanism of Dicers from budding yeasts.	/pubmed/21784247	Weinberg DE, Nakanishi K, Patel DJ, Bartel DP.	Cell. 2011 Jul 22;146(2):262-76.	Cell. 2011	PubMed	citation	PMID:21784247	pubmed	21784247	create date:2011/07/26 | first author:Weinberg DE
FMRP stalls ribosomal translocation on mRNAs linked to synaptic function and autism.	/pubmed/21784246	Darnell JC, Van Driesche SJ, Zhang C, Hung KY, Mele A, Fraser CE, Stone EF, Chen C, Fak JJ, Chi SW, Licatalosi DD, Richter JD, Darnell RB.	Cell. 2011 Jul 22;146(2):247-61.	Cell. 2011	PubMed	citation	PMID:21784246	pubmed	21784246	create date:2011/07/26 | first author:Darnell JC
The replication checkpoint protects fork stability by releasing transcribed genes from nuclear pores.	/pubmed/21784245	Bermejo R, Capra T, Jossen R, Colosio A, Frattini C, Carotenuto W, Cocito A, Doksani Y, Klein H, Gómez-González B, Aguilera A, Katou Y, Shirahige K, Foiani M.	Cell. 2011 Jul 22;146(2):233-46.	Cell. 2011	PubMed	citation	PMID:21784245	pubmed	21784245	create date:2011/07/26 | first author:Bermejo R
SSB functions as a sliding platform that migrates on DNA via reptation.	/pubmed/21784244	Zhou R, Kozlov AG, Roy R, Zhang J, Korolev S, Lohman TM, Ha T.	Cell. 2011 Jul 22;146(2):222-32. Erratum in: Cell. 2011 Aug 5;146(3):485.	Cell. 2011	PubMed	citation	PMID:21784244	pubmed	21784244	create date:2011/07/26 | first author:Zhou R
Genetics of sleep and sleep disorders.	/pubmed/21784243	Sehgal A, Mignot E.	Cell. 2011 Jul 22;146(2):194-207. Review.	Cell. 2011	PubMed	citation	PMID:21784243	pubmed	21784243	create date:2011/07/26 | first author:Sehgal A
Nuclear pore structure: warming up the core.	/pubmed/21784242	Harel A, Gruenbaum Y.	Cell. 2011 Jul 22;146(2):191-3.	Cell. 2011	PubMed	citation	PMID:21784242	pubmed	21784242	create date:2011/07/26 | first author:Harel A
Title	URL	Description	Details	ShortDetails	Resource	Type	Identifiers	Db	EntrezUID	Properties
Tethered genes get checked during replication.	/pubmed/21784241	Lukas J, Bartek J.	Cell. 2011 Jul 22;146(2):189-91.	Cell. 2011	PubMed	citation	PMID:21784241	pubmed	21784241	create date:2011/07/26 | first author:Lukas J
Glioma development: where did it all go wrong?	/pubmed/21784240	Sukhdeo K, Hambardzumyan D, Rich JN.	Cell. 2011 Jul 22;146(2):187-8.	Cell. 2011	PubMed	citation	PMID:21784240	pubmed	21784240	create date:2011/07/26 | first author:Sukhdeo K
MAVS forms functional prion-like aggregates to activate and propagate antiviral innate immune response.	/pubmed/21782231	Hou F, Sun L, Zheng H, Skaug B, Jiang QX, Chen ZJ.	Cell. 2011 Aug 5;146(3):448-61. Epub 2011 Jul 21. Erratum in: Cell. 2011 Sep 2;146(5):841.	Cell. 2011	PubMed	citation	PMID:21782231	pubmed	21782231	create date:2011/07/26 | first author:Hou F
Generation of isogenic pluripotent stem cells differing exclusively at two early onset Parkinson point mutations.	/pubmed/21757228	Soldner F, Laganière J, Cheng AW, Hockemeyer D, Gao Q, Alagappan R, Khurana V, Golbe LI, Myers RH, Lindquist S, Zhang L, Guschin D, Fong LK, Vu BJ, Meng X, Urnov FD, Rebar EJ, Gregory PD, Zhang HS, Jaenisch R.	Cell. 2011 Jul 22;146(2):318-31. Epub 2011 Jul 14. Erratum in: Cell. 2011 Aug 19;146(4):659.	Cell. 2011	PubMed	citation	PMID:21757228	pubmed	21757228	create date:2011/07/16 | first author:Soldner F
Mosaic analysis with double markers reveals tumor cell of origin in glioma.	/pubmed/21737130	Liu C, Sage JC, Miller MR, Verhaak RG, Hippenmeyer S, Vogel H, Foreman O, Bronson RT, Nishiyama A, Luo L, Zong H.	Cell. 2011 Jul 22;146(2):209-21. Epub 2011 Jul 7.	Cell. 2011	PubMed	citation	PMID:21737130	pubmed	21737130	create date:2011/07/09 | first author:Liu C
SnapShot: spinal cord development.	/pubmed/21729788	Alaynick WA, Jessell TM, Pfaff SL.	Cell. 2011 Jul 8;146(1):178-178.e1. No abstract available.	Cell. 2011	PubMed	citation	PMID:21729788	pubmed	21729788	create date:2011/07/07 | first author:Alaynick WA
Assembly of lamina-specific neuronal connections by slit bound to type IV collagen.	/pubmed/21729787	Xiao T, Staub W, Robles E, Gosse NJ, Cole GJ, Baier H.	Cell. 2011 Jul 8;146(1):164-76.	Cell. 2011	PubMed	citation	PMID:21729787	pubmed	21729787	create date:2011/07/07 | first author:Xiao T
Biomechanical remodeling of the microenvironment by stromal caveolin-1 favors tumor invasion and metastasis.	/pubmed/21729786	Goetz JG, Minguet S, Navarro-Lérida I, Lazcano JJ, Samaniego R, Calvo E, Tello M, Osteso-Ibáñez T, Pellinen T, Echarri A, Cerezo A, Klein-Szanto AJ, Garcia R, Keely PJ, Sánchez-Mateos P, Cukierman E, Del Pozo MA.	Cell. 2011 Jul 8;146(1):148-63.	Cell. 2011	PubMed	citation	PMID:21729786	pubmed	21729786	create date:2011/07/07 | first author:Goetz JG
Stepwise insertion and inversion of a type II signal anchor sequence in the ribosome-Sec61 translocon complex.	/pubmed/21729785	Devaraneni PK, Conti B, Matsumura Y, Yang Z, Johnson AE, Skach WR.	Cell. 2011 Jul 8;146(1):134-47.	Cell. 2011	PubMed	citation	PMID:21729785	pubmed	21729785	create date:2011/07/07 | first author:Devaraneni PK
YY1 tethers Xist RNA to the inactive X nucleation center.	/pubmed/21729784	Jeon Y, Lee JT.	Cell. 2011 Jul 8;146(1):119-33.	Cell. 2011	PubMed	citation	PMID:21729784	pubmed	21729784	create date:2011/07/07 | first author:Jeon Y
Building enhancers from the ground up: a synthetic biology approach.	/pubmed/21729783	Amit R, Garcia HG, Phillips R, Fraser SE.	Cell. 2011 Jul 8;146(1):105-18.	Cell. 2011	PubMed	citation	PMID:21729783	pubmed	21729783	create date:2011/07/07 | first author:Amit R
Human mediator subunit MED26 functions as a docking site for transcription elongation factors.	/pubmed/21729782	Takahashi H, Parmely TJ, Sato S, Tomomori-Sato C, Banks CA, Kong SE, Szutorisz H, Swanson SK, Martin-Brown S, Washburn MP, Florens L, Seidel CW, Lin C, Smith ER, Shilatifard A, Conaway RC, Conaway JW.	Cell. 2011 Jul 8;146(1):92-104.	Cell. 2011	PubMed	citation	PMID:21729782	pubmed	21729782	create date:2011/07/07 | first author:Takahashi H
Eukaryotic origin-dependent DNA replication in vitro reveals sequential action of DDK and S-CDK kinases.	/pubmed/21729781	Heller RC, Kang S, Lam WM, Chen S, Chan CS, Bell SP.	Cell. 2011 Jul 8;146(1):80-91.	Cell. 2011	PubMed	citation	PMID:21729781	pubmed	21729781	create date:2011/07/07 | first author:Heller RC
Glioma stem cell proliferation and tumor growth are promoted by nitric oxide synthase-2.	/pubmed/21729780	Eyler CE, Wu Q, Yan K, MacSwords JM, Chandler-Militello D, Misuraca KL, Lathia JD, Forrester MT, Lee J, Stamler JS, Goldman SA, Bredel M, McLendon RE, Sloan AE, Hjelmeland AB, Rich JN.	Cell. 2011 Jul 8;146(1):53-66.	Cell. 2011	PubMed	citation	PMID:21729780	pubmed	21729780	create date:2011/07/07 | first author:Eyler CE
Development and evolution of the human neocortex.	/pubmed/21729779	Lui JH, Hansen DV, Kriegstein AR.	Cell. 2011 Jul 8;146(1):18-36. Review. Erratum in: Cell. 2011 Jul 22;146(2):332.	Cell. 2011	PubMed	citation	PMID:21729779	pubmed	21729779	create date:2011/07/07 | first author:Lui JH
A flip turn for membrane protein insertion.	/pubmed/21729778	Shao S, Hegde RS.	Cell. 2011 Jul 8;146(1):13-5.	Cell. 2011	PubMed	citation	PMID:21729778	pubmed	21729778	create date:2011/07/07 | first author:Shao S
A YY1 bridge for X inactivation.	/pubmed/21729777	Thorvaldsen JL, Weaver JR, Bartolomei MS.	Cell. 2011 Jul 8;146(1):11-3.	Cell. 2011	PubMed	citation	PMID:21729777	pubmed	21729777	create date:2011/07/07 | first author:Thorvaldsen JL
A feedforward loop links Gaucher and Parkinson's diseases?	/pubmed/21729776	Cookson MR.	Cell. 2011 Jul 8;146(1):9-11.	Cell. 2011	PubMed	citation	PMID:21729776	pubmed	21729776	create date:2011/07/07 | first author:Cookson MR
Thymine DNA glycosylase is essential for active DNA demethylation by linked deamination-base excision repair.	/pubmed/21722948	Cortellino S, Xu J, Sannai M, Moore R, Caretti E, Cigliano A, Le Coz M, Devarajan K, Wessels A, Soprano D, Abramowitz LK, Bartolomei MS, Rambow F, Bassi MR, Bruno T, Fanciulli M, Renner C, Klein-Szanto AJ, Matsumoto Y, Kobi D, Davidson I, Alberti C, et al.	Cell. 2011 Jul 8;146(1):67-79. Epub 2011 Jun 30.	Cell. 2011	PubMed	citation	PMID:21722948	pubmed	21722948	create date:2011/07/05 | first author:Cortellino S
SnapShot: Mitochondrial dynamics.	/pubmed/21703455	Tamura Y, Itoh K, Sesaki H.	Cell. 2011 Jun 24;145(7):1158, 1158.e1. No abstract available.	Cell. 2011	PubMed	citation	PMID:21703455	pubmed	21703455	create date:2011/06/28 | first author:Tamura Y
A role for the primary cilium in Notch signaling and epidermal differentiation during skin development.	/pubmed/21703454	Ezratty EJ, Stokes N, Chai S, Shah AS, Williams SE, Fuchs E.	Cell. 2011 Jun 24;145(7):1129-41.	Cell. 2011	PubMed	citation	PMID:21703454	pubmed	21703454	create date:2011/06/28 | first author:Ezratty EJ
A phosphorylation cycle shapes gradients of the DYRK family kinase Pom1 at the plasma membrane.	/pubmed/21703453	Hachet O, Berthelot-Grosjean M, Kokkoris K, Vincenzetti V, Moosbrugger J, Martin SG.	Cell. 2011 Jun 24;145(7):1116-28.	Cell. 2011	PubMed	citation	PMID:21703453	pubmed	21703453	create date:2011/06/28 | first author:Hachet O
Golgi export of the Kir2.1 channel is driven by a trafficking signal located within its tertiary structure.	/pubmed/21703452	Ma D, Taneja TK, Hagen BM, Kim BY, Ortega B, Lederer WJ, Welling PA.	Cell. 2011 Jun 24;145(7):1102-15.	Cell. 2011	PubMed	citation	PMID:21703452	pubmed	21703452	create date:2011/06/28 | first author:Ma D
The INAD scaffold is a dynamic, redox-regulated modulator of signaling in the Drosophila eye.	/pubmed/21703451	Liu W, Wen W, Wei Z, Yu J, Ye F, Liu CH, Hardie RC, Zhang M.	Cell. 2011 Jun 24;145(7):1088-101.	Cell. 2011	PubMed	citation	PMID:21703451	pubmed	21703451	create date:2011/06/28 | first author:Liu W
Insights into the micromechanical properties of the metaphase spindle.	/pubmed/21703450	Shimamoto Y, Maeda YT, Ishiwata S, Libchaber AJ, Kapoor TM.	Cell. 2011 Jun 24;145(7):1062-74.	Cell. 2011	PubMed	citation	PMID:21703450	pubmed	21703450	create date:2011/06/28 | first author:Shimamoto Y
Inheritance of stress-induced, ATF-2-dependent epigenetic change.	/pubmed/21703449	Seong KH, Li D, Shimizu H, Nakamura R, Ishii S.	Cell. 2011 Jun 24;145(7):1049-61.	Cell. 2011	PubMed	citation	PMID:21703449	pubmed	21703449	create date:2011/06/28 | first author:Seong KH
Exome sequencing of ion channel genes reveals complex profiles confounding personal risk assessment in epilepsy.	/pubmed/21703448	Klassen T, Davis C, Goldman A, Burgess D, Chen T, Wheeler D, McPherson J, Bourquin T, Lewis L, Villasana D, Morgan M, Muzny D, Gibbs R, Noebels J.	Cell. 2011 Jun 24;145(7):1036-48.	Cell. 2011	PubMed	citation	PMID:21703448	pubmed	21703448	create date:2011/06/28 | first author:Klassen T
Residual embryonic cells as precursors of a Barrett's-like metaplasia.	/pubmed/21703447	Wang X, Ouyang H, Yamamoto Y, Kumar PA, Wei TS, Dagher R, Vincent M, Lu X, Bellizzi AM, Ho KY, Crum CP, Xian W, McKeon F.	Cell. 2011 Jun 24;145(7):1023-35.	Cell. 2011	PubMed	citation	PMID:21703447	pubmed	21703447	create date:2011/06/28 | first author:Wang X
Life at the leading edge.	/pubmed/21703446	Ridley AJ.	Cell. 2011 Jun 24;145(7):1012-22. Review.	Cell. 2011	PubMed	citation	PMID:21703446	pubmed	21703446	create date:2011/06/28 | first author:Ridley AJ
The pessimist's and optimist's views of adult neurogenesis.	/pubmed/21703445	Kempermann G.	Cell. 2011 Jun 24;145(7):1009-11.	Cell. 2011	PubMed	citation	PMID:21703445	pubmed	21703445	create date:2011/06/28 | first author:Kempermann G
Stuck in the middle: drugging the ubiquitin system at the e2 step.	/pubmed/21703444	Harper JW, King RW.	Cell. 2011 Jun 24;145(7):1007-9.	Cell. 2011	PubMed	citation	PMID:21703444	pubmed	21703444	create date:2011/06/28 | first author:Harper JW
Stress signaling etches heritable marks on chromatin.	/pubmed/21703443	Siomi H, Siomi MC.	Cell. 2011 Jun 24;145(7):1005-7.	Cell. 2011	PubMed	citation	PMID:21703443	pubmed	21703443	create date:2011/06/28 | first author:Siomi H
p63 and epithelial metaplasia: a gutsy choice.	/pubmed/21703442	Lefort K, Dotto GP.	Cell. 2011 Jun 24;145(7):1003-5.	Cell. 2011	PubMed	citation	PMID:21703442	pubmed	21703442	create date:2011/06/28 | first author:Lefort K
Gaucher disease glucocerebrosidase and α-synuclein form a bidirectional pathogenic loop in synucleinopathies.	/pubmed/21700325	Mazzulli JR, Xu YH, Sun Y, Knight AL, McLean PJ, Caldwell GA, Sidransky E, Grabowski GA, Krainc D.	Cell. 2011 Jul 8;146(1):37-52. Epub 2011 Jun 23.	Cell. 2011	PubMed	citation	PMID:21700325	pubmed	21700325	create date:2011/06/28 | first author:Mazzulli JR
An allosteric inhibitor of the human Cdc34 ubiquitin-conjugating enzyme.	/pubmed/21683433	Ceccarelli DF, Tang X, Pelletier B, Orlicky S, Xie W, Plantevin V, Neculai D, Chou YC, Ogunjimi A, Al-Hakim A, Varelas X, Koszela J, Wasney GA, Vedadi M, Dhe-Paganon S, Cox S, Xu S, Lopez-Girona A, Mercurio F, Wrana J, Durocher D, Meloche S, et al.	Cell. 2011 Jun 24;145(7):1075-87. Epub 2011 Jun 16.	Cell. 2011	PubMed	citation	PMID:21683433	pubmed	21683433	create date:2011/06/21 | first author:Ceccarelli DF
In vivo clonal analysis reveals self-renewing and multipotent adult neural stem cell characteristics.	/pubmed/21664664	Bonaguidi MA, Wheeler MA, Shapiro JS, Stadel RP, Sun GJ, Ming GL, Song H.	Cell. 2011 Jun 24;145(7):1142-55. Epub 2011 Jun 16.	Cell. 2011	PubMed	citation	PMID:21664664	pubmed	21664664	create date:2011/06/15 | first author:Bonaguidi MA
SnapShot: stem cell niches of the Drosophila testis and ovary.	/pubmed/21663800	Issigonis M, Matunis E.	Cell. 2011 Jun 10;145(6):994-994.e2. No abstract available.	Cell. 2011	PubMed	citation	PMID:21663800	pubmed	21663800	create date:2011/06/15 | first author:Issigonis M
Metazoan operons accelerate recovery from growth-arrested states.	/pubmed/21663799	Zaslaver A, Baugh LR, Sternberg PW.	Cell. 2011 Jun 10;145(6):981-92.	Cell. 2011	PubMed	citation	PMID:21663799	pubmed	21663799	create date:2011/06/15 | first author:Zaslaver A
Riboneogenesis in yeast.	/pubmed/21663798	Clasquin MF, Melamud E, Singer A, Gooding JR, Xu X, Dong A, Cui H, Campagna SR, Savchenko A, Yakunin AF, Rabinowitz JD, Caudy AA.	Cell. 2011 Jun 10;145(6):969-80.	Cell. 2011	PubMed	citation	PMID:21663798	pubmed	21663798	create date:2011/06/15 | first author:Clasquin MF
Interlocked feedforward loops control cell-type-specific Rhodopsin expression in the Drosophila eye.	/pubmed/21663797	Johnston RJ Jr, Otake Y, Sood P, Vogt N, Behnia R, Vasiliauskas D, McDonald E, Xie B, Koenig S, Wolf R, Cook T, Gebelein B, Kussell E, Nakagoshi H, Desplan C.	Cell. 2011 Jun 10;145(6):956-68.	Cell. 2011	PubMed	citation	PMID:21663797	pubmed	21663797	create date:2011/06/15 | first author:Johnston RJ Jr
Coordinated activation of Wnt in epithelial and melanocyte stem cells initiates pigmented hair regeneration.	/pubmed/21663796	Rabbani P, Takeo M, Chou W, Myung P, Bosenberg M, Chin L, Taketo MM, Ito M.	Cell. 2011 Jun 10;145(6):941-55.	Cell. 2011	PubMed	citation	PMID:21663796	pubmed	21663796	create date:2011/06/15 | first author:Rabbani P
Paracrine and autocrine signals induce and maintain mesenchymal and stem cell states in the breast.	/pubmed/21663795	Scheel C, Eaton EN, Li SH, Chaffer CL, Reinhardt F, Kah KJ, Bell G, Guo W, Rubin J, Richardson AL, Weinberg RA.	Cell. 2011 Jun 10;145(6):926-40.	Cell. 2011	PubMed	citation	PMID:21663795	pubmed	21663795	create date:2011/06/15 | first author:Scheel C
Translational control via protein-regulated upstream open reading frames.	/pubmed/21663794	Medenbach J, Seiler M, Hentze MW.	Cell. 2011 Jun 10;145(6):902-13.	Cell. 2011	PubMed	citation	PMID:21663794	pubmed	21663794	create date:2011/06/15 | first author:Medenbach J
The RNA helicase Mtr4p modulates polyadenylation in the TRAMP complex.	/pubmed/21663793	Jia H, Wang X, Liu F, Guenther UP, Srinivasan S, Anderson JT, Jankowsky E.	Cell. 2011 Jun 10;145(6):890-901.	Cell. 2011	PubMed	citation	PMID:21663793	pubmed	21663793	create date:2011/06/15 | first author:Jia H
Pluripotency factors in embryonic stem cells regulate differentiation into germ layers.	/pubmed/21663792	Thomson M, Liu SJ, Zou LN, Smith Z, Meissner A, Ramanathan S.	Cell. 2011 Jun 10;145(6):875-89.	Cell. 2011	PubMed	citation	PMID:21663792	pubmed	21663792	create date:2011/06/15 | first author:Thomson M
Strategies for homeostatic stem cell self-renewal in adult tissues.	/pubmed/21663791	Simons BD, Clevers H.	Cell. 2011 Jun 10;145(6):851-62. Review.	Cell. 2011	PubMed	citation	PMID:21663791	pubmed	21663791	create date:2011/06/15 | first author:Simons BD
Chromatin connections to pluripotency and cellular reprogramming.	/pubmed/21663790	Orkin SH, Hochedlinger K.	Cell. 2011 Jun 10;145(6):835-50. Review.	Cell. 2011	PubMed	citation	PMID:21663790	pubmed	21663790	create date:2011/06/15 | first author:Orkin SH
The human brain in a dish: the promise of iPSC-derived neurons.	/pubmed/21663789	Dolmetsch R, Geschwind DH.	Cell. 2011 Jun 10;145(6):831-4. Review.	Cell. 2011	PubMed	citation	PMID:21663789	pubmed	21663789	create date:2011/06/15 | first author:Dolmetsch R
Cell fate plug and play: direct reprogramming and induced pluripotency.	/pubmed/21663788	Chambers SM, Studer L.	Cell. 2011 Jun 10;145(6):827-30. Review.	Cell. 2011	PubMed	citation	PMID:21663788	pubmed	21663788	create date:2011/06/15 | first author:Chambers SM
Democracy derived? New trajectories in pluripotent stem cell research.	/pubmed/21663787	Scott CT, McCormick JB, DeRouen MC, Owen-Smith J.	Cell. 2011 Jun 10;145(6):820-6.	Cell. 2011	PubMed	citation	PMID:21663787	pubmed	21663787	create date:2011/06/15 | first author:Scott CT
Title	URL	Description	Details	ShortDetails	Resource	Type	Identifiers	Db	EntrezUID	Properties
A kinesin in command of primary ciliogenesis.	/pubmed/21663786	Pearson CG.	Cell. 2011 Jun 10;145(6):817-9.	Cell. 2011	PubMed	citation	PMID:21663786	pubmed	21663786	create date:2011/06/15 | first author:Pearson CG
Rolling ES cells down the Waddington landscape with Oct4 and Sox2.	/pubmed/21663785	Iovino N, Cavalli G.	Cell. 2011 Jun 10;145(6):815-7.	Cell. 2011	PubMed	citation	PMID:21663785	pubmed	21663785	create date:2011/06/15 | first author:Iovino N
Treating the periphery to ameliorate neurodegenerative diseases.	/pubmed/21663784	Reinhart PH, Kelly JW.	Cell. 2011 Jun 10;145(6):813-4.	Cell. 2011	PubMed	citation	PMID:21663784	pubmed	21663784	create date:2011/06/15 | first author:Reinhart PH
Kynurenine 3-monooxygenase inhibition in blood ameliorates neurodegeneration.	/pubmed/21640374	Zwilling D, Huang SY, Sathyasaikumar KV, Notarangelo FM, Guidetti P, Wu HQ, Lee J, Truong J, Andrews-Zwilling Y, Hsieh EW, Louie JY, Wu T, Scearce-Levie K, Patrick C, Adame A, Giorgini F, Moussaoui S, Laue G, Rassoulpour A, Flik G, Huang Y, Muchowski JM, et al.	Cell. 2011 Jun 10;145(6):863-74.	Cell. 2011	PubMed	citation	PMID:21640374	pubmed	21640374	create date:2011/06/07 | first author:Zwilling D
Systems biology.	/pubmed/21626754	Kruger RP.	Cell. 2011 Mar 18;144(6):827, 829. No abstract available.	Cell. 2011	PubMed	citation	PMID:21626754	pubmed	21626754	create date:2011/06/01 | first author:Kruger RP
Centriolar kinesin Kif24 interacts with CP110 to remodel microtubules and regulate ciliogenesis.	/pubmed/21620453	Kobayashi T, Tsang WY, Li J, Lane W, Dynlacht BD.	Cell. 2011 Jun 10;145(6):914-25. Epub 2011 May 27.	Cell. 2011	PubMed	citation	PMID:21620453	pubmed	21620453	create date:2011/05/31 | first author:Kobayashi T
SnapShot: the segmentation clock.	/pubmed/21620141	Roellig D, Morelli LG, Ares S, Jülicher F, Oates AC.	Cell. 2011 May 27;145(5):800-800.e1. No abstract available.	Cell. 2011	PubMed	citation	PMID:21620141	pubmed	21620141	create date:2011/05/31 | first author:Roellig D
Analysis of the human endogenous coregulator complexome.	/pubmed/21620140	Malovannaya A, Lanz RB, Jung SY, Bulynko Y, Le NT, Chan DW, Ding C, Shi Y, Yucer N, Krenciute G, Kim BJ, Li C, Chen R, Li W, Wang Y, O'Malley BW, Qin J.	Cell. 2011 May 27;145(5):787-99.	Cell. 2011	PubMed	citation	PMID:21620140	pubmed	21620140	create date:2011/05/31 | first author:Malovannaya A
Primate CpG islands are maintained by heterogeneous evolutionary regimes involving minimal selection.	/pubmed/21620139	Cohen NM, Kenigsberg E, Tanay A.	Cell. 2011 May 27;145(5):773-86.	Cell. 2011	PubMed	citation	PMID:21620139	pubmed	21620139	create date:2011/05/31 | first author:Cohen NM
Pyruvate kinase M2 is a PHD3-stimulated coactivator for hypoxia-inducible factor 1.	/pubmed/21620138	Luo W, Hu H, Chang R, Zhong J, Knabel M, O'Meally R, Cole RN, Pandey A, Semenza GL.	Cell. 2011 May 27;145(5):732-44.	Cell. 2011	PubMed	citation	PMID:21620138	pubmed	21620138	create date:2011/05/31 | first author:Luo W
An intercellular heme-trafficking protein delivers maternal heme to the embryo during development in C. elegans.	/pubmed/21620137	Chen C, Samuel TK, Sinclair J, Dailey HA, Hamza I.	Cell. 2011 May 27;145(5):720-31.	Cell. 2011	PubMed	citation	PMID:21620137	pubmed	21620137	create date:2011/05/31 | first author:Chen C
Maternal epigenetic pathways control parental contributions to Arabidopsis early embryogenesis.	/pubmed/21620136	Autran D, Baroux C, Raissig MT, Lenormand T, Wittig M, Grob S, Steimer A, Barann M, Klostermeier UC, Leblanc O, Vielle-Calzada JP, Rosenstiel P, Grimanelli D, Grossniklaus U.	Cell. 2011 May 27;145(5):707-19.	Cell. 2011	PubMed	citation	PMID:21620136	pubmed	21620136	create date:2011/05/31 | first author:Autran D
DNA replication through G-quadruplex motifs is promoted by the Saccharomyces cerevisiae Pif1 DNA helicase.	/pubmed/21620135	Paeschke K, Capra JA, Zakian VA.	Cell. 2011 May 27;145(5):678-91.	Cell. 2011	PubMed	citation	PMID:21620135	pubmed	21620135	create date:2011/05/31 | first author:Paeschke K
Malaria parasite clag3 genes determine channel-mediated nutrient uptake by infected red blood cells.	/pubmed/21620134	Nguitragool W, Bokhari AA, Pillai AD, Rayavara K, Sharma P, Turpin B, Aravind L, Desai SA.	Cell. 2011 May 27;145(5):665-77.	Cell. 2011	PubMed	citation	PMID:21620134	pubmed	21620134	create date:2011/05/31 | first author:Nguitragool W
Vertebrate segmentation: from cyclic gene networks to scoliosis.	/pubmed/21620133	Pourquié O.	Cell. 2011 May 27;145(5):650-63. Review.	Cell. 2011	PubMed	citation	PMID:21620133	pubmed	21620133	create date:2011/05/31 | first author:Pourquié O
PK-M2 Makes Cells Sweeter on HIF1.	/pubmed/21620132	Tennant DA.	Cell. 2011 May 27;145(5):647-9.	Cell. 2011	PubMed	citation	PMID:21620132	pubmed	21620132	create date:2011/05/31 | first author:Tennant DA
Taking Charge: Feeding Malaria via Anion Channels.	/pubmed/21620131	Ekland EH, Akabas MH, Fidock DA.	Cell. 2011 May 27;145(5):645-7.	Cell. 2011	PubMed	citation	PMID:21620131	pubmed	21620131	create date:2011/05/31 | first author:Ekland EH
Recognition of a mononucleosomal histone modification pattern by BPTF via multivalent interactions.	/pubmed/21596426	Ruthenburg AJ, Li H, Milne TA, Dewell S, McGinty RK, Yuen M, Ueberheide B, Dou Y, Muir TW, Patel DJ, Allis CD.	Cell. 2011 May 27;145(5):692-706. Epub 2011 May 19.	Cell. 2011	PubMed	citation	PMID:21596426	pubmed	21596426	create date:2011/05/21 | first author:Ruthenburg AJ
SnapShot: BMP signaling in development.	/pubmed/21565618	Dutko JA, Mullins MC.	Cell. 2011 May 13;145(4):636, 636.e1-2. No abstract available.	Cell. 2011	PubMed	citation	PMID:21565618	pubmed	21565618	create date:2011/05/14 | first author:Dutko JA
Class IIa histone deacetylases are hormone-activated regulators of FOXO and mammalian glucose homeostasis.	/pubmed/21565617	Mihaylova MM, Vasquez DS, Ravnskjaer K, Denechaud PD, Yu RT, Alvarez JG, Downes M, Evans RM, Montminy M, Shaw RJ.	Cell. 2011 May 13;145(4):607-21.	Cell. 2011	PubMed	citation	PMID:21565617	pubmed	21565617	create date:2011/05/14 | first author:Mihaylova MM
A hormone-dependent module regulating energy balance.	/pubmed/21565616	Wang B, Moya N, Niessen S, Hoover H, Mihaylova MM, Shaw RJ, Yates JR 3rd, Fischer WH, Thomas JB, Montminy M.	Cell. 2011 May 13;145(4):596-606.	Cell. 2011	PubMed	citation	PMID:21565616	pubmed	21565616	create date:2011/05/14 | first author:Wang B
An ADIOL-ERβ-CtBP transrepression pathway negatively regulates microglia-mediated inflammation.	/pubmed/21565615	Saijo K, Collier JG, Li AC, Katzenellenbogen JA, Glass CK.	Cell. 2011 May 13;145(4):584-95.	Cell. 2011	PubMed	citation	PMID:21565615	pubmed	21565615	create date:2011/05/14 | first author:Saijo K
Distinct p53 transcriptional programs dictate acute DNA-damage responses and tumor suppression.	/pubmed/21565614	Brady CA, Jiang D, Mello SS, Johnson TM, Jarvis LA, Kozak MM, Kenzelmann Broz D, Basak S, Park EJ, McLaughlin ME, Karnezis AN, Attardi LD.	Cell. 2011 May 13;145(4):571-83.	Cell. 2011	PubMed	citation	PMID:21565614	pubmed	21565614	create date:2011/05/14 | first author:Brady CA
Establishment and maintenance of alternative chromatin states at a multicopy gene locus.	/pubmed/21565613	Wittner M, Hamperl S, Stöckl U, Seufert W, Tschochner H, Milkereit P, Griesenbeck J.	Cell. 2011 May 13;145(4):543-54.	Cell. 2011	PubMed	citation	PMID:21565613	pubmed	21565613	create date:2011/05/14 | first author:Wittner M
Double-strand break repair-independent role for BRCA2 in blocking stalled replication fork degradation by MRE11.	/pubmed/21565612	Schlacher K, Christ N, Siaud N, Egashira A, Wu H, Jasin M.	Cell. 2011 May 13;145(4):529-42. Erratum in: Cell. 2011 Jun 10;145(6):993.	Cell. 2011	PubMed	citation	PMID:21565612	pubmed	21565612	create date:2011/05/14 | first author:Schlacher K
Mapping the NPHP-JBTS-MKS protein network reveals ciliopathy disease genes and pathways.	/pubmed/21565611	Sang L, Miller JJ, Corbit KC, Giles RH, Brauer MJ, Otto EA, Baye LM, Wen X, Scales SJ, Kwong M, Huntzicker EG, Sfakianos MK, Sandoval W, Bazan JF, Kulkarni P, Garcia-Gonzalo FR, Seol AD, O'Toole JF, Held S, Reutter HM, Lane WS, Rafiq MA, et al.	Cell. 2011 May 13;145(4):513-28.	Cell. 2011	PubMed	citation	PMID:21565611	pubmed	21565611	create date:2011/05/14 | first author:Sang L
Paused RNA polymerase II as a developmental checkpoint.	/pubmed/21565610	Levine M.	Cell. 2011 May 13;145(4):502-11. Review.	Cell. 2011	PubMed	citation	PMID:21565610	pubmed	21565610	create date:2011/05/14 | first author:Levine M
A hormone sends instant messages to the genome.	/pubmed/21565609	Prokesch A, Lazar MA.	Cell. 2011 May 13;145(4):499-501.	Cell. 2011	PubMed	citation	PMID:21565609	pubmed	21565609	create date:2011/05/14 | first author:Prokesch A
Metabolic homeostasis: HDACs take center stage.	/pubmed/21565608	Karpac J, Jasper H.	Cell. 2011 May 13;145(4):497-9.	Cell. 2011	PubMed	citation	PMID:21565608	pubmed	21565608	create date:2011/05/14 | first author:Karpac J
Estrogen receptor transrepresses brain inflammation.	/pubmed/21565607	Gosselin D, Rivest S.	Cell. 2011 May 13;145(4):495-7.	Cell. 2011	PubMed	citation	PMID:21565607	pubmed	21565607	create date:2011/05/14 | first author:Gosselin D
Enhanced polyubiquitination of Shank3 and NMDA receptor in a mouse model of autism.	/pubmed/21565394	Bangash MA, Park JM, Melnikova T, Wang D, Jeon SK, Lee D, Syeda S, Kim J, Kouser M, Schwartz J, Cui Y, Zhao X, Speed HE, Kee SE, Tu JC, Hu JH, Petralia RS, Linden DJ, Powell CM, Savonenko A, Xiao B, Worley PF.	Cell. 2011 May 27;145(5):758-72. Epub 2011 May 12.	Cell. 2011	PubMed	citation	PMID:21565394	pubmed	21565394	create date:2011/05/14 | first author:Bangash MA
NLRP6 inflammasome regulates colonic microbial ecology and risk for colitis.	/pubmed/21565393	Elinav E, Strowig T, Kau AL, Henao-Mejia J, Thaiss CA, Booth CJ, Peaper DR, Bertin J, Eisenbarth SC, Gordon JI, Flavell RA.	Cell. 2011 May 27;145(5):745-57. Epub 2011 May 12.	Cell. 2011	PubMed	citation	PMID:21565393	pubmed	21565393	create date:2011/05/14 | first author:Elinav E
A rapid, extensive, and transient transcriptional response to estrogen signaling in breast cancer cells.	/pubmed/21549415	Hah N, Danko CG, Core L, Waterfall JJ, Siepel A, Lis JT, Kraus WL.	Cell. 2011 May 13;145(4):622-34. Epub 2011 May 5. Erratum in: Cell. 2011 Jun 24;145(7):1156.	Cell. 2011	PubMed	citation	PMID:21549415	pubmed	21549415	create date:2011/05/10 | first author:Hah N
An epigenetic signature for monoallelic olfactory receptor expression.	/pubmed/21529909	Magklara A, Yen A, Colquitt BM, Clowney EJ, Allen W, Markenscoff-Papadimitriou E, Evans ZA, Kheradpour P, Mountoufaris G, Carey C, Barnea G, Kellis M, Lomvardas S.	Cell. 2011 May 13;145(4):555-70. Epub 2011 Apr 28.	Cell. 2011	PubMed	citation	PMID:21529909	pubmed	21529909	create date:2011/05/03 | first author:Magklara A
SnapShot: The hippo signaling pathway.	/pubmed/21529719	Badouel C, McNeill H.	Cell. 2011 Apr 29;145(3):484-484.e1. No abstract available.	Cell. 2011	PubMed	citation	PMID:21529719	pubmed	21529719	create date:2011/05/03 | first author:Badouel C
A high-resolution C. elegans essential gene network based on phenotypic profiling of a complex tissue.	/pubmed/21529718	Green RA, Kao HL, Audhya A, Arur S, Mayers JR, Fridolfsson HN, Schulman M, Schloissnig S, Niessen S, Laband K, Wang S, Starr DA, Hyman AA, Schedl T, Desai A, Piano F, Gunsalus KC, Oegema K.	Cell. 2011 Apr 29;145(3):470-82.	Cell. 2011	PubMed	citation	PMID:21529718	pubmed	21529718	create date:2011/05/03 | first author:Green RA
ClpX(P) generates mechanical force to unfold and translocate its protein substrates.	/pubmed/21529717	Maillard RA, Chistol G, Sen M, Righini M, Tan J, Kaiser CM, Hodges C, Martin A, Bustamante C.	Cell. 2011 Apr 29;145(3):459-69.	Cell. 2011	PubMed	citation	PMID:21529717	pubmed	21529717	create date:2011/05/03 | first author:Maillard RA
Live-cell chromosome dynamics and outcome of X chromosome pairing events during ES cell differentiation.	/pubmed/21529716	Masui O, Bonnet I, Le Baccon P, Brito I, Pollex T, Murphy N, Hupé P, Barillot E, Belmont AS, Heard E.	Cell. 2011 Apr 29;145(3):447-58.	Cell. 2011	PubMed	citation	PMID:21529716	pubmed	21529716	create date:2011/05/03 | first author:Masui O
Nucleotide deficiency promotes genomic instability in early stages of cancer development.	/pubmed/21529715	Bester AC, Roniger M, Oren YS, Im MM, Sarni D, Chaoat M, Bensimon A, Zamir G, Shewach DS, Kerem B.	Cell. 2011 Apr 29;145(3):435-46.	Cell. 2011	PubMed	citation	PMID:21529715	pubmed	21529715	create date:2011/05/03 | first author:Bester AC
Induced ectopic kinetochore assembly bypasses the requirement for CENP-A nucleosomes.	/pubmed/21529714	Gascoigne KE, Takeuchi K, Suzuki A, Hori T, Fukagawa T, Cheeseman IM.	Cell. 2011 Apr 29;145(3):410-22.	Cell. 2011	PubMed	citation	PMID:21529714	pubmed	21529714	create date:2011/05/03 | first author:Gascoigne KE
Sickle hemoglobin confers tolerance to Plasmodium infection.	/pubmed/21529713	Ferreira A, Marguti I, Bechmann I, Jeney V, Chora A, Palha NR, Rebelo S, Henri A, Beuzard Y, Soares MP.	Cell. 2011 Apr 29;145(3):398-409.	Cell. 2011	PubMed	citation	PMID:21529713	pubmed	21529713	create date:2011/05/03 | first author:Ferreira A
Ribosome-mediated specificity in Hox mRNA translation and vertebrate tissue patterning.	/pubmed/21529712	Kondrashov N, Pusic A, Stumpf CR, Shimizu K, Hsieh AC, Xue S, Ishijima J, Shiroishi T, Barna M.	Cell. 2011 Apr 29;145(3):383-97.	Cell. 2011	PubMed	citation	PMID:21529712	pubmed	21529712	create date:2011/05/03 | first author:Kondrashov N
A conserved F box regulatory complex controls proteasome activity in Drosophila.	/pubmed/21529711	Bader M, Benjamin S, Wapinski OL, Smith DM, Goldberg AL, Steller H.	Cell. 2011 Apr 29;145(3):371-82.	Cell. 2011	PubMed	citation	PMID:21529711	pubmed	21529711	create date:2011/05/03 | first author:Bader M
Macrophages in the pathogenesis of atherosclerosis.	/pubmed/21529710	Moore KJ, Tabas I.	Cell. 2011 Apr 29;145(3):341-55. Review.	Cell. 2011	PubMed	citation	PMID:21529710	pubmed	21529710	create date:2011/05/03 | first author:Moore KJ
Protease power strokes force proteins to unfold.	/pubmed/21529709	Alegre-Cebollada J, Kosuri P, Fernández JM.	Cell. 2011 Apr 29;145(3):339-40.	Cell. 2011	PubMed	citation	PMID:21529709	pubmed	21529709	create date:2011/05/03 | first author:Alegre-Cebollada J
Does metabolite deficiency mark oncogenic cell cycles?	/pubmed/21529708	Venkitaraman AR.	Cell. 2011 Apr 29;145(3):337-8.	Cell. 2011	PubMed	citation	PMID:21529708	pubmed	21529708	create date:2011/05/03 | first author:Venkitaraman AR
An antioxidant link between sickle cell disease and severe malaria.	/pubmed/21529707	Haque A, Engwerda CR.	Cell. 2011 Apr 29;145(3):335-6.	Cell. 2011	PubMed	citation	PMID:21529707	pubmed	21529707	create date:2011/05/03 | first author:Haque A
Translational control by the eukaryotic ribosome.	/pubmed/21529706	Topisirovic I, Sonenberg N.	Cell. 2011 Apr 29;145(3):333-4.	Cell. 2011	PubMed	citation	PMID:21529706	pubmed	21529706	create date:2011/05/03 | first author:Topisirovic I
NEMO/NLK phosphorylates PERIOD to initiate a time-delay phosphorylation circuit that sets circadian clock speed.	/pubmed/21514639	Chiu JC, Ko HW, Edery I.	Cell. 2011 Apr 29;145(3):357-70. Erratum in: Cell. 2011 May13;145(4):635.	Cell. 2011	PubMed	citation	PMID:21514639	pubmed	21514639	create date:2011/04/26 | first author:Chiu JC
Hydroxylation of 5-methylcytosine by TET1 promotes active DNA demethylation in the adult brain.	/pubmed/21496894	Guo JU, Su Y, Zhong C, Ming GL, Song H.	Cell. 2011 Apr 29;145(3):423-34. Epub 2011 Apr 14.	Cell. 2011	PubMed	citation	PMID:21496894	pubmed	21496894	create date:2011/04/19 | first author:Guo JU
Title	URL	Description	Details	ShortDetails	Resource	Type	Identifiers	Db	EntrezUID	Properties
SnapShot: Nonsense-mediated mRNA decay.	/pubmed/21496649	Durand S, Lykke-Andersen J.	Cell. 2011 Apr 15;145(2):324-324.e2. No abstract available.	Cell. 2011	PubMed	citation	PMID:21496649	pubmed	21496649	create date:2011/04/19 | first author:Durand S
Thermal robustness of signaling in bacterial chemotaxis.	/pubmed/21496648	Oleksiuk O, Jakovljevic V, Vladimirov N, Carvalho R, Paster E, Ryu WS, Meir Y, Wingreen NS, Kollmann M, Sourjik V.	Cell. 2011 Apr 15;145(2):312-21.	Cell. 2011	PubMed	citation	PMID:21496648	pubmed	21496648	create date:2011/04/19 | first author:Oleksiuk O
Activity-dependent IGF-1 exocytosis is controlled by the Ca(2+)-sensor synaptotagmin-10.	/pubmed/21496647	Cao P, Maximov A, Südhof TC.	Cell. 2011 Apr 15;145(2):300-11.	Cell. 2011	PubMed	citation	PMID:21496647	pubmed	21496647	create date:2011/04/19 | first author:Cao P
The AAA+ ATPase Thorase regulates AMPA receptor-dependent synaptic plasticity and behavior.	/pubmed/21496646	Zhang J, Wang Y, Chi Z, Keuss MJ, Pai YM, Kang HC, Shin JH, Bugayenko A, Wang H, Xiong Y, Pletnikov MV, Mattson MP, Dawson TM, Dawson VL.	Cell. 2011 Apr 15;145(2):284-99.	Cell. 2011	PubMed	citation	PMID:21496646	pubmed	21496646	create date:2011/04/19 | first author:Zhang J
Single-molecule protein unfolding and translocation by an ATP-fueled proteolytic machine.	/pubmed/21496645	Aubin-Tam ME, Olivares AO, Sauer RT, Baker TA, Lang MJ.	Cell. 2011 Apr 15;145(2):257-67.	Cell. 2011	PubMed	citation	PMID:21496645	pubmed	21496645	create date:2011/04/19 | first author:Aubin-Tam ME
Arabidopsis Argonaute10 specifically sequesters miR166/165 to regulate shoot apical meristem development.	/pubmed/21496644	Zhu H, Hu F, Wang R, Zhou X, Sze SH, Liou LW, Barefoot A, Dickman M, Zhang X.	Cell. 2011 Apr 15;145(2):242-56.	Cell. 2011	PubMed	citation	PMID:21496644	pubmed	21496644	create date:2011/04/19 | first author:Zhu H
Widespread negative response elements mediate direct repression by agonist-liganded glucocorticoid receptor.	/pubmed/21496643	Surjit M, Ganti KP, Mukherji A, Ye T, Hua G, Metzger D, Li M, Chambon P.	Cell. 2011 Apr 15;145(2):224-41.	Cell. 2011	PubMed	citation	PMID:21496643	pubmed	21496643	create date:2011/04/19 | first author:Surjit M
Structures of human exonuclease 1 DNA complexes suggest a unified mechanism for nuclease family.	/pubmed/21496642	Orans J, McSweeney EA, Iyer RR, Hast MA, Hellinga HW, Modrich P, Beese LS.	Cell. 2011 Apr 15;145(2):212-23.	Cell. 2011	PubMed	citation	PMID:21496642	pubmed	21496642	create date:2011/04/19 | first author:Orans J
Human flap endonuclease structures, DNA double-base flipping, and a unified understanding of the FEN1 superfamily.	/pubmed/21496641	Tsutakawa SE, Classen S, Chapados BR, Arvai AS, Finger LD, Guenther G, Tomlinson CG, Thompson P, Sarker AH, Shen B, Cooper PK, Grasby JA, Tainer JA.	Cell. 2011 Apr 15;145(2):198-211.	Cell. 2011	PubMed	citation	PMID:21496641	pubmed	21496641	create date:2011/04/19 | first author:Tsutakawa SE
No-nonsense functions for long noncoding RNAs.	/pubmed/21496640	Nagano T, Fraser P.	Cell. 2011 Apr 15;145(2):178-81. Review.	Cell. 2011	PubMed	citation	PMID:21496640	pubmed	21496640	create date:2011/04/19 | first author:Nagano T
An exciting calcium sensor for smell.	/pubmed/21496639	Kononenko NL, Haucke V.	Cell. 2011 Apr 15;145(2):175-7.	Cell. 2011	PubMed	citation	PMID:21496639	pubmed	21496639	create date:2011/04/19 | first author:Kononenko NL
Argonaute10 as a miRNA locker.	/pubmed/21496638	Manavella PA, Weigel D, Wu L.	Cell. 2011 Apr 15;145(2):173-4.	Cell. 2011	PubMed	citation	PMID:21496638	pubmed	21496638	create date:2011/04/19 | first author:Manavella PA
FEN nucleases: bind, bend, fray, cut.	/pubmed/21496637	Williams RS, Kunkel TA.	Cell. 2011 Apr 15;145(2):171-2.	Cell. 2011	PubMed	citation	PMID:21496637	pubmed	21496637	create date:2011/04/19 | first author:Williams RS
Wdr5 mediates self-renewal and reprogramming via the embryonic stem cell core transcriptional network.	/pubmed/21477851	Ang YS, Tsai SY, Lee DF, Monk J, Su J, Ratnakumar K, Ding J, Ge Y, Darr H, Chang B, Wang J, Rendl M, Bernstein E, Schaniel C, Lemischka IR.	Cell. 2011 Apr 15;145(2):183-97. Epub 2011 Apr 7.	Cell. 2011	PubMed	citation	PMID:21477851	pubmed	21477851	create date:2011/04/12 | first author:Ang YS
SnapShot: The epithelial-mesenchymal transition.	/pubmed/21458675	Sleeman JP, Thiery JP.	Cell. 2011 Apr 1;145(1):162.e1. No abstract available.	Cell. 2011	PubMed	citation	PMID:21458675	pubmed	21458675	create date:2011/04/05 | first author:Sleeman JP
Retraction notice to: DNA-PKcs-PIDDosome: a nuclear caspase-2-activating complex with role in G2/M checkpoint maintenance.	/pubmed/21458674	[No authors listed]	Cell. 2011 Apr 1;145(1):161. No abstract available.	Cell. 2011	PubMed	citation	PMID:21458674	pubmed	21458674	create date:2011/04/05
A rapid and scalable system for studying gene function in mice using conditional RNA interference.	/pubmed/21458673	Premsrirut PK, Dow LE, Kim SY, Camiolo M, Malone CD, Miething C, Scuoppo C, Zuber J, Dickins RA, Kogan SC, Shroyer KR, Sordella R, Hannon GJ, Lowe SW.	Cell. 2011 Apr 1;145(1):145-58.	Cell. 2011	PubMed	citation	PMID:21458673	pubmed	21458673	create date:2011/04/05 | first author:Premsrirut PK
Presynaptic facilitation by neuropeptide signaling mediates odor-driven food search.	/pubmed/21458672	Root CM, Ko KI, Jafari A, Wang JW.	Cell. 2011 Apr 1;145(1):133-44.	Cell. 2011	PubMed	citation	PMID:21458672	pubmed	21458672	create date:2011/04/05 | first author:Root CM
Loss of skywalker reveals synaptic endosomes as sorting stations for synaptic vesicle proteins.	/pubmed/21458671	Uytterhoeven V, Kuenen S, Kasprowicz J, Miskiewicz K, Verstreken P.	Cell. 2011 Apr 1;145(1):117-32.	Cell. 2011	PubMed	citation	PMID:21458671	pubmed	21458671	create date:2011/04/05 | first author:Uytterhoeven V
Bcl-x(L) retrotranslocates Bax from the mitochondria into the cytosol.	/pubmed/21458670	Edlich F, Banerjee S, Suzuki M, Cleland MM, Arnoult D, Wang C, Neutzner A, Tjandra N, Youle RJ.	Cell. 2011 Apr 1;145(1):104-16.	Cell. 2011	PubMed	citation	PMID:21458670	pubmed	21458670	create date:2011/04/05 | first author:Edlich F
NEMO and RIP1 control cell fate in response to extensive DNA damage via TNF-α feedforward signaling.	/pubmed/21458669	Biton S, Ashkenazi A.	Cell. 2011 Apr 1;145(1):92-103.	Cell. 2011	PubMed	citation	PMID:21458669	pubmed	21458669	create date:2011/04/05 | first author:Biton S
Covalent linkage of distinct substrate degrons controls assembly and disassembly of DegP proteolytic cages.	/pubmed/21458668	Kim S, Grant RA, Sauer RT.	Cell. 2011 Apr 1;145(1):67-78.	Cell. 2011	PubMed	citation	PMID:21458668	pubmed	21458668	create date:2011/04/05 | first author:Kim S
The Mre11:Rad50 structure shows an ATP-dependent molecular clamp in DNA double-strand break repair.	/pubmed/21458667	Lammens K, Bemeleit DJ, Möckel C, Clausing E, Schele A, Hartung S, Schiller CB, Lucas M, Angermüller C, Söding J, Strässer K, Hopfner KP.	Cell. 2011 Apr 1;145(1):54-66.	Cell. 2011	PubMed	citation	PMID:21458667	pubmed	21458667	create date:2011/04/05 | first author:Lammens K
Genetic interactions in cancer progression and treatment.	/pubmed/21458666	Ashworth A, Lord CJ, Reis-Filho JS.	Cell. 2011 Apr 1;145(1):30-8.	Cell. 2011	PubMed	citation	PMID:21458666	pubmed	21458666	create date:2011/04/05 | first author:Ashworth A
Mapping cancer origins.	/pubmed/21458665	Gilbertson RJ.	Cell. 2011 Apr 1;145(1):25-9. Review.	Cell. 2011	PubMed	citation	PMID:21458665	pubmed	21458665	create date:2011/04/05 | first author:Gilbertson RJ
The evolving war on cancer.	/pubmed/21458664	Haber DA, Gray NS, Baselga J.	Cell. 2011 Apr 1;145(1):19-24.	Cell. 2011	PubMed	citation	PMID:21458664	pubmed	21458664	create date:2011/04/05 | first author:Haber DA
Hungry flies tune to vinegar.	/pubmed/21458663	Huetteroth W, Waddell S.	Cell. 2011 Apr 1;145(1):17-8.	Cell. 2011	PubMed	citation	PMID:21458663	pubmed	21458663	create date:2011/04/05 | first author:Huetteroth W
Traveling Bax and forth from mitochondria to control apoptosis.	/pubmed/21458662	Soriano ME, Scorrano L.	Cell. 2011 Apr 1;145(1):15-7.	Cell. 2011	PubMed	citation	PMID:21458662	pubmed	21458662	create date:2011/04/05 | first author:Soriano ME
Directly observing therapy: a new view of drug tolerance in tuberculosis.	/pubmed/21458661	Philips JA, Ernst JD.	Cell. 2011 Apr 1;145(1):13-4.	Cell. 2011	PubMed	citation	PMID:21458661	pubmed	21458661	create date:2011/04/05 | first author:Philips JA
A Genome-wide multidimensional RNAi screen reveals pathways controlling MHC class II antigen presentation.	/pubmed/21458045	Paul P, van den Hoorn T, Jongsma ML, Bakker MJ, Hengeveld R, Janssen L, Cresswell P, Egan DA, van Ham M, Ten Brinke A, Ovaa H, Beijersbergen RL, Kuijl C, Neefjes J.	Cell. 2011 Apr 15;145(2):268-83. Epub 2011 Mar 31.	Cell. 2011	PubMed	citation	PMID:21458045	pubmed	21458045	create date:2011/04/05 | first author:Paul P
Rhomboid family pseudoproteases use the ER quality control machinery to regulate intercellular signaling.	/pubmed/21439629	Zettl M, Adrain C, Strisovsky K, Lastun V, Freeman M.	Cell. 2011 Apr 1;145(1):79-91.	Cell. 2011	PubMed	citation	PMID:21439629	pubmed	21439629	create date:2011/03/29 | first author:Zettl M
SnapShot: Protein-protein interaction networks.	/pubmed/21414489	Seebacher J, Gavin AC.	Cell. 2011 Mar 18;144(6):1000, 1000.e1. No abstract available.	Cell. 2011	PubMed	citation	PMID:21414489	pubmed	21414489	create date:2011/03/19 | first author:Seebacher J
Interactome networks and human disease.	/pubmed/21414488	Vidal M, Cusick ME, Barabási AL.	Cell. 2011 Mar 18;144(6):986-98. Review.	Cell. 2011	PubMed	citation	PMID:21414488	pubmed	21414488	create date:2011/03/19 | first author:Vidal M
Evolution of gene regulatory networks controlling body plan development.	/pubmed/21414487	Peter IS, Davidson EH.	Cell. 2011 Mar 18;144(6):970-85. Review.	Cell. 2011	PubMed	citation	PMID:21414487	pubmed	21414487	create date:2011/03/19 | first author:Peter IS
Pattern, growth, and control.	/pubmed/21414486	Lander AD.	Cell. 2011 Mar 18;144(6):955-69. Review.	Cell. 2011	PubMed	citation	PMID:21414486	pubmed	21414486	create date:2011/03/19 | first author:Lander AD
Control of the embryonic stem cell state.	/pubmed/21414485	Young RA.	Cell. 2011 Mar 18;144(6):940-54. Review.	Cell. 2011	PubMed	citation	PMID:21414485	pubmed	21414485	create date:2011/03/19 | first author:Young RA
Measuring and modeling apoptosis in single cells.	/pubmed/21414484	Spencer SL, Sorger PK.	Cell. 2011 Mar 18;144(6):926-39. Review.	Cell. 2011	PubMed	citation	PMID:21414484	pubmed	21414484	create date:2011/03/19 | first author:Spencer SL
Cellular decision making and biological noise: from microbes to mammals.	/pubmed/21414483	Balázsi G, van Oudenaarden A, Collins JJ.	Cell. 2011 Mar 18;144(6):910-25. Review.	Cell. 2011	PubMed	citation	PMID:21414483	pubmed	21414483	create date:2011/03/19 | first author:Balázsi G
Signaling from the living plasma membrane.	/pubmed/21414482	Grecco HE, Schmick M, Bastiaens PI.	Cell. 2011 Mar 18;144(6):897-909. Review.	Cell. 2011	PubMed	citation	PMID:21414482	pubmed	21414482	create date:2011/03/19 | first author:Grecco HE
Impulse control: temporal dynamics in gene transcription.	/pubmed/21414481	Yosef N, Regev A.	Cell. 2011 Mar 18;144(6):886-96. Review.	Cell. 2011	PubMed	citation	PMID:21414481	pubmed	21414481	create date:2011/03/19 | first author:Yosef N
Modeling the cell cycle: why do certain circuits oscillate?	/pubmed/21414480	Ferrell JE Jr, Tsai TY, Yang Q.	Cell. 2011 Mar 18;144(6):874-85.	Cell. 2011	PubMed	citation	PMID:21414480	pubmed	21414480	create date:2011/03/19 | first author:Ferrell JE Jr
Principles and strategies for developing network models in cancer.	/pubmed/21414479	Pe'er D, Hacohen N.	Cell. 2011 Mar 18;144(6):864-73.	Cell. 2011	PubMed	citation	PMID:21414479	pubmed	21414479	create date:2011/03/19 | first author:Pe'er D
Boosting signal-to-noise in complex biology: prior knowledge is power.	/pubmed/21414478	Ideker T, Dutkowski J, Hood L.	Cell. 2011 Mar 18;144(6):860-3. Review.	Cell. 2011	PubMed	citation	PMID:21414478	pubmed	21414478	create date:2011/03/19 | first author:Ideker T
Informing biological design by integration of systems and synthetic biology.	/pubmed/21414477	Smolke CD, Silver PA.	Cell. 2011 Mar 18;144(6):855-9.	Cell. 2011	PubMed	citation	PMID:21414477	pubmed	21414477	create date:2011/03/19 | first author:Smolke CD
The cell in an era of systems biology.	/pubmed/21414476	Nurse P, Hayles J.	Cell. 2011 Mar 18;144(6):850-4.	Cell. 2011	PubMed	citation	PMID:21414476	pubmed	21414476	create date:2011/03/19 | first author:Nurse P
Network news: innovations in 21st century systems biology.	/pubmed/21414475	Arkin AP, Schaffer DV.	Cell. 2011 Mar 18;144(6):844-9.	Cell. 2011	PubMed	citation	PMID:21414475	pubmed	21414475	create date:2011/03/19 | first author:Arkin AP
Systems biology: evolving into the mainstream.	/pubmed/21414474	Macilwain C.	Cell. 2011 Mar 18;144(6):839-41.	Cell. 2011	PubMed	citation	PMID:21414474	pubmed	21414474	create date:2011/03/19 | first author:Macilwain C
Drug tolerance in replicating mycobacteria mediated by a macrophage-induced efflux mechanism.	/pubmed/21376383	Adams KN, Takaki K, Connolly LE, Wiedenhoft H, Winglee K, Humbert O, Edelstein PH, Cosma CL, Ramakrishnan L.	Cell. 2011 Apr 1;145(1):39-53. Epub 2011 Mar 3. Erratum in: Cell. 2011 Apr 1;145(1):159.	Cell. 2011	PubMed	citation	PMID:21376383	pubmed	21376383	create date:2011/03/08 | first author:Adams KN
SnapShot: Neuromuscular Junction.	/pubmed/21376240	Burden SJ.	Cell. 2011 Mar 4;144(5):826-826.e1. No abstract available.	Cell. 2011	PubMed	citation	PMID:21376240	pubmed	21376240	create date:2011/03/08 | first author:Burden SJ
Astrocyte-neuron lactate transport is required for long-term memory formation.	/pubmed/21376239	Suzuki A, Stern SA, Bozdagi O, Huntley GW, Walker RH, Magistretti PJ, Alberini CM.	Cell. 2011 Mar 4;144(5):810-23.	Cell. 2011	PubMed	citation	PMID:21376239	pubmed	21376239	create date:2011/03/08 | first author:Suzuki A
Title	URL	Description	Details	ShortDetails	Resource	Type	Identifiers	Db	EntrezUID	Properties
Yap1 acts downstream of α-catenin to control epidermal proliferation.	/pubmed/21376238	Schlegelmilch K, Mohseni M, Kirak O, Pruszak J, Rodriguez JR, Zhou D, Kreger BT, Vasioukhin V, Avruch J, Brummelkamp TR, Camargo FD.	Cell. 2011 Mar 4;144(5):782-95.	Cell. 2011	PubMed	citation	PMID:21376238	pubmed	21376238	create date:2011/03/08 | first author:Schlegelmilch K
The mechanism of linkage-specific ubiquitin chain elongation by a single-subunit E2.	/pubmed/21376237	Wickliffe KE, Lorenz S, Wemmer DE, Kuriyan J, Rape M.	Cell. 2011 Mar 4;144(5):769-81.	Cell. 2011	PubMed	citation	PMID:21376237	pubmed	21376237	create date:2011/03/08 | first author:Wickliffe KE
Activation of mTORC2 by association with the ribosome.	/pubmed/21376236	Zinzalla V, Stracka D, Oppliger W, Hall MN.	Cell. 2011 Mar 4;144(5):757-68.	Cell. 2011	PubMed	citation	PMID:21376236	pubmed	21376236	create date:2011/03/08 | first author:Zinzalla V
Mpk1 MAPK association with the Paf1 complex blocks Sen1-mediated premature transcription termination.	/pubmed/21376235	Kim KY, Levin DE.	Cell. 2011 Mar 4;144(5):745-56.	Cell. 2011	PubMed	citation	PMID:21376235	pubmed	21376235	create date:2011/03/08 | first author:Kim KY
A hierarchical combination of factors shapes the genome-wide topography of yeast meiotic recombination initiation.	/pubmed/21376234	Pan J, Sasaki M, Kniewel R, Murakami H, Blitzblau HG, Tischfield SE, Zhu X, Neale MJ, Jasin M, Socci ND, Hochwagen A, Keeney S.	Cell. 2011 Mar 4;144(5):719-31.	Cell. 2011	PubMed	citation	PMID:21376234	pubmed	21376234	create date:2011/03/08 | first author:Pan J
Activation of multiple proto-oncogenic tyrosine kinases in breast cancer via loss of the PTPN12 phosphatase.	/pubmed/21376233	Sun T, Aceto N, Meerbrey KL, Kessler JD, Zhou C, Migliaccio I, Nguyen DX, Pavlova NN, Botero M, Huang J, Bernardi RJ, Schmitt E, Hu G, Li MZ, Dephoure N, Gygi SP, Rao M, Creighton CJ, Hilsenbeck SG, Shaw CA, Muzny D, Gibbs RA, et al.	Cell. 2011 Mar 4;144(5):703-18.	Cell. 2011	PubMed	citation	PMID:21376233	pubmed	21376233	create date:2011/03/08 | first author:Sun T
PARIS (ZNF746) repression of PGC-1α contributes to neurodegeneration in Parkinson's disease.	/pubmed/21376232	Shin JH, Ko HS, Kang H, Lee Y, Lee YI, Pletinkova O, Troconso JC, Dawson VL, Dawson TM.	Cell. 2011 Mar 4;144(5):689-702.	Cell. 2011	PubMed	citation	PMID:21376232	pubmed	21376232	create date:2011/03/08 | first author:Shin JH
TLR signaling is required for Salmonella typhimurium virulence.	/pubmed/21376231	Arpaia N, Godec J, Lau L, Sivick KE, McLaughlin LM, Jones MB, Dracheva T, Peterson SN, Monack DM, Barton GM.	Cell. 2011 Mar 4;144(5):675-88.	Cell. 2011	PubMed	citation	PMID:21376231	pubmed	21376231	create date:2011/03/08 | first author:Arpaia N
Hallmarks of cancer: the next generation.	/pubmed/21376230	Hanahan D, Weinberg RA.	Cell. 2011 Mar 4;144(5):646-74. Review.	Cell. 2011	PubMed	citation	PMID:21376230	pubmed	21376230	create date:2011/03/08 | first author:Hanahan D
Astrocytes: powering memory.	/pubmed/21376229	Bezzi P, Volterra A.	Cell. 2011 Mar 4;144(5):644-5.	Cell. 2011	PubMed	citation	PMID:21376229	pubmed	21376229	create date:2011/03/08 | first author:Bezzi P
The skeleton: the new controller of male fertility?	/pubmed/21376228	Smith LB, Saunders PT.	Cell. 2011 Mar 4;144(5):642-3.	Cell. 2011	PubMed	citation	PMID:21376228	pubmed	21376228	create date:2011/03/08 | first author:Smith LB
The ribosome and TORC2: collaborators for cell growth.	/pubmed/21376227	Xie X, Guan KL.	Cell. 2011 Mar 4;144(5):640-2.	Cell. 2011	PubMed	citation	PMID:21376227	pubmed	21376227	create date:2011/03/08 | first author:Xie X
Uncovering a tumor suppressor for triple-negative breast cancers.	/pubmed/21376226	Albeck JG, Brugge JS.	Cell. 2011 Mar 4;144(5):638-40. Erratum in: Cell. 2011 Apr 29;145(3):483.	Cell. 2011	PubMed	citation	PMID:21376226	pubmed	21376226	create date:2011/03/08 | first author:Albeck JG
Exome sequencing deciphers rare diseases.	/pubmed/21376225	Maxmen A.	Cell. 2011 Mar 4;144(5):635-7.	Cell. 2011	PubMed	citation	PMID:21376225	pubmed	21376225	create date:2011/03/08 | first author:Maxmen A
Double-strand breaks in heterochromatin move outside of a dynamic HP1a domain to complete recombinational repair.	/pubmed/21353298	Chiolo I, Minoda A, Colmenares SU, Polyzos A, Costes SV, Karpen GH.	Cell. 2011 Mar 4;144(5):732-44. Epub 2011 Feb 25.	Cell. 2011	PubMed	citation	PMID:21353298	pubmed	21353298	create date:2011/03/01 | first author:Chiolo I
SnapShot: Chromatin remodeling: CHD.	/pubmed/21335242	Sims JK, Wade PA.	Cell. 2011 Feb 18;144(4):626-626.e1. No abstract available.	Cell. 2011	PubMed	citation	PMID:21335242	pubmed	21335242	create date:2011/02/22 | first author:Sims JK
The coding of temperature in the Drosophila brain.	/pubmed/21335241	Gallio M, Ofstad TA, Macpherson LJ, Wang JW, Zuker CS.	Cell. 2011 Feb 18;144(4):614-24.	Cell. 2011	PubMed	citation	PMID:21335241	pubmed	21335241	create date:2011/02/22 | first author:Gallio M
Intercellular nanotubes mediate bacterial communication.	/pubmed/21335240	Dubey GP, Ben-Yehuda S.	Cell. 2011 Feb 18;144(4):590-600.	Cell. 2011	PubMed	citation	PMID:21335240	pubmed	21335240	create date:2011/02/22 | first author:Dubey GP
The basement membrane of hair follicle stem cells is a muscle cell niche.	/pubmed/21335239	Fujiwara H, Ferreira M, Donati G, Marciano DK, Linton JM, Sato Y, Hartner A, Sekiguchi K, Reichardt LF, Watt FM.	Cell. 2011 Feb 18;144(4):577-89.	Cell. 2011	PubMed	citation	PMID:21335239	pubmed	21335239	create date:2011/02/22 | first author:Fujiwara H
DNA damage in oocytes induces a switch of the quality control factor TAp63α from dimer to tetramer.	/pubmed/21335238	Deutsch GB, Zielonka EM, Coutandin D, Weber TA, Schäfer B, Hannewald J, Luh LM, Durst FG, Ibrahim M, Hoffmann J, Niesen FH, Sentürk A, Kunkel H, Brutschy B, Schleiff E, Knapp S, Acker-Palmer A, Grez M, McKeon F, Dötsch V.	Cell. 2011 Feb 18;144(4):566-76.	Cell. 2011	PubMed	citation	PMID:21335238	pubmed	21335238	create date:2011/02/22 | first author:Deutsch GB
Stable kinesin and dynein assemblies drive the axonal transport of mammalian prion protein vesicles.	/pubmed/21335237	Encalada SE, Szpankowski L, Xia CH, Goldstein LS.	Cell. 2011 Feb 18;144(4):551-65.	Cell. 2011	PubMed	citation	PMID:21335237	pubmed	21335237	create date:2011/02/22 | first author:Encalada SE
Phosphorylation of Nup98 by multiple kinases is crucial for NPC disassembly during mitotic entry.	/pubmed/21335236	Laurell E, Beck K, Krupina K, Theerthagiri G, Bodenmiller B, Horvath P, Aebersold R, Antonin W, Kutay U.	Cell. 2011 Feb 18;144(4):539-50.	Cell. 2011	PubMed	citation	PMID:21335236	pubmed	21335236	create date:2011/02/22 | first author:Laurell E
ATP binds to proteasomal ATPases in pairs with distinct functional effects, implying an ordered reaction cycle.	/pubmed/21335235	Smith DM, Fraga H, Reis C, Kafri G, Goldberg AL.	Cell. 2011 Feb 18;144(4):526-38.	Cell. 2011	PubMed	citation	PMID:21335235	pubmed	21335235	create date:2011/02/22 | first author:Smith DM
Role for Dpy-30 in ES cell-fate specification by regulation of H3K4 methylation within bivalent domains.	/pubmed/21335234	Jiang H, Shukla A, Wang X, Chen WY, Bernstein BE, Roeder RG.	Cell. 2011 Feb 18;144(4):513-25. Erratum in: Cell. 2011 Mar 4;144(5):825.	Cell. 2011	PubMed	citation	PMID:21335234	pubmed	21335234	create date:2011/02/22 | first author:Jiang H
Revisiting the central dogma one molecule at a time.	/pubmed/21335233	Bustamante C, Cheng W, Mejia YX.	Cell. 2011 Feb 18;144(4):480-97. Review. Erratum in: Cell. 2011 Apr 1;145(1):160. Meija, Yara X [corrected to Mejia, Yara X].	Cell. 2011	PubMed	citation	PMID:21335233	pubmed	21335233	create date:2011/02/22 | first author:Bustamante C
Epigenetic centromere propagation and the nature of CENP-a nucleosomes.	/pubmed/21335232	Black BE, Cleveland DW.	Cell. 2011 Feb 18;144(4):471-9.	Cell. 2011	PubMed	citation	PMID:21335232	pubmed	21335232	create date:2011/02/22 | first author:Black BE
Microbial communication superhighways.	/pubmed/21335231	Schertzer JW, Whiteley M.	Cell. 2011 Feb 18;144(4):469-70.	Cell. 2011	PubMed	citation	PMID:21335231	pubmed	21335231	create date:2011/02/22 | first author:Schertzer JW
IL-7 knocks the socs off chronic viral infection.	/pubmed/21335230	Parish IA, Kaech SM.	Cell. 2011 Feb 18;144(4):467-8.	Cell. 2011	PubMed	citation	PMID:21335230	pubmed	21335230	create date:2011/02/22 | first author:Parish IA
Targeting aneuploidy for cancer therapy.	/pubmed/21335229	Manchado E, Malumbres M.	Cell. 2011 Feb 18;144(4):465-6.	Cell. 2011	PubMed	citation	PMID:21335229	pubmed	21335229	create date:2011/02/22 | first author:Manchado E
Endocrine regulation of male fertility by the skeleton.	/pubmed/21333348	Oury F, Sumara G, Sumara O, Ferron M, Chang H, Smith CE, Hermo L, Suarez S, Roth BL, Ducy P, Karsenty G.	Cell. 2011 Mar 4;144(5):796-809. Epub 2011 Feb 17.	Cell. 2011	PubMed	citation	PMID:21333348	pubmed	21333348	create date:2011/02/22 | first author:Oury F
Identification of aneuploidy-selective antiproliferation compounds.	/pubmed/21315436	Tang YC, Williams BR, Siegel JJ, Amon A.	Cell. 2011 Feb 18;144(4):499-512.	Cell. 2011	PubMed	citation	PMID:21315436	pubmed	21315436	create date:2011/02/15 | first author:Tang YC
SnapShot: Chromatin remodeling: ISWI.	/pubmed/21295704	Yadon AN, Tsukiyama T.	Cell. 2011 Feb 4;144(3):453-453.e1. No abstract available.	Cell. 2011	PubMed	citation	PMID:21295704	pubmed	21295704	create date:2011/02/08 | first author:Yadon AN
Reference Maps of human ES and iPS cell variation enable high-throughput characterization of pluripotent cell lines.	/pubmed/21295703	Bock C, Kiskinis E, Verstappen G, Gu H, Boulting G, Smith ZD, Ziller M, Croft GF, Amoroso MW, Oakley DH, Gnirke A, Eggan K, Meissner A.	Cell. 2011 Feb 4;144(3):439-52.	Cell. 2011	PubMed	citation	PMID:21295703	pubmed	21295703	create date:2011/02/08 | first author:Bock C
Control of the mitotic cleavage plane by local epithelial topology.	/pubmed/21295702	Gibson WT, Veldhuis JH, Rubinstein B, Cartwright HN, Perrimon N, Brodland GW, Nagpal R, Gibson MC.	Cell. 2011 Feb 4;144(3):427-38.	Cell. 2011	PubMed	citation	PMID:21295702	pubmed	21295702	create date:2011/02/08 | first author:Gibson WT
Influence of cell geometry on division-plane positioning.	/pubmed/21295701	Minc N, Burgess D, Chang F.	Cell. 2011 Feb 4;144(3):414-26.	Cell. 2011	PubMed	citation	PMID:21295701	pubmed	21295701	create date:2011/02/08 | first author:Minc N
Cells respond to mechanical stress by rapid disassembly of caveolae.	/pubmed/21295700	Sinha B, Köster D, Ruez R, Gonnord P, Bastiani M, Abankwa D, Stan RV, Butler-Browne G, Vedie B, Johannes L, Morone N, Parton RG, Raposo G, Sens P, Lamaze C, Nassoy P.	Cell. 2011 Feb 4;144(3):402-13.	Cell. 2011	PubMed	citation	PMID:21295700	pubmed	21295700	create date:2011/02/08 | first author:Sinha B
Osh proteins regulate phosphoinositide metabolism at ER-plasma membrane contact sites.	/pubmed/21295699	Stefan CJ, Manford AG, Baird D, Yamada-Hanff J, Mao Y, Emr SD.	Cell. 2011 Feb 4;144(3):389-401.	Cell. 2011	PubMed	citation	PMID:21295699	pubmed	21295699	create date:2011/02/08 | first author:Stefan CJ
O-GlcNAc transferase catalyzes site-specific proteolysis of HCF-1.	/pubmed/21295698	Capotosti F, Guernier S, Lammers F, Waridel P, Cai Y, Jin J, Conaway JW, Conaway RC, Herr W.	Cell. 2011 Feb 4;144(3):376-88.	Cell. 2011	PubMed	citation	PMID:21295698	pubmed	21295698	create date:2011/02/08 | first author:Capotosti F
Skin stem cells orchestrate directional migration by regulating microtubule-ACF7 connections through GSK3β.	/pubmed/21295697	Wu X, Shen QT, Oristian DS, Lu CP, Zheng Q, Wang HW, Fuchs E.	Cell. 2011 Feb 4;144(3):341-52.	Cell. 2011	PubMed	citation	PMID:21295697	pubmed	21295697	create date:2011/02/08 | first author:Wu X
Functional and mechanistic diversity of distal transcription enhancers.	/pubmed/21295696	Bulger M, Groudine M.	Cell. 2011 Feb 4;144(3):327-39. Review. Erratum in: Cell. 2011 Mar 4;144(5):825.	Cell. 2011	PubMed	citation	PMID:21295696	pubmed	21295696	create date:2011/02/08 | first author:Bulger M
Getting cells and tissues into shape.	/pubmed/21295695	Odde D.	Cell. 2011 Feb 4;144(3):325-6.	Cell. 2011	PubMed	citation	PMID:21295695	pubmed	21295695	create date:2011/02/08 | first author:Odde D
Need tension relief fast? Try caveolae.	/pubmed/21295694	Mayor S.	Cell. 2011 Feb 4;144(3):323-4.	Cell. 2011	PubMed	citation	PMID:21295694	pubmed	21295694	create date:2011/02/08 | first author:Mayor S
A versatile sugar transferase makes the cut.	/pubmed/21295693	Hanover JA.	Cell. 2011 Feb 4;144(3):321-3.	Cell. 2011	PubMed	citation	PMID:21295693	pubmed	21295693	create date:2011/02/08 | first author:Hanover JA
Cell migration: GSK3β steers the cytoskeleton's tip.	/pubmed/21295692	Yucel G, Oro AE.	Cell. 2011 Feb 4;144(3):319-21.	Cell. 2011	PubMed	citation	PMID:21295692	pubmed	21295692	create date:2011/02/08 | first author:Yucel G
IL-7 engages multiple mechanisms to overcome chronic viral infection and limit organ pathology.	/pubmed/21295337	Pellegrini M, Calzascia T, Toe JG, Preston SP, Lin AE, Elford AR, Shahinian A, Lang PA, Lang KS, Morre M, Assouline B, Lahl K, Sparwasser T, Tedder TF, Paik JH, DePinho RA, Basta S, Ohashi PS, Mak TW.	Cell. 2011 Feb 18;144(4):601-13. Epub 2011 Feb 3.	Cell. 2011	PubMed	citation	PMID:21295337	pubmed	21295337	create date:2011/02/08 | first author:Pellegrini M
Structural basis of the 9-fold symmetry of centrioles.	/pubmed/21277013	Kitagawa D, Vakonakis I, Olieric N, Hilbert M, Keller D, Olieric V, Bortfeld M, Erat MC, Flückiger I, Gönczy P, Steinmetz MO.	Cell. 2011 Feb 4;144(3):364-75.	Cell. 2011	PubMed	citation	PMID:21277013	pubmed	21277013	create date:2011/02/01 | first author:Kitagawa D
The RNA exosome targets the AID cytidine deaminase to both strands of transcribed duplex DNA substrates.	/pubmed/21255825	Basu U, Meng FL, Keim C, Grinstein V, Pefanis E, Eccleston J, Zhang T, Myers D, Wasserman CR, Wesemann DR, Januszyk K, Gregory RI, Deng H, Lima CD, Alt FW.	Cell. 2011 Feb 4;144(3):353-63. Epub 2011 Jan 20.	Cell. 2011	PubMed	citation	PMID:21255825	pubmed	21255825	create date:2011/01/25 | first author:Basu U
SnapShot: Chromatin remodeling: SWI/SNF.	/pubmed/21241897	Kasten MM, Clapier CR, Cairns BR.	Cell. 2011 Jan 21;144(2):310.e1. No abstract available.	Cell. 2011	PubMed	citation	PMID:21241897	pubmed	21241897	create date:2011/01/19 | first author:Kasten MM
Densely interconnected transcriptional circuits control cell states in human hematopoiesis.	/pubmed/21241896	Novershtern N, Subramanian A, Lawton LN, Mak RH, Haining WN, McConkey ME, Habib N, Yosef N, Chang CY, Shay T, Frampton GM, Drake AC, Leskov I, Nilsson B, Preffer F, Dombkowski D, Evans JW, Liefeld T, Smutko JS, Chen J, Friedman N, Young RA, et al.	Cell. 2011 Jan 21;144(2):296-309.	Cell. 2011	PubMed	citation	PMID:21241896	pubmed	21241896	create date:2011/01/19 | first author:Novershtern N
RIM proteins tether Ca2+ channels to presynaptic active zones via a direct PDZ-domain interaction.	/pubmed/21241895	Kaeser PS, Deng L, Wang Y, Dulubova I, Liu X, Rizo J, Südhof TC.	Cell. 2011 Jan 21;144(2):282-95.	Cell. 2011	PubMed	citation	PMID:21241895	pubmed	21241895	create date:2011/01/19 | first author:Kaeser PS
Title	URL	Description	Details	ShortDetails	Resource	Type	Identifiers	Db	EntrezUID	Properties
RalB and the exocyst mediate the cellular starvation response by direct activation of autophagosome assembly.	/pubmed/21241894	Bodemann BO, Orvedahl A, Cheng T, Ram RR, Ou YH, Formstecher E, Maiti M, Hazelett CC, Wauson EM, Balakireva M, Camonis JH, Yeaman C, Levine B, White MA.	Cell. 2011 Jan 21;144(2):253-67.	Cell. 2011	PubMed	citation	PMID:21241894	pubmed	21241894	create date:2011/01/19 | first author:Bodemann BO
Dual action of ATP hydrolysis couples lid closure to substrate release into the group II chaperonin chamber.	/pubmed/21241893	Douglas NR, Reissmann S, Zhang J, Chen B, Jakana J, Kumar R, Chiu W, Frydman J.	Cell. 2011 Jan 21;144(2):240-52.	Cell. 2011	PubMed	citation	PMID:21241893	pubmed	21241893	create date:2011/01/19 | first author:Douglas NR
Polycomb-dependent regulatory contacts between distant Hox loci in Drosophila.	/pubmed/21241892	Bantignies F, Roure V, Comet I, Leblanc B, Schuettengruber B, Bonnet J, Tixier V, Mas A, Cavalli G.	Cell. 2011 Jan 21;144(2):214-26.	Cell. 2011	PubMed	citation	PMID:21241892	pubmed	21241892	create date:2011/01/19 | first author:Bantignies F
Global regulation of H2A.Z localization by the INO80 chromatin-remodeling enzyme is essential for genome integrity.	/pubmed/21241891	Papamichos-Chronakis M, Watanabe S, Rando OJ, Peterson CL.	Cell. 2011 Jan 21;144(2):200-13.	Cell. 2011	PubMed	citation	PMID:21241891	pubmed	21241891	create date:2011/01/19 | first author:Papamichos-Chronakis M
Nuclear PTEN regulates the APC-CDH1 tumor-suppressive complex in a phosphatase-independent manner.	/pubmed/21241890	Song MS, Carracedo A, Salmena L, Song SJ, Egia A, Malumbres M, Pandolfi PP.	Cell. 2011 Jan 21;144(2):187-99.	Cell. 2011	PubMed	citation	PMID:21241890	pubmed	21241890	create date:2011/01/19 | first author:Song MS
High-resolution genome-wide mapping of the primary structure of chromatin.	/pubmed/21241889	Zhang Z, Pugh BF.	Cell. 2011 Jan 21;144(2):175-86.	Cell. 2011	PubMed	citation	PMID:21241889	pubmed	21241889	create date:2011/01/19 | first author:Zhang Z
Rallying the exocyst as an autophagy scaffold.	/pubmed/21241888	Farré JC, Subramani S.	Cell. 2011 Jan 21;144(2):172-4. Erratum in: Cell. 2011 Mar 4;144(5):824.	Cell. 2011	PubMed	citation	PMID:21241888	pubmed	21241888	create date:2011/01/19 | first author:Farré JC
Are polycomb group bodies gene silencing factories?	/pubmed/21241887	Hodgson JW, Brock HW.	Cell. 2011 Jan 21;144(2):170-1.	Cell. 2011	PubMed	citation	PMID:21241887	pubmed	21241887	create date:2011/01/19 | first author:Hodgson JW
Funding in 2011: East heats up as West cools down.	/pubmed/21241886	Macilwain C.	Cell. 2011 Jan 21;144(2):167-9. No abstract available.	Cell. 2011	PubMed	citation	PMID:21241886	pubmed	21241886	create date:2011/01/19 | first author:Macilwain C
Delay in feedback repression by cryptochrome 1 is required for circadian clock function.	/pubmed/21236481	Ukai-Tadenuma M, Yamada RG, Xu H, Ripperger JA, Liu AC, Ueda HR.	Cell. 2011 Jan 21;144(2):268-81.	Cell. 2011	PubMed	citation	PMID:21236481	pubmed	21236481	create date:2011/01/18 | first author:Ukai-Tadenuma M
Regulation of mitochondrial protein import by cytosolic kinases.	/pubmed/21215441	Schmidt O, Harbauer AB, Rao S, Eyrich B, Zahedi RP, Stojanovski D, Schönfisch B, Guiard B, Sickmann A, Pfanner N, Meisinger C.	Cell. 2011 Jan 21;144(2):227-39. Epub 2011 Jan 6.	Cell. 2011	PubMed	citation	PMID:21215441	pubmed	21215441	create date:2011/01/11 | first author:Schmidt O
SnapShot: Chromatin remodeling: INO80 and SWR1.	/pubmed/21215376	Bao Y, Shen X.	Cell. 2011 Jan 7;144(1):158-158.e2. No abstract available.	Cell. 2011	PubMed	citation	PMID:21215376	pubmed	21215376	create date:2011/01/11 | first author:Bao Y
Identification of candidate IgG biomarkers for Alzheimer's disease via combinatorial library screening.	/pubmed/21215375	Reddy MM, Wilson R, Wilson J, Connell S, Gocke A, Hynan L, German D, Kodadek T.	Cell. 2011 Jan 7;144(1):132-42.	Cell. 2011	PubMed	citation	PMID:21215375	pubmed	21215375	create date:2011/01/11 | first author:Reddy MM
Tunable signal processing in synthetic MAP kinase cascades.	/pubmed/21215374	O'Shaughnessy EC, Palani S, Collins JJ, Sarkar CA.	Cell. 2011 Jan 7;144(1):119-31.	Cell. 2011	PubMed	citation	PMID:21215374	pubmed	21215374	create date:2011/01/11 | first author:O'Shaughnessy EC
Presenilin-dependent receptor processing is required for axon guidance.	/pubmed/21215373	Bai G, Chivatakarn O, Bonanomi D, Lettieri K, Franco L, Xia C, Stein E, Ma L, Lewcock JW, Pfaff SL.	Cell. 2011 Jan 7;144(1):106-18.	Cell. 2011	PubMed	citation	PMID:21215373	pubmed	21215373	create date:2011/01/11 | first author:Bai G
Dynamics between stem cells, niche, and progeny in the hair follicle.	/pubmed/21215372	Hsu YC, Pasolli HA, Fuchs E.	Cell. 2011 Jan 7;144(1):92-105.	Cell. 2011	PubMed	citation	PMID:21215372	pubmed	21215372	create date:2011/01/11 | first author:Hsu YC
The cell-non-autonomous nature of electron transport chain-mediated longevity.	/pubmed/21215371	Durieux J, Wolff S, Dillin A.	Cell. 2011 Jan 7;144(1):79-91.	Cell. 2011	PubMed	citation	PMID:21215371	pubmed	21215371	create date:2011/01/11 | first author:Durieux J
Amyloid-like aggregates sequester numerous metastable proteins with essential cellular functions.	/pubmed/21215370	Olzscha H, Schermann SM, Woerner AC, Pinkert S, Hecht MH, Tartaglia GG, Vendruscolo M, Hayer-Hartl M, Hartl FU, Vabulas RM.	Cell. 2011 Jan 7;144(1):67-78.	Cell. 2011	PubMed	citation	PMID:21215370	pubmed	21215370	create date:2011/01/11 | first author:Olzscha H
Crystal structure and allosteric activation of protein kinase C βII.	/pubmed/21215369	Leonard TA, Różycki B, Saidi LF, Hummer G, Hurley JH.	Cell. 2011 Jan 7;144(1):55-66.	Cell. 2011	PubMed	citation	PMID:21215369	pubmed	21215369	create date:2011/01/11 | first author:Leonard TA
The Cul4-Ddb1(Cdt)² ubiquitin ligase inhibits invasion of a boundary-associated antisilencing factor into heterochromatin.	/pubmed/21215368	Braun S, Garcia JF, Rowley M, Rougemaille M, Shankar S, Madhani HD.	Cell. 2011 Jan 7;144(1):41-54.	Cell. 2011	PubMed	citation	PMID:21215368	pubmed	21215368	create date:2011/01/11 | first author:Braun S
Massive genomic rearrangement acquired in a single catastrophic event during cancer development.	/pubmed/21215367	Stephens PJ, Greenman CD, Fu B, Yang F, Bignell GR, Mudie LJ, Pleasance ED, Lau KW, Beare D, Stebbings LA, McLaren S, Lin ML, McBride DJ, Varela I, Nik-Zainal S, Leroy C, Jia M, Menzies A, Butler AP, Teague JW, Quail MA, Burton J, et al.	Cell. 2011 Jan 7;144(1):27-40.	Cell. 2011	PubMed	citation	PMID:21215367	pubmed	21215367	create date:2011/01/11 | first author:Stephens PJ
Epigenetics in alternative pre-mRNA splicing.	/pubmed/21215366	Luco RF, Allo M, Schor IE, Kornblihtt AR, Misteli T.	Cell. 2011 Jan 7;144(1):16-26. Review.	Cell. 2011	PubMed	citation	PMID:21215366	pubmed	21215366	create date:2011/01/11 | first author:Luco RF
Fishing for biomarkers with antigen mimics.	/pubmed/21215365	Lindstrom TM, Robinson WH.	Cell. 2011 Jan 7;144(1):13-5.	Cell. 2011	PubMed	citation	PMID:21215365	pubmed	21215365	create date:2011/01/11 | first author:Lindstrom TM
Mitochondrial stress signals revise an old aging theory.	/pubmed/21215364	Woo DK, Shadel GS.	Cell. 2011 Jan 7;144(1):11-2.	Cell. 2011	PubMed	citation	PMID:21215364	pubmed	21215364	create date:2011/01/11 | first author:Woo DK
Cancer genomes evolve by pulverizing single chromosomes.	/pubmed/21215363	Meyerson M, Pellman D.	Cell. 2011 Jan 7;144(1):9-10.	Cell. 2011	PubMed	citation	PMID:21215363	pubmed	21215363	create date:2011/01/11 | first author:Meyerson M
Phenotypic landscape of a bacterial cell.	/pubmed/21185072	Nichols RJ, Sen S, Choo YJ, Beltrao P, Zietek M, Chaba R, Lee S, Kazmierczak KM, Lee KJ, Wong A, Shales M, Lovett S, Winkler ME, Krogan NJ, Typas A, Gross CA.	Cell. 2011 Jan 7;144(1):143-56. Epub 2010 Dec 23.	Cell. 2011	PubMed	citation	PMID:21185072	pubmed	21185072	create date:2010/12/28 | first author:Nichols RJ
SnapShot: Extrinsic apoptosis pathways.	/pubmed/21183080	Verbrugge I, Johnstone RW, Smyth MJ.	Cell. 2010 Dec 23;143(7):1192, 1192.e1-2. No abstract available.	Cell. 2010	PubMed	citation	PMID:21183080	pubmed	21183080	create date:2010/12/25 | first author:Verbrugge I
A tissue-specific atlas of mouse protein phosphorylation and expression.	/pubmed/21183079	Huttlin EL, Jedrychowski MP, Elias JE, Goswami T, Rad R, Beausoleil SA, Villén J, Haas W, Sowa ME, Gygi SP.	Cell. 2010 Dec 23;143(7):1174-89.	Cell. 2010	PubMed	citation	PMID:21183079	pubmed	21183079	create date:2010/12/25 | first author:Huttlin EL
Nutrition-responsive glia control exit of neural stem cells from quiescence.	/pubmed/21183078	Chell JM, Brand AH.	Cell. 2010 Dec 23;143(7):1161-73.	Cell. 2010	PubMed	citation	PMID:21183078	pubmed	21183078	create date:2010/12/25 | first author:Chell JM
Meningococcus Hijacks a β2-adrenoceptor/β-Arrestin pathway to cross brain microvasculature endothelium.	/pubmed/21183077	Coureuil M, Lécuyer H, Scott MG, Boularan C, Enslen H, Soyer M, Mikaty G, Bourdoulous S, Nassif X, Marullo S.	Cell. 2010 Dec 23;143(7):1149-60.	Cell. 2010	PubMed	citation	PMID:21183077	pubmed	21183077	create date:2010/12/25 | first author:Coureuil M
Wnt signaling requires sequestration of glycogen synthase kinase 3 inside multivesicular endosomes.	/pubmed/21183076	Taelman VF, Dobrowolski R, Plouhinec JL, Fuentealba LC, Vorwald PP, Gumper I, Sabatini DD, De Robertis EM.	Cell. 2010 Dec 23;143(7):1136-48.	Cell. 2010	PubMed	citation	PMID:21183076	pubmed	21183076	create date:2010/12/25 | first author:Taelman VF
Essential role of coiled coils for aggregation and activity of Q/N-rich prions and PolyQ proteins.	/pubmed/21183075	Fiumara F, Fioriti L, Kandel ER, Hendrickson WA.	Cell. 2010 Dec 23;143(7):1121-35.	Cell. 2010	PubMed	citation	PMID:21183075	pubmed	21183075	create date:2010/12/25 | first author:Fiumara F
Lipoprotein cofactors located in the outer membrane activate bacterial cell wall polymerases.	/pubmed/21183074	Paradis-Bleau C, Markovski M, Uehara T, Lupoli TJ, Walker S, Kahne DE, Bernhardt TG.	Cell. 2010 Dec 23;143(7):1110-20.	Cell. 2010	PubMed	citation	PMID:21183074	pubmed	21183074	create date:2010/12/25 | first author:Paradis-Bleau C
Regulation of peptidoglycan synthesis by outer-membrane proteins.	/pubmed/21183073	Typas A, Banzhaf M, van den Berg van Saparoea B, Verheul J, Biboy J, Nichols RJ, Zietek M, Beilharz K, Kannenberg K, von Rechenberg M, Breukink E, den Blaauwen T, Gross CA, Vollmer W.	Cell. 2010 Dec 23;143(7):1097-109.	Cell. 2010	PubMed	citation	PMID:21183073	pubmed	21183073	create date:2010/12/25 | first author:Typas A
Paternally induced transgenerational environmental reprogramming of metabolic gene expression in mammals.	/pubmed/21183072	Carone BR, Fauquier L, Habib N, Shea JM, Hart CE, Li R, Bock C, Li C, Gu H, Zamore PD, Meissner A, Weng Z, Hofmann HA, Friedman N, Rando OJ.	Cell. 2010 Dec 23;143(7):1084-96.	Cell. 2010	PubMed	citation	PMID:21183072	pubmed	21183072	create date:2010/12/25 | first author:Carone BR
C/EBPβ controls exercise-induced cardiac growth and protects against pathological cardiac remodeling.	/pubmed/21183071	Boström P, Mann N, Wu J, Quintero PA, Plovie ER, Panáková D, Gupta RK, Xiao C, MacRae CA, Rosenzweig A, Spiegelman BM.	Cell. 2010 Dec 23;143(7):1072-83.	Cell. 2010	PubMed	citation	PMID:21183071	pubmed	21183071	create date:2010/12/25 | first author:Boström P
Wnt signaling: multivesicular bodies hold GSK3 captive.	/pubmed/21183070	Niehrs C, Acebron SP.	Cell. 2010 Dec 23;143(7):1044-6.	Cell. 2010	PubMed	citation	PMID:21183070	pubmed	21183070	create date:2010/12/25 | first author:Niehrs C
New ways to make old walls: bacterial surprises.	/pubmed/21183069	Young KD.	Cell. 2010 Dec 23;143(7):1042-4.	Cell. 2010	PubMed	citation	PMID:21183069	pubmed	21183069	create date:2010/12/25 | first author:Young KD
Duchenne muscular dystrophy models show their age.	/pubmed/21183068	Chamberlain JS.	Cell. 2010 Dec 23;143(7):1040-2.	Cell. 2010	PubMed	citation	PMID:21183068	pubmed	21183068	create date:2010/12/25 | first author:Chamberlain JS
Breaking the diffraction barrier: super-resolution imaging of cells.	/pubmed/21168201	Huang B, Babcock H, Zhuang X.	Cell. 2010 Dec 23;143(7):1047-58.	Cell. 2010	PubMed	citation	PMID:21168201	pubmed	21168201	create date:2010/12/21 | first author:Huang B
Short telomeres and stem cell exhaustion model Duchenne muscular dystrophy in mdx/mTR mice.	/pubmed/21145579	Sacco A, Mourkioti F, Tran R, Choi J, Llewellyn M, Kraft P, Shkreli M, Delp S, Pomerantz JH, Artandi SE, Blau HM.	Cell. 2010 Dec 23;143(7):1059-71. Epub 2010 Dec 9.	Cell. 2010	PubMed	citation	PMID:21145579	pubmed	21145579	create date:2010/12/15 | first author:Sacco A
SnapShot: Inositol phosphates.	/pubmed/21145466	Hatch AJ, York JD.	Cell. 2010 Dec 10;143(6):1030-1030.e1. No abstract available.	Cell. 2010	PubMed	citation	PMID:21145466	pubmed	21145466	create date:2010/12/15 | first author:Hatch AJ
Comprehensive polyadenylation site maps in yeast and human reveal pervasive alternative polyadenylation.	/pubmed/21145465	Ozsolak F, Kapranov P, Foissac S, Kim SW, Fishilevich E, Monaghan AP, John B, Milos PM.	Cell. 2010 Dec 10;143(6):1018-29.	Cell. 2010	PubMed	citation	PMID:21145465	pubmed	21145465	create date:2010/12/15 | first author:Ozsolak F
Functional overlap and regulatory links shape genetic interactions between signaling pathways.	/pubmed/21145464	van Wageningen S, Kemmeren P, Lijnzaad P, Margaritis T, Benschop JJ, de Castro IJ, van Leenen D, Groot Koerkamp MJ, Ko CW, Miles AJ, Brabers N, Brok MO, Lenstra TL, Fiedler D, Fokkens L, Aldecoa R, Apweiler E, Taliadouros V, Sameith K, van de Pasch LA, van Hooff SR, Bakker LV, et al.	Cell. 2010 Dec 10;143(6):991-1004.	Cell. 2010	PubMed	citation	PMID:21145464	pubmed	21145464	create date:2010/12/15 | first author:van Wageningen S
The Fused/Smurf complex controls the fate of Drosophila germline stem cells by generating a gradient BMP response.	/pubmed/21145463	Xia L, Jia S, Huang S, Wang H, Zhu Y, Mu Y, Kan L, Zheng W, Wu D, Li X, Sun Q, Meng A, Chen D.	Cell. 2010 Dec 10;143(6):978-90.	Cell. 2010	PubMed	citation	PMID:21145463	pubmed	21145463	create date:2010/12/15 | first author:Xia L
Kinase associated-1 domains drive MARK/PAR1 kinases to membrane targets by binding acidic phospholipids.	/pubmed/21145462	Moravcevic K, Mendrola JM, Schmitz KR, Wang YH, Slochower D, Janmey PA, Lemmon MA.	Cell. 2010 Dec 10;143(6):966-77.	Cell. 2010	PubMed	citation	PMID:21145462	pubmed	21145462	create date:2010/12/15 | first author:Moravcevic K
Dynamics of cullin-RING ubiquitin ligase network revealed by systematic quantitative proteomics.	/pubmed/21145461	Bennett EJ, Rush J, Gygi SP, Harper JW.	Cell. 2010 Dec 10;143(6):951-65.	Cell. 2010	PubMed	citation	PMID:21145461	pubmed	21145461	create date:2010/12/15 | first author:Bennett EJ
Upf1 ATPase-dependent mRNP disassembly is required for completion of nonsense- mediated mRNA decay.	/pubmed/21145460	Franks TM, Singh G, Lykke-Andersen J.	Cell. 2010 Dec 10;143(6):938-50.	Cell. 2010	PubMed	citation	PMID:21145460	pubmed	21145460	create date:2010/12/15 | first author:Franks TM
Sister cohesion and structural axis components mediate homolog bias of meiotic recombination.	/pubmed/21145459	Kim KP, Weiner BM, Zhang L, Jordan A, Dekker J, Kleckner N.	Cell. 2010 Dec 10;143(6):924-37.	Cell. 2010	PubMed	citation	PMID:21145459	pubmed	21145459	create date:2010/12/15 | first author:Kim KP
Loss of anion transport without increased sodium absorption characterizes newborn porcine cystic fibrosis airway epithelia.	/pubmed/21145458	Chen JH, Stoltz DA, Karp PH, Ernst SE, Pezzulo AA, Moninger TO, Rector MV, Reznikov LR, Launspach JL, Chaloner K, Zabner J, Welsh MJ.	Cell. 2010 Dec 10;143(6):911-23.	Cell. 2010	PubMed	citation	PMID:21145458	pubmed	21145458	create date:2010/12/15 | first author:Chen JH
Title	URL	Description	Details	ShortDetails	Resource	Type	Identifiers	Db	EntrezUID	Properties
Inositol pyrophosphates inhibit Akt signaling, thereby regulating insulin sensitivity and weight gain.	/pubmed/21145457	Chakraborty A, Koldobskiy MA, Bello NT, Maxwell M, Potter JJ, Juluri KR, Maag D, Kim S, Huang AS, Dailey MJ, Saleh M, Snowman AM, Moran TH, Mezey E, Snyder SH.	Cell. 2010 Dec 10;143(6):897-910.	Cell. 2010	PubMed	citation	PMID:21145457	pubmed	21145457	create date:2010/12/15 | first author:Chakraborty A
Lipidomics: new tools and applications.	/pubmed/21145456	Wenk MR.	Cell. 2010 Dec 10;143(6):888-95.	Cell. 2010	PubMed	citation	PMID:21145456	pubmed	21145456	create date:2010/12/15 | first author:Wenk MR
Membrane budding.	/pubmed/21145455	Hurley JH, Boura E, Carlson LA, Różycki B.	Cell. 2010 Dec 10;143(6):875-87. Review.	Cell. 2010	PubMed	citation	PMID:21145455	pubmed	21145455	create date:2010/12/15 | first author:Hurley JH
Lipid trafficking sans vesicles: where, why, how?	/pubmed/21145454	Prinz WA.	Cell. 2010 Dec 10;143(6):870-4.	Cell. 2010	PubMed	citation	PMID:21145454	pubmed	21145454	create date:2010/12/15 | first author:Prinz WA
Exposing contingency plans for kinase networks.	/pubmed/21145453	Klein AM, Dioum EM, Cobb MH.	Cell. 2010 Dec 10;143(6):867-9.	Cell. 2010	PubMed	citation	PMID:21145453	pubmed	21145453	create date:2010/12/15 | first author:Klein AM
Kinases charging to the membrane.	/pubmed/21145452	Hadders MA, Williams RL.	Cell. 2010 Dec 10;143(6):865-7.	Cell. 2010	PubMed	citation	PMID:21145452	pubmed	21145452	create date:2010/12/15 | first author:Hadders MA
Consequences of mRNA wardrobe malfunctions.	/pubmed/21145451	Wilusz CJ, Wilusz J.	Cell. 2010 Dec 10;143(6):863-5.	Cell. 2010	PubMed	citation	PMID:21145451	pubmed	21145451	create date:2010/12/15 | first author:Wilusz CJ
Insulin signaling: inositol phosphates get into the Akt.	/pubmed/21145450	Manning BD.	Cell. 2010 Dec 10;143(6):861-3.	Cell. 2010	PubMed	citation	PMID:21145450	pubmed	21145450	create date:2010/12/15 | first author:Manning BD
An integrated approach to uncover drivers of cancer.	/pubmed/21129771	Akavia UD, Litvin O, Kim J, Sanchez-Garcia F, Kotliar D, Causton HC, Pochanard P, Mozes E, Garraway LA, Pe'er D.	Cell. 2010 Dec 10;143(6):1005-17. Epub 2010 Dec 2.	Cell. 2010	PubMed	citation	PMID:21129771	pubmed	21129771	create date:2010/12/07 | first author:Akavia UD
SnapShot: The SUMO system.	/pubmed/21111242	Creton S, Jentsch S.	Cell. 2010 Nov 24;143(5):848-848.e1. No abstract available.	Cell. 2010	PubMed	citation	PMID:21111242	pubmed	21111242	create date:2010/11/30 | first author:Creton S
A human genome structural variation sequencing resource reveals insights into mutational mechanisms.	/pubmed/21111241	Kidd JM, Graves T, Newman TL, Fulton R, Hayden HS, Malig M, Kallicki J, Kaul R, Wilson RK, Eichler EE.	Cell. 2010 Nov 24;143(5):837-47.	Cell. 2010	PubMed	citation	PMID:21111241	pubmed	21111241	create date:2010/11/30 | first author:Kidd JM
Reelin and stk25 have opposing roles in neuronal polarization and dendritic Golgi deployment.	/pubmed/21111240	Matsuki T, Matthews RT, Cooper JA, van der Brug MP, Cookson MR, Hardy JA, Olson EC, Howell BW.	Cell. 2010 Nov 24;143(5):826-36.	Cell. 2010	PubMed	citation	PMID:21111240	pubmed	21111240	create date:2010/11/30 | first author:Matsuki T
FOXO/4E-BP signaling in Drosophila muscles regulates organism-wide proteostasis during aging.	/pubmed/21111239	Demontis F, Perrimon N.	Cell. 2010 Nov 24;143(5):813-25.	Cell. 2010	PubMed	citation	PMID:21111239	pubmed	21111239	create date:2010/11/30 | first author:Demontis F
Abortive HIV infection mediates CD4 T cell depletion and inflammation in human lymphoid tissue.	/pubmed/21111238	Doitsh G, Cavrois M, Lassen KG, Zepeda O, Yang Z, Santiago ML, Hebbeler AM, Greene WC.	Cell. 2010 Nov 24;143(5):789-801.	Cell. 2010	PubMed	citation	PMID:21111238	pubmed	21111238	create date:2010/11/30 | first author:Doitsh G
Mechanisms determining the morphology of the peripheral ER.	/pubmed/21111237	Shibata Y, Shemesh T, Prinz WA, Palazzo AF, Kozlov MM, Rapoport TA.	Cell. 2010 Nov 24;143(5):774-88.	Cell. 2010	PubMed	citation	PMID:21111237	pubmed	21111237	create date:2010/11/30 | first author:Shibata Y
Sequence-dependent sorting of recycling proteins by actin-stabilized endosomal microdomains.	/pubmed/21111236	Puthenveedu MA, Lauffer B, Temkin P, Vistein R, Carlton P, Thorn K, Taunton J, Weiner OD, Parton RG, von Zastrow M.	Cell. 2010 Nov 24;143(5):761-73.	Cell. 2010	PubMed	citation	PMID:21111236	pubmed	21111236	create date:2010/11/30 | first author:Puthenveedu MA
Nonenzymatic rapid control of GIRK channel function by a G protein-coupled receptor kinase.	/pubmed/21111235	Raveh A, Cooper A, Guy-David L, Reuveny E.	Cell. 2010 Nov 24;143(5):750-60.	Cell. 2010	PubMed	citation	PMID:21111235	pubmed	21111235	create date:2010/11/30 | first author:Raveh A
Sororin mediates sister chromatid cohesion by antagonizing Wapl.	/pubmed/21111234	Nishiyama T, Ladurner R, Schmitz J, Kreidl E, Schleiffer A, Bhaskara V, Bando M, Shirahige K, Hyman AA, Mechtler K, Peters JM.	Cell. 2010 Nov 24;143(5):737-49.	Cell. 2010	PubMed	citation	PMID:21111234	pubmed	21111234	create date:2010/11/30 | first author:Nishiyama T
Stepwise histone replacement by SWR1 requires dual activation with histone H2A.Z and canonical nucleosome.	/pubmed/21111233	Luk E, Ranjan A, Fitzgerald PC, Mizuguchi G, Huang Y, Wei D, Wu C.	Cell. 2010 Nov 24;143(5):725-36.	Cell. 2010	PubMed	citation	PMID:21111233	pubmed	21111233	create date:2010/11/30 | first author:Luk E
Modifications of small RNAs and their associated proteins.	/pubmed/21111232	Kim YK, Heo I, Kim VN.	Cell. 2010 Nov 24;143(5):703-9. Review.	Cell. 2010	PubMed	citation	PMID:21111232	pubmed	21111232	create date:2010/11/30 | first author:Kim YK
Pathogen-mediated posttranslational modifications: A re-emerging field.	/pubmed/21111231	Ribet D, Cossart P.	Cell. 2010 Nov 24;143(5):694-702. Review.	Cell. 2010	PubMed	citation	PMID:21111231	pubmed	21111231	create date:2010/11/30 | first author:Ribet D
Will the ubiquitin system furnish as many drug targets as protein kinases?	/pubmed/21111230	Cohen P, Tcherpakov M.	Cell. 2010 Nov 24;143(5):686-93.	Cell. 2010	PubMed	citation	PMID:21111230	pubmed	21111230	create date:2010/11/30 | first author:Cohen P
Ubiquitin: same molecule, different degradation pathways.	/pubmed/21111229	Clague MJ, Urbé S.	Cell. 2010 Nov 24;143(5):682-5. Review.	Cell. 2010	PubMed	citation	PMID:21111229	pubmed	21111229	create date:2010/11/30 | first author:Clague MJ
What determines the specificity and outcomes of ubiquitin signaling?	/pubmed/21111228	Ikeda F, Crosetto N, Dikic I.	Cell. 2010 Nov 24;143(5):677-81.	Cell. 2010	PubMed	citation	PMID:21111228	pubmed	21111228	create date:2010/11/30 | first author:Ikeda F
Glycomics hits the big time.	/pubmed/21111227	Hart GW, Copeland RJ.	Cell. 2010 Nov 24;143(5):672-6.	Cell. 2010	PubMed	citation	PMID:21111227	pubmed	21111227	create date:2010/11/30 | first author:Hart GW
ATP consumption promotes cancer metabolism.	/pubmed/21111226	Israelsen WJ, Vander Heiden MG.	Cell. 2010 Nov 24;143(5):669-71.	Cell. 2010	PubMed	citation	PMID:21111226	pubmed	21111226	create date:2010/11/30 | first author:Israelsen WJ
SIRT3 in calorie restriction: can you hear me now?	/pubmed/21111225	Sebastian C, Mostoslavsky R.	Cell. 2010 Nov 24;143(5):667-8.	Cell. 2010	PubMed	citation	PMID:21111225	pubmed	21111225	create date:2010/11/30 | first author:Sebastian C
ER sheets get roughed up.	/pubmed/21111224	Barlowe C.	Cell. 2010 Nov 24;143(5):665-6.	Cell. 2010	PubMed	citation	PMID:21111224	pubmed	21111224	create date:2010/11/30 | first author:Barlowe C
Sirt3 mediates reduction of oxidative damage and prevention of age-related hearing loss under caloric restriction.	/pubmed/21094524	Someya S, Yu W, Hallows WC, Xu J, Vann JM, Leeuwenburgh C, Tanokura M, Denu JM, Prolla TA.	Cell. 2010 Nov 24;143(5):802-12.	Cell. 2010	PubMed	citation	PMID:21094524	pubmed	21094524	create date:2010/11/26 | first author:Someya S
The ER UDPase ENTPD5 promotes protein N-glycosylation, the Warburg effect, and proliferation in the PTEN pathway.	/pubmed/21074248	Fang M, Shen Z, Huang S, Zhao L, Chen S, Mak TW, Wang X.	Cell. 2010 Nov 24;143(5):711-24. Epub 2010 Nov 11.	Cell. 2010	PubMed	citation	PMID:21074248	pubmed	21074248	create date:2010/11/16 | first author:Fang M
Enhanced SnapShot: Macromolecular machines.	/pubmed/21074054	Bertero MG, Verschueren E, Paetzold B, Serrrano L.	Cell. 2010 Nov 12;143(4):652, 652.e1. No abstract available.	Cell. 2010	PubMed	citation	PMID:21074054	pubmed	21074054	create date:2010/11/16 | first author:Bertero MG
Retraction notice to: Population-level transcription cycles derive from stochastic timing of single-cell transcription.	/pubmed/21074053	[No authors listed]	Cell. 2010 Nov 12;143(4):651. No abstract available.	Cell. 2010	PubMed	citation	PMID:21074053	pubmed	21074053	create date:2010/11/16
A genome-wide Drosophila screen for heat nociception identifies α2δ3 as an evolutionarily conserved pain gene.	/pubmed/21074052	Neely GG, Hess A, Costigan M, Keene AC, Goulas S, Langeslag M, Griffin RS, Belfer I, Dai F, Smith SB, Diatchenko L, Gupta V, Xia CP, Amann S, Kreitz S, Heindl-Erdmann C, Wolz S, Ly CV, Arora S, Sarangi R, Dan D, Novatchkova M, et al.	Cell. 2010 Nov 12;143(4):628-38.	Cell. 2010	PubMed	citation	PMID:21074052	pubmed	21074052	create date:2010/11/16 | first author:Neely GG
Transcriptional regulation of ROS controls transition from proliferation to differentiation in the root.	/pubmed/21074051	Tsukagoshi H, Busch W, Benfey PN.	Cell. 2010 Nov 12;143(4):606-16.	Cell. 2010	PubMed	citation	PMID:21074051	pubmed	21074051	create date:2010/11/16 | first author:Tsukagoshi H
Germinal center dynamics revealed by multiphoton microscopy with a photoactivatable fluorescent reporter.	/pubmed/21074050	Victora GD, Schwickert TA, Fooksman DR, Kamphorst AO, Meyer-Hermann M, Dustin ML, Nussenzweig MC.	Cell. 2010 Nov 12;143(4):592-605.	Cell. 2010	PubMed	citation	PMID:21074050	pubmed	21074050	create date:2010/11/16 | first author:Victora GD
Retrotranslocation of a misfolded luminal ER protein by the ubiquitin-ligase Hrd1p.	/pubmed/21074049	Carvalho P, Stanley AM, Rapoport TA.	Cell. 2010 Nov 12;143(4):579-91.	Cell. 2010	PubMed	citation	PMID:21074049	pubmed	21074049	create date:2010/11/16 | first author:Carvalho P
A family of protein-deglutamylating enzymes associated with neurodegeneration.	/pubmed/21074048	Rogowski K, van Dijk J, Magiera MM, Bosc C, Deloulme JC, Bosson A, Peris L, Gold ND, Lacroix B, Grau MB, Bec N, Larroque C, Desagher S, Holzer M, Andrieux A, Moutin MJ, Janke C.	Cell. 2010 Nov 12;143(4):564-78.	Cell. 2010	PubMed	citation	PMID:21074048	pubmed	21074048	create date:2010/11/16 | first author:Rogowski K
RNA polymerase II subunits link transcription and mRNA decay to translation.	/pubmed/21074047	Harel-Sharvit L, Eldad N, Haimovich G, Barkai O, Duek L, Choder M.	Cell. 2010 Nov 12;143(4):552-63.	Cell. 2010	PubMed	citation	PMID:21074047	pubmed	21074047	create date:2010/11/16 | first author:Harel-Sharvit L
Pausing of RNA polymerase II disrupts DNA-specified nucleosome organization to enable precise gene regulation.	/pubmed/21074046	Gilchrist DA, Dos Santos G, Fargo DC, Xie B, Gao Y, Li L, Adelman K.	Cell. 2010 Nov 12;143(4):540-51.	Cell. 2010	PubMed	citation	PMID:21074046	pubmed	21074046	create date:2010/11/16 | first author:Gilchrist DA
A model for neural development and treatment of Rett syndrome using human induced pluripotent stem cells.	/pubmed/21074045	Marchetto MC, Carromeu C, Acab A, Yu D, Yeo GW, Mu Y, Chen G, Gage FH, Muotri AR.	Cell. 2010 Nov 12;143(4):527-39.	Cell. 2010	PubMed	citation	PMID:21074045	pubmed	21074045	create date:2010/11/16 | first author:Marchetto MC
Pluripotency and cellular reprogramming: facts, hypotheses, unresolved issues.	/pubmed/21074044	Hanna JH, Saha K, Jaenisch R.	Cell. 2010 Nov 12;143(4):508-25. Review.	Cell. 2010	PubMed	citation	PMID:21074044	pubmed	21074044	create date:2010/11/16 | first author:Hanna JH
A straightjacket for pain?	/pubmed/21074043	Beggs S, Salter MW.	Cell. 2010 Nov 12;143(4):505-7.	Cell. 2010	PubMed	citation	PMID:21074043	pubmed	21074043	create date:2010/11/16 | first author:Beggs S
Shining a light on germinal center B cells.	/pubmed/21074042	Cyster JG.	Cell. 2010 Nov 12;143(4):503-5.	Cell. 2010	PubMed	citation	PMID:21074042	pubmed	21074042	create date:2010/11/16 | first author:Cyster JG
Translation by remote control.	/pubmed/21074041	Preker P, Jensen TH.	Cell. 2010 Nov 12;143(4):501-2.	Cell. 2010	PubMed	citation	PMID:21074041	pubmed	21074041	create date:2010/11/16 | first author:Preker P
Modeling Rett syndrome with stem cells.	/pubmed/21074040	Walsh RM, Hochedlinger K.	Cell. 2010 Nov 12;143(4):499-500.	Cell. 2010	PubMed	citation	PMID:21074040	pubmed	21074040	create date:2010/11/16 | first author:Walsh RM
Epiblast stem cell subpopulations represent mouse embryos of distinct pregastrulation stages.	/pubmed/21056461	Han DW, Tapia N, Joo JY, Greber B, Araúzo-Bravo MJ, Bernemann C, Ko K, Wu G, Stehling M, Do JT, Schöler HR.	Cell. 2010 Nov 12;143(4):617-27.	Cell. 2010	PubMed	citation	PMID:21056461	pubmed	21056461	create date:2010/11/09 | first author:Han DW
Extensive in vivo metabolite-protein interactions revealed by large-scale systematic analyses.	/pubmed/21035178	Li X, Gianoulis TA, Yip KY, Gerstein M, Snyder M.	Cell. 2010 Nov 12;143(4):639-50. Epub 2010 Oct 28.	Cell. 2010	PubMed	citation	PMID:21035178	pubmed	21035178	create date:2010/11/03 | first author:Li X
Snapshot: neural crest.	/pubmed/21029868	Sauka-Spengler T, Bronner M.	Cell. 2010 Oct 29;143(3):486-486.e1. No abstract available.	Cell. 2010	PubMed	citation	PMID:21029868	pubmed	21029868	create date:2010/10/30 | first author:Sauka-Spengler T
Retraction notice to: Assembly of endogenous oskar mRNA particles for motor-dependent transport in the Drosophila oocyte.	/pubmed/21029867	Trucco A, Gaspar I, Ephrussi A.	Cell. 2010 Oct 29;143(3):485. No abstract available.	Cell. 2010	PubMed	citation	PMID:21029867	pubmed	21029867	create date:2010/10/30 | first author:Trucco A
Nucleosome-interacting proteins regulated by DNA and histone methylation.	/pubmed/21029866	Bartke T, Vermeulen M, Xhemalce B, Robson SC, Mann M, Kouzarides T.	Cell. 2010 Oct 29;143(3):470-84.	Cell. 2010	PubMed	citation	PMID:21029866	pubmed	21029866	create date:2010/10/30 | first author:Bartke T
Title	URL	Description	Details	ShortDetails	Resource	Type	Identifiers	Db	EntrezUID	Properties
EphB-mediated degradation of the RhoA GEF Ephexin5 relieves a developmental brake on excitatory synapse formation.	/pubmed/21029865	Margolis SS, Salogiannis J, Lipton DM, Mandel-Brehm C, Wills ZP, Mardinly AR, Hu L, Greer PL, Bikoff JB, Ho HY, Soskis MJ, Sahin M, Greenberg ME.	Cell. 2010 Oct 29;143(3):442-55.	Cell. 2010	PubMed	citation	PMID:21029865	pubmed	21029865	create date:2010/10/30 | first author:Margolis SS
Endophilin functions as a membrane-bending molecule and is delivered to endocytic zones by exocytosis.	/pubmed/21029864	Bai J, Hu Z, Dittman JS, Pym EC, Kaplan JM.	Cell. 2010 Oct 29;143(3):430-41.	Cell. 2010	PubMed	citation	PMID:21029864	pubmed	21029864	create date:2010/10/30 | first author:Bai J
Microbial stimulation fully differentiates monocytes to DC-SIGN/CD209(+) dendritic cells for immune T cell areas.	/pubmed/21029863	Cheong C, Matos I, Choi JH, Dandamudi DB, Shrestha E, Longhi MP, Jeffrey KL, Anthony RM, Kluger C, Nchinda G, Koh H, Rodriguez A, Idoyaga J, Pack M, Velinzon K, Park CG, Steinman RM.	Cell. 2010 Oct 29;143(3):416-29.	Cell. 2010	PubMed	citation	PMID:21029863	pubmed	21029863	create date:2010/10/30 | first author:Cheong C
The long noncoding RNA, Jpx, is a molecular switch for X chromosome inactivation.	/pubmed/21029862	Tian D, Sun S, Lee JT.	Cell. 2010 Oct 29;143(3):390-403.	Cell. 2010	PubMed	citation	PMID:21029862	pubmed	21029862	create date:2010/10/30 | first author:Tian D
Upf1 senses 3'UTR length to potentiate mRNA decay.	/pubmed/21029861	Hogg JR, Goff SP.	Cell. 2010 Oct 29;143(3):379-89.	Cell. 2010	PubMed	citation	PMID:21029861	pubmed	21029861	create date:2010/10/30 | first author:Hogg JR
ATR-X syndrome protein targets tandem repeats and influences allele-specific expression in a size-dependent manner.	/pubmed/21029860	Law MJ, Lower KM, Voon HP, Hughes JR, Garrick D, Viprakasit V, Mitson M, De Gobbi M, Marra M, Morris A, Abbott A, Wilder SP, Taylor S, Santos GM, Cross J, Ayyub H, Jones S, Ragoussis J, Rhodes D, Dunham I, Higgs DR, Gibbons RJ.	Cell. 2010 Oct 29;143(3):367-78.	Cell. 2010	PubMed	citation	PMID:21029860	pubmed	21029860	create date:2010/10/30 | first author:Law MJ
DNA damage-mediated induction of a chemoresistant niche.	/pubmed/21029859	Gilbert LA, Hemann MT.	Cell. 2010 Oct 29;143(3):355-66.	Cell. 2010	PubMed	citation	PMID:21029859	pubmed	21029859	create date:2010/10/30 | first author:Gilbert LA
Chemoaffinity revisited: dscams, protocadherins, and neural circuit assembly.	/pubmed/21029858	Zipursky SL, Sanes JR.	Cell. 2010 Oct 29;143(3):343-53. Review.	Cell. 2010	PubMed	citation	PMID:21029858	pubmed	21029858	create date:2010/10/30 | first author:Zipursky SL
Ephecting excitatory synapse development.	/pubmed/21029857	Dalva MB.	Cell. 2010 Oct 29;143(3):341-2.	Cell. 2010	PubMed	citation	PMID:21029857	pubmed	21029857	create date:2010/10/30 | first author:Dalva MB
Monocytes join the dendritic cell family.	/pubmed/21029856	Sallusto F, Lanzavecchia A.	Cell. 2010 Oct 29;143(3):339-40.	Cell. 2010	PubMed	citation	PMID:21029856	pubmed	21029856	create date:2010/10/30 | first author:Sallusto F
Egg's ZP3 structure speaks volumes.	/pubmed/21029855	Wassarman PM, Litscher ES.	Cell. 2010 Oct 29;143(3):337-8.	Cell. 2010	PubMed	citation	PMID:21029855	pubmed	21029855	create date:2010/10/30 | first author:Wassarman PM
ATRX: Put me on repeat.	/pubmed/21029854	Whitehouse I, Owen-Hughes T.	Cell. 2010 Oct 29;143(3):335-6.	Cell. 2010	PubMed	citation	PMID:21029854	pubmed	21029854	create date:2010/10/30 | first author:Whitehouse I
Insights into egg coat assembly and egg-sperm interaction from the X-ray structure of full-length ZP3.	/pubmed/20970175	Han L, Monné M, Okumura H, Schwend T, Cherry AL, Flot D, Matsuda T, Jovine L.	Cell. 2010 Oct 29;143(3):404-15. Epub 2010 Oct 21.	Cell. 2010	PubMed	citation	PMID:20970175	pubmed	20970175	create date:2010/10/26 | first author:Han L
SnapShot: network motifs.	/pubmed/20946989	Shoval O, Alon U.	Cell. 2010 Oct 15;143(2):326-e1. No abstract available.	Cell. 2010	PubMed	citation	PMID:20946989	pubmed	20946989	create date:2010/10/16 | first author:Shoval O
A Myc network accounts for similarities between embryonic stem and cancer cell transcription programs.	/pubmed/20946988	Kim J, Woo AJ, Chu J, Snow JW, Fujiwara Y, Kim CG, Cantor AB, Orkin SH.	Cell. 2010 Oct 15;143(2):313-24.	Cell. 2010	PubMed	citation	PMID:20946988	pubmed	20946988	create date:2010/10/16 | first author:Kim J
TGF-β and insulin signaling regulate reproductive aging via oocyte and germline quality maintenance.	/pubmed/20946987	Luo S, Kleemann GA, Ashraf JM, Shaw WM, Murphy CT.	Cell. 2010 Oct 15;143(2):299-312.	Cell. 2010	PubMed	citation	PMID:20946987	pubmed	20946987	create date:2010/10/16 | first author:Luo S
Nuclear size is regulated by importin α and Ntf2 in Xenopus.	/pubmed/20946986	Levy DL, Heald R.	Cell. 2010 Oct 15;143(2):288-98.	Cell. 2010	PubMed	citation	PMID:20946986	pubmed	20946986	create date:2010/10/16 | first author:Levy DL
Structural basis for actin assembly, activation of ATP hydrolysis, and delayed phosphate release.	/pubmed/20946985	Murakami K, Yasunaga T, Noguchi TQ, Gomibuchi Y, Ngo KX, Uyeda TQ, Wakabayashi T.	Cell. 2010 Oct 15;143(2):275-87.	Cell. 2010	PubMed	citation	PMID:20946985	pubmed	20946985	create date:2010/10/16 | first author:Murakami K
Patronin regulates the microtubule network by protecting microtubule minus ends.	/pubmed/20946984	Goodwin SS, Vale RD.	Cell. 2010 Oct 15;143(2):263-74.	Cell. 2010	PubMed	citation	PMID:20946984	pubmed	20946984	create date:2010/10/16 | first author:Goodwin SS
The exon junction complex controls the splicing of MAPK and other long intron-containing transcripts in Drosophila.	/pubmed/20946983	Ashton-Beaucage D, Udell CM, Lavoie H, Baril C, Lefrançois M, Chagnon P, Gendron P, Caron-Lizotte O, Bonneil E, Thibault P, Therrien M.	Cell. 2010 Oct 15;143(2):251-62.	Cell. 2010	PubMed	citation	PMID:20946983	pubmed	20946983	create date:2010/10/16 | first author:Ashton-Beaucage D
Exon junction complex subunits are required to splice Drosophila MAP kinase, a large heterochromatic gene.	/pubmed/20946982	Roignant JY, Treisman JE.	Cell. 2010 Oct 15;143(2):238-50.	Cell. 2010	PubMed	citation	PMID:20946982	pubmed	20946982	create date:2010/10/16 | first author:Roignant JY
The solution structure of the ADAR2 dsRBM-RNA complex reveals a sequence-specific readout of the minor groove.	/pubmed/20946981	Stefl R, Oberstrass FC, Hood JL, Jourdan M, Zimmermann M, Skrisovska L, Maris C, Peng L, Hofr C, Emeson RB, Allain FH.	Cell. 2010 Oct 15;143(2):225-37.	Cell. 2010	PubMed	citation	PMID:20946981	pubmed	20946981	create date:2010/10/16 | first author:Stefl R
Cytohesins are cytoplasmic ErbB receptor activators.	/pubmed/20946980	Bill A, Schmitz A, Albertoni B, Song JN, Heukamp LC, Walrafen D, Thorwirth F, Verveer PJ, Zimmer S, Meffert L, Schreiber A, Chatterjee S, Thomas RK, Ullrich RT, Lang T, Famulok M.	Cell. 2010 Oct 15;143(2):201-11.	Cell. 2010	PubMed	citation	PMID:20946980	pubmed	20946980	create date:2010/10/16 | first author:Bill A
Biological applications of protein splicing.	/pubmed/20946979	Vila-Perelló M, Muir TW.	Cell. 2010 Oct 15;143(2):191-200.	Cell. 2010	PubMed	citation	PMID:20946979	pubmed	20946979	create date:2010/10/16 | first author:Vila-Perelló M
Emerging role of ISG15 in antiviral immunity.	/pubmed/20946978	Skaug B, Chen ZJ.	Cell. 2010 Oct 15;143(2):187-90. Review.	Cell. 2010	PubMed	citation	PMID:20946978	pubmed	20946978	create date:2010/10/16 | first author:Skaug B
The Myc connection: ES cells and cancer.	/pubmed/20946977	Rothenberg ME, Clarke MF, Diehn M.	Cell. 2010 Oct 15;143(2):184-6.	Cell. 2010	PubMed	citation	PMID:20946977	pubmed	20946977	create date:2010/10/16 | first author:Rothenberg ME
Chromatin in multicolor.	/pubmed/20946976	Schübeler D.	Cell. 2010 Oct 15;143(2):183-4.	Cell. 2010	PubMed	citation	PMID:20946976	pubmed	20946976	create date:2010/10/16 | first author:Schübeler D
Insider influence on ErbB activity.	/pubmed/20946975	Shilo BZ.	Cell. 2010 Oct 15;143(2):181-2.	Cell. 2010	PubMed	citation	PMID:20946975	pubmed	20946975	create date:2010/10/16 | first author:Shilo BZ
Imaging activity-dependent regulation of neurexin-neuroligin interactions using trans-synaptic enzymatic biotinylation.	/pubmed/20933261	Thyagarajan A, Ting AY.	Cell. 2010 Oct 29;143(3):456-69. Epub 2010 Oct 7.	Cell. 2010	PubMed	citation	PMID:20933261	pubmed	20933261	create date:2010/10/12 | first author:Thyagarajan A
Systematic protein location mapping reveals five principal chromatin types in Drosophila cells.	/pubmed/20888037	Filion GJ, van Bemmel JG, Braunschweig U, Talhout W, Kind J, Ward LD, Brugman W, de Castro IJ, Kerkhoven RM, Bussemaker HJ, van Steensel B.	Cell. 2010 Oct 15;143(2):212-24. Epub 2010 Sep 30. Erratum in: Cell. 2011 Apr 1;145(1):160.	Cell. 2010	PubMed	citation	PMID:20888037	pubmed	20888037	create date:2010/10/05 | first author:Filion GJ
SnapShot: NR coregulators.	/pubmed/20887900	McKenna NJ, O'Malley BW.	Cell. 2010 Oct 1;143(1):172-172.e1. No abstract available.	Cell. 2010	PubMed	citation	PMID:20887900	pubmed	20887900	create date:2010/10/05 | first author:McKenna NJ
Comparative epigenomic analysis of murine and human adipogenesis.	/pubmed/20887899	Mikkelsen TS, Xu Z, Zhang X, Wang L, Gimble JM, Lander ES, Rosen ED.	Cell. 2010 Oct 1;143(1):156-69.	Cell. 2010	PubMed	citation	PMID:20887899	pubmed	20887899	create date:2010/10/05 | first author:Mikkelsen TS
Intestinal crypt homeostasis results from neutral competition between symmetrically dividing Lgr5 stem cells.	/pubmed/20887898	Snippert HJ, van der Flier LG, Sato T, van Es JH, van den Born M, Kroon-Veenboer C, Barker N, Klein AM, van Rheenen J, Simons BD, Clevers H.	Cell. 2010 Oct 1;143(1):134-44.	Cell. 2010	PubMed	citation	PMID:20887898	pubmed	20887898	create date:2010/10/05 | first author:Snippert HJ
Activation-induced cytidine deaminase targets DNA at sites of RNA polymerase II stalling by interaction with Spt5.	/pubmed/20887897	Pavri R, Gazumyan A, Jankovic M, Di Virgilio M, Klein I, Ansarah-Sobrinho C, Resch W, Yamane A, Reina San-Martin B, Barreto V, Nieland TJ, Root DE, Casellas R, Nussenzweig MC.	Cell. 2010 Oct 1;143(1):122-33.	Cell. 2010	PubMed	citation	PMID:20887897	pubmed	20887897	create date:2010/10/05 | first author:Pavri R
ABP1 mediates auxin inhibition of clathrin-dependent endocytosis in Arabidopsis.	/pubmed/20887896	Robert S, Kleine-Vehn J, Barbez E, Sauer M, Paciorek T, Baster P, Vanneste S, Zhang J, Simon S, Čovanová M, Hayashi K, Dhonukshe P, Yang Z, Bednarek SY, Jones AM, Luschnig C, Aniento F, Zažímalová E, Friml J.	Cell. 2010 Oct 1;143(1):111-21.	Cell. 2010	PubMed	citation	PMID:20887896	pubmed	20887896	create date:2010/10/05 | first author:Robert S
Cell surface- and rho GTPase-based auxin signaling controls cellular interdigitation in Arabidopsis.	/pubmed/20887895	Xu T, Wen M, Nagawa S, Fu Y, Chen JG, Wu MJ, Perrot-Rechenmann C, Friml J, Jones AM, Yang Z.	Cell. 2010 Oct 1;143(1):99-110.	Cell. 2010	PubMed	citation	PMID:20887895	pubmed	20887895	create date:2010/10/05 | first author:Xu T
Store-independent activation of Orai1 by SPCA2 in mammary tumors.	/pubmed/20887894	Feng M, Grice DM, Faddy HM, Nguyen N, Leitch S, Wang Y, Muend S, Kenny PA, Sukumar S, Roberts-Thomson SJ, Monteith GR, Rao R.	Cell. 2010 Oct 1;143(1):84-98.	Cell. 2010	PubMed	citation	PMID:20887894	pubmed	20887894	create date:2010/10/05 | first author:Feng M
Molecular basis of RNA polymerase III transcription repression by Maf1.	/pubmed/20887893	Vannini A, Ringel R, Kusser AG, Berninghausen O, Kassavetis GA, Cramer P.	Cell. 2010 Oct 1;143(1):59-70.	Cell. 2010	PubMed	citation	PMID:20887893	pubmed	20887893	create date:2010/10/05 | first author:Vannini A
Long noncoding RNAs with enhancer-like function in human cells.	/pubmed/20887892	Ørom UA, Derrien T, Beringer M, Gumireddy K, Gardini A, Bussotti G, Lai F, Zytnicki M, Notredame C, Huang Q, Guigo R, Shiekhattar R.	Cell. 2010 Oct 1;143(1):46-58.	Cell. 2010	PubMed	citation	PMID:20887892	pubmed	20887892	create date:2010/10/05 | first author:Ørom UA
Myogenin and class II HDACs control neurogenic muscle atrophy by inducing E3 ubiquitin ligases.	/pubmed/20887891	Moresi V, Williams AH, Meadows E, Flynn JM, Potthoff MJ, McAnally J, Shelton JM, Backs J, Klein WH, Richardson JA, Bassel-Duby R, Olson EN.	Cell. 2010 Oct 1;143(1):35-45.	Cell. 2010	PubMed	citation	PMID:20887891	pubmed	20887891	create date:2010/10/05 | first author:Moresi V
Cell sorting during regenerative tissue formation.	/pubmed/20887890	Klein R.	Cell. 2010 Oct 1;143(1):32-4.	Cell. 2010	PubMed	citation	PMID:20887890	pubmed	20887890	create date:2010/10/05 | first author:Klein R
Auxin paves the way for planar morphogenesis.	/pubmed/20887889	Pietra S, Grebe M.	Cell. 2010 Oct 1;143(1):29-31.	Cell. 2010	PubMed	citation	PMID:20887889	pubmed	20887889	create date:2010/10/05 | first author:Pietra S
How to survive aneuploidy.	/pubmed/20887888	Cetin B, Cleveland DW.	Cell. 2010 Oct 1;143(1):27-9.	Cell. 2010	PubMed	citation	PMID:20887888	pubmed	20887888	create date:2010/10/05 | first author:Cetin B
MicroRNAs and cellular phenotypy.	/pubmed/20887887	Kosik KS.	Cell. 2010 Oct 1;143(1):21-6.	Cell. 2010	PubMed	citation	PMID:20887887	pubmed	20887887	create date:2010/10/05 | first author:Kosik KS
A life-long quest to understand and treat genetic blood disorders.	/pubmed/20887886	Nathan DG.	Cell. 2010 Oct 1;143(1):17-20.	Cell. 2010	PubMed	citation	PMID:20887886	pubmed	20887886	create date:2010/10/05 | first author:Nathan DG
Clinical application of therapies targeting VEGF.	/pubmed/20887885	Yancopoulos GD.	Cell. 2010 Oct 1;143(1):13-6.	Cell. 2010	PubMed	citation	PMID:20887885	pubmed	20887885	create date:2010/10/05 | first author:Yancopoulos GD
Lasker lauds leptin.	/pubmed/20887884	Flier JS, Maratos-Flier E.	Cell. 2010 Oct 1;143(1):9-12.	Cell. 2010	PubMed	citation	PMID:20887884	pubmed	20887884	create date:2010/10/05 | first author:Flier JS
Retraction notice to: VMA21 Deficiency causes an autophagic myopathy by compromising V-ATPase activity and lysosomal acidification.	/pubmed/20873370	[No authors listed]	Cell. 2010 Sep 17;142(6):984. No abstract available.	Cell. 2010	PubMed	citation	PMID:20873370	pubmed	20873370	create date:2010/09/30
EphB signaling directs peripheral nerve regeneration through Sox2-dependent Schwann cell sorting.	/pubmed/20869108	Parrinello S, Napoli I, Ribeiro S, Digby PW, Fedorova M, Parkinson DB, Doddrell RD, Nakayama M, Adams RH, Lloyd AC.	Cell. 2010 Oct 1;143(1):145-55.	Cell. 2010	PubMed	citation	PMID:20869108	pubmed	20869108	create date:2010/09/28 | first author:Parrinello S
Identification of aneuploidy-tolerating mutations.	/pubmed/20850176	Torres EM, Dephoure N, Panneerselvam A, Tucker CM, Whittaker CA, Gygi SP, Dunham MJ, Amon A.	Cell. 2010 Oct 1;143(1):71-83. Epub 2010 Sep 16.	Cell. 2010	PubMed	citation	PMID:20850176	pubmed	20850176	create date:2010/09/21 | first author:Torres EM
Title	URL	Description	Details	ShortDetails	Resource	Type	Identifiers	Db	EntrezUID	Properties
SnapShot: Nuclear receptors II.	/pubmed/20850017	McKenna NJ, O'Malley BW.	Cell. 2010 Sep 17;142(6):986.e1. No abstract available.	Cell. 2010	PubMed	citation	PMID:20850017	pubmed	20850017	create date:2010/09/21 | first author:McKenna NJ
Quantitative interaction proteomics and genome-wide profiling of epigenetic histone marks and their readers.	/pubmed/20850016	Vermeulen M, Eberl HC, Matarese F, Marks H, Denissov S, Butter F, Lee KK, Olsen JV, Hyman AA, Stunnenberg HG, Mann M.	Cell. 2010 Sep 17;142(6):967-80.	Cell. 2010	PubMed	citation	PMID:20850016	pubmed	20850016	create date:2010/09/21 | first author:Vermeulen M
Patterning axon targeting of olfactory receptor neurons by coupled hedgehog signaling at two distinct steps.	/pubmed/20850015	Chou YH, Zheng X, Beachy PA, Luo L.	Cell. 2010 Sep 17;142(6):954-66.	Cell. 2010	PubMed	citation	PMID:20850015	pubmed	20850015	create date:2010/09/21 | first author:Chou YH
DNA demethylase activity maintains intestinal cells in an undifferentiated state following loss of APC.	/pubmed/20850014	Rai K, Sarkar S, Broadbent TJ, Voas M, Grossmann KF, Nadauld LD, Dehghanizadeh S, Hagos FT, Li Y, Toth RK, Chidester S, Bahr TM, Johnson WE, Sklow B, Burt R, Cairns BR, Jones DA.	Cell. 2010 Sep 17;142(6):930-42.	Cell. 2010	PubMed	citation	PMID:20850014	pubmed	20850014	create date:2010/09/21 | first author:Rai K
Function of miR-146a in controlling Treg cell-mediated regulation of Th1 responses.	/pubmed/20850013	Lu LF, Boldin MP, Chaudhry A, Lin LL, Taganov KD, Hanada T, Yoshimura A, Baltimore D, Rudensky AY.	Cell. 2010 Sep 17;142(6):914-29.	Cell. 2010	PubMed	citation	PMID:20850013	pubmed	20850013	create date:2010/09/21 | first author:Lu LF
Influenza virus M2 protein mediates ESCRT-independent membrane scission.	/pubmed/20850012	Rossman JS, Jing X, Leser GP, Lamb RA.	Cell. 2010 Sep 17;142(6):902-13.	Cell. 2010	PubMed	citation	PMID:20850012	pubmed	20850012	create date:2010/09/21 | first author:Rossman JS
Membrane remodeling induced by the dynamin-related protein Drp1 stimulates Bax oligomerization.	/pubmed/20850011	Montessuit S, Somasekharan SP, Terrones O, Lucken-Ardjomande S, Herzig S, Schwarzenbacher R, Manstein DJ, Bossy-Wetzel E, Basañez G, Meda P, Martinou JC.	Cell. 2010 Sep 17;142(6):889-901.	Cell. 2010	PubMed	citation	PMID:20850011	pubmed	20850011	create date:2010/09/21 | first author:Montessuit S
Switch between large hand-over-hand and small inchworm-like steps in myosin VI.	/pubmed/20850010	Nishikawa S, Arimoto I, Ikezaki K, Sugawa M, Ueno H, Komori T, Iwane AH, Yanagida T.	Cell. 2010 Sep 17;142(6):879-88.	Cell. 2010	PubMed	citation	PMID:20850010	pubmed	20850010	create date:2010/09/21 | first author:Nishikawa S
Regulation of replication termination by Reb1 protein-mediated action at a distance.	/pubmed/20850009	Singh SK, Sabatinos S, Forsburg S, Bastia D.	Cell. 2010 Sep 17;142(6):868-78.	Cell. 2010	PubMed	citation	PMID:20850009	pubmed	20850009	create date:2010/09/21 | first author:Singh SK
Natural killer cell education and tolerance.	/pubmed/20850008	Orr MT, Lanier LL.	Cell. 2010 Sep 17;142(6):847-56. Review.	Cell. 2010	PubMed	citation	PMID:20850008	pubmed	20850008	create date:2010/09/21 | first author:Orr MT
Decoding chromatin goes high tech.	/pubmed/20850007	Levy D, Gozani O.	Cell. 2010 Sep 17;142(6):844-6.	Cell. 2010	PubMed	citation	PMID:20850007	pubmed	20850007	create date:2010/09/21 | first author:Levy D
PARP around the clock.	/pubmed/20850006	Kumar V, Takahashi JS.	Cell. 2010 Sep 17;142(6):841-3.	Cell. 2010	PubMed	citation	PMID:20850006	pubmed	20850006	create date:2010/09/21 | first author:Kumar V
Influenza exits the cell without an ESCRT.	/pubmed/20850005	Göttlinger HG.	Cell. 2010 Sep 17;142(6):839-41.	Cell. 2010	PubMed	citation	PMID:20850005	pubmed	20850005	create date:2010/09/21 | first author:Göttlinger HG
Poly(ADP-ribose) polymerase 1 participates in the phase entrainment of circadian clocks to feeding.	/pubmed/20832105	Asher G, Reinke H, Altmeyer M, Gutierrez-Arcelus M, Hottiger MO, Schibler U.	Cell. 2010 Sep 17;142(6):943-53. Epub 2010 Sep 9.	Cell. 2010	PubMed	citation	PMID:20832105	pubmed	20832105	create date:2010/09/14 | first author:Asher G
Iron-export ferroxidase activity of β-amyloid precursor protein is inhibited by zinc in Alzheimer's disease.	/pubmed/20817278	Duce JA, Tsatsanis A, Cater MA, James SA, Robb E, Wikhe K, Leong SL, Perez K, Johanssen T, Greenough MA, Cho HH, Galatis D, Moir RD, Masters CL, McLean C, Tanzi RE, Cappai R, Barnham KJ, Ciccotosto GD, Rogers JT, Bush AI.	Cell. 2010 Sep 17;142(6):857-67.	Cell. 2010	PubMed	citation	PMID:20817278	pubmed	20817278	create date:2010/09/08 | first author:Duce JA
SnapShot: Nuclear receptors I.	/pubmed/20813267	McKenna NJ, O'Malley BW.	Cell. 2010 Sep 3;142(5):822-822.e1. No abstract available.	Cell. 2010	PubMed	citation	PMID:20813267	pubmed	20813267	create date:2010/09/04 | first author:McKenna NJ
The protein composition of mitotic chromosomes determined using multiclassifier combinatorial proteomics.	/pubmed/20813266	Ohta S, Bukowski-Wills JC, Sanchez-Pulido L, Alves Fde L, Wood L, Chen ZA, Platani M, Fischer L, Hudson DF, Ponting CP, Fukagawa T, Earnshaw WC, Rappsilber J.	Cell. 2010 Sep 3;142(5):810-21.	Cell. 2010	PubMed	citation	PMID:20813266	pubmed	20813266	create date:2010/09/04 | first author:Ohta S
Profiling by image registration reveals common origin of annelid mushroom bodies and vertebrate pallium.	/pubmed/20813265	Tomer R, Denes AS, Tessmar-Raible K, Arendt D.	Cell. 2010 Sep 3;142(5):800-9.	Cell. 2010	PubMed	citation	PMID:20813265	pubmed	20813265	create date:2010/09/04 | first author:Tomer R
Generation of rat pancreas in mouse by interspecific blastocyst injection of pluripotent stem cells.	/pubmed/20813264	Kobayashi T, Yamaguchi T, Hamanaka S, Kato-Itoh M, Yamazaki Y, Ibata M, Sato H, Lee YS, Usui J, Knisely AS, Hirabayashi M, Nakauchi H.	Cell. 2010 Sep 3;142(5):787-99.	Cell. 2010	PubMed	citation	PMID:20813264	pubmed	20813264	create date:2010/09/04 | first author:Kobayashi T
Cell flow reorients the axis of planar polarity in the wing epithelium of Drosophila.	/pubmed/20813263	Aigouy B, Farhadifar R, Staple DB, Sagner A, Röper JC, Jülicher F, Eaton S.	Cell. 2010 Sep 3;142(5):773-86.	Cell. 2010	PubMed	citation	PMID:20813263	pubmed	20813263	create date:2010/09/04 | first author:Aigouy B
Photoadaptation in Neurospora by competitive interaction of activating and inhibitory LOV domains.	/pubmed/20813262	Malzahn E, Ciprianidis S, Káldi K, Schafmeier T, Brunner M.	Cell. 2010 Sep 3;142(5):762-72.	Cell. 2010	PubMed	citation	PMID:20813262	pubmed	20813262	create date:2010/09/04 | first author:Malzahn E
A bacterial mRNA leader that employs different mechanisms to sense disparate intracellular signals.	/pubmed/20813261	Park SY, Cromie MJ, Lee EJ, Groisman EA.	Cell. 2010 Sep 3;142(5):737-48.	Cell. 2010	PubMed	citation	PMID:20813261	pubmed	20813261	create date:2010/09/04 | first author:Park SY
The ATAC acetyltransferase complex coordinates MAP kinases to regulate JNK target genes.	/pubmed/20813260	Suganuma T, Mushegian A, Swanson SK, Abmayr SM, Florens L, Washburn MP, Workman JL.	Cell. 2010 Sep 3;142(5):726-36.	Cell. 2010	PubMed	citation	PMID:20813260	pubmed	20813260	create date:2010/09/04 | first author:Suganuma T
Anti-CD47 antibody synergizes with rituximab to promote phagocytosis and eradicate non-Hodgkin lymphoma.	/pubmed/20813259	Chao MP, Alizadeh AA, Tang C, Myklebust JH, Varghese B, Gill S, Jan M, Cha AC, Chan CK, Tan BT, Park CY, Zhao F, Kohrt HE, Malumbres R, Briones J, Gascoyne RD, Lossos IS, Levy R, Weissman IL, Majeti R.	Cell. 2010 Sep 3;142(5):699-713.	Cell. 2010	PubMed	citation	PMID:20813259	pubmed	20813259	create date:2010/09/04 | first author:Chao MP
GPR120 is an omega-3 fatty acid receptor mediating potent anti-inflammatory and insulin-sensitizing effects.	/pubmed/20813258	Oh DY, Talukdar S, Bae EJ, Imamura T, Morinaga H, Fan W, Li P, Lu WJ, Watkins SM, Olefsky JM.	Cell. 2010 Sep 3;142(5):687-98.	Cell. 2010	PubMed	citation	PMID:20813258	pubmed	20813258	create date:2010/09/04 | first author:Oh DY
The language of histone crosstalk.	/pubmed/20813257	Lee JS, Smith E, Shilatifard A.	Cell. 2010 Sep 3;142(5):682-5. Review.	Cell. 2010	PubMed	citation	PMID:20813257	pubmed	20813257	create date:2010/09/04 | first author:Lee JS
'Fore brain: a hint of the ancestral cortex.	/pubmed/20813256	Sweeney LB, Luo L.	Cell. 2010 Sep 3;142(5):679-81.	Cell. 2010	PubMed	citation	PMID:20813256	pubmed	20813256	create date:2010/09/04 | first author:Sweeney LB
Viable rat-mouse chimeras: where do we go from here?	/pubmed/20813255	Solter D.	Cell. 2010 Sep 3;142(5):676-8.	Cell. 2010	PubMed	citation	PMID:20813255	pubmed	20813255	create date:2010/09/04 | first author:Solter D
A new spin on planar cell polarity.	/pubmed/20813254	Olguin P, Mlodzik M.	Cell. 2010 Sep 3;142(5):674-6.	Cell. 2010	PubMed	citation	PMID:20813254	pubmed	20813254	create date:2010/09/04 | first author:Olguin P
Fishing out a sensor for anti-inflammatory oils.	/pubmed/20813253	Saltiel AR.	Cell. 2010 Sep 3;142(5):672-4.	Cell. 2010	PubMed	citation	PMID:20813253	pubmed	20813253	create date:2010/09/04 | first author:Saltiel AR
Response multilayered control of T cell receptor phosphorylation.	/pubmed/20813252	Gagnon E, Xu C, Yang W, Chu HH, Call ME, Chou JJ, Wucherpfennig KW.	Cell. 2010 Sep 3;142(5):669-71. No abstract available.	Cell. 2010	PubMed	citation	PMID:20813252	pubmed	20813252	create date:2010/09/04 | first author:Gagnon E
What controls T cell receptor phosphorylation?	/pubmed/20813251	Fernandes RA, Yu C, Carmo AM, Evans EJ, van der Merwe PA, Davis SJ.	Cell. 2010 Sep 3;142(5):668-9. No abstract available.	Cell. 2010	PubMed	citation	PMID:20813251	pubmed	20813251	create date:2010/09/04 | first author:Fernandes RA
Phosphotyrosine signaling: evolving a new cellular communication system.	/pubmed/20813250	Lim WA, Pawson T.	Cell. 2010 Sep 3;142(5):661-7.	Cell. 2010	PubMed	citation	PMID:20813250	pubmed	20813250	create date:2010/09/04 | first author:Lim WA
A C-type lectin collaborates with a CD45 phosphatase homolog to facilitate West Nile virus infection of mosquitoes.	/pubmed/20797779	Cheng G, Cox J, Wang P, Krishnan MN, Dai J, Qian F, Anderson JF, Fikrig E.	Cell. 2010 Sep 3;142(5):714-25.	Cell. 2010	PubMed	citation	PMID:20797779	pubmed	20797779	create date:2010/08/28 | first author:Cheng G
Structural basis of semaphorin-plexin recognition and viral mimicry from Sema7A and A39R complexes with PlexinC1.	/pubmed/20727575	Liu H, Juo ZS, Shim AH, Focia PJ, Chen X, Garcia KC, He X.	Cell. 2010 Sep 3;142(5):749-61. Epub 2010 Aug 19.	Cell. 2010	PubMed	citation	PMID:20727575	pubmed	20727575	create date:2010/08/24 | first author:Liu H
SnapShot: Homologous recombination in DNA double-strand break repair.	/pubmed/20723763	Mazón G, Mimitou EP, Symington LS.	Cell. 2010 Aug 20;142(4):646, 646.e1. No abstract available.	Cell. 2010	PubMed	citation	PMID:20723763	pubmed	20723763	create date:2010/08/21 | first author:Mazón G
Activation of specific apoptotic caspases with an engineered small-molecule-activated protease.	/pubmed/20723762	Gray DC, Mahrus S, Wells JA.	Cell. 2010 Aug 20;142(4):637-46.	Cell. 2010	PubMed	citation	PMID:20723762	pubmed	20723762	create date:2010/08/21 | first author:Gray DC
Immunoproteasomes preserve protein homeostasis upon interferon-induced oxidative stress.	/pubmed/20723761	Seifert U, Bialy LP, Ebstein F, Bech-Otschir D, Voigt A, Schröter F, Prozorovski T, Lange N, Steffen J, Rieger M, Kuckelkorn U, Aktas O, Kloetzel PM, Krüger E.	Cell. 2010 Aug 20;142(4):613-24.	Cell. 2010	PubMed	citation	PMID:20723761	pubmed	20723761	create date:2010/08/21 | first author:Seifert U
Identification of MOAG-4/SERF as a regulator of age-related proteotoxicity.	/pubmed/20723760	van Ham TJ, Holmberg MA, van der Goot AT, Teuling E, Garcia-Arencibia M, Kim HE, Du D, Thijssen KL, Wiersma M, Burggraaff R, van Bergeijk P, van Rheenen J, Jerre van Veluw G, Hofstra RM, Rubinsztein DC, Nollen EA.	Cell. 2010 Aug 20;142(4):601-12.	Cell. 2010	PubMed	citation	PMID:20723760	pubmed	20723760	create date:2010/08/21 | first author:van Ham TJ
ATG12 conjugation to ATG3 regulates mitochondrial homeostasis and cell death.	/pubmed/20723759	Radoshevich L, Murrow L, Chen N, Fernandez E, Roy S, Fung C, Debnath J.	Cell. 2010 Aug 20;142(4):590-600.	Cell. 2010	PubMed	citation	PMID:20723759	pubmed	20723759	create date:2010/08/21 | first author:Radoshevich L
Structural basis for negative cooperativity in growth factor binding to an EGF receptor.	/pubmed/20723758	Alvarado D, Klein DE, Lemmon MA.	Cell. 2010 Aug 20;142(4):568-79.	Cell. 2010	PubMed	citation	PMID:20723758	pubmed	20723758	create date:2010/08/21 | first author:Alvarado D
The monopolin complex crosslinks kinetochore components to regulate chromosome-microtubule attachments.	/pubmed/20723757	Corbett KD, Yip CK, Ee LS, Walz T, Amon A, Harrison SC.	Cell. 2010 Aug 20;142(4):556-67.	Cell. 2010	PubMed	citation	PMID:20723757	pubmed	20723757	create date:2010/08/21 | first author:Corbett KD
PcrA helicase dismantles RecA filaments by reeling in DNA in uniform steps.	/pubmed/20723756	Park J, Myong S, Niedziela-Majka A, Lee KS, Yu J, Lohman TM, Ha T.	Cell. 2010 Aug 20;142(4):544-55.	Cell. 2010	PubMed	citation	PMID:20723756	pubmed	20723756	create date:2010/08/21 | first author:Park J
Reversal of cancer cachexia and muscle wasting by ActRIIB antagonism leads to prolonged survival.	/pubmed/20723755	Zhou X, Wang JL, Lu J, Song Y, Kwak KS, Jiao Q, Rosenfeld R, Chen Q, Boone T, Simonet WS, Lacey DL, Goldberg AL, Han HQ.	Cell. 2010 Aug 20;142(4):531-43.	Cell. 2010	PubMed	citation	PMID:20723755	pubmed	20723755	create date:2010/08/21 | first author:Zhou X
Cellular strategies for regulating DNA supercoiling: a single-molecule perspective.	/pubmed/20723754	Koster DA, Crut A, Shuman S, Bjornsti MA, Dekker NH.	Cell. 2010 Aug 20;142(4):519-30. Review.	Cell. 2010	PubMed	citation	PMID:20723754	pubmed	20723754	create date:2010/08/21 | first author:Koster DA
The Immunoproteasome Cleans up after Inflammation.	/pubmed/20723753	van Deventer S, Neefjes J.	Cell. 2010 Aug 20;142(4):517-8.	Cell. 2010	PubMed	citation	PMID:20723753	pubmed	20723753	create date:2010/08/21 | first author:van Deventer S
Up a hydrophobic creek with a short paddle.	/pubmed/20723752	Hulse RE, Li Q, Perozo E.	Cell. 2010 Aug 20;142(4):515-6.	Cell. 2010	PubMed	citation	PMID:20723752	pubmed	20723752	create date:2010/08/21 | first author:Hulse RE
The ins and outs of EGFR asymmetry.	/pubmed/20723751	Leahy DJ.	Cell. 2010 Aug 20;142(4):513-5.	Cell. 2010	PubMed	citation	PMID:20723751	pubmed	20723751	create date:2010/08/21 | first author:Leahy DJ
Reversing cachexia.	/pubmed/20723750	Tisdale MJ.	Cell. 2010 Aug 20;142(4):511-2.	Cell. 2010	PubMed	citation	PMID:20723750	pubmed	20723750	create date:2010/08/21 | first author:Tisdale MJ
Induced domain formation in endocytic invagination, lipid sorting, and scission.	/pubmed/20723749	Johannes L, Mayor S.	Cell. 2010 Aug 20;142(4):507-10.	Cell. 2010	PubMed	citation	PMID:20723749	pubmed	20723749	create date:2010/08/21 | first author:Johannes L
Title	URL	Description	Details	ShortDetails	Resource	Type	Identifiers	Db	EntrezUID	Properties
An alternative splicing network links cell-cycle control to apoptosis.	/pubmed/20705336	Moore MJ, Wang Q, Kennedy CJ, Silver PA.	Cell. 2010 Aug 20;142(4):625-36. Epub 2010 Aug 12.	Cell. 2010	PubMed	citation	PMID:20705336	pubmed	20705336	create date:2010/08/14 | first author:Moore MJ
SnapShot: Nonhomologous DNA end joining (NHEJ).	/pubmed/20691907	Lieber MR, Wilson TE.	Cell. 2010 Aug 6;142(3):496-496.e1. No abstract available.	Cell. 2010	PubMed	citation	PMID:20691907	pubmed	20691907	create date:2010/08/10 | first author:Lieber MR
Myc-nick: a cytoplasmic cleavage product of Myc that promotes alpha-tubulin acetylation and cell differentiation.	/pubmed/20691906	Conacci-Sorrell M, Ngouenet C, Eisenman RN.	Cell. 2010 Aug 6;142(3):480-93.	Cell. 2010	PubMed	citation	PMID:20691906	pubmed	20691906	create date:2010/08/10 | first author:Conacci-Sorrell M
Plzf regulates germline progenitor self-renewal by opposing mTORC1.	/pubmed/20691905	Hobbs RM, Seandel M, Falciatori I, Rafii S, Pandolfi PP.	Cell. 2010 Aug 6;142(3):468-79.	Cell. 2010	PubMed	citation	PMID:20691905	pubmed	20691905	create date:2010/08/10 | first author:Hobbs RM
PNPASE regulates RNA import into mitochondria.	/pubmed/20691904	Wang G, Chen HW, Oktay Y, Zhang J, Allen EL, Smith GM, Fan KC, Hong JS, French SW, McCaffery JM, Lightowlers RN, Morse HC 3rd, Koehler CM, Teitell MA.	Cell. 2010 Aug 6;142(3):456-67.	Cell. 2010	PubMed	citation	PMID:20691904	pubmed	20691904	create date:2010/08/10 | first author:Wang G
Aurora kinases and protein phosphatase 1 mediate chromosome congression through regulation of CENP-E.	/pubmed/20691903	Kim Y, Holland AJ, Lan W, Cleveland DW.	Cell. 2010 Aug 6;142(3):444-55.	Cell. 2010	PubMed	citation	PMID:20691903	pubmed	20691903	create date:2010/08/10 | first author:Kim Y
Insights into antiparallel microtubule crosslinking by PRC1, a conserved nonmotor microtubule binding protein.	/pubmed/20691902	Subramanian R, Wilson-Kubalek EM, Arthur CP, Bick MJ, Campbell EA, Darst SA, Milligan RA, Kapoor TM.	Cell. 2010 Aug 6;142(3):433-43.	Cell. 2010	PubMed	citation	PMID:20691902	pubmed	20691902	create date:2010/08/10 | first author:Subramanian R
A minimal midzone protein module controls formation and length of antiparallel microtubule overlaps.	/pubmed/20691901	Bieling P, Telley IA, Surrey T.	Cell. 2010 Aug 6;142(3):420-32.	Cell. 2010	PubMed	citation	PMID:20691901	pubmed	20691901	create date:2010/08/10 | first author:Bieling P
Single-stranded DNA transposition is coupled to host replication.	/pubmed/20691900	Ton-Hoang B, Pasternak C, Siguier P, Guynet C, Hickman AB, Dyda F, Sommer S, Chandler M.	Cell. 2010 Aug 6;142(3):398-408.	Cell. 2010	PubMed	citation	PMID:20691900	pubmed	20691900	create date:2010/08/10 | first author:Ton-Hoang B
Direct reprogramming of fibroblasts into functional cardiomyocytes by defined factors.	/pubmed/20691899	Ieda M, Fu JD, Delgado-Olguin P, Vedantham V, Hayashi Y, Bruneau BG, Srivastava D.	Cell. 2010 Aug 6;142(3):375-86.	Cell. 2010	PubMed	citation	PMID:20691899	pubmed	20691899	create date:2010/08/10 | first author:Ieda M
The pioneer round of translation: features and functions.	/pubmed/20691898	Maquat LE, Tarn WY, Isken O.	Cell. 2010 Aug 6;142(3):368-74.	Cell. 2010	PubMed	citation	PMID:20691898	pubmed	20691898	create date:2010/08/10 | first author:Maquat LE
A MAP for bundling microtubules.	/pubmed/20691897	Walczak CE, Shaw SL.	Cell. 2010 Aug 6;142(3):364-7. Review.	Cell. 2010	PubMed	citation	PMID:20691897	pubmed	20691897	create date:2010/08/10 | first author:Walczak CE
Mitochondrial matrix reloaded with RNA.	/pubmed/20691896	Endo T, Yamano K, Yoshihisa T.	Cell. 2010 Aug 6;142(3):362-3.	Cell. 2010	PubMed	citation	PMID:20691896	pubmed	20691896	create date:2010/08/10 | first author:Endo T
Stem cells and DNA damage: persist or perish?	/pubmed/20691895	Lane AA, Scadden DT.	Cell. 2010 Aug 6;142(3):360-2.	Cell. 2010	PubMed	citation	PMID:20691895	pubmed	20691895	create date:2010/08/10 | first author:Lane AA
Noncoding RNAs: the missing linc" in p53-mediated repression."	/pubmed/20691894	Barsotti AM, Prives C.	Cell. 2010 Aug 6;142(3):358-60.	Cell. 2010	PubMed	citation	PMID:20691894	pubmed	20691894	create date:2010/08/10 | first author:Barsotti AM
Fyn-tau-amyloid: a toxic triad.	/pubmed/20691893	Haass C, Mandelkow E.	Cell. 2010 Aug 6;142(3):356-8.	Cell. 2010	PubMed	citation	PMID:20691893	pubmed	20691893	create date:2010/08/10 | first author:Haass C
Strategies for genetic studies of complex diseases.	/pubmed/20691891	Wang K, Bucan M, Grant SF, Schellenberg G, Hakonarson H.	Cell. 2010 Aug 6;142(3):351-3; author reply 353-5. No abstract available.	Cell. 2010	PubMed	citation	PMID:20691891	pubmed	20691891	create date:2010/08/10 | first author:Wang K
Successes of genome-wide association studies.	/pubmed/20691890	Klein RJ, Xu X, Mukherjee S, Willis J, Hayes J.	Cell. 2010 Aug 6;142(3):350-1; author reply 353-5. No abstract available.	Cell. 2010	PubMed	citation	PMID:20691890	pubmed	20691890	create date:2010/08/10 | first author:Klein RJ
Stitching together cross-border research.	/pubmed/20691889	Macilwain C.	Cell. 2010 Aug 6;142(3):347-9. No abstract available.	Cell. 2010	PubMed	citation	PMID:20691889	pubmed	20691889	create date:2010/08/10 | first author:Macilwain C
A shaker K+ channel with a miniature engineered voltage sensor.	/pubmed/20691466	Xu Y, Ramu Y, Lu Z.	Cell. 2010 Aug 20;142(4):580-9. Epub 2010 Aug 5.	Cell. 2010	PubMed	citation	PMID:20691466	pubmed	20691466	create date:2010/08/10 | first author:Xu Y
A large intergenic noncoding RNA induced by p53 mediates global gene repression in the p53 response.	/pubmed/20673990	Huarte M, Guttman M, Feldser D, Garber M, Koziol MJ, Kenzelmann-Broz D, Khalil AM, Zuk O, Amit I, Rabani M, Attardi LD, Regev A, Lander ES, Jacks T, Rinn JL.	Cell. 2010 Aug 6;142(3):409-19.	Cell. 2010	PubMed	citation	PMID:20673990	pubmed	20673990	create date:2010/08/03 | first author:Huarte M
Enhanced SnapShot: Pore-forming toxins.	/pubmed/20655473	Mueller M, Ban N.	Cell. 2010 Jul 23;142(2):334, 334.e1. No abstract available.	Cell. 2010	PubMed	citation	PMID:20655473	pubmed	20655473	create date:2010/07/27 | first author:Mueller M
SIRT1 suppresses beta-amyloid production by activating the alpha-secretase gene ADAM10.	/pubmed/20655472	Donmez G, Wang D, Cohen DE, Guarente L.	Cell. 2010 Jul 23;142(2):320-32. Erratum in: Cell. 2010 Aug 6;142(3):494-5.	Cell. 2010	PubMed	citation	PMID:20655472	pubmed	20655472	create date:2010/07/27 | first author:Donmez G
Insulin receptor signaling in osteoblasts regulates postnatal bone acquisition and body composition.	/pubmed/20655471	Fulzele K, Riddle RC, DiGirolamo DJ, Cao X, Wan C, Chen D, Faugere MC, Aja S, Hussain MA, Brüning JC, Clemens TL.	Cell. 2010 Jul 23;142(2):309-19.	Cell. 2010	PubMed	citation	PMID:20655471	pubmed	20655471	create date:2010/07/27 | first author:Fulzele K
Insulin signaling in osteoblasts integrates bone remodeling and energy metabolism.	/pubmed/20655470	Ferron M, Wei J, Yoshizawa T, Del Fattore A, DePinho RA, Teti A, Ducy P, Karsenty G.	Cell. 2010 Jul 23;142(2):296-308.	Cell. 2010	PubMed	citation	PMID:20655470	pubmed	20655470	create date:2010/07/27 | first author:Ferron M
External lipid PI3P mediates entry of eukaryotic pathogen effectors into plant and animal host cells.	/pubmed/20655469	Kale SD, Gu B, Capelluto DG, Dou D, Feldman E, Rumore A, Arredondo FD, Hanlon R, Fudal I, Rouxel T, Lawrence CB, Shan W, Tyler BM.	Cell. 2010 Jul 23;142(2):284-95. Erratum in: Cell. 2010 Sep 17;142(6):981-3.	Cell. 2010	PubMed	citation	PMID:20655469	pubmed	20655469	create date:2010/07/27 | first author:Kale SD
Essential regulation of cell bioenergetics by constitutive InsP3 receptor Ca2+ transfer to mitochondria.	/pubmed/20655468	Cárdenas C, Miller RA, Smith I, Bui T, Molgó J, Müller M, Vais H, Cheung KH, Yang J, Parker I, Thompson CB, Birnbaum MJ, Hallows KR, Foskett JK.	Cell. 2010 Jul 23;142(2):270-83.	Cell. 2010	PubMed	citation	PMID:20655468	pubmed	20655468	create date:2010/07/27 | first author:Cárdenas C
Crossover invariance determined by partner choice for meiotic DNA break repair.	/pubmed/20655467	Hyppa RW, Smith GR.	Cell. 2010 Jul 23;142(2):243-55.	Cell. 2010	PubMed	citation	PMID:20655467	pubmed	20655467	create date:2010/07/27 | first author:Hyppa RW
TRF2 and apollo cooperate with topoisomerase 2alpha to protect human telomeres from replicative damage.	/pubmed/20655466	Ye J, Lenain C, Bauwens S, Rizzo A, Saint-Léger A, Poulet A, Benarroch D, Magdinier F, Morere J, Amiard S, Verhoeyen E, Britton S, Calsou P, Salles B, Bizard A, Nadal M, Salvati E, Sabatier L, Wu Y, Biroccio A, Londoño-Vallejo A, Giraud-Panis MJ, et al.	Cell. 2010 Jul 23;142(2):230-42.	Cell. 2010	PubMed	citation	PMID:20655466	pubmed	20655466	create date:2010/07/27 | first author:Ye J
NF1 is a tumor suppressor in neuroblastoma that determines retinoic acid response and disease outcome.	/pubmed/20655465	Hölzel M, Huang S, Koster J, Ora I, Lakeman A, Caron H, Nijkamp W, Xie J, Callens T, Asgharzadeh S, Seeger RC, Messiaen L, Versteeg R, Bernards R.	Cell. 2010 Jul 23;142(2):218-29.	Cell. 2010	PubMed	citation	PMID:20655465	pubmed	20655465	create date:2010/07/27 | first author:Hölzel M
Calcium and energy: making the cake and eating it too?	/pubmed/20655464	Green DR, Wang R.	Cell. 2010 Jul 23;142(2):200-2.	Cell. 2010	PubMed	citation	PMID:20655464	pubmed	20655464	create date:2010/07/27 | first author:Green DR
No bones about it: insulin modulates skeletal remodeling.	/pubmed/20655463	Rosen CJ, Motyl KJ.	Cell. 2010 Jul 23;142(2):198-200.	Cell. 2010	PubMed	citation	PMID:20655463	pubmed	20655463	create date:2010/07/27 | first author:Rosen CJ
SRD5A3: A surprising role in glycosylation.	/pubmed/20655462	Stiles AR, Russell DW.	Cell. 2010 Jul 23;142(2):196-8.	Cell. 2010	PubMed	citation	PMID:20655462	pubmed	20655462	create date:2010/07/27 | first author:Stiles AR
Giving Alzheimer's the old one-two.	/pubmed/20655461	Wolfe MS, Selkoe DJ.	Cell. 2010 Jul 23;142(2):194-6.	Cell. 2010	PubMed	citation	PMID:20655461	pubmed	20655461	create date:2010/07/27 | first author:Wolfe MS
Neocortical interneurons: from diversity, strength.	/pubmed/20655460	Moore CI, Carlen M, Knoblich U, Cardin JA.	Cell. 2010 Jul 23;142(2):189-93.	Cell. 2010	PubMed	citation	PMID:20655460	pubmed	20655460	create date:2010/07/27 | first author:Moore CI
Cell division intersects with cell geometry.	/pubmed/20655459	Moseley JB, Nurse P.	Cell. 2010 Jul 23;142(2):184-8.	Cell. 2010	PubMed	citation	PMID:20655459	pubmed	20655459	create date:2010/07/27 | first author:Moseley JB
A grand experiment in shovel-ready science.	/pubmed/20655458	Eastman Q.	Cell. 2010 Jul 23;142(2):181-3.	Cell. 2010	PubMed	citation	PMID:20655458	pubmed	20655458	create date:2010/07/27 | first author:Eastman Q
Dendritic function of tau mediates amyloid-beta toxicity in Alzheimer's disease mouse models.	/pubmed/20655099	Ittner LM, Ke YD, Delerue F, Bi M, Gladbach A, van Eersel J, Wölfing H, Chieng BC, Christie MJ, Napier IA, Eckert A, Staufenbiel M, Hardeman E, Götz J.	Cell. 2010 Aug 6;142(3):387-97. Epub 2010 Jul 22.	Cell. 2010	PubMed	citation	PMID:20655099	pubmed	20655099	create date:2010/07/27 | first author:Ittner LM
SRD5A3 is required for converting polyprenol to dolichol and is mutated in a congenital glycosylation disorder.	/pubmed/20637498	Cantagrel V, Lefeber DJ, Ng BG, Guan Z, Silhavy JL, Bielas SL, Lehle L, Hombauer H, Adamowicz M, Swiezewska E, De Brouwer AP, Blümel P, Sykut-Cegielska J, Houliston S, Swistun D, Ali BR, Dobyns WB, Babovic-Vuksanovic D, van Bokhoven H, Wevers RA, Raetz CR, Freeze HH, et al.	Cell. 2010 Jul 23;142(2):203-17. Epub 2010 Jul 15.	Cell. 2010	PubMed	citation	PMID:20637498	pubmed	20637498	create date:2010/07/20 | first author:Cantagrel V
A surveillance pathway monitors the fitness of the endoplasmic reticulum to control its inheritance.	/pubmed/20619447	Babour A, Bicknell AA, Tourtellotte J, Niwa M.	Cell. 2010 Jul 23;142(2):256-69. Epub 2010 Jul 8.	Cell. 2010	PubMed	citation	PMID:20619447	pubmed	20619447	create date:2010/07/14 | first author:Babour A
Retraction notice to: The big brain aquaporin is required for endosome maturation and notch receptor trafficking.	/pubmed/20617561	[No authors listed]	Cell. 2010 Jul 9;142(1):170. No abstract available.	Cell. 2010	PubMed	citation	PMID:20617561	pubmed	20617561	create date:2010/07/10
SnapShot: Formins.	/pubmed/20603022	Baarlink C, Brandt D, Grosse R.	Cell. 2010 Jul 9;142(1):172, 172.e1. No abstract available.	Cell. 2010	PubMed	citation	PMID:20603022	pubmed	20603022	create date:2010/07/07 | first author:Baarlink C
A comprehensive comparison of transmembrane domains reveals organelle-specific properties.	/pubmed/20603021	Sharpe HJ, Stevens TJ, Munro S.	Cell. 2010 Jul 9;142(1):158-69.	Cell. 2010	PubMed	citation	PMID:20603021	pubmed	20603021	create date:2010/07/07 | first author:Sharpe HJ
TGF-beta signaling specifies axons during brain development.	/pubmed/20603020	Yi JJ, Barnes AP, Hand R, Polleux F, Ehlers MD.	Cell. 2010 Jul 9;142(1):144-57.	Cell. 2010	PubMed	citation	PMID:20603020	pubmed	20603020	create date:2010/07/07 | first author:Yi JJ
TIF1gamma controls erythroid cell fate by regulating transcription elongation.	/pubmed/20603019	Bai X, Kim J, Yang Z, Jurynec MJ, Akie TE, Lee J, LeBlanc J, Sessa A, Jiang H, DiBiase A, Zhou Y, Grunwald DJ, Lin S, Cantor AB, Orkin SH, Zon LI.	Cell. 2010 Jul 9;142(1):133-43.	Cell. 2010	PubMed	citation	PMID:20603019	pubmed	20603019	create date:2010/07/07 | first author:Bai X
Chaperonin-catalyzed rescue of kinetically trapped states in protein folding.	/pubmed/20603018	Chakraborty K, Chatila M, Sinha J, Shi Q, Poschner BC, Sikor M, Jiang G, Lamb DC, Hartl FU, Hayer-Hartl M.	Cell. 2010 Jul 9;142(1):112-22.	Cell. 2010	PubMed	citation	PMID:20603018	pubmed	20603018	create date:2010/07/07 | first author:Chakraborty K
Allostery and intrinsic disorder mediate transcription regulation by conditional cooperativity.	/pubmed/20603017	Garcia-Pino A, Balasubramanian S, Wyns L, Gazit E, De Greve H, Magnuson RD, Charlier D, van Nuland NA, Loris R.	Cell. 2010 Jul 9;142(1):101-11.	Cell. 2010	PubMed	citation	PMID:20603017	pubmed	20603017	create date:2010/07/07 | first author:Garcia-Pino A
Deficiency of FANCD2-associated nuclease KIAA1018/FAN1 sensitizes cells to interstrand crosslinking agents.	/pubmed/20603016	Kratz K, Schöpf B, Kaden S, Sendoel A, Eberhard R, Lademann C, Cannavó E, Sartori AA, Hengartner MO, Jiricny J.	Cell. 2010 Jul 9;142(1):77-88.	Cell. 2010	PubMed	citation	PMID:20603016	pubmed	20603016	create date:2010/07/07 | first author:Kratz K
Identification of KIAA1018/FAN1, a DNA repair nuclease recruited to DNA damage by monoubiquitinated FANCD2.	/pubmed/20603015	MacKay C, Déclais AC, Lundin C, Agostinho A, Deans AJ, MacArtney TJ, Hofmann K, Gartner A, West SC, Helleday T, Lilley DM, Rouse J.	Cell. 2010 Jul 9;142(1):65-76.	Cell. 2010	PubMed	citation	PMID:20603015	pubmed	20603015	create date:2010/07/07 | first author:MacKay C
Environmental and genetic activation of a brain-adipocyte BDNF/leptin axis causes cancer remission and inhibition.	/pubmed/20603014	Cao L, Liu X, Lin EJ, Wang C, Choi EY, Riban V, Lin B, During MJ.	Cell. 2010 Jul 9;142(1):52-64.	Cell. 2010	PubMed	citation	PMID:20603014	pubmed	20603014	create date:2010/07/07 | first author:Cao L
Title	URL	Description	Details	ShortDetails	Resource	Type	Identifiers	Db	EntrezUID	Properties
Discovery of a proneurogenic, neuroprotective chemical.	/pubmed/20603013	Pieper AA, Xie S, Capota E, Estill SJ, Zhong J, Long JM, Becker GL, Huntington P, Goldman SE, Shen CH, Capota M, Britt JK, Kotti T, Ure K, Brat DJ, Williams NS, MacMillan KS, Naidoo J, Melito L, Hsieh J, De Brabander J, Ready JM, et al.	Cell. 2010 Jul 9;142(1):39-51.	Cell. 2010	PubMed	citation	PMID:20603013	pubmed	20603013	create date:2010/07/07 | first author:Pieper AA
Two to tango: regulation of Mammalian iron metabolism.	/pubmed/20603012	Hentze MW, Muckenthaler MU, Galy B, Camaschella C.	Cell. 2010 Jul 9;142(1):24-38. Review.	Cell. 2010	PubMed	citation	PMID:20603012	pubmed	20603012	create date:2010/07/07 | first author:Hentze MW
TGF-beta receptors PAR-ticipate in axon formation.	/pubmed/20603011	Dwyer ND, Winckler B.	Cell. 2010 Jul 9;142(1):21-3.	Cell. 2010	PubMed	citation	PMID:20603011	pubmed	20603011	create date:2010/07/07 | first author:Dwyer ND
Copy coats: COPI mimics clathrin and COPII.	/pubmed/20603010	Hughson FM.	Cell. 2010 Jul 9;142(1):19-21.	Cell. 2010	PubMed	citation	PMID:20603010	pubmed	20603010	create date:2010/07/07 | first author:Hughson FM
Keeping p53 in check: a high-stakes balancing act.	/pubmed/20603009	Berger SL.	Cell. 2010 Jul 9;142(1):17-9.	Cell. 2010	PubMed	citation	PMID:20603009	pubmed	20603009	create date:2010/07/07 | first author:Berger SL
Enriching stress research.	/pubmed/20603008	Kappeler L, Meaney MJ.	Cell. 2010 Jul 9;142(1):15-7.	Cell. 2010	PubMed	citation	PMID:20603008	pubmed	20603008	create date:2010/07/07 | first author:Kappeler L
Metabolic networks of longevity.	/pubmed/20603007	Houtkooper RH, Williams RW, Auwerx J.	Cell. 2010 Jul 9;142(1):9-14.	Cell. 2010	PubMed	citation	PMID:20603007	pubmed	20603007	create date:2010/07/07 | first author:Houtkooper RH
SnapShot: key numbers in biology.	/pubmed/20603006	Moran U, Phillips R, Milo R.	Cell. 2010 Jun 25;141(7):1262-1262.e1. No abstract available.	Cell. 2010	PubMed	citation	PMID:20603006	pubmed	20603006	create date:2010/07/07 | first author:Moran U
Natural mutagenesis of human genomes by endogenous retrotransposons.	/pubmed/20603005	Iskow RC, McCabe MT, Mills RE, Torene S, Pittard WS, Neuwald AF, Van Meir EG, Vertino PM, Devine SE.	Cell. 2010 Jun 25;141(7):1253-61.	Cell. 2010	PubMed	citation	PMID:20603005	pubmed	20603005	create date:2010/07/07 | first author:Iskow RC
Specificity of polysaccharide use in intestinal bacteroides species determines diet-induced microbiota alterations.	/pubmed/20603004	Sonnenburg ED, Zheng H, Joglekar P, Higginbottom SK, Firbank SJ, Bolam DN, Sonnenburg JL.	Cell. 2010 Jun 25;141(7):1241-52. Epub 2010 Jun 24.	Cell. 2010	PubMed	citation	PMID:20603004	pubmed	20603004	create date:2010/07/07 | first author:Sonnenburg ED
Arabidopsis HEMERA/pTAC12 initiates photomorphogenesis by phytochromes.	/pubmed/20603003	Chen M, Galvão RM, Li M, Burger B, Bugea J, Bolado J, Chory J.	Cell. 2010 Jun 25;141(7):1230-40.	Cell. 2010	PubMed	citation	PMID:20603003	pubmed	20603003	create date:2010/07/07 | first author:Chen M
A large-scale conformational change couples membrane recruitment to cargo binding in the AP2 clathrin adaptor complex.	/pubmed/20603002	Jackson LP, Kelly BT, McCoy AJ, Gaffry T, James LC, Collins BM, Höning S, Evans PR, Owen DJ.	Cell. 2010 Jun 25;141(7):1220-9.	Cell. 2010	PubMed	citation	PMID:20603002	pubmed	20603002	create date:2010/07/07 | first author:Jackson LP
The conserved Bardet-Biedl syndrome proteins assemble a coat that traffics membrane proteins to cilia.	/pubmed/20603001	Jin H, White SR, Shida T, Schulz S, Aguiar M, Gygi SP, Bazan JF, Nachury MV.	Cell. 2010 Jun 25;141(7):1208-19.	Cell. 2010	PubMed	citation	PMID:20603001	pubmed	20603001	create date:2010/07/07 | first author:Jin H
A MicroRNA targeting dicer for metastasis control.	/pubmed/20603000	Martello G, Rosato A, Ferrari F, Manfrin A, Cordenonsi M, Dupont S, Enzo E, Guzzardo V, Rondina M, Spruce T, Parenti AR, Daidone MG, Bicciato S, Piccolo S.	Cell. 2010 Jun 25;141(7):1195-207.	Cell. 2010	PubMed	citation	PMID:20603000	pubmed	20603000	create date:2010/07/07 | first author:Martello G
Mobile interspersed repeats are major structural variants in the human genome.	/pubmed/20602999	Huang CR, Schneider AM, Lu Y, Niranjan T, Shen P, Robinson MA, Steranka JP, Valle D, Civin CI, Wang T, Wheelan SJ, Ji H, Boeke JD, Burns KH.	Cell. 2010 Jun 25;141(7):1171-82.	Cell. 2010	PubMed	citation	PMID:20602999	pubmed	20602999	create date:2010/07/07 | first author:Huang CR
LINE-1 retrotransposition activity in human genomes.	/pubmed/20602998	Beck CR, Collier P, Macfarlane C, Malig M, Kidd JM, Eichler EE, Badge RM, Moran JV.	Cell. 2010 Jun 25;141(7):1159-70.	Cell. 2010	PubMed	citation	PMID:20602998	pubmed	20602998	create date:2010/07/07 | first author:Beck CR
Virus-plus-susceptibility gene interaction determines Crohn's disease gene Atg16L1 phenotypes in intestine.	/pubmed/20602997	Cadwell K, Patel KK, Maloney NS, Liu TC, Ng AC, Storer CE, Head RD, Xavier R, Stappenbeck TS, Virgin HW.	Cell. 2010 Jun 25;141(7):1135-45.	Cell. 2010	PubMed	citation	PMID:20602997	pubmed	20602997	create date:2010/07/07 | first author:Cadwell K
Cell signaling by receptor tyrosine kinases.	/pubmed/20602996	Lemmon MA, Schlessinger J.	Cell. 2010 Jun 25;141(7):1117-34. Review.	Cell. 2010	PubMed	citation	PMID:20602996	pubmed	20602996	create date:2010/07/07 | first author:Lemmon MA
D'oh! genes and environment cause Crohn's disease.	/pubmed/20602995	Todd JA.	Cell. 2010 Jun 25;141(7):1114-6.	Cell. 2010	PubMed	citation	PMID:20602995	pubmed	20602995	create date:2010/07/07 | first author:Todd JA
Alzheimer's disease neurons fail the acid test.	/pubmed/20602994	Annaert W, De Strooper B.	Cell. 2010 Jun 25;141(7):1112-4.	Cell. 2010	PubMed	citation	PMID:20602994	pubmed	20602994	create date:2010/07/07 | first author:Annaert W
Retrotransposition and structural variation in the human genome.	/pubmed/20602993	Lupski JR.	Cell. 2010 Jun 25;141(7):1110-2.	Cell. 2010	PubMed	citation	PMID:20602993	pubmed	20602993	create date:2010/07/07 | first author:Lupski JR
Flipping MLL1's switch one proline at a time.	/pubmed/20602992	Grow EJ, Wysocka J.	Cell. 2010 Jun 25;141(7):1108-10.	Cell. 2010	PubMed	citation	PMID:20602992	pubmed	20602992	create date:2010/07/07 | first author:Grow EJ
A wellcome change?	/pubmed/20602991	King A.	Cell. 2010 Jun 25;141(7):1105-7.	Cell. 2010	PubMed	citation	PMID:20602991	pubmed	20602991	create date:2010/07/07 | first author:King A
Basal dynamics of p53 reveal transcriptionally attenuated pulses in cycling cells.	/pubmed/20598361	Loewer A, Batchelor E, Gaglia G, Lahav G.	Cell. 2010 Jul 9;142(1):89-100.	Cell. 2010	PubMed	citation	PMID:20598361	pubmed	20598361	create date:2010/07/06 | first author:Loewer A
Structure of coatomer cage proteins and the relationship among COPI, COPII, and clathrin vesicle coats.	/pubmed/20579721	Lee C, Goldberg J.	Cell. 2010 Jul 9;142(1):123-32. Epub 2010 Jun 24.	Cell. 2010	PubMed	citation	PMID:20579721	pubmed	20579721	create date:2010/06/29 | first author:Lee C
Domain reorientation and rotation of an intracellular assembly regulate conduction in Kir potassium channels.	/pubmed/20564790	Clarke OB, Caputo AT, Hill AP, Vandenberg JI, Smith BJ, Gulbis JM.	Cell. 2010 Jun 11;141(6):1018-29.	Cell. 2010	PubMed	citation	PMID:20564790	pubmed	20564790	create date:2010/06/22 | first author:Clarke OB
SnapShot: The replisome.	/pubmed/20550941	Yao NY, O'Donnell M.	Cell. 2010 Jun 11;141(6):1088, 1088.e1. No abstract available.	Cell. 2010	PubMed	citation	PMID:20550941	pubmed	20550941	create date:2010/06/17 | first author:Yao NY
Ubiquitylation of the 9-1-1 checkpoint clamp is independent of rad6-rad18 and DNA damage.	/pubmed/20550940	Davies AA, Neiss A, Ulrich HD.	Cell. 2010 Jun 11;141(6):1080-7.	Cell. 2010	PubMed	citation	PMID:20550940	pubmed	20550940	create date:2010/06/17 | first author:Davies AA
Sequential arrival and graded secretion of Sema3F by olfactory neuron axons specify map topography at the bulb.	/pubmed/20550939	Takeuchi H, Inokuchi K, Aoki M, Suto F, Tsuboi A, Matsuda I, Suzuki M, Aiba A, Serizawa S, Yoshihara Y, Fujisawa H, Sakano H.	Cell. 2010 Jun 11;141(6):1056-67.	Cell. 2010	PubMed	citation	PMID:20550939	pubmed	20550939	create date:2010/06/17 | first author:Takeuchi H
C. elegans screen identifies autophagy genes specific to multicellular organisms.	/pubmed/20550938	Tian Y, Li Z, Hu W, Ren H, Tian E, Zhao Y, Lu Q, Huang X, Yang P, Li X, Wang X, Kovács AL, Yu L, Zhang H.	Cell. 2010 Jun 11;141(6):1042-55.	Cell. 2010	PubMed	citation	PMID:20550938	pubmed	20550938	create date:2010/06/17 | first author:Tian Y
Cell cycle-dependent differences in nuclear pore complex assembly in metazoa.	/pubmed/20550937	Doucet CM, Talamas JA, Hetzer MW.	Cell. 2010 Jun 11;141(6):1030-41.	Cell. 2010	PubMed	citation	PMID:20550937	pubmed	20550937	create date:2010/06/17 | first author:Doucet CM
A mammalian siderophore synthesized by an enzyme with a bacterial homolog involved in enterobactin production.	/pubmed/20550936	Devireddy LR, Hart DO, Goetz DH, Green MR.	Cell. 2010 Jun 11;141(6):1006-17.	Cell. 2010	PubMed	citation	PMID:20550936	pubmed	20550936	create date:2010/06/17 | first author:Devireddy LR
Lineage-specific transcriptional regulation of DICER by MITF in melanocytes.	/pubmed/20550935	Levy C, Khaled M, Robinson KC, Veguilla RA, Chen PH, Yokoyama S, Makino E, Lu J, Larue L, Beermann F, Chin L, Bosenberg M, Song JS, Fisher DE.	Cell. 2010 Jun 11;141(6):994-1005.	Cell. 2010	PubMed	citation	PMID:20550935	pubmed	20550935	create date:2010/06/17 | first author:Levy C
Helix unwinding and base flipping enable human MTERF1 to terminate mitochondrial transcription.	/pubmed/20550934	Yakubovskaya E, Mejia E, Byrnes J, Hambardjieva E, Garcia-Diaz M.	Cell. 2010 Jun 11;141(6):982-93.	Cell. 2010	PubMed	citation	PMID:20550934	pubmed	20550934	create date:2010/06/17 | first author:Yakubovskaya E
ATM-dependent chromatin changes silence transcription in cis to DNA double-strand breaks.	/pubmed/20550933	Shanbhag NM, Rafalska-Metcalf IU, Balane-Bolivar C, Janicki SM, Greenberg RA.	Cell. 2010 Jun 11;141(6):970-81.	Cell. 2010	PubMed	citation	PMID:20550933	pubmed	20550933	create date:2010/06/17 | first author:Shanbhag NM
LINE-1 activity in facultative heterochromatin formation during X chromosome inactivation.	/pubmed/20550932	Chow JC, Ciaudo C, Fazzari MJ, Mise N, Servant N, Glass JL, Attreed M, Avner P, Wutz A, Barillot E, Greally JM, Voinnet O, Heard E.	Cell. 2010 Jun 11;141(6):956-69.	Cell. 2010	PubMed	citation	PMID:20550932	pubmed	20550932	create date:2010/06/17 | first author:Chow JC
Chromatin-Remodeling Components of the BAF Complex Facilitate Reprogramming.	/pubmed/20550931	Singhal N, Graumann J, Wu G, Araúzo-Bravo MJ, Han DW, Greber B, Gentile L, Mann M, Schöler HR.	Cell. 2010 Jun 11;141(6):943-55.	Cell. 2010	PubMed	citation	PMID:20550931	pubmed	20550931	create date:2010/06/17 | first author:Singhal N
Pushing and pulling in prokaryotic DNA segregation.	/pubmed/20550930	Gerdes K, Howard M, Szardenings F.	Cell. 2010 Jun 11;141(6):927-42. Review.	Cell. 2010	PubMed	citation	PMID:20550930	pubmed	20550930	create date:2010/06/17 | first author:Gerdes K
ATM Creates a veil of transcriptional silence.	/pubmed/20550929	Huen MS, Chen J.	Cell. 2010 Jun 11;141(6):924-6.	Cell. 2010	PubMed	citation	PMID:20550929	pubmed	20550929	create date:2010/06/17 | first author:Huen MS
Autophagy shows its animal side.	/pubmed/20550928	McPhee CK, Baehrecke EH.	Cell. 2010 Jun 11;141(6):922-4.	Cell. 2010	PubMed	citation	PMID:20550928	pubmed	20550928	create date:2010/06/17 | first author:McPhee CK
A twist on potassium channel gating.	/pubmed/20550927	Zhou W, Jan L.	Cell. 2010 Jun 11;141(6):920-2.	Cell. 2010	PubMed	citation	PMID:20550927	pubmed	20550927	create date:2010/06/17 | first author:Zhou W
Whole-genome sequencing breaks the cost barrier.	/pubmed/20550926	Bonetta L.	Cell. 2010 Jun 11;141(6):917-9.	Cell. 2010	PubMed	citation	PMID:20550926	pubmed	20550926	create date:2010/06/17 | first author:Bonetta L
Pro isomerization in MLL1 PHD3-bromo cassette connects H3K4me readout to CyP33 and HDAC-mediated repression.	/pubmed/20541251	Wang Z, Song J, Milne TA, Wang GG, Li H, Allis CD, Patel DJ.	Cell. 2010 Jun 25;141(7):1183-94. Epub 2010 Jun 10.	Cell. 2010	PubMed	citation	PMID:20541251	pubmed	20541251	create date:2010/06/15 | first author:Wang Z
Lysosomal proteolysis and autophagy require presenilin 1 and are disrupted by Alzheimer-related PS1 mutations.	/pubmed/20541250	Lee JH, Yu WH, Kumar A, Lee S, Mohan PS, Peterhoff CM, Wolfe DM, Martinez-Vicente M, Massey AC, Sovak G, Uchiyama Y, Westaway D, Cuervo AM, Nixon RA.	Cell. 2010 Jun 25;141(7):1146-58. Epub 2010 Jun 10.	Cell. 2010	PubMed	citation	PMID:20541250	pubmed	20541250	create date:2010/06/15 | first author:Lee JH
Trans-synaptic interaction of GluRdelta2 and Neurexin through Cbln1 mediates synapse formation in the cerebellum.	/pubmed/20537373	Uemura T, Lee SJ, Yasumura M, Takeuchi T, Yoshida T, Ra M, Taguchi R, Sakimura K, Mishina M.	Cell. 2010 Jun 11;141(6):1068-79. Epub 2010 May 27.	Cell. 2010	PubMed	citation	PMID:20537373	pubmed	20537373	create date:2010/06/12 | first author:Uemura T
SnapShot: Neuroligin-neurexin complexes.	/pubmed/20510934	Baudouin S, Scheiffele P.	Cell. 2010 May 28;141(5):908, 908.e1. No abstract available.	Cell. 2010	PubMed	citation	PMID:20510934	pubmed	20510934	create date:2010/06/01 | first author:Baudouin S
Precision mapping of an in vivo N-glycoproteome reveals rigid topological and sequence constraints.	/pubmed/20510933	Zielinska DF, Gnad F, Wiśniewski JR, Mann M.	Cell. 2010 May 28;141(5):897-907.	Cell. 2010	PubMed	citation	PMID:20510933	pubmed	20510933	create date:2010/06/01 | first author:Zielinska DF
Caspase-3 activation via mitochondria is required for long-term depression and AMPA receptor internalization.	/pubmed/20510932	Li Z, Jo J, Jia JM, Lo SC, Whitcomb DJ, Jiao S, Cho K, Sheng M.	Cell. 2010 May 28;141(5):859-71.	Cell. 2010	PubMed	citation	PMID:20510932	pubmed	20510932	create date:2010/06/01 | first author:Li Z
Two cyclin-dependent kinase pathways are essential for polarized trafficking of presynaptic components.	/pubmed/20510931	Ou CY, Poon VY, Maeder CI, Watanabe S, Lehrman EK, Fu AK, Park M, Fu WY, Jorgensen EM, Ip NY, Shen K.	Cell. 2010 May 28;141(5):846-58.	Cell. 2010	PubMed	citation	PMID:20510931	pubmed	20510931	create date:2010/06/01 | first author:Ou CY
A bivalent tarantula toxin activates the capsaicin receptor, TRPV1, by targeting the outer pore domain.	/pubmed/20510930	Bohlen CJ, Priel A, Zhou S, King D, Siemens J, Julius D.	Cell. 2010 May 28;141(5):834-45.	Cell. 2010	PubMed	citation	PMID:20510930	pubmed	20510930	create date:2010/06/01 | first author:Bohlen CJ
Title	URL	Description	Details	ShortDetails	Resource	Type	Identifiers	Db	EntrezUID	Properties
Peptidoglycan crosslinking relaxation promotes Helicobacter pylori's helical shape and stomach colonization.	/pubmed/20510929	Sycuro LK, Pincus Z, Gutierrez KD, Biboy J, Stern CA, Vollmer W, Salama NR.	Cell. 2010 May 28;141(5):822-33.	Cell. 2010	PubMed	citation	PMID:20510929	pubmed	20510929	create date:2010/06/01 | first author:Sycuro LK
The structure of an Arf-ArfGAP complex reveals a Ca2+ regulatory mechanism.	/pubmed/20510928	Ismail SA, Vetter IR, Sot B, Wittinghofer A.	Cell. 2010 May 28;141(5):812-21. Erratum in: Cell. 2010 Dec 23;143(7):1190.	Cell. 2010	PubMed	citation	PMID:20510928	pubmed	20510928	create date:2010/06/01 | first author:Ismail SA
Viral reorganization of the secretory pathway generates distinct organelles for RNA replication.	/pubmed/20510927	Hsu NY, Ilnytska O, Belov G, Santiana M, Chen YH, Takvorian PM, Pau C, van der Schaar H, Kaushik-Basu N, Balla T, Cameron CE, Ehrenfeld E, van Kuppeveld FJ, Altan-Bonnet N.	Cell. 2010 May 28;141(5):799-811.	Cell. 2010	PubMed	citation	PMID:20510927	pubmed	20510927	create date:2010/06/01 | first author:Hsu NY
Actin-bundling protein TRIOBP forms resilient rootlets of hair cell stereocilia essential for hearing.	/pubmed/20510926	Kitajiri S, Sakamoto T, Belyantseva IA, Goodyear RJ, Stepanyan R, Fujiwara I, Bird JE, Riazuddin S, Riazuddin S, Ahmed ZM, Hinshaw JE, Sellers J, Bartles JR, Hammer JA 3rd, Richardson GP, Griffith AJ, Frolenkov GI, Friedman TB.	Cell. 2010 May 28;141(5):786-98.	Cell. 2010	PubMed	citation	PMID:20510926	pubmed	20510926	create date:2010/06/01 | first author:Kitajiri S
Hematopoietic origin of pathological grooming in Hoxb8 mutant mice.	/pubmed/20510925	Chen SK, Tvrdik P, Peden E, Cho S, Wu S, Spangrude G, Capecchi MR.	Cell. 2010 May 28;141(5):775-85.	Cell. 2010	PubMed	citation	PMID:20510925	pubmed	20510925	create date:2010/06/01 | first author:Chen SK
Cell polarity in eggs and epithelia: parallels and diversity.	/pubmed/20510924	St Johnston D, Ahringer J.	Cell. 2010 May 28;141(5):757-74. Review.	Cell. 2010	PubMed	citation	PMID:20510924	pubmed	20510924	create date:2010/06/01 | first author:St Johnston D
Viral houseguests undertake interior redesign.	/pubmed/20510923	Jouvenet N, Simon SM.	Cell. 2010 May 28;141(5):754-6.	Cell. 2010	PubMed	citation	PMID:20510923	pubmed	20510923	create date:2010/06/01 | first author:Jouvenet N
A bone to pick with compulsive behavior.	/pubmed/20510922	Hyman SE.	Cell. 2010 May 28;141(5):752-4.	Cell. 2010	PubMed	citation	PMID:20510922	pubmed	20510922	create date:2010/06/01 | first author:Hyman SE
For synapses, it's depression not death.	/pubmed/20510921	Bateup HS, Sabatini BL.	Cell. 2010 May 28;141(5):750-2.	Cell. 2010	PubMed	citation	PMID:20510921	pubmed	20510921	create date:2010/06/01 | first author:Bateup HS
Wrapping up stereocilia rootlets.	/pubmed/20510920	Boutet de Monvel J, Petit C.	Cell. 2010 May 28;141(5):748-50.	Cell. 2010	PubMed	citation	PMID:20510920	pubmed	20510920	create date:2010/06/01 | first author:Boutet de Monvel J
Role for IGFBP7 in senescence induction by BRAF.	/pubmed/20510919	Wajapeyee N, Serra RW, Zhu X, Mahalingam M, Green MR.	Cell. 2010 May 28;141(5):746-7. No abstract available.	Cell. 2010	PubMed	citation	PMID:20510919	pubmed	20510919	create date:2010/06/01 | first author:Wajapeyee N
Quantitative genetic interactions reveal biological modularity.	/pubmed/20510918	Beltrao P, Cagney G, Krogan NJ.	Cell. 2010 May 28;141(5):739-45.	Cell. 2010	PubMed	citation	PMID:20510918	pubmed	20510918	create date:2010/06/01 | first author:Beltrao P
Ligand-specific c-Fos expression emerges from the spatiotemporal control of ErbB network dynamics.	/pubmed/20493519	Nakakuki T, Birtwistle MR, Saeki Y, Yumoto N, Ide K, Nagashima T, Brusch L, Ogunnaike BA, Okada-Hatakeyama M, Kholodenko BN.	Cell. 2010 May 28;141(5):884-96. Epub 2010 May 20.	Cell. 2010	PubMed	citation	PMID:20493519	pubmed	20493519	create date:2010/05/25 | first author:Nakakuki T
SnapShot: DNA mismatch repair.	/pubmed/20478261	Larrea AA, Lujan SA, Kunkel TA.	Cell. 2010 May 14;141(4):730.e1. No abstract available.	Cell. 2010	PubMed	citation	PMID:20478261	pubmed	20478261	create date:2010/05/19 | first author:Larrea AA
IGFBP7 is not required for B-RAF-induced melanocyte senescence.	/pubmed/20478260	Scurr LL, Pupo GM, Becker TM, Lai K, Schrama D, Haferkamp S, Irvine M, Scolyer RA, Mann GJ, Becker JC, Kefford RF, Rizos H.	Cell. 2010 May 14;141(4):717-27.	Cell. 2010	PubMed	citation	PMID:20478260	pubmed	20478260	create date:2010/05/19 | first author:Scurr LL
Mechanosensitive hair cell-like cells from embryonic and induced pluripotent stem cells.	/pubmed/20478259	Oshima K, Shin K, Diensthuber M, Peng AW, Ricci AJ, Heller S.	Cell. 2010 May 14;141(4):704-16.	Cell. 2010	PubMed	citation	PMID:20478259	pubmed	20478259	create date:2010/05/19 | first author:Oshima K
The vomeronasal organ mediates interspecies defensive behaviors through detection of protein pheromone homologs.	/pubmed/20478258	Papes F, Logan DW, Stowers L.	Cell. 2010 May 14;141(4):692-703.	Cell. 2010	PubMed	citation	PMID:20478258	pubmed	20478258	create date:2010/05/19 | first author:Papes F
Decision making at a subcellular level determines the outcome of bacteriophage infection.	/pubmed/20478257	Zeng L, Skinner SO, Zong C, Sippy J, Feiss M, Golding I.	Cell. 2010 May 14;141(4):682-91.	Cell. 2010	PubMed	citation	PMID:20478257	pubmed	20478257	create date:2010/05/19 | first author:Zeng L
Mitochondria supply membranes for autophagosome biogenesis during starvation.	/pubmed/20478256	Hailey DW, Rambold AS, Satpute-Krishnan P, Mitra K, Sougrat R, Kim PK, Lippincott-Schwartz J.	Cell. 2010 May 14;141(4):656-67.	Cell. 2010	PubMed	citation	PMID:20478256	pubmed	20478256	create date:2010/05/19 | first author:Hailey DW
Structural basis for mechanical force regulation of the adhesin FimH via finger trap-like beta sheet twisting.	/pubmed/20478255	Le Trong I, Aprikian P, Kidd BA, Forero-Shelton M, Tchesnokova V, Rajagopal P, Rodriguez V, Interlandi G, Klevit R, Vogel V, Stenkamp RE, Sokurenko EV, Thomas WE.	Cell. 2010 May 14;141(4):645-55.	Cell. 2010	PubMed	citation	PMID:20478255	pubmed	20478255	create date:2010/05/19 | first author:Le Trong I
Characterizing light-regulated retinal microRNAs reveals rapid turnover as a common property of neuronal microRNAs.	/pubmed/20478254	Krol J, Busskamp V, Markiewicz I, Stadler MB, Ribi S, Richter J, Duebel J, Bicker S, Fehling HJ, Schübeler D, Oertner TG, Schratt G, Bibel M, Roska B, Filipowicz W.	Cell. 2010 May 14;141(4):618-31.	Cell. 2010	PubMed	citation	PMID:20478254	pubmed	20478254	create date:2010/05/19 | first author:Krol J
The transcription factor DksA prevents conflicts between DNA replication and transcription machinery.	/pubmed/20478253	Tehranchi AK, Blankschien MD, Zhang Y, Halliday JA, Srivatsan A, Peng J, Herman C, Wang JD.	Cell. 2010 May 14;141(4):595-605.	Cell. 2010	PubMed	citation	PMID:20478253	pubmed	20478253	create date:2010/05/19 | first author:Tehranchi AK
A temporarily distinct subpopulation of slow-cycling melanoma cells is required for continuous tumor growth.	/pubmed/20478252	Roesch A, Fukunaga-Kalabis M, Schmidt EC, Zabierowski SE, Brafford PA, Vultur A, Basu D, Gimotty P, Vogt T, Herlyn M.	Cell. 2010 May 14;141(4):583-94.	Cell. 2010	PubMed	citation	PMID:20478252	pubmed	20478252	create date:2010/05/19 | first author:Roesch A
Myosin VI rewrites the rules for myosin motors.	/pubmed/20478251	Sweeney HL, Houdusse A.	Cell. 2010 May 14;141(4):573-82. Review.	Cell. 2010	PubMed	citation	PMID:20478251	pubmed	20478251	create date:2010/05/19 | first author:Sweeney HL
Viral defense: it takes two MAVS to Tango.	/pubmed/20478250	Sharma S, Fitzgerald KA.	Cell. 2010 May 14;141(4):570-2.	Cell. 2010	PubMed	citation	PMID:20478250	pubmed	20478250	create date:2010/05/19 | first author:Sharma S
The chemical MUPpeteer.	/pubmed/20478249	Rodriguez I.	Cell. 2010 May 14;141(4):568-70.	Cell. 2010	PubMed	citation	PMID:20478249	pubmed	20478249	create date:2010/05/19 | first author:Rodriguez I
Anchoring local translation in neurons.	/pubmed/20478248	Martin KC.	Cell. 2010 May 14;141(4):566-8.	Cell. 2010	PubMed	citation	PMID:20478248	pubmed	20478248	create date:2010/05/19 | first author:Martin KC
Not all autophagy membranes are created equal.	/pubmed/20478247	McEwan DG, Dikic I.	Cell. 2010 May 14;141(4):564-6.	Cell. 2010	PubMed	citation	PMID:20478247	pubmed	20478247	create date:2010/05/19 | first author:McEwan DG
Cellular heterogeneity: do differences make a difference?	/pubmed/20478246	Altschuler SJ, Wu LF.	Cell. 2010 May 14;141(4):559-63.	Cell. 2010	PubMed	citation	PMID:20478246	pubmed	20478246	create date:2010/05/19 | first author:Altschuler SJ
Derivation of pre-X inactivation human embryonic stem cells under physiological oxygen concentrations.	/pubmed/20471072	Lengner CJ, Gimelbrant AA, Erwin JA, Cheng AW, Guenther MG, Welstead GG, Alagappan R, Frampton GM, Xu P, Muffat J, Santagata S, Powers D, Barrett CB, Young RA, Lee JT, Jaenisch R, Mitalipova M.	Cell. 2010 May 28;141(5):872-83. Epub 2010 May 13.	Cell. 2010	PubMed	citation	PMID:20471072	pubmed	20471072	create date:2010/05/18 | first author:Lengner CJ
Peroxisomes are signaling platforms for antiviral innate immunity.	/pubmed/20451243	Dixit E, Boulant S, Zhang Y, Lee AS, Odendall C, Shum B, Hacohen N, Chen ZJ, Whelan SP, Fransen M, Nibert ML, Superti-Furga G, Kagan JC.	Cell. 2010 May 14;141(4):668-81. Epub 2010 May 6.	Cell. 2010	PubMed	citation	PMID:20451243	pubmed	20451243	create date:2010/05/11 | first author:Dixit E
SnapShot: Control of flowering in Arabidopsis.	/pubmed/20434991	Fornara F, de Montaigu A, Coupland G.	Cell. 2010 Apr 30;141(3):550, 550.e1-2. No abstract available.	Cell. 2010	PubMed	citation	PMID:20434991	pubmed	20434991	create date:2010/05/04 | first author:Fornara F
The Q system: a repressible binary system for transgene expression, lineage tracing, and mosaic analysis.	/pubmed/20434990	Potter CJ, Tasic B, Russler EV, Liang L, Luo L.	Cell. 2010 Apr 30;141(3):536-48.	Cell. 2010	PubMed	citation	PMID:20434990	pubmed	20434990	create date:2010/05/04 | first author:Potter CJ
Syntaxin-4 defines a domain for activity-dependent exocytosis in dendritic spines.	/pubmed/20434989	Kennedy MJ, Davison IG, Robinson CG, Ehlers MD.	Cell. 2010 Apr 30;141(3):524-35.	Cell. 2010	PubMed	citation	PMID:20434989	pubmed	20434989	create date:2010/05/04 | first author:Kennedy MJ
aPKC phosphorylation of Bazooka defines the apical/lateral border in Drosophila epithelial cells.	/pubmed/20434988	Morais-de-Sá E, Mirouse V, St Johnston D.	Cell. 2010 Apr 30;141(3):509-23.	Cell. 2010	PubMed	citation	PMID:20434988	pubmed	20434988	create date:2010/05/04 | first author:Morais-de-Sá E
Identification of the switch in early-to-late endosome transition.	/pubmed/20434987	Poteryaev D, Datta S, Ackema K, Zerial M, Spang A.	Cell. 2010 Apr 30;141(3):497-508.	Cell. 2010	PubMed	citation	PMID:20434987	pubmed	20434987	create date:2010/05/04 | first author:Poteryaev D
NLRC5 negatively regulates the NF-kappaB and type I interferon signaling pathways.	/pubmed/20434986	Cui J, Zhu L, Xia X, Wang HY, Legras X, Hong J, Ji J, Shen P, Zheng S, Chen ZJ, Wang RF.	Cell. 2010 Apr 30;141(3):483-96.	Cell. 2010	PubMed	citation	PMID:20434986	pubmed	20434986	create date:2010/05/04 | first author:Cui J
Crystal structure of the Caenorhabditis elegans apoptosome reveals an octameric assembly of CED-4.	/pubmed/20434985	Qi S, Pang Y, Hu Q, Liu Q, Li H, Zhou Y, He T, Liang Q, Liu Y, Yuan X, Luo G, Li H, Wang J, Yan N, Shi Y.	Cell. 2010 Apr 30;141(3):446-57.	Cell. 2010	PubMed	citation	PMID:20434985	pubmed	20434985	create date:2010/05/04 | first author:Qi S
c-Myc regulates transcriptional pause release.	/pubmed/20434984	Rahl PB, Lin CY, Seila AC, Flynn RA, McCuine S, Burge CB, Sharp PA, Young RA.	Cell. 2010 Apr 30;141(3):432-45.	Cell. 2010	PubMed	citation	PMID:20434984	pubmed	20434984	create date:2010/05/04 | first author:Rahl PB
A RSC/nucleosome complex determines chromatin architecture and facilitates activator binding.	/pubmed/20434983	Floer M, Wang X, Prabhu V, Berrozpe G, Narayan S, Spagna D, Alvarez D, Kendall J, Krasnitz A, Stepansky A, Hicks J, Bryant GO, Ptashne M.	Cell. 2010 Apr 30;141(3):407-18.	Cell. 2010	PubMed	citation	PMID:20434983	pubmed	20434983	create date:2010/05/04 | first author:Floer M
Guiding endosomal maturation.	/pubmed/20434982	Cabrera M, Ungermann C.	Cell. 2010 Apr 30;141(3):404-6.	Cell. 2010	PubMed	citation	PMID:20434982	pubmed	20434982	create date:2010/05/04 | first author:Cabrera M
The apoptosome at high resolution.	/pubmed/20434981	Teng X, Hardwick JM.	Cell. 2010 Apr 30;141(3):402-4.	Cell. 2010	PubMed	citation	PMID:20434981	pubmed	20434981	create date:2010/05/04 | first author:Teng X
Epigenetics drives RAGs to recombination riches.	/pubmed/20434980	Schlissel MS.	Cell. 2010 Apr 30;141(3):400-2.	Cell. 2010	PubMed	citation	PMID:20434980	pubmed	20434980	create date:2010/05/04 | first author:Schlissel MS
Regulation of RNA polymerase II elongation by c-Myc.	/pubmed/20434979	Price DH.	Cell. 2010 Apr 30;141(3):399-400.	Cell. 2010	PubMed	citation	PMID:20434979	pubmed	20434979	create date:2010/05/04 | first author:Price DH
Tetherin: holding on and letting go.	/pubmed/20434978	Sauter D, Specht A, Kirchhoff F.	Cell. 2010 Apr 30;141(3):392-8.	Cell. 2010	PubMed	citation	PMID:20434978	pubmed	20434978	create date:2010/05/04 | first author:Sauter D
Exploring the science-policy interface.	/pubmed/20434977	Davies J.	Cell. 2010 Apr 30;141(3):390-1.	Cell. 2010	PubMed	citation	PMID:20434977	pubmed	20434977	create date:2010/05/04 | first author:Davies J
Science networking gets serious.	/pubmed/20434976	Maxmen A.	Cell. 2010 Apr 30;141(3):387-9.	Cell. 2010	PubMed	citation	PMID:20434976	pubmed	20434976	create date:2010/05/04 | first author:Maxmen A
Transmembrane receptor DCC associates with protein synthesis machinery and regulates translation.	/pubmed/20434207	Tcherkezian J, Brittis PA, Thomas F, Roux PP, Flanagan JG.	Cell. 2010 May 14;141(4):632-44. Epub 2010 Apr 29.	Cell. 2010	PubMed	citation	PMID:20434207	pubmed	20434207	create date:2010/05/04 | first author:Tcherkezian J
Structural basis for assembly and activation of the heterotetrameric SAGA histone H2B deubiquitinase module.	/pubmed/20434206	Köhler A, Zimmerman E, Schneider M, Hurt E, Zheng N.	Cell. 2010 May 14;141(4):606-17. Epub 2010 Apr 29.	Cell. 2010	PubMed	citation	PMID:20434206	pubmed	20434206	create date:2010/05/04 | first author:Köhler A
The palmitoylation machinery is a spatially organizing system for peripheral membrane proteins.	/pubmed/20416930	Rocks O, Gerauer M, Vartak N, Koch S, Huang ZP, Pechlivanis M, Kuhlmann J, Brunsveld L, Chandra A, Ellinger B, Waldmann H, Bastiaens PI.	Cell. 2010 Apr 30;141(3):458-71. Epub 2010 Apr 22.	Cell. 2010	PubMed	citation	PMID:20416930	pubmed	20416930	create date:2010/04/27 | first author:Rocks O
Title	URL	Description	Details	ShortDetails	Resource	Type	Identifiers	Db	EntrezUID	Properties
SnapShot: DNA polymerases II mammals.	/pubmed/20403330	Foti JJ, Walker GC.	Cell. 2010 Apr 16;141(2):370-370.e1. No abstract available.	Cell. 2010	PubMed	citation	PMID:20403330	pubmed	20403330	create date:2010/04/21 | first author:Foti JJ
A role for codon order in translation dynamics.	/pubmed/20403329	Cannarozzi G, Schraudolph NN, Faty M, von Rohr P, Friberg MT, Roth AC, Gonnet P, Gonnet G, Barral Y.	Cell. 2010 Apr 16;141(2):355-67. Erratum in: Cell. 2010 May 14;141(4):728. Cannarrozzi, Gina [corrected to Cannarozzi, Gina].	Cell. 2010	PubMed	citation	PMID:20403329	pubmed	20403329	create date:2010/04/21 | first author:Cannarozzi G
An evolutionarily conserved mechanism for controlling the efficiency of protein translation.	/pubmed/20403328	Tuller T, Carmi A, Vestsigian K, Navon S, Dorfan Y, Zaborske J, Pan T, Dahan O, Furman I, Pilpel Y.	Cell. 2010 Apr 16;141(2):344-54.	Cell. 2010	PubMed	citation	PMID:20403328	pubmed	20403328	create date:2010/04/21 | first author:Tuller T
TRP channel regulates EGFR signaling in hair morphogenesis and skin barrier formation.	/pubmed/20403327	Cheng X, Jin J, Hu L, Shen D, Dong XP, Samie MA, Knoff J, Eisinger B, Liu ML, Huang SM, Caterina MJ, Dempsey P, Michael LE, Dlugosz AA, Andrews NC, Clapham DE, Xu H.	Cell. 2010 Apr 16;141(2):331-43.	Cell. 2010	PubMed	citation	PMID:20403327	pubmed	20403327	create date:2010/04/21 | first author:Cheng X
Reconstitution of the RIG-I pathway reveals a signaling role of unanchored polyubiquitin chains in innate immunity.	/pubmed/20403326	Zeng W, Sun L, Jiang X, Chen X, Hou F, Adhikari A, Xu M, Chen ZJ.	Cell. 2010 Apr 16;141(2):315-30.	Cell. 2010	PubMed	citation	PMID:20403326	pubmed	20403326	create date:2010/04/21 | first author:Zeng W
LIS1 and NudE induce a persistent dynein force-producing state.	/pubmed/20403325	McKenney RJ, Vershinin M, Kunwar A, Vallee RB, Gross SP.	Cell. 2010 Apr 16;141(2):304-14.	Cell. 2010	PubMed	citation	PMID:20403325	pubmed	20403325	create date:2010/04/21 | first author:McKenney RJ
Mitochondrial fusion is required for mtDNA stability in skeletal muscle and tolerance of mtDNA mutations.	/pubmed/20403324	Chen H, Vermulst M, Wang YE, Chomyn A, Prolla TA, McCaffery JM, Chan DC.	Cell. 2010 Apr 16;141(2):280-9.	Cell. 2010	PubMed	citation	PMID:20403324	pubmed	20403324	create date:2010/04/21 | first author:Chen H
Periodic cyclin-Cdk activity entrains an autonomous Cdc14 release oscillator.	/pubmed/20403323	Lu Y, Cross FR.	Cell. 2010 Apr 16;141(2):268-79.	Cell. 2010	PubMed	citation	PMID:20403323	pubmed	20403323	create date:2010/04/21 | first author:Lu Y
The RAD6 DNA damage tolerance pathway operates uncoupled from the replication fork and is functional beyond S phase.	/pubmed/20403322	Karras GI, Jentsch S.	Cell. 2010 Apr 16;141(2):255-67.	Cell. 2010	PubMed	citation	PMID:20403322	pubmed	20403322	create date:2010/04/21 | first author:Karras GI
Inhibition of retrograde transport protects mice from lethal ricin challenge.	/pubmed/20403321	Stechmann B, Bai SK, Gobbo E, Lopez R, Merer G, Pinchard S, Panigai L, Tenza D, Raposo G, Beaumelle B, Sauvaire D, Gillet D, Johannes L, Barbier J.	Cell. 2010 Apr 16;141(2):231-42.	Cell. 2010	PubMed	citation	PMID:20403321	pubmed	20403321	create date:2010/04/21 | first author:Stechmann B
How the sequence of a gene can tune its translation.	/pubmed/20403320	Fredrick K, Ibba M.	Cell. 2010 Apr 16;141(2):227-9. Review.	Cell. 2010	PubMed	citation	PMID:20403320	pubmed	20403320	create date:2010/04/21 | first author:Fredrick K
The hidden rhythms of the dividing cell.	/pubmed/20403319	Morgan DO.	Cell. 2010 Apr 16;141(2):224-6.	Cell. 2010	PubMed	citation	PMID:20403319	pubmed	20403319	create date:2010/04/21 | first author:Morgan DO
Ricin toxin hits a retrograde roadblock.	/pubmed/20403318	Seaman MN, Peden AA.	Cell. 2010 Apr 16;141(2):222-4.	Cell. 2010	PubMed	citation	PMID:20403318	pubmed	20403318	create date:2010/04/21 | first author:Seaman MN
Ubiquitin gets CARDed.	/pubmed/20403317	Bennett EJ, Harper JW.	Cell. 2010 Apr 16;141(2):220-2.	Cell. 2010	PubMed	citation	PMID:20403317	pubmed	20403317	create date:2010/04/21 | first author:Bennett EJ
Preventing a Perm with TRPV3.	/pubmed/20403316	Montell C.	Cell. 2010 Apr 16;141(2):218-20.	Cell. 2010	PubMed	citation	PMID:20403316	pubmed	20403316	create date:2010/04/21 | first author:Montell C
Genetic heterogeneity in human disease.	/pubmed/20403315	McClellan J, King MC.	Cell. 2010 Apr 16;141(2):210-7.	Cell. 2010	PubMed	citation	PMID:20403315	pubmed	20403315	create date:2010/04/21 | first author:McClellan J
Science in diplomacy.	/pubmed/20403314	Zewail AH.	Cell. 2010 Apr 16;141(2):204-7.	Cell. 2010	PubMed	citation	PMID:20403314	pubmed	20403314	create date:2010/04/21 | first author:Zewail AH
Video games and the second life of science class.	/pubmed/20403313	Maxmen A.	Cell. 2010 Apr 16;141(2):201-3.	Cell. 2010	PubMed	citation	PMID:20403313	pubmed	20403313	create date:2010/04/21 | first author:Maxmen A
3.3 A cryo-EM structure of a nonenveloped virus reveals a priming mechanism for cell entry.	/pubmed/20398923	Zhang X, Jin L, Fang Q, Hui WH, Zhou ZH.	Cell. 2010 Apr 30;141(3):472-82. Epub 2010 Apr 15.	Cell. 2010	PubMed	citation	PMID:20398923	pubmed	20398923	create date:2010/04/20 | first author:Zhang X
The in vivo pattern of binding of RAG1 and RAG2 to antigen receptor loci.	/pubmed/20398922	Ji Y, Resch W, Corbett E, Yamane A, Casellas R, Schatz DG.	Cell. 2010 Apr 30;141(3):419-31. Epub 2010 Apr 15. Erratum in: Cell. 2010 Oct 1;143(1):170.	Cell. 2010	PubMed	citation	PMID:20398922	pubmed	20398922	create date:2010/04/20 | first author:Ji Y
Ragulator-Rag complex targets mTORC1 to the lysosomal surface and is necessary for its activation by amino acids.	/pubmed/20381137	Sancak Y, Bar-Peled L, Zoncu R, Markhard AL, Nada S, Sabatini DM.	Cell. 2010 Apr 16;141(2):290-303. Epub 2010 Apr 8.	Cell. 2010	PubMed	citation	PMID:20381137	pubmed	20381137	create date:2010/04/13 | first author:Sancak Y
SnapShot: DNA polymerases I prokaryotes.	/pubmed/20371354	Foti JJ, Walker GC.	Cell. 2010 Apr 2;141(1):192-192.e1. No abstract available.	Cell. 2010	PubMed	citation	PMID:20371354	pubmed	20371354	create date:2010/04/08 | first author:Foti JJ
Further pharmacological and genetic evidence for the efficacy of PlGF inhibition in cancer and eye disease.	/pubmed/20371353	Van de Veire S, Stalmans I, Heindryckx F, Oura H, Tijeras-Raballand A, Schmidt T, Loges S, Albrecht I, Jonckx B, Vinckier S, Van Steenkiste C, Tugues S, Rolny C, De Mol M, Dettori D, Hainaud P, Coenegrachts L, Contreres JO, Van Bergen T, Cuervo H, Xiao WH, Le Henaff C, et al.	Cell. 2010 Apr 2;141(1):178-90.	Cell. 2010	PubMed	citation	PMID:20371353	pubmed	20371353	create date:2010/04/08 | first author:Van de Veire S
PlGF blockade does not inhibit angiogenesis during primary tumor growth.	/pubmed/20371352	Bais C, Wu X, Yao J, Yang S, Crawford Y, McCutcheon K, Tan C, Kolumam G, Vernes JM, Eastham-Anderson J, Haughney P, Kowanetz M, Hagenbeek T, Kasman I, Reslan HB, Ross J, Van Bruggen N, Carano RA, Meng YJ, Hongo JA, Stephan JP, Shibuya M, et al.	Cell. 2010 Apr 2;141(1):166-77.	Cell. 2010	PubMed	citation	PMID:20371352	pubmed	20371352	create date:2010/04/08 | first author:Bais C
A global in vivo Drosophila RNAi screen identifies NOT3 as a conserved regulator of heart function.	/pubmed/20371351	Neely GG, Kuba K, Cammarato A, Isobe K, Amann S, Zhang L, Murata M, Elmén L, Gupta V, Arora S, Sarangi R, Dan D, Fujisawa S, Usami T, Xia CP, Keene AC, Alayari NN, Yamakawa H, Elling U, Berger C, Novatchkova M, Koglgruber R, et al.	Cell. 2010 Apr 2;141(1):142-53.	Cell. 2010	PubMed	citation	PMID:20371351	pubmed	20371351	create date:2010/04/08 | first author:Neely GG
Transcriptome-wide identification of RNA-binding protein and microRNA target sites by PAR-CLIP.	/pubmed/20371350	Hafner M, Landthaler M, Burger L, Khorshid M, Hausser J, Berninger P, Rothballer A, Ascano M Jr, Jungkamp AC, Munschauer M, Ulrich A, Wardle GS, Dewell S, Zavolan M, Tuschl T.	Cell. 2010 Apr 2;141(1):129-41.	Cell. 2010	PubMed	citation	PMID:20371350	pubmed	20371350	create date:2010/04/08 | first author:Hafner M
Dynamic and static interactions between p120 catenin and E-cadherin regulate the stability of cell-cell adhesion.	/pubmed/20371349	Ishiyama N, Lee SH, Liu S, Li GY, Smith MJ, Reichardt LF, Ikura M.	Cell. 2010 Apr 2;141(1):117-28.	Cell. 2010	PubMed	citation	PMID:20371349	pubmed	20371349	create date:2010/04/08 | first author:Ishiyama N
Recombination proteins mediate meiotic spatial chromosome organization and pairing.	/pubmed/20371348	Storlazzi A, Gargano S, Ruprich-Robert G, Falque M, David M, Kleckner N, Zickler D.	Cell. 2010 Apr 2;141(1):94-106.	Cell. 2010	PubMed	citation	PMID:20371348	pubmed	20371348	create date:2010/04/08 | first author:Storlazzi A
Persistent telomere damage induces bypass of mitosis and tetraploidy.	/pubmed/20371347	Davoli T, Denchi EL, de Lange T.	Cell. 2010 Apr 2;141(1):81-93.	Cell. 2010	PubMed	citation	PMID:20371347	pubmed	20371347	create date:2010/04/08 | first author:Davoli T
A chromatin-mediated reversible drug-tolerant state in cancer cell subpopulations.	/pubmed/20371346	Sharma SV, Lee DY, Li B, Quinlan MP, Takahashi F, Maheswaran S, McDermott U, Azizian N, Zou L, Fischbach MA, Wong KK, Brandstetter K, Wittner B, Ramaswamy S, Classon M, Settleman J.	Cell. 2010 Apr 2;141(1):69-80.	Cell. 2010	PubMed	citation	PMID:20371346	pubmed	20371346	create date:2010/04/08 | first author:Sharma SV
Matrix metalloproteinases: regulators of the tumor microenvironment.	/pubmed/20371345	Kessenbrock K, Plaks V, Werb Z.	Cell. 2010 Apr 2;141(1):52-67. Review.	Cell. 2010	PubMed	citation	PMID:20371345	pubmed	20371345	create date:2010/04/08 | first author:Kessenbrock K
Macrophage diversity enhances tumor progression and metastasis.	/pubmed/20371344	Qian BZ, Pollard JW.	Cell. 2010 Apr 2;141(1):39-51. Review.	Cell. 2010	PubMed	citation	PMID:20371344	pubmed	20371344	create date:2010/04/08 | first author:Qian BZ
Origin of chromosomal translocations in lymphoid cancer.	/pubmed/20371343	Nussenzweig A, Nussenzweig MC.	Cell. 2010 Apr 2;141(1):27-38. Review.	Cell. 2010	PubMed	citation	PMID:20371343	pubmed	20371343	create date:2010/04/08 | first author:Nussenzweig A
Time for bacteria to slow down.	/pubmed/20371342	Armitage JP, Berry RM.	Cell. 2010 Apr 2;141(1):24-6.	Cell. 2010	PubMed	citation	PMID:20371342	pubmed	20371342	create date:2010/04/08 | first author:Armitage JP
Optogenetics 3.0.	/pubmed/20371341	Liu X, Tonegawa S.	Cell. 2010 Apr 2;141(1):22-4.	Cell. 2010	PubMed	citation	PMID:20371341	pubmed	20371341	create date:2010/04/08 | first author:Liu X
Exposing p120 catenin's most intimate affair.	/pubmed/20371340	Reynolds AB.	Cell. 2010 Apr 2;141(1):20-2.	Cell. 2010	PubMed	citation	PMID:20371340	pubmed	20371340	create date:2010/04/08 | first author:Reynolds AB
Drugging drug resistance.	/pubmed/20371339	Dannenberg JH, Berns A.	Cell. 2010 Apr 2;141(1):18-20.	Cell. 2010	PubMed	citation	PMID:20371339	pubmed	20371339	create date:2010/04/08 | first author:Dannenberg JH
It's diagnostics, stupid.	/pubmed/20371338	Bernards R.	Cell. 2010 Apr 2;141(1):13-7.	Cell. 2010	PubMed	citation	PMID:20371338	pubmed	20371338	create date:2010/04/08 | first author:Bernards R
53BP1 inhibits homologous recombination in Brca1-deficient cells by blocking resection of DNA breaks.	/pubmed/20362325	Bunting SF, Callén E, Wong N, Chen HT, Polato F, Gunn A, Bothmer A, Feldhahn N, Fernandez-Capetillo O, Cao L, Xu X, Deng CX, Finkel T, Nussenzweig M, Stark JM, Nussenzweig A.	Cell. 2010 Apr 16;141(2):243-54. Epub 2010 Apr 1.	Cell. 2010	PubMed	citation	PMID:20362325	pubmed	20362325	create date:2010/04/07 | first author:Bunting SF
In this Issue: Inflammation.	/pubmed/20361418	Rivas F.	Cell. 2010 Mar 19;140(6):755,757.	Cell. 2010	PubMed	citation	PMID:20361418	pubmed	20361418	create date:2010/04/03 | first author:Rivas F
SnapShot: Reactive Oxygen Intermediates (ROI).	/pubmed/20303882	Nathan C, Ding A.	Cell. 2010 Mar 19;140(6):951-951.e2. No abstract available.	Cell. 2010	PubMed	citation	PMID:20303882	pubmed	20303882	create date:2010/03/23 | first author:Nathan C
Anti-inflammatory Agents: Present and Future.	/pubmed/20303881	Dinarello CA.	Cell. 2010 Mar 19;140(6):935-50. Review.	Cell. 2010	PubMed	citation	PMID:20303881	pubmed	20303881	create date:2010/03/23 | first author:Dinarello CA
Mechanisms underlying inflammation in neurodegeneration.	/pubmed/20303880	Glass CK, Saijo K, Winner B, Marchetto MC, Gage FH.	Cell. 2010 Mar 19;140(6):918-34. Review.	Cell. 2010	PubMed	citation	PMID:20303880	pubmed	20303880	create date:2010/03/23 | first author:Glass CK
Endoplasmic reticulum stress and the inflammatory basis of metabolic disease.	/pubmed/20303879	Hotamisligil GS.	Cell. 2010 Mar 19;140(6):900-17. Review.	Cell. 2010	PubMed	citation	PMID:20303879	pubmed	20303879	create date:2010/03/23 | first author:Hotamisligil GS
Immunity, inflammation, and cancer.	/pubmed/20303878	Grivennikov SI, Greten FR, Karin M.	Cell. 2010 Mar 19;140(6):883-99. Review.	Cell. 2010	PubMed	citation	PMID:20303878	pubmed	20303878	create date:2010/03/23 | first author:Grivennikov SI
Nonresolving inflammation.	/pubmed/20303877	Nathan C, Ding A.	Cell. 2010 Mar 19;140(6):871-82. Review.	Cell. 2010	PubMed	citation	PMID:20303877	pubmed	20303877	create date:2010/03/23 | first author:Nathan C
Homeostasis and inflammation in the intestine.	/pubmed/20303876	Garrett WS, Gordon JI, Glimcher LH.	Cell. 2010 Mar 19;140(6):859-70. Review.	Cell. 2010	PubMed	citation	PMID:20303876	pubmed	20303876	create date:2010/03/23 | first author:Garrett WS
Th17 and regulatory T cells in mediating and restraining inflammation.	/pubmed/20303875	Littman DR, Rudensky AY.	Cell. 2010 Mar 19;140(6):845-58. Review.	Cell. 2010	PubMed	citation	PMID:20303875	pubmed	20303875	create date:2010/03/23 | first author:Littman DR
Selective transcription in response to an inflammatory stimulus.	/pubmed/20303874	Smale ST.	Cell. 2010 Mar 19;140(6):833-44. Review.	Cell. 2010	PubMed	citation	PMID:20303874	pubmed	20303874	create date:2010/03/23 | first author:Smale ST
The inflammasomes.	/pubmed/20303873	Schroder K, Tschopp J.	Cell. 2010 Mar 19;140(6):821-32. Review.	Cell. 2010	PubMed	citation	PMID:20303873	pubmed	20303873	create date:2010/03/23 | first author:Schroder K
Title	URL	Description	Details	ShortDetails	Resource	Type	Identifiers	Db	EntrezUID	Properties
Pattern recognition receptors and inflammation.	/pubmed/20303872	Takeuchi O, Akira S.	Cell. 2010 Mar 19;140(6):805-20. Review.	Cell. 2010	PubMed	citation	PMID:20303872	pubmed	20303872	create date:2010/03/23 | first author:Takeuchi O
Decoding cell death signals in inflammation and immunity.	/pubmed/20303871	Zitvogel L, Kepp O, Kroemer G.	Cell. 2010 Mar 19;140(6):798-804.	Cell. 2010	PubMed	citation	PMID:20303871	pubmed	20303871	create date:2010/03/23 | first author:Zitvogel L
Unraveling the genetics of autoimmunity.	/pubmed/20303870	Zenewicz LA, Abraham C, Flavell RA, Cho JH.	Cell. 2010 Mar 19;140(6):791-7.	Cell. 2010	PubMed	citation	PMID:20303870	pubmed	20303870	create date:2010/03/23 | first author:Zenewicz LA
Autoinflammatory disease reloaded: a clinical perspective.	/pubmed/20303869	Kastner DL, Aksentijevich I, Goldbach-Mansky R.	Cell. 2010 Mar 19;140(6):784-90.	Cell. 2010	PubMed	citation	PMID:20303869	pubmed	20303869	create date:2010/03/23 | first author:Kastner DL
Asthma and allergic inflammation.	/pubmed/20303868	Locksley RM.	Cell. 2010 Mar 19;140(6):777-83.	Cell. 2010	PubMed	citation	PMID:20303868	pubmed	20303868	create date:2010/03/23 | first author:Locksley RM
Inflammation 2010: new adventures of an old flame.	/pubmed/20303867	Medzhitov R.	Cell. 2010 Mar 19;140(6):771-6.	Cell. 2010	PubMed	citation	PMID:20303867	pubmed	20303867	create date:2010/03/23 | first author:Medzhitov R
Second messenger-mediated adjustment of bacterial swimming velocity.	/pubmed/20303158	Boehm A, Kaiser M, Li H, Spangler C, Kasper CA, Ackermann M, Kaever V, Sourjik V, Roth V, Jenal U.	Cell. 2010 Apr 2;141(1):107-16. Epub 2010 Mar 18.	Cell. 2010	PubMed	citation	PMID:20303158	pubmed	20303158	create date:2010/03/23 | first author:Boehm A
Molecular and cellular approaches for diversifying and extending optogenetics.	/pubmed/20303157	Gradinaru V, Zhang F, Ramakrishnan C, Mattis J, Prakash R, Diester I, Goshen I, Thompson KR, Deisseroth K.	Cell. 2010 Apr 2;141(1):154-65. Epub 2010 Mar 18.	Cell. 2010	PubMed	citation	PMID:20303157	pubmed	20303157	create date:2010/03/23 | first author:Gradinaru V
Obituary: Marshall Nirenberg 1927-2010.	/pubmed/20222206	[No authors listed]	Cell. 2010 Feb 19;140(4):450-1. No abstract available.	Cell. 2010	PubMed	citation	PMID:20222206	pubmed	20222206	create date:2010/03/13
SnapShot: nucleotide excision repair.	/pubmed/20211143	Guo C, Tang TS, Friedberg EC.	Cell. 2010 Mar 5;140(5):754-4.e1. No abstract available.	Cell. 2010	PubMed	citation	PMID:20211143	pubmed	20211143	create date:2010/03/10 | first author:Guo C
An atlas of combinatorial transcriptional regulation in mouse and man.	/pubmed/20211142	Ravasi T, Suzuki H, Cannistraci CV, Katayama S, Bajic VB, Tan K, Akalin A, Schmeier S, Kanamori-Katayama M, Bertin N, Carninci P, Daub CO, Forrest AR, Gough J, Grimmond S, Han JH, Hashimoto T, Hide W, Hofmann O, Kamburov A, Kaur M, Kawaji H, et al.	Cell. 2010 Mar 5;140(5):744-52. Erratum in: Cell. 2010 Apr 16;141(2):369. Kamburov, Atanas [added]; Kaur, Mandeep [added]; MacPherson, Cameron Ross [added]; Radovanovic, Aleksandar [added]; Schwartz, Ariel [added].	Cell. 2010	PubMed	citation	PMID:20211142	pubmed	20211142	create date:2010/03/10 | first author:Ravasi T
Genome-wide analysis of the host intracellular network that regulates survival of Mycobacterium tuberculosis.	/pubmed/20211141	Kumar D, Nath L, Kamal MA, Varshney A, Jain A, Singh S, Rao KV.	Cell. 2010 Mar 5;140(5):731-43.	Cell. 2010	PubMed	citation	PMID:20211141	pubmed	20211141	create date:2010/03/10 | first author:Kumar D
The lta4h locus modulates susceptibility to mycobacterial infection in zebrafish and humans.	/pubmed/20211140	Tobin DM, Vary JC Jr, Ray JP, Walsh GS, Dunstan SJ, Bang ND, Hagge DA, Khadge S, King MC, Hawn TR, Moens CB, Ramakrishnan L.	Cell. 2010 Mar 5;140(5):717-30.	Cell. 2010	PubMed	citation	PMID:20211140	pubmed	20211140	create date:2010/03/10 | first author:Tobin DM
The Angelman Syndrome protein Ube3A regulates synapse development by ubiquitinating arc.	/pubmed/20211139	Greer PL, Hanayama R, Bloodgood BL, Mardinly AR, Lipton DM, Flavell SW, Kim TK, Griffith EC, Waldon Z, Maehr R, Ploegh HL, Chowdhury S, Worley PF, Steen J, Greenberg ME.	Cell. 2010 Mar 5;140(5):704-16.	Cell. 2010	PubMed	citation	PMID:20211139	pubmed	20211139	create date:2010/03/10 | first author:Greer PL
The Tetrahymena argonaute-binding protein Giw1p directs a mature argonaute-siRNA complex to the nucleus.	/pubmed/20211138	Noto T, Kurth HM, Kataoka K, Aronica L, DeSouza LV, Siu KW, Pearlman RE, Gorovsky MA, Mochizuki K.	Cell. 2010 Mar 5;140(5):692-703.	Cell. 2010	PubMed	citation	PMID:20211138	pubmed	20211138	create date:2010/03/10 | first author:Noto T
Distinct factors control histone variant H3.3 localization at specific genomic regions.	/pubmed/20211137	Goldberg AD, Banaszynski LA, Noh KM, Lewis PW, Elsaesser SJ, Stadler S, Dewell S, Law M, Guo X, Li X, Wen D, Chapgier A, DeKelver RC, Miller JC, Lee YL, Boydston EA, Holmes MC, Gregory PD, Greally JM, Rafii S, Yang C, Scambler PJ, et al.	Cell. 2010 Mar 5;140(5):678-91.	Cell. 2010	PubMed	citation	PMID:20211137	pubmed	20211137	create date:2010/03/10 | first author:Goldberg AD
Stc1: a critical link between RNAi and chromatin modification required for heterochromatin integrity.	/pubmed/20211136	Bayne EH, White SA, Kagansky A, Bijos DA, Sanchez-Pulido L, Hoe KL, Kim DU, Park HO, Ponting CP, Rappsilber J, Allshire RC.	Cell. 2010 Mar 5;140(5):666-77.	Cell. 2010	PubMed	citation	PMID:20211136	pubmed	20211136	create date:2010/03/10 | first author:Bayne EH
miR-328 functions as an RNA decoy to modulate hnRNP E2 regulation of mRNA translation in leukemic blasts.	/pubmed/20211135	Eiring AM, Harb JG, Neviani P, Garton C, Oaks JJ, Spizzo R, Liu S, Schwind S, Santhanam R, Hickey CJ, Becker H, Chandler JC, Andino R, Cortes J, Hokland P, Huettner CS, Bhatia R, Roy DC, Liebhaber SA, Caligiuri MA, Marcucci G, Garzon R, et al.	Cell. 2010 Mar 5;140(5):652-65.	Cell. 2010	PubMed	citation	PMID:20211135	pubmed	20211135	create date:2010/03/10 | first author:Eiring AM
Protein dynamics in drug combinations: a linear superposition of individual-drug responses.	/pubmed/20211134	Geva-Zatorsky N, Dekel E, Cohen AA, Danon T, Cohen L, Alon U.	Cell. 2010 Mar 5;140(5):643-51.	Cell. 2010	PubMed	citation	PMID:20211134	pubmed	20211134	create date:2010/03/10 | first author:Geva-Zatorsky N
The genome of Naegleria gruberi illuminates early eukaryotic versatility.	/pubmed/20211133	Fritz-Laylin LK, Prochnik SE, Ginger ML, Dacks JB, Carpenter ML, Field MC, Kuo A, Paredez A, Chapman J, Pham J, Shu S, Neupane R, Cipriano M, Mancuso J, Tu H, Salamov A, Lindquist E, Shapiro H, Lucas S, Grigoriev IV, Cande WZ, Fulton C, et al.	Cell. 2010 Mar 5;140(5):631-42.	Cell. 2010	PubMed	citation	PMID:20211133	pubmed	20211133	create date:2010/03/10 | first author:Fritz-Laylin LK
Autoimmunity and the clearance of dead cells.	/pubmed/20211132	Nagata S, Hanayama R, Kawane K.	Cell. 2010 Mar 5;140(5):619-30. Review.	Cell. 2010	PubMed	citation	PMID:20211132	pubmed	20211132	create date:2010/03/10 | first author:Nagata S
TB: screening for responses to a vile visitor.	/pubmed/20211131	Behr M, Schurr E, Gros P.	Cell. 2010 Mar 5;140(5):615-8. Review.	Cell. 2010	PubMed	citation	PMID:20211131	pubmed	20211131	create date:2010/03/10 | first author:Behr M
Preview. MicroRNAs: from decay to decoy.	/pubmed/20211130	Beitzinger M, Meister G.	Cell. 2010 Mar 5;140(5):612-4.	Cell. 2010	PubMed	citation	PMID:20211130	pubmed	20211130	create date:2010/03/10 | first author:Beitzinger M
Preview. A penetrating look at stochasticity in development.	/pubmed/20211129	Johnston RJ Jr, Desplan C.	Cell. 2010 Mar 5;140(5):610-2.	Cell. 2010	PubMed	citation	PMID:20211129	pubmed	20211129	create date:2010/03/10 | first author:Johnston RJ Jr
Preview. Angelman syndrome: finding the lost arc.	/pubmed/20211128	Tai HC, Schuman EM.	Cell. 2010 Mar 5;140(5):608-10.	Cell. 2010	PubMed	citation	PMID:20211128	pubmed	20211128	create date:2010/03/10 | first author:Tai HC
Preview. The incredible expanding ancestor of eukaryotes.	/pubmed/20211127	Koonin EV.	Cell. 2010 Mar 5;140(5):606-8.	Cell. 2010	PubMed	citation	PMID:20211127	pubmed	20211127	create date:2010/03/10 | first author:Koonin EV
Membrane curvature in synaptic vesicle fusion and beyond.	/pubmed/20211126	McMahon HT, Kozlov MM, Martens S.	Cell. 2010 Mar 5;140(5):601-5.	Cell. 2010	PubMed	citation	PMID:20211126	pubmed	20211126	create date:2010/03/10 | first author:McMahon HT
SnapShot: The unfolded protein response.	/pubmed/20178750	Wiseman RL, Haynes CM, Ron D.	Cell. 2010 Feb 19;140(4):590-590.e2. No abstract available.	Cell. 2010	PubMed	citation	PMID:20178750	pubmed	20178750	create date:2010/02/25 | first author:Wiseman RL
Forgetting is regulated through Rac activity in Drosophila.	/pubmed/20178749	Shuai Y, Lu B, Hu Y, Wang L, Sun K, Zhong Y.	Cell. 2010 Feb 19;140(4):579-89.	Cell. 2010	PubMed	citation	PMID:20178749	pubmed	20178749	create date:2010/02/25 | first author:Shuai Y
Autophosphorylated CaMKIIalpha acts as a scaffold to recruit proteasomes to dendritic spines.	/pubmed/20178748	Bingol B, Wang CF, Arnott D, Cheng D, Peng J, Sheng M.	Cell. 2010 Feb 19;140(4):567-78.	Cell. 2010	PubMed	citation	PMID:20178748	pubmed	20178748	create date:2010/02/25 | first author:Bingol B
Nfix regulates fetal-specific transcription in developing skeletal muscle.	/pubmed/20178747	Messina G, Biressi S, Monteverde S, Magli A, Cassano M, Perani L, Roncaglia E, Tagliafico E, Starnes L, Campbell CE, Grossi M, Goldhamer DJ, Gronostajski RM, Cossu G.	Cell. 2010 Feb 19;140(4):554-66.	Cell. 2010	PubMed	citation	PMID:20178747	pubmed	20178747	create date:2010/02/25 | first author:Messina G
Actin dynamics drive membrane reorganization and scission in clathrin-independent endocytosis.	/pubmed/20178746	Römer W, Pontani LL, Sorre B, Rentero C, Berland L, Chambon V, Lamaze C, Bassereau P, Sykes C, Gaus K, Johannes L.	Cell. 2010 Feb 19;140(4):540-53.	Cell. 2010	PubMed	citation	PMID:20178746	pubmed	20178746	create date:2010/02/25 | first author:Römer W
Elevated ATPase activity of KaiC applies a circadian checkpoint on cell division in Synechococcus elongatus.	/pubmed/20178745	Dong G, Yang Q, Wang Q, Kim YI, Wood TL, Osteryoung KW, van Oudenaarden A, Golden SS.	Cell. 2010 Feb 19;140(4):529-39.	Cell. 2010	PubMed	citation	PMID:20178745	pubmed	20178745	create date:2010/02/25 | first author:Dong G
Inactivation of peroxiredoxin I by phosphorylation allows localized H(2)O(2) accumulation for cell signaling.	/pubmed/20178744	Woo HA, Yim SH, Shin DH, Kang D, Yu DY, Rhee SG.	Cell. 2010 Feb 19;140(4):517-28.	Cell. 2010	PubMed	citation	PMID:20178744	pubmed	20178744	create date:2010/02/25 | first author:Woo HA
Dicer-independent primal RNAs trigger RNAi and heterochromatin formation.	/pubmed/20178743	Halic M, Moazed D.	Cell. 2010 Feb 19;140(4):504-16.	Cell. 2010	PubMed	citation	PMID:20178743	pubmed	20178743	create date:2010/02/25 | first author:Halic M
The human PAF1 complex acts in chromatin transcription elongation both independently and cooperatively with SII/TFIIS.	/pubmed/20178742	Kim J, Guermah M, Roeder RG.	Cell. 2010 Feb 19;140(4):491-503.	Cell. 2010	PubMed	citation	PMID:20178742	pubmed	20178742	create date:2010/02/25 | first author:Kim J
Merlin/NF2 suppresses tumorigenesis by inhibiting the E3 ubiquitin ligase CRL4(DCAF1) in the nucleus.	/pubmed/20178741	Li W, You L, Cooper J, Schiavon G, Pepe-Caprio A, Zhou L, Ishii R, Giovannini M, Hanemann CO, Long SB, Erdjument-Bromage H, Zhou P, Tempst P, Giancotti FG.	Cell. 2010 Feb 19;140(4):477-90.	Cell. 2010	PubMed	citation	PMID:20178741	pubmed	20178741	create date:2010/02/25 | first author:Li W
Lymphangiogenesis: Molecular mechanisms and future promise.	/pubmed/20178740	Tammela T, Alitalo K.	Cell. 2010 Feb 19;140(4):460-76. Review.	Cell. 2010	PubMed	citation	PMID:20178740	pubmed	20178740	create date:2010/02/25 | first author:Tammela T
Circadian cell-cycle progression: Cracking open the gate.	/pubmed/20178739	Morf J, Schibler U.	Cell. 2010 Feb 19;140(4):458-9.	Cell. 2010	PubMed	citation	PMID:20178739	pubmed	20178739	create date:2010/02/25 | first author:Morf J
Rac in the act of forgetting.	/pubmed/20178738	Davis RL.	Cell. 2010 Feb 19;140(4):456-8.	Cell. 2010	PubMed	citation	PMID:20178738	pubmed	20178738	create date:2010/02/25 | first author:Davis RL
Reining in H(2)O(2) for safe signaling.	/pubmed/20178737	Toledano MB, Planson AG, Delaunay-Moisan A.	Cell. 2010 Feb 19;140(4):454-6.	Cell. 2010	PubMed	citation	PMID:20178737	pubmed	20178737	create date:2010/02/25 | first author:Toledano MB
Primal RNAs: The end of the beginning?	/pubmed/20178736	Conte D Jr, Mello CC.	Cell. 2010 Feb 19;140(4):452-4.	Cell. 2010	PubMed	citation	PMID:20178736	pubmed	20178736	create date:2010/02/25 | first author:Conte D Jr
Lin28: A microRNA regulator with a macro role.	/pubmed/20178735	Viswanathan SR, Daley GQ.	Cell. 2010 Feb 19;140(4):445-9.	Cell. 2010	PubMed	citation	PMID:20178735	pubmed	20178735	create date:2010/02/25 | first author:Viswanathan SR
SnapShot: pathways of antiviral innate immunity.	/pubmed/20144765	Sun L, Liu S, Chen ZJ.	Cell. 2010 Feb 5;140(3):436-436.e2. No abstract available.	Cell. 2010	PubMed	citation	PMID:20144765	pubmed	20144765	create date:2010/02/11 | first author:Sun L
Aplysia CPEB can form prion-like multimers in sensory neurons that contribute to long-term facilitation.	/pubmed/20144764	Si K, Choi YB, White-Grindley E, Majumdar A, Kandel ER.	Cell. 2010 Feb 5;140(3):421-35.	Cell. 2010	PubMed	citation	PMID:20144764	pubmed	20144764	create date:2010/02/11 | first author:Si K
Distinct protein domains and expression patterns confer divergent axon guidance functions for Drosophila Robo receptors.	/pubmed/20144763	Spitzweck B, Brankatschk M, Dickson BJ.	Cell. 2010 Feb 5;140(3):409-20.	Cell. 2010	PubMed	citation	PMID:20144763	pubmed	20144763	create date:2010/02/11 | first author:Spitzweck B
RIG-I detects viral genomic RNA during negative-strand RNA virus infection.	/pubmed/20144762	Rehwinkel J, Tan CP, Goubau D, Schulz O, Pichlmair A, Bier K, Robb N, Vreede F, Barclay W, Fodor E, Reis e Sousa C.	Cell. 2010 Feb 5;140(3):397-408.	Cell. 2010	PubMed	citation	PMID:20144762	pubmed	20144762	create date:2010/02/11 | first author:Rehwinkel J
Chromatin-bound nuclear pore components regulate gene expression in higher eukaryotes.	/pubmed/20144761	Capelson M, Liang Y, Schulte R, Mair W, Wagner U, Hetzer MW.	Cell. 2010 Feb 5;140(3):372-83.	Cell. 2010	PubMed	citation	PMID:20144761	pubmed	20144761	create date:2010/02/11 | first author:Capelson M
Nucleoporins directly stimulate expression of developmental and cell-cycle genes inside the nucleoplasm.	/pubmed/20144760	Kalverda B, Pickersgill H, Shloma VV, Fornerod M.	Cell. 2010 Feb 5;140(3):360-71.	Cell. 2010	PubMed	citation	PMID:20144760	pubmed	20144760	create date:2010/02/11 | first author:Kalverda B
Double-stranded RNA-dependent protein kinase links pathogen sensing with stress and metabolic homeostasis.	/pubmed/20144759	Nakamura T, Furuhashi M, Li P, Cao H, Tuncman G, Sonenberg N, Gorgun CZ, Hotamisligil GS.	Cell. 2010 Feb 5;140(3):338-48.	Cell. 2010	PubMed	citation	PMID:20144759	pubmed	20144759	create date:2010/02/11 | first author:Nakamura T
Title	URL	Description	Details	ShortDetails	Resource	Type	Identifiers	Db	EntrezUID	Properties
Acid extrusion from human spermatozoa is mediated by flagellar voltage-gated proton channel.	/pubmed/20144758	Lishko PV, Botchkina IL, Fedorenko A, Kirichok Y.	Cell. 2010 Feb 5;140(3):327-37.	Cell. 2010	PubMed	citation	PMID:20144758	pubmed	20144758	create date:2010/02/11 | first author:Lishko PV
Methods in mammalian autophagy research.	/pubmed/20144757	Mizushima N, Yoshimori T, Levine B.	Cell. 2010 Feb 5;140(3):313-26.	Cell. 2010	PubMed	citation	PMID:20144757	pubmed	20144757	create date:2010/02/11 | first author:Mizushima N
Shedding light on sperm pHertility.	/pubmed/20144756	Florman HM, Jungnickel MK, Sutton KA.	Cell. 2010 Feb 5;140(3):310-2.	Cell. 2010	PubMed	citation	PMID:20144756	pubmed	20144756	create date:2010/02/11 | first author:Florman HM
USP10: friend and foe.	/pubmed/20144755	Jochemsen AG, Shiloh Y.	Cell. 2010 Feb 5;140(3):308-10.	Cell. 2010	PubMed	citation	PMID:20144755	pubmed	20144755	create date:2010/02/11 | first author:Jochemsen AG
Nups take leave of the nuclear envelope to regulate transcription.	/pubmed/20144754	Hou C, Corces VG.	Cell. 2010 Feb 5;140(3):306-8.	Cell. 2010	PubMed	citation	PMID:20144754	pubmed	20144754	create date:2010/02/11 | first author:Hou C
SnapShot: Bacterial appendages II.	/pubmed/20141842	Rego AT, Fronzes R, Waksman G.	Cell. 2010 Jan 22;140(2):294-294.e1. No abstract available.	Cell. 2010	PubMed	citation	PMID:20141842	pubmed	20141842	create date:2010/02/10 | first author:Rego AT
The histone deacetylase Sirt6 regulates glucose homeostasis via Hif1alpha.	/pubmed/20141841	Zhong L, D'Urso A, Toiber D, Sebastian C, Henry RE, Vadysirisack DD, Guimaraes A, Marinelli B, Wikstrom JD, Nir T, Clish CB, Vaitheesvaran B, Iliopoulos O, Kurland I, Dor Y, Weissleder R, Shirihai OS, Ellisen LW, Espinosa JM, Mostoslavsky R.	Cell. 2010 Jan 22;140(2):280-93.	Cell. 2010	PubMed	citation	PMID:20141841	pubmed	20141841	create date:2010/02/10 | first author:Zhong L
Autocrine VEGF signaling synergizes with EGFR in tumor cells to promote epithelial cancer development.	/pubmed/20141840	Lichtenberger BM, Tan PK, Niederleithner H, Ferrara N, Petzelbauer P, Sibilia M.	Cell. 2010 Jan 22;140(2):268-79.	Cell. 2010	PubMed	citation	PMID:20141840	pubmed	20141840	create date:2010/02/10 | first author:Lichtenberger BM
The polarisome is required for segregation and retrograde transport of protein aggregates.	/pubmed/20141839	Liu B, Larsson L, Caballero A, Hao X, Oling D, Grantham J, Nyström T.	Cell. 2010 Jan 22;140(2):257-67.	Cell. 2010	PubMed	citation	PMID:20141839	pubmed	20141839	create date:2010/02/10 | first author:Liu B
Structural and energetic mechanisms of cooperative autoinhibition and activation of Vav1.	/pubmed/20141838	Yu B, Martins IR, Li P, Amarasinghe GK, Umetani J, Fernandez-Zapico ME, Billadeau DD, Machius M, Tomchick DR, Rosen MK.	Cell. 2010 Jan 22;140(2):246-56.	Cell. 2010	PubMed	citation	PMID:20141838	pubmed	20141838	create date:2010/02/10 | first author:Yu B
BubR1- and Polo-coated DNA tethers facilitate poleward segregation of acentric chromatids.	/pubmed/20141837	Royou A, Gagou ME, Karess R, Sullivan W.	Cell. 2010 Jan 22;140(2):235-45.	Cell. 2010	PubMed	citation	PMID:20141837	pubmed	20141837	create date:2010/02/10 | first author:Royou A
DAPK1 interaction with NMDA receptor NR2B subunits mediates brain damage in stroke.	/pubmed/20141836	Tu W, Xu X, Peng L, Zhong X, Zhang W, Soundarapandian MM, Balel C, Wang M, Jia N, Zhang W, Lew F, Chan SL, Chen Y, Lu Y.	Cell. 2010 Jan 22;140(2):222-34.	Cell. 2010	PubMed	citation	PMID:20141836	pubmed	20141836	create date:2010/02/10 | first author:Tu W
Kinase-dead BRAF and oncogenic RAS cooperate to drive tumor progression through CRAF.	/pubmed/20141835	Heidorn SJ, Milagre C, Whittaker S, Nourry A, Niculescu-Duvas I, Dhomen N, Hussain J, Reis-Filho JS, Springer CJ, Pritchard C, Marais R.	Cell. 2010 Jan 22;140(2):209-21.	Cell. 2010	PubMed	citation	PMID:20141835	pubmed	20141835	create date:2010/02/10 | first author:Heidorn SJ
Dietary and genetic obesity promote liver inflammation and tumorigenesis by enhancing IL-6 and TNF expression.	/pubmed/20141834	Park EJ, Lee JH, Yu GY, He G, Ali SR, Holzer RG, Osterreicher CH, Takahashi H, Karin M.	Cell. 2010 Jan 22;140(2):197-208.	Cell. 2010	PubMed	citation	PMID:20141834	pubmed	20141834	create date:2010/02/10 | first author:Park EJ
Chaperoning histones during DNA replication and repair.	/pubmed/20141833	Ransom M, Dennehey BK, Tyler JK.	Cell. 2010 Jan 22;140(2):183-95. Review.	Cell. 2010	PubMed	citation	PMID:20141833	pubmed	20141833	create date:2010/02/10 | first author:Ransom M
The brothers RAF.	/pubmed/20141832	Kwong LN, Chin L.	Cell. 2010 Jan 22;140(2):180-2.	Cell. 2010	PubMed	citation	PMID:20141832	pubmed	20141832	create date:2010/02/10 | first author:Kwong LN
Duct tape for broken chromosomes.	/pubmed/20141831	Gorbsky GJ.	Cell. 2010 Jan 22;140(2):178-80.	Cell. 2010	PubMed	citation	PMID:20141831	pubmed	20141831	create date:2010/02/10 | first author:Gorbsky GJ
Forever young.	/pubmed/20141830	Guarente L.	Cell. 2010 Jan 22;140(2):176-8.	Cell. 2010	PubMed	citation	PMID:20141830	pubmed	20141830	create date:2010/02/10 | first author:Guarente L
Blocking the deadly effects of the NMDA receptor in stroke.	/pubmed/20141829	Martin HG, Wang YT.	Cell. 2010 Jan 22;140(2):174-6.	Cell. 2010	PubMed	citation	PMID:20141829	pubmed	20141829	create date:2010/02/10 | first author:Martin HG
Driving innovation: ready, set, go!	/pubmed/20141828	Maxmen A.	Cell. 2010 Jan 22;140(2):171-3.	Cell. 2010	PubMed	citation	PMID:20141828	pubmed	20141828	create date:2010/02/10 | first author:Maxmen A
Treslin collaborates with TopBP1 in triggering the initiation of DNA replication.	/pubmed/20116089	Kumagai A, Shevchenko A, Shevchenko A, Dunphy WG.	Cell. 2010 Feb 5;140(3):349-59. Epub 2010 Jan 28.	Cell. 2010	PubMed	citation	PMID:20116089	pubmed	20116089	create date:2010/02/02 | first author:Kumagai A
USP10 regulates p53 localization and stability by deubiquitinating p53.	/pubmed/20096447	Yuan J, Luo K, Zhang L, Cheville JC, Lou Z.	Cell. 2010 Feb 5;140(3):384-96. Epub 2010 Jan 21.	Cell. 2010	PubMed	citation	PMID:20096447	pubmed	20096447	create date:2010/01/26 | first author:Yuan J
SnapShot: Bacterial Appendages I.	/pubmed/20085708	Rego AT, Fronzes R, Waksman G.	Cell. 2010 Jan 8;140(1):162-162.e1. No abstract available.	Cell. 2010	PubMed	citation	PMID:20085708	pubmed	20085708	create date:2010/01/21 | first author:Rego AT
Aire's partners in the molecular control of immunological tolerance.	/pubmed/20085707	Abramson J, Giraud M, Benoist C, Mathis D.	Cell. 2010 Jan 8;140(1):123-35.	Cell. 2010	PubMed	citation	PMID:20085707	pubmed	20085707	create date:2010/01/21 | first author:Abramson J
Transcriptional control of gene expression by microRNAs.	/pubmed/20085706	Khraiwesh B, Arif MA, Seumel GI, Ossowski S, Weigel D, Reski R, Frank W.	Cell. 2010 Jan 8;140(1):111-22.	Cell. 2010	PubMed	citation	PMID:20085706	pubmed	20085706	create date:2010/01/21 | first author:Khraiwesh B
A region of the human HOXD cluster that confers polycomb-group responsiveness.	/pubmed/20085705	Woo CJ, Kharchenko PV, Daheron L, Park PJ, Kingston RE.	Cell. 2010 Jan 8;140(1):99-110.	Cell. 2010	PubMed	citation	PMID:20085705	pubmed	20085705	create date:2010/01/21 | first author:Woo CJ
Engineering signal transduction pathways.	/pubmed/20085704	Kiel C, Yus E, Serrano L.	Cell. 2010 Jan 8;140(1):33-47. Review.	Cell. 2010	PubMed	citation	PMID:20085704	pubmed	20085704	create date:2010/01/21 | first author:Kiel C
MicroTUB(B3)ules and brain development.	/pubmed/20085703	Singh KK, Tsai LH.	Cell. 2010 Jan 8;140(1):30-2.	Cell. 2010	PubMed	citation	PMID:20085703	pubmed	20085703	create date:2010/01/21 | first author:Singh KK
Chewing the fat on tumor cell metabolism.	/pubmed/20085702	Yecies JL, Manning BD.	Cell. 2010 Jan 8;140(1):28-30.	Cell. 2010	PubMed	citation	PMID:20085702	pubmed	20085702	create date:2010/01/21 | first author:Yecies JL
Plant chromatin feels the heat.	/pubmed/20085701	Franklin KA.	Cell. 2010 Jan 8;140(1):26-8.	Cell. 2010	PubMed	citation	PMID:20085701	pubmed	20085701	create date:2010/01/21 | first author:Franklin KA
Aire, master of many trades.	/pubmed/20085700	Kyewski B, Peterson P.	Cell. 2010 Jan 8;140(1):24-6.	Cell. 2010	PubMed	citation	PMID:20085700	pubmed	20085700	create date:2010/01/21 | first author:Kyewski B
Engineering static and dynamic control of synthetic pathways.	/pubmed/20085699	Holtz WJ, Keasling JD.	Cell. 2010 Jan 8;140(1):19-23.	Cell. 2010	PubMed	citation	PMID:20085699	pubmed	20085699	create date:2010/01/21 | first author:Holtz WJ
Making cellular memories.	/pubmed/20085698	Burrill DR, Silver PA.	Cell. 2010 Jan 8;140(1):13-8.	Cell. 2010	PubMed	citation	PMID:20085698	pubmed	20085698	create date:2010/01/21 | first author:Burrill DR
Stem cell therapies: California dreamin'?	/pubmed/20085697	Novak K.	Cell. 2010 Jan 8;140(1):10-2.	Cell. 2010	PubMed	citation	PMID:20085697	pubmed	20085697	create date:2010/01/21 | first author:Novak K
2010: a publishing odyssey.	/pubmed/20085696	Marcus E.	Cell. 2010 Jan 8;140(1):9. No abstract available.	Cell. 2010	PubMed	citation	PMID:20085696	pubmed	20085696	create date:2010/01/21 | first author:Marcus E
H2A.Z-containing nucleosomes mediate the thermosensory response in Arabidopsis.	/pubmed/20079334	Kumar SV, Wigge PA.	Cell. 2010 Jan 8;140(1):136-47.	Cell. 2010	PubMed	citation	PMID:20079334	pubmed	20079334	create date:2010/01/19 | first author:Kumar SV
Monoacylglycerol lipase regulates a fatty acid network that promotes cancer pathogenesis.	/pubmed/20079333	Nomura DK, Long JZ, Niessen S, Hoover HS, Ng SW, Cravatt BF.	Cell. 2010 Jan 8;140(1):49-61.	Cell. 2010	PubMed	citation	PMID:20079333	pubmed	20079333	create date:2010/01/19 | first author:Nomura DK
Drosophila genome-wide obesity screen reveals hedgehog as a determinant of brown versus white adipose cell fate.	/pubmed/20074523	Pospisilik JA, Schramek D, Schnidar H, Cronin SJ, Nehme NT, Zhang X, Knauf C, Cani PD, Aumayr K, Todoric J, Bayer M, Haschemi A, Puviindran V, Tar K, Orthofer M, Neely GG, Dietzl G, Manoukian A, Funovics M, Prager G, Wagner O, Ferrandon D, et al.	Cell. 2010 Jan 8;140(1):148-60.	Cell. 2010	PubMed	citation	PMID:20074523	pubmed	20074523	create date:2010/01/16 | first author:Pospisilik JA
Mutations in potassium channel Kir2.6 cause susceptibility to thyrotoxic hypokalemic periodic paralysis.	/pubmed/20074522	Ryan DP, da Silva MR, Soong TW, Fontaine B, Donaldson MR, Kung AW, Jongjaroenprasert W, Liang MC, Khoo DH, Cheah JS, Ho SC, Bernstein HS, Maciel RM, Brown RH Jr, Ptácek LJ.	Cell. 2010 Jan 8;140(1):88-98.	Cell. 2010	PubMed	citation	PMID:20074522	pubmed	20074522	create date:2010/01/16 | first author:Ryan DP
Human TUBB3 mutations perturb microtubule dynamics, kinesin interactions, and axon guidance.	/pubmed/20074521	Tischfield MA, Baris HN, Wu C, Rudolph G, Van Maldergem L, He W, Chan WM, Andrews C, Demer JL, Robertson RL, Mackey DA, Ruddle JB, Bird TD, Gottlob I, Pieh C, Traboulsi EI, Pomeroy SL, Hunter DG, Soul JS, Newlin A, Sabol LJ, Doherty EJ, et al.	Cell. 2010 Jan 8;140(1):74-87.	Cell. 2010	PubMed	citation	PMID:20074521	pubmed	20074521	create date:2010/01/16 | first author:Tischfield MA
Biological and molecular heterogeneity of breast cancers correlates with their cancer stem cell content.	/pubmed/20074520	Pece S, Tosoni D, Confalonieri S, Mazzarol G, Vecchi M, Ronzoni S, Bernard L, Viale G, Pelicci PG, Di Fiore PP.	Cell. 2010 Jan 8;140(1):62-73.	Cell. 2010	PubMed	citation	PMID:20074520	pubmed	20074520	create date:2010/01/16 | first author:Pece S
Growth rate-dependent global effects on gene expression in bacteria.	/pubmed/20064380	Klumpp S, Zhang Z, Hwa T.	Cell. 2009 Dec 24;139(7):1366-75.	Cell. 2009	PubMed	citation	PMID:20064380	pubmed	20064380	create date:2010/01/13 | first author:Klumpp S
Structure of a bacterial dynamin-like protein lipid tube provides a mechanism for assembly and membrane curving.	/pubmed/20064379	Low HH, Sachse C, Amos LA, Löwe J.	Cell. 2009 Dec 24;139(7):1342-52.	Cell. 2009	PubMed	citation	PMID:20064379	pubmed	20064379	create date:2010/01/13 | first author:Low HH
Mutant p53 drives invasion by promoting integrin recycling.	/pubmed/20064378	Muller PA, Caswell PT, Doyle B, Iwanicki MP, Tan EH, Karim S, Lukashchuk N, Gillespie DA, Ludwig RL, Gosselin P, Cromer A, Brugge JS, Sansom OJ, Norman JC, Vousden KH.	Cell. 2009 Dec 24;139(7):1327-41.	Cell. 2009	PubMed	citation	PMID:20064378	pubmed	20064378	create date:2010/01/13 | first author:Muller PA
Tumor self-seeding by circulating cancer cells.	/pubmed/20064377	Kim MY, Oskarsson T, Acharyya S, Nguyen DX, Zhang XH, Norton L, Massagué J.	Cell. 2009 Dec 24;139(7):1315-26.	Cell. 2009	PubMed	citation	PMID:20064377	pubmed	20064377	create date:2010/01/13 | first author:Kim MY
Jumonji modulates polycomb activity and self-renewal versus differentiation of stem cells.	/pubmed/20064376	Shen X, Kim W, Fujiwara Y, Simon MD, Liu Y, Mysliwiec MR, Yuan GC, Lee Y, Orkin SH.	Cell. 2009 Dec 24;139(7):1303-14.	Cell. 2009	PubMed	citation	PMID:20064376	pubmed	20064376	create date:2010/01/13 | first author:Shen X
Jarid2/Jumonji coordinates control of PRC2 enzymatic activity and target gene occupancy in pluripotent cells.	/pubmed/20064375	Peng JC, Valouev A, Swigut T, Zhang J, Zhao Y, Sidow A, Wysocka J.	Cell. 2009 Dec 24;139(7):1290-302.	Cell. 2009	PubMed	citation	PMID:20064375	pubmed	20064375	create date:2010/01/13 | first author:Peng JC
Structural insight into translesion synthesis by DNA Pol II.	/pubmed/20064374	Wang F, Yang W.	Cell. 2009 Dec 24;139(7):1279-89.	Cell. 2009	PubMed	citation	PMID:20064374	pubmed	20064374	create date:2010/01/13 | first author:Wang F
A Wolbachia symbiont in Aedes aegypti limits infection with dengue, Chikungunya, and Plasmodium.	/pubmed/20064373	Moreira LA, Iturbe-Ormaetxe I, Jeffery JA, Lu G, Pyke AT, Hedges LM, Rocha BC, Hall-Mendelin S, Day A, Riegler M, Hugo LE, Johnson KN, Kay BH, McGraw EA, van den Hurk AF, Ryan PA, O'Neill SL.	Cell. 2009 Dec 24;139(7):1268-78.	Cell. 2009	PubMed	citation	PMID:20064373	pubmed	20064373	create date:2010/01/13 | first author:Moreira LA
A physical and regulatory map of host-influenza interactions reveals pathways in H1N1 infection.	/pubmed/20064372	Shapira SD, Gat-Viks I, Shum BO, Dricot A, de Grace MM, Wu L, Gupta PB, Hao T, Silver SJ, Root DE, Hill DE, Regev A, Hacohen N.	Cell. 2009 Dec 24;139(7):1255-67.	Cell. 2009	PubMed	citation	PMID:20064372	pubmed	20064372	create date:2010/01/13 | first author:Shapira SD
Title	URL	Description	Details	ShortDetails	Resource	Type	Identifiers	Db	EntrezUID	Properties
The IFITM proteins mediate cellular resistance to influenza A H1N1 virus, West Nile virus, and dengue virus.	/pubmed/20064371	Brass AL, Huang IC, Benita Y, John SP, Krishnan MN, Feeley EM, Ryan BJ, Weyer JL, van der Weyden L, Fikrig E, Adams DJ, Xavier RJ, Farzan M, Elledge SJ.	Cell. 2009 Dec 24;139(7):1243-54.	Cell. 2009	PubMed	citation	PMID:20064371	pubmed	20064371	create date:2010/01/13 | first author:Brass AL
Metabolism, cell surface organization, and disease.	/pubmed/20064370	Dennis JW, Nabi IR, Demetriou M.	Cell. 2009 Dec 24;139(7):1229-41. Review.	Cell. 2009	PubMed	citation	PMID:20064370	pubmed	20064370	create date:2010/01/13 | first author:Dennis JW
Tumor self-seeding: bidirectional flow of tumor cells.	/pubmed/20064369	Leung CT, Brugge JS.	Cell. 2009 Dec 24;139(7):1226-8.	Cell. 2009	PubMed	citation	PMID:20064369	pubmed	20064369	create date:2010/01/13 | first author:Leung CT
Itching for insight.	/pubmed/20064368	Bandell M, Patapoutian A.	Cell. 2009 Dec 24;139(7):1224-6.	Cell. 2009	PubMed	citation	PMID:20064368	pubmed	20064368	create date:2010/01/13 | first author:Bandell M
FANCD2 hurdles the DNA interstrand crosslink.	/pubmed/20064367	Moldovan GL, D'Andrea AD.	Cell. 2009 Dec 24;139(7):1222-4.	Cell. 2009	PubMed	citation	PMID:20064367	pubmed	20064367	create date:2010/01/13 | first author:Moldovan GL
Integrins and mutant p53 on the road to metastasis.	/pubmed/20064366	Selivanova G, Ivaska J.	Cell. 2009 Dec 24;139(7):1220-2.	Cell. 2009	PubMed	citation	PMID:20064366	pubmed	20064366	create date:2010/01/13 | first author:Selivanova G
Right-handed nucleosome: myth or reality?	/pubmed/20064364	Lavelle C, Recouvreux P, Wong H, Bancaud A, Viovy JL, Prunell A, Victor JM.	Cell. 2009 Dec 24;139(7):1216-7; author reply 1217-8. No abstract available.	Cell. 2009	PubMed	citation	PMID:20064364	pubmed	20064364	create date:2010/01/13 | first author:Lavelle C
Molecules of madness.	/pubmed/20064363	Snyder SH.	Cell. 2009 Dec 24;139(7):1212-5.	Cell. 2009	PubMed	citation	PMID:20064363	pubmed	20064363	create date:2010/01/13 | first author:Snyder SH
New routes into the human brain.	/pubmed/20064362	Raff M.	Cell. 2009 Dec 24;139(7):1209-11.	Cell. 2009	PubMed	citation	PMID:20064362	pubmed	20064362	create date:2010/01/13 | first author:Raff M
Overhaul or overload for French science?	/pubmed/20064361	Dente K.	Cell. 2009 Dec 24;139(7):1206-8.	Cell. 2009	PubMed	citation	PMID:20064361	pubmed	20064361	create date:2010/01/13 | first author:Dente K
H1N1: a Mexican perspective.	/pubmed/20064360	Vargas-Parada L.	Cell. 2009 Dec 24;139(7):1203-5.	Cell. 2009	PubMed	citation	PMID:20064360	pubmed	20064360	create date:2010/01/13 | first author:Vargas-Parada L
Enhanced SnapShot: endosome-to-golgi retrieval.	/pubmed/20005812	Seaman MN.	Cell. 2009 Dec 11;139(6):1198-1198.e1. No abstract available.	Cell. 2009	PubMed	citation	PMID:20005812	pubmed	20005812	create date:2009/12/17 | first author:Seaman MN
Evolution of the tan locus contributed to pigment loss in Drosophila santomea: a response to Matute et al.	/pubmed/20005811	Rebeiz M, Ramos-Womack M, Jeong S, Andolfatto P, Werner T, True J, Stern DL, Carroll SB.	Cell. 2009 Dec 11;139(6):1189-96.	Cell. 2009	PubMed	citation	PMID:20005811	pubmed	20005811	create date:2009/12/17 | first author:Rebeiz M
Little effect of the tan locus on pigmentation in female hybrids between Drosophila santomea and D. melanogaster.	/pubmed/20005810	Matute DR, Butler IA, Coyne JA.	Cell. 2009 Dec 11;139(6):1180-8.	Cell. 2009	PubMed	citation	PMID:20005810	pubmed	20005810	create date:2009/12/17 | first author:Matute DR
Prediction of photoperiodic regulators from quantitative gene circuit models.	/pubmed/20005809	Salazar JD, Saithong T, Brown PE, Foreman J, Locke JC, Halliday KJ, Carré IA, Rand DA, Millar AJ.	Cell. 2009 Dec 11;139(6):1170-9.	Cell. 2009	PubMed	citation	PMID:20005809	pubmed	20005809	create date:2009/12/17 | first author:Salazar JD
Reduced IGF-1 signaling delays age-associated proteotoxicity in mice.	/pubmed/20005808	Cohen E, Paulsson JF, Blinder P, Burstyn-Cohen T, Du D, Estepa G, Adame A, Pham HM, Holzenberger M, Kelly JW, Masliah E, Dillin A.	Cell. 2009 Dec 11;139(6):1157-69.	Cell. 2009	PubMed	citation	PMID:20005808	pubmed	20005808	create date:2009/12/17 | first author:Cohen E
Platelet polyphosphates are proinflammatory and procoagulant mediators in vivo.	/pubmed/20005807	Müller F, Mutch NJ, Schenk WA, Smith SA, Esterl L, Spronk HM, Schmidbauer S, Gahl WA, Morrissey JH, Renné T.	Cell. 2009 Dec 11;139(6):1143-56.	Cell. 2009	PubMed	citation	PMID:20005807	pubmed	20005807	create date:2009/12/17 | first author:Müller F
Somatic sex reprogramming of adult ovaries to testes by FOXL2 ablation.	/pubmed/20005806	Uhlenhaut NH, Jakob S, Anlag K, Eisenberger T, Sekido R, Kress J, Treier AC, Klugmann C, Klasen C, Holter NI, Riethmacher D, Schütz G, Cooney AJ, Lovell-Badge R, Treier M.	Cell. 2009 Dec 11;139(6):1130-42.	Cell. 2009	PubMed	citation	PMID:20005806	pubmed	20005806	create date:2009/12/17 | first author:Uhlenhaut NH
A structure-based mechanism for vesicle capture by the multisubunit tethering complex Dsl1.	/pubmed/20005805	Ren Y, Yip CK, Tripathi A, Huie D, Jeffrey PD, Walz T, Hughson FM.	Cell. 2009 Dec 11;139(6):1119-29.	Cell. 2009	PubMed	citation	PMID:20005805	pubmed	20005805	create date:2009/12/17 | first author:Ren Y
Transient non-native hydrogen bonds promote activation of a signaling protein.	/pubmed/20005804	Gardino AK, Villali J, Kivenson A, Lei M, Liu CF, Steindel P, Eisenmesser EZ, Labeikovsky W, Wolf-Watz M, Clarkson MW, Kern D.	Cell. 2009 Dec 11;139(6):1109-18.	Cell. 2009	PubMed	citation	PMID:20005804	pubmed	20005804	create date:2009/12/17 | first author:Gardino AK
Conserved MicroRNA miR-8/miR-200 and its target USH/FOG2 control growth by regulating PI3K.	/pubmed/20005803	Hyun S, Lee JH, Jin H, Nam J, Namkoong B, Lee G, Chung J, Kim VN.	Cell. 2009 Dec 11;139(6):1096-108.	Cell. 2009	PubMed	citation	PMID:20005803	pubmed	20005803	create date:2009/12/17 | first author:Hyun S
The structural basis for mRNA recognition and cleavage by the ribosome-dependent endonuclease RelE.	/pubmed/20005802	Neubauer C, Gao YG, Andersen KR, Dunham CM, Kelley AC, Hentschel J, Gerdes K, Ramakrishnan V, Brodersen DE.	Cell. 2009 Dec 11;139(6):1084-95.	Cell. 2009	PubMed	citation	PMID:20005802	pubmed	20005802	create date:2009/12/17 | first author:Neubauer C
Wnt signaling and the polarity of the primary body axis.	/pubmed/20005801	Petersen CP, Reddien PW.	Cell. 2009 Dec 11;139(6):1056-68. Review.	Cell. 2009	PubMed	citation	PMID:20005801	pubmed	20005801	create date:2009/12/17 | first author:Petersen CP
A tethering complex recruits SNAREs and grabs vesicles.	/pubmed/20005800	Schmitt HD, Jahn R.	Cell. 2009 Dec 11;139(6):1053-5.	Cell. 2009	PubMed	citation	PMID:20005800	pubmed	20005800	create date:2009/12/17 | first author:Schmitt HD
Females battle to suppress their inner male.	/pubmed/20005799	Sinclair A, Smith C.	Cell. 2009 Dec 11;139(6):1051-3.	Cell. 2009	PubMed	citation	PMID:20005799	pubmed	20005799	create date:2009/12/17 | first author:Sinclair A
During transitions proteins make fleeting bonds.	/pubmed/20005798	Boehr DD.	Cell. 2009 Dec 11;139(6):1049-51.	Cell. 2009	PubMed	citation	PMID:20005798	pubmed	20005798	create date:2009/12/17 | first author:Boehr DD
The dangers of transcription.	/pubmed/20005797	Mathas S, Misteli T.	Cell. 2009 Dec 11;139(6):1047-9.	Cell. 2009	PubMed	citation	PMID:20005797	pubmed	20005797	create date:2009/12/17 | first author:Mathas S
The ribosome at atomic resolution.	/pubmed/20005796	Williamson JR.	Cell. 2009 Dec 11;139(6):1041-3.	Cell. 2009	PubMed	citation	PMID:20005796	pubmed	20005796	create date:2009/12/17 | first author:Williamson JR
The ends have arrived.	/pubmed/20005795	Zakian VA.	Cell. 2009 Dec 11;139(6):1038-40.	Cell. 2009	PubMed	citation	PMID:20005795	pubmed	20005795	create date:2009/12/17 | first author:Zakian VA
iPS cells: mapping the policy issues.	/pubmed/20005794	Zarzeczny A, Scott C, Hyun I, Bennett J, Chandler J, Chargé S, Heine H, Isasi R, Kato K, Lovell-Badge R, McNagny K, Pei D, Rossant J, Surani A, Taylor PL, Ogbogu U, Caulfield T.	Cell. 2009 Dec 11;139(6):1032-7.	Cell. 2009	PubMed	citation	PMID:20005794	pubmed	20005794	create date:2009/12/17 | first author:Zarzeczny A
Switching on epigenetic therapy.	/pubmed/20005793	Karberg S.	Cell. 2009 Dec 11;139(6):1029-31.	Cell. 2009	PubMed	citation	PMID:20005793	pubmed	20005793	create date:2009/12/17 | first author:Karberg S
Sensory neuron-specific GPCR Mrgprs are itch receptors mediating chloroquine-induced pruritus.	/pubmed/20004959	Liu Q, Tang Z, Surdenikova L, Kim S, Patel KN, Kim A, Ru F, Guan Y, Weng HJ, Geng Y, Undem BJ, Kollarik M, Chen ZF, Anderson DJ, Dong X.	Cell. 2009 Dec 24;139(7):1353-65. Epub 2009 Dec 10.	Cell. 2009	PubMed	citation	PMID:20004959	pubmed	20004959	create date:2009/12/17 | first author:Liu Q
Nuclear receptor-induced chromosomal proximity and DNA breaks underlie specific translocations in cancer.	/pubmed/19962179	Lin C, Yang L, Tanasa B, Hutt K, Ju BG, Ohgi K, Zhang J, Rose DW, Fu XD, Glass CK, Rosenfeld MG.	Cell. 2009 Dec 11;139(6):1069-83. Epub .	Cell. 2009	PubMed	citation	PMID:19962179	pubmed	19962179	create date:2009/12/08 | first author:Lin C
SnapShot: Lipid Droplets.	/pubmed/19945384	Krahmer N, Guo Y, Farese RV Jr, Walther TC.	Cell. 2009 Nov 25;139(5):1024-1024.e1. No abstract available.	Cell. 2009	PubMed	citation	PMID:19945384	pubmed	19945384	create date:2009/12/01 | first author:Krahmer N
The amygdala is a chemosensor that detects carbon dioxide and acidosis to elicit fear behavior.	/pubmed/19945383	Ziemann AE, Allen JE, Dahdaleh NS, Drebot II, Coryell MW, Wunsch AM, Lynch CM, Faraci FM, Howard MA 3rd, Welsh MJ, Wemmie JA.	Cell. 2009 Nov 25;139(5):1012-21.	Cell. 2009	PubMed	citation	PMID:19945383	pubmed	19945383	create date:2009/12/01 | first author:Ziemann AE
RNF12 is an X-Encoded dose-dependent activator of X chromosome inactivation.	/pubmed/19945382	Jonkers I, Barakat TS, Achame EM, Monkhorst K, Kenter A, Rentmeester E, Grosveld F, Grootegoed JA, Gribnau J.	Cell. 2009 Nov 25;139(5):999-1011.	Cell. 2009	PubMed	citation	PMID:19945382	pubmed	19945382	create date:2009/12/01 | first author:Jonkers I
Assembly of endogenous oskar mRNA particles for motor-dependent transport in the Drosophila oocyte.	/pubmed/19945381	Trucco A, Gaspar I, Ephrussi A.	Cell. 2009 Nov 25;139(5):983-98. Retraction in: Trucco A, Gaspar I, Ephrussi A. Cell. 2010 Oct 29;143(3):485.	Cell. 2009	PubMed	citation	PMID:19945381	pubmed	19945381	create date:2009/12/01 | first author:Trucco A
Neuronal subtype specification within a lineage by opposing temporal feed-forward loops.	/pubmed/19945380	Baumgardt M, Karlsson D, Terriente J, Díaz-Benjumea FJ, Thor S.	Cell. 2009 Nov 25;139(5):969-82.	Cell. 2009	PubMed	citation	PMID:19945380	pubmed	19945380	create date:2009/12/01 | first author:Baumgardt M
Rapid E2-E3 assembly and disassembly enable processive ubiquitylation of cullin-RING ubiquitin ligase substrates.	/pubmed/19945379	Kleiger G, Saha A, Lewis S, Kuhlman B, Deshaies RJ.	Cell. 2009 Nov 25;139(5):957-68.	Cell. 2009	PubMed	citation	PMID:19945379	pubmed	19945379	create date:2009/12/01 | first author:Kleiger G
RNA-guided RNA cleavage by a CRISPR RNA-Cas protein complex.	/pubmed/19945378	Hale CR, Zhao P, Olson S, Duff MO, Graveley BR, Wells L, Terns RM, Terns MP.	Cell. 2009 Nov 25;139(5):945-56.	Cell. 2009	PubMed	citation	PMID:19945378	pubmed	19945378	create date:2009/12/01 | first author:Hale CR
TFB2 is a transient component of the catalytic site of the human mitochondrial RNA polymerase.	/pubmed/19945377	Sologub M, Litonin D, Anikin M, Mustaev A, Temiakov D.	Cell. 2009 Nov 25;139(5):934-44.	Cell. 2009	PubMed	citation	PMID:19945377	pubmed	19945377	create date:2009/12/01 | first author:Sologub M
Epithelial-mesenchymal transitions in development and disease.	/pubmed/19945376	Thiery JP, Acloque H, Huang RY, Nieto MA.	Cell. 2009 Nov 25;139(5):871-90. Review.	Cell. 2009	PubMed	citation	PMID:19945376	pubmed	19945376	create date:2009/12/01 | first author:Thiery JP
An acid-sensing channel sows fear and panic.	/pubmed/19945375	Maren S.	Cell. 2009 Nov 25;139(5):867-9.	Cell. 2009	PubMed	citation	PMID:19945375	pubmed	19945375	create date:2009/12/01 | first author:Maren S
X chromosome inactivation: when dosage counts.	/pubmed/19945374	Nora EP, Heard E.	Cell. 2009 Nov 25;139(5):865-7.	Cell. 2009	PubMed	citation	PMID:19945374	pubmed	19945374	create date:2009/12/01 | first author:Nora EP
RNAi: prokaryotes get in on the act.	/pubmed/19945373	van der Oost J, Brouns SJ.	Cell. 2009 Nov 25;139(5):863-5.	Cell. 2009	PubMed	citation	PMID:19945373	pubmed	19945373	create date:2009/12/01 | first author:van der Oost J
Pushing and pulling: microtubules mediate meiotic pairing and synapsis.	/pubmed/19945372	Jaspersen SL, Hawley RS.	Cell. 2009 Nov 25;139(5):861-3.	Cell. 2009	PubMed	citation	PMID:19945372	pubmed	19945372	create date:2009/12/01 | first author:Jaspersen SL
Lipid droplets finally get a little R-E-S-P-E-C-T.	/pubmed/19945371	Farese RV Jr, Walther TC.	Cell. 2009 Nov 25;139(5):855-60.	Cell. 2009	PubMed	citation	PMID:19945371	pubmed	19945371	create date:2009/12/01 | first author:Farese RV Jr
The president's scientist.	/pubmed/19945370	Lane NF, Matthews KR.	Cell. 2009 Nov 25;139(5):847-50.	Cell. 2009	PubMed	citation	PMID:19945370	pubmed	19945370	create date:2009/12/01 | first author:Lane NF
Researchers find their Nemo.	/pubmed/19945369	King A.	Cell. 2009 Nov 25;139(5):843-6.	Cell. 2009	PubMed	citation	PMID:19945369	pubmed	19945369	create date:2009/12/01 | first author:King A
Matrix crosslinking forces tumor progression by enhancing integrin signaling.	/pubmed/19931152	Levental KR, Yu H, Kass L, Lakins JN, Egeblad M, Erler JT, Fong SF, Csiszar K, Giaccia A, Weninger W, Yamauchi M, Gasser DL, Weaver VM.	Cell. 2009 Nov 25;139(5):891-906.	Cell. 2009	PubMed	citation	PMID:19931152	pubmed	19931152	create date:2009/11/26 | first author:Levental KR
Title	URL	Description	Details	ShortDetails	Resource	Type	Identifiers	Db	EntrezUID	Properties
SnapShot: mouse piRNAs, PIWI proteins, and the ping-pong cycle.	/pubmed/19914174	Tushir JS, Zamore PD, Zhang Z.	Cell. 2009 Nov 13;139(4):830-830.e1. No abstract available.	Cell. 2009	PubMed	citation	PMID:19914174	pubmed	19914174	create date:2009/11/17 | first author:Tushir JS
Adult neurogenesis modulates the hippocampus-dependent period of associative fear memory.	/pubmed/19914173	Kitamura T, Saitoh Y, Takashima N, Murayama A, Niibori Y, Ageta H, Sekiguchi M, Sugiyama H, Inokuchi K.	Cell. 2009 Nov 13;139(4):814-27.	Cell. 2009	PubMed	citation	PMID:19914173	pubmed	19914173	create date:2009/11/17 | first author:Kitamura T
KIF26A is an unconventional kinesin and regulates GDNF-Ret signaling in enteric neuronal development.	/pubmed/19914172	Zhou R, Niwa S, Homma N, Takei Y, Hirokawa N.	Cell. 2009 Nov 13;139(4):802-13.	Cell. 2009	PubMed	citation	PMID:19914172	pubmed	19914172	create date:2009/11/17 | first author:Zhou R
Cdc42-mediated tubulogenesis controls cell specification.	/pubmed/19914171	Kesavan G, Sand FW, Greiner TU, Johansson JK, Kobberup S, Wu X, Brakebusch C, Semb H.	Cell. 2009 Nov 13;139(4):791-801.	Cell. 2009	PubMed	citation	PMID:19914171	pubmed	19914171	create date:2009/11/17 | first author:Kesavan G
Structural convergence between Cryo-EM and NMR reveals intersubunit interactions critical for HIV-1 capsid function.	/pubmed/19914170	Byeon IJ, Meng X, Jung J, Zhao G, Yang R, Ahn J, Shi J, Concel J, Aiken C, Zhang P, Gronenborn AM.	Cell. 2009 Nov 13;139(4):780-90.	Cell. 2009	PubMed	citation	PMID:19914170	pubmed	19914170	create date:2009/11/17 | first author:Byeon IJ
A trans-acting riboswitch controls expression of the virulence regulator PrfA in Listeria monocytogenes.	/pubmed/19914169	Loh E, Dussurget O, Gripenland J, Vaitkevicius K, Tiensuu T, Mandin P, Repoila F, Buchrieser C, Cossart P, Johansson J.	Cell. 2009 Nov 13;139(4):770-9.	Cell. 2009	PubMed	citation	PMID:19914169	pubmed	19914169	create date:2009/11/17 | first author:Loh E
Nuclear CDKs drive Smad transcriptional activation and turnover in BMP and TGF-beta pathways.	/pubmed/19914168	Alarcón C, Zaromytidou AI, Xi Q, Gao S, Yu J, Fujisawa S, Barlas A, Miller AN, Manova-Todorova K, Macias MJ, Sapkota G, Pan D, Massagué J.	Cell. 2009 Nov 13;139(4):757-69.	Cell. 2009	PubMed	citation	PMID:19914168	pubmed	19914168	create date:2009/11/17 | first author:Alarcón C
Structures of asymmetric ClpX hexamers reveal nucleotide-dependent motions in a AAA+ protein-unfolding machine.	/pubmed/19914167	Glynn SE, Martin A, Nager AR, Baker TA, Sauer RT.	Cell. 2009 Nov 13;139(4):744-56.	Cell. 2009	PubMed	citation	PMID:19914167	pubmed	19914167	create date:2009/11/17 | first author:Glynn SE
Singularity in polarization: rewiring yeast cells to make two buds.	/pubmed/19914166	Howell AS, Savage NS, Johnson SA, Bose I, Wagner AW, Zyla TR, Nijhout HF, Reed MC, Goryachev AB, Lew DJ.	Cell. 2009 Nov 13;139(4):731-43.	Cell. 2009	PubMed	citation	PMID:19914166	pubmed	19914166	create date:2009/11/17 | first author:Howell AS
Nonoptimal microbial response to antibiotics underlies suppressive drug interactions.	/pubmed/19914165	Bollenbach T, Quan S, Chait R, Kishony R.	Cell. 2009 Nov 13;139(4):707-18.	Cell. 2009	PubMed	citation	PMID:19914165	pubmed	19914165	create date:2009/11/17 | first author:Bollenbach T
Dissociation of EphB2 signaling pathways mediating progenitor cell proliferation and tumor suppression.	/pubmed/19914164	Genander M, Halford MM, Xu NJ, Eriksson M, Yu Z, Qiu Z, Martling A, Greicius G, Thakar S, Catchpole T, Chumley MJ, Zdunek S, Wang C, Holm T, Goff SP, Pettersson S, Pestell RG, Henkemeyer M, Frisén J.	Cell. 2009 Nov 13;139(4):679-92.	Cell. 2009	PubMed	citation	PMID:19914164	pubmed	19914164	create date:2009/11/17 | first author:Genander M
Centrioles, centrosomes, and cilia in health and disease.	/pubmed/19914163	Nigg EA, Raff JW.	Cell. 2009 Nov 13;139(4):663-78. Review.	Cell. 2009	PubMed	citation	PMID:19914163	pubmed	19914163	create date:2009/11/17 | first author:Nigg EA
Polarity is destiny.	/pubmed/19914162	Cai L, Mostov K.	Cell. 2009 Nov 13;139(4):660-2.	Cell. 2009	PubMed	citation	PMID:19914162	pubmed	19914162	create date:2009/11/17 | first author:Cai L
Finale: the last minutes of Smads.	/pubmed/19914161	Chen YG, Wang XF.	Cell. 2009 Nov 13;139(4):658-60.	Cell. 2009	PubMed	citation	PMID:19914161	pubmed	19914161	create date:2009/11/17 | first author:Chen YG
Compete globally, bud locally.	/pubmed/19914160	Houk AR, Millius A, Weiner OD.	Cell. 2009 Nov 13;139(4):656-8.	Cell. 2009	PubMed	citation	PMID:19914160	pubmed	19914160	create date:2009/11/17 | first author:Houk AR
Transformation locked in a loop.	/pubmed/19914159	Drost J, Agami R.	Cell. 2009 Nov 13;139(4):654-6.	Cell. 2009	PubMed	citation	PMID:19914159	pubmed	19914159	create date:2009/11/17 | first author:Drost J
Putting two heads together to unwind DNA.	/pubmed/19914158	Takara TJ, Bell SP.	Cell. 2009 Nov 13;139(4):652-4.	Cell. 2009	PubMed	citation	PMID:19914158	pubmed	19914158	create date:2009/11/17 | first author:Takara TJ
Stem cell research: toward greater unity in Europe?	/pubmed/19914157	Druml C.	Cell. 2009 Nov 13;139(4):649-51.	Cell. 2009	PubMed	citation	PMID:19914157	pubmed	19914157	create date:2009/11/17 | first author:Druml C
Science, policy, and the U.S. Congress.	/pubmed/19914156	Goldston D.	Cell. 2009 Nov 13;139(4):647-8.	Cell. 2009	PubMed	citation	PMID:19914156	pubmed	19914156	create date:2009/11/17 | first author:Goldston D
The RAE: an assessment too far?	/pubmed/19914155	Macilwain C.	Cell. 2009 Nov 13;139(4):643-6.	Cell. 2009	PubMed	citation	PMID:19914155	pubmed	19914155	create date:2009/11/17 | first author:Macilwain C
Cytoskeletal forces span the nuclear envelope to coordinate meiotic chromosome pairing and synapsis.	/pubmed/19913287	Sato A, Isaac B, Phillips CM, Rillo R, Carlton PM, Wynne DJ, Kasad RA, Dernburg AF.	Cell. 2009 Nov 25;139(5):907-19. Epub 2009 Nov 12.	Cell. 2009	PubMed	citation	PMID:19913287	pubmed	19913287	create date:2009/11/17 | first author:Sato A
Meiotic chromosome homology search involves modifications of the nuclear envelope protein Matefin/SUN-1.	/pubmed/19913286	Penkner AM, Fridkin A, Gloggnitzer J, Baudrimont A, Machacek T, Woglar A, Csaszar E, Pasierbek P, Ammerer G, Gruenbaum Y, Jantsch V.	Cell. 2009 Nov 25;139(5):920-33. Epub 2009 Nov 12.	Cell. 2009	PubMed	citation	PMID:19913286	pubmed	19913286	create date:2009/11/17 | first author:Penkner AM
Concerted loading of Mcm2-7 double hexamers around DNA during DNA replication origin licensing.	/pubmed/19896182	Remus D, Beuron F, Tolun G, Griffith JD, Morris EP, Diffley JF.	Cell. 2009 Nov 13;139(4):719-30. Epub 2009 Nov 5.	Cell. 2009	PubMed	citation	PMID:19896182	pubmed	19896182	create date:2009/11/10 | first author:Remus D
SnapShot: Fly piRNAs, PIWI proteins, and the ping-pong cycle.	/pubmed/19879848	Tushir JS, Zamore PD, Zhang Z.	Cell. 2009 Oct 30;139(3):634, 634.e1. No abstract available.	Cell. 2009	PubMed	citation	PMID:19879848	pubmed	19879848	create date:2009/11/03 | first author:Tushir JS
Analysis of cell fate from single-cell gene expression profiles in C. elegans.	/pubmed/19879847	Liu X, Long F, Peng H, Aerni SJ, Jiang M, Sánchez-Blanco A, Murray JI, Preston E, Mericle B, Batzoglou S, Myers EW, Kim SK.	Cell. 2009 Oct 30;139(3):623-33.	Cell. 2009	PubMed	citation	PMID:19879847	pubmed	19879847	create date:2009/11/03 | first author:Liu X
Profiling the human protein-DNA interactome reveals ERK2 as a transcriptional repressor of interferon signaling.	/pubmed/19879846	Hu S, Xie Z, Onishi A, Yu X, Jiang L, Lin J, Rho HS, Woodard C, Wang H, Jeong JS, Long S, He X, Wade H, Blackshaw S, Qian J, Zhu H.	Cell. 2009 Oct 30;139(3):610-22.	Cell. 2009	PubMed	citation	PMID:19879846	pubmed	19879846	create date:2009/11/03 | first author:Hu S
Retinoic acid from the meninges regulates cortical neuron generation.	/pubmed/19879845	Siegenthaler JA, Ashique AM, Zarbalis K, Patterson KP, Hecht JH, Kane MA, Folias AE, Choe Y, May SR, Kume T, Napoli JL, Peterson AS, Pleasure SJ.	Cell. 2009 Oct 30;139(3):597-609. Erratum in: Cell. 2011 Aug 5;146(3):486.	Cell. 2009	PubMed	citation	PMID:19879845	pubmed	19879845	create date:2009/11/03 | first author:Siegenthaler JA
Polycystin-1 and -2 dosage regulates pressure sensing.	/pubmed/19879844	Sharif-Naeini R, Folgering JH, Bichet D, Duprat F, Lauritzen I, Arhatte M, Jodar M, Dedman A, Chatelain FC, Schulte U, Retailleau K, Loufrani L, Patel A, Sachs F, Delmas P, Peters DJ, Honoré E.	Cell. 2009 Oct 30;139(3):587-96.	Cell. 2009	PubMed	citation	PMID:19879844	pubmed	19879844	create date:2009/11/03 | first author:Sharif-Naeini R
PI3 kinase signals BCR-dependent mature B cell survival.	/pubmed/19879843	Srinivasan L, Sasaki Y, Calado DP, Zhang B, Paik JH, DePinho RA, Kutok JL, Kearney JF, Otipoby KL, Rajewsky K.	Cell. 2009 Oct 30;139(3):573-86.	Cell. 2009	PubMed	citation	PMID:19879843	pubmed	19879843	create date:2009/11/03 | first author:Srinivasan L
Regulation of MBK-2/DYRK by CDK-1 and the pseudophosphatases EGG-4 and EGG-5 during the oocyte-to-embryo transition.	/pubmed/19879842	Cheng KC, Klancer R, Singson A, Seydoux G.	Cell. 2009 Oct 30;139(3):560-72.	Cell. 2009	PubMed	citation	PMID:19879842	pubmed	19879842	create date:2009/11/03 | first author:Cheng KC
The yeast exosome functions as a macromolecular cage to channel RNA substrates for degradation.	/pubmed/19879841	Bonneau F, Basquin J, Ebert J, Lorentzen E, Conti E.	Cell. 2009 Oct 30;139(3):547-59.	Cell. 2009	PubMed	citation	PMID:19879841	pubmed	19879841	create date:2009/11/03 | first author:Bonneau F
Beta-arrestin1 regulates zebrafish hematopoiesis through binding to YY1 and relieving polycomb group repression.	/pubmed/19879840	Yue R, Kang J, Zhao C, Hu W, Tang Y, Liu X, Pei G.	Cell. 2009 Oct 30;139(3):535-46.	Cell. 2009	PubMed	citation	PMID:19879840	pubmed	19879840	create date:2009/11/03 | first author:Yue R
Running in reverse: the structural basis for translocation polarity in hexameric helicases.	/pubmed/19879839	Thomsen ND, Berger JM.	Cell. 2009 Oct 30;139(3):523-34.	Cell. 2009	PubMed	citation	PMID:19879839	pubmed	19879839	create date:2009/11/03 | first author:Thomsen ND
Tetherin inhibits HIV-1 release by directly tethering virions to cells.	/pubmed/19879838	Perez-Caballero D, Zang T, Ebrahimi A, McNatt MW, Gregory DA, Johnson MC, Bieniasz PD.	Cell. 2009 Oct 30;139(3):499-511.	Cell. 2009	PubMed	citation	PMID:19879838	pubmed	19879838	create date:2009/11/03 | first author:Perez-Caballero D
Serine/threonine phosphatases: mechanism through structure.	/pubmed/19879837	Shi Y.	Cell. 2009 Oct 30;139(3):468-84. Review.	Cell. 2009	PubMed	citation	PMID:19879837	pubmed	19879837	create date:2009/11/03 | first author:Shi Y
Polycystins under pressure.	/pubmed/19879836	Nilius B.	Cell. 2009 Oct 30;139(3):466-7.	Cell. 2009	PubMed	citation	PMID:19879836	pubmed	19879836	create date:2009/11/03 | first author:Nilius B
Pseudophosphatases: grab and hold on.	/pubmed/19879835	Tonks NK.	Cell. 2009 Oct 30;139(3):464-5.	Cell. 2009	PubMed	citation	PMID:19879835	pubmed	19879835	create date:2009/11/03 | first author:Tonks NK
MAP-ping unconventional protein-DNA interactions.	/pubmed/19879834	Dioum EM, Wauson EM, Cobb MH.	Cell. 2009 Oct 30;139(3):462-3.	Cell. 2009	PubMed	citation	PMID:19879834	pubmed	19879834	create date:2009/11/03 | first author:Dioum EM
Quiet gene circuit more fragile than its noisy peer.	/pubmed/19879833	Bollenbach T, Kishony R.	Cell. 2009 Oct 30;139(3):460-1.	Cell. 2009	PubMed	citation	PMID:19879833	pubmed	19879833	create date:2009/11/03 | first author:Bollenbach T
How to drive your helicase in a straight line.	/pubmed/19879832	Pyle AM.	Cell. 2009 Oct 30;139(3):458-9.	Cell. 2009	PubMed	citation	PMID:19879832	pubmed	19879832	create date:2009/11/03 | first author:Pyle AM
Tetherin is as tetherin does.	/pubmed/19879831	Hammonds J, Spearman P.	Cell. 2009 Oct 30;139(3):456-7.	Cell. 2009	PubMed	citation	PMID:19879831	pubmed	19879831	create date:2009/11/03 | first author:Hammonds J
Should you be tweeting?	/pubmed/19879830	Bonetta L.	Cell. 2009 Oct 30;139(3):452-3.	Cell. 2009	PubMed	citation	PMID:19879830	pubmed	19879830	create date:2009/11/03 | first author:Bonetta L
Swine flu vaccines: reaching the finish line.	/pubmed/19879829	Davies J.	Cell. 2009 Oct 30;139(3):449-51.	Cell. 2009	PubMed	citation	PMID:19879829	pubmed	19879829	create date:2009/11/03 | first author:Davies J
An epigenetic switch involving NF-kappaB, Lin28, Let-7 MicroRNA, and IL6 links inflammation to cell transformation.	/pubmed/19878981	Iliopoulos D, Hirsch HA, Struhl K.	Cell. 2009 Nov 13;139(4):693-706. Epub 2009 Oct 29.	Cell. 2009	PubMed	citation	PMID:19878981	pubmed	19878981	create date:2009/11/03 | first author:Iliopoulos D
Architecture-dependent noise discriminates functionally analogous differentiation circuits.	/pubmed/19853288	Cağatay T, Turcotte M, Elowitz MB, Garcia-Ojalvo J, Süel GM.	Cell. 2009 Oct 30;139(3):512-22. Epub 2009 Oct 22.	Cell. 2009	PubMed	citation	PMID:19853288	pubmed	19853288	create date:2009/10/27 | first author:Cağatay T
SnapShot: pathogenesis of Parkinson's disease.	/pubmed/19837042	Shin JH, Dawson VL, Dawson TM.	Cell. 2009 Oct 16;139(2):440.e1-2. No abstract available.	Cell. 2009	PubMed	citation	PMID:19837042	pubmed	19837042	create date:2009/10/20 | first author:Shin JH
Global analysis of the mitochondrial N-proteome identifies a processing peptidase critical for protein stability.	/pubmed/19837041	Vögtle FN, Wortelkamp S, Zahedi RP, Becker D, Leidhold C, Gevaert K, Kellermann J, Voos W, Sickmann A, Pfanner N, Meisinger C.	Cell. 2009 Oct 16;139(2):428-39.	Cell. 2009	PubMed	citation	PMID:19837041	pubmed	19837041	create date:2009/10/20 | first author:Vögtle FN
A neural circuit mechanism integrating motivational state with memory expression in Drosophila.	/pubmed/19837040	Krashes MJ, DasGupta S, Vreede A, White B, Armstrong JD, Waddell S.	Cell. 2009 Oct 16;139(2):416-27.	Cell. 2009	PubMed	citation	PMID:19837040	pubmed	19837040	create date:2009/10/20 | first author:Krashes MJ
Writing memories with light-addressable reinforcement circuitry.	/pubmed/19837039	Claridge-Chang A, Roorda RD, Vrontou E, Sjulson L, Li H, Hirsh J, Miesenböck G.	Cell. 2009 Oct 16;139(2):405-15. Erratum in: Cell. 2009 Nov 25;139(5):1022.	Cell. 2009	PubMed	citation	PMID:19837039	pubmed	19837039	create date:2009/10/20 | first author:Claridge-Chang A
Trans-synaptic transmission of vesicular Wnt signals through Evi/Wntless.	/pubmed/19837038	Korkut C, Ataman B, Ramachandran P, Ashley J, Barria R, Gherbesi N, Budnik V.	Cell. 2009 Oct 16;139(2):393-404.	Cell. 2009	PubMed	citation	PMID:19837038	pubmed	19837038	create date:2009/10/20 | first author:Korkut C
Title	URL	Description	Details	ShortDetails	Resource	Type	Identifiers	Db	EntrezUID	Properties
Schwann cell precursors from nerve innervation are a cellular origin of melanocytes in skin.	/pubmed/19837037	Adameyko I, Lallemend F, Aquino JB, Pereira JA, Topilko P, Müller T, Fritz N, Beljajeva A, Mochii M, Liste I, Usoskin D, Suter U, Birchmeier C, Ernfors P.	Cell. 2009 Oct 16;139(2):366-79.	Cell. 2009	PubMed	citation	PMID:19837037	pubmed	19837037	create date:2009/10/20 | first author:Adameyko I
GPI glycan remodeling by PGAP5 regulates transport of GPI-anchored proteins from the ER to the Golgi.	/pubmed/19837036	Fujita M, Maeda Y, Ra M, Yamaguchi Y, Taguchi R, Kinoshita T.	Cell. 2009 Oct 16;139(2):352-65.	Cell. 2009	PubMed	citation	PMID:19837036	pubmed	19837036	create date:2009/10/20 | first author:Fujita M
GOLPH3 bridges phosphatidylinositol-4- phosphate and actomyosin to stretch and shape the Golgi to promote budding.	/pubmed/19837035	Dippold HC, Ng MM, Farber-Katz SE, Lee SK, Kerr ML, Peterman MC, Sim R, Wiharto PA, Galbraith KA, Madhavarapu S, Fuchs GJ, Meerloo T, Farquhar MG, Zhou H, Field SJ.	Cell. 2009 Oct 16;139(2):337-51.	Cell. 2009	PubMed	citation	PMID:19837035	pubmed	19837035	create date:2009/10/20 | first author:Dippold HC
Structural insight into processive human mitochondrial DNA synthesis and disease-related polymerase mutations.	/pubmed/19837034	Lee YS, Kennedy WD, Yin YW.	Cell. 2009 Oct 16;139(2):312-24. Erratum in: Cell. 2009 Nov 13;139(4):828.	Cell. 2009	PubMed	citation	PMID:19837034	pubmed	19837034	create date:2009/10/20 | first author:Lee YS
TSPAN12 regulates retinal vascular development by promoting Norrin- but not Wnt-induced FZD4/beta-catenin signaling.	/pubmed/19837033	Junge HJ, Yang S, Burton JB, Paes K, Shu X, French DM, Costa M, Rice DS, Ye W.	Cell. 2009 Oct 16;139(2):299-311.	Cell. 2009	PubMed	citation	PMID:19837033	pubmed	19837033	create date:2009/10/20 | first author:Junge HJ
Norrin, frizzled-4, and Lrp5 signaling in endothelial cells controls a genetic program for retinal vascularization.	/pubmed/19837032	Ye X, Wang Y, Cahill H, Yu M, Badea TC, Smallwood PM, Peachey NS, Nathans J.	Cell. 2009 Oct 16;139(2):285-98. Erratum in: Cell. 2010 Apr 2;141(1):191.	Cell. 2009	PubMed	citation	PMID:19837032	pubmed	19837032	create date:2009/10/20 | first author:Ye X
Cellular and molecular mechanisms of pain.	/pubmed/19837031	Basbaum AI, Bautista DM, Scherrer G, Julius D.	Cell. 2009 Oct 16;139(2):267-84. Review.	Cell. 2009	PubMed	citation	PMID:19837031	pubmed	19837031	create date:2009/10/20 | first author:Basbaum AI
Phototransduction motifs and variations.	/pubmed/19837030	Yau KW, Hardie RC.	Cell. 2009 Oct 16;139(2):246-64. Review.	Cell. 2009	PubMed	citation	PMID:19837030	pubmed	19837030	create date:2009/10/20 | first author:Yau KW
Common sense about taste: from mammals to insects.	/pubmed/19837029	Yarmolinsky DA, Zuker CS, Ryba NJ.	Cell. 2009 Oct 16;139(2):234-44. Review.	Cell. 2009	PubMed	citation	PMID:19837029	pubmed	19837029	create date:2009/10/20 | first author:Yarmolinsky DA
Structure casts light on mtDNA replication.	/pubmed/19837028	Falkenberg M, Larsson NG.	Cell. 2009 Oct 16;139(2):231-3.	Cell. 2009	PubMed	citation	PMID:19837028	pubmed	19837028	create date:2009/10/20 | first author:Falkenberg M
Ferrying wingless across the synaptic cleft.	/pubmed/19837027	Zarnescu DC, Zinsmaier KE.	Cell. 2009 Oct 16;139(2):229-31.	Cell. 2009	PubMed	citation	PMID:19837027	pubmed	19837027	create date:2009/10/20 | first author:Zarnescu DC
Eyeing up new Wnt pathway players.	/pubmed/19837026	Clevers H.	Cell. 2009 Oct 16;139(2):227-9.	Cell. 2009	PubMed	citation	PMID:19837026	pubmed	19837026	create date:2009/10/20 | first author:Clevers H
New routes for memory retrieval and reinforcement.	/pubmed/19837025	Dean T, Sehgal A.	Cell. 2009 Oct 16;139(2):225-7.	Cell. 2009	PubMed	citation	PMID:19837025	pubmed	19837025	create date:2009/10/20 | first author:Dean T
Induction of intestinal Th17 cells by segmented filamentous bacteria.	/pubmed/19836068	Ivanov II, Atarashi K, Manel N, Brodie EL, Shima T, Karaoz U, Wei D, Goldfarb KC, Santee CA, Lynch SV, Tanoue T, Imaoka A, Itoh K, Takeda K, Umesaki Y, Honda K, Littman DR.	Cell. 2009 Oct 30;139(3):485-98.	Cell. 2009	PubMed	citation	PMID:19836068	pubmed	19836068	create date:2009/10/20 | first author:Ivanov II
Gabapentin receptor alpha2delta-1 is a neuronal thrombospondin receptor responsible for excitatory CNS synaptogenesis.	/pubmed/19818485	Eroglu C, Allen NJ, Susman MW, O'Rourke NA, Park CY, Ozkan E, Chakraborty C, Mulinyawe SB, Annis DS, Huberman AD, Green EM, Lawler J, Dolmetsch R, Garcia KC, Smith SJ, Luo ZD, Rosenthal A, Mosher DF, Barres BA.	Cell. 2009 Oct 16;139(2):380-92. Epub 2009 Oct 8.	Cell. 2009	PubMed	citation	PMID:19818485	pubmed	19818485	create date:2009/10/13 | first author:Eroglu C
Enhanced SnapShot: Antibiotic inhibition of protein synthesis II.	/pubmed/19804764	Sohmen D, Harms JM, Schlünzen F, Wilson DN.	Cell. 2009 Oct 2;139(1):212-212.e1.	Cell. 2009	PubMed	citation	PMID:19804764	pubmed	19804764	create date:2009/10/07 | first author:Sohmen D
The phosphatase SHP2 regulates the spacing effect for long-term memory induction.	/pubmed/19804763	Pagani MR, Oishi K, Gelb BD, Zhong Y.	Cell. 2009 Oct 2;139(1):186-98.	Cell. 2009	PubMed	citation	PMID:19804763	pubmed	19804763	create date:2009/10/07 | first author:Pagani MR
Retinal input instructs alignment of visual topographic maps.	/pubmed/19804762	Triplett JW, Owens MT, Yamada J, Lemke G, Cang J, Stryker MP, Feldheim DA.	Cell. 2009 Oct 2;139(1):175-85.	Cell. 2009	PubMed	citation	PMID:19804762	pubmed	19804762	create date:2009/10/07 | first author:Triplett JW
Stringent specificity in the construction of a GABAergic presynaptic inhibitory circuit.	/pubmed/19804761	Betley JN, Wright CV, Kawaguchi Y, Erdélyi F, Szabó G, Jessell TM, Kaltschmidt JA.	Cell. 2009 Oct 2;139(1):161-74.	Cell. 2009	PubMed	citation	PMID:19804761	pubmed	19804761	create date:2009/10/07 | first author:Betley JN
4E-BP extends lifespan upon dietary restriction by enhancing mitochondrial activity in Drosophila.	/pubmed/19804760	Zid BM, Rogers AN, Katewa SD, Vargas MA, Kolipinski MC, Lu TA, Benzer S, Kapahi P.	Cell. 2009 Oct 2;139(1):149-60.	Cell. 2009	PubMed	citation	PMID:19804760	pubmed	19804760	create date:2009/10/07 | first author:Zid BM
CDE-1 affects chromosome segregation through uridylation of CSR-1-bound siRNAs.	/pubmed/19804759	van Wolfswinkel JC, Claycomb JM, Batista PJ, Mello CC, Berezikov E, Ketting RF.	Cell. 2009 Oct 2;139(1):135-48.	Cell. 2009	PubMed	citation	PMID:19804759	pubmed	19804759	create date:2009/10/07 | first author:van Wolfswinkel JC
The Argonaute CSR-1 and its 22G-RNA cofactors are required for holocentric chromosome segregation.	/pubmed/19804758	Claycomb JM, Batista PJ, Pang KM, Gu W, Vasale JJ, van Wolfswinkel JC, Chaves DA, Shirayama M, Mitani S, Ketting RF, Conte D Jr, Mello CC.	Cell. 2009 Oct 2;139(1):123-34.	Cell. 2009	PubMed	citation	PMID:19804758	pubmed	19804758	create date:2009/10/07 | first author:Claycomb JM
Phosphorylation of the human microRNA-generating complex mediates MAPK/Erk signaling.	/pubmed/19804757	Paroo Z, Ye X, Chen S, Liu Q.	Cell. 2009 Oct 2;139(1):112-22.	Cell. 2009	PubMed	citation	PMID:19804757	pubmed	19804757	create date:2009/10/07 | first author:Paroo Z
A supramodular FHA/BRCT-repeat architecture mediates Nbs1 adaptor function in response to DNA damage.	/pubmed/19804756	Lloyd J, Chapman JR, Clapperton JA, Haire LF, Hartsuiker E, Li J, Carr AM, Jackson SP, Smerdon SJ.	Cell. 2009 Oct 2;139(1):100-11.	Cell. 2009	PubMed	citation	PMID:19804756	pubmed	19804756	create date:2009/10/07 | first author:Lloyd J
Nbs1 flexibly tethers Ctp1 and Mre11-Rad50 to coordinate DNA double-strand break processing and repair.	/pubmed/19804755	Williams RS, Dodson GE, Limbo O, Yamada Y, Williams JS, Guenther G, Classen S, Glover JN, Iwasaki H, Russell P, Tainer JA.	Cell. 2009 Oct 2;139(1):87-99.	Cell. 2009	PubMed	citation	PMID:19804755	pubmed	19804755	create date:2009/10/07 | first author:Williams RS
Estrogen masculinizes neural pathways and sex-specific behaviors.	/pubmed/19804754	Wu MV, Manoli DS, Fraser EJ, Coats JK, Tollkuhn J, Honda S, Harada N, Shah NM.	Cell. 2009 Oct 2;139(1):61-72.	Cell. 2009	PubMed	citation	PMID:19804754	pubmed	19804754	create date:2009/10/07 | first author:Wu MV
Olfactory perception: receptors, cells, and circuits.	/pubmed/19804753	Su CY, Menuz K, Carlson JR.	Cell. 2009 Oct 2;139(1):45-59. Review.	Cell. 2009	PubMed	citation	PMID:19804753	pubmed	19804753	create date:2009/10/07 | first author:Su CY
Mechanotransduction by hair cells: models, molecules, and mechanisms.	/pubmed/19804752	Gillespie PG, Müller U.	Cell. 2009 Oct 2;139(1):33-44. Review.	Cell. 2009	PubMed	citation	PMID:19804752	pubmed	19804752	create date:2009/10/07 | first author:Gillespie PG
Regulating the regulators: posttranslational modifications of RNA silencing factors.	/pubmed/19804751	Heo I, Kim VN.	Cell. 2009 Oct 2;139(1):28-31. Review.	Cell. 2009	PubMed	citation	PMID:19804751	pubmed	19804751	create date:2009/10/07 | first author:Heo I
DNA double-strand breaks come into focus.	/pubmed/19804750	Hopfner KP.	Cell. 2009 Oct 2;139(1):25-7.	Cell. 2009	PubMed	citation	PMID:19804750	pubmed	19804750	create date:2009/10/07 | first author:Hopfner KP
It's all about timing.	/pubmed/19804749	Philips GT, Carew TJ.	Cell. 2009 Oct 2;139(1):23-5.	Cell. 2009	PubMed	citation	PMID:19804749	pubmed	19804749	create date:2009/10/07 | first author:Philips GT
Condensin(g) crossover control to a few breaks.	/pubmed/19804748	Boulton SJ.	Cell. 2009 Oct 2;139(1):21-3.	Cell. 2009	PubMed	citation	PMID:19804748	pubmed	19804748	create date:2009/10/07 | first author:Boulton SJ
Sex on the brain.	/pubmed/19804747	Gagnidze K, Pfaff DW.	Cell. 2009 Oct 2;139(1):19-21.	Cell. 2009	PubMed	citation	PMID:19804747	pubmed	19804747	create date:2009/10/07 | first author:Gagnidze K
Learning how to read ADP-ribosylation.	/pubmed/19804746	Kleine H, Lüscher B.	Cell. 2009 Oct 2;139(1):17-9.	Cell. 2009	PubMed	citation	PMID:19804746	pubmed	19804746	create date:2009/10/07 | first author:Kleine H
Taking risks to transform science.	/pubmed/19804745	Maxmen A.	Cell. 2009 Oct 2;139(1):13-5.	Cell. 2009	PubMed	citation	PMID:19804745	pubmed	19804745	create date:2009/10/07 | first author:Maxmen A
Taming supplemental material.	/pubmed/19804744	Marcus E.	Cell. 2009 Oct 2;139(1):11. No abstract available.	Cell. 2009	PubMed	citation	PMID:19804744	pubmed	19804744	create date:2009/10/07 | first author:Marcus E
Structural insight into partner specificity and phosphoryl transfer in two-component signal transduction.	/pubmed/19800110	Casino P, Rubio V, Marina A.	Cell. 2009 Oct 16;139(2):325-36. Epub 2009 Oct 1.	Cell. 2009	PubMed	citation	PMID:19800110	pubmed	19800110	create date:2009/10/06 | first author:Casino P
Condensins regulate meiotic DNA break distribution, thus crossover frequency, by controlling chromosome structure.	/pubmed/19781752	Mets DG, Meyer BJ.	Cell. 2009 Oct 2;139(1):73-86. Epub 2009 Sep 24.	Cell. 2009	PubMed	citation	PMID:19781752	pubmed	19781752	create date:2009/09/29 | first author:Mets DG
SnapShot: Antibiotic inhibition of protein synthesis I.	/pubmed/19766574	Sohmen D, Harms JM, Schlünzen F, Wilson DN.	Cell. 2009 Sep 18;138(6):1248.e1. No abstract available.	Cell. 2009	PubMed	citation	PMID:19766574	pubmed	19766574	create date:2009/09/22 | first author:Sohmen D
Synaptic PRG-1 modulates excitatory transmission via lipid phosphate-mediated signaling.	/pubmed/19766573	Trimbuch T, Beed P, Vogt J, Schuchmann S, Maier N, Kintscher M, Breustedt J, Schuelke M, Streu N, Kieselmann O, Brunk I, Laube G, Strauss U, Battefeld A, Wende H, Birchmeier C, Wiese S, Sendtner M, Kawabe H, Kishimoto-Suga M, Brose N, Baumgart J, et al.	Cell. 2009 Sep 18;138(6):1222-35. Erratum in: Cell. 2011 Sep 16;146(6):1043.	Cell. 2009	PubMed	citation	PMID:19766573	pubmed	19766573	create date:2009/09/22 | first author:Trimbuch T
The antioxidant enzyme Prdx1 controls neuronal differentiation by thiol-redox-dependent activation of GDE2.	/pubmed/19766572	Yan Y, Sabharwal P, Rao M, Sockanathan S.	Cell. 2009 Sep 18;138(6):1209-21.	Cell. 2009	PubMed	citation	PMID:19766572	pubmed	19766572	create date:2009/09/22 | first author:Yan Y
Actomyosin is the main driver of interkinetic nuclear migration in the retina.	/pubmed/19766571	Norden C, Young S, Link BA, Harris WA.	Cell. 2009 Sep 18;138(6):1195-208.	Cell. 2009	PubMed	citation	PMID:19766571	pubmed	19766571	create date:2009/09/22 | first author:Norden C
CHL1 functions as a nitrate sensor in plants.	/pubmed/19766570	Ho CH, Lin SH, Hu HC, Tsay YF.	Cell. 2009 Sep 18;138(6):1184-94.	Cell. 2009	PubMed	citation	PMID:19766570	pubmed	19766570	create date:2009/09/22 | first author:Ho CH
Kinesin-8 motors act cooperatively to mediate length-dependent microtubule depolymerization.	/pubmed/19766569	Varga V, Leduc C, Bormuth V, Diez S, Howard J.	Cell. 2009 Sep 18;138(6):1174-83.	Cell. 2009	PubMed	citation	PMID:19766569	pubmed	19766569	create date:2009/09/22 | first author:Varga V
Detecting folding intermediates of a protein as it passes through the bacterial translocation channel.	/pubmed/19766568	Kadokura H, Beckwith J.	Cell. 2009 Sep 18;138(6):1164-73.	Cell. 2009	PubMed	citation	PMID:19766568	pubmed	19766568	create date:2009/09/22 | first author:Kadokura H
Identification of an Aurora-A/PinsLINKER/Dlg spindle orientation pathway using induced cell polarity in S2 cells.	/pubmed/19766567	Johnston CA, Hirono K, Prehoda KE, Doe CQ.	Cell. 2009 Sep 18;138(6):1150-63.	Cell. 2009	PubMed	citation	PMID:19766567	pubmed	19766567	create date:2009/09/22 | first author:Johnston CA
Histone crosstalk between H3S10ph and H4K16ac generates a histone code that mediates transcription elongation.	/pubmed/19766566	Zippo A, Serafini R, Rocchigiani M, Pennacchini S, Krepelova A, Oliviero S.	Cell. 2009 Sep 18;138(6):1122-36.	Cell. 2009	PubMed	citation	PMID:19766566	pubmed	19766566	create date:2009/09/22 | first author:Zippo A
Recombinational repair within heterochromatin requires ATP-dependent chromatin remodeling.	/pubmed/19766565	Sinha M, Watanabe S, Johnson A, Moazed D, Peterson CL.	Cell. 2009 Sep 18;138(6):1109-21.	Cell. 2009	PubMed	citation	PMID:19766565	pubmed	19766565	create date:2009/09/22 | first author:Sinha M
Molecular architecture of the Mos1 paired-end complex: the structural basis of DNA transposition in a eukaryote.	/pubmed/19766564	Richardson JM, Colloms SD, Finnegan DJ, Walkinshaw MD.	Cell. 2009 Sep 18;138(6):1096-108.	Cell. 2009	PubMed	citation	PMID:19766564	pubmed	19766564	create date:2009/09/22 | first author:Richardson JM
The tumor suppressor p53 regulates polarity of self-renewing divisions in mammary stem cells.	/pubmed/19766563	Cicalese A, Bonizzi G, Pasi CE, Faretta M, Ronzoni S, Giulini B, Brisken C, Minucci S, Di Fiore PP, Pelicci PG.	Cell. 2009 Sep 18;138(6):1083-95.	Cell. 2009	PubMed	citation	PMID:19766563	pubmed	19766563	create date:2009/09/22 | first author:Cicalese A
Title	URL	Description	Details	ShortDetails	Resource	Type	Identifiers	Db	EntrezUID	Properties
Major evolutionary transitions in centromere complexity.	/pubmed/19766562	Malik HS, Henikoff S.	Cell. 2009 Sep 18;138(6):1067-82.	Cell. 2009	PubMed	citation	PMID:19766562	pubmed	19766562	create date:2009/09/22 | first author:Malik HS
A toggle switch in plant nitrate uptake.	/pubmed/19766561	Vert G, Chory J.	Cell. 2009 Sep 18;138(6):1064-6.	Cell. 2009	PubMed	citation	PMID:19766561	pubmed	19766561	create date:2009/09/22 | first author:Vert G
Reducing the mystery of neuronal differentiation.	/pubmed/19766560	Novitch BG, Butler SJ.	Cell. 2009 Sep 18;138(6):1062-4.	Cell. 2009	PubMed	citation	PMID:19766560	pubmed	19766560	create date:2009/09/22 | first author:Novitch BG
p53: a new kingpin in the stem cell arena.	/pubmed/19766559	Aparicio S, Eaves CJ.	Cell. 2009 Sep 18;138(6):1060-2.	Cell. 2009	PubMed	citation	PMID:19766559	pubmed	19766559	create date:2009/09/22 | first author:Aparicio S
Transposon silencing by piRNAs.	/pubmed/19766558	Halic M, Moazed D.	Cell. 2009 Sep 18;138(6):1058-60.	Cell. 2009	PubMed	citation	PMID:19766558	pubmed	19766558	create date:2009/09/22 | first author:Halic M
Structural ties between cholesterol transport and morphogen signaling.	/pubmed/19766557	Bazan JF, de Sauvage FJ.	Cell. 2009 Sep 18;138(6):1055-6. No abstract available.	Cell. 2009	PubMed	citation	PMID:19766557	pubmed	19766557	create date:2009/09/22 | first author:Bazan JF
Attacking cancer at its root.	/pubmed/19766556	Thompson CB.	Cell. 2009 Sep 18;138(6):1051-4.	Cell. 2009	PubMed	citation	PMID:19766556	pubmed	19766556	create date:2009/09/22 | first author:Thompson CB
Reprogramming to pluripotency: from frogs to stem cells.	/pubmed/19766555	Rossant J.	Cell. 2009 Sep 18;138(6):1047-50.	Cell. 2009	PubMed	citation	PMID:19766555	pubmed	19766555	create date:2009/09/22 | first author:Rossant J
New citizens for the life sciences.	/pubmed/19766554	Bonetta L.	Cell. 2009 Sep 18;138(6):1043-5.	Cell. 2009	PubMed	citation	PMID:19766554	pubmed	19766554	create date:2009/09/22 | first author:Bonetta L
A genome-wide RNAi screen for modifiers of the circadian clock in human cells.	/pubmed/19765810	Zhang EE, Liu AC, Hirota T, Miraglia LJ, Welch G, Pongsawakul PY, Liu X, Atwood A, Huss JW 3rd, Janes J, Su AI, Hogenesch JB, Kay SA.	Cell. 2009 Oct 2;139(1):199-210. Epub 2009 Sep 17.	Cell. 2009	PubMed	citation	PMID:19765810	pubmed	19765810	create date:2009/09/22 | first author:Zhang EE
The exosome regulates circadian gene expression in a posttranscriptional negative feedback loop.	/pubmed/19747717	Guo J, Cheng P, Yuan H, Liu Y.	Cell. 2009 Sep 18;138(6):1236-46. Epub 2009 Sep 10.	Cell. 2009	PubMed	citation	PMID:19747717	pubmed	19747717	create date:2009/09/15 | first author:Guo J
SnapShot: Convenient, comprehensive, and now clickable.	/pubmed/19737526	Bress NE, Kruger RP, Tang AA.	Cell. 2009 Sep 4;138(5):1034. No abstract available.	Cell. 2009	PubMed	citation	PMID:19737526	pubmed	19737526	create date:2009/09/10 | first author:Bress NE
The DLK-1 kinase promotes mRNA stability and local translation in C. elegans synapses and axon regeneration.	/pubmed/19737525	Yan D, Wu Z, Chisholm AD, Jin Y.	Cell. 2009 Sep 4;138(5):1005-18.	Cell. 2009	PubMed	citation	PMID:19737525	pubmed	19737525	create date:2009/09/10 | first author:Yan D
The F-BAR domain of srGAP2 induces membrane protrusions required for neuronal migration and morphogenesis.	/pubmed/19737524	Guerrier S, Coutinho-Budd J, Sassa T, Gresset A, Jordan NV, Chen K, Jin WL, Frost A, Polleux F.	Cell. 2009 Sep 4;138(5):990-1004.	Cell. 2009	PubMed	citation	PMID:19737524	pubmed	19737524	create date:2009/09/10 | first author:Guerrier S
A serotonin-dependent mechanism explains the leptin regulation of bone mass, appetite, and energy expenditure.	/pubmed/19737523	Yadav VK, Oury F, Suda N, Liu ZW, Gao XB, Confavreux C, Klemenhagen KC, Tanaka KF, Gingrich JA, Guo XE, Tecott LH, Mann JJ, Hen R, Horvath TL, Karsenty G.	Cell. 2009 Sep 4;138(5):976-89.	Cell. 2009	PubMed	citation	PMID:19737523	pubmed	19737523	create date:2009/09/10 | first author:Yadav VK
The protein kinase IKKepsilon regulates energy balance in obese mice.	/pubmed/19737522	Chiang SH, Bazuine M, Lumeng CN, Geletka LM, Mowers J, White NM, Ma JT, Zhou J, Qi N, Westcott D, Delproposto JB, Blackwell TS, Yull FE, Saltiel AR.	Cell. 2009 Sep 4;138(5):961-75.	Cell. 2009	PubMed	citation	PMID:19737522	pubmed	19737522	create date:2009/09/10 | first author:Chiang SH
A synaptic vesicle-associated Ca2+ channel promotes endocytosis and couples exocytosis to endocytosis.	/pubmed/19737521	Yao CK, Lin YQ, Ly CV, Ohyama T, Haueter CM, Moiseenkova-Bell VY, Wensel TG, Bellen HJ.	Cell. 2009 Sep 4;138(5):947-60.	Cell. 2009	PubMed	citation	PMID:19737521	pubmed	19737521	create date:2009/09/10 | first author:Yao CK
Promiscuous substrate recognition in folding and assembly activities of the trigger factor chaperone.	/pubmed/19737520	Martinez-Hackert E, Hendrickson WA.	Cell. 2009 Sep 4;138(5):923-34.	Cell. 2009	PubMed	citation	PMID:19737520	pubmed	19737520	create date:2009/09/10 | first author:Martinez-Hackert E
Mechanochemical removal of ribosome biogenesis factors from nascent 60S ribosomal subunits.	/pubmed/19737519	Ulbrich C, Diepholz M, Bassler J, Kressler D, Pertschy B, Galani K, Böttcher B, Hurt E.	Cell. 2009 Sep 4;138(5):911-22.	Cell. 2009	PubMed	citation	PMID:19737519	pubmed	19737519	create date:2009/09/10 | first author:Ulbrich C
Regulation of vertebrate nervous system alternative splicing and development by an SR-related protein.	/pubmed/19737518	Calarco JA, Superina S, O'Hanlon D, Gabut M, Raj B, Pan Q, Skalska U, Clarke L, Gelinas D, van der Kooy D, Zhen M, Ciruna B, Blencowe BJ.	Cell. 2009 Sep 4;138(5):898-910.	Cell. 2009	PubMed	citation	PMID:19737518	pubmed	19737518	create date:2009/09/10 | first author:Calarco JA
A vertebrate Polycomb response element governs segmentation of the posterior hindbrain.	/pubmed/19737517	Sing A, Pannell D, Karaiskakis A, Sturgeon K, Djabali M, Ellis J, Lipshitz HD, Cordes SP.	Cell. 2009 Sep 4;138(5):885-97.	Cell. 2009	PubMed	citation	PMID:19737517	pubmed	19737517	create date:2009/09/10 | first author:Sing A
Genome-organizing factors Top2 and Hmo1 prevent chromosome fragility at sites of S phase transcription.	/pubmed/19737516	Bermejo R, Capra T, Gonzalez-Huici V, Fachinetti D, Cocito A, Natoli G, Katou Y, Mori H, Kurokawa K, Shirahige K, Foiani M.	Cell. 2009 Sep 4;138(5):870-84.	Cell. 2009	PubMed	citation	PMID:19737516	pubmed	19737516	create date:2009/09/10 | first author:Bermejo R
Isodicentric Y chromosomes and sex disorders as byproducts of homologous recombination that maintains palindromes.	/pubmed/19737515	Lange J, Skaletsky H, van Daalen SK, Embry SL, Korver CM, Brown LG, Oates RD, Silber S, Repping S, Page DC.	Cell. 2009 Sep 4;138(5):855-69.	Cell. 2009	PubMed	citation	PMID:19737515	pubmed	19737515	create date:2009/09/10 | first author:Lange J
Caspases and kinases in a death grip.	/pubmed/19737514	Kurokawa M, Kornbluth S.	Cell. 2009 Sep 4;138(5):838-54. Review.	Cell. 2009	PubMed	citation	PMID:19737514	pubmed	19737514	create date:2009/09/10 | first author:Kurokawa M
Flowers for synaptic endocytosis.	/pubmed/19737513	Brose N, Neher E.	Cell. 2009 Sep 4;138(5):836-7.	Cell. 2009	PubMed	citation	PMID:19737513	pubmed	19737513	create date:2009/09/10 | first author:Brose N
IKKepsilon: a bridge between obesity and inflammation.	/pubmed/19737512	Olefsky JM.	Cell. 2009 Sep 4;138(5):834-6.	Cell. 2009	PubMed	citation	PMID:19737512	pubmed	19737512	create date:2009/09/10 | first author:Olefsky JM
The Rea1 tadpole loses its tail.	/pubmed/19737511	Talkish J, Woolford JL Jr.	Cell. 2009 Sep 4;138(5):832-4.	Cell. 2009	PubMed	citation	PMID:19737511	pubmed	19737511	create date:2009/09/10 | first author:Talkish J
The hows and Ys of genome integrity.	/pubmed/19737510	Hall HE, Hawley RS.	Cell. 2009 Sep 4;138(5):830-2.	Cell. 2009	PubMed	citation	PMID:19737510	pubmed	19737510	create date:2009/09/10 | first author:Hall HE
Heterogeneity in cancer: cancer stem cells versus clonal evolution.	/pubmed/19737509	Shackleton M, Quintana E, Fearon ER, Morrison SJ.	Cell. 2009 Sep 4;138(5):822-9.	Cell. 2009	PubMed	citation	PMID:19737509	pubmed	19737509	create date:2009/09/10 | first author:Shackleton M
Unconventional wisdom.	/pubmed/19737508	McKnight SL.	Cell. 2009 Sep 4;138(5):817-9.	Cell. 2009	PubMed	citation	PMID:19737508	pubmed	19737508	create date:2009/09/10 | first author:McKnight SL
The Drosophila HP1 homolog Rhino is required for transposon silencing and piRNA production by dual-strand clusters.	/pubmed/19732946	Klattenhoff C, Xi H, Li C, Lee S, Xu J, Khurana JS, Zhang F, Schultz N, Koppetsch BS, Nowosielska A, Seitz H, Zamore PD, Weng Z, Theurkauf WE.	Cell. 2009 Sep 18;138(6):1137-49. Epub 2009 Sep 3.	Cell. 2009	PubMed	citation	PMID:19732946	pubmed	19732946	create date:2009/09/08 | first author:Klattenhoff C
Synaptotagmin-1 docks secretory vesicles to syntaxin-1/SNAP-25 acceptor complexes.	/pubmed/19716167	de Wit H, Walter AM, Milosevic I, Gulyás-Kovács A, Riedel D, Sørensen JB, Verhage M.	Cell. 2009 Sep 4;138(5):935-46. Epub 2009 Aug 27.	Cell. 2009	PubMed	citation	PMID:19716167	pubmed	19716167	create date:2009/09/01 | first author:de Wit H
SnapShot: import and sorting of mitochondrial proteins.	/pubmed/19703404	Wiedemann N, van der Laan M, Pfanner N.	Cell. 2009 Aug 21;138(4):808-808.e1. No abstract available.	Cell. 2009	PubMed	citation	PMID:19703404	pubmed	19703404	create date:2009/08/26 | first author:Wiedemann N
The localization of the Golgin GCC185 is independent of Rab6A/A' and Arl1.	/pubmed/19703403	Houghton FJ, Chew PL, Lodeho S, Goud B, Gleeson PA.	Cell. 2009 Aug 21;138(4):787-94.	Cell. 2009	PubMed	citation	PMID:19703403	pubmed	19703403	create date:2009/08/26 | first author:Houghton FJ
Protein sectors: evolutionary units of three-dimensional structure.	/pubmed/19703402	Halabi N, Rivoire O, Leibler S, Ranganathan R.	Cell. 2009 Aug 21;138(4):774-86.	Cell. 2009	PubMed	citation	PMID:19703402	pubmed	19703402	create date:2009/08/26 | first author:Halabi N
Defining network topologies that can achieve biochemical adaptation.	/pubmed/19703401	Ma W, Trusina A, El-Samad H, Lim WA, Tang C.	Cell. 2009 Aug 21;138(4):760-73.	Cell. 2009	PubMed	citation	PMID:19703401	pubmed	19703401	create date:2009/08/26 | first author:Ma W
The sequential action of miR156 and miR172 regulates developmental timing in Arabidopsis.	/pubmed/19703400	Wu G, Park MY, Conway SR, Wang JW, Weigel D, Poethig RS.	Cell. 2009 Aug 21;138(4):750-9.	Cell. 2009	PubMed	citation	PMID:19703400	pubmed	19703400	create date:2009/08/26 | first author:Wu G
miR156-regulated SPL transcription factors define an endogenous flowering pathway in Arabidopsis thaliana.	/pubmed/19703399	Wang JW, Czech B, Weigel D.	Cell. 2009 Aug 21;138(4):738-49.	Cell. 2009	PubMed	citation	PMID:19703399	pubmed	19703399	create date:2009/08/26 | first author:Wang JW
Nanog is the gateway to the pluripotent ground state.	/pubmed/19703398	Silva J, Nichols J, Theunissen TW, Guo G, van Oosten AL, Barrandon O, Wray J, Yamanaka S, Chambers I, Smith A.	Cell. 2009 Aug 21;138(4):722-37.	Cell. 2009	PubMed	citation	PMID:19703398	pubmed	19703398	create date:2009/08/26 | first author:Silva J
Synaptotagmin-mediated bending of the target membrane is a critical step in Ca(2+)-regulated fusion.	/pubmed/19703397	Hui E, Johnson CP, Yao J, Dunning FM, Chapman ER.	Cell. 2009 Aug 21;138(4):709-21.	Cell. 2009	PubMed	citation	PMID:19703397	pubmed	19703397	create date:2009/08/26 | first author:Hui E
TUT4 in concert with Lin28 suppresses microRNA biogenesis through pre-microRNA uridylation.	/pubmed/19703396	Heo I, Joo C, Kim YK, Ha M, Yoon MJ, Cho J, Yeom KH, Han J, Kim VN.	Cell. 2009 Aug 21;138(4):696-708.	Cell. 2009	PubMed	citation	PMID:19703396	pubmed	19703396	create date:2009/08/26 | first author:Heo I
Transposition into replicating DNA occurs through interaction with the processivity factor.	/pubmed/19703395	Parks AR, Li Z, Shi Q, Owens RM, Jin MM, Peters JE.	Cell. 2009 Aug 21;138(4):685-95.	Cell. 2009	PubMed	citation	PMID:19703395	pubmed	19703395	create date:2009/08/26 | first author:Parks AR
Widespread shortening of 3'UTRs by alternative cleavage and polyadenylation activates oncogenes in cancer cells.	/pubmed/19703394	Mayr C, Bartel DP.	Cell. 2009 Aug 21;138(4):673-84.	Cell. 2009	PubMed	citation	PMID:19703394	pubmed	19703394	create date:2009/08/26 | first author:Mayr C
LSD1 is a subunit of the NuRD complex and targets the metastasis programs in breast cancer.	/pubmed/19703393	Wang Y, Zhang H, Chen Y, Sun Y, Yang F, Yu W, Liang J, Sun L, Yang X, Shi L, Li R, Li Y, Zhang Y, Li Q, Yi X, Shang Y.	Cell. 2009 Aug 21;138(4):660-72.	Cell. 2009	PubMed	citation	PMID:19703393	pubmed	19703393	create date:2009/08/26 | first author:Wang Y
Importing mitochondrial proteins: machineries and mechanisms.	/pubmed/19703392	Chacinska A, Koehler CM, Milenkovic D, Lithgow T, Pfanner N.	Cell. 2009 Aug 21;138(4):628-44. Review.	Cell. 2009	PubMed	citation	PMID:19703392	pubmed	19703392	create date:2009/08/26 | first author:Chacinska A
Plant phase transitions make a SPLash.	/pubmed/19703391	Fornara F, Coupland G.	Cell. 2009 Aug 21;138(4):625-7.	Cell. 2009	PubMed	citation	PMID:19703391	pubmed	19703391	create date:2009/08/26 | first author:Fornara F
Breast cancer stem cells: eradication by differentiation therapy?	/pubmed/19703390	Beug H.	Cell. 2009 Aug 21;138(4):623-5.	Cell. 2009	PubMed	citation	PMID:19703390	pubmed	19703390	create date:2009/08/26 | first author:Beug H
Clamping down on transposon targeting.	/pubmed/19703389	Chandler M.	Cell. 2009 Aug 21;138(4):621-3.	Cell. 2009	PubMed	citation	PMID:19703389	pubmed	19703389	create date:2009/08/26 | first author:Chandler M
Only two ways to achieve perfection.	/pubmed/19703388	Artyukhin AB, Wu LF, Altschuler SJ.	Cell. 2009 Aug 21;138(4):619-21.	Cell. 2009	PubMed	citation	PMID:19703388	pubmed	19703388	create date:2009/08/26 | first author:Artyukhin AB
iPS cells: insights into basic biology.	/pubmed/19703387	Ramalho-Santos M.	Cell. 2009 Aug 21;138(4):616-8.	Cell. 2009	PubMed	citation	PMID:19703387	pubmed	19703387	create date:2009/08/26 | first author:Ramalho-Santos M
Title	URL	Description	Details	ShortDetails	Resource	Type	Identifiers	Db	EntrezUID	Properties
Philosophies of funding.	/pubmed/19703386	O'Malley MA, Elliott KC, Haufe C, Burian RM.	Cell. 2009 Aug 21;138(4):611-5.	Cell. 2009	PubMed	citation	PMID:19703386	pubmed	19703386	create date:2009/08/26 | first author:O'Malley MA
Genome-wide mapping of HATs and HDACs reveals distinct functions in active and inactive genes.	/pubmed/19698979	Wang Z, Zang C, Cui K, Schones DE, Barski A, Peng W, Zhao K.	Cell. 2009 Sep 4;138(5):1019-31. Epub 2009 Aug 20.	Cell. 2009	PubMed	citation	PMID:19698979	pubmed	19698979	create date:2009/08/25 | first author:Wang Z
Identification of selective inhibitors of cancer stem cells by high-throughput screening.	/pubmed/19682730	Gupta PB, Onder TT, Jiang G, Tao K, Kuperwasser C, Weinberg RA, Lander ES.	Cell. 2009 Aug 21;138(4):645-59. Epub 2009 Aug 13.	Cell. 2009	PubMed	citation	PMID:19682730	pubmed	19682730	create date:2009/08/18 | first author:Gupta PB
SnapShot: effector and memory T cell differentiation.	/pubmed/19665979	Pipkin ME, Rao A.	Cell. 2009 Aug 7;138(3):606.e1-2. No abstract available.	Cell. 2009	PubMed	citation	PMID:19665979	pubmed	19665979	create date:2009/08/12 | first author:Pipkin ME
Downregulation of miRNA-200c links breast cancer stem cells with normal stem cells.	/pubmed/19665978	Shimono Y, Zabala M, Cho RW, Lobo N, Dalerba P, Qian D, Diehn M, Liu H, Panula SP, Chiao E, Dirbas FM, Somlo G, Pera RA, Lao K, Clarke MF.	Cell. 2009 Aug 7;138(3):592-603.	Cell. 2009	PubMed	citation	PMID:19665978	pubmed	19665978	create date:2009/08/12 | first author:Shimono Y
IRE1alpha kinase activation modes control alternate endoribonuclease outputs to determine divergent cell fates.	/pubmed/19665977	Han D, Lerner AG, Vande Walle L, Upton JP, Xu W, Hagen A, Backes BJ, Oakes SA, Papa FR.	Cell. 2009 Aug 7;138(3):562-75.	Cell. 2009	PubMed	citation	PMID:19665977	pubmed	19665977	create date:2009/08/12 | first author:Han D
A class of dynamin-like GTPases involved in the generation of the tubular ER network.	/pubmed/19665976	Hu J, Shibata Y, Zhu PP, Voss C, Rismanchi N, Prinz WA, Rapoport TA, Blackstone C.	Cell. 2009 Aug 7;138(3):549-61.	Cell. 2009	PubMed	citation	PMID:19665976	pubmed	19665976	create date:2009/08/12 | first author:Hu J
Myosin VI undergoes cargo-mediated dimerization.	/pubmed/19665975	Yu C, Feng W, Wei Z, Miyanoiri Y, Wen W, Zhao Y, Zhang M.	Cell. 2009 Aug 7;138(3):537-48.	Cell. 2009	PubMed	citation	PMID:19665975	pubmed	19665975	create date:2009/08/12 | first author:Yu C
Sites of regulated phosphorylation that control K-Cl cotransporter activity.	/pubmed/19665974	Rinehart J, Maksimova YD, Tanis JE, Stone KL, Hodson CA, Zhang J, Risinger M, Pan W, Wu D, Colangelo CM, Forbush B, Joiner CH, Gulcicek EE, Gallagher PG, Lifton RP.	Cell. 2009 Aug 7;138(3):525-36.	Cell. 2009	PubMed	citation	PMID:19665974	pubmed	19665974	create date:2009/08/12 | first author:Rinehart J
The selectivity of receptor tyrosine kinase signaling is controlled by a secondary SH2 domain binding site.	/pubmed/19665973	Bae JH, Lew ED, Yuzawa S, Tomé F, Lax I, Schlessinger J.	Cell. 2009 Aug 7;138(3):514-24.	Cell. 2009	PubMed	citation	PMID:19665973	pubmed	19665973	create date:2009/08/12 | first author:Bae JH
Chromatin shapes the mitotic spindle.	/pubmed/19665972	Dinarina A, Pugieux C, Corral MM, Loose M, Spatz J, Karsenti E, Nédélec F.	Cell. 2009 Aug 7;138(3):502-13.	Cell. 2009	PubMed	citation	PMID:19665972	pubmed	19665972	create date:2009/08/12 | first author:Dinarina A
Population-level transcription cycles derive from stochastic timing of single-cell transcription.	/pubmed/19665971	Degenhardt T, Rybakova KN, Tomaszewska A, Moné MJ, Westerhoff HV, Bruggeman FJ, Carlberg C.	Cell. 2009 Aug 7;138(3):489-501. Retraction in: Cell. 2010 Nov 12;143(4):651.	Cell. 2009	PubMed	citation	PMID:19665971	pubmed	19665971	create date:2009/08/12 | first author:Degenhardt T
Telomere extension occurs at most chromosome ends and is uncoupled from fill-in in human cancer cells.	/pubmed/19665970	Zhao Y, Sfeir AJ, Zou Y, Buseman CM, Chow TT, Shay JW, Wright WE.	Cell. 2009 Aug 7;138(3):463-75.	Cell. 2009	PubMed	citation	PMID:19665970	pubmed	19665970	create date:2009/08/12 | first author:Zhao Y
The ectopic expression of Pax4 in the mouse pancreas converts progenitor cells into alpha and subsequently beta cells.	/pubmed/19665969	Collombat P, Xu X, Ravassard P, Sosa-Pineda B, Dussaud S, Billestrup N, Madsen OD, Serup P, Heimberg H, Mansouri A.	Cell. 2009 Aug 7;138(3):449-62.	Cell. 2009	PubMed	citation	PMID:19665969	pubmed	19665969	create date:2009/08/12 | first author:Collombat P
Chromatin architecture and the generation of antigen receptor diversity.	/pubmed/19665968	Jhunjhunwala S, van Zelm MC, Peak MM, Murre C.	Cell. 2009 Aug 7;138(3):435-48. Review.	Cell. 2009	PubMed	citation	PMID:19665968	pubmed	19665968	create date:2009/08/12 | first author:Jhunjhunwala S
Human telomerase caught in the act.	/pubmed/19665967	Wu P, de Lange T.	Cell. 2009 Aug 7;138(3):432-4.	Cell. 2009	PubMed	citation	PMID:19665967	pubmed	19665967	create date:2009/08/12 | first author:Wu P
Time's up: bursting out of transcription.	/pubmed/19665966	Ford E, Thanos D.	Cell. 2009 Aug 7;138(3):430-2.	Cell. 2009	PubMed	citation	PMID:19665966	pubmed	19665966	create date:2009/08/12 | first author:Ford E
DNA makes RNA makes innate immunity.	/pubmed/19665965	O'Neill LA.	Cell. 2009 Aug 7;138(3):428-30.	Cell. 2009	PubMed	citation	PMID:19665965	pubmed	19665965	create date:2009/08/12 | first author:O'Neill LA
Data harvesting from fields of spindles.	/pubmed/19665964	Gatlin JC, Salmon ED.	Cell. 2009 Aug 7;138(3):426-8.	Cell. 2009	PubMed	citation	PMID:19665964	pubmed	19665964	create date:2009/08/12 | first author:Gatlin JC
Alpha cells beget beta cells.	/pubmed/19665963	Liu Z, Habener JF.	Cell. 2009 Aug 7;138(3):424-6.	Cell. 2009	PubMed	citation	PMID:19665963	pubmed	19665963	create date:2009/08/12 | first author:Liu Z
MicroRNAs and parallel stem cell lives.	/pubmed/19665962	Dirks PB.	Cell. 2009 Aug 7;138(3):423-4.	Cell. 2009	PubMed	citation	PMID:19665962	pubmed	19665962	create date:2009/08/12 | first author:Dirks PB
Learning tolerance while fighting ignorance.	/pubmed/19665961	Sansonetti PJ, Medzhitov R.	Cell. 2009 Aug 7;138(3):416-20.	Cell. 2009	PubMed	citation	PMID:19665961	pubmed	19665961	create date:2009/08/12 | first author:Sansonetti PJ
Biotech's perfect storm.	/pubmed/19665960	Karberg S.	Cell. 2009 Aug 7;138(3):413-5.	Cell. 2009	PubMed	citation	PMID:19665960	pubmed	19665960	create date:2009/08/12 | first author:Karberg S
Full dynamic range proteome analysis of S. cerevisiae by targeted proteomics.	/pubmed/19664813	Picotti P, Bodenmiller B, Mueller LN, Domon B, Aebersold R.	Cell. 2009 Aug 21;138(4):795-806. Epub 2009 Aug 6.	Cell. 2009	PubMed	citation	PMID:19664813	pubmed	19664813	create date:2009/08/12 | first author:Picotti P
Identification of a physiologically relevant endogenous ligand for PPARalpha in liver.	/pubmed/19646743	Chakravarthy MV, Lodhi IJ, Yin L, Malapaka RR, Xu HE, Turk J, Semenkovich CF.	Cell. 2009 Aug 7;138(3):476-88. Epub 2009 Jul 30.	Cell. 2009	PubMed	citation	PMID:19646743	pubmed	19646743	create date:2009/08/04 | first author:Chakravarthy MV
SnapShot: BCL-2 proteins.	/pubmed/19632186	Hardwick JM, Youle RJ.	Cell. 2009 Jul 23;138(2):404, 404.e1. No abstract available.	Cell. 2009	PubMed	citation	PMID:19632186	pubmed	19632186	create date:2009/07/28 | first author:Hardwick JM
The tumor suppressor Par-4 activates an extrinsic pathway for apoptosis.	/pubmed/19632185	Burikhanov R, Zhao Y, Goswami A, Qiu S, Schwarze SR, Rangnekar VM.	Cell. 2009 Jul 23;138(2):377-88. Erratum in: Cell. 2009 Sep 4;138(5):1032.	Cell. 2009	PubMed	citation	PMID:19632185	pubmed	19632185	create date:2009/07/28 | first author:Burikhanov R
An EB1-binding motif acts as a microtubule tip localization signal.	/pubmed/19632184	Honnappa S, Gouveia SM, Weisbrich A, Damberger FF, Bhavesh NS, Jawhari H, Grigoriev I, van Rijssel FJ, Buey RM, Lawera A, Jelesarov I, Winkler FK, Wüthrich K, Akhmanova A, Steinmetz MO.	Cell. 2009 Jul 23;138(2):366-76.	Cell. 2009	PubMed	citation	PMID:19632184	pubmed	19632184	create date:2009/07/28 | first author:Honnappa S
Ars2 regulates both miRNA- and siRNA- dependent silencing and suppresses RNA virus infection in Drosophila.	/pubmed/19632183	Sabin LR, Zhou R, Gruber JJ, Lukinova N, Bambina S, Berman A, Lau CK, Thompson CB, Cherry S.	Cell. 2009 Jul 23;138(2):340-51.	Cell. 2009	PubMed	citation	PMID:19632183	pubmed	19632183	create date:2009/07/28 | first author:Sabin LR
Ars2 links the nuclear cap-binding complex to RNA interference and cell proliferation.	/pubmed/19632182	Gruber JJ, Zatechka DS, Sabin LR, Yong J, Lum JJ, Kong M, Zong WX, Zhang Z, Lau CK, Rawlings J, Cherry S, Ihle JN, Dreyfuss G, Thompson CB.	Cell. 2009 Jul 23;138(2):328-39.	Cell. 2009	PubMed	citation	PMID:19632182	pubmed	19632182	create date:2009/07/28 | first author:Gruber JJ
A multiparameter network reveals extensive divergence between C. elegans bHLH transcription factors.	/pubmed/19632181	Grove CA, De Masi F, Barrasa MI, Newburger DE, Alkema MJ, Bulyk ML, Walhout AJ.	Cell. 2009 Jul 23;138(2):314-27.	Cell. 2009	PubMed	citation	PMID:19632181	pubmed	19632181	create date:2009/07/28 | first author:Grove CA
MafB restricts M-CSF-dependent myeloid commitment divisions of hematopoietic stem cells.	/pubmed/19632180	Sarrazin S, Mossadegh-Keller N, Fukao T, Aziz A, Mourcin F, Vanhille L, Kelly Modis L, Kastner P, Chan S, Duprez E, Otto C, Sieweke MH.	Cell. 2009 Jul 23;138(2):300-13.	Cell. 2009	PubMed	citation	PMID:19632180	pubmed	19632180	create date:2009/07/28 | first author:Sarrazin S
CD47 is an adverse prognostic factor and therapeutic antibody target on human acute myeloid leukemia stem cells.	/pubmed/19632179	Majeti R, Chao MP, Alizadeh AA, Pang WW, Jaiswal S, Gibbs KD Jr, van Rooijen N, Weissman IL.	Cell. 2009 Jul 23;138(2):286-99.	Cell. 2009	PubMed	citation	PMID:19632179	pubmed	19632179	create date:2009/07/28 | first author:Majeti R
CD47 is upregulated on circulating hematopoietic stem cells and leukemia cells to avoid phagocytosis.	/pubmed/19632178	Jaiswal S, Jamieson CH, Pang WW, Park CY, Chao MP, Majeti R, Traver D, van Rooijen N, Weissman IL.	Cell. 2009 Jul 23;138(2):271-85.	Cell. 2009	PubMed	citation	PMID:19632178	pubmed	19632178	create date:2009/07/28 | first author:Jaiswal S
Neuregulin1/ErbB4 signaling induces cardiomyocyte proliferation and repair of heart injury.	/pubmed/19632177	Bersell K, Arab S, Haring B, Kühn B.	Cell. 2009 Jul 23;138(2):257-70.	Cell. 2009	PubMed	citation	PMID:19632177	pubmed	19632177	create date:2009/07/28 | first author:Bersell K
Androgen receptor regulates a distinct transcription program in androgen-independent prostate cancer.	/pubmed/19632176	Wang Q, Li W, Zhang Y, Yuan X, Xu K, Yu J, Chen Z, Beroukhim R, Wang H, Lupien M, Wu T, Regan MM, Meyer CA, Carroll JS, Manrai AK, Jänne OA, Balk SP, Mehra R, Han B, Chinnaiyan AM, Rubin MA, True L, et al.	Cell. 2009 Jul 23;138(2):245-56.	Cell. 2009	PubMed	citation	PMID:19632176	pubmed	19632176	create date:2009/07/28 | first author:Wang Q
Evolution of transcriptional regulatory circuits in bacteria.	/pubmed/19632175	Perez JC, Groisman EA.	Cell. 2009 Jul 23;138(2):233-44.	Cell. 2009	PubMed	citation	PMID:19632175	pubmed	19632175	create date:2009/07/28 | first author:Perez JC
RIP kinases at the crossroads of cell death and survival.	/pubmed/19632174	Declercq W, Vanden Berghe T, Vandenabeele P.	Cell. 2009 Jul 23;138(2):229-32. Review.	Cell. 2009	PubMed	citation	PMID:19632174	pubmed	19632174	create date:2009/07/28 | first author:Declercq W
A new therapeutic target for leukemia comes to the surface.	/pubmed/19632173	Ritchie DS, Smyth MJ.	Cell. 2009 Jul 23;138(2):226-8.	Cell. 2009	PubMed	citation	PMID:19632173	pubmed	19632173	create date:2009/07/28 | first author:Ritchie DS
Ars2 and the Cap-Binding Complex Team up for Silencing.	/pubmed/19632172	Nielsen AF, Gloggnitzer J, Martinez J.	Cell. 2009 Jul 23;138(2):224-6.	Cell. 2009	PubMed	citation	PMID:19632172	pubmed	19632172	create date:2009/07/28 | first author:Nielsen AF
Navigating the deubiquitinating proteome with a CompPASS.	/pubmed/19632171	Jackson PK.	Cell. 2009 Jul 23;138(2):222-4. Erratum in: Cell. 2009 Sep 18;138(6):1247.	Cell. 2009	PubMed	citation	PMID:19632171	pubmed	19632171	create date:2009/07/28 | first author:Jackson PK
Cell death: a new Par-4 the TRAIL.	/pubmed/19632170	Hart LS, El-Deiry WS.	Cell. 2009 Jul 23;138(2):220-2.	Cell. 2009	PubMed	citation	PMID:19632170	pubmed	19632170	create date:2009/07/28 | first author:Hart LS
Stressing out over tRNA cleavage.	/pubmed/19632169	Thompson DM, Parker R.	Cell. 2009 Jul 23;138(2):215-9.	Cell. 2009	PubMed	citation	PMID:19632169	pubmed	19632169	create date:2009/07/28 | first author:Thompson DM
RNA polymerase III detects cytosolic DNA and induces type I interferons through the RIG-I pathway.	/pubmed/19631370	Chiu YH, Macmillan JB, Chen ZJ.	Cell. 2009 Aug 7;138(3):576-91. Epub 2009 Jul 23.	Cell. 2009	PubMed	citation	PMID:19631370	pubmed	19631370	create date:2009/07/28 | first author:Chiu YH
Defining the human deubiquitinating enzyme interaction landscape.	/pubmed/19615732	Sowa ME, Bennett EJ, Gygi SP, Harper JW.	Cell. 2009 Jul 23;138(2):389-403. Epub 2009 Jul 16.	Cell. 2009	PubMed	citation	PMID:19615732	pubmed	19615732	create date:2009/07/21 | first author:Sowa ME
SnapShot: Ca2+-calcineurin-NFAT signaling.	/pubmed/19596245	Crabtree GR, Schreiber SL.	Cell. 2009 Jul 10;138(1):210, 210.e1. No abstract available.	Cell. 2009	PubMed	citation	PMID:19596245	pubmed	19596245	create date:2009/07/15 | first author:Crabtree GR
Intrinsic protein disorder and interaction promiscuity are widely associated with dosage sensitivity.	/pubmed/19596244	Vavouri T, Semple JI, Garcia-Verdugo R, Lehner B.	Cell. 2009 Jul 10;138(1):198-208.	Cell. 2009	PubMed	citation	PMID:19596244	pubmed	19596244	create date:2009/07/15 | first author:Vavouri T
Myelin gene regulatory factor is a critical transcriptional regulator required for CNS myelination.	/pubmed/19596243	Emery B, Agalliu D, Cahoy JD, Watkins TA, Dugas JC, Mulinyawe SB, Ibrahim A, Ligon KL, Rowitch DH, Barres BA.	Cell. 2009 Jul 10;138(1):172-85.	Cell. 2009	PubMed	citation	PMID:19596243	pubmed	19596243	create date:2009/07/15 | first author:Emery B
A systems-level analysis of perfect adaptation in yeast osmoregulation.	/pubmed/19596242	Muzzey D, Gómez-Uribe CA, Mettetal JT, van Oudenaarden A.	Cell. 2009 Jul 10;138(1):160-71.	Cell. 2009	PubMed	citation	PMID:19596242	pubmed	19596242	create date:2009/07/15 | first author:Muzzey D
CarD is an essential regulator of rRNA transcription required for Mycobacterium tuberculosis persistence.	/pubmed/19596241	Stallings CL, Stephanou NC, Chu L, Hochschild A, Nickels BE, Glickman MS.	Cell. 2009 Jul 10;138(1):146-59.	Cell. 2009	PubMed	citation	PMID:19596241	pubmed	19596241	create date:2009/07/15 | first author:Stallings CL
Title	URL	Description	Details	ShortDetails	Resource	Type	Identifiers	Db	EntrezUID	Properties
Control of inducible gene expression by signal-dependent transcriptional elongation.	/pubmed/19596240	Hargreaves DC, Horng T, Medzhitov R.	Cell. 2009 Jul 10;138(1):129-45.	Cell. 2009	PubMed	citation	PMID:19596240	pubmed	19596240	create date:2009/07/15 | first author:Hargreaves DC
A unifying model for the selective regulation of inducible transcription by CpG islands and nucleosome remodeling.	/pubmed/19596239	Ramirez-Carrozzi VR, Braas D, Bhatt DM, Cheng CS, Hong C, Doty KR, Black JC, Hoffmann A, Carey M, Smale ST.	Cell. 2009 Jul 10;138(1):114-28.	Cell. 2009	PubMed	citation	PMID:19596239	pubmed	19596239	create date:2009/07/15 | first author:Ramirez-Carrozzi VR
Centromeric nucleosomes induce positive DNA supercoils.	/pubmed/19596238	Furuyama T, Henikoff S.	Cell. 2009 Jul 10;138(1):104-13.	Cell. 2009	PubMed	citation	PMID:19596238	pubmed	19596238	create date:2009/07/15 | first author:Furuyama T
Mammalian telomeres resemble fragile sites and require TRF1 for efficient replication.	/pubmed/19596237	Sfeir A, Kosiyatrakul ST, Hockemeyer D, MacRae SL, Karlseder J, Schildkraut CL, de Lange T.	Cell. 2009 Jul 10;138(1):90-103.	Cell. 2009	PubMed	citation	PMID:19596237	pubmed	19596237	create date:2009/07/15 | first author:Sfeir A
Human SLX4 is a Holliday junction resolvase subunit that binds multiple DNA repair/recombination endonucleases.	/pubmed/19596236	Fekairi S, Scaglione S, Chahwan C, Taylor ER, Tissier A, Coulon S, Dong MQ, Ruse C, Yates JR 3rd, Russell P, Fuchs RP, McGowan CH, Gaillard PH.	Cell. 2009 Jul 10;138(1):78-89.	Cell. 2009	PubMed	citation	PMID:19596236	pubmed	19596236	create date:2009/07/15 | first author:Fekairi S
Mammalian BTBD12/SLX4 assembles a Holliday junction resolvase and is required for DNA repair.	/pubmed/19596235	Svendsen JM, Smogorzewska A, Sowa ME, O'Connell BC, Gygi SP, Elledge SJ, Harper JW.	Cell. 2009 Jul 10;138(1):63-77.	Cell. 2009	PubMed	citation	PMID:19596235	pubmed	19596235	create date:2009/07/15 | first author:Svendsen JM
Redefining chronic viral infection.	/pubmed/19596234	Virgin HW, Wherry EJ, Ahmed R.	Cell. 2009 Jul 10;138(1):30-50. Review.	Cell. 2009	PubMed	citation	PMID:19596234	pubmed	19596234	create date:2009/07/15 | first author:Virgin HW
Getting to first base in proteasome assembly.	/pubmed/19596233	Besche HC, Peth A, Goldberg AL.	Cell. 2009 Jul 10;138(1):25-8. Review.	Cell. 2009	PubMed	citation	PMID:19596233	pubmed	19596233	create date:2009/07/15 | first author:Besche HC
A positive spin on the centromere.	/pubmed/19596232	Dechassa ML, D'Arcy S, Luger K.	Cell. 2009 Jul 10;138(1):22-4.	Cell. 2009	PubMed	citation	PMID:19596232	pubmed	19596232	create date:2009/07/15 | first author:Dechassa ML
Breaking up just got easier to do.	/pubmed/19596231	Klein HL, Symington LS.	Cell. 2009 Jul 10;138(1):20-2.	Cell. 2009	PubMed	citation	PMID:19596231	pubmed	19596231	create date:2009/07/15 | first author:Klein HL
Chromatin places metabolism center stage.	/pubmed/19596230	Ladurner AG.	Cell. 2009 Jul 10;138(1):18-20.	Cell. 2009	PubMed	citation	PMID:19596230	pubmed	19596230	create date:2009/07/15 | first author:Ladurner AG
Disorder, promiscuity, and toxic partnerships.	/pubmed/19596229	Marcotte EM, Tsechansky M.	Cell. 2009 Jul 10;138(1):16-8.	Cell. 2009	PubMed	citation	PMID:19596229	pubmed	19596229	create date:2009/07/15 | first author:Marcotte EM
Teeing up transcription on CpG islands.	/pubmed/19596228	Singh H.	Cell. 2009 Jul 10;138(1):14-6.	Cell. 2009	PubMed	citation	PMID:19596228	pubmed	19596228	create date:2009/07/15 | first author:Singh H
Driving biofuels from field to fuel tank.	/pubmed/19596227	Gura T.	Cell. 2009 Jul 10;138(1):9-12.	Cell. 2009	PubMed	citation	PMID:19596227	pubmed	19596227	create date:2009/07/15 | first author:Gura T
Cyclin A is redundant in fibroblasts but essential in hematopoietic and embryonic stem cells.	/pubmed/19592082	Kalaszczynska I, Geng Y, Iino T, Mizuno S, Choi Y, Kondratiuk I, Silver DP, Wolgemuth DJ, Akashi K, Sicinski P.	Cell. 2009 Jul 23;138(2):352-65. Epub 2009 Jul 9.	Cell. 2009	PubMed	citation	PMID:19592082	pubmed	19592082	create date:2009/07/14 | first author:Kalaszczynska I
WNT/TCF signaling through LEF1 and HOXB9 mediates lung adenocarcinoma metastasis.	/pubmed/19576624	Nguyen DX, Chiang AC, Zhang XH, Kim JY, Kris MG, Ladanyi M, Gerald WL, Massagué J.	Cell. 2009 Jul 10;138(1):51-62. Epub 2009 Jul 2.	Cell. 2009	PubMed	citation	PMID:19576624	pubmed	19576624	create date:2009/07/07 | first author:Nguyen DX
SnapShot: F Box Proteins II.	/pubmed/19563764	Skaar JR, D'Angiolella V, Pagan JK, Pagano M.	Cell. 2009 Jun 26;137(7):1358, 1358.e1. No abstract available.	Cell. 2009	PubMed	citation	PMID:19563764	pubmed	19563764	create date:2009/07/01 | first author:Skaar JR
Cytokine/Jak/Stat signaling mediates regeneration and homeostasis in the Drosophila midgut.	/pubmed/19563763	Jiang H, Patel PH, Kohlmaier A, Grenley MO, McEwen DG, Edgar BA.	Cell. 2009 Jun 26;137(7):1343-55.	Cell. 2009	PubMed	citation	PMID:19563763	pubmed	19563763	create date:2009/07/01 | first author:Jiang H
Pulsed forces timed by a ratchet-like mechanism drive directed tissue movement during dorsal closure.	/pubmed/19563762	Solon J, Kaya-Copur A, Colombelli J, Brunner D.	Cell. 2009 Jun 26;137(7):1331-42.	Cell. 2009	PubMed	citation	PMID:19563762	pubmed	19563762	create date:2009/07/01 | first author:Solon J
Exocytosis of post-Golgi vesicles is regulated by components of the endocytic machinery.	/pubmed/19563761	Jaiswal JK, Rivera VM, Simon SM.	Cell. 2009 Jun 26;137(7):1308-19.	Cell. 2009	PubMed	citation	PMID:19563761	pubmed	19563761	create date:2009/07/01 | first author:Jaiswal JK
Mechanism for activation of the EGF receptor catalytic domain by the juxtamembrane segment.	/pubmed/19563760	Jura N, Endres NF, Engel K, Deindl S, Das R, Lamers MH, Wemmer DE, Zhang X, Kuriyan J.	Cell. 2009 Jun 26;137(7):1293-307. Erratum in: Cell. 2009 Aug 7;138(3):604.	Cell. 2009	PubMed	citation	PMID:19563760	pubmed	19563760	create date:2009/07/01 | first author:Jura N
A synthetic genetic edge detection program.	/pubmed/19563759	Tabor JJ, Salis HM, Simpson ZB, Chevalier AA, Levskaya A, Marcotte EM, Voigt CA, Ellington AD.	Cell. 2009 Jun 26;137(7):1272-81.	Cell. 2009	PubMed	citation	PMID:19563759	pubmed	19563759	create date:2009/07/01 | first author:Tabor JJ
Genomic antagonism between retinoic acid and estrogen signaling in breast cancer.	/pubmed/19563758	Hua S, Kittler R, White KP.	Cell. 2009 Jun 26;137(7):1259-71.	Cell. 2009	PubMed	citation	PMID:19563758	pubmed	19563758	create date:2009/07/01 | first author:Hua S
Mitochondrial dysfunction leads to nuclear genome instability via an iron-sulfur cluster defect.	/pubmed/19563757	Veatch JR, McMurray MA, Nelson ZW, Gottschling DE.	Cell. 2009 Jun 26;137(7):1247-58.	Cell. 2009	PubMed	citation	PMID:19563757	pubmed	19563757	create date:2009/07/01 | first author:Veatch JR
Abnormal behavior in a chromosome-engineered mouse model for human 15q11-13 duplication seen in autism.	/pubmed/19563756	Nakatani J, Tamada K, Hatanaka F, Ise S, Ohta H, Inoue K, Tomonaga S, Watanabe Y, Chung YJ, Banerjee R, Iwamoto K, Kato T, Okazawa M, Yamauchi K, Tanda K, Takao K, Miyakawa T, Bradley A, Takumi T.	Cell. 2009 Jun 26;137(7):1235-46.	Cell. 2009	PubMed	citation	PMID:19563756	pubmed	19563756	create date:2009/07/01 | first author:Nakatani J
Loss of GABAergic signaling by AgRP neurons to the parabrachial nucleus leads to starvation.	/pubmed/19563755	Wu Q, Boyle MP, Palmiter RD.	Cell. 2009 Jun 26;137(7):1225-34.	Cell. 2009	PubMed	citation	PMID:19563755	pubmed	19563755	create date:2009/07/01 | first author:Wu Q
Structure of N-terminal domain of NPC1 reveals distinct subdomains for binding and transfer of cholesterol.	/pubmed/19563754	Kwon HJ, Abi-Mosleh L, Wang ML, Deisenhofer J, Goldstein JL, Brown MS, Infante RE.	Cell. 2009 Jun 26;137(7):1213-24.	Cell. 2009	PubMed	citation	PMID:19563754	pubmed	19563754	create date:2009/07/01 | first author:Kwon HJ
CTCF: master weaver of the genome.	/pubmed/19563753	Phillips JE, Corces VG.	Cell. 2009 Jun 26;137(7):1194-211. Review.	Cell. 2009	PubMed	citation	PMID:19563753	pubmed	19563753	create date:2009/07/01 | first author:Phillips JE
Plant asymmetric cell division, vive la différence!	/pubmed/19563752	Menke FL, Scheres B.	Cell. 2009 Jun 26;137(7):1189-92. Review.	Cell. 2009	PubMed	citation	PMID:19563752	pubmed	19563752	create date:2009/07/01 | first author:Menke FL
Fly stem cell research gets infectious.	/pubmed/19563751	Conder R, Knoblich JA.	Cell. 2009 Jun 26;137(7):1185-7.	Cell. 2009	PubMed	citation	PMID:19563751	pubmed	19563751	create date:2009/07/01 | first author:Conder R
Closing in on mechanisms of tissue morphogenesis.	/pubmed/19563750	Rauzi M, Lecuit T.	Cell. 2009 Jun 26;137(7):1183-5.	Cell. 2009	PubMed	citation	PMID:19563750	pubmed	19563750	create date:2009/07/01 | first author:Rauzi M
The juxtamembrane region of EGFR takes center stage.	/pubmed/19563749	Hubbard SR.	Cell. 2009 Jun 26;137(7):1181-3.	Cell. 2009	PubMed	citation	PMID:19563749	pubmed	19563749	create date:2009/07/01 | first author:Hubbard SR
Ironing out a midlife crisis.	/pubmed/19563748	Vergara SV, Thiele DJ.	Cell. 2009 Jun 26;137(7):1179-81.	Cell. 2009	PubMed	citation	PMID:19563748	pubmed	19563748	create date:2009/07/01 | first author:Vergara SV
GABA keeps up an appetite for life.	/pubmed/19563747	Dietrich MO, Horvath TL.	Cell. 2009 Jun 26;137(7):1177-9.	Cell. 2009	PubMed	citation	PMID:19563747	pubmed	19563747	create date:2009/07/01 | first author:Dietrich MO
Common ancestry of the CENP-A chaperones Scm3 and HJURP.	/pubmed/19563746	Sanchez-Pulido L, Pidoux AL, Ponting CP, Allshire RC.	Cell. 2009 Jun 26;137(7):1173-4. No abstract available.	Cell. 2009	PubMed	citation	PMID:19563746	pubmed	19563746	create date:2009/07/01 | first author:Sanchez-Pulido L
Seeing green in conference season.	/pubmed/19563745	Guterman L.	Cell. 2009 Jun 26;137(7):1169-71.	Cell. 2009	PubMed	citation	PMID:19563745	pubmed	19563745	create date:2009/07/01 | first author:Guterman L
Evolution of genetic networks underlying the emergence of thymopoiesis in vertebrates.	/pubmed/19559469	Bajoghli B, Aghaallaei N, Hess I, Rode I, Netuschil N, Tay BH, Venkatesh B, Yu JK, Kaltenbach SL, Holland ND, Diekhoff D, Happe C, Schorpp M, Boehm T.	Cell. 2009 Jul 10;138(1):186-97. Epub 2009 Jun 25.	Cell. 2009	PubMed	citation	PMID:19559469	pubmed	19559469	create date:2009/06/30 | first author:Bajoghli B
SnapShot: F box proteins I.	/pubmed/19524517	Skaar JR, Pagan JK, Pagano M.	Cell. 2009 Jun 12;137(6):1160-1160.e1. No abstract available.	Cell. 2009	PubMed	citation	PMID:19524517	pubmed	19524517	create date:2009/06/16 | first author:Skaar JR
Dissociation of the opioid receptor mechanisms that control mechanical and heat pain.	/pubmed/19524516	Scherrer G, Imamachi N, Cao YQ, Contet C, Mennicken F, O'Donnell D, Kieffer BL, Basbaum AI.	Cell. 2009 Jun 12;137(6):1148-59.	Cell. 2009	PubMed	citation	PMID:19524516	pubmed	19524516	create date:2009/06/16 | first author:Scherrer G
Functional depletion of mahogunin by cytosolically exposed prion protein contributes to neurodegeneration.	/pubmed/19524515	Chakrabarti O, Hegde RS.	Cell. 2009 Jun 12;137(6):1136-47.	Cell. 2009	PubMed	citation	PMID:19524515	pubmed	19524515	create date:2009/06/16 | first author:Chakrabarti O
The notch ligands Dll4 and Jagged1 have opposing effects on angiogenesis.	/pubmed/19524514	Benedito R, Roca C, Sörensen I, Adams S, Gossler A, Fruttiger M, Adams RH.	Cell. 2009 Jun 12;137(6):1124-35.	Cell. 2009	PubMed	citation	PMID:19524514	pubmed	19524514	create date:2009/06/16 | first author:Benedito R
Phosphorylation-driven assembly of the RIP1-RIP3 complex regulates programmed necrosis and virus-induced inflammation.	/pubmed/19524513	Cho YS, Challa S, Moquin D, Genga R, Ray TD, Guildford M, Chan FK.	Cell. 2009 Jun 12;137(6):1112-23.	Cell. 2009	PubMed	citation	PMID:19524513	pubmed	19524513	create date:2009/06/16 | first author:Cho YS
Receptor interacting protein kinase-3 determines cellular necrotic response to TNF-alpha.	/pubmed/19524512	He S, Wang L, Miao L, Wang T, Du F, Zhao L, Wang X.	Cell. 2009 Jun 12;137(6):1100-11.	Cell. 2009	PubMed	citation	PMID:19524512	pubmed	19524512	create date:2009/06/16 | first author:He S
Genotoxic stress abrogates renewal of melanocyte stem cells by triggering their differentiation.	/pubmed/19524511	Inomata K, Aoto T, Binh NT, Okamoto N, Tanimura S, Wakayama T, Iseki S, Hara E, Masunaga T, Shimizu H, Nishimura EK.	Cell. 2009 Jun 12;137(6):1088-99.	Cell. 2009	PubMed	citation	PMID:19524511	pubmed	19524511	create date:2009/06/16 | first author:Inomata K
Evolutionary divergence of enzymatic mechanisms for posttranslational polyglycylation.	/pubmed/19524510	Rogowski K, Juge F, van Dijk J, Wloga D, Strub JM, Levilliers N, Thomas D, Bré MH, Van Dorsselaer A, Gaertig J, Janke C.	Cell. 2009 Jun 12;137(6):1076-87.	Cell. 2009	PubMed	citation	PMID:19524510	pubmed	19524510	create date:2009/06/16 | first author:Rogowski K
Autophagy suppresses tumorigenesis through elimination of p62.	/pubmed/19524509	Mathew R, Karp CM, Beaudoin B, Vuong N, Chen G, Chen HY, Bray K, Reddy A, Bhanot G, Gelinas C, Dipaola RS, Karantza-Wadsworth V, White E.	Cell. 2009 Jun 12;137(6):1062-75. Erratum in: Cell. 2011 Apr 15;145(2):322.	Cell. 2009	PubMed	citation	PMID:19524509	pubmed	19524509	create date:2009/06/16 | first author:Mathew R
Cyfip1 is a putative invasion suppressor in epithelial cancers.	/pubmed/19524508	Silva JM, Ezhkova E, Silva J, Heart S, Castillo M, Campos Y, Castro V, Bonilla F, Cordon-Cardo C, Muthuswamy SK, Powers S, Fuchs E, Hannon GJ.	Cell. 2009 Jun 12;137(6):1047-61.	Cell. 2009	PubMed	citation	PMID:19524508	pubmed	19524508	create date:2009/06/16 | first author:Silva JM
A pleiotropically acting microRNA, miR-31, inhibits breast cancer metastasis.	/pubmed/19524507	Valastyan S, Reinhardt F, Benaich N, Calogrias D, Szász AM, Wang ZC, Brock JE, Richardson AL, Weinberg RA.	Cell. 2009 Jun 12;137(6):1032-46.	Cell. 2009	PubMed	citation	PMID:19524507	pubmed	19524507	create date:2009/06/16 | first author:Valastyan S
Retinoblastoma has properties of a cone precursor tumor and depends upon cone-specific MDM2 signaling.	/pubmed/19524506	Xu XL, Fang Y, Lee TC, Forrest D, Gregory-Evans C, Almeida D, Liu A, Jhanwar SC, Abramson DH, Cobrinik D.	Cell. 2009 Jun 12;137(6):1018-31.	Cell. 2009	PubMed	citation	PMID:19524506	pubmed	19524506	create date:2009/06/16 | first author:Xu XL
Therapeutic microRNA delivery suppresses tumorigenesis in a murine liver cancer model.	/pubmed/19524505	Kota J, Chivukula RR, O'Donnell KA, Wentzel EA, Montgomery CL, Hwang HW, Chang TC, Vivekanandan P, Torbenson M, Clark KR, Mendell JR, Mendell JT.	Cell. 2009 Jun 12;137(6):1005-17.	Cell. 2009	PubMed	citation	PMID:19524505	pubmed	19524505	create date:2009/06/16 | first author:Kota J
Title	URL	Description	Details	ShortDetails	Resource	Type	Identifiers	Db	EntrezUID	Properties
p62 at the crossroads of autophagy, apoptosis, and cancer.	/pubmed/19524504	Moscat J, Diaz-Meco MT.	Cell. 2009 Jun 12;137(6):1001-4. Review.	Cell. 2009	PubMed	citation	PMID:19524504	pubmed	19524504	create date:2009/06/16 | first author:Moscat J
Bridging physiology and pathology in AD.	/pubmed/19524503	Kim D, Tsai LH.	Cell. 2009 Jun 12;137(6):997-1000. Review.	Cell. 2009	PubMed	citation	PMID:19524503	pubmed	19524503	create date:2009/06/16 | first author:Kim D
Prion topology and toxicity.	/pubmed/19524502	Aguzzi A, Steele AD.	Cell. 2009 Jun 12;137(6):994-6.	Cell. 2009	PubMed	citation	PMID:19524502	pubmed	19524502	create date:2009/06/16 | first author:Aguzzi A
Retinoblastoma, an inside job.	/pubmed/19524501	Bremner R.	Cell. 2009 Jun 12;137(6):992-4.	Cell. 2009	PubMed	citation	PMID:19524501	pubmed	19524501	create date:2009/06/16 | first author:Bremner R
New hope for a microRNA therapy for liver cancer.	/pubmed/19524500	Rossi JJ.	Cell. 2009 Jun 12;137(6):990-2.	Cell. 2009	PubMed	citation	PMID:19524500	pubmed	19524500	create date:2009/06/16 | first author:Rossi JJ
Jagged gives endothelial tip cells an edge.	/pubmed/19524499	Suchting S, Eichmann A.	Cell. 2009 Jun 12;137(6):988-90.	Cell. 2009	PubMed	citation	PMID:19524499	pubmed	19524499	create date:2009/06/16 | first author:Suchting S
Mu and delta opioid receptors diverge.	/pubmed/19524498	Woolf CJ.	Cell. 2009 Jun 12;137(6):987-8.	Cell. 2009	PubMed	citation	PMID:19524498	pubmed	19524498	create date:2009/06/16 | first author:Woolf CJ
Unraveling the mystery of swine influenza virus.	/pubmed/19524497	Wang TT, Palese P.	Cell. 2009 Jun 12;137(6):983-5.	Cell. 2009	PubMed	citation	PMID:19524497	pubmed	19524497	create date:2009/06/16 | first author:Wang TT
X-ray structures of the hexameric building block of the HIV capsid.	/pubmed/19523676	Pornillos O, Ganser-Pornillos BK, Kelly BN, Hua Y, Whitby FG, Stout CD, Sundquist WI, Hill CP, Yeager M.	Cell. 2009 Jun 26;137(7):1282-92. Epub 2009 Jun 11.	Cell. 2009	PubMed	citation	PMID:19523676	pubmed	19523676	create date:2009/06/16 | first author:Pornillos O
BASL controls asymmetric cell division in Arabidopsis.	/pubmed/19523675	Dong J, MacAlister CA, Bergmann DC.	Cell. 2009 Jun 26;137(7):1320-30. Epub 2009 Jun 11.	Cell. 2009	PubMed	citation	PMID:19523675	pubmed	19523675	create date:2009/06/16 | first author:Dong J
SnapShot: B7/CD28 costimulation.	/pubmed/19490900	Paterson AM, Vanguri VK, Sharpe AH.	Cell. 2009 May 29;137(5):974-4.e1. No abstract available.	Cell. 2009	PubMed	citation	PMID:19490900	pubmed	19490900	create date:2009/06/06 | first author:Paterson AM
A humanized version of Foxp2 affects cortico-basal ganglia circuits in mice.	/pubmed/19490899	Enard W, Gehre S, Hammerschmidt K, Hölter SM, Blass T, Somel M, Brückner MK, Schreiweis C, Winter C, Sohr R, Becker L, Wiebe V, Nickel B, Giger T, Müller U, Groszer M, Adler T, Aguilar A, Bolle I, Calzada-Wack J, Dalke C, Ehrhardt N, et al.	Cell. 2009 May 29;137(5):961-71.	Cell. 2009	PubMed	citation	PMID:19490899	pubmed	19490899	create date:2009/06/06 | first author:Enard W
RhoBTB3: a Rho GTPase-family ATPase required for endosome to Golgi transport.	/pubmed/19490898	Espinosa EJ, Calero M, Sridevi K, Pfeffer SR.	Cell. 2009 May 29;137(5):938-48.	Cell. 2009	PubMed	citation	PMID:19490898	pubmed	19490898	create date:2009/06/06 | first author:Espinosa EJ
Structural memory in the contractile ring makes the duration of cytokinesis independent of cell size.	/pubmed/19490897	Carvalho A, Desai A, Oegema K.	Cell. 2009 May 29;137(5):926-37.	Cell. 2009	PubMed	citation	PMID:19490897	pubmed	19490897	create date:2009/06/06 | first author:Carvalho A
Assembly pathway of the Mammalian proteasome base subcomplex is mediated by multiple specific chaperones.	/pubmed/19490896	Kaneko T, Hamazaki J, Iemura S, Sasaki K, Furuyama K, Natsume T, Tanaka K, Murata S.	Cell. 2009 May 29;137(5):914-25.	Cell. 2009	PubMed	citation	PMID:19490896	pubmed	19490896	create date:2009/06/06 | first author:Kaneko T
Proteasome-mediated turnover of the transcription coactivator NPR1 plays dual roles in regulating plant immunity.	/pubmed/19490895	Spoel SH, Mou Z, Tada Y, Spivey NW, Genschik P, Dong X.	Cell. 2009 May 29;137(5):860-72.	Cell. 2009	PubMed	citation	PMID:19490895	pubmed	19490895	create date:2009/06/06 | first author:Spoel SH
Mechanistic basis of 5'-3' translocation in SF1B helicases.	/pubmed/19490894	Saikrishnan K, Powell B, Cook NJ, Webb MR, Wigley DB.	Cell. 2009 May 29;137(5):849-59.	Cell. 2009	PubMed	citation	PMID:19490894	pubmed	19490894	create date:2009/06/06 | first author:Saikrishnan K
A genome-wide RNAi screen identifies multiple synthetic lethal interactions with the Ras oncogene.	/pubmed/19490893	Luo J, Emanuele MJ, Li D, Creighton CJ, Schlabach MR, Westbrook TF, Wong KK, Elledge SJ.	Cell. 2009 May 29;137(5):835-48.	Cell. 2009	PubMed	citation	PMID:19490893	pubmed	19490893	create date:2009/06/06 | first author:Luo J
[truncated: 4,159 more rows]
[truncated: 2 more columns]
