# Supplementary material for: Rising Publication Delays Inflate Journal Impact Factors
Source: PLoS One. 2012 Dec 31;7(12):e53374. doi: 10.1371/journal.pone.0053374 (PMC3534064; doi:10.1371/journal.pone.0053374)
Supplement: Data S1 — Datasets used for the analysis. (ZIP) [file pone.0053374.s005.zip › Cephalalgia.csv]

Title	URL	Description	Details	ShortDetails	Resource	Type	Identifiers	Db	EntrezUID	Properties
Hyperintense vessels on flair imaging in reversible cerebral vasoconstriction syndrome.	/pubmed/22290558	Chen SP, Fuh JL, Lirng JF, Wang SJ.	Cephalalgia. 2012 Jan 30. [Epub ahead of print]	Cephalalgia. 2012	PubMed	citation	PMID:22290558	pubmed	22290558	create date:2012/02/01 | first author:Chen SP
Influence of memantine on nociceptive responses of the trigeminocervical complex after formalin injection.	/pubmed/22290557	Park JW, Suh GI, Shin HE, Park GE.	Cephalalgia. 2012 Jan 30. [Epub ahead of print]	Cephalalgia. 2012	PubMed	citation	PMID:22290557	pubmed	22290557	create date:2012/02/01 | first author:Park JW
Cerebral perfusion changes in migraineurs: a voxelwise comparison of interictal dynamic susceptibility contrast MRI measurements.	/pubmed/22290556	Arkink EB, Bleeker EJ, Schmitz N, Schoonman GG, Wu O, Ferrari MD, van Buchem MA, van Osch MJ, Kruit MC.	Cephalalgia. 2012 Jan 30. [Epub ahead of print]	Cephalalgia. 2012	PubMed	citation	PMID:22290556	pubmed	22290556	create date:2012/02/01 | first author:Arkink EB
Maternal smoking during pregnancy and primary headache in school-aged children: a cohort study.	/pubmed/22290555	Fabbri CE, Barbieri MA, Silva AM, Gutierrez MR, Bettiol H, Speciali JG, Rona RJ.	Cephalalgia. 2012 Jan 30. [Epub ahead of print]	Cephalalgia. 2012	PubMed	citation	PMID:22290555	pubmed	22290555	create date:2012/02/01 | first author:Fabbri CE
Aquaporin-4 antibodies and idiopathic intracranial hypertension: the jury is in and the channels are out.	/pubmed/22287567	Friedman DI.	Cephalalgia. 2012 Jan 27. [Epub ahead of print] No abstract available.	Cephalalgia. 2012	PubMed	citation	PMID:22287567	pubmed	22287567	create date:2012/01/31 | first author:Friedman DI
Olfactory hallucinations in primary headache disorders: case series and literature review. A comment.	/pubmed/22287566	Demarquay G, Créac'h C, Peyron R.	Cephalalgia. 2012 Jan 27. [Epub ahead of print] No abstract available.	Cephalalgia. 2012	PubMed	citation	PMID:22287566	pubmed	22287566	create date:2012/01/31 | first author:Demarquay G
Measuring pain intensity in headache trials: which scale to use?	/pubmed/22287565	Loder E, Burch R.	Cephalalgia. 2012 Jan 27. [Epub ahead of print] No abstract available.	Cephalalgia. 2012	PubMed	citation	PMID:22287565	pubmed	22287565	create date:2012/01/31 | first author:Loder E
The PACE study: Past-year prevalence of migraine in Parma's adult general population.	/pubmed/22287564	Ferrante T, Castellini P, Abrignani G, Latte L, Russo M, Camarda C, Veronesi L, Pasquarella C, Manzoni GC, Torelli P.	Cephalalgia. 2012 Jan 27. [Epub ahead of print]	Cephalalgia. 2012	PubMed	citation	PMID:22287564	pubmed	22287564	create date:2012/01/31 | first author:Ferrante T
Board walk - january 2012.	/pubmed/22275406	Evers S, Schoonman G.	Cephalalgia. 2012 Jan;32(1):87. No abstract available.	Cephalalgia. 2012	PubMed	citation	PMID:22275406	pubmed	22275406	create date:2012/01/26 | first author:Evers S
Trigeminal nerve and phantosmia in primary headaches.	/pubmed/22275405	Benemei S, Eleonora R, Geppetti P.	Cephalalgia. 2012 Jan;32(1):85. No abstract available.	Cephalalgia. 2012	PubMed	citation	PMID:22275405	pubmed	22275405	create date:2012/01/26 | first author:Benemei S
Vestibular evoked myogenic potentials to sound and vibration: characteristics in vestibular migraine that enable separation from Meniere's disease.	/pubmed/22259049	Taylor RL, Zagami AS, Gibson WP, Black DA, Watson SR, Halmagyi GM, Welgampola MS.	Cephalalgia. 2012 Jan 18. [Epub ahead of print]	Cephalalgia. 2012	PubMed	citation	PMID:22259049	pubmed	22259049	create date:2012/01/20 | first author:Taylor RL
Efficacy of hypothalamic stimulation for chronic drug-resistant cluster headache.	/pubmed/22259048	Leone M, Franzini A, Cecchini AP, Bussone G.	Cephalalgia. 2012 Jan 18. [Epub ahead of print] No abstract available.	Cephalalgia. 2012	PubMed	citation	PMID:22259048	pubmed	22259048	create date:2012/01/20 | first author:Leone M
Self-reported muscle pain in adolescents with migraine and tension-type headache.	/pubmed/22250208	Blaschek A, Milde-Busch A, Straube A, Schankin C, Langhagen T, Jahn K, Schröder AS, Reiter K, von Kries R, Heinen F.	Cephalalgia. 2012 Jan 16. [Epub ahead of print]	Cephalalgia. 2012	PubMed	citation	PMID:22250208	pubmed	22250208	create date:2012/01/18 | first author:Blaschek A
Association analysis of STX1A gene variants in common forms of migraine.	/pubmed/22250207	Tropeano M, Wöber-Bingöl C, Karwautz A, Wagner G, Vassos E, Campos-de-Sousa S, Graggaber A, Zesch HE, Kienbacher C, Natriashvili S, Kanbur I, Wöber C, Collier DA.	Cephalalgia. 2012 Jan 16. [Epub ahead of print]	Cephalalgia. 2012	PubMed	citation	PMID:22250207	pubmed	22250207	create date:2012/01/18 | first author:Tropeano M
Sporadic hemiplegic migraine with normal imaging as the initial manifestation of CADASIL.	/pubmed/22250206	Monteiro C, Barros J, Taipa R, Pereira-Monteiro J.	Cephalalgia. 2012 Jan 16. [Epub ahead of print]	Cephalalgia. 2012	PubMed	citation	PMID:22250206	pubmed	22250206	create date:2012/01/18 | first author:Monteiro C
Coexistence of hemiplegic migraine with SUNCTor SUNA: a case series.	/pubmed/22238357	Lambru G, Nesbitt A, Shanahan P, Matharu MS.	Cephalalgia. 2012 Jan 11. [Epub ahead of print]	Cephalalgia. 2012	PubMed	citation	PMID:22238357	pubmed	22238357	create date:2012/01/13 | first author:Lambru G
Aquaporin-4 antibodies are not present in patients with idiopathic intracranial hypertension.	/pubmed/22238356	Ekizoglu E, Içoz S, Tuzun E, Birisik O, Kocasoy-Orhan E, Akman-Demir G, Baykan B.	Cephalalgia. 2012 Jan 11. [Epub ahead of print]	Cephalalgia. 2012	PubMed	citation	PMID:22238356	pubmed	22238356	create date:2012/01/13 | first author:Ekizoglu E
Cavernous sinus dural fistula mimicking" SUNCT."	/pubmed/22238355	Domingos J, Pereira JP, Roriz JM, Xavier JA, Magalhães M, Monteiro JP.	Cephalalgia. 2012 Jan 11. [Epub ahead of print] No abstract available.	Cephalalgia. 2012	PubMed	citation	PMID:22238355	pubmed	22238355	create date:2012/01/13 | first author:Domingos J
Early dosing and efficacy of triptans in acute migraine treatment: The TEMPO study.	/pubmed/22234883	Lantéri-Minet M, Mick G, Allaf B.	Cephalalgia. 2012 Jan 10. [Epub ahead of print]	Cephalalgia. 2012	PubMed	citation	PMID:22234883	pubmed	22234883	create date:2012/01/12 | first author:Lantéri-Minet M
Cortical hyperexcitability in migraine and aversion to patterns.	/pubmed/22234882	Haigh SM, Karanovic O, Wilkinson F, Wilkins AJ.	Cephalalgia. 2012 Jan 10. [Epub ahead of print]	Cephalalgia. 2012	PubMed	citation	PMID:22234882	pubmed	22234882	create date:2012/01/12 | first author:Haigh SM
Neuromuscular hamartoma is a possible primary pathology of oculomotor ophthalmoplegic migraine.	/pubmed/22174363	Akimoto J, Fukami S, Hashimoto R, Haraoka J.	Cephalalgia. 2012 Jan;32(2):171-4. Epub 2011 Dec 15.	Cephalalgia. 2012	PubMed	citation	PMID:22174363	pubmed	22174363	create date:2011/12/17 | first author:Akimoto J
Detoxification is the primary task in overusing patients: Debate at the International Headache Congress, Berlin, June 2011.	/pubmed/22174362	Olesen J.	Cephalalgia. 2011 Dec 15. [Epub ahead of print]	Cephalalgia. 2011	PubMed	citation	PMID:22174362	pubmed	22174362	create date:2011/12/17 | first author:Olesen J
The trigeminovascular system does not require a peripheral sensory input to be activated - migraine is a central disorder Focus on 'Effect of cortical spreading depression on basal and evoked traffic in the trigeminovascular sensory system'.	/pubmed/22174361	Goadsby PJ, Akerman S.	Cephalalgia. 2012 Jan;32(1):3-5. Epub 2011 Dec 15. No abstract available.	Cephalalgia. 2012	PubMed	citation	PMID:22174361	pubmed	22174361	create date:2011/12/17 | first author:Goadsby PJ
A naturalistic glyceryl trinitrate infusion migraine model in the rat.	/pubmed/22174360	Ramachandran R, Bhatt DK, Ploug KB, Olesen J, Jansen-Olesen I, Hay-Schmidt A, Gupta S.	Cephalalgia. 2012 Jan;32(1):73-84. Epub 2011 Dec 15.	Cephalalgia. 2012	PubMed	citation	PMID:22174360	pubmed	22174360	create date:2011/12/17 | first author:Ramachandran R
Sequential changes in neuronal activity in single neocortical neurons after spreading depression.	/pubmed/22174359	Ghadiri MK, Kozian M, Ghaffarian N, Stummer W, Kazemi H, Speckmann EJ, Gorji A.	Cephalalgia. 2012 Jan;32(2):116-24. Epub 2011 Dec 15.	Cephalalgia. 2012	PubMed	citation	PMID:22174359	pubmed	22174359	create date:2011/12/17 | first author:Ghadiri MK
Pain measurement: Visual Analogue Scale (VAS) and Verbal Rating Scale (VRS) in clinical trials with OTC analgesics in headache.	/pubmed/22174358	Aicher B, Peil H, Peil B, Diener HC.	Cephalalgia. 2011 Dec 15. [Epub ahead of print]	Cephalalgia. 2011	PubMed	citation	PMID:22174358	pubmed	22174358	create date:2011/12/17 | first author:Aicher B
Publication committees in clinical trials in headache.	/pubmed/22174357	Tfelt-Hansen PC, Olesen J.	Cephalalgia. 2012 Jan;32(1):86. Epub 2011 Dec 15. No abstract available.	Cephalalgia. 2012	PubMed	citation	PMID:22174357	pubmed	22174357	create date:2011/12/17 | first author:Tfelt-Hansen PC
Headaches and medical evacuation from the combat zone.	/pubmed/22174356	Erickson JC.	Cephalalgia. 2012 Jan;32(2):91-3. Epub 2011 Dec 15. No abstract available.	Cephalalgia. 2012	PubMed	citation	PMID:22174356	pubmed	22174356	create date:2011/12/17 | first author:Erickson JC
Neuropsychological functioning in migraine: Clinical and research implications.	/pubmed/22174355	Suhr JA, Seng EK.	Cephalalgia. 2012 Jan;32(1):39-54. Epub 2011 Dec 15.	Cephalalgia. 2012	PubMed	citation	PMID:22174355	pubmed	22174355	create date:2011/12/17 | first author:Suhr JA
Sleep apnea headache in the general population.	/pubmed/22174354	Kristiansen HA, Kværner KJ, Akre H, Overland B, Sandvik L, Russell MB.	Cephalalgia. 2011 Dec 15. [Epub ahead of print]	Cephalalgia. 2011	PubMed	citation	PMID:22174354	pubmed	22174354	create date:2011/12/17 | first author:Kristiansen HA
Evidence for increased internal noise in migraineurs for contrast and shape processing.	/pubmed/22174353	Webster KE, Dickinson JE, Battista J, McKendrick AM, Badcock DR.	Cephalalgia. 2012 Jan;32(2):125-39. Epub 2011 Dec 15.	Cephalalgia. 2012	PubMed	citation	PMID:22174353	pubmed	22174353	create date:2011/12/17 | first author:Webster KE
Calcified neurocysticercosis among patients with primary headache.	/pubmed/22174352	Del Brutto OH, Del Brutto VJ.	Cephalalgia. 2011 Dec 15. [Epub ahead of print]	Cephalalgia. 2011	PubMed	citation	PMID:22174352	pubmed	22174352	create date:2011/12/17 | first author:Del Brutto OH
Lack of drug interaction between the migraine drug MAP0004 (orally inhaled dihydroergotamine) and a CYP3A4 inhibitor in humans.	/pubmed/22174351	Kellerman D, Kori S, Forst A, Chang J, Febbraro S, Wutann L, Thomas T, Taylor G, Dodick D.	Cephalalgia. 2012 Jan;32(2):150-8. Epub 2011 Dec 15.	Cephalalgia. 2012	PubMed	citation	PMID:22174351	pubmed	22174351	create date:2011/12/17 | first author:Kellerman D
Headache and prolonged dilatation of the middle meningeal artery by PACAP38 in healthy volunteers.	/pubmed/22174350	Amin FM, Asghar MS, Guo S, Hougaard A, Hansen AE, Schytz HW, van der Geest RJ, de Koning PJ, Larsson HB, Olesen J, Ashina M.	Cephalalgia. 2012 Jan;32(2):140-9. Epub 2011 Dec 15.	Cephalalgia. 2012	PubMed	citation	PMID:22174350	pubmed	22174350	create date:2011/12/17 | first author:Amin FM
Selective decreased grey matter volume of the pain-matrix network in cluster headache.	/pubmed/22174349	Absinta M, Rocca MA, Colombo B, Falini A, Comi G, Filippi M.	Cephalalgia. 2012 Jan;32(2):109-15. Epub 2011 Dec 15.	Cephalalgia. 2012	PubMed	citation	PMID:22174349	pubmed	22174349	create date:2011/12/17 | first author:Absinta M
Associations of socioeconomic status with migraine and non-migraine headache.	/pubmed/22174348	Winter AC, Berger K, Buring JE, Kurth T.	Cephalalgia. 2012 Jan;32(2):159-70. Epub 2011 Dec 15.	Cephalalgia. 2012	PubMed	citation	PMID:22174348	pubmed	22174348	create date:2011/12/17 | first author:Winter AC
Local action of the proinflammatory cytokines IL-1β and IL-6 on intracranial meningeal nociceptors.	/pubmed/22144718	Zhang X, Burstein R, Levy D.	Cephalalgia. 2012 Jan;32(1):66-72. Epub 2011 Dec 5.	Cephalalgia. 2012	PubMed	citation	PMID:22144718	pubmed	22144718	create date:2011/12/07 | first author:Zhang X
KATP channel openers in the trigeminovascular system.	/pubmed/22144717	Ploug K, Amrutkar D, Baun M, Ramachandran R, Iversen A, Lund T, Gupta S, Hay-Schmidt A, Olesen J, Jansen-Olesen I.	Cephalalgia. 2012 Jan;32(1):55-65. Epub 2011 Dec 5.	Cephalalgia. 2012	PubMed	citation	PMID:22144717	pubmed	22144717	create date:2011/12/07 | first author:Ploug K
Detoxification for medication overuse headache is not necessary.	/pubmed/22127226	Diener HC.	Cephalalgia. 2011 Nov 29. [Epub ahead of print]	Cephalalgia. 2011	PubMed	citation	PMID:22127226	pubmed	22127226	create date:2011/12/01 | first author:Diener HC
Incidence of migraine and tension-type headache in three different 'populations at risk' within the German DMKG headache study.	/pubmed/22116944	Khil L, Pfaffenrath V, Straube A, Evers S, Berger K.	Cephalalgia. 2011 Nov 24. [Epub ahead of print]	Cephalalgia. 2011	PubMed	citation	PMID:22116944	pubmed	22116944	create date:2011/11/26 | first author:Khil L
Neuromodulation of the posterolateral hypothalamus for the treatment of chronic refractory cluster headache: Experience in five patients with a modified anatomical target.	/pubmed/22116943	Seijo F, Saiz A, Lozano B, Santamarta E, Alvarez-Vega M, Seijo E, Fernández de León R, Fernández-González F, Pascual J.	Cephalalgia. 2011 Dec;31(16):1634-41. Epub 2011 Nov 24.	Cephalalgia. 2011	PubMed	citation	PMID:22116943	pubmed	22116943	create date:2011/11/26 | first author:Seijo F
Characteristics of migraine visual aura in Southern Brazil and Northern USA.	/pubmed/22116942	Queiroz LP, Friedman DI, Rapoport AM, Purdy RA.	Cephalalgia. 2011 Dec;31(16):1652-8. Epub 2011 Nov 24.	Cephalalgia. 2011	PubMed	citation	PMID:22116942	pubmed	22116942	create date:2011/11/26 | first author:Queiroz LP
Prescription patterns in preventive and abortive migraine medication.	/pubmed/22116941	Sumelahti ML, Mattila K, Sillanmäki L, Sumanen M.	Cephalalgia. 2011 Dec;31(16):1659-63. Epub 2011 Nov 24.	Cephalalgia. 2011	PubMed	citation	PMID:22116941	pubmed	22116941	create date:2011/11/26 | first author:Sumelahti ML
Characteristics of acute posttraumatic headache following mild head injury.	/pubmed/22116940	Lieba-Samal D, Platzer P, Seidel S, Klaschterka P, Knopf A, Wöber C.	Cephalalgia. 2011 Dec;31(16):1618-26. Epub 2011 Nov 24.	Cephalalgia. 2011	PubMed	citation	PMID:22116940	pubmed	22116940	create date:2011/11/26 | first author:Lieba-Samal D
Migraine and hypercoagulable states in ischemic stroke.	/pubmed/22110165	Martínez-Sánchez P, Martínez-Martínez M, Fuentes B, Cuesta MV, Cuéllar-Gamboa L, Idrovo-Freire L, Fernández-Dominguez J, Díez-Tejedor E.	Cephalalgia. 2011 Dec;31(16):1609-17. Epub 2011 Nov 22.	Cephalalgia. 2011	PubMed	citation	PMID:22110165	pubmed	22110165	create date:2011/11/24 | first author:Martínez-Sánchez P
Activation of TRPV4 on dural afferents produces headache-related behavior in a preclinical rat model.	/pubmed/22049072	Wei X, Edelmayer RM, Yan J, Dussor G.	Cephalalgia. 2011 Dec;31(16):1595-600. Epub 2011 Nov 2.	Cephalalgia. 2011	PubMed	citation	PMID:22049072	pubmed	22049072	create date:2011/11/04 | first author:Wei X
Comment on 'Headache attributed to airplane travel'.	/pubmed/22025768	Mainardi F, Maggioni F, Lisotto C, Zanchin G.	Cephalalgia. 2012 Jan;32(2):175. Epub 2011 Oct 24. No abstract available.	Cephalalgia. 2012	PubMed	citation	PMID:22025768	pubmed	22025768	create date:2011/10/26 | first author:Mainardi F
Hypnic headache in children.	/pubmed/22025767	Cerminara C, Compagnone E, Coniglio A, Margiotta M, Curatolo P, Villa MP, Parisi P.	Cephalalgia. 2011 Dec;31(16):1673-6. Epub 2011 Oct 24.	Cephalalgia. 2011	PubMed	citation	PMID:22025767	pubmed	22025767	create date:2011/10/26 | first author:Cerminara C
Acupuncture versus topiramate in chronic migraine prophylaxis: a randomized clinical trial.	/pubmed/22019576	Yang CP, Chang MH, Liu PE, Li TC, Hsieh CL, Hwang KL, Chang HH.	Cephalalgia. 2011 Nov;31(15):1510-21. doi: 10.1177/0333102411420585. Epub 2011 Oct 21.	Cephalalgia. 2011	PubMed	citation	PMID:22019576	pubmed	22019576	create date:2011/10/25 | first author:Yang CP
A basic diagnostic headache diary (BDHD) is well accepted and useful in the diagnosis of headache. a multicentre European and Latin American study.	/pubmed/22019575	Jensen R, Tassorelli C, Rossi P, Allena M, Osipova V, Steiner T, Sandrini G, Olesen J, Nappi G; Basic Diagnostic Headache Diary Study Group.	Cephalalgia. 2011 Nov;31(15):1549-60. doi: 10.1177/0333102411424212. Epub 2011 Oct 21.	Cephalalgia. 2011	PubMed	citation	PMID:22019575	pubmed	22019575	create date:2011/10/25 | first author:Jensen R
Title	URL	Description	Details	ShortDetails	Resource	Type	Identifiers	Db	EntrezUID	Properties
Pro-inflammatory and vasoconstricting prostanoid PGF2α causes no headache in man.	/pubmed/22013143	Antonova M, Wienecke T, Olesen J, Ashina M.	Cephalalgia. 2011 Nov;31(15):1532-41. doi: 10.1177/0333102411423314. Epub 2011 Oct 19.	Cephalalgia. 2011	PubMed	citation	PMID:22013143	pubmed	22013143	create date:2011/10/21 | first author:Antonova M
Chronic daily cortical spreading depressions suppress spreading depression susceptibility.	/pubmed/22013142	Sukhotinsky I, Dilekoz E, Wang Y, Qin T, Eikermann-Haerter K, Waeber C, Ayata C.	Cephalalgia. 2011 Dec;31(16):1601-8. Epub 2011 Oct 19.	Cephalalgia. 2011	PubMed	citation	PMID:22013142	pubmed	22013142	create date:2011/10/21 | first author:Sukhotinsky I
Hemiplegic migraine, seizures, progressive spastic paraparesis, mood disorder, and coma in siblings with low systemic serotonin.	/pubmed/22013141	Horvath GA, Selby K, Poskitt K, Hyland K, Waters PJ, Coulter-Mackie M, Stockler-Ipsiroglu SG.	Cephalalgia. 2011 Nov;31(15):1580-6. doi: 10.1177/0333102411420584. Epub 2011 Oct 19.	Cephalalgia. 2011	PubMed	citation	PMID:22013141	pubmed	22013141	create date:2011/10/21 | first author:Horvath GA
Costs associated with outpatient, emergency room and inpatient care for migraine in the USA.	/pubmed/22013140	Insinga RP, Ng-Mak DS, Hanson ME.	Cephalalgia. 2011 Nov;31(15):1570-5. doi: 10.1177/0333102411425960. Epub 2011 Oct 19.	Cephalalgia. 2011	PubMed	citation	PMID:22013140	pubmed	22013140	create date:2011/10/21 | first author:Insinga RP
Reflexive attentional orienting in migraineurs: The behavioral implications of hyperexcitable visual cortex.	/pubmed/22009991	Mickleborough MJ, Hayward J, Chapman C, Chung J, Handy TC.	Cephalalgia. 2011 Dec;31(16):1642-51. Epub 2011 Oct 18.	Cephalalgia. 2011	PubMed	citation	PMID:22009991	pubmed	22009991	create date:2011/10/20 | first author:Mickleborough MJ
Tumour necrosis factor gene polymorphisms and migraine: a systematic review and meta-analysis.	/pubmed/22001640	Schürks M, Rist PM, Zee RY, Chasman DI, Kurth T.	Cephalalgia. 2011 Oct;31(13):1381-404. Review.	Cephalalgia. 2011	PubMed	citation	PMID:22001640	pubmed	22001640	create date:2011/10/18 | first author:Schürks M
Activation of the migraine pain pathway by cortical spreading depression: Do we need more evidence?	/pubmed/21996564	Levy D, Moskowitz MA, Nuseda R, Burstein R.	Cephalalgia. 2011 Oct 13. [Epub ahead of print] No abstract available.	Cephalalgia. 2011	PubMed	citation	PMID:21996564	pubmed	21996564	create date:2011/10/15 | first author:Levy D
Treatment costs and indirect costs of cluster headache: A health economics analysis.	/pubmed/21994114	Gaul C, Finken J, Biermann J, Mostardt S, Diener HC, Müller O, Wasem J, Neumann A.	Cephalalgia. 2011 Dec;31(16):1664-72. Epub 2011 Oct 12.	Cephalalgia. 2011	PubMed	citation	PMID:21994114	pubmed	21994114	create date:2011/10/14 | first author:Gaul C
Headaches during war: Analysis of presentation, treatment, and factors associated with outcome.	/pubmed/21994113	Cohen SP, Plunkett AR, Wilkinson I, Nguyen C, Kurihara C, Flagg A 2nd, Morlando B, Stone C, White RL, Anderson-Barnes VC, Galvagno SM Jr.	Cephalalgia. 2012 Jan;32(2):94-108. Epub 2011 Oct 12.	Cephalalgia. 2012	PubMed	citation	PMID:21994113	pubmed	21994113	create date:2011/10/14 | first author:Cohen SP
Needling the pain and comforting the brain: acupuncture in the treatment of chronic migraine.	/pubmed/21994112	Wang SJ, Young WB.	Cephalalgia. 2011 Nov;31(15):1507-9. doi: 10.1177/0333102411424213. Epub 2011 Oct 12. No abstract available.	Cephalalgia. 2011	PubMed	citation	PMID:21994112	pubmed	21994112	create date:2011/10/14 | first author:Wang SJ
Is cerebrospinal fluid shunting in idiopathic intracranial hypertension worthwhile? A 10-year review.	/pubmed/21968519	Sinclair AJ, Kuruvath S, Sen D, Nightingale PG, Burdon MA, Flint G.	Cephalalgia. 2011 Dec;31(16):1627-33. Epub 2011 Oct 3.	Cephalalgia. 2011	PubMed	citation	PMID:21968519	pubmed	21968519	create date:2011/10/05 | first author:Sinclair AJ
New daily persistent headache: should migrainous features be incorporated?	/pubmed/21960650	Peng KP, Fuh JL, Yuan HK, Shia BC, Wang SJ.	Cephalalgia. 2011 Nov;31(15):1561-9. doi: 10.1177/0333102411424620. Epub 2011 Sep 29.	Cephalalgia. 2011	PubMed	citation	PMID:21960650	pubmed	21960650	create date:2011/10/01 | first author:Peng KP
Primary headache syndromes in systemic mastocytosis.	/pubmed/21960649	Smith JH, Butterfield JH, Cutrer FM.	Cephalalgia. 2011 Nov;31(15):1522-31. doi: 10.1177/0333102411421683. Epub 2011 Sep 29.	Cephalalgia. 2011	PubMed	citation	PMID:21960649	pubmed	21960649	create date:2011/10/01 | first author:Smith JH
Prevalence of trigeminal neuralgia and persistent idiopathic facial pain: a population-based study.	/pubmed/21960648	Mueller D, Obermann M, Yoon MS, Poitz F, Hansen N, Slomke MA, Dommes P, Gizewski E, Diener HC, Katsarava Z.	Cephalalgia. 2011 Nov;31(15):1542-8. doi: 10.1177/0333102411424619. Epub 2011 Sep 29.	Cephalalgia. 2011	PubMed	citation	PMID:21960648	pubmed	21960648	create date:2011/10/01 | first author:Mueller D
Treatment of idiopathic intracranial hypertension: Is there a place for octreotide?	/pubmed/21946035	Deftereos SN, Panagopoulos G, Georgonikou D, Karageorgiou CE, Karageorgiou E, Piadites G.	Cephalalgia. 2011 Dec;31(16):1679-80. Epub 2011 Sep 26. No abstract available.	Cephalalgia. 2011	PubMed	citation	PMID:21946035	pubmed	21946035	create date:2011/09/29 | first author:Deftereos SN
The mystery of two red ears: a bilateral simultaneous case.	/pubmed/21946034	Maranhão-Filho PA, Vincent MB.	Cephalalgia. 2011 Nov;31(15):1587. doi: 10.1177/0333102411421684. Epub 2011 Sep 26. No abstract available.	Cephalalgia. 2011	PubMed	citation	PMID:21946034	pubmed	21946034	create date:2011/09/29 | first author:Maranhão-Filho PA
Olfactory hallucinations in primary headache disorders: case series and literature review.	/pubmed/21945891	Coleman ER, Grosberg BM, Robbins MS.	Cephalalgia. 2011 Oct;31(14):1477-89. Epub 2011 Sep 23.	Cephalalgia. 2011	PubMed	citation	PMID:21945891	pubmed	21945891	create date:2011/09/29 | first author:Coleman ER
Effect of cortical spreading depression on basal and evoked traffic in the trigeminovascular sensory system.	/pubmed/21940490	Lambert GA, Truong L, Zagami AS.	Cephalalgia. 2011 Oct;31(14):1439-51. Epub 2011 Sep 22.	Cephalalgia. 2011	PubMed	citation	PMID:21940490	pubmed	21940490	create date:2011/09/24 | first author:Lambert GA
Identifying the possible risk factors for high-altitude headache in mountaineers.	/pubmed/21926157	Lawley JS.	Cephalalgia. 2011 Dec;31(16):1677-8. Epub 2011 Sep 16. No abstract available.	Cephalalgia. 2011	PubMed	citation	PMID:21926157	pubmed	21926157	create date:2011/09/20 | first author:Lawley JS
Associations between lipid levels and migraine: cross-sectional analysis in the epidemiology of vascular ageing study.	/pubmed/21926156	Rist PM, Tzourio C, Kurth T.	Cephalalgia. 2011 Oct;31(14):1459-65. Epub 2011 Sep 16.	Cephalalgia. 2011	PubMed	citation	PMID:21926156	pubmed	21926156	create date:2011/09/20 | first author:Rist PM
Validation of the web-based LUMINA questionnaire for recruiting large cohorts of migraineurs.	/pubmed/21914734	van Oosterhout WP, Weller CM, Stam AH, Bakels F, Stijnen T, Ferrari MD, Terwindt GM.	Cephalalgia. 2011 Oct;31(13):1359-67. Epub 2011 Sep 13.	Cephalalgia. 2011	PubMed	citation	PMID:21914734	pubmed	21914734	create date:2011/09/15 | first author:van Oosterhout WP
Concerning high cervical spinal cord stimulation for chronic cluster headache.	/pubmed/21914733	Gaul C, Jürgens T, May A.	Cephalalgia. 2011 Nov;31(15):1588-9; author reply 1590-1. doi: 10.1177/0333102411422384. Epub 2011 Sep 13. No abstract available.	Cephalalgia. 2011	PubMed	citation	PMID:21914733	pubmed	21914733	create date:2011/09/15 | first author:Gaul C
Trigeminal neuralgia: a chance of stroke, or a stroke of chance?	/pubmed/21914732	Ingall TJ.	Cephalalgia. 2011 Oct;31(13):1331-2. Epub 2011 Sep 13. No abstract available.	Cephalalgia. 2011	PubMed	citation	PMID:21914732	pubmed	21914732	create date:2011/09/15 | first author:Ingall TJ
Bariatric surgery in obese migraineurs: mounting evidence but important questions remain.	/pubmed/21914731	Peterlin BL.	Cephalalgia. 2011 Oct;31(13):1333-5. Epub 2011 Sep 13. No abstract available.	Cephalalgia. 2011	PubMed	citation	PMID:21914731	pubmed	21914731	create date:2011/09/15 | first author:Peterlin BL
Pressure-painful scalp arteries in children and adolescents suffering from migraine.	/pubmed/21914730	Cianchetti C, Serci MC, Madeddu F, Cossu S, Ledda MG.	Cephalalgia. 2011 Nov;31(15):1576-9. doi: 10.1177/0333102411421026. Epub 2011 Sep 13.	Cephalalgia. 2011	PubMed	citation	PMID:21914730	pubmed	21914730	create date:2011/09/15 | first author:Cianchetti C
Cluster headache in children and adolescents: ten years of follow-up in three pediatric cases.	/pubmed/21911413	Arruda MA, Bonamico L, Stella C, Bordini CA, Bigal ME.	Cephalalgia. 2011 Oct;31(13):1409-14. Epub 2011 Sep 12.	Cephalalgia. 2011	PubMed	citation	PMID:21911413	pubmed	21911413	create date:2011/09/14 | first author:Arruda MA
Absence of changes in cortical thickness in patients with migraine.	/pubmed/21911412	Datta R, Detre JA, Aguirre GK, Cucchiara B.	Cephalalgia. 2011 Oct;31(14):1452-8. Epub 2011 Sep 12.	Cephalalgia. 2011	PubMed	citation	PMID:21911412	pubmed	21911412	create date:2011/09/14 | first author:Datta R
Infiltrative cervical lesions causing symptomatic occipital neuralgia.	/pubmed/21911411	Sierra-Hidalgo F, Ruíz J, Morales-Cartagena A, Martínez-Salio A, Serna Jde L, Hernández-Gallego J.	Cephalalgia. 2011 Oct;31(14):1493-6. Epub 2011 Sep 12.	Cephalalgia. 2011	PubMed	citation	PMID:21911411	pubmed	21911411	create date:2011/09/14 | first author:Sierra-Hidalgo F
The efficacy and tolerability of a fixed combination of acetylsalicylic acid, paracetamol, and caffeine in patients with severe headache: a post-hoc subgroup analysis from a multicentre, randomized, double-blind, single-dose, placebo-controlled parallel group study.	/pubmed/21908446	Diener HC, Peil H, Aicher B.	Cephalalgia. 2011 Oct;31(14):1466-76. Epub 2011 Sep 9.	Cephalalgia. 2011	PubMed	citation	PMID:21908446	pubmed	21908446	create date:2011/09/13 | first author:Diener HC
Transient nonverbal learning disorder in a child suffering from Familial Hemiplegic Migraine.	/pubmed/21908445	Podestà B, Briatore E, Boghi A, Marenco D, Calzolari S.	Cephalalgia. 2011 Oct;31(14):1497-502. Epub 2011 Sep 9.	Cephalalgia. 2011	PubMed	citation	PMID:21908445	pubmed	21908445	create date:2011/09/13 | first author:Podestà B
Topiramate in the treatment of migraine: a kainate (glutamate) receptor antagonist within the trigeminothalamic pathway.	/pubmed/21893557	Andreou AP, Goadsby PJ.	Cephalalgia. 2011 Oct;31(13):1343-58. Epub 2011 Sep 5.	Cephalalgia. 2011	PubMed	citation	PMID:21893557	pubmed	21893557	create date:2011/09/07 | first author:Andreou AP
Immunohistochemical characterization of calcitonin gene-related peptide in the trigeminal system of the familial hemiplegic migraine 1 knock-in mouse.	/pubmed/21893556	Mathew R, Andreou AP, Chami L, Bergerot A, van den Maagdenberg AM, Ferrari MD, Goadsby PJ.	Cephalalgia. 2011 Oct;31(13):1368-80. Epub 2011 Sep 5.	Cephalalgia. 2011	PubMed	citation	PMID:21893556	pubmed	21893556	create date:2011/09/07 | first author:Mathew R
Exercise as migraine prophylaxis: a randomized study using relaxation and topiramate as controls.	/pubmed/21890526	Varkey E, Cider A, Carlsson J, Linde M.	Cephalalgia. 2011 Oct;31(14):1428-38. Epub 2011 Sep 2.	Cephalalgia. 2011	PubMed	citation	PMID:21890526	pubmed	21890526	create date:2011/09/06 | first author:Varkey E
The impact of a migraine attack and its after-effects on perceptual organization, attention, and working memory.	/pubmed/21816773	Koppen H, Palm-Meinders I, Kruit M, Lim V, Nugroho A, Westhof I, Terwindt G, van Buchem M, Ferrari M, Hommel B.	Cephalalgia. 2011 Oct;31(14):1419-27. Epub 2011 Aug 4.	Cephalalgia. 2011	PubMed	citation	PMID:21816773	pubmed	21816773	create date:2011/08/06 | first author:Koppen H
Migraine and cognitive decline in the population-based EVA study.	/pubmed/21816772	Rist PM, Dufouil C, Glymour MM, Tzourio C, Kurth T.	Cephalalgia. 2011 Sep;31(12):1291-300. Epub 2011 Aug 4.	Cephalalgia. 2011	PubMed	citation	PMID:21816772	pubmed	21816772	create date:2011/08/06 | first author:Rist PM
Sodium MRI in a rat migraine model and a NEURON simulation study support a role for sodium in migraine.	/pubmed/21816771	Harrington MG, Chekmenev EY, Schepkin V, Fonteh AN, Arakaki X.	Cephalalgia. 2011 Sep;31(12):1254-65. Epub 2011 Aug 4.	Cephalalgia. 2011	PubMed	citation	PMID:21816771	pubmed	21816771	create date:2011/08/06 | first author:Harrington MG
Occipital arteriovenous malformations and migraine.	/pubmed/21816770	Galletti F, Sarchielli P, Hamam M, Costa C, Cupini LM, Cardaioli G, Belcastro V, Eusebi P, Lunardi P, Calabresi P.	Cephalalgia. 2011 Sep;31(12):1320-4. Epub 2011 Aug 3.	Cephalalgia. 2011	PubMed	citation	PMID:21816770	pubmed	21816770	create date:2011/08/06 | first author:Galletti F
Absence of haemodynamic refractory effects in patients with migraine without aura: an interictal fMRI study.	/pubmed/21816769	Descamps B, Vandemaele P, Reyngoudt H, Deblaere K, Leybaert L, Paemeleire K, Achten E.	Cephalalgia. 2011 Aug;31(11):1220-31. doi: 10.1177/0333102411415881. Epub 2011 Aug 3.	Cephalalgia. 2011	PubMed	citation	PMID:21816769	pubmed	21816769	create date:2011/08/06 | first author:Descamps B
Abstracts of the 15th Congress of the International Headache Society. June 23-26, 2011. Berlin, Germany.	/pubmed/21812135	[No authors listed]	Cephalalgia. 2011 Jul;31(1 Suppl):1-242. No abstract available.	Cephalalgia. 2011	PubMed	citation	PMID:21812135	pubmed	21812135	create date:2011/08/04
Migraine and mortality: a systematic review and meta-analysis.	/pubmed/21803936	Schürks M, Rist PM, Shapiro RE, Kurth T.	Cephalalgia. 2011 Sep;31(12):1301-14. Epub 2011 Jul 29. Review.	Cephalalgia. 2011	PubMed	citation	PMID:21803936	pubmed	21803936	create date:2011/08/02 | first author:Schürks M
Severe unilateral headache caused by skull bone infarction with epidural haematoma in a patient with sickle cell disease.	/pubmed/21803935	Arends S, Coebergh JA, Kerkhoffs JL, van Gils A, Koppen H.	Cephalalgia. 2011 Sep;31(12):1325-8. Epub 2011 Jul 29.	Cephalalgia. 2011	PubMed	citation	PMID:21803935	pubmed	21803935	create date:2011/08/02 | first author:Arends S
Rigorously defined hemicrania continua presenting bilaterally.	/pubmed/21803934	Southerland AM, Login IS.	Cephalalgia. 2011 Oct;31(14):1490-2. Epub 2011 Jul 29.	Cephalalgia. 2011	PubMed	citation	PMID:21803934	pubmed	21803934	create date:2011/08/02 | first author:Southerland AM
Trigger factors for familial hemiplegic migraine.	/pubmed/21784774	Hansen JM, Hauge AW, Ashina M, Olesen J.	Cephalalgia. 2011 Sep;31(12):1274-81. Epub 2011 Jul 22.	Cephalalgia. 2011	PubMed	citation	PMID:21784774	pubmed	21784774	create date:2011/07/26 | first author:Hansen JM
Drug-induced changes in cortical inhibition in medication overuse headache.	/pubmed/21784773	Currà A, Coppola G, Gorini M, Porretta E, Bracaglia M, Di Lorenzo C, Schoenen J, Pierelli F.	Cephalalgia. 2011 Sep;31(12):1282-90. Epub 2011 Jul 22.	Cephalalgia. 2011	PubMed	citation	PMID:21784773	pubmed	21784773	create date:2011/07/26 | first author:Currà A
A new type of headache, headache associated with airplane travel: preliminary diagnostic criteria and possible mechanisms of aetiopathogenesis.	/pubmed/21768185	Berilgen MS, Müngen B.	Cephalalgia. 2011 Sep;31(12):1266-73. Epub 2011 Jul 18.	Cephalalgia. 2011	PubMed	citation	PMID:21768185	pubmed	21768185	create date:2011/07/20 | first author:Berilgen MS
Head tremor related to CACNA1A mutations.	/pubmed/21768184	Geerlings RP, Koehler PJ, Haane DY, Stam AH, de Vries B, Boon EM, Haan J.	Cephalalgia. 2011 Sep;31(12):1315-9. Epub 2011 Jul 18.	Cephalalgia. 2011	PubMed	citation	PMID:21768184	pubmed	21768184	create date:2011/07/20 | first author:Geerlings RP
Vestibular sensitivity in vestibular migraine: VEMPs and motion sickness susceptibility.	/pubmed/21768183	Boldingh MI, Ljøstad U, Mygland A, Monstad P.	Cephalalgia. 2011 Aug;31(11):1211-9. doi: 10.1177/0333102411409074. Epub 2011 Jul 18.	Cephalalgia. 2011	PubMed	citation	PMID:21768183	pubmed	21768183	create date:2011/07/20 | first author:Boldingh MI
A probable cluster headache case from a textbook of 1726: Francisco Suarez de Rivera's description.	/pubmed/21768182	Palma JA, Palma F.	Cephalalgia. 2011 Aug;31(11):1232-5. doi: 10.1177/0333102411413161. Epub 2011 Jul 18.	Cephalalgia. 2011	PubMed	citation	PMID:21768182	pubmed	21768182	create date:2011/07/20 | first author:Palma JA
Increased internal noise cannot account for motion coherence processing deficits in migraine.	/pubmed/21768181	Webster KE, Edwin Dickinson J, Battista J, McKendrick AM, Badcock DR.	Cephalalgia. 2011 Aug;31(11):1199-210. doi: 10.1177/0333102411414440. Epub 2011 Jul 18.	Cephalalgia. 2011	PubMed	citation	PMID:21768181	pubmed	21768181	create date:2011/07/20 | first author:Webster KE
Nociceptive blink reflex and pain-related evoked potentials in hypnic headache.	/pubmed/21765149	Holle D, Gaul C, Krebs S, Naegel S, Diener HC, Kaube H, Katsarava Z, Obermann M.	Cephalalgia. 2011 Aug;31(11):1181-8. doi: 10.1177/0333102411412629. Epub 2011 Jul 15.	Cephalalgia. 2011	PubMed	citation	PMID:21765149	pubmed	21765149	create date:2011/07/19 | first author:Holle D
Title	URL	Description	Details	ShortDetails	Resource	Type	Identifiers	Db	EntrezUID	Properties
Microvascular decompression of the pterygopalatine ganglion in patients with refractory cluster headache.	/pubmed/21765148	Oomen K, Wijck A, Hordijk G, Ru J.	Cephalalgia. 2011 Aug;31(11):1236-9. doi: 10.1177/0333102411413160. Epub 2011 Jul 15.	Cephalalgia. 2011	PubMed	citation	PMID:21765148	pubmed	21765148	create date:2011/07/19 | first author:Oomen K
Perceptual illusions provide clues to excitatory: inhibitory balance in migraine neocortex.	/pubmed/21727145	Wilkinson F.	Cephalalgia. 2011 Aug;31(11):1155-7. doi: 10.1177/0333102411411205. Epub 2011 Jul 4. No abstract available.	Cephalalgia. 2011	PubMed	citation	PMID:21727145	pubmed	21727145	create date:2011/07/06 | first author:Wilkinson F
Ketogenic diet in migraine treatment: a brief but ancient history.	/pubmed/21727144	Maggioni F, Margoni M, Zanchin G.	Cephalalgia. 2011 Jul;31(10):1150-1. doi: 10.1177/0333102411412089. Epub 2011 Jul 4. No abstract available.	Cephalalgia. 2011	PubMed	citation	PMID:21727144	pubmed	21727144	create date:2011/07/06 | first author:Maggioni F
Treatment of refractory chronic cluster headache by chronic occipital nerve stimulation.	/pubmed/21727143	Fontaine D, Christophe Sol J, Raoul S, Fabre N, Geraud G, Magne C, Sakarovitch C, Lanteri-Minet M.	Cephalalgia. 2011 Jul;31(10):1101-5. doi: 10.1177/0333102411412086. Epub 2011 Jul 4.	Cephalalgia. 2011	PubMed	citation	PMID:21727143	pubmed	21727143	create date:2011/07/06 | first author:Fontaine D
In-patient versus out-patient withdrawal programmes for medication overuse headache: a 2-year randomized trial.	/pubmed/21700646	Créac'h C, Frappe P, Cancade M, Laurent B, Peyron R, Demarquay G, Navez M.	Cephalalgia. 2011 Aug;31(11):1189-98. doi: 10.1177/0333102411412088. Epub 2011 Jun 23.	Cephalalgia. 2011	PubMed	citation	PMID:21700646	pubmed	21700646	create date:2011/06/28 | first author:Créac'h C
Changes in headache frequency in premenopausal obese women with migraine after bariatric surgery: a case series.	/pubmed/21700645	Novack V, Fuchs L, Lantsberg L, Kama S, Lahoud U, Horev A, Loewenthal N, Ifergane G.	Cephalalgia. 2011 Oct;31(13):1336-42. Epub 2011 Jun 23.	Cephalalgia. 2011	PubMed	citation	PMID:21700645	pubmed	21700645	create date:2011/06/28 | first author:Novack V
Rebound following oxygen therapy in cluster headache.	/pubmed/21700644	Geerlings RP, Haane DY, Koehler PJ.	Cephalalgia. 2011 Jul;31(10):1145-9. doi: 10.1177/0333102411412087. Epub 2011 Jun 23.	Cephalalgia. 2011	PubMed	citation	PMID:21700644	pubmed	21700644	create date:2011/06/28 | first author:Geerlings RP
Evaluation of cutaneous allodynia following induction of cortical spreading depression in freely moving rats.	/pubmed/21700643	Fioravanti B, Kasasbeh A, Edelmayer R, Skinner DP Jr, Hartings JA, Burklund RD, De Felice M, French ED, Dussor GO, Dodick DW, Porreca F, Vanderah TW.	Cephalalgia. 2011 Jul;31(10):1090-100. doi: 10.1177/0333102411410609. Epub 2011 Jun 23.	Cephalalgia. 2011	PubMed	citation	PMID:21700643	pubmed	21700643	create date:2011/06/28 | first author:Fioravanti B
High cervical spinal cord stimulation for chronic cluster headache.	/pubmed/21700642	Wolter T, Kiemen A, Kaube H.	Cephalalgia. 2011 Aug;31(11):1170-80. doi: 10.1177/0333102411412627. Epub 2011 Jun 23.	Cephalalgia. 2011	PubMed	citation	PMID:21700642	pubmed	21700642	create date:2011/06/28 | first author:Wolter T
The International Burden of Migraine Study (IBMS): study design, methodology, and baseline cohort characteristics.	/pubmed/21690175	Payne KA, Varon SF, Kawata AK, Yeomans K, Wilcox TK, Manack A, Buse DC, Lipton RB, Goadsby PJ, Blumenfeld AM.	Cephalalgia. 2011 Jul;31(10):1116-30. doi: 10.1177/0333102411410610. Epub 2011 Jun 20.	Cephalalgia. 2011	PubMed	citation	PMID:21690175	pubmed	21690175	create date:2011/06/22 | first author:Payne KA
Cephalalgia is 30 years old.	/pubmed/21673008	Wilkinson M.	Cephalalgia. 2011 Jun;31(8):883. No abstract available.	Cephalalgia. 2011	PubMed	citation	PMID:21673008	pubmed	21673008	create date:2011/06/16 | first author:Wilkinson M
Migraine and cardiovascular disease in women and the role of aspirin: subgroup analyses in the Women's Health Study.	/pubmed/21673005	Kurth T, Diener HC, Buring JE.	Cephalalgia. 2011 Jul;31(10):1106-15. doi: 10.1177/0333102411412628. Epub 2011 Jun 14.	Cephalalgia. 2011	PubMed	citation	PMID:21673005	pubmed	21673005	create date:2011/06/16 | first author:Kurth T
Diagnostic challenges in RCVS, PACNS, and other cerebral arteriopathies.	/pubmed/21673004	Singhal AB.	Cephalalgia. 2011 Jul;31(10):1067-70. doi: 10.1177/0333102411410084. Epub 2011 Jun 14. No abstract available.	Cephalalgia. 2011	PubMed	citation	PMID:21673004	pubmed	21673004	create date:2011/06/16 | first author:Singhal AB
The impact of unruptured intracranial aneurysm repair in headache management: putting the data into clinical practice.	/pubmed/21665926	Vargas BB.	Cephalalgia. 2011 Jul;31(10):1071-3. doi: 10.1177/0333102411410608. Epub 2011 Jun 10. No abstract available.	Cephalalgia. 2011	PubMed	citation	PMID:21665926	pubmed	21665926	create date:2011/06/15 | first author:Vargas BB
Integrated headache care.	/pubmed/21636624	Diener HC, Gaul C, Jensen R, Göbel H, Heinze A, Silberstein SD.	Cephalalgia. 2011 Jul;31(9):1039-47. Epub 2011 Jun 2. Review.	Cephalalgia. 2011	PubMed	citation	PMID:21636624	pubmed	21636624	create date:2011/06/04 | first author:Diener HC
Epidemiology of medication overuse headache in the general Swedish population.	/pubmed/21628444	Jonsson P, Hedenrud T, Linde M.	Cephalalgia. 2011 Jul;31(9):1015-22. Epub 2011 May 31.	Cephalalgia. 2011	PubMed	citation	PMID:21628444	pubmed	21628444	create date:2011/06/02 | first author:Jonsson P
Deep brain stimulation of the posterior hypothalamic area in intractable short-lasting unilateral neuralgiform headache with conjunctival injection and tearing (SUNCT).	/pubmed/21628443	Bartsch T, Falk D, Knudsen K, Reese R, Raethjen J, Mehdorn HM, Volkmann J, Deuschl G.	Cephalalgia. 2011 Oct;31(13):1405-8. Epub 2011 May 31.	Cephalalgia. 2011	PubMed	citation	PMID:21628443	pubmed	21628443	create date:2011/06/02 | first author:Bartsch T
Saccade behaviour in migraine patients.	/pubmed/21628442	Cambron M, Anseeuw S, Paemeleire K, Crevits L.	Cephalalgia. 2011 Jul;31(9):1005-14. Epub 2011 May 31.	Cephalalgia. 2011	PubMed	citation	PMID:21628442	pubmed	21628442	create date:2011/06/02 | first author:Cambron M
Morning headache in habitual snorers.	/pubmed/21628441	Rains JC.	Cephalalgia. 2011 Jul;31(9):981-3. Epub 2011 May 31. No abstract available.	Cephalalgia. 2011	PubMed	citation	PMID:21628441	pubmed	21628441	create date:2011/06/02 | first author:Rains JC
Evaluation of olfaction in patients with migraine using an odour stick identification test.	/pubmed/21628440	Saisu A, Tatsumoto M, Hoshiyama E, Aiba S, Hirata K.	Cephalalgia. 2011 Jul;31(9):1023-8. Epub 2011 May 31.	Cephalalgia. 2011	PubMed	citation	PMID:21628440	pubmed	21628440	create date:2011/06/02 | first author:Saisu A
Sun-induced migraine attacks in an Arctic population.	/pubmed/21628439	Bekkelund SI, Hindberg K, Bashari H, Godtliebsen F, Alstadhaug KB.	Cephalalgia. 2011 Jul;31(9):992-8. Epub 2011 May 31.	Cephalalgia. 2011	PubMed	citation	PMID:21628439	pubmed	21628439	create date:2011/06/02 | first author:Bekkelund SI
A subjective cognitive impairment scale for migraine attacks. The MIG-SCOG: development and validation.	/pubmed/21628438	Gil-Gouveia R, Oliveira AG, Martins IP.	Cephalalgia. 2011 Jul;31(9):984-91. Epub 2011 May 31.	Cephalalgia. 2011	PubMed	citation	PMID:21628438	pubmed	21628438	create date:2011/06/02 | first author:Gil-Gouveia R
Palinopsia in patients with migraine: a case-control study.	/pubmed/21628437	Belcastro V, Cupini LM, Corbelli I, Pieroni A, D'Amore C, Caproni S, Gorgone G, Ferlazzo E, Di Palma F, Sarchielli P, Calabresi P.	Cephalalgia. 2011 Jul;31(9):999-1004. Epub 2011 May 31.	Cephalalgia. 2011	PubMed	citation	PMID:21628437	pubmed	21628437	create date:2011/06/02 | first author:Belcastro V
Development of visual contour integration in children with migraine without aura.	/pubmed/21628436	Braunitzer G, Rokszin A, Kóbor J, Nagy A, Sztriha L, Benedek G.	Cephalalgia. 2011 Jul;31(9):1048-56. Epub 2011 May 31.	Cephalalgia. 2011	PubMed	citation	PMID:21628436	pubmed	21628436	create date:2011/06/02 | first author:Braunitzer G
Numbness matters: a clinical review of trigeminal neuropathy.	/pubmed/21628435	Smith JH, Cutrer FM.	Cephalalgia. 2011 Jul;31(10):1131-44. doi: 10.1177/0333102411411203. Epub 2011 May 31. Review.	Cephalalgia. 2011	PubMed	citation	PMID:21628435	pubmed	21628435	create date:2011/06/02 | first author:Smith JH
Cervicogenic headache and onabotulinumtoxinA: where do we stand?	/pubmed/21628434	Becker WJ, Chitsantikul P.	Cephalalgia. 2011 Jul;31(9):979-80. Epub 2011 May 31. No abstract available.	Cephalalgia. 2011	PubMed	citation	PMID:21628434	pubmed	21628434	create date:2011/06/02 | first author:Becker WJ
A halo may lead the way.	/pubmed/21622480	Cambron M, De Raedt S, Versijpt J, Geers C, Brouns R.	Cephalalgia. 2011 Jun;31(8):971-2. Epub 2011 May 26. No abstract available.	Cephalalgia. 2011	PubMed	citation	PMID:21622480	pubmed	21622480	create date:2011/05/31 | first author:Cambron M
fMRI evidence that precision ophthalmic tints reduce cortical hyperactivation in migraine.	/pubmed/21622479	Huang J, Zong X, Wilkins A, Jenkins B, Bozoki A, Cao Y.	Cephalalgia. 2011 Jun;31(8):925-36. Epub 2011 May 26.	Cephalalgia. 2011	PubMed	citation	PMID:21622479	pubmed	21622479	create date:2011/05/31 | first author:Huang J
Morning headache in habitual snorers: frequency, characteristics, predictors and impacts.	/pubmed/21602422	Chen PK, Fuh JL, Lane HY, Chiu PY, Tien HC, Wang SJ.	Cephalalgia. 2011 May;31(7):829-36.	Cephalalgia. 2011	PubMed	citation	PMID:21602422	pubmed	21602422	create date:2011/05/24 | first author:Chen PK
Stress and primary headache in adolescents: do those with migraine but not tension-type headache experience increased stress?	/pubmed/21602421	Nash JM.	Cephalalgia. 2011 May;31(7):771-3. No abstract available.	Cephalalgia. 2011	PubMed	citation	PMID:21602421	pubmed	21602421	create date:2011/05/24 | first author:Nash JM
Triptan overuse in the Dutch general population: a nationwide pharmaco-epidemiology database analysis in 6.7 million people.	/pubmed/21593190	Dekker F, Wiendels NJ, de Valk V, van der Vliet C, Knuistingh Neven A, Assendelft WJ, Ferrari MD.	Cephalalgia. 2011 Jun;31(8):943-52. Epub 2011 May 18.	Cephalalgia. 2011	PubMed	citation	PMID:21593190	pubmed	21593190	create date:2011/05/20 | first author:Dekker F
The L-kynurenine signalling pathway in trigeminal pain processing: a potential therapeutic target in migraine?	/pubmed/21593189	Guo S, Vecsei L, Ashina M.	Cephalalgia. 2011 Jul;31(9):1029-38. Epub 2011 May 18. Review.	Cephalalgia. 2011	PubMed	citation	PMID:21593189	pubmed	21593189	create date:2011/05/20 | first author:Guo S
Cortical inhibition at rest and under a focused attention challenge in adults with migraine with and without aura.	/pubmed/21586651	Maier J, Sebastian I, Weisbrod M, Freitag CM, Resch F, Bender S.	Cephalalgia. 2011 Jun;31(8):914-24. Epub 2011 May 17.	Cephalalgia. 2011	PubMed	citation	PMID:21586651	pubmed	21586651	create date:2011/05/19 | first author:Maier J
A randomized, double-blinded, placebo-controlled, crossover, add-on study of CoEnzyme Q10 in the prevention of pediatric and adolescent migraine.	/pubmed/21586650	Slater SK, Nelson TD, Kabbouche MA, LeCates SL, Horn P, Segers A, Manning P, Powers SW, Hershey AD.	Cephalalgia. 2011 Jun;31(8):897-905. Epub 2011 May 17.	Cephalalgia. 2011	PubMed	citation	PMID:21586650	pubmed	21586650	create date:2011/05/19 | first author:Slater SK
Migraine is associated with an increased risk of cervicocephalic arterial dissection.	/pubmed/21571759	Demaerschalk BM.	Cephalalgia. 2011 Jun;31(8):884-5. Epub 2011 May 13. No abstract available.	Cephalalgia. 2011	PubMed	citation	PMID:21571759	pubmed	21571759	create date:2011/05/17 | first author:Demaerschalk BM
Picasso's migraine: Illusory cubist splitting or illusion?	/pubmed/21571758	Haan J, Ferrari MD.	Cephalalgia. 2011 Jul;31(9):1057-60. Epub 2011 May 13.	Cephalalgia. 2011	PubMed	citation	PMID:21571758	pubmed	21571758	create date:2011/05/17 | first author:Haan J
Differences in sensory processing between chronic cervical zygapophysial joint pain patients with and without cervicogenic headache.	/pubmed/21571757	Chua NH, van Suijlekom HA, Vissers KC, Arendt-Nielsen L, Wilder-Smith OH.	Cephalalgia. 2011 Jun;31(8):953-63. Epub 2011 May 13.	Cephalalgia. 2011	PubMed	citation	PMID:21571757	pubmed	21571757	create date:2011/05/17 | first author:Chua NH
Increased risk of stroke after trigeminal neuralgia--a population-based follow-up study.	/pubmed/21511953	Pan SL, Chen LS, Yen MF, Chiu YH, Chen HH.	Cephalalgia. 2011 Jun;31(8):937-42. Epub 2011 Apr 21.	Cephalalgia. 2011	PubMed	citation	PMID:21511953	pubmed	21511953	create date:2011/04/23 | first author:Pan SL
Spinal manipulations for the treatment of migraine: a systematic review of randomized clinical trials.	/pubmed/21511952	Posadzki P, Ernst E.	Cephalalgia. 2011 Jun;31(8):964-70. Epub 2011 Apr 21. Review.	Cephalalgia. 2011	PubMed	citation	PMID:21511952	pubmed	21511952	create date:2011/04/23 | first author:Posadzki P
Preclinical pharmacological profile of the selective 5-HT1F receptor agonist lasmiditan. A comment.	/pubmed/21511951	Maggioni F, Pini LA, Zanchin G.	Cephalalgia. 2011 Jul;31(9):1061. Epub 2011 Apr 21. No abstract available.	Cephalalgia. 2011	PubMed	citation	PMID:21511951	pubmed	21511951	create date:2011/04/23 | first author:Maggioni F
Migraine, migraine aura, and cervical artery dissection: a systematic review and meta-analysis.	/pubmed/21511950	Rist PM, Diener HC, Kurth T, Schürks M.	Cephalalgia. 2011 Jun;31(8):886-96. Epub 2011 Apr 21. Review.	Cephalalgia. 2011	PubMed	citation	PMID:21511950	pubmed	21511950	create date:2011/04/23 | first author:Rist PM
Vestibular migraine--validity of clinical diagnostic criteria.	/pubmed/21508087	Radtke A, Neuhauser H, von Brevern M, Hottenrott T, Lempert T.	Cephalalgia. 2011 Jun;31(8):906-13. Epub 2011 Apr 20.	Cephalalgia. 2011	PubMed	citation	PMID:21508087	pubmed	21508087	create date:2011/04/22 | first author:Radtke A
Visual and auditory perceptual rivalry in migraine.	/pubmed/21508086	McKendrick AM, Battista J, Snyder JS, Carter OL.	Cephalalgia. 2011 Aug;31(11):1158-69. doi: 10.1177/0333102411404715. Epub 2011 Apr 20.	Cephalalgia. 2011	PubMed	citation	PMID:21508086	pubmed	21508086	create date:2011/04/22 | first author:McKendrick AM
High prevalence of bilateral transverse sinus stenosis-associated IIHWOP in unresponsive chronic headache sufferers: pathogenetic implications in primary headache progression.	/pubmed/21493643	De Simone R, Ranieri A, Cardillo G, Bonavita V.	Cephalalgia. 2011 Apr;31(6):763-5. No abstract available.	Cephalalgia. 2011	PubMed	citation	PMID:21493643	pubmed	21493643	create date:2011/04/16 | first author:De Simone R
Detection and discrimination of flicker contrast in migraine.	/pubmed/21493642	Karanovic O, Thabet M, Wilson HR, Wilkinson F.	Cephalalgia. 2011 Apr;31(6):723-36.	Cephalalgia. 2011	PubMed	citation	PMID:21493642	pubmed	21493642	create date:2011/04/16 | first author:Karanovic O
SUNCT syndrome successfully treated by gamma knife radiosurgery: case report.	/pubmed/21478230	Effendi K, Jarjoura S, Mathieu D.	Cephalalgia. 2011 May;31(7):870-3. Epub 2011 Apr 8.	Cephalalgia. 2011	PubMed	citation	PMID:21478230	pubmed	21478230	create date:2011/04/12 | first author:Effendi K
Response to 'Comment on mobile phone headache: a double-blind, sham-controlled provocation study'.	/pubmed/21476228	Oftedal G, Johnsson A, Stovner LJ, Straume A.	Cephalalgia. 2011 Mar;31(4):508-9. No abstract available.	Cephalalgia. 2011	PubMed	citation	PMID:21476228	pubmed	21476228	create date:2011/04/09 | first author:Oftedal G
Quality of life impairment, disability and economic burden associated with chronic daily headache, focusing on chronic migraine with or without medication overuse: a systematic review.	/pubmed/21464078	Lantéri-Minet M, Duru G, Mudge M, Cottrell S.	Cephalalgia. 2011 May;31(7):837-50. Epub 2011 Apr 4. Review.	Cephalalgia. 2011	PubMed	citation	PMID:21464078	pubmed	21464078	create date:2011/04/06 | first author:Lantéri-Minet M
Cerebrospinal fluid hypocretin-1 levels during the active period of cluster headache.	/pubmed/21444644	Cevoli S, Pizza F, Grimaldi D, Nicodemo M, Favoni V, Pierangeli G, Valko PO, Baumann CR, Montagna P, Bassetti CL, Cortelli P.	Cephalalgia. 2011 Jun;31(8):973-6. Epub 2011 Mar 28.	Cephalalgia. 2011	PubMed	citation	PMID:21444644	pubmed	21444644	create date:2011/03/30 | first author:Cevoli S
Pathophysiology of medication overuse headache: insights and hypotheses from preclinical studies.	/pubmed/21444643	Meng ID, Dodick D, Ossipov MH, Porreca F.	Cephalalgia. 2011 May;31(7):851-60. Epub 2011 Mar 28. Review.	Cephalalgia. 2011	PubMed	citation	PMID:21444643	pubmed	21444643	create date:2011/03/30 | first author:Meng ID
Title	URL	Description	Details	ShortDetails	Resource	Type	Identifiers	Db	EntrezUID	Properties
New daily-persistent headache and anxiety.	/pubmed/21421676	Robbins MS.	Cephalalgia. 2011 May;31(7):875-6. Epub 2011 Mar 18. No abstract available.	Cephalalgia. 2011	PubMed	citation	PMID:21421676	pubmed	21421676	create date:2011/03/23 | first author:Robbins MS
A new Italian FHM2 family: clinical aspects and functional analysis of the disease-associated mutation.	/pubmed/21398422	Santoro L, Manganelli F, Fortunato MR, Soldovieri MV, Ambrosino P, Iodice R, Pisciotta C, Tessa A, Santorelli F, Taglialatela M.	Cephalalgia. 2011 May;31(7):808-19. Epub 2011 Mar 11.	Cephalalgia. 2011	PubMed	citation	PMID:21398422	pubmed	21398422	create date:2011/03/15 | first author:Santoro L
Migraine features, associated symptoms and triggers: a principal component analysis in the Women's Health Study.	/pubmed/21398421	Schürks M, Buring JE, Kurth T.	Cephalalgia. 2011 May;31(7):861-9. Epub 2011 Mar 11.	Cephalalgia. 2011	PubMed	citation	PMID:21398421	pubmed	21398421	create date:2011/03/15 | first author:Schürks M
Headache outcomes following treatment of unruptured intracranial aneurysms: a prospective analysis.	/pubmed/21398420	Schwedt TJ, Gereau RW, Frey K, Kharasch ED.	Cephalalgia. 2011 Jul;31(10):1082-9. doi: 10.1177/0333102411398155. Epub 2011 Mar 11.	Cephalalgia. 2011	PubMed	citation	PMID:21398420	pubmed	21398420	create date:2011/03/15 | first author:Schwedt TJ
Cathodal transcranial direct current stimulation of the visual cortex in the prophylactic treatment of migraine.	/pubmed/21398419	Antal A, Kriener N, Lang N, Boros K, Paulus W.	Cephalalgia. 2011 May;31(7):820-8. Epub 2011 Mar 11.	Cephalalgia. 2011	PubMed	citation	PMID:21398419	pubmed	21398419	create date:2011/03/15 | first author:Antal A
Possible site of action of CGRP antagonists in migraine.	/pubmed/21383046	Tfelt-Hansen P, Olesen J.	Cephalalgia. 2011 Apr;31(6):748-50. Epub 2011 Mar 7. Review.	Cephalalgia. 2011	PubMed	citation	PMID:21383046	pubmed	21383046	create date:2011/03/09 | first author:Tfelt-Hansen P
Randomized controlled trial of the CGRP receptor antagonist MK-3207 in the acute treatment of migraine.	/pubmed/21383045	Hewitt DJ, Aurora SK, Dodick DW, Goadsby PJ, Ge YJ, Bachman R, Taraborelli D, Fan X, Assaid C, Lines C, Ho TW.	Cephalalgia. 2011 Apr;31(6):712-22. Epub 2011 Mar 7.	Cephalalgia. 2011	PubMed	citation	PMID:21383045	pubmed	21383045	create date:2011/03/09 | first author:Hewitt DJ
The role of the endothelium in migraine.	/pubmed/21335367	Tietjen GE.	Cephalalgia. 2011 Apr;31(6):645-7. Epub 2011 Feb 18. No abstract available.	Cephalalgia. 2011	PubMed	citation	PMID:21335367	pubmed	21335367	create date:2011/02/22 | first author:Tietjen GE
Tracing neural connections to pain pathways with relevance to primary headaches.	/pubmed/21335366	Edvinsson L.	Cephalalgia. 2011 Apr;31(6):737-47. Epub 2011 Feb 18. Review.	Cephalalgia. 2011	PubMed	citation	PMID:21335366	pubmed	21335366	create date:2011/02/22 | first author:Edvinsson L
Is sustained pain freedom and no adverse events a clinically relevant endpoint in acute migraine treatment?	/pubmed/21335365	Tfelt-Hansen P.	Cephalalgia. 2011 Aug;31(11):1240. doi: 10.1177/0333102411398154. Epub 2011 Feb 18. No abstract available.	Cephalalgia. 2011	PubMed	citation	PMID:21335365	pubmed	21335365	create date:2011/02/22 | first author:Tfelt-Hansen P
Migraine attributed to genetic disorder: proposal of a new category.	/pubmed/21300637	Sacco S, Ripa P, Carolei A.	Cephalalgia. 2011 Apr;31(6):760-2. Epub 2011 Feb 7. No abstract available.	Cephalalgia. 2011	PubMed	citation	PMID:21300637	pubmed	21300637	create date:2011/02/09 | first author:Sacco S
CGRP in migraine.	/pubmed/21300636	Olesen J.	Cephalalgia. 2011 Apr;31(5):638. Epub 2011 Feb 7. No abstract available.	Cephalalgia. 2011	PubMed	citation	PMID:21300636	pubmed	21300636	create date:2011/02/09 | first author:Olesen J
Onabotulinum toxin A treatment of cervicogenic headache: a randomised, double-blind, placebo-controlled crossover study.	/pubmed/21300635	Linde M, Hagen K, Salvesen Ø, Gravdahl GB, Helde G, Stovner LJ.	Cephalalgia. 2011 May;31(7):797-807. Epub 2011 Feb 7.	Cephalalgia. 2011	PubMed	citation	PMID:21300635	pubmed	21300635	create date:2011/02/09 | first author:Linde M
Endothelium-dependent vasodilatation in migraine patients.	/pubmed/21296807	Perko D, Pretnar-Oblak J, Sabovic M, Zvan B, Zaletel M.	Cephalalgia. 2011 Apr;31(6):654-60. Epub 2011 Feb 4.	Cephalalgia. 2011	PubMed	citation	PMID:21296807	pubmed	21296807	create date:2011/02/08 | first author:Perko D
Nummular headache: two simultaneous areas of pain in the same patient.	/pubmed/21296806	Rocha-Filho PA.	Cephalalgia. 2011 May;31(7):874. Epub 2011 Feb 4. No abstract available.	Cephalalgia. 2011	PubMed	citation	PMID:21296806	pubmed	21296806	create date:2011/02/08 | first author:Rocha-Filho PA
Headache and sleep: the missing links.	/pubmed/21296805	Evers S.	Cephalalgia. 2011 Apr;31(6):643-4. Epub 2011 Feb 4. No abstract available.	Cephalalgia. 2011	PubMed	citation	PMID:21296805	pubmed	21296805	create date:2011/02/08 | first author:Evers S
31P-MRS demonstrates a reduction in high-energy phosphates in the occipital lobe of migraine without aura patients.	/pubmed/21289000	Reyngoudt H, Paemeleire K, Descamps B, De Deene Y, Achten E.	Cephalalgia. 2011 Sep;31(12):1243-53. Epub 2011 Feb 2.	Cephalalgia. 2011	PubMed	citation	PMID:21289000	pubmed	21289000	create date:2011/02/04 | first author:Reyngoudt H
Lack of correlation between vasodilatation and pharmacologically induced immediate headache in healthy subjects.	/pubmed/21278241	Ashina M, Tfelt-Hansen P, Dalgaard P, Olesen J.	Cephalalgia. 2011 Apr;31(6):683-90. Epub 2011 Jan 28.	Cephalalgia. 2011	PubMed	citation	PMID:21278241	pubmed	21278241	create date:2011/02/01 | first author:Ashina M
Further on menstrual paroxysmal hemicrania.	/pubmed/21278240	Maggioni F.	Cephalalgia. 2011 Apr;31(5):637. Epub 2011 Jan 28. No abstract available.	Cephalalgia. 2011	PubMed	citation	PMID:21278240	pubmed	21278240	create date:2011/02/01 | first author:Maggioni F
Clinical profile of cluster headaches in Japan: low prevalence of chronic cluster headache, and uncoupling of sense and behaviour of restlessness.	/pubmed/21278239	Imai N, Yagi N, Kuroda R, Konishi T, Serizawa M, Kobari M.	Cephalalgia. 2011 Apr;31(5):628-33. Epub 2011 Jan 28.	Cephalalgia. 2011	PubMed	citation	PMID:21278239	pubmed	21278239	create date:2011/02/01 | first author:Imai N
Joint hypermobility syndrome: A common clinical disorder associated with migraine in women.	/pubmed/21278238	Bendik EM, Tinkle BT, Al-shuik E, Levin L, Martin A, Thaler R, Atzinger CL, Rueger J, Martin VT.	Cephalalgia. 2011 Apr;31(5):603-13. Epub 2011 Jan 28.	Cephalalgia. 2011	PubMed	citation	PMID:21278238	pubmed	21278238	create date:2011/02/01 | first author:Bendik EM
Associations between stress and migraine and tension-type headache: results from a school-based study in adolescents from grammar schools in Germany.	/pubmed/21233282	Milde-Busch A, Blaschek A, Heinen F, Borggräfe I, Koerte I, Straube A, Schankin C, von Kries R.	Cephalalgia. 2011 May;31(7):774-85. Epub 2011 Jan 13.	Cephalalgia. 2011	PubMed	citation	PMID:21233282	pubmed	21233282	create date:2011/01/15 | first author:Milde-Busch A
Modulation of human trigeminal and extracranial nociceptive processing by transcranial direct current stimulation of the motor cortex.	/pubmed/21233281	Hansen N, Obermann M, Poitz F, Holle D, Diener HC, Antal A, Paulus W, Katsarava Z.	Cephalalgia. 2011 Apr;31(6):661-70. Epub 2011 Jan 13.	Cephalalgia. 2011	PubMed	citation	PMID:21233281	pubmed	21233281	create date:2011/01/15 | first author:Hansen N
Journal report from the Editor.	/pubmed/21220380	Dodick DW.	Cephalalgia. 2011 Jan;31(1):3. No abstract available.	Cephalalgia. 2011	PubMed	citation	PMID:21220380	pubmed	21220380	create date:2011/01/12 | first author:Dodick DW
Risk factors for high-altitude headache in mountaineers.	/pubmed/21220379	Burtscher M, Mairer K, Wille M, Broessner G.	Cephalalgia. 2011 Apr;31(6):706-11. Epub 2011 Jan 10.	Cephalalgia. 2011	PubMed	citation	PMID:21220379	pubmed	21220379	create date:2011/01/12 | first author:Burtscher M
Connective tissue disorders in patients with spontaneous intracranial hypotension.	/pubmed/21220378	Liu FC, Fuh JL, Wang YF, Wang SJ.	Cephalalgia. 2011 Apr;31(6):691-5. Epub 2011 Jan 10.	Cephalalgia. 2011	PubMed	citation	PMID:21220378	pubmed	21220378	create date:2011/01/12 | first author:Liu FC
Intra-arterial application of nimodipine in reversible cerebral vasoconstriction syndrome: a diagnostic tool in select cases?	/pubmed/21220377	Linn J, Fesl G, Ottomeyer C, Straube A, Dichgans M, Bruckmann H, Pfefferkorn T.	Cephalalgia. 2011 Jul;31(10):1074-81. doi: 10.1177/0333102410394673. Epub 2011 Jan 10.	Cephalalgia. 2011	PubMed	citation	PMID:21220377	pubmed	21220377	create date:2011/01/12 | first author:Linn J
Chronic migraine: classification and comparisons.	/pubmed/21220376	Katsarava Z, Manack A, Yoon MS, Obermann M, Becker H, Dommes P, Turkel C, Lipton RB, Diener HC.	Cephalalgia. 2011 Apr;31(5):520-9. Epub 2011 Jan 10.	Cephalalgia. 2011	PubMed	citation	PMID:21220376	pubmed	21220376	create date:2011/01/12 | first author:Katsarava Z
Headaches and sleep problems among adults in the United States: findings from the National Comorbidity Survey-Replication study.	/pubmed/21220375	Lateef T, Swanson S, Cui L, Nelson K, Nakamura E, Merikangas K.	Cephalalgia. 2011 Apr;31(6):648-53. Epub 2011 Jan 10.	Cephalalgia. 2011	PubMed	citation	PMID:21220375	pubmed	21220375	create date:2011/01/12 | first author:Lateef T
Influence of retirement and work stress on headache prevalence: a longitudinal modelling study from the GAZEL Cohort Study.	/pubmed/21220374	Sjösten N, Nabi H, Westerlund H, Singh-Manoux A, Dartigues JF, Goldberg M, Zins M, Oksanen T, Salo P, Pentti J, Kivimäki M, Vahtera J.	Cephalalgia. 2011 Apr;31(6):696-705. Epub 2011 Jan 10.	Cephalalgia. 2011	PubMed	citation	PMID:21220374	pubmed	21220374	create date:2011/01/12 | first author:Sjösten N
Nocebo is the enemy, not placebo. A meta-analysis of reported side effects after placebo treatment in headaches.	/pubmed/21216874	Mitsikostas DD, Mantonakis LI, Chalarakis NG.	Cephalalgia. 2011 Apr;31(5):550-61. Epub 2011 Jan 7.	Cephalalgia. 2011	PubMed	citation	PMID:21216874	pubmed	21216874	create date:2011/01/11 | first author:Mitsikostas DD
Epigenetic regulation of the calcitonin gene-related peptide gene in trigeminal glia.	/pubmed/21216873	Park KY, Fletcher JR, Raddant AC, Russo AF.	Cephalalgia. 2011 Apr;31(5):614-24. Epub 2011 Jan 7.	Cephalalgia. 2011	PubMed	citation	PMID:21216873	pubmed	21216873	create date:2011/01/11 | first author:Park KY
Intracranial hypertension as the first manifestation of primary Sjogren's syndrome.	/pubmed/21216872	Lim SC, Kim JS, Lee YH, Park KS, Shin SY.	Cephalalgia. 2011 Apr;31(6):757-9. Epub 2011 Jan 7.	Cephalalgia. 2011	PubMed	citation	PMID:21216872	pubmed	21216872	create date:2011/01/11 | first author:Lim SC
Migraine preventive drug-induced weight gain may be mediated by effects on hypothalamic peptides: the results of a pilot study.	/pubmed/21216871	Caproni S, Corbelli I, Pini LA, Cupini ML, Calabresi P, Sarchielli P.	Cephalalgia. 2011 Apr;31(5):543-9. Epub 2011 Jan 7.	Cephalalgia. 2011	PubMed	citation	PMID:21216871	pubmed	21216871	create date:2011/01/11 | first author:Caproni S
Multimodal neuroimaging in a child with sporadic hemiplegic migraine: a contribution to understanding pathogenesis.	/pubmed/21172953	Toldo I, Cecchin D, Sartori S, Calderone M, Mardari R, Cattelan F, Laverda AM, Drigo P, Battistella PA.	Cephalalgia. 2011 Apr;31(6):751-6. Epub 2010 Dec 20.	Cephalalgia. 2011	PubMed	citation	PMID:21172953	pubmed	21172953	create date:2010/12/22 | first author:Toldo I
BI 44370 TA, an oral CGRP antagonist for the treatment of acute migraine attacks: results from a phase II study.	/pubmed/21172952	Diener HC, Barbanti P, Dahlöf C, Reuter U, Habeck J, Podhorna J.	Cephalalgia. 2011 Apr;31(5):573-84. Epub 2010 Dec 20.	Cephalalgia. 2011	PubMed	citation	PMID:21172952	pubmed	21172952	create date:2010/12/22 | first author:Diener HC
Weather and migraine: can so many patients be wrong?	/pubmed/21163817	Becker WJ.	Cephalalgia. 2011 Mar;31(4):387-90. Epub 2010 Dec 16. No abstract available.	Cephalalgia. 2011	PubMed	citation	PMID:21163817	pubmed	21163817	create date:2010/12/18 | first author:Becker WJ
Is BOL-148 hallucinogenic?	/pubmed/21163816	Tfelt-Hansen P.	Cephalalgia. 2011 Apr;31(5):634; author reply 635-6. Epub 2010 Dec 16. No abstract available.	Cephalalgia. 2011	PubMed	citation	PMID:21163816	pubmed	21163816	create date:2010/12/18 | first author:Tfelt-Hansen P
Sumatriptan as a treatment for cyclic vomiting syndrome: a clinical trial.	/pubmed/21147834	Hikita T, Kodama H, Kaneko S, Amakata K, Ogita K, Mochizuki D, Kaga F, Nakamoto N, Fujii Y, Kikuchi A.	Cephalalgia. 2011 Mar;31(4):504-7. Epub 2010 Dec 8.	Cephalalgia. 2011	PubMed	citation	PMID:21147834	pubmed	21147834	create date:2010/12/15 | first author:Hikita T
What we ask is what we get.	/pubmed/21147833	Kurth T.	Cephalalgia. 2011 Apr;31(5):518-9. Epub 2010 Dec 8. No abstract available.	Cephalalgia. 2011	PubMed	citation	PMID:21147833	pubmed	21147833	create date:2010/12/15 | first author:Kurth T
Impairment in episodic and chronic cluster headache.	/pubmed/21123629	Jürgens TP, Gaul C, Lindwurm A, Dresler T, Paelecke-Habermann Y, Schmidt-Wilcke T, Lürding R, Henkel K, Leinisch E.	Cephalalgia. 2011 Apr;31(6):671-82. Epub 2010 Dec 1. Erratum in: Cephalalgia. 2011 Apr;31(6):766.	Cephalalgia. 2011	PubMed	citation	PMID:21123629	pubmed	21123629	create date:2010/12/03 | first author:Jürgens TP
Prevalence of red ear syndrome in juvenile primary headaches.	/pubmed/21123628	Raieli V, Compagno A, Brighina F, La Franca G, Puma D, Ragusa D, Savettieri G, D'Amelio M.	Cephalalgia. 2011 Apr;31(5):597-602. Epub 2010 Dec 1.	Cephalalgia. 2011	PubMed	citation	PMID:21123628	pubmed	21123628	create date:2010/12/03 | first author:Raieli V
Neurocognitive recovery in SMART syndrome: a case report.	/pubmed/21123627	Bradshaw J, Chen L, Saling M, Fitt G, Hughes A, Dowd A.	Cephalalgia. 2011 Feb;31(3):372-6. Epub 2010 Dec 1.	Cephalalgia. 2011	PubMed	citation	PMID:21123627	pubmed	21123627	create date:2010/12/03 | first author:Bradshaw J
Time trends in the prevalence of headache disorders. The Nord-Trondelag Health Studies (HUNT 2 and HUNT 3).	/pubmed/21123626	Linde M, Stovner LJ, Zwart JA, Hagen K.	Cephalalgia. 2011 Apr;31(5):585-96. Epub 2010 Dec 1.	Cephalalgia. 2011	PubMed	citation	PMID:21123626	pubmed	21123626	create date:2010/12/03 | first author:Linde M
Migraine and weather: a prospective diary-based analysis.	/pubmed/21112983	Zebenholzer K, Rudel E, Frantal S, Brannath W, Schmidt K, Wöber-Bingöl C, Wöber C.	Cephalalgia. 2011 Mar;31(4):391-400. Epub 2010 Nov 26.	Cephalalgia. 2011	PubMed	citation	PMID:21112983	pubmed	21112983	create date:2010/11/30 | first author:Zebenholzer K
Response to 'comments on results of Scher et al. pertaining to nonprescription caffeine-containing combination analgesics'.	/pubmed/21108517	Scher A, Lipton R, Bigal M.	Cephalalgia. 2010 Dec;30(12):1535-6. No abstract available.	Cephalalgia. 2010	PubMed	citation	PMID:21108517	pubmed	21108517	create date:2010/11/26 | first author:Scher A
OnabotulinumtoxinA for the treatment of chronic migraine not quite there. . .	/pubmed/21098110	Torgovnick J.	Cephalalgia. 2011 Feb;31(3):377; author reply 378-9. Epub 2010 Nov 22. No abstract available.	Cephalalgia. 2011	PubMed	citation	PMID:21098110	pubmed	21098110	create date:2010/11/26 | first author:Torgovnick J
Photic EEG-driving responses related to ictal phases and trigger sensitivity in migraine: a longitudinal, controlled study.	/pubmed/21098109	Bjørk M, Hagen K, Stovner Lj, Sand T.	Cephalalgia. 2011 Mar;31(4):444-55. Epub 2010 Nov 22.	Cephalalgia. 2011	PubMed	citation	PMID:21098109	pubmed	21098109	create date:2010/11/26 | first author:Bjørk M
Efficacy and tolerability of rizatriptan for the treatment of acute migraine in sumatriptan non-responders.	/pubmed/21078681	Seeburger JL, Taylor FR, Friedman D, Newman L, Ge Y, Zhang Y, Hustad CM, Lasorda J, Fan X, Hewitt D, Ho T, Connor KM.	Cephalalgia. 2011 May;31(7):786-96. Epub 2010 Nov 15.	Cephalalgia. 2011	PubMed	citation	PMID:21078681	pubmed	21078681	create date:2010/11/17 | first author:Seeburger JL
Medication adaptation headache.	/pubmed/21059629	Solomon M, Nahas SJ, Segal JZ, Young WB.	Cephalalgia. 2011 Apr;31(5):515-7. Epub 2010 Nov 8. No abstract available.	Cephalalgia. 2011	PubMed	citation	PMID:21059629	pubmed	21059629	create date:2010/11/10 | first author:Solomon M
Title	URL	Description	Details	ShortDetails	Resource	Type	Identifiers	Db	EntrezUID	Properties
Calcitonin gene-related peptide (CGRP) in migraine.	/pubmed/21059628	Olesen J.	Cephalalgia. 2011 Mar;31(4):510. Epub 2010 Nov 8. No abstract available.	Cephalalgia. 2011	PubMed	citation	PMID:21059628	pubmed	21059628	create date:2010/11/10 | first author:Olesen J
Oxcarbazepine does not suppress cortical spreading depression.	/pubmed/21059627	Hoffmann U, Dileköz E, Kudo C, Ayata C.	Cephalalgia. 2011 Apr;31(5):537-42. Epub 2010 Nov 8.	Cephalalgia. 2011	PubMed	citation	PMID:21059627	pubmed	21059627	create date:2010/11/10 | first author:Hoffmann U
Levetiracetam in chronic daily headache: a double-blind, randomised placebo-controlled study. (The Australian KEPPRA Headache Trial [AUS-KHT]).	/pubmed/21059626	Beran RG, Spira PJ.	Cephalalgia. 2011 Apr;31(5):530-6. Epub 2010 Nov 8.	Cephalalgia. 2011	PubMed	citation	PMID:21059626	pubmed	21059626	create date:2010/11/10 | first author:Beran RG
Comments on 'Calcitonin gene-related peptide (CGRP) levels during glyceryl trinitrate (GTN)-induced headache in healthy volunteers'.	/pubmed/21059625	Vanmolkot F, de Hoon J.	Cephalalgia. 2011 Feb;31(3):380. Epub 2010 Nov 8. No abstract available.	Cephalalgia. 2011	PubMed	citation	PMID:21059625	pubmed	21059625	create date:2010/11/10 | first author:Vanmolkot F
Behavioural treatment programme contributes to normalization of contingent negative variation in children with migraine.	/pubmed/21059624	Siniatchkin M, Gerber-von Müller G, Darabaneanu S, Petermann F, Stephani U, Gerber WD.	Cephalalgia. 2011 Apr;31(5):562-72. Epub 2010 Nov 8.	Cephalalgia. 2011	PubMed	citation	PMID:21059624	pubmed	21059624	create date:2010/11/10 | first author:Siniatchkin M
CADASIL and migraine: A narrative review.	/pubmed/21038489	Liem MK, Oberstein SA, van der Grond J, Ferrari MD, Haan J.	Cephalalgia. 2010 Nov;30(11):1284-9. Review.	Cephalalgia. 2010	PubMed	citation	PMID:21038489	pubmed	21038489	create date:2010/11/03 | first author:Liem MK
Prophylaxis of hemicrania continua: three cases effectively treated with acemethacin.	/pubmed/21036861	Nicpoń KJ, Nicpoń KW, Jaroszuk-Nicpoń J.	Cephalalgia. 2011 Apr;31(5):625-7. Epub 2010 Oct 29.	Cephalalgia. 2011	PubMed	citation	PMID:21036861	pubmed	21036861	create date:2010/11/03 | first author:Nicpoń KJ
A case of SUNCT syndrome responsive to zonisamide.	/pubmed/21036860	Ikawa M, Imai N, Manaka S.	Cephalalgia. 2011 Mar;31(4):501-3. Epub 2010 Oct 29.	Cephalalgia. 2011	PubMed	citation	PMID:21036860	pubmed	21036860	create date:2010/11/03 | first author:Ikawa M
Brainstem changes in 5-HT1A receptor availability during migraine attack.	/pubmed/21036859	Demarquay G, Lothe A, Royet JP, Costes N, Mick G, Mauguière F, Ryvlin P.	Cephalalgia. 2011 Jan;31(1):84-94. Epub 2010 Oct 29.	Cephalalgia. 2011	PubMed	citation	PMID:21036859	pubmed	21036859	create date:2010/11/03 | first author:Demarquay G
Mode of occurrence of traumatic head injuries in male patients with cluster headache or migraine: Is there a connection with lifestyle?	/pubmed/20974612	Lambru G, Castellini P, Manzoni GC, Torelli P.	Cephalalgia. 2010 Dec;30(12):1502-8. Epub 2010 Mar 26.	Cephalalgia. 2010	PubMed	citation	PMID:20974612	pubmed	20974612	create date:2010/10/27 | first author:Lambru G
Osmophobia in migraine classification: a multicentre study in juvenile patients.	/pubmed/20974611	De Carlo D, Dal Zotto L, Perissinotto E, Gallo L, Gatta M, Balottin U, Mazzotta G, Moscato D, Raieli V, Rossi LN, Sangermani R, Soriani S, Termine C, Tozzi E, Vecchio A, Zanchin G, Battistella PA.	Cephalalgia. 2010 Dec;30(12):1486-94. Epub 2010 Mar 26.	Cephalalgia. 2010	PubMed	citation	PMID:20974611	pubmed	20974611	create date:2010/10/27 | first author:De Carlo D
Medium-dose riboflavin as a prophylactic agent in children with migraine: a preliminary placebo-controlled, randomised, double-blind, cross-over trial.	/pubmed/20974610	Bruijn J, Duivenvoorden H, Passchier J, Locher H, Dijkstra N, Arts WF.	Cephalalgia. 2010 Dec;30(12):1426-34. Epub 2010 Mar 26.	Cephalalgia. 2010	PubMed	citation	PMID:20974610	pubmed	20974610	create date:2010/10/27 | first author:Bruijn J
Episodic and chronic migraineurs are hypersensitive to thermal stimuli between migraine attacks.	/pubmed/20974609	Schwedt TJ, Krauss MJ, Frey K, Gereau RW 4th.	Cephalalgia. 2011 Jan;31(1):6-12. Epub 2010 Apr 7.	Cephalalgia. 2011	PubMed	citation	PMID:20974609	pubmed	20974609	create date:2010/10/27 | first author:Schwedt TJ
Nocturnal awakening with headache and its relationship with sleep disorders in a population-based sample of adult inhabitants of Sao Paulo City, Brazil.	/pubmed/20974608	Lucchesi LM, Speciali JG, Santos-Silva R, Taddei JA, Tufik S, Bittencourt LR.	Cephalalgia. 2010 Dec;30(12):1477-85. Epub 2010 Apr 26.	Cephalalgia. 2010	PubMed	citation	PMID:20974608	pubmed	20974608	create date:2010/10/27 | first author:Lucchesi LM
Cervicogenic headache in the general population: the Akershus study of chronic headache.	/pubmed/20974607	Knackstedt H, Bansevicius D, Aaseth K, Grande RB, Lundqvist C, Russell MB.	Cephalalgia. 2010 Dec;30(12):1468-76. Epub 2010 May 19.	Cephalalgia. 2010	PubMed	citation	PMID:20974607	pubmed	20974607	create date:2010/10/27 | first author:Knackstedt H
Case series of sixteen patients with nummular headache.	/pubmed/20974606	Moon J, Ahmed K, Garza I.	Cephalalgia. 2010 Dec;30(12):1527-30. Epub 2010 Apr 21.	Cephalalgia. 2010	PubMed	citation	PMID:20974606	pubmed	20974606	create date:2010/10/27 | first author:Moon J
Intracranial hypertension, headache and obesity: insights from magnetic resonance venography.	/pubmed/20974605	Friedman DL.	Cephalalgia. 2010 Dec;30(12):1415-6. Epub 2010 May 19. No abstract available.	Cephalalgia. 2010	PubMed	citation	PMID:20974605	pubmed	20974605	create date:2010/10/27 | first author:Friedman DL
Lack of efficacy of the selective iNOS inhibitor GW274150 in prophylaxis of migraine headache.	/pubmed/20974604	Høivik HO, Laurijssens BE, Harnisch LO, Twomey CK, Dixon RM, Kirkham AJ, Williams PM, Wentz AL, Lunnon MW.	Cephalalgia. 2010 Dec;30(12):1458-67. Epub 2010 May 12.	Cephalalgia. 2010	PubMed	citation	PMID:20974604	pubmed	20974604	create date:2010/10/27 | first author:Høivik HO
Postictal headache in South African adult patients with generalised epilepsy in a tertiary care setting: a cross-sectional study.	/pubmed/20974603	Botha SS, Schutte CM, Olorunju S, Kakaza M.	Cephalalgia. 2010 Dec;30(12):1495-501. Epub 2010 May 21.	Cephalalgia. 2010	PubMed	citation	PMID:20974603	pubmed	20974603	create date:2010/10/27 | first author:Botha SS
Abnormal pressure waves in headache sufferers with bilateral transverse sinus stenosis.	/pubmed/20974602	Bono F, Salvino D, Tallarico T, Cristiano D, Condino F, Fera F, Lanza P, Lavano A, Quattrone A.	Cephalalgia. 2010 Dec;30(12):1419-25. Epub 2010 May 12.	Cephalalgia. 2010	PubMed	citation	PMID:20974602	pubmed	20974602	create date:2010/10/27 | first author:Bono F
Randomized, controlled trial of telcagepant over four migraine attacks.	/pubmed/20974601	Ho AP, Dahlöf CG, Silberstein SD, Saper JR, Ashina M, Kost JT, Froman S, Leibensperger H, Lines CR, Ho TW.	Cephalalgia. 2010 Dec;30(12):1443-57. Epub 2010 Jun 8.	Cephalalgia. 2010	PubMed	citation	PMID:20974601	pubmed	20974601	create date:2010/10/27 | first author:Ho AP
Interictal pain in cluster headache.	/pubmed/20974600	Marmura MJ, Pello SJ, Young WB.	Cephalalgia. 2010 Dec;30(12):1531-4. Epub 2010 May 19.	Cephalalgia. 2010	PubMed	citation	PMID:20974600	pubmed	20974600	create date:2010/10/27 | first author:Marmura MJ
The digiti quinti sign in hemiplegic migraine.	/pubmed/20974599	Vincent MB, Carvalho-e-Silva FM, Luiz RR.	Cephalalgia. 2011 Jan;31(1):13-7. Epub 2010 Jun 2.	Cephalalgia. 2011	PubMed	citation	PMID:20974599	pubmed	20974599	create date:2010/10/27 | first author:Vincent MB
Topiramate intervention to prevent transformation of episodic migraine: the topiramate INTREPID study.	/pubmed/20974598	Lipton RB, Silberstein S, Dodick D, Cady R, Freitag F, Mathew N, Biondi DM, Ascher S, Olson WH, Hulihan J.	Cephalalgia. 2011 Jan;31(1):18-30. Epub 2010 May 17.	Cephalalgia. 2011	PubMed	citation	PMID:20974598	pubmed	20974598	create date:2010/10/27 | first author:Lipton RB
Migraine is frequent in patients with systemic lupus erythematosus: a case-control study.	/pubmed/20974597	Tjensvoll AB, Harboe E, Gøransson LG, Beyer MK, Greve OJ, Herigstad A, Kvaløy JT, Omdal R.	Cephalalgia. 2011 Mar;31(4):401-8. Epub 2010 Jun 7.	Cephalalgia. 2011	PubMed	citation	PMID:20974597	pubmed	20974597	create date:2010/10/27 | first author:Tjensvoll AB
Psychosocial headache measures in Caucasian and African American headache patients: psychometric attributes and measurement invariance.	/pubmed/20974596	Heckman BD, Berlin KS, Watakakosol R, St Pierre V.	Cephalalgia. 2011 Jan;31(2):222-34. Epub 2010 Jun 8.	Cephalalgia. 2011	PubMed	citation	PMID:20974596	pubmed	20974596	create date:2010/10/27 | first author:Heckman BD
Prevalence and impact of migrainous vertigo in mid-life women: a community-based study.	/pubmed/20974595	Hsu LC, Wang SJ, Fuh JL.	Cephalalgia. 2011 Jan;31(1):77-83. Epub 2010 Jun 2.	Cephalalgia. 2011	PubMed	citation	PMID:20974595	pubmed	20974595	create date:2010/10/27 | first author:Hsu LC
Genomic expression patterns in medication overuse headaches.	/pubmed/20974594	Hershey AD, Burdine D, Kabbouche MA, Powers SW.	Cephalalgia. 2011 Jan;31(2):161-71. Epub 2010 Jun 2.	Cephalalgia. 2011	PubMed	citation	PMID:20974594	pubmed	20974594	create date:2010/10/27 | first author:Hershey AD
Discrepancy between strong cephalic arterial dilatation and mild headache caused by prostaglandin D₂ (PGD₂).	/pubmed/20974593	Wienecke T, Olesen J, Ashina M.	Cephalalgia. 2011 Jan;31(1):65-76. Epub 2010 Jun 15.	Cephalalgia. 2011	PubMed	citation	PMID:20974593	pubmed	20974593	create date:2010/10/27 | first author:Wienecke T
Mere surgery will not cure cluster headache--implications for neurostimulation.	/pubmed/20974592	Hidding U, May A.	Cephalalgia. 2011 Jan;31(1):112-5. Epub 2010 May 17.	Cephalalgia. 2011	PubMed	citation	PMID:20974592	pubmed	20974592	create date:2010/10/27 | first author:Hidding U
Positional cluster-like headache. A case report of a neurovascular compression between the third cervical root and the vertebral artery.	/pubmed/20974591	Créac'h C, Duthel R, Barral F, Nuti C, Navez M, Demarquay G, Laurent B, Peyron R.	Cephalalgia. 2010 Dec;30(12):1509-13. Epub 2010 Jun 8.	Cephalalgia. 2010	PubMed	citation	PMID:20974591	pubmed	20974591	create date:2010/10/27 | first author:Créac'h C
Co-morbidity of migraine with somatic disease in a large population-based study.	/pubmed/20974590	Le H, Tfelt-Hansen P, Russell MB, Skytthe A, Kyvik KO, Olesen J.	Cephalalgia. 2011 Jan;31(1):43-64. Epub 2010 Jun 2.	Cephalalgia. 2011	PubMed	citation	PMID:20974590	pubmed	20974590	create date:2010/10/27 | first author:Le H
Pharmacological characterization of VIP and PACAP receptors in the human meningeal and coronary artery.	/pubmed/20974589	Chan KY, Baun M, de Vries R, van den Bogaerdt AJ, Dirven CM, Danser AH, Jansen-Olesen I, Olesen J, Villalón CM, MaassenVanDenBrink A, Gupta S.	Cephalalgia. 2011 Jan;31(2):181-9. Epub 2010 Jul 5.	Cephalalgia. 2011	PubMed	citation	PMID:20974589	pubmed	20974589	create date:2010/10/27 | first author:Chan KY
Comment on visual pattern repsonses in migraine with and without motion sickness.	/pubmed/20974588	de Marinis M.	Cephalalgia. 2010 Dec;30(12):1537; author reply 1538-9. Epub 2010 Jun 15. No abstract available.	Cephalalgia. 2010	PubMed	citation	PMID:20974588	pubmed	20974588	create date:2010/10/27 | first author:de Marinis M
TRPV1 receptor blockade is ineffective in different in vivo models of migraine.	/pubmed/20974587	Summ O, Holland PR, Akerman S, Goadsby PJ.	Cephalalgia. 2011 Jan;31(2):172-80. Epub 2010 Jul 1.	Cephalalgia. 2011	PubMed	citation	PMID:20974587	pubmed	20974587	create date:2010/10/27 | first author:Summ O
New plans for headache classification: ICHD-3.	/pubmed/20974585	Olesen J; Third International Headache Classification Committee of the International Headache Society.	Cephalalgia. 2011 Jan;31(1):4-5. Epub 2010 Jul 5. No abstract available.	Cephalalgia. 2011	PubMed	citation	PMID:20974585	pubmed	20974585	create date:2010/10/27 | first author:Olesen J
A long-term follow-up study of 18 patients with sporadic hemiplegic migraine.	/pubmed/20974584	Stam AH, Louter MA, Haan J, de Vries B, van den Maagdenberg AM, Frants RR, Ferrari MD, Terwindt GM.	Cephalalgia. 2011 Jan;31(2):199-205. Epub 2010 Jul 2.	Cephalalgia. 2011	PubMed	citation	PMID:20974584	pubmed	20974584	create date:2010/10/27 | first author:Stam AH
Differences in cervical musculoskeletal impairment between episodic and chronic tension-type headache.	/pubmed/20974583	Sohn JH, Choi HC, Lee SM, Jun AY.	Cephalalgia. 2010 Dec;30(12):1514-23. Epub 2010 Jul 7.	Cephalalgia. 2010	PubMed	citation	PMID:20974583	pubmed	20974583	create date:2010/10/27 | first author:Sohn JH
Increase in CGRP- and nNOS-immunoreactive neurons in the rat trigeminal ganglion after infusion of an NO donor.	/pubmed/20974582	Dieterle A, Fischer MJ, Link AS, Neuhuber WL, Messlinger K.	Cephalalgia. 2011 Jan;31(1):31-42. Epub 2010 Jul 5.	Cephalalgia. 2011	PubMed	citation	PMID:20974582	pubmed	20974582	create date:2010/10/27 | first author:Dieterle A
Cerebrospinal fluid markers of idiopathic intracranial hypertension: is the renin-angiotensinogen system involved?	/pubmed/20974581	Brettschneider J, Hartmann N, Lehmensiek V, Mogel H, Ludolph AC, Tumani H.	Cephalalgia. 2011 Jan;31(1):116-21. Epub 2010 Jul 5.	Cephalalgia. 2011	PubMed	citation	PMID:20974581	pubmed	20974581	create date:2010/10/27 | first author:Brettschneider J
Clinical characteristics and therapeutic options in hypnic headache.	/pubmed/20974580	Holle D, Naegel S, Krebs S, Katsarava Z, Diener HC, Gaul C, Obermann M.	Cephalalgia. 2010 Dec;30(12):1435-42. Epub 2010 Jun 15.	Cephalalgia. 2010	PubMed	citation	PMID:20974580	pubmed	20974580	create date:2010/10/27 | first author:Holle D
Post-craniotomy headache: A proposed revision of IHS diagnostic criteria.	/pubmed/20974579	Rocha-Filho P, Gherpelli J, de Siqueira J, Rabello G.	Cephalalgia. 2010 Feb 22. [Epub ahead of print]	Cephalalgia. 2010	PubMed	citation	PMID:20974579	pubmed	20974579	create date:2010/10/27 | first author:Rocha-Filho P
Medication overuse headache--comments on the current International Headache Society classification criteria.	/pubmed/20959438	Haag G.	Cephalalgia. 2010 Nov;30(11):1409-10; author reply 1410-1. Epub 2010 Apr 19. No abstract available.	Cephalalgia. 2010	PubMed	citation	PMID:20959438	pubmed	20959438	create date:2010/10/21 | first author:Haag G
Low-level laser therapy for neck pain.	/pubmed/20959437	Peres MF.	Cephalalgia. 2010 Nov;30(11):1408. Epub 2010 Mar 30. No abstract available.	Cephalalgia. 2010	PubMed	citation	PMID:20959437	pubmed	20959437	create date:2010/10/21 | first author:Peres MF
Hypothermia during migraine attacks.	/pubmed/20959436	Porta-Etessam J, Cuadrado ML, Rodríguez-Gómez O, Valencia C, García-Ptacek S.	Cephalalgia. 2010 Nov;30(11):1406-7. Epub 2010 Jun 8.	Cephalalgia. 2010	PubMed	citation	PMID:20959436	pubmed	20959436	create date:2010/10/21 | first author:Porta-Etessam J
Nummular headache associated with focal hair heterochromia in a child.	/pubmed/20959435	Dabscheck G, Andrews PI.	Cephalalgia. 2010 Nov;30(11):1403-5. Epub 2010 Apr 26.	Cephalalgia. 2010	PubMed	citation	PMID:20959435	pubmed	20959435	create date:2010/10/21 | first author:Dabscheck G
An early 18th-century case description of cluster headache.	/pubmed/20959434	Arkink EB, van Buchem MA, Haan J, Ferrari MD, Kruit MC.	Cephalalgia. 2010 Nov;30(11):1392-5. Epub 2010 Jun 15.	Cephalalgia. 2010	PubMed	citation	PMID:20959434	pubmed	20959434	create date:2010/10/21 | first author:Arkink EB
Central nervous system dysregulation extends beyond the pain-matrix network in cluster headache.	/pubmed/20959433	Rocca MA, Valsasina P, Absinta M, Colombo B, Barcella V, Falini A, Comi G, Filippi M.	Cephalalgia. 2010 Nov;30(11):1383-91. Epub 2010 Apr 7.	Cephalalgia. 2010	PubMed	citation	PMID:20959433	pubmed	20959433	create date:2010/10/21 | first author:Rocca MA
BDNF and CGRP interaction: implications in migraine susceptibility.	/pubmed/20959432	Lemos C, Mendonça D, Pereira-Monteiro J, Barros J, Sequeiros J, Alonso I, Sousa A.	Cephalalgia. 2010 Nov;30(11):1375-82. Epub 2010 May 10.	Cephalalgia. 2010	PubMed	citation	PMID:20959432	pubmed	20959432	create date:2010/10/21 | first author:Lemos C
GLP-2 and leptin are associated with hyperinsulinemia in non-obese female migraineurs.	/pubmed/20959431	Bernecker C, Pailer S, Kieslinger P, Horejsi R, Möller R, Lechner A, Wallner-Blazek M, Weiss S, Fazekas F, Truschnig-Wilders M, Gruber HJ.	Cephalalgia. 2010 Nov;30(11):1366-74. Epub 2010 Mar 26.	Cephalalgia. 2010	PubMed	citation	PMID:20959431	pubmed	20959431	create date:2010/10/21 | first author:Bernecker C
Title	URL	Description	Details	ShortDetails	Resource	Type	Identifiers	Db	EntrezUID	Properties
No arguments for increased endothelial nitric oxide synthase activity in migraine based on peripheral biomarkers.	/pubmed/20959430	Van der Schueren BJ, Verbrugge FH, Verbesselt R, Van Hecken A, Depré M, de Hoon JN.	Cephalalgia. 2010 Nov;30(11):1354-65. Epub 2010 Apr 7.	Cephalalgia. 2010	PubMed	citation	PMID:20959430	pubmed	20959430	create date:2010/10/21 | first author:Van der Schueren BJ
CGRP receptor antagonist olcegepant (BIBN4096BS) does not prevent glyceryl trinitrate-induced migraine.	/pubmed/20959429	Tvedskov JF, Tfelt-Hansen P, Petersen KA, Jensen LT, Olesen J.	Cephalalgia. 2010 Nov;30(11):1346-53. Epub 2010 Apr 7.	Cephalalgia. 2010	PubMed	citation	PMID:20959429	pubmed	20959429	create date:2010/10/21 | first author:Tvedskov JF
Efficacy and tolerability of a new powdered formulation of diclofenac potassium for oral solution for the acute treatment of migraine: results from the International Migraine Pain Assessment Clinical Trial (IMPACT).	/pubmed/20959428	Lipton RB, Grosberg B, Singer RP, Pearlman SH, Sorrentino JV, Quiring JN, Saper JR.	Cephalalgia. 2010 Nov;30(11):1336-45. Epub 2010 Apr 7.	Cephalalgia. 2010	PubMed	citation	PMID:20959428	pubmed	20959428	create date:2010/10/21 | first author:Lipton RB
Clinical features, imaging findings and outcomes of headache associated with sexual activity.	/pubmed/20959427	Yeh YC, Fuh JL, Chen SP, Wang SJ.	Cephalalgia. 2010 Nov;30(11):1329-35. Epub 2010 Apr 13.	Cephalalgia. 2010	PubMed	citation	PMID:20959427	pubmed	20959427	create date:2010/10/21 | first author:Yeh YC
Sex hormone receptor gene polymorphisms and migraine: a systematic review and meta-analysis.	/pubmed/20959426	Schürks M, Rist PM, Kurth T.	Cephalalgia. 2010 Nov;30(11):1306-28. Epub 2010 May 4. Review.	Cephalalgia. 2010	PubMed	citation	PMID:20959426	pubmed	20959426	create date:2010/10/21 | first author:Schürks M
5-HTTLPR polymorphism in the serotonin transporter gene and migraine: a systematic review and meta-analysis.	/pubmed/20959425	Schürks M, Rist PM, Kurth T.	Cephalalgia. 2010 Nov;30(11):1296-305. Epub 2010 Mar 26. Review.	Cephalalgia. 2010	PubMed	citation	PMID:20959425	pubmed	20959425	create date:2010/10/21 | first author:Schürks M
Factors predicting the probability of relapse after discontinuation of migraine preventive treatment with topiramate.	/pubmed/20959424	Schoenen J, Reuter U, Diener HC, Pfeil J, Schwalen S, Schäuble B, van Oene J.	Cephalalgia. 2010 Nov;30(11):1290-5. Epub 2010 Mar 10.	Cephalalgia. 2010	PubMed	citation	PMID:20959424	pubmed	20959424	create date:2010/10/21 | first author:Schoenen J
Familial hemicrania continua.	/pubmed/20956404	Weatherall MW, Bahra A.	Cephalalgia. 2011 Jan;31(2):245-9. Epub 2010 Oct 18.	Cephalalgia. 2011	PubMed	citation	PMID:20956404	pubmed	20956404	create date:2010/10/20 | first author:Weatherall MW
Cerebrospinal fluid phospholipase C activity increases in migraine.	/pubmed/20937607	Fonteh AN, Chung R, Sharma TL, Fisher RD, Pogoda JM, Cowan R, Harrington MG.	Cephalalgia. 2011 Mar;31(4):456-62. Epub 2010 Oct 11.	Cephalalgia. 2011	PubMed	citation	PMID:20937607	pubmed	20937607	create date:2010/10/13 | first author:Fonteh AN
Sustained pain freedom and no adverse events as an endpoint in clinical trials of acute migraine treatments: application to patient-level data from a trial of the CGRP receptor antagonist, telcagepant, and zolmitriptan.	/pubmed/20937606	Dodick DW, Kost J, Assaid C, Lines C, Ho TW.	Cephalalgia. 2011 Feb;31(3):296-300. Epub 2010 Oct 11.	Cephalalgia. 2011	PubMed	citation	PMID:20937606	pubmed	20937606	create date:2010/10/13 | first author:Dodick DW
Triptan persistency among newly initiated users in a pharmacy claims database.	/pubmed/20937605	Katić BJ, Rajagopalan S, Ho TW, Chen YT, Hu XH.	Cephalalgia. 2011 Mar;31(4):488-500. Epub 2010 Oct 11.	Cephalalgia. 2011	PubMed	citation	PMID:20937605	pubmed	20937605	create date:2010/10/13 | first author:Katić BJ
Measurement of vasoactive neuropeptides in biological materials: problems and pitfalls from 30 years of experience and novel future approaches.	/pubmed/20925142	Edvinsson L, Ekman R, Goadsby PJ.	Cephalalgia. 2010 Jun;30(6):761-6. Review. No abstract available.	Cephalalgia. 2010	PubMed	citation	PMID:20925142	pubmed	20925142	create date:2010/10/07 | first author:Edvinsson L
Predicting the probability of relapse after discontinuation of migraine preventive treatment with topiramate.	/pubmed/20921027	Silberstein SD.	Cephalalgia. 2010 Nov;30(11):1283. Epub 2010 Oct 4. No abstract available.	Cephalalgia. 2010	PubMed	citation	PMID:20921027	pubmed	20921027	create date:2010/10/06 | first author:Silberstein SD
Mendelian and complex causes of migraine: bridging the gap.	/pubmed/20921026	Joutel A, Debette S.	Cephalalgia. 2011 Feb;31(3):259-61. Epub 2010 Oct 4. No abstract available.	Cephalalgia. 2011	PubMed	citation	PMID:20921026	pubmed	20921026	create date:2010/10/06 | first author:Joutel A
Manual therapy versus usual GP care for chronic tension-type headache: we now have better evidence, but important questions remain.	/pubmed/20921025	Loder E.	Cephalalgia. 2011 Jan;31(2):131-2. Epub 2010 Oct 4. No abstract available.	Cephalalgia. 2011	PubMed	citation	PMID:20921025	pubmed	20921025	create date:2010/10/06 | first author:Loder E
Stress and tension-type headache mechanisms.	/pubmed/20873360	Cathcart S, Winefield AH, Lushington K, Rolan P.	Cephalalgia. 2010 Oct;30(10):1250-67. Review.	Cephalalgia. 2010	PubMed	citation	PMID:20873360	pubmed	20873360	create date:2010/09/30 | first author:Cathcart S
Occipital nerve stimulation for the treatment of intractable chronic migraine headache: ONSTIM feasibility study.	/pubmed/20861241	Saper JR, Dodick DW, Silberstein SD, McCarville S, Sun M, Goadsby PJ; ONSTIM Investigators.	Cephalalgia. 2011 Feb;31(3):271-85. Epub 2010 Sep 22.	Cephalalgia. 2011	PubMed	citation	PMID:20861241	pubmed	20861241	create date:2010/09/24 | first author:Saper JR
Consistency of response to sumatriptan/naproxen sodium in a placebo-controlled cross-over study.	/pubmed/20855373	Torgovnick J, Sethi NK, Arsura E.	Cephalalgia. 2010 Oct;30(10):1277; author reply 1277-9. Epub 2010 May 13. No abstract available.	Cephalalgia. 2010	PubMed	citation	PMID:20855373	pubmed	20855373	create date:2010/09/22 | first author:Torgovnick J
Reversible cerebral vasoconstriction syndrome in two patients with a carotid glomus tumour.	/pubmed/20855372	Verillaud B, Ducros A, Massiou H, Huy PT, Bousser MG, Herman P.	Cephalalgia. 2010 Oct;30(10):1271-5. Epub 2010 Apr 7.	Cephalalgia. 2010	PubMed	citation	PMID:20855372	pubmed	20855372	create date:2010/09/22 | first author:Verillaud B
The classification of chronic headache: room for further improvement?	/pubmed/20855371	Seshia SS, Wöber-Bingöl C, Guidetti V.	Cephalalgia. 2010 Oct;30(10):1268-70. Epub 2010 May 17. Review.	Cephalalgia. 2010	PubMed	citation	PMID:20855371	pubmed	20855371	create date:2010/09/22 | first author:Seshia SS
Neurophysiological markers of central sensitisation in the trigeminal pathway and their modulation by the cyclo-oxygenase inhibitor ketorolac.	/pubmed/20855370	Sokolov AY, Lyubashina OA, Panteleev SS, Chizh BA.	Cephalalgia. 2010 Oct;30(10):1241-9. Epub 2010 Apr 7.	Cephalalgia. 2010	PubMed	citation	PMID:20855370	pubmed	20855370	create date:2010/09/22 | first author:Sokolov AY
Effect of the calcitonin gene-related peptide (CGRP) receptor antagonist telcagepant in human cranial arteries.	/pubmed/20855369	Edvinsson L, Chan KY, Eftekhari S, Nilsson E, de Vries R, Säveland H, Dirven CM, Danser AH, MaassenVanDenBrink A.	Cephalalgia. 2010 Oct;30(10):1233-40. Epub 2010 Mar 26.	Cephalalgia. 2010	PubMed	citation	PMID:20855369	pubmed	20855369	create date:2010/09/22 | first author:Edvinsson L
Inhibition of nitric oxide synthases prevents and reverses alpha,beta-meATP-induced neck muscle nociception in mice.	/pubmed/20855368	Ellrich J, Fischer A, Gilsbach JM, Makowska A, Spangenberg P.	Cephalalgia. 2010 Oct;30(10):1225-32. Epub 2010 Mar 26.	Cephalalgia. 2010	PubMed	citation	PMID:20855368	pubmed	20855368	create date:2010/09/22 | first author:Ellrich J
Predictors of outcome of the treatment programme in a multidisciplinary headache centre.	/pubmed/20855367	Jensen R, Zeeberg P, Dehlendorff C, Olesen J.	Cephalalgia. 2010 Oct;30(10):1214-24. Epub 2010 Mar 26.	Cephalalgia. 2010	PubMed	citation	PMID:20855367	pubmed	20855367	create date:2010/09/22 | first author:Jensen R
Clinical determinants of migraine preventive treatment: contribution of SMILE, an observational survey of primary care migraine management in France.	/pubmed/20855366	Valade D, Lantéri-Minet M, Radat F, Mekies C, Lucas C, Vivès E, Joubert JM, Géraud G.	Cephalalgia. 2010 Oct;30(10):1207-13. Epub 2010 Apr 23.	Cephalalgia. 2010	PubMed	citation	PMID:20855366	pubmed	20855366	create date:2010/09/22 | first author:Valade D
Does single cortical spreading depression elicit pain behaviour in freely moving rats?	/pubmed/20855365	Akcali D, Sayin A, Sara Y, Bolay H.	Cephalalgia. 2010 Oct;30(10):1195-206. Epub 2010 Mar 31.	Cephalalgia. 2010	PubMed	citation	PMID:20855365	pubmed	20855365	create date:2010/09/22 | first author:Akcali D
Menstrual and nonmenstrual migraines differ in women with menstrually-related migraine.	/pubmed/20855364	Pinkerman B, Holroyd K.	Cephalalgia. 2010 Oct;30(10):1187-94. Epub 2010 Mar 31.	Cephalalgia. 2010	PubMed	citation	PMID:20855364	pubmed	20855364	create date:2010/09/22 | first author:Pinkerman B
Calcitonin gene-related peptide triggers migraine-like attacks in patients with migraine with aura.	/pubmed/20855363	Hansen JM, Hauge AW, Olesen J, Ashina M.	Cephalalgia. 2010 Oct;30(10):1179-86. Epub 2010 May 12.	Cephalalgia. 2010	PubMed	citation	PMID:20855363	pubmed	20855363	create date:2010/09/22 | first author:Hansen JM
Acute treatment of migraine with the selective 5-HT1F receptor agonist lasmiditan--a randomised proof-of-concept trial.	/pubmed/20855362	Ferrari MD, Färkkilä M, Reuter U, Pilgrim A, Davis C, Krauss M, Diener HC; European COL-144 Investigators.	Cephalalgia. 2010 Oct;30(10):1170-8. Epub 2010 Jun 15.	Cephalalgia. 2010	PubMed	citation	PMID:20855362	pubmed	20855362	create date:2010/09/22 | first author:Ferrari MD
Preclinical pharmacological profile of the selective 5-HT1F receptor agonist lasmiditan.	/pubmed/20855361	Nelson DL, Phebus LA, Johnson KW, Wainscott DB, Cohen ML, Calligaro DO, Xu YC.	Cephalalgia. 2010 Oct;30(10):1159-69. Epub 2010 Jun 15.	Cephalalgia. 2010	PubMed	citation	PMID:20855361	pubmed	20855361	create date:2010/09/22 | first author:Nelson DL
5-Hydroxyptryptamine 1F (5-HT1F) receptor agonism. A possible new treatment principle for acute migraine attacks.	/pubmed/20855360	Olesen J.	Cephalalgia. 2010 Oct;30(10):1157-8. Epub 2010 Jul 15. No abstract available.	Cephalalgia. 2010	PubMed	citation	PMID:20855360	pubmed	20855360	create date:2010/09/22 | first author:Olesen J
Calcitonin gene related peptide (CGRP)-provoked migraine-like attacks.	/pubmed/20855359	Cutrer FM, Mathew P.	Cephalalgia. 2010 Oct;30(10):1155-6. Epub 2010 Mar 31. No abstract available.	Cephalalgia. 2010	PubMed	citation	PMID:20855359	pubmed	20855359	create date:2010/09/22 | first author:Cutrer FM
Aura attacks from acute convexity subarachnoid haemorrhage not due to cerebral amyloid angiopathy.	/pubmed/20855358	Field DK, Kleinig TJ.	Cephalalgia. 2011 Feb;31(3):368-71. Epub 2010 Sep 20.	Cephalalgia. 2011	PubMed	citation	PMID:20855358	pubmed	20855358	create date:2010/09/22 | first author:Field DK
Organ culture of the trigeminal ganglion induces enhanced expression of calcitonin gene-related peptide via activation of extracellular signal-regulated protein kinase 1/2.	/pubmed/20851839	Tajti J, Kuris A, Vécsei L, Xu CB, Edvinsson L.	Cephalalgia. 2011 Jan;31(1):95-105. Epub 2010 Sep 17. Erratum in: Cephalalgia. 2011 May;31(7):877-9.	Cephalalgia. 2011	PubMed	citation	PMID:20851839	pubmed	20851839	create date:2010/09/21 | first author:Tajti J
New daily persistent headache and panic disorder.	/pubmed/20851838	Peres MF, Lucchetti G, Mercante JP, Young WB.	Cephalalgia. 2011 Jan;31(2):250-3. Epub 2010 Sep 17.	Cephalalgia. 2011	PubMed	citation	PMID:20851838	pubmed	20851838	create date:2010/09/21 | first author:Peres MF
Benign paroxysmal vertigo of childhood: long-term outcome.	/pubmed/20851837	Krams B, Echenne B, Leydet J, Rivier F, Roubertie A.	Cephalalgia. 2011 Mar;31(4):439-43. Epub 2010 Sep 17.	Cephalalgia. 2011	PubMed	citation	PMID:20851837	pubmed	20851837	create date:2010/09/21 | first author:Krams B
Ciliary ganglioplegic migraine: migraine-related prolonged mydriasis.	/pubmed/20847085	Barriga FJ, López de Silanes C, Gili P, Pareja JA.	Cephalalgia. 2011 Feb;31(3):291-5. Epub 2010 Sep 16.	Cephalalgia. 2011	PubMed	citation	PMID:20847085	pubmed	20847085	create date:2010/09/18 | first author:Barriga FJ
Characterization of consistent triggers of migraine with aura.	/pubmed/20847084	Hauge AW, Kirchmann M, Olesen J.	Cephalalgia. 2011 Mar;31(4):416-38. Epub 2010 Sep 16.	Cephalalgia. 2011	PubMed	citation	PMID:20847084	pubmed	20847084	create date:2010/09/18 | first author:Hauge AW
Occipital nerve stimulation for chronic migraine--interpreting the ONSTIM feasibility trial.	/pubmed/20847083	Schwedt TJ.	Cephalalgia. 2011 Feb;31(3):262-3. Epub 2010 Sep 16. No abstract available.	Cephalalgia. 2011	PubMed	citation	PMID:20847083	pubmed	20847083	create date:2010/09/18 | first author:Schwedt TJ
Orthostatic and non-orthostatic headache in postural tachycardia syndrome.	/pubmed/20819844	Khurana RK, Eisenberg L.	Cephalalgia. 2011 Mar;31(4):409-15. Epub 2010 Sep 6.	Cephalalgia. 2011	PubMed	citation	PMID:20819844	pubmed	20819844	create date:2010/09/08 | first author:Khurana RK
One-year prevalence of migraine in Spain: a nationwide population-based survey.	/pubmed/20819843	Matías-Guiu J, Porta-Etessam J, Mateos V, Díaz-Insa S, Lopez-Gil A, Fernández C; Scientific Committee of the PALM Program.	Cephalalgia. 2011 Mar;31(4):463-70. Epub 2010 Sep 6.	Cephalalgia. 2011	PubMed	citation	PMID:20819843	pubmed	20819843	create date:2010/09/08 | first author:Matías-Guiu J
Validation of the Headache Impact Test (HIT-6™) across episodic and chronic migraine.	/pubmed/20819842	Yang M, Rendas-Baum R, Varon SF, Kosinski M.	Cephalalgia. 2011 Feb;31(3):357-67. Epub 2010 Sep 6.	Cephalalgia. 2011	PubMed	citation	PMID:20819842	pubmed	20819842	create date:2010/09/08 | first author:Yang M
ICHD-II criteria for headache attributed to transient ischemic attack: the need for an update.	/pubmed/20817657	Sacco S, Carolei A.	Cephalalgia. 2011 Jan;31(1):126. Epub 2010 Sep 3. No abstract available.	Cephalalgia. 2011	PubMed	citation	PMID:20817657	pubmed	20817657	create date:2010/09/08 | first author:Sacco S
Lower immunglobulin A levels but not lower cortisol or α-amylase activity in children with chronic tension-type headache.	/pubmed/20817656	Fernández-de-Las-Peñas C, Fernández-Mayoralas DM, Arroyo-Morales M, Ambite-Quesada S, Rivas-Martínez I, Ortega-Santiago R, Díaz-Rodríguez L, Pareja JA.	Cephalalgia. 2011 Mar;31(4):481-7. Epub 2010 Sep 3.	Cephalalgia. 2011	PubMed	citation	PMID:20817656	pubmed	20817656	create date:2010/09/08 | first author:Fernández-de-Las-Peñas C
Disability, HRQoL and resource use among chronic and episodic migraineurs: results from the International Burden of Migraine Study (IBMS).	/pubmed/20813784	Blumenfeld AM, Varon SF, Wilcox TK, Buse DC, Kawata AK, Manack A, Goadsby PJ, Lipton RB.	Cephalalgia. 2011 Feb;31(3):301-15. Epub 2010 Sep 2.	Cephalalgia. 2011	PubMed	citation	PMID:20813784	pubmed	20813784	create date:2010/09/04 | first author:Blumenfeld AM
A trans-cultural comparison of the organisation of care at headache centres world-wide.	/pubmed/20813783	Bhola R, Goadsby PJ.	Cephalalgia. 2011 Feb;31(3):316-30. Epub 2010 Sep 2.	Cephalalgia. 2011	PubMed	citation	PMID:20813783	pubmed	20813783	create date:2010/09/04 | first author:Bhola R
Visual metacontrast masking in migraine.	/pubmed/20813782	Shepherd AJ, Wyatt G, Tibber MS.	Cephalalgia. 2011 Feb;31(3):346-56. Epub 2010 Sep 2.	Cephalalgia. 2011	PubMed	citation	PMID:20813782	pubmed	20813782	create date:2010/09/04 | first author:Shepherd AJ
Association of a Notch 3 gene polymorphism with migraine susceptibility.	/pubmed/20813781	Menon S, Cox HC, Kuwahata M, Quinlan S, MacMillan JC, Haupt LM, Lea RA, Griffiths LR.	Cephalalgia. 2011 Feb;31(3):264-70. Epub 2010 Sep 2.	Cephalalgia. 2011	PubMed	citation	PMID:20813781	pubmed	20813781	create date:2010/09/04 | first author:Menon S
Airplane headache" or flight-related headache?"	/pubmed/20813780	Mainardi F, Zanchin G.	Cephalalgia. 2011 Jan;31(2):254-5. Epub 2010 Sep 2. No abstract available.	Cephalalgia. 2011	PubMed	citation	PMID:20813780	pubmed	20813780	create date:2010/09/04 | first author:Mainardi F
Post-traumatic stress disorder, drug abuse and migraine: new findings from the National Comorbidity Survey Replication (NCS-R).	/pubmed/20813779	Peterlin BL, Rosso AL, Sheftell FD, Libon DJ, Mossey JM, Merikangas KR.	Cephalalgia. 2011 Jan;31(2):235-44. Epub 2010 Sep 2.	Cephalalgia. 2011	PubMed	citation	PMID:20813779	pubmed	20813779	create date:2010/09/04 | first author:Peterlin BL
Title	URL	Description	Details	ShortDetails	Resource	Type	Identifiers	Db	EntrezUID	Properties
Some questions provoked by a chronic headache (with mixed migraine and cluster headache features) in a woman with a pineal cyst. Answers from a literature review.	/pubmed/20799383	Molina-Martínez FJ, Jiménez-Martínez MC, Vives-Pastor B.	Cephalalgia. 2010 Sep;30(9):1031-40. Review.	Cephalalgia. 2010	PubMed	citation	PMID:20799383	pubmed	20799383	create date:2010/08/28 | first author:Molina-Martínez FJ
Nummular headache dramatically responsive to indomethacin.	/pubmed/20713570	Baldacci F, Nuti A, Lucetti C, Borelli P, Bonuccelli U.	Cephalalgia. 2010 Sep;30(9):1151-2. Epub 2010 Mar 12. No abstract available.	Cephalalgia. 2010	PubMed	citation	PMID:20713570	pubmed	20713570	create date:2010/08/18 | first author:Baldacci F
Atrial myxoma as a trigger of migraine with aura--pathophysiological considerations.	/pubmed/20713569	Riederer F, Luft AR, Sándor PS.	Cephalalgia. 2010 Sep;30(9):1149-50. Epub 2010 May 19. No abstract available.	Cephalalgia. 2010	PubMed	citation	PMID:20713569	pubmed	20713569	create date:2010/08/18 | first author:Riederer F
Almotriptan efficacy in migraine with allodynia: a rebuttal to Burstein and Jakubowski's critique of Schoenen et al.	/pubmed/20713568	Schoenen J, Vandenheede M.	Cephalalgia. 2010 Sep;30(9):1147-8. Epub 2010 Mar 12. No abstract available.	Cephalalgia. 2010	PubMed	citation	PMID:20713568	pubmed	20713568	create date:2010/08/18 | first author:Schoenen J
Comments on results of Scher et al. pertaining to nonprescription caffeine-containing combination analgesics.	/pubmed/20713567	Delzell E, Haag G.	Cephalalgia. 2010 Sep;30(9):1145-6. Epub 2010 Mar 12. No abstract available.	Cephalalgia. 2010	PubMed	citation	PMID:20713567	pubmed	20713567	create date:2010/08/18 | first author:Delzell E
The non-hallucinogen 2-bromo-lysergic acid diethylamide as preventative treatment for cluster headache: an open, non-randomized case series.	/pubmed/20713566	Karst M, Halpern JH, Bernateck M, Passie T.	Cephalalgia. 2010 Sep;30(9):1140-4. Epub 2010 Mar 26. No abstract available.	Cephalalgia. 2010	PubMed	citation	PMID:20713566	pubmed	20713566	create date:2010/08/18 | first author:Karst M
Secondary hypnic headache or symptomatic nocturnal hypertension? Two case reports.	/pubmed/20713565	Caminero AB, Martín J, del Río MS.	Cephalalgia. 2010 Sep;30(9):1137-9. Epub 2010 May 26. No abstract available.	Cephalalgia. 2010	PubMed	citation	PMID:20713565	pubmed	20713565	create date:2010/08/18 | first author:Caminero AB
A case review of the MRI features in alternating Tolosa-Hunt syndrome.	/pubmed/20713564	Guedes BV, da Rocha AJ, Zuppani HB, da Silva CJ, Sanvito WL.	Cephalalgia. 2010 Sep;30(9):1133-6. Epub 2010 Mar 31.	Cephalalgia. 2010	PubMed	citation	PMID:20713564	pubmed	20713564	create date:2010/08/18 | first author:Guedes BV
Reversible cerebral vasoconstriction syndrome associated with hormone therapy for intrauterine insemination.	/pubmed/20713563	Freilinger T, Schmidt C, Duering M, Linn J, Straube A, Peters N.	Cephalalgia. 2010 Sep;30(9):1127-32. Epub 2010 Mar 31.	Cephalalgia. 2010	PubMed	citation	PMID:20713563	pubmed	20713563	create date:2010/08/18 | first author:Freilinger T
Ten years of chronic cluster--attacks still cluster.	/pubmed/20713562	Jürgens TP, Koch HJ, May A.	Cephalalgia. 2010 Sep;30(9):1123-6. Epub 2010 May 7.	Cephalalgia. 2010	PubMed	citation	PMID:20713562	pubmed	20713562	create date:2010/08/18 | first author:Jürgens TP
Functional and molecular characterization of prostaglandin E2 dilatory receptors in the rat craniovascular system in relevance to migraine.	/pubmed/20713561	Myren M, Baun M, Ploug KB, Jansen-Olesen I, Olesen J, Gupta S.	Cephalalgia. 2010 Sep;30(9):1110-22. Epub 2010 Apr 7.	Cephalalgia. 2010	PubMed	citation	PMID:20713561	pubmed	20713561	create date:2010/08/18 | first author:Myren M
Cortical hyperexcitability and mechanism of medication-overuse headache.	/pubmed/20713560	Supornsilpchai W, le Grand SM, Srikiatkhachorn A.	Cephalalgia. 2010 Sep;30(9):1101-9. Epub 2010 Mar 19.	Cephalalgia. 2010	PubMed	citation	PMID:20713560	pubmed	20713560	create date:2010/08/18 | first author:Supornsilpchai W
Development and validation of the EUROLIGHT questionnaire to evaluate the burden of primary headache disorders in Europe.	/pubmed/20713559	Andrée C, Vaillant M, Barre J, Katsarava Z, Lainez JM, Lair ML, Lanteri-Minet M, Lampl C, Steiner TJ, Stovner LJ, Tassorelli C, Sándor PS.	Cephalalgia. 2010 Sep;30(9):1082-100. Epub 2010 Apr 7.	Cephalalgia. 2010	PubMed	citation	PMID:20713559	pubmed	20713559	create date:2010/08/18 | first author:Andrée C
Migraine symptomatology and major depressive disorder.	/pubmed/20713558	Ligthart L, Penninx BW, Nyholt DR, Distel MA, de Geus EJ, Willemsen G, Smit JH, Boomsma DI.	Cephalalgia. 2010 Sep;30(9):1073-81. Epub 2010 Mar 19.	Cephalalgia. 2010	PubMed	citation	PMID:20713558	pubmed	20713558	create date:2010/08/18 | first author:Ligthart L
Migraine prevalence by age and sex in the United States: a life-span study.	/pubmed/20713557	Victor TW, Hu X, Campbell JC, Buse DC, Lipton RB.	Cephalalgia. 2010 Sep;30(9):1065-72. Epub 2010 Mar 12.	Cephalalgia. 2010	PubMed	citation	PMID:20713557	pubmed	20713557	create date:2010/08/18 | first author:Victor TW
Primary headaches in childhood--a population-based study.	/pubmed/20713556	Arruda MA, Guidetti V, Galli F, Albuquerque RC, Bigal ME.	Cephalalgia. 2010 Sep;30(9):1056-64. Epub 2010 Mar 19.	Cephalalgia. 2010	PubMed	citation	PMID:20713556	pubmed	20713556	create date:2010/08/18 | first author:Arruda MA
Bilateral, wide-spread, mechanical pain sensitivity in children with frequent episodic tension-type headache suggesting impairment in central nociceptive processing.	/pubmed/20713555	Fernández-de-Las-Peñas C, Fernández-Mayoralas DM, Ortega-Santiago R, Ambite-Quesada S, Gil-Crujera A, Fernández-Jaén A.	Cephalalgia. 2010 Sep;30(9):1049-55. Epub 2010 Mar 26.	Cephalalgia. 2010	PubMed	citation	PMID:20713555	pubmed	20713555	create date:2010/08/18 | first author:Fernández-de-Las-Peñas C
On the methodology of drug trials in migraine with aura.	/pubmed/20713554	Hauge AW, Hougaard A, Olesen J.	Cephalalgia. 2010 Sep;30(9):1041-8. Epub 2010 Apr 27.	Cephalalgia. 2010	PubMed	citation	PMID:20713554	pubmed	20713554	create date:2010/08/18 | first author:Hauge AW
Pain sensitivity in children with frequent episodic tension type headache.	/pubmed/20713553	Bendtsen L.	Cephalalgia. 2010 Sep;30(9):1029-30. Epub 2010 Mar 31. No abstract available.	Cephalalgia. 2010	PubMed	citation	PMID:20713553	pubmed	20713553	create date:2010/08/18 | first author:Bendtsen L
Design considerations in migraine with aura trials: learning from experience.	/pubmed/20713552	Loder E.	Cephalalgia. 2010 Sep;30(9):1027-8. Epub 2010 Apr 26. No abstract available.	Cephalalgia. 2010	PubMed	citation	PMID:20713552	pubmed	20713552	create date:2010/08/18 | first author:Loder E
Serial polysomnography in hypnic headache.	/pubmed/20699335	Holle D, Wessendorf TE, Zaremba S, Naegel S, Diener HC, Katsarava Z, Gaul C, Obermann M.	Cephalalgia. 2011 Feb;31(3):286-90. Epub 2010 Aug 10.	Cephalalgia. 2011	PubMed	citation	PMID:20699335	pubmed	20699335	create date:2010/08/12 | first author:Holle D
Temporal profile of vascular changes induced by systemic nitroglycerin in the meningeal and cortical districts.	/pubmed/20693231	Greco R, Meazza C, Mangione AS, Allena M, Bolla M, Amantea D, Mizoguchi H, Sandrini G, Nappi G, Tassorelli C.	Cephalalgia. 2011 Jan;31(2):190-8. Epub 2010 Aug 6.	Cephalalgia. 2011	PubMed	citation	PMID:20693231	pubmed	20693231	create date:2010/08/10 | first author:Greco R
Differential activation of the middle-temporal complex to visual stimulation in migraineurs.	/pubmed/20693230	Antal A, Polania R, Saller K, Morawetz C, Schmidt-Samoa C, Baudewig J, Paulus W, Dechent P.	Cephalalgia. 2011 Feb;31(3):338-45. Epub 2010 Aug 6.	Cephalalgia. 2011	PubMed	citation	PMID:20693230	pubmed	20693230	create date:2010/08/10 | first author:Antal A
Cardiovascular risk factors associated with migraine among the elderly with a low income: the Sao Paulo Ageing & Health Study (SPAH).	/pubmed/20693229	Benseñor IM, Goulart AC, Lotufo PA, Menezes PR, Scazufca M.	Cephalalgia. 2011 Feb;31(3):331-7. Epub 2010 Aug 6.	Cephalalgia. 2011	PubMed	citation	PMID:20693229	pubmed	20693229	create date:2010/08/10 | first author:Benseñor IM
Migraine diagnosis and management in general emergency departments in France.	/pubmed/20670996	Valade D, Lucas C, Calvel L, Plaisance P, Derouet N, Meric G, Lanteri-Minet M, Giroud M.	Cephalalgia. 2011 Mar;31(4):471-80. Epub 2010 Jul 29.	Cephalalgia. 2011	PubMed	citation	PMID:20670996	pubmed	20670996	create date:2010/07/31 | first author:Valade D
Cluster headache associated with a sixth nerve palsy: a case report.	/pubmed/20670995	Grosberg BM, Vollbracht S, Robbins MS, Lipton RB.	Cephalalgia. 2011 Jan;31(1):122-5. Epub 2010 Jul 29. Erratum in: Cephalalgia. 2011 Apr;31(6):767.	Cephalalgia. 2011	PubMed	citation	PMID:20670995	pubmed	20670995	create date:2010/07/31 | first author:Grosberg BM
Guidance for the management of headache in sport on behalf of The Royal College of General Practitioners and The British Association for the Study of Headache.	/pubmed/20670994	Kernick DP, Goadsby PJ; Royal College of General Practitioners; British Association for the Study of Headache.	Cephalalgia. 2011 Jan;31(1):106-11. Epub 2010 Jul 29. Erratum in: Cephalalgia. 2011 Mar;31(4):511.	Cephalalgia. 2011	PubMed	citation	PMID:20670994	pubmed	20670994	create date:2010/07/31 | first author:Kernick DP
Asymmetry of visual function in migraine with aura: correlation with lateralisation of headache and aura.	/pubmed/20663857	Khalil NM, Nicotra A, Wilkins AJ.	Cephalalgia. 2011 Jan;31(2):213-21. Epub 2010 Jul 27.	Cephalalgia. 2011	PubMed	citation	PMID:20663857	pubmed	20663857	create date:2010/07/29 | first author:Khalil NM
Vitamins and paediatric migraine: Riboflavin as a preventative medication.	/pubmed/20663856	O'Brien HL, Hershey AD.	Cephalalgia. 2010 Dec;30(12):1417-8. Epub 2010 Jul 27. No abstract available.	Cephalalgia. 2010	PubMed	citation	PMID:20663856	pubmed	20663856	create date:2010/07/29 | first author:O'Brien HL
Spontaneous pneumocephalus associated with pneumocele of the frontal sinus.	/pubmed/20663855	Park CY, Kim KS.	Cephalalgia. 2010 Nov;30(11):1400-2. Epub 2010 Jul 27.	Cephalalgia. 2010	PubMed	citation	PMID:20663855	pubmed	20663855	create date:2010/07/29 | first author:Park CY
Almotriptan 12.5 mg in menstrually related migraine: a randomized, double-blind, placebo-controlled study.	/pubmed/20660540	Allais G, Bussone G, D'Andrea G, Moschiano F, d'Onofrio F, Valguarnera F, Manzoni GC, Grazzi L, Allais R, Benedetto C, Acuto G.	Cephalalgia. 2011 Jan;31(2):144-51. Epub 2010 Jul 26.	Cephalalgia. 2011	PubMed	citation	PMID:20660540	pubmed	20660540	create date:2010/07/28 | first author:Allais G
Unilateral orthostatic headache caused by glaucoma.	/pubmed/20656716	Yoo C, Oh J.	Cephalalgia. 2010 Aug;30(8):1021-2; author reply 1022-3. Epub 2010 Mar 12. No abstract available.	Cephalalgia. 2010	PubMed	citation	PMID:20656716	pubmed	20656716	create date:2010/07/27 | first author:Yoo C
Posterior hypoperfusion in migraine without aura?	/pubmed/20656715	Tfelt-Hansen P, Olesen J.	Cephalalgia. 2010 Aug;30(8):1018; author reply 1018-20. No abstract available.	Cephalalgia. 2010	PubMed	citation	PMID:20656715	pubmed	20656715	create date:2010/07/27 | first author:Tfelt-Hansen P
Use of the modified Atkins diet for adolescents with chronic daily headache.	/pubmed/20656714	Kossoff EH, Huffman J, Turner Z, Gladstein J.	Cephalalgia. 2010 Aug;30(8):1014-6. Epub 2010 Mar 26. No abstract available.	Cephalalgia. 2010	PubMed	citation	PMID:20656714	pubmed	20656714	create date:2010/07/27 | first author:Kossoff EH
Migraine aura presenting as dysphasia with global cognitive dysfunction and abnormalities on perfusion CT.	/pubmed/20656713	Nieuwkamp DJ, van der Schaaf IC, Biessels GJ.	Cephalalgia. 2010 Aug;30(8):1007-9. Epub 2010 Mar 26. No abstract available.	Cephalalgia. 2010	PubMed	citation	PMID:20656713	pubmed	20656713	create date:2010/07/27 | first author:Nieuwkamp DJ
Is the development of visual contrast sensitivity impaired in children with migraine? An exploratory study.	/pubmed/20656712	Braunitzer G, Rokszin A, Kóbor J, Benedek G.	Cephalalgia. 2010 Aug;30(8):991-5. Epub 2010 Mar 19.	Cephalalgia. 2010	PubMed	citation	PMID:20656712	pubmed	20656712	create date:2010/07/27 | first author:Braunitzer G
SUNCT syndrome with paroxysmal mydriasis: Clinical and pupillometric findings.	/pubmed/20656711	Antonaci F, Sances G, Loi M, Sandrini G, Dumitrache C, Cuzzoni MG.	Cephalalgia. 2010 Aug;30(8):987-90. Epub 2010 Mar 17.	Cephalalgia. 2010	PubMed	citation	PMID:20656711	pubmed	20656711	create date:2010/07/27 | first author:Antonaci F
Reversible cerebral vasoconstriction, internal carotid artery dissection and renal artery stenosis.	/pubmed/20656710	Field DK, Kleinig TJ, Thompson PD, Kimber TE.	Cephalalgia. 2010 Aug;30(8):983-6. Epub 2010 Mar 12.	Cephalalgia. 2010	PubMed	citation	PMID:20656710	pubmed	20656710	create date:2010/07/27 | first author:Field DK
Cluster headache responsive to indomethacin: Case reports and a critical review of the literature.	/pubmed/20656709	Prakash S, Shah ND, Chavda BV.	Cephalalgia. 2010 Aug;30(8):975-82. Epub 2010 Mar 12. Review.	Cephalalgia. 2010	PubMed	citation	PMID:20656709	pubmed	20656709	create date:2010/07/27 | first author:Prakash S
Idiopathic trigeminal neuropathy with trigeminal mass lesion on MRI: Neoplasm or not?	/pubmed/20656708	Sakurai K, Hara M, Okita K, Kawashima S, Yamawaki T, Shibamoto Y.	Cephalalgia. 2010 Aug;30(8):968-74. Epub 2010 Mar 17.	Cephalalgia. 2010	PubMed	citation	PMID:20656708	pubmed	20656708	create date:2010/07/27 | first author:Sakurai K
Prevalence of typical migraine aura without headache in Japanese ophthalmology clinics.	/pubmed/20656707	Aiba S, Tatsumoto M, Saisu A, Iwanami H, Chiba K, Senoo T, Hirata K.	Cephalalgia. 2010 Aug;30(8):962-7. Epub 2010 Mar 10.	Cephalalgia. 2010	PubMed	citation	PMID:20656707	pubmed	20656707	create date:2010/07/27 | first author:Aiba S
Headache diagnosis, disability and co-morbidities in a multi-ethnic, heterogeneous paediatric Asian population.	/pubmed/20656706	Chong SC, Chan YH, Ong HT, Low PS, Tay SK.	Cephalalgia. 2010 Aug;30(8):953-61. Epub 2010 Mar 12.	Cephalalgia. 2010	PubMed	citation	PMID:20656706	pubmed	20656706	create date:2010/07/27 | first author:Chong SC
Headache characteristics and chronification of migraine and tension-type headache: A population-based study.	/pubmed/20656705	Ashina S, Lyngberg A, Jensen R.	Cephalalgia. 2010 Aug;30(8):943-52. Epub 2010 Mar 17.	Cephalalgia. 2010	PubMed	citation	PMID:20656705	pubmed	20656705	create date:2010/07/27 | first author:Ashina S
Intranasal sumatriptan powder delivered by a novel breath-actuated bi-directional device for the acute treatment of migraine: A randomised, placebo-controlled study.	/pubmed/20656704	Djupesland PG, Docekal P; Czech Migraine Investigators Group.	Cephalalgia. 2010 Aug;30(8):933-42. Epub 2010 Mar 17.	Cephalalgia. 2010	PubMed	citation	PMID:20656704	pubmed	20656704	create date:2010/07/27 | first author:Djupesland PG
High frequency of migraine-only patients negative for the 3243 A>G tRNALeu mtDNA mutation in two MELAS families.	/pubmed/20656703	Cevoli S, Pallotti F, La Morgia C, Valentino ML, Pierangeli G, Cortelli P, Baruzzi A, Montagna P, Carelli V.	Cephalalgia. 2010 Aug;30(8):919-27. Epub 2010 Mar 12.	Cephalalgia. 2010	PubMed	citation	PMID:20656703	pubmed	20656703	create date:2010/07/27 | first author:Cevoli S
Orbitofrontal disinhibition of pain in migraine with aura: an interictal EEG-mapping study.	/pubmed/20656702	Lev R, Granovsky Y, Yarnitsky D.	Cephalalgia. 2010 Aug;30(8):910-8. Epub 2010 Mar 12.	Cephalalgia. 2010	PubMed	citation	PMID:20656702	pubmed	20656702	create date:2010/07/27 | first author:Lev R
Repeatability of cold pain and heat pain thresholds: The application of sensory testing in migraine research.	/pubmed/20656701	Sand T, Nilsen KB, Hagen K, Stovner LJ.	Cephalalgia. 2010 Aug;30(8):904-9. Epub 2010 Mar 12.	Cephalalgia. 2010	PubMed	citation	PMID:20656701	pubmed	20656701	create date:2010/07/27 | first author:Sand T
Can response to indomethacin exclude the diagnosis of cluster headache?	/pubmed/20656700	Wang SJ, Fuh JL.	Cephalalgia. 2010 Aug;30(8):902-3. Epub 2010 Mar 12. No abstract available.	Cephalalgia. 2010	PubMed	citation	PMID:20656700	pubmed	20656700	create date:2010/07/27 | first author:Wang SJ
Reducing the burden of headache: The International Headache Society Primary Care Interest Group.	/pubmed/20656699	Kernick D.	Cephalalgia. 2010 Aug;30(8):899-901. Epub 2010 Mar 10. No abstract available.	Cephalalgia. 2010	PubMed	citation	PMID:20656699	pubmed	20656699	create date:2010/07/27 | first author:Kernick D
Perimenstrual migraines and their response to preventive therapy with topiramate.	/pubmed/20650999	Allais G, Sanchez del Rio M, Diener HC, Benedetto C, Pfeil J, Schäuble B, van Oene J.	Cephalalgia. 2011 Jan;31(2):152-60. Epub 2010 Jul 22.	Cephalalgia. 2011	PubMed	citation	PMID:20650999	pubmed	20650999	create date:2010/07/24 | first author:Allais G
Title	URL	Description	Details	ShortDetails	Resource	Type	Identifiers	Db	EntrezUID	Properties
Effectiveness of manual therapy for chronic tension-type headache: a pragmatic, randomised, clinical trial.	/pubmed/20647241	Castien RF, van der Windt DA, Grooten A, Dekker J.	Cephalalgia. 2011 Jan;31(2):133-43. Epub 2010 Jul 20.	Cephalalgia. 2011	PubMed	citation	PMID:20647241	pubmed	20647241	create date:2010/07/22 | first author:Castien RF
Migraine with aura triggered by cardiac myxoma: case report and literature review.	/pubmed/20647240	de Ceuster L, van Diepen T, Koehler PJ.	Cephalalgia. 2010 Nov;30(11):1396-9. Epub 2010 Jul 20. Review.	Cephalalgia. 2010	PubMed	citation	PMID:20647240	pubmed	20647240	create date:2010/07/22 | first author:de Ceuster L
Confusional migraine is an adult as well as a childhood disease.	/pubmed/20647239	Gantenbein AR, Riederer F, Mathys J, Biethahn S, Gossrau G, Waldvogel D, Sándor PS.	Cephalalgia. 2011 Jan;31(2):206-12. Epub 2010 Jul 20.	Cephalalgia. 2011	PubMed	citation	PMID:20647239	pubmed	20647239	create date:2010/07/22 | first author:Gantenbein AR
Segmental cerebral vasoconstriction: successful treatment of secondary cerebral ischaemia with intravenous prostacyclin.	/pubmed/20647181	Grände PO, Lundgren A, Bjartmarz H, Cronqvist M.	Cephalalgia. 2010 Jul;30(7):890-5. Epub 2010 Mar 17.	Cephalalgia. 2010	PubMed	citation	PMID:20647181	pubmed	20647181	create date:2010/07/22 | first author:Grände PO
Hypnic headache secondary to haemangioblastoma of the cerebellum.	/pubmed/20647180	Mullally WJ, Hall KE.	Cephalalgia. 2010 Jul;30(7):887-9. Epub 2010 Mar 17.	Cephalalgia. 2010	PubMed	citation	PMID:20647180	pubmed	20647180	create date:2010/07/22 | first author:Mullally WJ
Use of the International Classification of Headache Disorders, Second Edition, criteria in the diagnosis of primary headache in schoolchildren: epidemiology study from eastern Turkey.	/pubmed/20647179	Alp R, Alp SI, Palanci Y, Sur H, Boru UT, Ozge A, Yapici Z.	Cephalalgia. 2010 Jul;30(7):868-77. Epub 2010 Mar 10.	Cephalalgia. 2010	PubMed	citation	PMID:20647179	pubmed	20647179	create date:2010/07/22 | first author:Alp R
Low-frequency electrical stimulation induces long-term depression in patients with chronic tension-type headache.	/pubmed/20647178	Lindelof K, Jung K, Ellrich J, Jensen R, Bendtsen L.	Cephalalgia. 2010 Jul;30(7):860-7. Epub 2010 Mar 17.	Cephalalgia. 2010	PubMed	citation	PMID:20647178	pubmed	20647178	create date:2010/07/22 | first author:Lindelof K
Cerebral distribution of white matter lesions in migraine with aura patients.	/pubmed/20647177	Rossato G, Adami A, Thijs VN, Cerini R, Pozzi-Mucelli R, Mazzucco S, Anzola GP, Del Sette M, Dinia L, Meneghetti G, Zanferrari C; SAM study group.	Cephalalgia. 2010 Jul;30(7):855-9. Epub 2010 Mar 10.	Cephalalgia. 2010	PubMed	citation	PMID:20647177	pubmed	20647177	create date:2010/07/22 | first author:Rossato G
Pharmacoepidemiology of triptans in a headache centre.	/pubmed/20647176	Ferrari A, Spaccapelo L, Sternieri E.	Cephalalgia. 2010 Jul;30(7):847-54. Epub 2010 Mar 17.	Cephalalgia. 2010	PubMed	citation	PMID:20647176	pubmed	20647176	create date:2010/07/22 | first author:Ferrari A
Quantifying the return of headache in triptan-treated migraineurs: an observational study.	/pubmed/20647175	Sheftell F, Almas M, Weeks R, Mathew NT, Pitman V, Lipton RB.	Cephalalgia. 2010 Jul;30(7):838-46. Epub 2010 Mar 17.	Cephalalgia. 2010	PubMed	citation	PMID:20647175	pubmed	20647175	create date:2010/07/22 | first author:Sheftell F
Diet restriction in migraine, based on IgG against foods: a clinical double-blind, randomised, cross-over trial.	/pubmed/20647174	Alpay K, Ertas M, Orhan EK, Ustay DK, Lieners C, Baykan B.	Cephalalgia. 2010 Jul;30(7):829-37. Epub 2010 Mar 10.	Cephalalgia. 2010	PubMed	citation	PMID:20647174	pubmed	20647174	create date:2010/07/22 | first author:Alpay K
Migraine and vertigo--a prospective diary study.	/pubmed/20647173	Salhofer S, Lieba-Samal D, Freydl E, Bartl S, Wiest G, Wöber C.	Cephalalgia. 2010 Jul;30(7):821-8. Epub 2010 Mar 12.	Cephalalgia. 2010	PubMed	citation	PMID:20647173	pubmed	20647173	create date:2010/07/22 | first author:Salhofer S
Headache-associated dizziness in a headache population: prevalence and impact.	/pubmed/20647172	Bisdorff A, Andrée C, Vaillant M, Sándor PS.	Cephalalgia. 2010 Jul;30(7):815-20. Epub 2010 Mar 12.	Cephalalgia. 2010	PubMed	citation	PMID:20647172	pubmed	20647172	create date:2010/07/22 | first author:Bisdorff A
OnabotulinumtoxinA for treatment of chronic migraine: results from the double-blind, randomized, placebo-controlled phase of the PREEMPT 2 trial.	/pubmed/20647171	Diener HC, Dodick DW, Aurora SK, Turkel CC, DeGryse RE, Lipton RB, Silberstein SD, Brin MF; PREEMPT 2 Chronic Migraine Study Group.	Cephalalgia. 2010 Jul;30(7):804-14. Epub 2010 Mar 17.	Cephalalgia. 2010	PubMed	citation	PMID:20647171	pubmed	20647171	create date:2010/07/22 | first author:Diener HC
OnabotulinumtoxinA for treatment of chronic migraine: results from the double-blind, randomized, placebo-controlled phase of the PREEMPT 1 trial.	/pubmed/20647170	Aurora SK, Dodick DW, Turkel CC, DeGryse RE, Silberstein SD, Lipton RB, Diener HC, Brin MF; PREEMPT 1 Chronic Migraine Study Group.	Cephalalgia. 2010 Jul;30(7):793-803. Epub 2010 Mar 17.	Cephalalgia. 2010	PubMed	citation	PMID:20647170	pubmed	20647170	create date:2010/07/22 | first author:Aurora SK
IgG-mediated allergy: a new mechanism for migraine attacks?	/pubmed/20647169	Pascual J, Oterino A.	Cephalalgia. 2010 Jul;30(7):777-9. Epub 2010 Mar 26. No abstract available.	Cephalalgia. 2010	PubMed	citation	PMID:20647169	pubmed	20647169	create date:2010/07/22 | first author:Pascual J
Vertigo and migraine: a more than two-fold connection.	/pubmed/20647168	Straube A, Rauch SD.	Cephalalgia. 2010 Jul;30(7):774-6. Epub 2010 Mar 12. No abstract available.	Cephalalgia. 2010	PubMed	citation	PMID:20647168	pubmed	20647168	create date:2010/07/22 | first author:Straube A
Botulinum toxin in headache treatment: finally a promising path?	/pubmed/20647167	Schoenen J.	Cephalalgia. 2010 Jul;30(7):771-3. No abstract available.	Cephalalgia. 2010	PubMed	citation	PMID:20647167	pubmed	20647167	create date:2010/07/22 | first author:Schoenen J
Comment on 'Mobile phone headache: a double blind, sham-controlled provocation study'.	/pubmed/20511213	Chu MK.	Cephalalgia. 2010 Jun;30(6):767. Epub 2010 Mar 12. No abstract available.	Cephalalgia. 2010	PubMed	citation	PMID:20511213	pubmed	20511213	create date:2010/06/01 | first author:Chu MK
The associations of migraines and other headaches with work performance: results from the National Comorbidity Survey Replication (NCS-R).	/pubmed/20511212	Kessler RC, Shahly V, Stang PE, Lane MC.	Cephalalgia. 2010 Jun;30(6):722-34. Epub 2010 Mar 26.	Cephalalgia. 2010	PubMed	citation	PMID:20511212	pubmed	20511212	create date:2010/06/01 | first author:Kessler RC
Quality of life in adolescents with headache: results from a population-based survey.	/pubmed/20511211	Milde-Busch A, Heinrich S, Thomas S, Kühnlein A, Radon K, Straube A, Bayer O, von Kries R.	Cephalalgia. 2010 Jun;30(6):713-21. Epub 2010 Mar 10.	Cephalalgia. 2010	PubMed	citation	PMID:20511211	pubmed	20511211	create date:2010/06/01 | first author:Milde-Busch A
Epidemiological-based childhood headache natural history study: after an interval of six years.	/pubmed/20511210	Ozge A, Sasmaz T, Cakmak SE, Kaleagasi H, Siva A.	Cephalalgia. 2010 Jun;30(6):703-12. Epub 2010 Mar 10.	Cephalalgia. 2010	PubMed	citation	PMID:20511210	pubmed	20511210	create date:2010/06/01 | first author:Ozge A
Levels of nitric oxide metabolites in cerebrospinal fluid in cluster headache.	/pubmed/20511209	Steinberg A, Wiklund NP, Brundin L, Remahl AI.	Cephalalgia. 2010 Jun;30(6):696-702. Epub 2010 Mar 10.	Cephalalgia. 2010	PubMed	citation	PMID:20511209	pubmed	20511209	create date:2010/06/01 | first author:Steinberg A
Migraine recurrence is not associated with depressive or anxiety symptoms. Results of a randomized controlled trial.	/pubmed/20511208	Mitsikostas DD, Vikelis M, Kodounis A, Zaglis D, Xifaras M, Doitsini S, Georgiadis G, Thomas A, Charmoussi S.	Cephalalgia. 2010 Jun;30(6):690-5. Epub 2010 May 6.	Cephalalgia. 2010	PubMed	citation	PMID:20511208	pubmed	20511208	create date:2010/06/01 | first author:Mitsikostas DD
No association between essential tremor and migraine: a case-control study.	/pubmed/20511207	Barbanti P, Fabbrini G, Aurilia C, Defazio G, Colosimo C, Berardelli A.	Cephalalgia. 2010 Jun;30(6):686-9. Epub 2010 Mar 10.	Cephalalgia. 2010	PubMed	citation	PMID:20511207	pubmed	20511207	create date:2010/06/01 | first author:Barbanti P
Comparison of self-reported cutaneous allodynia and brushing allodynia during migraine attacks.	/pubmed/20511206	Chou CH, Fuh JL, Wu JC, Wang SJ.	Cephalalgia. 2010 Jun;30(6):682-5. Epub 2010 Mar 10.	Cephalalgia. 2010	PubMed	citation	PMID:20511206	pubmed	20511206	create date:2010/06/01 | first author:Chou CH
Migraine with aura with onset in childhood and adolescence: long-term natural history and prognostic factors.	/pubmed/20511205	Termine C, Ferri M, Livetti G, Beghi E, Salini S, Mongelli A, Blangiardo R, Luoni C, Lanzi G, Balottin U.	Cephalalgia. 2010 Jun;30(6):674-81. Epub 2010 Mar 10.	Cephalalgia. 2010	PubMed	citation	PMID:20511205	pubmed	20511205	create date:2010/06/01 | first author:Termine C
Phenotype of patients responsive to occipital nerve stimulation for refractory head pain.	/pubmed/20511204	Paemeleire K, Van Buyten JP, Van Buynder M, Alicino D, Van Maele G, Smet I, Goadsby PJ.	Cephalalgia. 2010 Jun;30(6):662-73. Epub 2010 Mar 31.	Cephalalgia. 2010	PubMed	citation	PMID:20511204	pubmed	20511204	create date:2010/06/01 | first author:Paemeleire K
Stimulating studies of visual cortical function in migraine.	/pubmed/20511203	Charles A.	Cephalalgia. 2010 Jun;30(6):643-5. Epub 2010 Mar 10. No abstract available.	Cephalalgia. 2010	PubMed	citation	PMID:20511203	pubmed	20511203	create date:2010/06/01 | first author:Charles A
Premonitory symptoms in migraine patients.	/pubmed/20511202	Pascual J, Quintela E, Cuvellier JC, Mars A, Vallée L.	Cephalalgia. 2010 May;30(5):639; author reply 639-40. Epub 2010 Mar 17. No abstract available.	Cephalalgia. 2010	PubMed	citation	PMID:20511202	pubmed	20511202	create date:2010/06/01 | first author:Pascual J
Cortical spreading depression-associated cerebral blood flow changes induced by mechanical stimulation are modulated by AMPA and GABA receptors.	/pubmed/20511201	Holland PR, Akerman S, Goadsby PJ.	Cephalalgia. 2010 May;30(5):519-27.	Cephalalgia. 2010	PubMed	citation	PMID:20511201	pubmed	20511201	create date:2010/06/01 | first author:Holland PR
Clinical translation: targeting cortical spreading depression.	/pubmed/20511200	Cutrer FM.	Cephalalgia. 2010 May;30(5):515-6. Epub 2010 Mar 10. No abstract available.	Cephalalgia. 2010	PubMed	citation	PMID:20511200	pubmed	20511200	create date:2010/06/01 | first author:Cutrer FM
Post-craniotomy headache after acoustic neuroma surgery.	/pubmed/20511199	Filho PA, Schankin CJ.	Cephalalgia. 2010 Apr;30(4):509-10. Epub 2010 Feb 11. No abstract available.	Cephalalgia. 2010	PubMed	citation	PMID:20511199	pubmed	20511199	create date:2010/06/01 | first author:Filho PA
Headache and brain tumours.	/pubmed/20511198	Kirby S.	Cephalalgia. 2010 Apr;30(4):387-8. Epub 2010 Mar 9. No abstract available.	Cephalalgia. 2010	PubMed	citation	PMID:20511198	pubmed	20511198	create date:2010/06/01 | first author:Kirby S
Medication overuse headache in Scandinavia--comments and questions.	/pubmed/20511197	Haag G, Klinik MB, Jensen R, Bendtsen L.	Cephalalgia. 2010 Mar;30(3):382; author reply 383. Epub 2010 Feb 11. No abstract available.	Cephalalgia. 2010	PubMed	citation	PMID:20511197	pubmed	20511197	create date:2010/06/01 | first author:Haag G
LDQ--validated for headache diseases?	/pubmed/20511196	Haag G, Ferrari A.	Cephalalgia. 2010 Feb;30(2):254-5. No abstract available.	Cephalalgia. 2010	PubMed	citation	PMID:20511196	pubmed	20511196	create date:2010/06/01 | first author:Haag G
Hemicrania continua unresponsive to indomethacin do exist.	/pubmed/20511195	Prakash S, Shah ND, Marmura MJ.	Cephalalgia. 2010 Jan;30(1):123-5. No abstract available.	Cephalalgia. 2010	PubMed	citation	PMID:20511195	pubmed	20511195	create date:2010/06/01 | first author:Prakash S
Reversible cerebral vasoconstriction syndrome with posterior leucoencephalopathy after oral contraceptive pills.	/pubmed/20511194	Soo Y, Singhal AB, Leung T, Yu S, Mak H, Hao Q, Leung H, Lam W, Wong LK.	Cephalalgia. 2010 Jan;30(1):42-5.	Cephalalgia. 2010	PubMed	citation	PMID:20511194	pubmed	20511194	create date:2010/06/01 | first author:Soo Y
Question & answer session.	/pubmed/20017751	Holland P, Goadsby P, Dodick D, Valade D.	Cephalalgia. 2009 Dec;29 Suppl 3:22-4. No abstract available.	Cephalalgia. 2009	PubMed	citation	PMID:20017751	pubmed	20017751	create date:2010/01/20 | first author:Holland P
Early treatment of acute migraine: new evidence of benefits.	/pubmed/20017750	Valade D.	Cephalalgia. 2009 Dec;29 Suppl 3:15-21. Review.	Cephalalgia. 2009	PubMed	citation	PMID:20017750	pubmed	20017750	create date:2010/01/20 | first author:Valade D
Review of comorbidities and risk factors for the development of migraine complications (infarct and chronic migraine).	/pubmed/20017749	Dodick DW.	Cephalalgia. 2009 Dec;29 Suppl 3:7-14. Review.	Cephalalgia. 2009	PubMed	citation	PMID:20017749	pubmed	20017749	create date:2010/01/20 | first author:Dodick DW
Modulation of trigeminovascular processing: novel insights into primary headache disorders.	/pubmed/20017748	Holland PR.	Cephalalgia. 2009 Dec;29 Suppl 3:1-6. Review.	Cephalalgia. 2009	PubMed	citation	PMID:20017748	pubmed	20017748	create date:2010/01/20 | first author:Holland PR
Increasing our understanding of migraine to enhance treatment outcomes"--symposium. Foreword."	/pubmed/20017747	Goadsby PJ.	Cephalalgia. 2009 Dec;29 Suppl 3:v-vi. No abstract available.	Cephalalgia. 2009	PubMed	citation	PMID:20017747	pubmed	20017747	create date:2010/01/20 | first author:Goadsby PJ
What happens to new-onset headache in children that present to primary care? A case-cohort study using electronic primary care records.	/pubmed/19911465	Kernick D, Stapley S, Campbell J, Hamilton W.	Cephalalgia. 2009 Dec;29(12):1311-6.	Cephalalgia. 2009	PubMed	citation	PMID:19911465	pubmed	19911465	create date:2009/11/17 | first author:Kernick D
Maternal characteristics and migraine pharmacotherapy during pregnancy: cross-sectional analysis of data from a large cohort study.	/pubmed/19911464	Nezvalová-Henriksen K, Spigset O, Nordeng H.	Cephalalgia. 2009 Dec;29(12):1267-76.	Cephalalgia. 2009	PubMed	citation	PMID:19911464	pubmed	19911464	create date:2009/11/17 | first author:Nezvalová-Henriksen K
Does migraine-associated vertigo share a common pathophysiology with Meniere's disease? Study with vestibular-evoked myogenic potential.	/pubmed/19911463	[No authors listed]	Cephalalgia. 2009 Dec;29(12):1259-66.	Cephalalgia. 2009	PubMed	citation	PMID:19911463	pubmed	19911463	create date:2009/11/17
Large conductance calcium-activated potassium channels (BKCa) modulate trigeminovascular nociceptive transmission.	/pubmed/19911462	Storer RJ, Immke DC, Goadsby PJ.	Cephalalgia. 2009 Dec;29(12):1242-58.	Cephalalgia. 2009	PubMed	citation	PMID:19911462	pubmed	19911462	create date:2009/11/17 | first author:Storer RJ
Cephalalgia has flourished over the past 8 years under its publisher, Wiley-Blackwell.	/pubmed/19895586	Dodick DW.	Cephalalgia. 2009 Dec;29(12):1239. No abstract available.	Cephalalgia. 2009	PubMed	citation	PMID:19895586	pubmed	19895586	create date:2009/11/10 | first author:Dodick DW
Pressure pain sensitivity mapping of the temporalis muscle revealed bilateral pressure hyperalgesia in patients with strictly unilateral migraine.	/pubmed/19891059	Fernández-de-las-Peñas C, Madeleine P, Cuadrado ML, Ge HY, Arendt-Nielsen L, Pareja JA.	Cephalalgia. 2009 Jun;29(6):670-6.	Cephalalgia. 2009	PubMed	citation	PMID:19891059	pubmed	19891059	create date:2009/11/06 | first author:Fernández-de-las-Peñas C
Minimal important differences in the Migraine-Specific Quality of Life Questionnaire (MSQ) version.	/pubmed/19830883	Cole JC, Lin P, Rupnow MF.	Cephalalgia. 2009 Nov;29(11):1180-7.	Cephalalgia. 2009	PubMed	citation	PMID:19830883	pubmed	19830883	create date:2009/10/16 | first author:Cole JC
Title	URL	Description	Details	ShortDetails	Resource	Type	Identifiers	Db	EntrezUID	Properties
Prevalence of new daily persistent headache in the general population. The Akershus study of chronic headache.	/pubmed/19830882	Grande RB, Aaseth K, Lundqvist C, Russell MB.	Cephalalgia. 2009 Nov;29(11):1149-55.	Cephalalgia. 2009	PubMed	citation	PMID:19830882	pubmed	19830882	create date:2009/10/16 | first author:Grande RB
Sphenoid fungus balls: clinical presentation and long-term follow-up in 24 patients.	/pubmed/19811505	Leroux E, Valade D, Guichard JP, Herman P.	Cephalalgia. 2009 Nov;29(11):1218-23.	Cephalalgia. 2009	PubMed	citation	PMID:19811505	pubmed	19811505	create date:2009/10/09 | first author:Leroux E
The prevalence of premonitory symptoms in paediatric migraine: a questionnaire study in 103 children and adolescents.	/pubmed/19811504	Cuvellier JC, Mars A, Vallée L.	Cephalalgia. 2009 Nov;29(11):1197-201.	Cephalalgia. 2009	PubMed	citation	PMID:19811504	pubmed	19811504	create date:2009/10/09 | first author:Cuvellier JC
Short-term frovatriptan for the prevention of difficult-to-treat menstrual migraine attacks.	/pubmed/19811503	Brandes JL, Poole A, Kallela M, Schreiber CP, MacGregor EA, Silberstein SD, Tobin J, Shaw R.	Cephalalgia. 2009 Nov;29(11):1133-48.	Cephalalgia. 2009	PubMed	citation	PMID:19811503	pubmed	19811503	create date:2009/10/09 | first author:Brandes JL
Abstracts of the 14th Congress of the International Headache Society. September 10-13, 2009. Philadelphia, Pennsylvania, USA.	/pubmed/19751317	[No authors listed]	Cephalalgia. 2009 Oct;29 Suppl 1:1-166. No abstract available.	Cephalalgia. 2009	PubMed	citation	PMID:19751317	pubmed	19751317	create date:2009/09/16
Response to Seshia S et al.: The classification of chronic headache: room for further improvement? Chronic headache classification.	/pubmed/19740125	Oleson J.	Cephalalgia. 2010 Oct;30(10):1276. No abstract available.	Cephalalgia. 2010	PubMed	citation	PMID:19740125	pubmed	19740125	create date:2009/09/11 | first author:Oleson J
Are there differences between cephalic and extracephalic cutaneous allodynia in migraine patients?	/pubmed/19740124	Guy N, Marques AR, Orliaguet T, Lanteri-Minet M, Dallel R, Clavelou P.	Cephalalgia. 2010 Jul;30(7):881-6.	Cephalalgia. 2010	PubMed	citation	PMID:19740124	pubmed	19740124	create date:2009/09/11 | first author:Guy N
Post-craniotomy headache: a proposed revision of IHS diagnostic criteria.	/pubmed/19740123	Rocha-Filho PA, Gherpelli JL, de Siqueira JT, Rabello GD.	Cephalalgia. 2010 May;30(5):560-6.	Cephalalgia. 2010	PubMed	citation	PMID:19740123	pubmed	19740123	create date:2009/09/11 | first author:Rocha-Filho PA
Hyperinsulinaemia in migraineurs is associated with nitric oxide stress.	/pubmed/19740122	Gruber HJ, Bernecker C, Pailer S, Fauler G, Horejsi R, Möller R, Lechner A, Fazekas F, Truschnig-Wilders M.	Cephalalgia. 2010 May;30(5):593-8. Epub 2010 Feb 22.	Cephalalgia. 2010	PubMed	citation	PMID:19740122	pubmed	19740122	create date:2009/09/11 | first author:Gruber HJ
Whiplash headache: does the diagnosis make more harm than the whiplash?	/pubmed/19740121	Stovner LJ.	Cephalalgia. 2010 May;30(5):517-8. Epub 2010 Feb 11. No abstract available.	Cephalalgia. 2010	PubMed	citation	PMID:19740121	pubmed	19740121	create date:2009/09/11 | first author:Stovner LJ
Nitroglycerin provocation in normal subjects is not a useful human migraine model?	/pubmed/19740120	Tvedskov JF, Iversen HK, Olesen J, Tfelt-Hansen P.	Cephalalgia. 2010 Aug;30(8):928-32.	Cephalalgia. 2010	PubMed	citation	PMID:19740120	pubmed	19740120	create date:2009/09/11 | first author:Tvedskov JF
History of migraine with aura and cortical spreading depression from 1941 and onwards.	/pubmed/19740119	Tfelt-Hansen PC.	Cephalalgia. 2010 Jul;30(7):780-92. Review.	Cephalalgia. 2010	PubMed	citation	PMID:19740119	pubmed	19740119	create date:2009/09/11 | first author:Tfelt-Hansen PC
New information in our evolving understanding of migraine aura and cortical spreading depression.	/pubmed/19735539	Cutrer F.	Cephalalgia. 2009 Oct;29(10):1129-31. No abstract available.	Cephalalgia. 2009	PubMed	citation	PMID:19735539	pubmed	19735539	create date:2009/09/09 | first author:Cutrer F
CSD as a therapeutic target for migraine.	/pubmed/19735538	Bolay H.	Cephalalgia. 2009 Oct;29(10):1125-8. No abstract available.	Cephalalgia. 2009	PubMed	citation	PMID:19735538	pubmed	19735538	create date:2009/09/09 | first author:Bolay H
Cortical spreading depression-new insights and persistent questions.	/pubmed/19735537	Charles A, Brennan K.	Cephalalgia. 2009 Oct;29(10):1115-24.	Cephalalgia. 2009	PubMed	citation	PMID:19735537	pubmed	19735537	create date:2009/09/09 | first author:Charles A
Spreading depression: from serendipity to targeted therapy in migraine prophylaxis.	/pubmed/19735536	Ayata C.	Cephalalgia. 2009 Oct;29(10):1095-114.	Cephalalgia. 2009	PubMed	citation	PMID:19735536	pubmed	19735536	create date:2009/09/09 | first author:Ayata C
Agreement of self-reported migraine with ICHD-II criteria in the Women's Health Study.	/pubmed/19735535	Schürks M, Buring JE, Kurth T.	Cephalalgia. 2009 Oct;29(10):1086-90. Epub 2009 Mar 12.	Cephalalgia. 2009	PubMed	citation	PMID:19735535	pubmed	19735535	create date:2009/09/09 | first author:Schürks M
African dust-laden atmospheric conditions activate the trigeminovascular system.	/pubmed/19735534	Doganay H, Akcali D, Goktaş T, Caglar K, Erbas D, Saydam C, Bolay H.	Cephalalgia. 2009 Oct;29(10):1059-68. Epub 2009 Mar 13.	Cephalalgia. 2009	PubMed	citation	PMID:19735534	pubmed	19735534	create date:2009/09/09 | first author:Doganay H
The course of migraine-a diary study in unselected patients.	/pubmed/19735533	Lieba-Samal D, Bartl S, Salhofer S, Prajsnar A, Massl R, Freydl E, Fathinia P, Wöber-Bingöl C, Wöber C.	Cephalalgia. 2009 Oct;29(10):1049-58. Epub 2009 Mar 13.	Cephalalgia. 2009	PubMed	citation	PMID:19735533	pubmed	19735533	create date:2009/09/09 | first author:Lieba-Samal D
Ictal and interictal phonophobia in migraine-a quantitative controlled study.	/pubmed/19735532	Ashkenazi A, Mushtaq A, Yang I, Oshinsky ML.	Cephalalgia. 2009 Oct;29(10):1042-8. Epub 2009 Mar 12.	Cephalalgia. 2009	PubMed	citation	PMID:19735532	pubmed	19735532	create date:2009/09/09 | first author:Ashkenazi A
A vertical VAS is a valid instrument for monitoring headache pain intensity.	/pubmed/19735531	Lundqvist C, Benth JS, Grande RB, Aaseth K, Russell MB.	Cephalalgia. 2009 Oct;29(10):1034-41. Epub 2009 Mar 12.	Cephalalgia. 2009	PubMed	citation	PMID:19735531	pubmed	19735531	create date:2009/09/09 | first author:Lundqvist C
The biography of Mary E. O'Sullivan: an early American headache specialist.	/pubmed/19735530	Jerath NU, Newman JS, Boes CJ.	Cephalalgia. 2009 Oct;29(10):1028-33. Epub 2009 Apr 9.	Cephalalgia. 2009	PubMed	citation	PMID:19735530	pubmed	19735530	create date:2009/09/09 | first author:Jerath NU
Utility of topiramate for the treatment of patients with chronic migraine in the presence or absence of acute medication overuse.	/pubmed/19735529	Diener HC, Dodick DW, Goadsby PJ, Bigal ME, Bussone G, Silberstein SD, Mathew N, Ascher S, Morein J, Hulihan JF, Biondi DM, Greenberg SJ.	Cephalalgia. 2009 Oct;29(10):1021-7. Epub 2009 Apr 23. Review.	Cephalalgia. 2009	PubMed	citation	PMID:19735529	pubmed	19735529	create date:2009/09/09 | first author:Diener HC
Cluster-like headache. A comprehensive reappraisal.	/pubmed/19735480	Mainardi F, Trucco M, Maggioni F, Palestini C, Dainese F, Zanchin G.	Cephalalgia. 2010 Apr;30(4):399-412. Epub 2010 Feb 15.	Cephalalgia. 2010	PubMed	citation	PMID:19735480	pubmed	19735480	create date:2009/09/09 | first author:Mainardi F
Prevalence of migraine headache in a rural area of northern Tanzania: a community-based door-to-door survey.	/pubmed/19735479	Winkler AS, Dent W, Stelzhammer B, Kerschbaumsteiner K, Meindl M, Kaaya J, Matuja WB, Schmutzhard E.	Cephalalgia. 2010 May;30(5):582-92. Epub 2010 Feb 11.	Cephalalgia. 2010	PubMed	citation	PMID:19735479	pubmed	19735479	create date:2009/09/09 | first author:Winkler AS
Chronic Pain: A Primary Care Guide to Practical Management, 2nd edition.	/pubmed/19732079	Peatfield R.	Cephalalgia. 2009 Sep 3. [Epub ahead of print] No abstract available.	Cephalalgia. 2009	PubMed	citation	PMID:19732079	pubmed	19732079	create date:2009/09/08 | first author:Peatfield R
Botulinum toxin treatment of cephalalgia alopecia increases substance P and calcitonin gene-related peptide-containing cutaneous nerves in scalp.	/pubmed/19732078	Cutrer FM, Sandroni P, Wendelschafer-Crabb G.	Cephalalgia. 2010 Aug;30(8):1000-6. No abstract available.	Cephalalgia. 2010	PubMed	citation	PMID:19732078	pubmed	19732078	create date:2009/09/08 | first author:Cutrer FM
Pleasant natural scent with unpleasant effects: cluster headache-like attacks triggered by Umbellularia californica.	/pubmed/19732077	Benemei S, Appendino G, Geppetti P.	Cephalalgia. 2010 Jun;30(6):744-6. Epub 2010 Feb 1.	Cephalalgia. 2010	PubMed	citation	PMID:19732077	pubmed	19732077	create date:2009/09/08 | first author:Benemei S
Unilateral orthostatic headache caused by glaucoma.	/pubmed/19732076	Choi JY, Oh K, Seo WK.	Cephalalgia. 2010 Jun;30(6):750-1. Epub 2010 Feb 11. No abstract available.	Cephalalgia. 2010	PubMed	citation	PMID:19732076	pubmed	19732076	create date:2009/09/08 | first author:Choi JY
Combined occipital and supraorbital neurostimulation for the treatment of chronic migraine headaches: initial experience.	/pubmed/19732075	Reed KL, Black SB, Banta CJ 2nd, Will KR.	Cephalalgia. 2010 Mar;30(3):260-71. Epub 2010 Feb 15.	Cephalalgia. 2010	PubMed	citation	PMID:19732075	pubmed	19732075	create date:2009/09/08 | first author:Reed KL
Increased intracranial pressure due to hyperthyroidism.	/pubmed/19732074	Yaka E, Cakmur R.	Cephalalgia. 2010 Jul;30(7):878-80.	Cephalalgia. 2010	PubMed	citation	PMID:19732074	pubmed	19732074	create date:2009/09/08 | first author:Yaka E
Topiramate modulates excitability of the occipital cortex when measured by transcranial magnetic stimulation.	/pubmed/19732073	Aurora SK, Barrodale PM, Vermaas AR, Rudra CB.	Cephalalgia. 2010 Jun;30(6):648-54. Epub 2010 Feb 11.	Cephalalgia. 2010	PubMed	citation	PMID:19732073	pubmed	19732073	create date:2009/09/08 | first author:Aurora SK
Migraines with and without aura and their response to preventive therapy with topiramate.	/pubmed/19732072	Reuter U, Del Rio MS, Diener HC, Allais G, Davies B, Gendolla A, Pfeil J, Schwalen S, Schäuble B, van Oene J.	Cephalalgia. 2010 May;30(5):543-51. Epub 2010 Feb 11.	Cephalalgia. 2010	PubMed	citation	PMID:19732072	pubmed	19732072	create date:2009/09/08 | first author:Reuter U
'Dual' occipital and supraorbital nerve stimulation for primary headache.	/pubmed/19732071	Burns B.	Cephalalgia. 2010 Mar;30(3):257-9. Epub 2010 Feb 11. No abstract available.	Cephalalgia. 2010	PubMed	citation	PMID:19732071	pubmed	19732071	create date:2009/09/08 | first author:Burns B
Triptans: low utilization and high turnover in the general population.	/pubmed/19732070	Panconesi A, Pavone E, Franchini M, Mennuti N, Bartolozzi M, Guidi L, Banfi R.	Cephalalgia. 2010 May;30(5):576-81. Epub 2010 Feb 11.	Cephalalgia. 2010	PubMed	citation	PMID:19732070	pubmed	19732070	create date:2009/09/08 | first author:Panconesi A
Right-to-left shunt is common in chronic migraine.	/pubmed/19732069	Nahas SJ, Young WB, Terry R, Kim A, Van Dell T, Guarino AJ, Silberstein SD.	Cephalalgia. 2010 May;30(5):535-42. Epub 2010 Feb 11.	Cephalalgia. 2010	PubMed	citation	PMID:19732069	pubmed	19732069	create date:2009/09/08 | first author:Nahas SJ
Ophthalmoplegic migraine. Two patients with an absolute response to indomethacin.	/pubmed/19732068	Pareja JA, Churruca J, de la Casa Fages B, de Silanes CL, Sánchez C, Barriga FJ.	Cephalalgia. 2010 Jun;30(6):757-60. Epub 2010 Feb 15.	Cephalalgia. 2010	PubMed	citation	PMID:19732068	pubmed	19732068	create date:2009/09/08 | first author:Pareja JA
The ophthalmoplegic migraines: a proposed classification.	/pubmed/19732067	Friedman DI.	Cephalalgia. 2010 Jun;30(6):646-7. Epub 2010 Feb 22. No abstract available.	Cephalalgia. 2010	PubMed	citation	PMID:19732067	pubmed	19732067	create date:2009/09/08 | first author:Friedman DI
Tonabersat, a novel gap-junction modulator for the prevention of migraine.	/pubmed/19723123	Silberstein SD.	Cephalalgia. 2009 Nov;29 Suppl 2:28-35. Review.	Cephalalgia. 2009	PubMed	citation	PMID:19723123	pubmed	19723123	create date:2009/09/03 | first author:Silberstein SD
Tonabersat, a gap-junction modulator: efficacy and safety in two randomized, placebo-controlled, dose-ranging studies of acute migraine.	/pubmed/19723122	Silberstein SD, Schoenen J, Göbel H, Diener HC, Elkind AH, Klapper JA, Howard RA.	Cephalalgia. 2009 Nov;29 Suppl 2:17-27.	Cephalalgia. 2009	PubMed	citation	PMID:19723122	pubmed	19723122	create date:2009/09/03 | first author:Silberstein SD
Efficacy and safety of tonabersat, a gap-junction modulator, in the acute treatment of migraine: a double-blind, parallel-group, randomized study.	/pubmed/19723121	Dahlöf CG, Hauge AW, Olesen J.	Cephalalgia. 2009 Nov;29 Suppl 2:7-16.	Cephalalgia. 2009	PubMed	citation	PMID:19723121	pubmed	19723121	create date:2009/09/03 | first author:Dahlöf CG
Neurological mechanisms of migraine: potential of the gap-junction modulator tonabersat in prevention of migraine.	/pubmed/19723120	Durham PL, Garrett FG.	Cephalalgia. 2009 Nov;29 Suppl 2:1-6. Review.	Cephalalgia. 2009	PubMed	citation	PMID:19723120	pubmed	19723120	create date:2009/09/03 | first author:Durham PL
Migraine and genetic and acquired vasculopathies.	/pubmed/19689610	Stam AH, Haan J, van den Maagdenberg AM, Ferrari MD, Terwindt GM.	Cephalalgia. 2009 Sep;29(9):1006-17. Review.	Cephalalgia. 2009	PubMed	citation	PMID:19689610	pubmed	19689610	create date:2009/08/20 | first author:Stam AH
Migraine and systemic vascular comorbidities.	/pubmed/19689609	Aubé M.	Cephalalgia. 2009 Sep;29(9):1003-5. No abstract available.	Cephalalgia. 2009	PubMed	citation	PMID:19689609	pubmed	19689609	create date:2009/08/20 | first author:Aubé M
Endothelial dysfunction in migraine.	/pubmed/19689608	Schwedt TJ.	Cephalalgia. 2009 Sep;29(9):997-1002. No abstract available.	Cephalalgia. 2009	PubMed	citation	PMID:19689608	pubmed	19689608	create date:2009/08/20 | first author:Schwedt TJ
Migraine as a systemic vasculopathy.	/pubmed/19689607	Tietjen GE.	Cephalalgia. 2009 Sep;29(9):987-96. Review.	Cephalalgia. 2009	PubMed	citation	PMID:19689607	pubmed	19689607	create date:2009/08/20 | first author:Tietjen GE
Medication overuse headache in Scandinavia-comments and questions.	/pubmed/19681911	Dr Gunther Haag C, Klinik MB.	Cephalalgia. 2009 Jul 20. [Epub ahead of print] No abstract available.	Cephalalgia. 2009	PubMed	citation	PMID:19681911	pubmed	19681911	create date:2009/08/18 | first author:Dr Gunther Haag C
Medication overuse headache in Scandinavia-comments and questions.	/pubmed/19681910	Jensen R, Bendtsen L.	Cephalalgia. 2009 Jul 20. [Epub ahead of print] No abstract available.	Cephalalgia. 2009	PubMed	citation	PMID:19681910	pubmed	19681910	create date:2009/08/18 | first author:Jensen R
The future of headache classification and classification research.	/pubmed/19673918	Olesen J.	Cephalalgia. 2009 Dec;29(12):1240-1. Epub 2009 Aug 10. No abstract available.	Cephalalgia. 2009	PubMed	citation	PMID:19673918	pubmed	19673918	create date:2009/08/14 | first author:Olesen J
Proposals for new standardized general diagnostic criteria for the secondary headaches.	/pubmed/19673917	Olesen J, Steiner T, Bousser MG, Diener HC, Dodick D, First MB, Goadsby PJ, Göbel H, Lainez MJ, Lipton RB, Nappi G, Sakai F, Schoenen J, Silberstein SD.	Cephalalgia. 2009 Dec;29(12):1331-6. Epub 2009 Aug 10.	Cephalalgia. 2009	PubMed	citation	PMID:19673917	pubmed	19673917	create date:2009/08/14 | first author:Olesen J
Title	URL	Description	Details	ShortDetails	Resource	Type	Identifiers	Db	EntrezUID	Properties
A survey of family doctors on the likeability of migraine and other common diseases and their prevalence of migraine.	/pubmed/19673916	Evans RW, Evans RE, Kell HJ.	Cephalalgia. 2010 May;30(5):620-3. Epub 2010 Feb 1.	Cephalalgia. 2010	PubMed	citation	PMID:19673916	pubmed	19673916	create date:2009/08/14 | first author:Evans RW
Role of the oestrogen receptor (ESR1 PvuII and ESR1 325 C->G) and progesterone receptor (PROGINS) polymorphisms in genetic susceptibility to migraine in a North Indian population.	/pubmed/19673915	Joshi G, Pradhan S, Mittal B.	Cephalalgia. 2010 Mar;30(3):311-20. Epub 2010 Feb 11.	Cephalalgia. 2010	PubMed	citation	PMID:19673915	pubmed	19673915	create date:2009/08/14 | first author:Joshi G
A new trigemino-nociceptive stimulation model for event-related fMRI.	/pubmed/19673914	Stankewitz A, Voit HL, Bingel U, Peschke C, May A.	Cephalalgia. 2010 Apr;30(4):475-85. Epub 2010 Feb 1.	Cephalalgia. 2010	PubMed	citation	PMID:19673914	pubmed	19673914	create date:2009/08/14 | first author:Stankewitz A
Epidemiological, clinical and pharmacological aspects of headache in a university undergraduate population in Palestine.	/pubmed/19673913	Sweileh WM, Sawalha AF, Zyoud SH, Al-Jabi SW, Shamseh FF, Khalaf HS.	Cephalalgia. 2010 Apr;30(4):439-46. Epub 2010 Feb 1.	Cephalalgia. 2010	PubMed	citation	PMID:19673913	pubmed	19673913	create date:2009/08/14 | first author:Sweileh WM
Headache attributed to intracranial tumours: a prospective cohort study.	/pubmed/19673912	Valentinis L, Tuniz F, Valent F, Mucchiut M, Little D, Skrap M, Bergonzi P, Zanchin G.	Cephalalgia. 2010 Apr;30(4):389-98. Epub 2010 Feb 1.	Cephalalgia. 2010	PubMed	citation	PMID:19673912	pubmed	19673912	create date:2009/08/14 | first author:Valentinis L
Methylprednisolone therapy for short-term prevention of SUNCT syndrome.	/pubmed/19673911	Trauninger A, Alkonyi B, Kovács N, Komoly S, Pfund Z.	Cephalalgia. 2010 Jun;30(6):735-9. Epub 2010 Feb 1.	Cephalalgia. 2010	PubMed	citation	PMID:19673911	pubmed	19673911	create date:2009/08/14 | first author:Trauninger A
Incidence and predictors of chronic headache attributed to whiplash injury.	/pubmed/19673910	Obermann M, Nebel K, Riegel A, Thiemann D, Yoon MS, Keidel M, Stude P, Diener H, Katsarava Z.	Cephalalgia. 2010 May;30(5):528-34. Epub 2010 Feb 1.	Cephalalgia. 2010	PubMed	citation	PMID:19673910	pubmed	19673910	create date:2009/08/14 | first author:Obermann M
Migraine with atypical visual aura caused by colloid cyst of the third ventricle.	/pubmed/19673909	Lane R, Jenkins H, van Dellen J, Davies P.	Cephalalgia. 2010 Aug;30(8):996-9. No abstract available.	Cephalalgia. 2010	PubMed	citation	PMID:19673909	pubmed	19673909	create date:2009/08/14 | first author:Lane R
Clinical and neuroimaging evidence of interictal cerebellar dysfunction in FHM2.	/pubmed/19673908	Grimaldi D, Tonon C, Cevoli S, Pierangeli G, Malucelli E, Rizzo G, Soriani S, Montagna P, Barbiroli B, Lodi R, Cortelli P.	Cephalalgia. 2010 May;30(5):552-9. Epub 2010 Feb 1.	Cephalalgia. 2010	PubMed	citation	PMID:19673908	pubmed	19673908	create date:2009/08/14 | first author:Grimaldi D
MTHFR 677C->T and ACE D/I polymorphisms and migraine attack frequency in women.	/pubmed/19673907	Schürks M, Zee RY, Buring JE, Kurth T.	Cephalalgia. 2010 Apr;30(4):447-56. Epub 2010 Feb 1.	Cephalalgia. 2010	PubMed	citation	PMID:19673907	pubmed	19673907	create date:2009/08/14 | first author:Schürks M
Post-craniotomy headache after acoustic neuroma surgery.	/pubmed/19673906	Rocha Filho P.	Cephalalgia. 2009 Aug 10. [Epub ahead of print] No abstract available.	Cephalalgia. 2009	PubMed	citation	PMID:19673906	pubmed	19673906	create date:2009/08/14 | first author:Rocha Filho P
Post-craniotomy headache after acoustic neuroma surgery.	/pubmed/19673905	Schankin CJ.	Cephalalgia. 2009 Aug 10. [Epub ahead of print] No abstract available.	Cephalalgia. 2009	PubMed	citation	PMID:19673905	pubmed	19673905	create date:2009/08/14 | first author:Schankin CJ
Ophthalmoplegic migraine: the case for reclassification.	/pubmed/19673904	Lane R, Davies P.	Cephalalgia. 2010 Jun;30(6):655-61. Epub 2010 Feb 1. No abstract available.	Cephalalgia. 2010	PubMed	citation	PMID:19673904	pubmed	19673904	create date:2009/08/14 | first author:Lane R
Posterior hypoperfusion in migraine without aura?	/pubmed/19673902	Denuelle M, Fabre N, Géraud G.	Cephalalgia. 2009 Aug 11. [Epub ahead of print] No abstract available.	Cephalalgia. 2009	PubMed	citation	PMID:19673902	pubmed	19673902	create date:2009/08/14 | first author:Denuelle M
Posterior hypoperfusion in migraine without aura?	/pubmed/19673901	Weiller C, Kaube H.	Cephalalgia. 2009 Aug 11. [Epub ahead of print] No abstract available.	Cephalalgia. 2009	PubMed	citation	PMID:19673901	pubmed	19673901	create date:2009/08/14 | first author:Weiller C
Posterior hypoperfusion in migraine without aura?	/pubmed/19673900	Afridi S.	Cephalalgia. 2009 Aug 11. [Epub ahead of print] No abstract available.	Cephalalgia. 2009	PubMed	citation	PMID:19673900	pubmed	19673900	create date:2009/08/14 | first author:Afridi S
Extracranial source of increased CGRP in migraine children?	/pubmed/19673899	Tfelt-Hansen P, Ashina M.	Cephalalgia. 2010 Mar;30(3):380-1. Epub 2010 Feb 1. No abstract available.	Cephalalgia. 2010	PubMed	citation	PMID:19673899	pubmed	19673899	create date:2009/08/14 | first author:Tfelt-Hansen P
Calcitonin gene-related peptide (CGRP) levels during glyceryl trinitrate (GTN)-induced headache in healthy volunteers.	/pubmed/19673898	Kruuse C, Iversen HK, Jansen-Olesen I, Edvinsson L, Olesen J.	Cephalalgia. 2010 Apr;30(4):467-74. Epub 2010 Feb 11.	Cephalalgia. 2010	PubMed	citation	PMID:19673898	pubmed	19673898	create date:2009/08/14 | first author:Kruuse C
Increased nitric oxide stress is associated with migraine.	/pubmed/19673897	Gruber HJ, Bernecker C, Lechner A, Weiss S, Wallner-Blazek M, Meinitzer A, Höbarth G, Renner W, Fauler G, Horejsi R, Fazekas F, Truschnig-Wilders M.	Cephalalgia. 2010 Apr;30(4):486-92. Epub 2010 Feb 11.	Cephalalgia. 2010	PubMed	citation	PMID:19673897	pubmed	19673897	create date:2009/08/14 | first author:Gruber HJ
Intact neurovascular coupling during executive function in migraine without aura: interictal near-infrared spectroscopy study.	/pubmed/19673896	Schytz HW, Ciftçi K, Akin A, Ashina M, Bolay H.	Cephalalgia. 2010 Apr;30(4):457-66. Epub 2010 Feb 11.	Cephalalgia. 2010	PubMed	citation	PMID:19673896	pubmed	19673896	create date:2009/08/14 | first author:Schytz HW
Managing headache triggers: think 'coping' not 'avoidance'.	/pubmed/19673895	Martin PR.	Cephalalgia. 2010 May;30(5):634-7. Epub 2010 Feb 11. Review.	Cephalalgia. 2010	PubMed	citation	PMID:19673895	pubmed	19673895	create date:2009/08/14 | first author:Martin PR
Topiramate-induced depression in cases using topiramate for migraine prophylaxis.	/pubmed/19624688	Phabphal K, Udomratn P.	Cephalalgia. 2010 Jun;30(6):747-9. Epub 2010 Feb 22. No abstract available.	Cephalalgia. 2010	PubMed	citation	PMID:19624688	pubmed	19624688	create date:2009/07/25 | first author:Phabphal K
Three paediatric patients with reversible cerebral vasoconstriction syndromes.	/pubmed/19624687	Liu HY, Fuh JL, Lirng JF, Chen SP, Wang SJ.	Cephalalgia. 2010 Mar;30(3):354-9. Epub 2010 Feb 1.	Cephalalgia. 2010	PubMed	citation	PMID:19624687	pubmed	19624687	create date:2009/07/25 | first author:Liu HY
Trigeminal neuralgia and trigeminal-autonomic cephalalgias: a continuum or simple co-existence?	/pubmed/19624686	Maggioni F, Manara R, Mampreso E, Viaro F, Mainardi F, Zanchin G.	Cephalalgia. 2010 Jun;30(6):752-6. Epub 2010 Feb 1. No abstract available.	Cephalalgia. 2010	PubMed	citation	PMID:19624686	pubmed	19624686	create date:2009/07/25 | first author:Maggioni F
Link between confusional migraine, hemiplegic migraine and episodic ataxia type 2: hypothesis, family genealogy, gene typing and classification.	/pubmed/19624685	Cleves C, Parikh S, Rothner AD, Tepper SJ.	Cephalalgia. 2010 Jun;30(6):740-3. Epub 2010 Feb 1.	Cephalalgia. 2010	PubMed	citation	PMID:19624685	pubmed	19624685	create date:2009/07/25 | first author:Cleves C
Differences in Chinese diagnoses for migraine and tension-type headache: an analysis of the German acupuncture trials (GERAC) for headache.	/pubmed/19614709	Böwing G, Zhou J, Endres HG, Coeytaux RR, Diener HC, Molsberger AF.	Cephalalgia. 2010 Feb;30(2):224-32.	Cephalalgia. 2010	PubMed	citation	PMID:19614709	pubmed	19614709	create date:2009/07/21 | first author:Böwing G
Patterns of medication use by chronic and episodic headache sufferers in the general population: results from the frequent headache epidemiology study.	/pubmed/19614708	Scher AI, Lipton RB, Stewart WF, Bigal M.	Cephalalgia. 2010 Mar;30(3):321-8. Epub 2010 Feb 1.	Cephalalgia. 2010	PubMed	citation	PMID:19614708	pubmed	19614708	create date:2009/07/21 | first author:Scher AI
Sensitisation of spinal cord pain processing in medication overuse headache involves supraspinal pain control.	/pubmed/19614707	Perrotta A, Serrao M, Sandrini G, Burstein R, Sances G, Rossi P, Bartolo M, Pierelli F, Nappi G.	Cephalalgia. 2010 Mar;30(3):272-84. Epub 2010 Feb 15.	Cephalalgia. 2010	PubMed	citation	PMID:19614707	pubmed	19614707	create date:2009/07/21 | first author:Perrotta A
Central mechanisms of stress-induced headache.	/pubmed/19614706	Cathcart S, Petkov J, Winefield AH, Lushington K, Rolan P.	Cephalalgia. 2010 Mar;30(3):285-95. Epub 2010 Feb 1.	Cephalalgia. 2010	PubMed	citation	PMID:19614706	pubmed	19614706	create date:2009/07/21 | first author:Cathcart S
Unilateral headache associated with a pontine infarction.	/pubmed/19614705	Friedman D.	Cephalalgia. 2010 Dec;30(12):1524-6. Epub 2010 Feb 1.	Cephalalgia. 2010	PubMed	citation	PMID:19614705	pubmed	19614705	create date:2009/07/21 | first author:Friedman D
Abnormal brain processing of pain in migraine without aura: a high-density EEG brain mapping study.	/pubmed/19614704	Buchgreitz L, Egsgaard LL, Jensen R, Arendt-Nielsen L, Bendtsen L.	Cephalalgia. 2010 Feb;30(2):191-9.	Cephalalgia. 2010	PubMed	citation	PMID:19614704	pubmed	19614704	create date:2009/07/21 | first author:Buchgreitz L
Trigger factors in migraine with aura.	/pubmed/19614703	Hauge AW, Kirchmann M, Olesen J.	Cephalalgia. 2010 Mar;30(3):346-53. Epub 2010 Feb 15.	Cephalalgia. 2010	PubMed	citation	PMID:19614703	pubmed	19614703	create date:2009/07/21 | first author:Hauge AW
Global prevalence of chronic migraine: a systematic review.	/pubmed/19614702	Natoli JL, Manack A, Dean B, Butler Q, Turkel CC, Stovner L, Lipton RB.	Cephalalgia. 2010 May;30(5):599-609. Review.	Cephalalgia. 2010	PubMed	citation	PMID:19614702	pubmed	19614702	create date:2009/07/21 | first author:Natoli JL
'Airlplane headache' with aura.	/pubmed/19614701	Baldacci F, Lucetti C, Cipriani G, Dolciotti C, Bonuccelli U, Nuti A.	Cephalalgia. 2010 May;30(5):624-5. Epub 2010 Feb 22. No abstract available.	Cephalalgia. 2010	PubMed	citation	PMID:19614701	pubmed	19614701	create date:2009/07/21 | first author:Baldacci F
Microvascular decompression may be effective for refractory SUNCT regardless of symptom duration.	/pubmed/19614700	Irimia P, González-Redondo R, Domínguez PD, Díez-Valle R, Martínez-Vila E.	Cephalalgia. 2010 May;30(5):626-30. Epub 2010 Feb 22. No abstract available.	Cephalalgia. 2010	PubMed	citation	PMID:19614700	pubmed	19614700	create date:2009/07/21 | first author:Irimia P
Abnormal MRI in a patient with 'headache with neurological deficits and CSF lymphocytosis (HaNDL)'.	/pubmed/19614699	Yilmaz A, Kaleagasi H, Dogu O, Kara E, Ozge A.	Cephalalgia. 2010 May;30(5):615-9. Epub 2010 Feb 22.	Cephalalgia. 2010	PubMed	citation	PMID:19614699	pubmed	19614699	create date:2009/07/21 | first author:Yilmaz A
Sluder's neuralgia: a trigeminal autonomic cephalalgia?	/pubmed/19614698	Oomen KP, van Wijck AJ, Hordijk GJ, de Ru JA.	Cephalalgia. 2010 Mar;30(3):360-4. Review.	Cephalalgia. 2010	PubMed	citation	PMID:19614698	pubmed	19614698	create date:2009/07/21 | first author:Oomen KP
Risk factors in medication-overuse headache: a 1-year follow-up study (care II protocol).	/pubmed/19614697	Sances G, Ghiotto N, Galli F, Guaschino E, Rezzani C, Guidetti V, Nappi G.	Cephalalgia. 2010 Mar;30(3):329-36. Epub 2010 Feb 15.	Cephalalgia. 2010	PubMed	citation	PMID:19614697	pubmed	19614697	create date:2009/07/21 | first author:Sances G
Guidelines for controlled trials of drugs in tension-type headache: second edition.	/pubmed/19614696	Bendtsen L, Bigal ME, Cerbo R, Diener HC, Holroyd K, Lampl C, Mitsikostas DD, Steiner TJ, Tfelt-Hansen P; International Headache Society Clinical Trials Subcommittee.	Cephalalgia. 2010 Jan;30(1):1-16.	Cephalalgia. 2010	PubMed	citation	PMID:19614696	pubmed	19614696	create date:2009/07/21 | first author:Bendtsen L
Pure menstrual hemicrania continua: does it exist? A case report.	/pubmed/19614695	Prakash S, Shah ND.	Cephalalgia. 2010 May;30(5):631-3. Epub 2010 Feb 22. No abstract available.	Cephalalgia. 2010	PubMed	citation	PMID:19614695	pubmed	19614695	create date:2009/07/21 | first author:Prakash S
Family with migraine and idiopathic bilateral striopallidodentate calcinosis.	/pubmed/19614694	Khan OI, Levin M.	Cephalalgia. 2010 Aug;30(8):1010-3. No abstract available.	Cephalalgia. 2010	PubMed	citation	PMID:19614694	pubmed	19614694	create date:2009/07/21 | first author:Khan OI
Matrix metalloproteinases during and outside of migraine attacks without aura.	/pubmed/19614693	Ashina M, Tvedskov JF, Lipka K, Bilello J, Penkowa M, Olesen J.	Cephalalgia. 2010 Mar;30(3):303-10. Epub 2010 Feb 1.	Cephalalgia. 2010	PubMed	citation	PMID:19614693	pubmed	19614693	create date:2009/07/21 | first author:Ashina M
Migraine may be a risk factor for the development of complex regional pain syndrome.	/pubmed/19614690	Peterlin BL, Rosso AL, Nair S, Young WB, Schwartzman RJ.	Cephalalgia. 2010 Feb;30(2):214-23.	Cephalalgia. 2010	PubMed	citation	PMID:19614690	pubmed	19614690	create date:2009/07/21 | first author:Peterlin BL
Prostaglandin I2 (epoprostenol) triggers migraine-like attacks in migraineurs.	/pubmed/19614689	Wienecke T, Olesen J, Ashina M.	Cephalalgia. 2010 Feb;30(2):179-90.	Cephalalgia. 2010	PubMed	citation	PMID:19614689	pubmed	19614689	create date:2009/07/21 | first author:Wienecke T
Temporomandibular disorders and cutaneous allodynia are associated in individuals with migraine.	/pubmed/19614688	Bevilaqua-Grossi D, Lipton RB, Napchan U, Grosberg B, Ashina S, Bigal ME.	Cephalalgia. 2010 Apr;30(4):425-32. Epub 2010 Feb 15.	Cephalalgia. 2010	PubMed	citation	PMID:19614688	pubmed	19614688	create date:2009/07/21 | first author:Bevilaqua-Grossi D
Carbachol induces headache, but not migraine-like attacks, in patients with migraine without aura.	/pubmed/19614687	Schytz HW, Wienecke T, Olesen J, Ashina M.	Cephalalgia. 2010 Mar;30(3):337-45. Epub 2010 Feb 15.	Cephalalgia. 2010	PubMed	citation	PMID:19614687	pubmed	19614687	create date:2009/07/21 | first author:Schytz HW
Disability in chronic migraine with medication overuse: treatment effects through 5 years.	/pubmed/19614686	Andrasik F, Grazzi L, Usai S, Kass S, Bussone G.	Cephalalgia. 2010 May;30(5):610-4. Epub 2010 Feb 15.	Cephalalgia. 2010	PubMed	citation	PMID:19614686	pubmed	19614686	create date:2009/07/21 | first author:Andrasik F
Increased risk of adverse pregnancy outcomes for women with migraines: a nationwide population-based study.	/pubmed/19614685	Chen HM, Chen SF, Chen YH, Lin HC.	Cephalalgia. 2010 Apr;30(4):433-8. Epub 2010 Feb 15.	Cephalalgia. 2010	PubMed	citation	PMID:19614685	pubmed	19614685	create date:2009/07/21 | first author:Chen HM
Association between migraine, anxiety and depression.	/pubmed/19614684	Victor TW, Hu X, Campbell J, White RE, Buse DC, Lipton RB.	Cephalalgia. 2010 May;30(5):567-75. Epub 2010 Feb 22.	Cephalalgia. 2010	PubMed	citation	PMID:19614684	pubmed	19614684	create date:2009/07/21 | first author:Victor TW
Headache in patients with a meningioma correlates with a bone-invasive growth pattern but not with cytokine expression.	/pubmed/19614683	Schankin CJ, Krumbholz M, Sostak P, Reinisch VM, Goldbrunner R, Straube A.	Cephalalgia. 2010 Apr;30(4):413-24. Epub 2010 Mar 9.	Cephalalgia. 2010	PubMed	citation	PMID:19614683	pubmed	19614683	create date:2009/07/21 | first author:Schankin CJ
Title	URL	Description	Details	ShortDetails	Resource	Type	Identifiers	Db	EntrezUID	Properties
Menstrual-related nummular headache.	/pubmed/19614682	Robbins MS, Grosberg BM.	Cephalalgia. 2010 Apr;30(4):507-8. Epub 2010 Feb 22. No abstract available.	Cephalalgia. 2010	PubMed	citation	PMID:19614682	pubmed	19614682	create date:2009/07/21 | first author:Robbins MS
Migraine and the hypothalamus.	/pubmed/19604254	Alstadhaug KB.	Cephalalgia. 2009 Aug;29(8):809-17. Review.	Cephalalgia. 2009	PubMed	citation	PMID:19604254	pubmed	19604254	create date:2009/07/17 | first author:Alstadhaug KB
Comment on Rubino et al., 'Association of the C677T polymorphism in the MTHFR gene with migraine: a meta-analysis'.	/pubmed/19604253	Scher AI.	Cephalalgia. 2009 Aug;29(8):807-8. No abstract available.	Cephalalgia. 2009	PubMed	citation	PMID:19604253	pubmed	19604253	create date:2009/07/17 | first author:Scher AI
Changes in functional vasomotor reactivity in migraine with aura.	/pubmed/19558541	Wolf ME, Jäger T, Bäzner H, Hennerici M.	Cephalalgia. 2009 Nov;29(11):1156-64. Epub 2009 Apr 9.	Cephalalgia. 2009	PubMed	citation	PMID:19558541	pubmed	19558541	create date:2009/06/30 | first author:Wolf ME
Glossopharyngeal neuralgia triggered by non-noxious stimuli at multiple cephalic and extracephalic sites.	/pubmed/19558540	ter Berg JW, Dupont P, Schoenen J.	Cephalalgia. 2009 Nov;29(11):1174-9. Epub 2009 Apr 9.	Cephalalgia. 2009	PubMed	citation	PMID:19558540	pubmed	19558540	create date:2009/06/30 | first author:ter Berg JW
Weight change and clinical markers of cardiovascular disease risk during preventive treatment of migraine.	/pubmed/19558539	Bigal ME, Lipton RB, Biondi DM, Xiang J, Hulihan J.	Cephalalgia. 2009 Nov;29(11):1188-96. Epub 2009 Apr 9.	Cephalalgia. 2009	PubMed	citation	PMID:19558539	pubmed	19558539	create date:2009/06/30 | first author:Bigal ME
Genetic association study of endothelin-1 and its receptors EDNRA and EDNRB in migraine with aura.	/pubmed/19558538	Tikka-Kleemola P, Kaunisto MA, Hämäläinen E, Todt U, Göbel H, Kaprio J, Kubisch C, Färkkilä M, Palotie A, Wessman M, Kallela M.	Cephalalgia. 2009 Nov;29(11):1224-31. Epub 2009 Apr 9.	Cephalalgia. 2009	PubMed	citation	PMID:19558538	pubmed	19558538	create date:2009/06/30 | first author:Tikka-Kleemola P
The Tolosa-Hunt syndrome in children: a case report.	/pubmed/19558537	Zanus C, Furlan C, Costa P, Cosentini D, Carrozzi M.	Cephalalgia. 2009 Nov;29(11):1232-7. Epub 2009 Apr 9.	Cephalalgia. 2009	PubMed	citation	PMID:19558537	pubmed	19558537	create date:2009/06/30 | first author:Zanus C
Peri-ictal normalization of visual cortex excitability in migraine: an MEG study.	/pubmed/19558536	Chen WT, Wang SJ, Fuh JL, Lin CP, Ko YC, Lin YY.	Cephalalgia. 2009 Nov;29(11):1202-11. Epub 2009 Apr 9.	Cephalalgia. 2009	PubMed	citation	PMID:19558536	pubmed	19558536	create date:2009/06/30 | first author:Chen WT
Intracisternal injection of inflammatory soup activates the trigeminal nerve system.	/pubmed/19558535	Hoffmann J, Neeb L, Israel H, Dannenberg F, Triebe F, Dirnagl U, Reuter U.	Cephalalgia. 2009 Nov;29(11):1212-7. Epub 2009 Apr 9.	Cephalalgia. 2009	PubMed	citation	PMID:19558535	pubmed	19558535	create date:2009/06/30 | first author:Hoffmann J
Patient-reported outcomes in subjects with painful trigeminal neuralgia receiving pregabalin: evidence from medical practice in primary care settings.	/pubmed/19522052	Pérez C, Navarro A, Saldaña MT, Martínez S, Rejas J.	Cephalalgia. 2009 Jul;29(7):781-90.	Cephalalgia. 2009	PubMed	citation	PMID:19522052	pubmed	19522052	create date:2009/06/13 | first author:Pérez C
The upper limit of normal CSF opening pressure is related to bilateral transverse sinus stenosis in headache sufferers.	/pubmed/19515130	Bono F, Cristiano D, Mastrandrea C, Latorre V, D'Asero S, Salvino D, Fera F, Lavano A, Quattrone A.	Cephalalgia. 2010 Feb;30(2):145-51.	Cephalalgia. 2010	PubMed	citation	PMID:19515130	pubmed	19515130	create date:2009/06/12 | first author:Bono F
Cluster headache and Alpha 1-antitrypsin deficiency.	/pubmed/19515129	Summ O, Gregor N, Marziniak M, Gralow I, Husstedt IW, Evers S.	Cephalalgia. 2010 Jan;30(1):113-7.	Cephalalgia. 2010	PubMed	citation	PMID:19515129	pubmed	19515129	create date:2009/06/12 | first author:Summ O
Prevalence of facial pain in migraine: a population-based study.	/pubmed/19515128	Yoon MS, Mueller D, Hansen N, Poitz F, Slomke M, Dommes P, Diener HC, Katsarava Z, Obermann M.	Cephalalgia. 2010 Jan;30(1):92-6.	Cephalalgia. 2010	PubMed	citation	PMID:19515128	pubmed	19515128	create date:2009/06/12 | first author:Yoon MS
Generalized neck-shoulder hyperalgesia in chronic tension-type headache and unilateral migraine assessed by pressure pain sensitivity topographical maps of the trapezius muscle.	/pubmed/19515127	Fernández-de-las-Peñas C, Madeleine P, Caminero AB, Cuadrado ML, Arendt-Nielsen L, Pareja JA.	Cephalalgia. 2010 Jan;30(1):77-86.	Cephalalgia. 2010	PubMed	citation	PMID:19515127	pubmed	19515127	create date:2009/06/12 | first author:Fernández-de-las-Peñas C
Long-lasting airplane headache in a patient with chronic rhinosinusitis.	/pubmed/19515126	Pfund Z, Trauninger A, Szanyi I, Illes Z.	Cephalalgia. 2010 Apr;30(4):493-5. Epub 2010 Feb 1.	Cephalalgia. 2010	PubMed	citation	PMID:19515126	pubmed	19515126	create date:2009/06/12 | first author:Pfund Z
Migraine is associated with an increased risk of deep white matter lesions, subclinical posterior circulation infarcts and brain iron accumulation: the population-based MRI CAMERA study.	/pubmed/19515125	Kruit MC, van Buchem MA, Launer LJ, Terwindt GM, Ferrari MD.	Cephalalgia. 2010 Feb;30(2):129-36. Review.	Cephalalgia. 2010	PubMed	citation	PMID:19515125	pubmed	19515125	create date:2009/06/12 | first author:Kruit MC
Low-frequency rTMS of the vertex in the prophylactic treatment of migraine.	/pubmed/19515124	Teepker M, Hötzel J, Timmesfeld N, Reis J, Mylius V, Haag A, Oertel WH, Rosenow F, Schepelmann K.	Cephalalgia. 2010 Feb;30(2):137-44.	Cephalalgia. 2010	PubMed	citation	PMID:19515124	pubmed	19515124	create date:2009/06/12 | first author:Teepker M
Websites offer helpful information concerning consultation with headache specialists.	/pubmed/19515123	Imai N, Yagi N, Konishi T, Serizawa M, Kobari M.	Cephalalgia. 2010 Apr;30(4):496-9. Epub 2010 Feb 1.	Cephalalgia. 2010	PubMed	citation	PMID:19515123	pubmed	19515123	create date:2009/06/12 | first author:Imai N
Pain relief and persistence of dysautonomic features in a patient with hemicrania continua responsive to botulinum toxin type A.	/pubmed/19515122	Garza I, Cutrer FM.	Cephalalgia. 2010 Apr;30(4):500-3. Epub 2010 Feb 1. No abstract available.	Cephalalgia. 2010	PubMed	citation	PMID:19515122	pubmed	19515122	create date:2009/06/12 | first author:Garza I
Alterations of the endocannabinoid system in an animal model of migraine: evaluation in cerebral areas of rat.	/pubmed/19515121	Greco R, Gasperi V, Sandrini G, Bagetta G, Nappi G, Maccarrone M, Tassorelli C.	Cephalalgia. 2010 Mar;30(3):296-302. Epub 2010 Feb 1.	Cephalalgia. 2010	PubMed	citation	PMID:19515121	pubmed	19515121	create date:2009/06/12 | first author:Greco R
Episodic paroxysmal hemicrania without autonomic symptoms: are there possible subgroups in PH?	/pubmed/19515120	Maggioni F.	Cephalalgia. 2010 Apr;30(4):504-6. Epub 2010 Feb 15. No abstract available.	Cephalalgia. 2010	PubMed	citation	PMID:19515120	pubmed	19515120	create date:2009/06/12 | first author:Maggioni F
Migraine and motion sickness independently contribute to visual discomfort.	/pubmed/19500116	Conforto AB, Lois LA, Amaro E Jr, Paes AT, Ecker C, Young WB, Gamarra LF, Peres MF.	Cephalalgia. 2010 Feb;30(2):161-9.	Cephalalgia. 2010	PubMed	citation	PMID:19500116	pubmed	19500116	create date:2009/06/09 | first author:Conforto AB
Sumatriptan alleviates nitroglycerin-induced mechanical and thermal allodynia in mice.	/pubmed/19489890	Bates EA, Nikai T, Brennan KC, Fu YH, Charles AC, Basbaum AI, Ptácek LJ, Ahn AH.	Cephalalgia. 2010 Feb;30(2):170-8.	Cephalalgia. 2010	PubMed	citation	PMID:19489890	pubmed	19489890	create date:2009/06/06 | first author:Bates EA
Interferon-alfa- and erythropoetin-associated cerebral vasoconstriction.	/pubmed/19489889	Gaillard N, Mania A, Brunel H, Blanc F, Arquizan C.	Cephalalgia. 2009 Dec;29(12):1340-3. Epub 2009 Jun 1. No abstract available.	Cephalalgia. 2009	PubMed	citation	PMID:19489889	pubmed	19489889	create date:2009/06/06 | first author:Gaillard N
Chronic rhinosinusitis gives a ninefold increased risk of chronic headache. The Akershus study of chronic headache.	/pubmed/19489888	Aaseth K, Grande RB, Kvaerner K, Lundqvist C, Russell MB.	Cephalalgia. 2010 Feb;30(2):152-60.	Cephalalgia. 2010	PubMed	citation	PMID:19489888	pubmed	19489888	create date:2009/06/06 | first author:Aaseth K
Interictal metabolic changes in episodic migraine: a voxel-based FDG-PET study.	/pubmed/19489887	Kim JH, Kim S, Suh SI, Koh SB, Park KW, Oh K.	Cephalalgia. 2010 Jan;30(1):53-61.	Cephalalgia. 2010	PubMed	citation	PMID:19489887	pubmed	19489887	create date:2009/06/06 | first author:Kim JH
The abnormal recovery cycle of somatosensory evoked potential components in children with migraine can be reversed by topiramate.	/pubmed/19489886	Vollono C, Ferraro D, Miliucci R, Vigevano F, Valeriani M.	Cephalalgia. 2010 Jan;30(1):17-26.	Cephalalgia. 2010	PubMed	citation	PMID:19489886	pubmed	19489886	create date:2009/06/06 | first author:Vollono C
Prevalence of migraine in a rural community in south Benin.	/pubmed/19489885	Houinato D, Adoukonou T, Ntsiba F, Adjien C, Avode DG, Preux PM.	Cephalalgia. 2010 Jan;30(1):62-7.	Cephalalgia. 2010	PubMed	citation	PMID:19489885	pubmed	19489885	create date:2009/06/06 | first author:Houinato D
Pressure pain sensitivity of the scalp in patients with nummular headache: a cartographic study.	/pubmed/19489884	Cuadrado ML, Valle B, Fernández-de-las-Peñas C, Madeleine P, Barriga FJ, Arias JA, Arendt-Nielsen L, Pareja JA.	Cephalalgia. 2010 Feb;30(2):200-6.	Cephalalgia. 2010	PubMed	citation	PMID:19489884	pubmed	19489884	create date:2009/06/06 | first author:Cuadrado ML
Entry demographics and pharmacological treatment of migraine patients referred to a tertiary care pain clinic.	/pubmed/19489883	Nijjar SS, Gordon AS, Clark MD.	Cephalalgia. 2010 Jan;30(1):87-91.	Cephalalgia. 2010	PubMed	citation	PMID:19489883	pubmed	19489883	create date:2009/06/06 | first author:Nijjar SS
LDQ-validated for headache diseases?	/pubmed/19489882	Haag G.	Cephalalgia. 2009 Jun 1. [Epub ahead of print] No abstract available.	Cephalalgia. 2009	PubMed	citation	PMID:19489882	pubmed	19489882	create date:2009/06/06 | first author:Haag G
Hemicrania continua responsive to trochlear injection of corticosteroids.	/pubmed/19489880	Cuadrado ML, Porta-Etessam J, Pareja JA, Matías-Guiu J.	Cephalalgia. 2010 Mar;30(3):373-4. Epub 2010 Feb 1. No abstract available.	Cephalalgia. 2010	PubMed	citation	PMID:19489880	pubmed	19489880	create date:2009/06/06 | first author:Cuadrado ML
Prevalence of chronic migraine and medication overuse headache in Germany--the German DMKG headache study.	/pubmed/19489879	Straube A, Pfaffenrath V, Ladwig KH, Meisinger C, Hoffmann W, Fendrich K, Vennemann M, Berger K.	Cephalalgia. 2010 Feb;30(2):207-13.	Cephalalgia. 2010	PubMed	citation	PMID:19489879	pubmed	19489879	create date:2009/06/06 | first author:Straube A
Obesity and paediatric migraine.	/pubmed/19489878	Kinik ST, Alehan F, Erol I, Kanra AR.	Cephalalgia. 2010 Jan;30(1):105-9.	Cephalalgia. 2010	PubMed	citation	PMID:19489878	pubmed	19489878	create date:2009/06/06 | first author:Kinik ST
The use of migraine preventive medications among patients with and without migraine headaches.	/pubmed/19489877	Lafata JE, Tunceli O, Cerghet M, Sharma KP, Lipton RB.	Cephalalgia. 2010 Jan;30(1):97-104.	Cephalalgia. 2010	PubMed	citation	PMID:19489877	pubmed	19489877	create date:2009/06/06 | first author:Lafata JE
Delayed response of indomethacin in patients with hemicrania continua: real or phantom headache?	/pubmed/19489876	Prakash S, Shah ND.	Cephalalgia. 2010 Mar;30(3):375-9. Epub 2010 Feb 1. No abstract available.	Cephalalgia. 2010	PubMed	citation	PMID:19489876	pubmed	19489876	create date:2009/06/06 | first author:Prakash S
Sunrise-related headache: case report.	/pubmed/19473198	Ulas UH, Korkmaz A, Karadas O, Odabasi Z, Reiter RJ.	Cephalalgia. 2010 Jan;30(1):118-22.	Cephalalgia. 2010	PubMed	citation	PMID:19473198	pubmed	19473198	create date:2009/05/29 | first author:Ulas UH
C-reactive protein in migraine sufferers similar to that of non-migraineurs: the Reykjavik Study.	/pubmed/19438929	Gudmundsson LS, Aspelund T, Scher AI, Thorgeirsson G, Johannsson M, Launer LJ, Gudnason V.	Cephalalgia. 2009 Dec;29(12):1301-10. Epub 2009 Apr 28.	Cephalalgia. 2009	PubMed	citation	PMID:19438929	pubmed	19438929	create date:2009/05/15 | first author:Gudmundsson LS
High-frequency transcranial magnetic stimulation on motor cortex of patients affected by migraine with aura: a way to restore normal cortical excitability?	/pubmed/19438928	Brighina F, Palermo A, Daniele O, Aloisio A, Fierro B.	Cephalalgia. 2010 Jan;30(1):46-52.	Cephalalgia. 2010	PubMed	citation	PMID:19438928	pubmed	19438928	create date:2009/05/15 | first author:Brighina F
Effect of systemic monosodium glutamate (MSG) on headache and pericranial muscle sensitivity.	/pubmed/19438927	Baad-Hansen L, Cairns B, Ernberg M, Svensson P.	Cephalalgia. 2010 Jan;30(1):68-76.	Cephalalgia. 2010	PubMed	citation	PMID:19438927	pubmed	19438927	create date:2009/05/15 | first author:Baad-Hansen L
The FHM1 mutation S218L: a severe clinical phenotype? A case report and review of the literature.	/pubmed/19438926	Debiais S, Hommet C, Bonnaud I, Barthez MA, Rimbaux S, Riant F, Autret A.	Cephalalgia. 2009 Dec;29(12):1337-9. Epub 2009 Apr 28. Review.	Cephalalgia. 2009	PubMed	citation	PMID:19438926	pubmed	19438926	create date:2009/05/15 | first author:Debiais S
Improvement of the closed cranial window model in rats by intracarotid infusion of signalling molecules implicated in migraine.	/pubmed/19438925	Gupta S, Bhatt DK, Boni LJ, Olesen J.	Cephalalgia. 2010 Jan;30(1):27-36. Erratum in: Cephalalgia. 2010 Jun;30(6):768.	Cephalalgia. 2010	PubMed	citation	PMID:19438925	pubmed	19438925	create date:2009/05/15 | first author:Gupta S
Application of ICHD-II criteria for headaches in a TMJ and orofacial pain clinic.	/pubmed/19438924	Kang JK, Ryu JW, Choi JH, Merrill RL, Kim ST.	Cephalalgia. 2010 Jan;30(1):37-41.	Cephalalgia. 2010	PubMed	citation	PMID:19438924	pubmed	19438924	create date:2009/05/15 | first author:Kang JK
Response to intravenous lidocaine in a patient with SUNCT syndrome.	/pubmed/19438923	Arroyo AM, Durán XR, Beldarrain MG, Pinedo A, García-Moncó JC.	Cephalalgia. 2010 Jan;30(1):110-2.	Cephalalgia. 2010	PubMed	citation	PMID:19438923	pubmed	19438923	create date:2009/05/15 | first author:Arroyo AM
Headaches due to giant cell arteritis following herpes zoster ophthalmicus in an elderly patient.	/pubmed/19438922	Kosa SC, Younge BR, Kumar N.	Cephalalgia. 2010 Feb;30(2):239-41.	Cephalalgia. 2010	PubMed	citation	PMID:19438922	pubmed	19438922	create date:2009/05/15 | first author:Kosa SC
The prevalence of headache with emphasis on tension-type headache in rural Tanzania: a community-based study.	/pubmed/19438921	Winkler A, Stelzhammer B, Kerschbaumsteiner K, Meindl M, Dent W, Kaaya J, Matuja W, Schmutzhard E.	Cephalalgia. 2009 Dec;29(12):1317-25. Epub 2009 Apr 30.	Cephalalgia. 2009	PubMed	citation	PMID:19438921	pubmed	19438921	create date:2009/05/15 | first author:Winkler A
A possible case of symptomatic hemicrania continua from an osteoid osteoma of the ethmoid sinus.	/pubmed/19438920	Kim KS, Yang HS.	Cephalalgia. 2010 Feb;30(2):242-8.	Cephalalgia. 2010	PubMed	citation	PMID:19438920	pubmed	19438920	create date:2009/05/15 | first author:Kim KS
A possible role of ID-Migraine in the emergency department: study of an emergency department out-patient population.	/pubmed/19438919	Mostardini C, d'Agostino VC, Dugoni DE, Cerbo R.	Cephalalgia. 2009 Dec;29(12):1326-30. Epub 2009 Apr 30.	Cephalalgia. 2009	PubMed	citation	PMID:19438919	pubmed	19438919	create date:2009/05/15 | first author:Mostardini C
Does sphenopalatine endoscopic ganglion block have an effect in paroxysmal hemicrania? A case report.	/pubmed/19438918	Morelli N, Mancuso M, Felisati G, Lozza P, Maccari A, Cafforio G, Gori S, Murri L, Guidetti D.	Cephalalgia. 2010 Mar;30(3):365-7. Epub 2010 Feb 1.	Cephalalgia. 2010	PubMed	citation	PMID:19438918	pubmed	19438918	create date:2009/05/15 | first author:Morelli N
Title	URL	Description	Details	ShortDetails	Resource	Type	Identifiers	Db	EntrezUID	Properties
Opiate-induced persistent pronociceptive trigeminal neural adaptations: potential relevance to opiate-induced medication overuse headache.	/pubmed/19438917	De Felice M, Porreca F.	Cephalalgia. 2009 Dec;29(12):1277-84. Epub 2009 May 11.	Cephalalgia. 2009	PubMed	citation	PMID:19438917	pubmed	19438917	create date:2009/05/15 | first author:De Felice M
Underdiagnosis and undertreatment of migraine in Italy: a survey of patients attending for the first time 10 headache centres.	/pubmed/19438916	Cevoli S, D'Amico D, Martelletti P, Valguarnera F, Del Bene E, De Simone R, Sarchielli P, Narbone M, Testa L, Genco S, Bussone G, Cortelli P.	Cephalalgia. 2009 Dec;29(12):1285-93. Epub 2009 May 11.	Cephalalgia. 2009	PubMed	citation	PMID:19438916	pubmed	19438916	create date:2009/05/15 | first author:Cevoli S
Therapy-resistant cluster headache in childhood: case report and literature review.	/pubmed/19438914	Antonaci F, Alfei E, Piazza F, De Cillis I, Balottin U.	Cephalalgia. 2010 Feb;30(2):233-8. Review.	Cephalalgia. 2010	PubMed	citation	PMID:19438914	pubmed	19438914	create date:2009/05/15 | first author:Antonaci F
Delayed migraine-like headache in healthy volunteers after a combination of acetazolamide and glyceryl trinitrate.	/pubmed/19438913	Daugaard D, Thomsen LL, Iversen HK, Olesen J.	Cephalalgia. 2009 Dec;29(12):1294-300. Epub 2009 May 11.	Cephalalgia. 2009	PubMed	citation	PMID:19438913	pubmed	19438913	create date:2009/05/15 | first author:Daugaard D
Thrombolytic treatment of ischaemic stroke occurring during a migrainous attack: a case report.	/pubmed/19438912	Skoloudík D, Král M, Sanák D, Vlachová I, Hlustík P, Michálková K, Herzig R, Kanovsky P.	Cephalalgia. 2010 Mar;30(3):368-72. Epub 2010 Feb 1.	Cephalalgia. 2010	PubMed	citation	PMID:19438912	pubmed	19438912	create date:2009/05/15 | first author:Skoloudík D
Nummular headache: six new cases and lancinating pain attacks as possible manifestation.	/pubmed/19438911	Ruscheweyh R, Buchheister A, Gregor N, Jung A, Evers S.	Cephalalgia. 2010 Feb;30(2):249-53. No abstract available.	Cephalalgia. 2010	PubMed	citation	PMID:19438911	pubmed	19438911	create date:2009/05/15 | first author:Ruscheweyh R
Resolution of trigeminal neuralgia following cerebellar AVM embolization with Onyx.	/pubmed/19438910	Lesley WS.	Cephalalgia. 2009 Sep;29(9):980-5. Epub 2009 Mar 17.	Cephalalgia. 2009	PubMed	citation	PMID:19438910	pubmed	19438910	create date:2009/05/15 | first author:Lesley WS
Cough headache: a study of 83 consecutive patients.	/pubmed/19438909	Chen PK, Fuh JL, Wang SJ.	Cephalalgia. 2009 Oct;29(10):1079-85. Epub 2009 Mar 17.	Cephalalgia. 2009	PubMed	citation	PMID:19438909	pubmed	19438909	create date:2009/05/15 | first author:Chen PK
Use of complementary and alternative medicine in patients suffering from primary headache disorders.	/pubmed/19366356	Gaul C, Eismann R, Schmidt T, May A, Leinisch E, Wieser T, Evers S, Henkel K, Franz G, Zierz S.	Cephalalgia. 2009 Oct;29(10):1069-78. Epub 2009 Apr 2.	Cephalalgia. 2009	PubMed	citation	PMID:19366356	pubmed	19366356	create date:2009/04/16 | first author:Gaul C
Local field potentials reveal a distinctive neural signature of cluster headache in the hypothalamus.	/pubmed/19366355	Brittain JS, Green AL, Jenkinson N, Ray NJ, Holland P, Stein JF, Aziz TZ, Davies P.	Cephalalgia. 2009 Nov;29(11):1165-73. Epub 2009 Apr 2.	Cephalalgia. 2009	PubMed	citation	PMID:19366355	pubmed	19366355	create date:2009/04/16 | first author:Brittain JS
Almotriptan efficacy in migraine with allodynia: a critique of Schoenen et al.	/pubmed/19366354	Burstein R, Jakubowski M.	Cephalalgia. 2009 Oct;29(10):1019-20. Epub 2009 Apr 2. No abstract available.	Cephalalgia. 2009	PubMed	citation	PMID:19366354	pubmed	19366354	create date:2009/04/16 | first author:Burstein R
Usefulness of a photophobia questionnaire in patients with migraine.	/pubmed/19298545	Choi JY, Oh K, Kim BJ, Chung CS, Koh SB, Park KW.	Cephalalgia. 2009 Sep;29(9):953-9. Epub 2009 Feb 27.	Cephalalgia. 2009	PubMed	citation	PMID:19298545	pubmed	19298545	create date:2009/03/21 | first author:Choi JY
Association of von Willebrand factor activity with ACE I/D and MTHFR C677T polymorphisms in migraine.	/pubmed/19298544	Tietjen GE, Herial NA, Utley C, White L, Yerga-Woolwine S, Joe B.	Cephalalgia. 2009 Sep;29(9):960-8. Epub 2009 Feb 27.	Cephalalgia. 2009	PubMed	citation	PMID:19298544	pubmed	19298544	create date:2009/03/21 | first author:Tietjen GE
Effects of gender and age on paediatric headache.	/pubmed/19298543	Slater S, Crawford MJ, Kabbouche MA, LeCates SL, Cherney S, Vaughan P, Segers A, Manning P, Burdine D, Powers SS, Hershey AD.	Cephalalgia. 2009 Sep;29(9):969-73. Epub 2009 Feb 27.	Cephalalgia. 2009	PubMed	citation	PMID:19298543	pubmed	19298543	create date:2009/03/21 | first author:Slater S
Trigeminovascular wind-up and the pulsating nature of migraine pain.	/pubmed/19291248	Lambert GA, Zagami AS.	Cephalalgia. 2009 Apr;29(4):492-3. No abstract available.	Cephalalgia. 2009	PubMed	citation	PMID:19291248	pubmed	19291248	create date:2009/03/18 | first author:Lambert GA
Immediate response to greater auricular nerve blockade in red ear syndrome.	/pubmed/19291247	Selekler M, Kutlu A, Uçar S, Almaç A.	Cephalalgia. 2009 Apr;29(4):478-9. No abstract available.	Cephalalgia. 2009	PubMed	citation	PMID:19291247	pubmed	19291247	create date:2009/03/18 | first author:Selekler M
Treat-early and treat-mild: role of fast vs. slow escalation of headaches.	/pubmed/19291246	Ng-Mak DS, Ma L, Hu XH, Chen YT.	Cephalalgia. 2009 Apr;29(4):465-71.	Cephalalgia. 2009	PubMed	citation	PMID:19291246	pubmed	19291246	create date:2009/03/18 | first author:Ng-Mak DS
Chronic migraine and medication overuse headache: clarifying the current International Headache Society classification criteria.	/pubmed/19291245	Sun-Edelstein C, Bigal ME, Rapoport AM.	Cephalalgia. 2009 Apr;29(4):445-52. Review.	Cephalalgia. 2009	PubMed	citation	PMID:19291245	pubmed	19291245	create date:2009/03/18 | first author:Sun-Edelstein C
Application of IHS criteria to headache attributed to spontaneous intracranial hypotension in a large population.	/pubmed/19291244	Mea E, Chiapparini L, Savoiardo M, Franzini A, Grimaldi D, Bussone G, Leone M.	Cephalalgia. 2009 Apr;29(4):418-22. Erratum in: Cephalalgia. 2009 Jul;29(7):805.	Cephalalgia. 2009	PubMed	citation	PMID:19291244	pubmed	19291244	create date:2009/03/18 | first author:Mea E
Analysis of the relationship between age and treatment response in migraine.	/pubmed/19281474	Maas HJ, Danhof M, Della Pasqua OE.	Cephalalgia. 2009 Jul;29(7):772-80. Epub 2009 Mar 5.	Cephalalgia. 2009	PubMed	citation	PMID:19281474	pubmed	19281474	create date:2009/03/14 | first author:Maas HJ
Cluster headache in 2-year-old Polish girl.	/pubmed/19281473	Kaciński M, Nowak A, Kroczka S, Gergont A.	Cephalalgia. 2009 Oct;29(10):1091-4. Epub 2009 Mar 5. No abstract available.	Cephalalgia. 2009	PubMed	citation	PMID:19281473	pubmed	19281473	create date:2009/03/14 | first author:Kaciński M
Activation of the brainstem but not of the hypothalamus in hemicrania continua without autonomic symptoms.	/pubmed/19281472	Irimia P, Arbizu J, Prieto E, Fernández-Torrón R, Martínez-Vila E.	Cephalalgia. 2009 Sep;29(9):974-9. Epub 2009 Mar 5.	Cephalalgia. 2009	PubMed	citation	PMID:19281472	pubmed	19281472	create date:2009/03/14 | first author:Irimia P
Brainstem and thalamic projections from a craniovascular sensory nervous centre in the rostral cervical spinal dorsal horn of rats.	/pubmed/19250290	Liu Y, Broman J, Zhang M, Edvinsson L.	Cephalalgia. 2009 Sep;29(9):935-48. Epub 2009 Feb 25.	Cephalalgia. 2009	PubMed	citation	PMID:19250290	pubmed	19250290	create date:2009/03/03 | first author:Liu Y
Prevalence of cluster headache in the Republic of Georgia: results of a population-based study and methodological considerations.	/pubmed/19250289	Katsarava Z, Dzagnidze A, Kukava M, Mirvelashvili E, Djibuti M, Janelidze M, Jensen R, Stovner LJ, Steiner TJ; Global Campaign to Reduce the Burden of Headache Worldwide; Russian Linguistic Subcommittee of the International Headache Society.	Cephalalgia. 2009 Sep;29(9):949-52. Epub 2009 Feb 25.	Cephalalgia. 2009	PubMed	citation	PMID:19250289	pubmed	19250289	create date:2009/03/03 | first author:Katsarava Z
Finding new drug targets for the treatment of migraine attacks.	/pubmed/19250288	Olesen J, Tfelt-Hansen P, Ashina M.	Cephalalgia. 2009 Sep;29(9):909-20. Epub 2009 Feb 25. Review.	Cephalalgia. 2009	PubMed	citation	PMID:19250288	pubmed	19250288	create date:2009/03/03 | first author:Olesen J
Neuropsychiatric side-effects of lidocaine: examples from the treatment of headache and a review.	/pubmed/19250287	Gil-Gouveia R, Goadsby PJ.	Cephalalgia. 2009 May;29(5):496-508. Epub 2009 Feb 24. Review.	Cephalalgia. 2009	PubMed	citation	PMID:19250287	pubmed	19250287	create date:2009/03/03 | first author:Gil-Gouveia R
Self-report of headache in children and adolescents in Germany: possibilities and confines of questionnaire data for headache classification.	/pubmed/19250286	Heinrich M, Morris L, Kröner-Herwig B.	Cephalalgia. 2009 Aug;29(8):864-72. Epub 2009 Feb 24.	Cephalalgia. 2009	PubMed	citation	PMID:19250286	pubmed	19250286	create date:2009/03/03 | first author:Heinrich M
Low spatial frequency contrast sensitivity deficits in migraine are not visual pathway selective.	/pubmed/19250285	McKendrick AM, Sampson GP.	Cephalalgia. 2009 May;29(5):539-49. Epub 2009 Feb 24.	Cephalalgia. 2009	PubMed	citation	PMID:19250285	pubmed	19250285	create date:2009/03/03 | first author:McKendrick AM
Cluster-like headache caused by posterior scleritis.	/pubmed/19250284	Choi JY, Kim YH, Oh K, Yu SW, Jung KY, Kim BJ.	Cephalalgia. 2009 Aug;29(8):906-8. No abstract available.	Cephalalgia. 2009	PubMed	citation	PMID:19250284	pubmed	19250284	create date:2009/03/03 | first author:Choi JY
Telmisartan in migraine prophylaxis: a randomized, placebo-controlled trial.	/pubmed/19250283	Diener HC, Gendolla A, Feuersenger A, Evers S, Straube A, Schumacher H, Davidai G.	Cephalalgia. 2009 Sep;29(9):921-7.	Cephalalgia. 2009	PubMed	citation	PMID:19250283	pubmed	19250283	create date:2009/03/03 | first author:Diener HC
A consecutive series of 22 cases of hypnic headache in France.	/pubmed/19250282	Donnet A, Lantéri-Minet M.	Cephalalgia. 2009 Sep;29(9):928-34. Epub 2009 Feb 24.	Cephalalgia. 2009	PubMed	citation	PMID:19250282	pubmed	19250282	create date:2009/03/03 | first author:Donnet A
Reversible cerebral vasoconstriction syndrome: a complicated clinical course treated with intra-arterial application of nimodipine.	/pubmed/19239677	Elstner M, Linn J, Müller-Schunk S, Straube A.	Cephalalgia. 2009 Jun;29(6):677-82. Epub 2009 Feb 23.	Cephalalgia. 2009	PubMed	citation	PMID:19239677	pubmed	19239677	create date:2009/02/26 | first author:Elstner M
Validity and reliability of the Migraine-Treatment Optimization Questionnaire.	/pubmed/19239676	Lipton RB, Kolodner K, Bigal ME, Valade D, Láinez MJ, Pascual J, Gendolla A, Bussone G, Islam N, Albert K, Parsons B.	Cephalalgia. 2009 Jul;29(7):751-9. Epub 2009 Feb 23.	Cephalalgia. 2009	PubMed	citation	PMID:19239676	pubmed	19239676	create date:2009/02/26 | first author:Lipton RB
Headache syndromes after acoustic neuroma surgery and their implications for quality of life.	/pubmed/19239675	Schankin CJ, Gall C, Straube A.	Cephalalgia. 2009 Jul;29(7):760-71. Epub 2009 Feb 23.	Cephalalgia. 2009	PubMed	citation	PMID:19239675	pubmed	19239675	create date:2009/02/26 | first author:Schankin CJ
Depression, migraine with aura and migraine without aura: their familiality and interrelatedness.	/pubmed/19239674	Ball HA, Samaan Z, Brewster S, Craddock N, Gill M, Korszun A, Maier W, Middleton L, Mors O, Owen MJ, Perry J, Preisig M, Rice J, Rietschel M, Jones L, Jones I, Farmer AE, McGuffin P.	Cephalalgia. 2009 Aug;29(8):848-54. Epub 2009 Feb 23.	Cephalalgia. 2009	PubMed	citation	PMID:19239674	pubmed	19239674	create date:2009/02/26 | first author:Ball HA
Paroxysmal hemicrania in children--symptoms, diagnostic criteria, therapy and outcome.	/pubmed/19236385	Blankenburg M, Hechler T, Dubbel G, Wamsler C, Zernikow B.	Cephalalgia. 2009 Aug;29(8):873-82. Epub 2009 Feb 19.	Cephalalgia. 2009	PubMed	citation	PMID:19236385	pubmed	19236385	create date:2009/02/25 | first author:Blankenburg M
Bifocal nummular headache: the first three cases.	/pubmed/19236384	Cuadrado ML, Valle B, Fernández-de-las-Peñas C, Barriga FJ, Pareja JA.	Cephalalgia. 2009 May;29(5):583-6. Epub 2009 Feb 19.	Cephalalgia. 2009	PubMed	citation	PMID:19236384	pubmed	19236384	create date:2009/02/25 | first author:Cuadrado ML
Plasma calcitonin gene-related peptide in diagnosing and predicting paediatric migraine.	/pubmed/19236383	Fan PC, Kuo PH, Chang SH, Lee WT, Wu RM, Chiou LC.	Cephalalgia. 2009 Aug;29(8):883-90. Epub 2009 Feb 19.	Cephalalgia. 2009	PubMed	citation	PMID:19236383	pubmed	19236383	create date:2009/02/25 | first author:Fan PC
Chronic daily headache with medication overuse: a randomized follow-up by neurologist or PCP.	/pubmed/19228151	Bøe MG, Salvesen R, Mygland A.	Cephalalgia. 2009 Aug;29(8):855-63. Epub 2009 Feb 18.	Cephalalgia. 2009	PubMed	citation	PMID:19228151	pubmed	19228151	create date:2009/02/21 | first author:Bøe MG
Is chronic migraine one end of a spectrum of migraine or a separate entity?	/pubmed/19228150	Aurora SK.	Cephalalgia. 2009 Jun;29(6):597-605. Epub 2009 Feb 18. Review.	Cephalalgia. 2009	PubMed	citation	PMID:19228150	pubmed	19228150	create date:2009/02/21 | first author:Aurora SK
Migrainous cerebral infarction after postcoital contraception.	/pubmed/19228149	Caballero PE.	Cephalalgia. 2009 Jun;29(6):691-3. Epub 2009 Feb 18. No abstract available.	Cephalalgia. 2009	PubMed	citation	PMID:19228149	pubmed	19228149	create date:2009/02/21 | first author:Caballero PE
Randomized, double-blind, placebo-controlled, proof-of-concept study of the cortical spreading depression inhibiting agent tonabersat in migraine prophylaxis.	/pubmed/19222510	Goadsby PJ, Ferrari MD, Csanyi A, Olesen J, Mills JG; Tonabersat TON-01-05 Study Group.	Cephalalgia. 2009 Jul;29(7):742-50. Epub 2009 Feb 13.	Cephalalgia. 2009	PubMed	citation	PMID:19222510	pubmed	19222510	create date:2009/02/19 | first author:Goadsby PJ
The acute treatment of episodic and chronic migraine in the USA.	/pubmed/19222509	Bigal ME, Borucho S, Serrano D, Lipton RB.	Cephalalgia. 2009 Aug;29(8):891-7. Epub 2009 Feb 13.	Cephalalgia. 2009	PubMed	citation	PMID:19222509	pubmed	19222509	create date:2009/02/19 | first author:Bigal ME
Lack of effect of norepinephrine on cranial haemodynamics and headache in healthy volunteers.	/pubmed/19220317	Lindholt M, Petersen KA, Tvedskov JF, Iversen HK, Olesen J, Tfelt-Hansen P.	Cephalalgia. 2009 Mar;29(3):384-7.	Cephalalgia. 2009	PubMed	citation	PMID:19220317	pubmed	19220317	create date:2009/02/18 | first author:Lindholt M
Nummular headache: a series with symptomatic and primary cases.	/pubmed/19220316	Alvaro LC, García JM, Areitio E.	Cephalalgia. 2009 Mar;29(3):379-83.	Cephalalgia. 2009	PubMed	citation	PMID:19220316	pubmed	19220316	create date:2009/02/18 | first author:Alvaro LC
Interrelation of chronic tension-type headache with and without medication overuse and migraine in the general population: the Akershus study of chronic headache.	/pubmed/19220315	Aaseth K, Grande RB, Lundqvist C, Russell MB.	Cephalalgia. 2009 Mar;29(3):331-7.	Cephalalgia. 2009	PubMed	citation	PMID:19220315	pubmed	19220315	create date:2009/02/18 | first author:Aaseth K
Treatment choices and patterns in migraine patients with and without a cardiovascular risk profile.	/pubmed/19220314	Wammes-van der Heijden EA, Tijssen CC, Egberts AC.	Cephalalgia. 2009 Mar;29(3):322-30.	Cephalalgia. 2009	PubMed	citation	PMID:19220314	pubmed	19220314	create date:2009/02/18 | first author:Wammes-van der Heijden EA
Memantine for prophylaxis of chronic tension-type headache--a double-blind, randomized, crossover clinical trial.	/pubmed/19220313	Lindelof K, Bendtsen L.	Cephalalgia. 2009 Mar;29(3):314-21.	Cephalalgia. 2009	PubMed	citation	PMID:19220313	pubmed	19220313	create date:2009/02/18 | first author:Lindelof K
First mutation in the voltage-gated Nav1.1 subunit gene SCN1A with co-occurring familial hemiplegic migraine and epilepsy.	/pubmed/19220312	Castro MJ, Stam AH, Lemos C, de Vries B, Vanmolkot KR, Barros J, Terwindt GM, Frants RR, Sequeiros J, Ferrari MD, Pereira-Monteiro JM, van den Maagdenberg AM.	Cephalalgia. 2009 Mar;29(3):308-13.	Cephalalgia. 2009	PubMed	citation	PMID:19220312	pubmed	19220312	create date:2009/02/18 | first author:Castro MJ
Hemicrania continua: who responds to indomethacin?	/pubmed/19220311	Marmura MJ, Silberstein SD, Gupta M.	Cephalalgia. 2009 Mar;29(3):300-7.	Cephalalgia. 2009	PubMed	citation	PMID:19220311	pubmed	19220311	create date:2009/02/18 | first author:Marmura MJ
Title	URL	Description	Details	ShortDetails	Resource	Type	Identifiers	Db	EntrezUID	Properties
Combined pharmacological and short-term psychodynamic psychotherapy for probable medication overuse headache: a pilot study.	/pubmed/19220310	Altieri M, Di Giambattista R, Di Clemente L, Fagiolo D, Tarolla E, Mercurio A, Vicenzini E, Tarsitani L, Lenzi GL, Biondi M, Di Piero V.	Cephalalgia. 2009 Mar;29(3):293-9.	Cephalalgia. 2009	PubMed	citation	PMID:19220310	pubmed	19220310	create date:2009/02/18 | first author:Altieri M
Migraine is a risk factor for hypertensive disorders in pregnancy: a prospective cohort study.	/pubmed/19220309	Facchinetti F, Allais G, Nappi RE, D'Amico R, Marozio L, Bertozzi L, Ornati A, Benedetto C.	Cephalalgia. 2009 Mar;29(3):286-92.	Cephalalgia. 2009	PubMed	citation	PMID:19220309	pubmed	19220309	create date:2009/02/18 | first author:Facchinetti F
Role of the oestrogen receptors GPR30 and ERalpha in peripheral sensitization: relevance to trigeminal pain disorders in women.	/pubmed/19220308	Liverman CS, Brown JW, Sandhir R, McCarson KE, Berman NE.	Cephalalgia. 2009 Jul;29(7):729-41. Epub 2009 Feb 12.	Cephalalgia. 2009	PubMed	citation	PMID:19220308	pubmed	19220308	create date:2009/02/18 | first author:Liverman CS
Consistency of response to sumatriptan/naproxen sodium in a placebo-controlled, crossover study.	/pubmed/19220307	Lipton RB, Dodick DW, Adelman JU, Kaniecki RG, Lener SE, White JD, Nelsen AC.	Cephalalgia. 2009 Aug;29(8):826-36. Epub 2009 Feb 12.	Cephalalgia. 2009	PubMed	citation	PMID:19220307	pubmed	19220307	create date:2009/02/18 | first author:Lipton RB
The in vivo effect of VIP, PACAP-38 and PACAP-27 and mRNA expression of their receptors in rat middle meningeal artery.	/pubmed/19220306	Boni LJ, Ploug KB, Olesen J, Jansen-Olesen I, Gupta S.	Cephalalgia. 2009 Aug;29(8):837-47. Epub 2009 Feb 12.	Cephalalgia. 2009	PubMed	citation	PMID:19220306	pubmed	19220306	create date:2009/02/18 | first author:Boni LJ
Increase in NADPH-diaphorase-positive and neuronal NO synthase immunoreactive neurons in the rat spinal trigeminal nucleus following infusion of a NO donor--evidence for a feed-forward process in NO production involved in trigeminal nociception.	/pubmed/19220305	Schlechtweg PM, Röder J, Fischer MJ, Neuhuber W, Messlinger K.	Cephalalgia. 2009 May;29(5):566-79. Epub 2009 Feb 10.	Cephalalgia. 2009	PubMed	citation	PMID:19220305	pubmed	19220305	create date:2009/02/18 | first author:Schlechtweg PM
Two common mitochondrial DNA polymorphisms are highly associated with migraine headache and cyclic vomiting syndrome.	/pubmed/19220304	Zaki EA, Freilinger T, Klopstock T, Baldwin EE, Heisner KR, Adams K, Dichgans M, Wagler S, Boles RG.	Cephalalgia. 2009 Jul;29(7):719-28. Epub 2009 Feb 10.	Cephalalgia. 2009	PubMed	citation	PMID:19220304	pubmed	19220304	create date:2009/02/18 | first author:Zaki EA
Acute multifocal posterior placoid pigment epitheliopathy (AMPPPE) mimicking migraine with aura.	/pubmed/19220303	Spencer BR Jr, Kunimoto DY, Patel DR, Dodick DW.	Cephalalgia. 2009 Jun;29(6):694-8. Epub 2009 Feb 10. No abstract available.	Cephalalgia. 2009	PubMed	citation	PMID:19220303	pubmed	19220303	create date:2009/02/18 | first author:Spencer BR Jr
Reversible MRI abnormalities in a patient with recurrent status migrainosus.	/pubmed/19220302	Gentile S, Rainero I, Daniele D, Binello E, Valfrè W, Pinessi L.	Cephalalgia. 2009 Jun;29(6):687-90. Epub 2009 Feb 11.	Cephalalgia. 2009	PubMed	citation	PMID:19220302	pubmed	19220302	create date:2009/02/18 | first author:Gentile S
Recurrent thunderclap headaches and multilobar intracerebral haemorrhages: two cases of reversible cerebral vasoconstriction syndrome (RCVS).	/pubmed/19220301	Wong SH, Dougan C, Chatterjee K, Fletcher NA, White RP.	Cephalalgia. 2009 Jul;29(7):791-5. Epub 2009 Feb 11.	Cephalalgia. 2009	PubMed	citation	PMID:19220301	pubmed	19220301	create date:2009/02/18 | first author:Wong SH
Recurrent limb pain and migraine: case reports and a clinical review.	/pubmed/19220300	Prakash S, Shah ND, Dholakia SY.	Cephalalgia. 2009 Aug;29(8):898-905. Epub 2009 Feb 11.	Cephalalgia. 2009	PubMed	citation	PMID:19220300	pubmed	19220300	create date:2009/02/18 | first author:Prakash S
Oestrogen increases nociception through ERK activation in the trigeminal ganglion: evidence for a peripheral mechanism of allodynia.	/pubmed/19210515	Liverman CS, Brown JW, Sandhir R, Klein RM, McCarson K, Berman NE.	Cephalalgia. 2009 May;29(5):520-31. Epub 2009 Feb 3.	Cephalalgia. 2009	PubMed	citation	PMID:19210515	pubmed	19210515	create date:2009/02/13 | first author:Liverman CS
Quality of sleep, fatigue and daytime sleepiness in migraine - a controlled study.	/pubmed/19210514	Seidel S, Hartl T, Weber M, Matterey S, Paul A, Riederer F, Gharabaghi M, Wöber-Bingöl C, Wöber C; PAMINA Study Group.	Cephalalgia. 2009 Jun;29(6):662-9. Epub 2009 Feb 3.	Cephalalgia. 2009	PubMed	citation	PMID:19210514	pubmed	19210514	create date:2009/02/13 | first author:Seidel S
Age effects on placebo response rates in clinical trials of acute agents for migraine: pooled analysis of rizatriptan trials in adults.	/pubmed/19210513	Ho TW, Fan X, Rodgers A, Lines CR, Winner P, Shapiro RE.	Cephalalgia. 2009 Jul;29(7):711-8. Epub 2009 Feb 3.	Cephalalgia. 2009	PubMed	citation	PMID:19210513	pubmed	19210513	create date:2009/02/13 | first author:Ho TW
Cutaneous allodynia during cluster headache attacks.	/pubmed/19210320	Riederer F, Selekler HM, Sándor PS, Wöber C.	Cephalalgia. 2009 Jul;29(7):796-8. Epub 2009 Feb 6. No abstract available.	Cephalalgia. 2009	PubMed	citation	PMID:19210320	pubmed	19210320	create date:2009/02/13 | first author:Riederer F
Greater occipital neuralgia can cause facial paraesthesias.	/pubmed/19210319	Evans RW.	Cephalalgia. 2009 Jul;29(7):801; author reply 801. Epub 2009 Feb 6. No abstract available.	Cephalalgia. 2009	PubMed	citation	PMID:19210319	pubmed	19210319	create date:2009/02/13 | first author:Evans RW
Subclassification does matter.	/pubmed/19210317	de Ru JA.	Cephalalgia. 2009 Jul;29(7):802-3; author reply 803-4. Epub 2009 Feb 6. No abstract available.	Cephalalgia. 2009	PubMed	citation	PMID:19210317	pubmed	19210317	create date:2009/02/13 | first author:de Ru JA
Prostaglandin E2(PGE2) induces headache in healthy subjects.	/pubmed/19187340	Wienecke T, Olesen J, Oturai PS, Ashina M.	Cephalalgia. 2009 May;29(5):509-19. Epub 2009 Feb 2.	Cephalalgia. 2009	PubMed	citation	PMID:19187340	pubmed	19187340	create date:2009/02/04 | first author:Wienecke T
Visual attention in children with migraine: a controlled comparative study.	/pubmed/19187339	Villa TR, Correa Moutran AR, Sobirai Diaz LA, Pereira Pinto MM, Carvalho FA, Gabbai AA, de Souza Carvalho D.	Cephalalgia. 2009 Jun;29(6):631-4. Epub 2009 Feb 2.	Cephalalgia. 2009	PubMed	citation	PMID:19187339	pubmed	19187339	create date:2009/02/04 | first author:Villa TR
Morning headache in sleep apnoea: clinical and polysomnographic evaluation and response to nasal continuous positive airway pressure.	/pubmed/19187338	Goksan B, Gunduz A, Karadeniz D, Ağan K, Tascilar FN, Tan F, Purisa S, Kaynak H.	Cephalalgia. 2009 Jun;29(6):635-41. Epub 2009 Feb 2.	Cephalalgia. 2009	PubMed	citation	PMID:19187338	pubmed	19187338	create date:2009/02/04 | first author:Goksan B
A nationwide population-based study of migraine in Brazil.	/pubmed/19187337	Queiroz LP, Peres MF, Piovesan EJ, Kowacs F, Ciciarelli MC, Souza JA, Zukerman E.	Cephalalgia. 2009 Jun;29(6):642-9. Epub 2009 Feb 2.	Cephalalgia. 2009	PubMed	citation	PMID:19187337	pubmed	19187337	create date:2009/02/04 | first author:Queiroz LP
Whites and African-Americans in headache specialty clinics respond equally well to treatment.	/pubmed/19187336	Heckman BD, Holroyd KA, Tietjen G, O'Donnell FJ, Himawan L, Utley C, Watakakosol R, Stillman M.	Cephalalgia. 2009 Jun;29(6):650-61. Epub 2009 Feb 2.	Cephalalgia. 2009	PubMed	citation	PMID:19187336	pubmed	19187336	create date:2009/02/04 | first author:Heckman BD
Respiratory dysfunction in chronic neck pain patients. A pilot study.	/pubmed/19187335	Kapreli E, Vourazanis E, Billis E, Oldham JA, Strimpakos N.	Cephalalgia. 2009 Jul;29(7):701-10. Epub 2009 Feb 2.	Cephalalgia. 2009	PubMed	citation	PMID:19187335	pubmed	19187335	create date:2009/02/04 | first author:Kapreli E
The GRIM2005 study of migraine consultation in France. III: Psychological features of subjects with migraine.	/pubmed/19175776	Radat F, Lantéri-Minet M, Nachit-Ouinekh F, Massiou H, Lucas C, Pradalier A, Mercier F, El Hasnaoui A.	Cephalalgia. 2009 Mar;29(3):338-50. Epub 2008 Oct 22.	Cephalalgia. 2009	PubMed	citation	PMID:19175776	pubmed	19175776	create date:2009/01/30 | first author:Radat F
Can intranasal corticosteroids cause migraine-like headache?	/pubmed/19175775	Pokladnikova J, Meyboom RH, Vlcek J, Edwards RI.	Cephalalgia. 2009 Mar;29(3):360-4. Epub 2008 Oct 22.	Cephalalgia. 2009	PubMed	citation	PMID:19175775	pubmed	19175775	create date:2009/01/30 | first author:Pokladnikova J
Cerebrospinal fluid cytokine levels in migraine, tension-type headache and cervicogenic headache.	/pubmed/19175774	Bø SH, Davidsen EM, Gulbrandsen P, Dietrichs E, Bovim G, Stovner LJ, White LR.	Cephalalgia. 2009 Mar;29(3):365-72. Epub 2008 Oct 22.	Cephalalgia. 2009	PubMed	citation	PMID:19175774	pubmed	19175774	create date:2009/01/30 | first author:Bø SH
Thunderclap headache as an initial manifestation of phaeochromocytoma.	/pubmed/19175773	Heo YE, Kwon HM, Nam HW.	Cephalalgia. 2009 Mar;29(3):388-90. Epub 2008 Oct 31. No abstract available.	Cephalalgia. 2009	PubMed	citation	PMID:19175773	pubmed	19175773	create date:2009/01/30 | first author:Heo YE
Large-scale screening and subsequent effects of migraine treatment on the work floor in the Netherlands.	/pubmed/19175613	Mérelle SY, Couturier EG, van Bokhorst J, Busschbach JJ, Passchier J.	Cephalalgia. 2009 Jun;29(6):606-15. Epub 2009 Jan 23.	Cephalalgia. 2009	PubMed	citation	PMID:19175613	pubmed	19175613	create date:2009/01/30 | first author:Mérelle SY
Mammography-related breast pain is associated with migraine.	/pubmed/19175612	Mattsson P.	Cephalalgia. 2009 Jun;29(6):616-23. Epub 2009 Jan 23.	Cephalalgia. 2009	PubMed	citation	PMID:19175612	pubmed	19175612	create date:2009/01/30 | first author:Mattsson P
Quality of life in children with primary headache in a general hospital.	/pubmed/19175611	Bruijn J, Arts WF, Duivenvoorden H, Dijkstra N, Raat H, Passchier J.	Cephalalgia. 2009 Jun;29(6):624-30. Epub 2009 Jan 23.	Cephalalgia. 2009	PubMed	citation	PMID:19175611	pubmed	19175611	create date:2009/01/30 | first author:Bruijn J
Space headache: a new secondary headache.	/pubmed/19175610	Vein AA, Koppen H, Haan J, Terwindt GM, Ferrari MD.	Cephalalgia. 2009 Jun;29(6):683-6. Epub 2009 Jan 23.	Cephalalgia. 2009	PubMed	citation	PMID:19175610	pubmed	19175610	create date:2009/01/30 | first author:Vein AA
Cerebral venous thrombosis after epidural blood patch: casual or causal association?	/pubmed/19175609	Ferrante E.	Cephalalgia. 2009 Jun;29(6):699; author reply 699-700. Epub 2009 Jan 23. No abstract available.	Cephalalgia. 2009	PubMed	citation	PMID:19175609	pubmed	19175609	create date:2009/01/30 | first author:Ferrante E
Syndrome of transient headache and neurological deficits with CSF lymphocytosis (HaNDL) associated with recent human herpesvirus-6 infection.	/pubmed/19170703	Emond H, Schnorf H, Poloni C, Vulliemoz S, Lalive PH.	Cephalalgia. 2009 Apr;29(4):487-91. Epub 2009 Jan 8. No abstract available.	Cephalalgia. 2009	PubMed	citation	PMID:19170703	pubmed	19170703	create date:2009/01/28 | first author:Emond H
Idiopathic intracranial hypertension without papilloedema in headache sufferers.	/pubmed/19170702	Bono F, Quattrone A.	Cephalalgia. 2009 May;29(5):593; author reply 594. Epub 2009 Jan 8. No abstract available.	Cephalalgia. 2009	PubMed	citation	PMID:19170702	pubmed	19170702	create date:2009/01/28 | first author:Bono F
Re. Prevalence and associated factors for episodic and chronic daily headache in the Colombian population.	/pubmed/19170700	Bigal ME.	Cephalalgia. 2009 Jul;29(7):799; author reply 799-800. Epub 2009 Jan 8. No abstract available.	Cephalalgia. 2009	PubMed	citation	PMID:19170700	pubmed	19170700	create date:2009/01/28 | first author:Bigal ME
Prevalence and clinical characteristics of headache in medical students of the University of Lagos, Nigeria.	/pubmed/19170698	Ojini FI, Okubadejo NU, Danesi MA.	Cephalalgia. 2009 Apr;29(4):472-7. Epub 2009 Jan 16.	Cephalalgia. 2009	PubMed	citation	PMID:19170698	pubmed	19170698	create date:2009/01/28 | first author:Ojini FI
Association of benign recurrent vertigo and migraine in 208 patients.	/pubmed/19170697	Cha YH, Lee H, Santell LS, Baloh RW.	Cephalalgia. 2009 May;29(5):550-5. Epub 2009 Jan 16.	Cephalalgia. 2009	PubMed	citation	PMID:19170697	pubmed	19170697	create date:2009/01/28 | first author:Cha YH
Stretch reflex and pressure pain thresholds in chronic tension-type headache patients and healthy controls.	/pubmed/19170696	Peddireddy A, Wang K, Svensson P, Arendt-Nielsen L.	Cephalalgia. 2009 May;29(5):556-65. Epub 2009 Jan 16.	Cephalalgia. 2009	PubMed	citation	PMID:19170696	pubmed	19170696	create date:2009/01/28 | first author:Peddireddy A
Platelet dopamine: D2 receptor binding in patients with migraine.	/pubmed/19170695	Shukla R, Khanna VK, Vinod P, Sankhwar ML, Yadav RS.	Cephalalgia. 2009 May;29(5):532-8. Epub 2009 Jan 19.	Cephalalgia. 2009	PubMed	citation	PMID:19170695	pubmed	19170695	create date:2009/01/28 | first author:Shukla R
Comorbidity of headache, other pain and RLS: do analgesics play a part?	/pubmed/19170694	Leutgeb U.	Cephalalgia. 2009 May;29(5):591-2. Epub 2009 Jan 19. No abstract available.	Cephalalgia. 2009	PubMed	citation	PMID:19170694	pubmed	19170694	create date:2009/01/28 | first author:Leutgeb U
Treatment of cluster headache in pregnancy and lactation.	/pubmed/19170693	Jürgens TP, Schaefer C, May A.	Cephalalgia. 2009 Apr;29(4):391-400. Epub 2009 Jan 19. Review.	Cephalalgia. 2009	PubMed	citation	PMID:19170693	pubmed	19170693	create date:2009/01/28 | first author:Jürgens TP
Fibromyalgia comorbidity in primary headaches.	/pubmed/19170692	de Tommaso M, Sardaro M, Serpino C, Costantini F, Vecchio E, Prudenzano MP, Lamberti P, Livrea P.	Cephalalgia. 2009 Apr;29(4):453-64. Epub 2009 Dec 15.	Cephalalgia. 2009	PubMed	citation	PMID:19170692	pubmed	19170692	create date:2009/01/28 | first author:de Tommaso M
Migraine with aura induced by artificial microbubbles.	/pubmed/19170691	Zaletel M, Zvan B, Kozelj M, Prokselj K, Podnar T, Berden P, Mishaly D.	Cephalalgia. 2009 Apr;29(4):480-3. Epub 2008 Dec 12. No abstract available.	Cephalalgia. 2009	PubMed	citation	PMID:19170691	pubmed	19170691	create date:2009/01/28 | first author:Zaletel M
Transient hypnic headache syndrome in a patient with bipolar disorder after the withdrawal of long-term lithium treatment: a case report.	/pubmed/19170690	Karlovasitou A, Avdelidi E, Andriopoulou G, Baloyannis S.	Cephalalgia. 2009 Apr;29(4):484-6. Epub 2008 Dec 12. No abstract available.	Cephalalgia. 2009	PubMed	citation	PMID:19170690	pubmed	19170690	create date:2009/01/28 | first author:Karlovasitou A
Effective prophylactic treatments of migraine lower plasma glutamate levels.	/pubmed/19170689	Ferrari A, Spaccapelo L, Pinetti D, Tacchi R, Bertolini A.	Cephalalgia. 2009 Apr;29(4):423-9. Epub 2008 Dec 11.	Cephalalgia. 2009	PubMed	citation	PMID:19170689	pubmed	19170689	create date:2009/01/28 | first author:Ferrari A
Effects of visual pathway lesions on the visual aura of migraine.	/pubmed/19170688	Lepore FE.	Cephalalgia. 2009 Apr;29(4):430-5. Epub 2008 Dec 11.	Cephalalgia. 2009	PubMed	citation	PMID:19170688	pubmed	19170688	create date:2009/01/28 | first author:Lepore FE
Placebo efficacy in childhood and adolescence migraine: an analysis of double-blind and placebo-controlled studies.	/pubmed/19170687	Evers S, Marziniak M, Frese A, Gralow I.	Cephalalgia. 2009 Apr;29(4):436-44. Epub 2008 Dec 11.	Cephalalgia. 2009	PubMed	citation	PMID:19170687	pubmed	19170687	create date:2009/01/28 | first author:Evers S
Intra-arterial nimodipine in progressive postpartum cerebral angiopathy.	/pubmed/19143773	Klein M, Fesl G, Pfister HW, Straube A, Brückmann H, Hoffmann LA, Pfefferkorn T.	Cephalalgia. 2009 Feb;29(2):279-82. No abstract available.	Cephalalgia. 2009	PubMed	citation	PMID:19143773	pubmed	19143773	create date:2009/01/16 | first author:Klein M
Body mass index, migraine, migraine frequency and migraine features in women.	/pubmed/19143772	Winter AC, Berger K, Buring JE, Kurth T.	Cephalalgia. 2009 Feb;29(2):269-78.	Cephalalgia. 2009	PubMed	citation	PMID:19143772	pubmed	19143772	create date:2009/01/16 | first author:Winter AC
The cholinomimetic agent carbachol induces headache in healthy subjects.	/pubmed/19143771	Schytz HW, Wienecke T, Oturai PS, Olesen J, Ashina M.	Cephalalgia. 2009 Feb;29(2):258-68.	Cephalalgia. 2009	PubMed	citation	PMID:19143771	pubmed	19143771	create date:2009/01/16 | first author:Schytz HW
Title	URL	Description	Details	ShortDetails	Resource	Type	Identifiers	Db	EntrezUID	Properties
Prevalence of neck pain and headaches: impact of computer use and other associative factors.	/pubmed/19143770	Smith L, Louw Q, Crous L, Grimmer-Somers K.	Cephalalgia. 2009 Feb;29(2):250-7.	Cephalalgia. 2009	PubMed	citation	PMID:19143770	pubmed	19143770	create date:2009/01/16 | first author:Smith L
Excitatory and inhibitory purinergic control of neck muscle nociception in anaesthetized mice.	/pubmed/19126119	Reitz M, Makowska A, Ellrich J.	Cephalalgia. 2009 Jan;29(1):58-67.	Cephalalgia. 2009	PubMed	citation	PMID:19126119	pubmed	19126119	create date:2009/01/08 | first author:Reitz M
Parental psychopathology and migraine headaches among adolescent girls.	/pubmed/19126118	Marmorstein NR, Iacono WG, Markey CN.	Cephalalgia. 2009 Jan;29(1):38-47.	Cephalalgia. 2009	PubMed	citation	PMID:19126118	pubmed	19126118	create date:2009/01/08 | first author:Marmorstein NR
Effect of adrenomedullin on the cerebral circulation: relevance to primary headache disorders.	/pubmed/19126117	Petersen KA, Birk S, Kitamura K, Olesen J.	Cephalalgia. 2009 Jan;29(1):23-30.	Cephalalgia. 2009	PubMed	citation	PMID:19126117	pubmed	19126117	create date:2009/01/08 | first author:Petersen KA
New daily persistent headache in the paediatric population.	/pubmed/19126116	Kung E, Tepper SJ, Rapoport AM, Sheftell FD, Bigal ME.	Cephalalgia. 2009 Jan;29(1):17-22.	Cephalalgia. 2009	PubMed	citation	PMID:19126116	pubmed	19126116	create date:2009/01/08 | first author:Kung E
Dedicated chairs in headache science: the way forward?	/pubmed/19126115	Olesen J.	Cephalalgia. 2009 Jan;29(1):1-2. No abstract available.	Cephalalgia. 2009	PubMed	citation	PMID:19126115	pubmed	19126115	create date:2009/01/08 | first author:Olesen J
Calcitonin gene-related peptide receptor inhibition reduces neuronal activity induced by prolonged increase in nitric oxide in the rat spinal trigeminal nucleus.	/pubmed/19055511	Koulchitsky S, Fischer MJ, Messlinger K.	Cephalalgia. 2009 Apr;29(4):408-17. Epub 2008 Nov 25.	Cephalalgia. 2009	PubMed	citation	PMID:19055511	pubmed	19055511	create date:2008/12/06 | first author:Koulchitsky S
Throbbing pain is related to Queckenstedt's test effect in migraine patients.	/pubmed/19055510	Chou CH, Fuh JL, Hu HH, Wu JC, Wang SJ.	Cephalalgia. 2009 Mar;29(3):373-8. Epub 2008 Nov 25.	Cephalalgia. 2009	PubMed	citation	PMID:19055510	pubmed	19055510	create date:2008/12/06 | first author:Chou CH
Reversible focal splenial lesions in facial pain patients treated with antiepileptic drugs: case report and review of the literature.	/pubmed/19055509	Ruscheweyh R, Marziniak M, Evers S.	Cephalalgia. 2009 May;29(5):587-90. Epub 2008 Nov 27. Review. No abstract available.	Cephalalgia. 2009	PubMed	citation	PMID:19055509	pubmed	19055509	create date:2008/12/06 | first author:Ruscheweyh R
Commentary on clinical review: the surgical treatment of idiopathic pseudotumour cerebri, by Paul Brazis.	/pubmed/19037973	Atkinson JL.	Cephalalgia. 2008 Dec;28(12):1374-6. No abstract available.	Cephalalgia. 2008	PubMed	citation	PMID:19037973	pubmed	19037973	create date:2008/11/29 | first author:Atkinson JL
Clinical review: the surgical treatment of idiopathic pseudotumour cerebri (idiopathic intracranial hypertension).	/pubmed/19037972	Brazis PW.	Cephalalgia. 2008 Dec;28(12):1361-73. Review.	Cephalalgia. 2008	PubMed	citation	PMID:19037972	pubmed	19037972	create date:2008/11/29 | first author:Brazis PW
Expert commentary: role of surgery for the management of CSF leaks.	/pubmed/19037971	Mokri B.	Cephalalgia. 2008 Dec;28(12):1357-60. No abstract available.	Cephalalgia. 2008	PubMed	citation	PMID:19037971	pubmed	19037971	create date:2008/11/29 | first author:Mokri B
Spontaneous spinal cerebrospinal fluid leaks.	/pubmed/19037970	Schievink WI.	Cephalalgia. 2008 Dec;28(12):1345-56. Review.	Cephalalgia. 2008	PubMed	citation	PMID:19037970	pubmed	19037970	create date:2008/11/29 | first author:Schievink WI
Iron accumulation in deep brain nuclei in migraine: a population-based magnetic resonance imaging study.	/pubmed/19025553	Kruit MC, Launer LJ, Overbosch J, van Buchem MA, Ferrari MD.	Cephalalgia. 2009 Mar;29(3):351-9. Epub 2008 Nov 19.	Cephalalgia. 2009	PubMed	citation	PMID:19025553	pubmed	19025553	create date:2008/11/26 | first author:Kruit MC
Iron in the migraine brain; a resilient hypothesis.	/pubmed/19025552	Welch KM.	Cephalalgia. 2009 Mar;29(3):283-5. Epub 2008 Nov 19. No abstract available.	Cephalalgia. 2009	PubMed	citation	PMID:19025552	pubmed	19025552	create date:2008/11/26 | first author:Welch KM
A note on the digiti quinti sign in hemiplegic migraine.	/pubmed/19025551	Vincent MB.	Cephalalgia. 2009 May;29(5):580-2. Epub 2008 Jan 19.	Cephalalgia. 2009	PubMed	citation	PMID:19025551	pubmed	19025551	create date:2008/11/26 | first author:Vincent MB
Exertional headache--a survey of 1963 adolescents.	/pubmed/19025550	Chen SP, Fuh JL, Lu SR, Wang SJ.	Cephalalgia. 2009 Apr;29(4):401-7. Epub 2008 Nov 19.	Cephalalgia. 2009	PubMed	citation	PMID:19025550	pubmed	19025550	create date:2008/11/26 | first author:Chen SP
Medication overuse headache and applicability of the ICHD-II diagnostic criteria: 1-year follow-up study (CARE I protocol).	/pubmed/19025549	Ghiotto N, Sances G, Galli F, Tassorelli C, Guaschino E, Sandrini G, Nappi G.	Cephalalgia. 2009 Feb;29(2):233-43. Epub 2008 Nov 18.	Cephalalgia. 2009	PubMed	citation	PMID:19025549	pubmed	19025549	create date:2008/11/26 | first author:Ghiotto N
Are cortical spreading depression and headache in migraine causally linked?	/pubmed/19025548	Wolthausen J, Sternberg S, Gerloff C, May A.	Cephalalgia. 2009 Feb;29(2):244-9. Epub 2008 Nov 18.	Cephalalgia. 2009	PubMed	citation	PMID:19025548	pubmed	19025548	create date:2008/11/26 | first author:Wolthausen J
Medication overuse headache in Taiwan.	/pubmed/18983596	Wang SJ, Fuh JL.	Cephalalgia. 2008 Nov;28(11):1240-2. Review. No abstract available.	Cephalalgia. 2008	PubMed	citation	PMID:18983596	pubmed	18983596	create date:2008/11/06 | first author:Wang SJ
Medication overuse headache in Scandinavia.	/pubmed/18983595	Jensen R, Bendtsen L.	Cephalalgia. 2008 Nov;28(11):1237-9. Review. No abstract available.	Cephalalgia. 2008	PubMed	citation	PMID:18983595	pubmed	18983595	create date:2008/11/06 | first author:Jensen R
Medication overuse headache in Spain.	/pubmed/18983594	Pascual J, Mateos V, Gracia M, Láinez JM.	Cephalalgia. 2008 Nov;28(11):1234-6. Review. No abstract available.	Cephalalgia. 2008	PubMed	citation	PMID:18983594	pubmed	18983594	create date:2008/11/06 | first author:Pascual J
Medication overuse in Moldova. Chronic migraine with and without medication overuse: the role of drug phobia and associated factors (according to the data of Headache Centre, Chisinau, the Republic of Moldova).	/pubmed/18983593	Moldovanu I, Odobescu S, Craciun C.	Cephalalgia. 2008 Nov;28(11):1229-33. No abstract available.	Cephalalgia. 2008	PubMed	citation	PMID:18983593	pubmed	18983593	create date:2008/11/06 | first author:Moldovanu I
Medication-overuse headache in Japan.	/pubmed/18983592	Kanki R, Nagaseki Y, Sakai F.	Cephalalgia. 2008 Nov;28(11):1227-8. Review. No abstract available.	Cephalalgia. 2008	PubMed	citation	PMID:18983592	pubmed	18983592	create date:2008/11/06 | first author:Kanki R
Medication overuse headache in India.	/pubmed/18983591	Ravishankar K.	Cephalalgia. 2008 Nov;28(11):1223-6. No abstract available.	Cephalalgia. 2008	PubMed	citation	PMID:18983591	pubmed	18983591	create date:2008/11/06 | first author:Ravishankar K
Medication overuse headache in Germany.	/pubmed/18983590	Katsarava Z, Diener HC.	Cephalalgia. 2008 Nov;28(11):1221-2. Review. No abstract available.	Cephalalgia. 2008	PubMed	citation	PMID:18983590	pubmed	18983590	create date:2008/11/06 | first author:Katsarava Z
Medication overuse headache in Canada.	/pubmed/18983589	Becker WJ, Purdy RA.	Cephalalgia. 2008 Nov;28(11):1218-20. Review. No abstract available.	Cephalalgia. 2008	PubMed	citation	PMID:18983589	pubmed	18983589	create date:2008/11/06 | first author:Becker WJ
How clinicians can detect, prevent and treat medication overuse headache.	/pubmed/18983588	Dodick DW, Silberstein SD.	Cephalalgia. 2008 Nov;28(11):1207-17. Review. No abstract available.	Cephalalgia. 2008	PubMed	citation	PMID:18983588	pubmed	18983588	create date:2008/11/06 | first author:Dodick DW
Correlation between abnormal brain excitability and emotional symptomatology in paediatric migraine.	/pubmed/18823365	Valeriani M, Galli F, Tarantino S, Graceffa D, Pignata E, Miliucci R, Biondi G, Tozzi A, Vigevano F, Guidetti V.	Cephalalgia. 2009 Feb;29(2):204-13. Epub 2008 Sep 24.	Cephalalgia. 2009	PubMed	citation	PMID:18823365	pubmed	18823365	create date:2008/10/01 | first author:Valeriani M
Medication overuse headache and chronic migraine in a specialized headache centre: field-testing proposed new appendix criteria.	/pubmed/18823364	Zeeberg P, Olesen J, Jensen R.	Cephalalgia. 2009 Feb;29(2):214-20. Epub 2008 Sep 24.	Cephalalgia. 2009	PubMed	citation	PMID:18823364	pubmed	18823364	create date:2008/10/01 | first author:Zeeberg P
Management of medication overuse headache: 1-year randomized multicentre open-label trial.	/pubmed/18823363	Hagen K, Albretsen C, Vilming ST, Salvesen R, Grønning M, Helde G, Gravdahl G, Zwart JA, Stovner LJ.	Cephalalgia. 2009 Feb;29(2):221-32. Epub 2008 Sep 24.	Cephalalgia. 2009	PubMed	citation	PMID:18823363	pubmed	18823363	create date:2008/10/01 | first author:Hagen K
Prevalence of primary headaches and cranial neuralgias in men and women aged 55-94 years (Bruneck Study).	/pubmed/18823362	Schwaiger J, Kiechl S, Seppi K, Sawires M, Stockner H, Erlacher T, Mairhofer ML, Niederkofler H, Rungger G, Gasperi A, Poewe W, Willeit J.	Cephalalgia. 2009 Feb;29(2):179-87. Epub 2008 Sep 24.	Cephalalgia. 2009	PubMed	citation	PMID:18823362	pubmed	18823362	create date:2008/10/01 | first author:Schwaiger J
Headache classification by history has only limited predictive value for headache episodes treated in controlled trials with OTC analgesics.	/pubmed/18823361	Diener HC, Pfaffenrath V, Pageler L, Peil H, Aicher B, Lipton RB.	Cephalalgia. 2009 Feb;29(2):188-93. Epub 2008 Sep 24.	Cephalalgia. 2009	PubMed	citation	PMID:18823361	pubmed	18823361	create date:2008/10/01 | first author:Diener HC
Ictal headache and visual sensitivity.	/pubmed/18823360	Piccioli M, Parisi P, Tisei P, Villa MP, Buttinelli C, Kasteleijn-Nolst Trenité DG.	Cephalalgia. 2009 Feb;29(2):194-203. Epub 2008 Sep 24.	Cephalalgia. 2009	PubMed	citation	PMID:18823360	pubmed	18823360	create date:2008/10/01 | first author:Piccioli M
Measuring the impact of headache in children: a critical review of the literature.	/pubmed/18798844	Kernick D, Campbell J.	Cephalalgia. 2009 Jan;29(1):3-16. Epub 2008 Sep 16. Review.	Cephalalgia. 2009	PubMed	citation	PMID:18798844	pubmed	18798844	create date:2008/09/19 | first author:Kernick D
Binocular rivalry in migraine.	/pubmed/18798842	Wilkinson F, Karanovic O, Wilson HR.	Cephalalgia. 2008 Dec;28(12):1327-38. Epub 2008 Sep 16.	Cephalalgia. 2008	PubMed	citation	PMID:18798842	pubmed	18798842	create date:2008/09/19 | first author:Wilkinson F
What happens to new-onset headache presented to primary care? A case-cohort study using electronic primary care records.	/pubmed/18771496	Kernick D, Stapley S, Goadsby PJ, Hamilton W.	Cephalalgia. 2008 Nov;28(11):1188-95. Epub 2008 Sep 2.	Cephalalgia. 2008	PubMed	citation	PMID:18771496	pubmed	18771496	create date:2008/09/06 | first author:Kernick D
Physical activity and headache: results from the Nord-Trøndelag Health Study (HUNT).	/pubmed/18771495	Varkey E, Hagen K, Zwart JA, Linde M.	Cephalalgia. 2008 Dec;28(12):1292-7. Epub 2008 Sep 11.	Cephalalgia. 2008	PubMed	citation	PMID:18771495	pubmed	18771495	create date:2008/09/06 | first author:Varkey E
Direct diagnosis and management of emotional factors in chronic headache patients.	/pubmed/18771494	Abbass A, Lovas D, Purdy A.	Cephalalgia. 2008 Dec;28(12):1305-14. Epub 2008 Sep 2. Review.	Cephalalgia. 2008	PubMed	citation	PMID:18771494	pubmed	18771494	create date:2008/09/06 | first author:Abbass A
Antiepileptic drugs on calcium currents recorded from cortical and PAG neurons: therapeutic implications for migraine.	/pubmed/18771493	Martella G, Costa C, Pisani A, Cupini LM, Bernardi G, Calabresi P.	Cephalalgia. 2008 Dec;28(12):1315-26. Epub 2008 Sep 2.	Cephalalgia. 2008	PubMed	citation	PMID:18771493	pubmed	18771493	create date:2008/09/06 | first author:Martella G
The link between pain patient and analgesic medication is greater in migraine than in rheumatic disease patients.	/pubmed/18771492	Ferrari A, Leone S, Tacchi R, Ferri C, Gallesi D, Giuggioli D, Bertolini A.	Cephalalgia. 2009 Jan;29(1):31-7. Epub 2008 Sep 2.	Cephalalgia. 2009	PubMed	citation	PMID:18771492	pubmed	18771492	create date:2008/09/06 | first author:Ferrari A
Regional variations in the prevalence of migraine and tension-type headache applying the new IHS criteria: the German DMKG Headache Study.	/pubmed/18771491	Pfaffenrath V, Fendrich K, Vennemann M, Meisinger C, Ladwig KH, Evers S, Straube A, Hoffmann W, Berger K.	Cephalalgia. 2009 Jan;29(1):48-57. Epub 2008 Sep 2.	Cephalalgia. 2009	PubMed	citation	PMID:18771491	pubmed	18771491	create date:2008/09/06 | first author:Pfaffenrath V
Hypnic headache secondary to a growth hormone-secreting pituitary tumour.	/pubmed/18771490	Valentinis L, Tuniz F, Mucchiut M, Vindigni M, Skrap M, Bergonzi P, Zanchin G.	Cephalalgia. 2009 Jan;29(1):82-4. Epub 2008 Sep 1. No abstract available.	Cephalalgia. 2009	PubMed	citation	PMID:18771490	pubmed	18771490	create date:2008/09/06 | first author:Valentinis L
A comparative ID migraine screener study in ophthalmology, ENT and neurology out-patient clinics.	/pubmed/18771489	Ertaş M, Baykan B, Tuncel D, Gökçe M, Gökçay F, Sirin H, Deniz O, Oztürk V, Idiman F, Karli N, Zarifoğlu M, Yildiz N, Siva A, Saip S, Göksan B, Ak F, Aluçlu U, Duman T, Melek IM, Bulut S, Berilgen S; MIRA-3 Study Group.	Cephalalgia. 2009 Jan;29(1):68-75. Epub 2008 Sep 2.	Cephalalgia. 2009	PubMed	citation	PMID:18771489	pubmed	18771489	create date:2008/09/06 | first author:Ertaş M
An association of migraine with hereditary haemorrhagic telangiectasia independently of pulmonary right-to-left shunts.	/pubmed/18771488	Marziniak M, Jung A, Guralnik V, Evers S, Prudlo J, Geisthoff UW.	Cephalalgia. 2009 Jan;29(1):76-81. Epub 2008 Sep 2.	Cephalalgia. 2009	PubMed	citation	PMID:18771488	pubmed	18771488	create date:2008/09/06 | first author:Marziniak M
Applying the benefits of the AwM study in the clinic.	/pubmed/18715332	Dodick DW.	Cephalalgia. 2008 Sep;28 Suppl 2:42-9. Review.	Cephalalgia. 2008	PubMed	citation	PMID:18715332	pubmed	18715332	create date:2008/09/06 | first author:Dodick DW
The 'Act when Mild' (AwM) study: a step forward in our understanding of early treatment in acute migraine.	/pubmed/18715331	Goadsby PJ.	Cephalalgia. 2008 Sep;28 Suppl 2:36-41. Review.	Cephalalgia. 2008	PubMed	citation	PMID:18715331	pubmed	18715331	create date:2008/09/06 | first author:Goadsby PJ
Early treatment in migraine: how strong is the current evidence?	/pubmed/18715330	Gendolla A.	Cephalalgia. 2008 Sep;28 Suppl 2:28-35. Review.	Cephalalgia. 2008	PubMed	citation	PMID:18715330	pubmed	18715330	create date:2008/09/06 | first author:Gendolla A
Pathways to the best fit of triptans for migraine patients.	/pubmed/18715329	Buzzi MG.	Cephalalgia. 2008 Sep;28 Suppl 2:21-7. Review.	Cephalalgia. 2008	PubMed	citation	PMID:18715329	pubmed	18715329	create date:2008/09/06 | first author:Buzzi MG
Almotriptan in triptan-naïve patients: new evidence of benefits.	/pubmed/18715328	Pascual J.	Cephalalgia. 2008 Sep;28 Suppl 2:14-20. Review.	Cephalalgia. 2008	PubMed	citation	PMID:18715328	pubmed	18715328	create date:2008/09/06 | first author:Pascual J
Title	URL	Description	Details	ShortDetails	Resource	Type	Identifiers	Db	EntrezUID	Properties
Emergency treatment of migraine.	/pubmed/18715327	Ducros A.	Cephalalgia. 2008 Sep;28 Suppl 2:9-13. Review.	Cephalalgia. 2008	PubMed	citation	PMID:18715327	pubmed	18715327	create date:2008/09/06 | first author:Ducros A
The role of general practitioners in migraine management.	/pubmed/18715326	Lantéri-Minet M.	Cephalalgia. 2008 Sep;28 Suppl 2:1-8. Review.	Cephalalgia. 2008	PubMed	citation	PMID:18715326	pubmed	18715326	create date:2008/09/06 | first author:Lantéri-Minet M
Tolerability of acute migraine medications: influence of methods of assessment and relationship with headache attributes.	/pubmed/18727650	Feleppa M, Apice G, D'Alessio A, Fucci S, Bigal ME.	Cephalalgia. 2008 Oct;28(10):1012-6. Epub 2008 Aug 22.	Cephalalgia. 2008	PubMed	citation	PMID:18727650	pubmed	18727650	create date:2008/08/30 | first author:Feleppa M
One-year course of paediatric headache in children and adolescents aged 8-15 years.	/pubmed/18727649	Gassmann J, Morris L, Heinrich M, Kröner-Herwig B.	Cephalalgia. 2008 Nov;28(11):1154-62. Epub 2008 Aug 22.	Cephalalgia. 2008	PubMed	citation	PMID:18727649	pubmed	18727649	create date:2008/08/30 | first author:Gassmann J
Medication overuse headache: predictors and rates of relapse in migraine patients with low medical needs. A 1-year prospective study.	/pubmed/18727648	Rossi P, Faroni JV, Nappi G.	Cephalalgia. 2008 Nov;28(11):1196-200. Epub 2008 Aug 22.	Cephalalgia. 2008	PubMed	citation	PMID:18727648	pubmed	18727648	create date:2008/08/30 | first author:Rossi P
The importance of placebo in headache research.	/pubmed/18727647	Diener HC, Schorn CF, Bingel U, Dodick DW.	Cephalalgia. 2008 Oct;28(10):1003-11. Epub 2008 Aug 22. Review.	Cephalalgia. 2008	PubMed	citation	PMID:18727647	pubmed	18727647	create date:2008/08/30 | first author:Diener HC
High cervical epidural neurostimulation for cluster headache: case report and review of the literature.	/pubmed/18727646	Wolter T, Kaube H, Mohadjer M.	Cephalalgia. 2008 Oct;28(10):1091-4. Epub 2008 Aug 22. Review. No abstract available.	Cephalalgia. 2008	PubMed	citation	PMID:18727646	pubmed	18727646	create date:2008/08/30 | first author:Wolter T
Headache and multiple sclerosis: a population-based case-control study in Catania, Sicily.	/pubmed/18727645	Nicoletti A, Patti F, Lo Fermo S, Liberto A, Castiglione A, Laisa P, Garifoli A, La Naia F, Maimone D, Sorbello V, Contrafatto D, Zappia M.	Cephalalgia. 2008 Nov;28(11):1163-9. Epub 2008 Aug 22.	Cephalalgia. 2008	PubMed	citation	PMID:18727645	pubmed	18727645	create date:2008/08/30 | first author:Nicoletti A
Differential effects of corticosteroids on the expression of cyclooxygenase-2, tumour necrosis factor-alpha and matrix metalloproteinase-9 in an animal model of migraine.	/pubmed/18727644	Kim GM, Jin KS, Chung CS.	Cephalalgia. 2008 Nov;28(11):1179-87. Epub 2008 Aug 22.	Cephalalgia. 2008	PubMed	citation	PMID:18727644	pubmed	18727644	create date:2008/08/30 | first author:Kim GM
Symptoms of migraine in the paediatric population by age group.	/pubmed/18727643	Eidlitz-Markus T, Gorali O, Haimi-Cohen Y, Zeharia A.	Cephalalgia. 2008 Dec;28(12):1259-63. Epub 2008 Aug 22.	Cephalalgia. 2008	PubMed	citation	PMID:18727643	pubmed	18727643	create date:2008/08/30 | first author:Eidlitz-Markus T
Chronic daily headache in Brazil: a nationwide population-based study.	/pubmed/18727642	Queiroz LP, Peres MF, Kowacs F, Piovesan EJ, Ciciarelli MC, Souza JA, Zukerman E.	Cephalalgia. 2008 Dec;28(12):1264-9. Epub 2008 Aug 22.	Cephalalgia. 2008	PubMed	citation	PMID:18727642	pubmed	18727642	create date:2008/08/30 | first author:Queiroz LP
Body mass index and headaches: findings from a national sample of US adults.	/pubmed/18727641	Ford ES, Li C, Pearson WS, Zhao G, Strine TW, Mokdad AH.	Cephalalgia. 2008 Dec;28(12):1270-6. Epub 2008 Aug 22.	Cephalalgia. 2008	PubMed	citation	PMID:18727641	pubmed	18727641	create date:2008/08/30 | first author:Ford ES
Olfactory hypersensitivity in migraineurs: a H(2)(15)O-PET study.	/pubmed/18727640	Demarquay G, Royet JP, Mick G, Ryvlin P.	Cephalalgia. 2008 Oct;28(10):1069-80. Epub 2008 Aug 22.	Cephalalgia. 2008	PubMed	citation	PMID:18727640	pubmed	18727640	create date:2008/08/30 | first author:Demarquay G
Efficacy of gabapentin in the treatment of SUNCT syndrome.	/pubmed/18727639	Etemadifar M, Maghzi AH, Ghasemi M, Chitsaz A, Kaji Esfahani M.	Cephalalgia. 2008 Dec;28(12):1339-42. Epub 2008 Aug 22.	Cephalalgia. 2008	PubMed	citation	PMID:18727639	pubmed	18727639	create date:2008/08/30 | first author:Etemadifar M
The blood-brain barrier in migraine treatment.	/pubmed/18727638	Edvinsson L, Tfelt-Hansen P.	Cephalalgia. 2008 Dec;28(12):1245-58. Epub 2008 Aug 22. Review.	Cephalalgia. 2008	PubMed	citation	PMID:18727638	pubmed	18727638	create date:2008/08/30 | first author:Edvinsson L
Lack of seasonal variation in menstrually-related migraine.	/pubmed/18727637	Bekkelund SI, Alstadhaug KB, Salvesen R.	Cephalalgia. 2008 Dec;28(12):1277-81. Epub 2008 Aug 22.	Cephalalgia. 2008	PubMed	citation	PMID:18727637	pubmed	18727637	create date:2008/08/30 | first author:Bekkelund SI
Interictal brain 5-HT1A receptors binding in migraine without aura: a 18F-MPPF-PET study.	/pubmed/18727636	Lothe A, Merlet I, Demarquay G, Costes N, Ryvlin P, Mauguière F.	Cephalalgia. 2008 Dec;28(12):1282-91. Epub 2008 Aug 22.	Cephalalgia. 2008	PubMed	citation	PMID:18727636	pubmed	18727636	create date:2008/08/30 | first author:Lothe A
The visual aura rating scale as an outcome predictor for persistent visual aura without infarction.	/pubmed/18727635	Wang YF, Fuh JL, Chen WT, Wang SJ.	Cephalalgia. 2008 Dec;28(12):1298-304. Epub 2008 Aug 22.	Cephalalgia. 2008	PubMed	citation	PMID:18727635	pubmed	18727635	create date:2008/08/30 | first author:Wang YF
Headache disorders in developing countries: research over the past decade.	/pubmed/18727634	Mateen FJ, Dua T, Steiner T, Saxena S.	Cephalalgia. 2008 Nov;28(11):1107-14. Epub 2008 Aug 22. Review.	Cephalalgia. 2008	PubMed	citation	PMID:18727634	pubmed	18727634	create date:2008/08/30 | first author:Mateen FJ
Ethical issues arising from commercial sponsorship and from relationships with the pharmaceutical industry--report and recommendations of the Ethics Subcommittee of the International Headache Society.	/pubmed/18666973	Steiner TJ.	Cephalalgia. 2008 Sep;28 Suppl 3:1-25. No abstract available.	Cephalalgia. 2008	PubMed	citation	PMID:18666973	pubmed	18666973	create date:2008/08/02 | first author:Steiner TJ
Anxiety, stress and coping behaviours in primary care migraine patients: results of the SMILE study.	/pubmed/18644041	Radat F, Mekies C, Géraud G, Valade D, Vivès E, Lucas C, Joubert JM, Lantéri-Minet M.	Cephalalgia. 2008 Nov;28(11):1115-25. Epub 2008 Jul 15.	Cephalalgia. 2008	PubMed	citation	PMID:18644041	pubmed	18644041	create date:2008/07/23 | first author:Radat F
Genetic analysis of 27 Spanish patients with hemiplegic migraine, basilar-type migraine and childhood periodic syndromes.	/pubmed/18644040	Cuenca-León E, Corominas R, Fernàndez-Castillo N, Volpini V, Del Toro M, Roig M, Macaya A, Cormand B.	Cephalalgia. 2008 Oct;28(10):1039-47. Epub 2008 Jul 17.	Cephalalgia. 2008	PubMed	citation	PMID:18644040	pubmed	18644040	create date:2008/07/23 | first author:Cuenca-León E
History of methysergide in migraine.	/pubmed/18644039	Koehler PJ, Tfelt-Hansen PC.	Cephalalgia. 2008 Nov;28(11):1126-35. Epub 2008 Jul 15. Review.	Cephalalgia. 2008	PubMed	citation	PMID:18644039	pubmed	18644039	create date:2008/07/23 | first author:Koehler PJ
Sickness absence among female employees with migraine and co-existing conditions.	/pubmed/18644038	Mäki K, Vahtera J, Virtanen M, Elovainio M, Pentti J, Keltikangas-Järvinen L, Kivimäki M.	Cephalalgia. 2008 Nov;28(11):1136-44. Epub 2008 Jul 15.	Cephalalgia. 2008	PubMed	citation	PMID:18644038	pubmed	18644038	create date:2008/07/23 | first author:Mäki K
Acupuncture for the treatment of headaches: more than sticking needles into humans?	/pubmed/18644037	Diener HC.	Cephalalgia. 2008 Sep;28(9):911-3. Epub 2008 Jul 17. No abstract available.	Cephalalgia. 2008	PubMed	citation	PMID:18644037	pubmed	18644037	create date:2008/07/23 | first author:Diener HC
Almotriptan and its combination with aceclofenac for migraine attacks: a study of efficacy and the influence of auto-evaluated brush allodynia.	/pubmed/18644036	Schoenen J, De Klippel N, Giurgea S, Herroelen L, Jacquy J, Louis P, Monseu G, Vandenheede M; Belgian Headache Society.	Cephalalgia. 2008 Oct;28(10):1095-105. Epub 2008 Jul 17.	Cephalalgia. 2008	PubMed	citation	PMID:18644036	pubmed	18644036	create date:2008/07/23 | first author:Schoenen J
Selective diffusion changes of the visual pathways in patients with migraine: a 3-T tractography study.	/pubmed/18644035	Rocca MA, Pagani E, Colombo B, Tortorella P, Falini A, Comi G, Filippi M.	Cephalalgia. 2008 Oct;28(10):1061-8. Epub 2008 Jul 17.	Cephalalgia. 2008	PubMed	citation	PMID:18644035	pubmed	18644035	create date:2008/07/23 | first author:Rocca MA
Clinical features of primary headache in children: a multicentre hospital-based study in France.	/pubmed/18644034	Cuvellier JC, Donnet A, Guégan-Massardier E, Nachit-Ouinekh F, Parain D, Vallée L; Céleste Group.	Cephalalgia. 2008 Nov;28(11):1145-53. Epub 2008 Jul 15.	Cephalalgia. 2008	PubMed	citation	PMID:18644034	pubmed	18644034	create date:2008/07/23 | first author:Cuvellier JC
Unilateral headache attacks and ipsilateral atrophy of the tongue due to neurovascular compression of the hypoglossal nerve.	/pubmed/18644033	Straube A, Linn J.	Cephalalgia. 2008 Sep;28(9):996-8. Epub 2008 Jul 17. No abstract available.	Cephalalgia. 2008	PubMed	citation	PMID:18644033	pubmed	18644033	create date:2008/07/23 | first author:Straube A
Prednisone in withdrawal therapy following medication overuse headache.	/pubmed/18644032	Ribeiro RT, Carriço LA, Bezerra ML, Villa TR, Pereira MM.	Cephalalgia. 2008 Sep;28(9):999-1000; author reply 1000. Epub 2008 Jul 17. No abstract available.	Cephalalgia. 2008	PubMed	citation	PMID:18644032	pubmed	18644032	create date:2008/07/23 | first author:Ribeiro RT
Sex ratios and mitochondrial genetics in migraine.	/pubmed/18644030	Boles RG, Gardner A.	Cephalalgia. 2008 Sep;28(9):1001-2; author reply 1002. Epub 2008 Jul 17. No abstract available.	Cephalalgia. 2008	PubMed	citation	PMID:18644030	pubmed	18644030	create date:2008/07/23 | first author:Boles RG
Cumulative lifetime migraine incidence in women and men.	/pubmed/18644028	Stewart WF, Wood C, Reed ML, Roy J, Lipton RB; AMPP Advisory Group.	Cephalalgia. 2008 Nov;28(11):1170-8. Epub 2008 Jul 15.	Cephalalgia. 2008	PubMed	citation	PMID:18644028	pubmed	18644028	create date:2008/07/23 | first author:Stewart WF
Paroxysmal hemicrania and POEMS syndrome: further evidence that neuropeptides are implicated in primary headache?	/pubmed/18644027	Paviour DC, Ellis CM.	Cephalalgia. 2008 Nov;28(11):1204-6. Epub 2008 Jul 15. No abstract available.	Cephalalgia. 2008	PubMed	citation	PMID:18644027	pubmed	18644027	create date:2008/07/23 | first author:Paviour DC
Increased risk for coeliac disease in paediatric patients with migraine.	/pubmed/18624809	Alehan F, Ozçay F, Erol I, Canan O, Cemil T.	Cephalalgia. 2008 Sep;28(9):945-9.	Cephalalgia. 2008	PubMed	citation	PMID:18624809	pubmed	18624809	create date:2008/07/16 | first author:Alehan F
Reduced habituation of trigeminal reflexes in patients with episodic cluster headache during cluster period.	/pubmed/18624808	Perrotta A, Serrao M, Sandrini G, Bogdanova D, Tassorelli C, Bartolo M, Coppola G, Pierelli F, Nappi G.	Cephalalgia. 2008 Sep;28(9):950-9. Epub 2008 Jul 8.	Cephalalgia. 2008	PubMed	citation	PMID:18624808	pubmed	18624808	create date:2008/07/16 | first author:Perrotta A
'Bad trips': airplane headache not just in airplanes?	/pubmed/18624807	Coutinho E, Pereira-Monteiro J.	Cephalalgia. 2008 Sep;28(9):986-7. Epub 2008 Jul 8.	Cephalalgia. 2008	PubMed	citation	PMID:18624807	pubmed	18624807	create date:2008/07/16 | first author:Coutinho E
A 13-year long-term outcome study of elderly with chronic daily headache.	/pubmed/18624806	Fuh JL, Wang SJ, Lu SR, Tsai PH, Lai TH, Lai KL.	Cephalalgia. 2008 Oct;28(10):1017-22. Epub 2008 Jul 8.	Cephalalgia. 2008	PubMed	citation	PMID:18624806	pubmed	18624806	create date:2008/07/16 | first author:Fuh JL
Quantitative EEG power and asymmetry increase 36 h before a migraine attack.	/pubmed/18624805	Bjørk M, Sand T.	Cephalalgia. 2008 Sep;28(9):960-8. Epub 2008 Jul 8.	Cephalalgia. 2008	PubMed	citation	PMID:18624805	pubmed	18624805	create date:2008/07/16 | first author:Bjørk M
The usefulness and applicability of a basic headache diary before first consultation: results of a pilot study conducted in two centres.	/pubmed/18624804	Tassorelli C, Sances G, Allena M, Ghiotto N, Bendtsen L, Olesen J, Nappi G, Jensen R.	Cephalalgia. 2008 Oct;28(10):1023-30. Epub 2008 Jul 8.	Cephalalgia. 2008	PubMed	citation	PMID:18624804	pubmed	18624804	create date:2008/07/16 | first author:Tassorelli C
Acupuncture in patients with headache.	/pubmed/18624803	Jena S, Witt CM, Brinkhaus B, Wegscheider K, Willich SN.	Cephalalgia. 2008 Sep;28(9):969-79. Epub 2008 Jul 8.	Cephalalgia. 2008	PubMed	citation	PMID:18624803	pubmed	18624803	create date:2008/07/16 | first author:Jena S
Abnormalities of the vestibulo-collic reflex are similar in migraineurs with and without vertigo.	/pubmed/18624802	Roceanu A, Allena M, De Pasqua V, Bisdorff A, Schoenen J.	Cephalalgia. 2008 Sep;28(9):988-90. Epub 2008 Jul 8.	Cephalalgia. 2008	PubMed	citation	PMID:18624802	pubmed	18624802	create date:2008/07/16 | first author:Roceanu A
Difference in triptan effect in patients with migraine and early allodynia.	/pubmed/18624801	Lampl C, Huber G, Haas S, Rittberger E, Diener HC.	Cephalalgia. 2008 Oct;28(10):1031-8. Epub 2008 Jul 9.	Cephalalgia. 2008	PubMed	citation	PMID:18624801	pubmed	18624801	create date:2008/07/16 | first author:Lampl C
Migraine and antiphospholipid antibodies: no association found in migraine-discordant monozygotic twins.	/pubmed/18624800	Williams FM, Cherkas LF, Bertolaccini ML, Murru V, Surdulescu GL, Hughes GR, Khamashta MA, Spector TD, MacGregor AJ.	Cephalalgia. 2008 Oct;28(10):1048-52. Epub 2008 Jul 9.	Cephalalgia. 2008	PubMed	citation	PMID:18624800	pubmed	18624800	create date:2008/07/16 | first author:Williams FM
Exertional headache: a new venous disease.	/pubmed/18624799	Donnet A, Dufour H, Levrier O, Metellus P.	Cephalalgia. 2008 Nov;28(11):1201-3. Epub 2008 Jul 2. No abstract available.	Cephalalgia. 2008	PubMed	citation	PMID:18624799	pubmed	18624799	create date:2008/07/16 | first author:Donnet A
Effects of pregnancy on slow cortical potentials in migraine patients and healthy controls.	/pubmed/18624798	Darabaneanu S, Kropp P, Niederberger U, Strenge H, Gerber WD.	Cephalalgia. 2008 Oct;28(10):1053-60. Epub 2008 Jul 8.	Cephalalgia. 2008	PubMed	citation	PMID:18624798	pubmed	18624798	create date:2008/07/16 | first author:Darabaneanu S
Successful treatment of nummular headache with TENS.	/pubmed/18557984	Tayeb Z, Hafeez F, Shafiq Q.	Cephalalgia. 2008 Aug;28(8):897-8. Epub 2008 Jun 28. No abstract available.	Cephalalgia. 2008	PubMed	citation	PMID:18557984	pubmed	18557984	create date:2008/06/19 | first author:Tayeb Z
Chiari-1 malformation and the neck-tongue syndrome: cause or coincidence?	/pubmed/18557983	Wong SL, Paviour DC, Clifford-Jones RE.	Cephalalgia. 2008 Sep;28(9):994-5. Epub 2008 Jun 28. No abstract available.	Cephalalgia. 2008	PubMed	citation	PMID:18557983	pubmed	18557983	create date:2008/06/19 | first author:Wong SL
Posttraumatic headache-IHS chapter 5.	/pubmed/18557982	Stosch RS, Schmidt H, Sandor P.	Cephalalgia. 2008 Aug;28(8):908-9. Epub 2008 Jun 28. No abstract available.	Cephalalgia. 2008	PubMed	citation	PMID:18557982	pubmed	18557982	create date:2008/06/19 | first author:Stosch RS
Response to letter: comment by Schaumann et al.	/pubmed/18557981	Olsesen J.	Cephalalgia. 2008 Aug;28(8):909. Epub 2008 Jun 28. No abstract available.	Cephalalgia. 2008	PubMed	citation	PMID:18557981	pubmed	18557981	create date:2008/06/19 | first author:Olsesen J
Major life changes before and after the onset of chronic daily headache: a population-based study.	/pubmed/18557980	Scher AI, Stewart WF, Buse D, Krantz DS, Lipton RB.	Cephalalgia. 2008 Aug;28(8):868-76. Epub 2008 Jun 28.	Cephalalgia. 2008	PubMed	citation	PMID:18557980	pubmed	18557980	create date:2008/06/19 | first author:Scher AI
Title	URL	Description	Details	ShortDetails	Resource	Type	Identifiers	Db	EntrezUID	Properties
Serotonin type 1D receptors (5HTR) are differentially distributed in nerve fibres innervating craniofacial tissues.	/pubmed/18557979	Harriott AM, Gold MS.	Cephalalgia. 2008 Sep;28(9):933-44. Epub 2008 Jun 28.	Cephalalgia. 2008	PubMed	citation	PMID:18557979	pubmed	18557979	create date:2008/06/19 | first author:Harriott AM
The trigeminal trophic syndrome: an unusual cause of face pain, dysaesthesias, anaesthesia and skin/soft tissue lesions.	/pubmed/18557978	Garza I.	Cephalalgia. 2008 Sep;28(9):980-5. Epub 2008 Jun 28.	Cephalalgia. 2008	PubMed	citation	PMID:18557978	pubmed	18557978	create date:2008/06/19 | first author:Garza I
Surgical treatment of cervicogenic headache.	/pubmed/18494997	Jansen J.	Cephalalgia. 2008 Jul;28 Suppl 1:41-4.	Cephalalgia. 2008	PubMed	citation	PMID:18494997	pubmed	18494997	create date:2008/06/14 | first author:Jansen J
Cervicogenic headache: invasive procedures.	/pubmed/18494996	Fredriksen TA.	Cephalalgia. 2008 Jul;28 Suppl 1:39-40. Review.	Cephalalgia. 2008	PubMed	citation	PMID:18494996	pubmed	18494996	create date:2008/06/14 | first author:Fredriksen TA
Physical therapy and exercise in headache.	/pubmed/18494995	Fernández-de-Las-Peñas C.	Cephalalgia. 2008 Jul;28 Suppl 1:36-8. Review.	Cephalalgia. 2008	PubMed	citation	PMID:18494995	pubmed	18494995	create date:2008/06/14 | first author:Fernández-de-Las-Peñas C
Physical therapy and exercise in headache.	/pubmed/18494994	Antonaci F.	Cephalalgia. 2008 Jul;28 Suppl 1:35. No abstract available.	Cephalalgia. 2008	PubMed	citation	PMID:18494994	pubmed	18494994	create date:2008/06/14 | first author:Antonaci F
Is a de novo whiplash-associated pain most commonly cervicogenic headache?	/pubmed/18494993	Vincent MB.	Cephalalgia. 2008 Jul;28 Suppl 1:32-4.	Cephalalgia. 2008	PubMed	citation	PMID:18494993	pubmed	18494993	create date:2008/06/14 | first author:Vincent MB
Whiplash headache is transitory worsening of a pre-existing primary headache.	/pubmed/18494992	Stovner LJ, Obelieniene D.	Cephalalgia. 2008 Jul;28 Suppl 1:28-31. Review.	Cephalalgia. 2008	PubMed	citation	PMID:18494992	pubmed	18494992	create date:2008/06/14 | first author:Stovner LJ
Imaging in whiplash.	/pubmed/18494991	Hol PK.	Cephalalgia. 2008 Jul;28 Suppl 1:25-7. Review. No abstract available.	Cephalalgia. 2008	PubMed	citation	PMID:18494991	pubmed	18494991	create date:2008/06/14 | first author:Hol PK
Headache in association with whiplash injuries.	/pubmed/18494990	Drottning-Ronne M.	Cephalalgia. 2008 Jul;28 Suppl 1:24. No abstract available.	Cephalalgia. 2008	PubMed	citation	PMID:18494990	pubmed	18494990	create date:2008/06/14 | first author:Drottning-Ronne M
Biological markers of cervicogenic headache.	/pubmed/18494989	Frese A, Evers S.	Cephalalgia. 2008 Jul;28 Suppl 1:21-3. Review.	Cephalalgia. 2008	PubMed	citation	PMID:18494989	pubmed	18494989	create date:2008/06/14 | first author:Frese A
Cervicogenic headache: comparison with migraine without aura; Vågå study.	/pubmed/18494988	Sjaastad O.	Cephalalgia. 2008 Jul;28 Suppl 1:18-20.	Cephalalgia. 2008	PubMed	citation	PMID:18494988	pubmed	18494988	create date:2008/06/14 | first author:Sjaastad O
Comparison of cervicogenic headache with migraine.	/pubmed/18494987	Evers S.	Cephalalgia. 2008 Jul;28 Suppl 1:16-7. No abstract available.	Cephalalgia. 2008	PubMed	citation	PMID:18494987	pubmed	18494987	create date:2008/06/14 | first author:Evers S
Post-traumatic headache: from classification challenges to biological underpinnings.	/pubmed/18494986	Lenaerts ME.	Cephalalgia. 2008 Jul;28 Suppl 1:12-5. Review.	Cephalalgia. 2008	PubMed	citation	PMID:18494986	pubmed	18494986	create date:2008/06/14 | first author:Lenaerts ME
Epidemiology of fixed unilateral headaches.	/pubmed/18494985	Leone M, Cecchini AP, Mea E, Tullo V, Bussone G.	Cephalalgia. 2008 Jul;28 Suppl 1:8-11. Review.	Cephalalgia. 2008	PubMed	citation	PMID:18494985	pubmed	18494985	create date:2008/06/14 | first author:Leone M
On the functional neuroanatomy of neck pain.	/pubmed/18494984	Goadsby PJ, Bartsch T.	Cephalalgia. 2008 Jul;28 Suppl 1:1-7. Review. No abstract available.	Cephalalgia. 2008	PubMed	citation	PMID:18494984	pubmed	18494984	create date:2008/06/14 | first author:Goadsby PJ
Hypothalamic deep-brain stimulation: target and potential mechanism for the treatment of cluster headache.	/pubmed/18547217	May A.	Cephalalgia. 2008 Jul;28(7):799-803.	Cephalalgia. 2008	PubMed	citation	PMID:18547217	pubmed	18547217	create date:2008/06/13 | first author:May A
Lessons from 8 years' experience of hypothalamic stimulation in cluster headache.	/pubmed/18547215	Leone M, Proietti Cecchini A, Franzini A, Broggi G, Cortelli P, Montagna P, May A, Juergens T, Cordella R, Carella F, Bussone G.	Cephalalgia. 2008 Jul;28(7):787-97; discussion 798. Review.	Cephalalgia. 2008	PubMed	citation	PMID:18547215	pubmed	18547215	create date:2008/06/13 | first author:Leone M
Maximum effect of triptans in migraine? A comment.	/pubmed/18547214	Tfelt-Hansen P.	Cephalalgia. 2008 Jul;28(7):767-8.	Cephalalgia. 2008	PubMed	citation	PMID:18547214	pubmed	18547214	create date:2008/06/13 | first author:Tfelt-Hansen P
Cluster-like headache heralding cerebral venous thrombosis.	/pubmed/18540872	Rodríguez S, Calleja S, Morís G.	Cephalalgia. 2008 Aug;28(8):906-7. Epub 2008 Jun 6. No abstract available.	Cephalalgia. 2008	PubMed	citation	PMID:18540872	pubmed	18540872	create date:2008/06/11 | first author:Rodríguez S
Sumatriptan does not affect arteriovenous oxygen differences in jugular and cubital veins in normal human subjects.	/pubmed/18540871	Wienecke T, Hansen JM, Petersen J, Olsen KS, Ashina M, Tfelt-Hansen P.	Cephalalgia. 2008 Oct;28(10):1081-5. Epub 2008 Jun 6.	Cephalalgia. 2008	PubMed	citation	PMID:18540871	pubmed	18540871	create date:2008/06/11 | first author:Wienecke T
Prediction of attack frequency in migraine treatment.	/pubmed/18540870	Maas HJ, Snelder N, Danhof M, Della Pasqua O.	Cephalalgia. 2008 Aug;28(8):847-55. Epub 2008 Jun 6.	Cephalalgia. 2008	PubMed	citation	PMID:18540870	pubmed	18540870	create date:2008/06/11 | first author:Maas HJ
Delayed hyperperfusion following migraine with a prolonged aphasic aura in a patient with CADASIL.	/pubmed/18540869	Tfelt-Hansen P, Thorbjørn Jensen L, Olesen J.	Cephalalgia. 2008 Aug;28(8):899-902. Epub 2008 Jun 6. No abstract available.	Cephalalgia. 2008	PubMed	citation	PMID:18540869	pubmed	18540869	create date:2008/06/11 | first author:Tfelt-Hansen P
Combining proof-of-concept with dose-finding: utilization of adaptive designs in migraine clinical trials.	/pubmed/18513264	Sagkriotis A, Scholpp J.	Cephalalgia. 2008 Aug;28(8):805-12. Epub 2008 May 30. Review.	Cephalalgia. 2008	PubMed	citation	PMID:18513264	pubmed	18513264	create date:2008/06/03 | first author:Sagkriotis A
Screen for CACNA1A and ATP1A2 mutations in sporadic hemiplegic migraine patients.	/pubmed/18513263	Thomsen LL, Oestergaard E, Bjornsson A, Stefansson H, Fasquel AC, Gulcher J, Stefansson K, Olesen J.	Cephalalgia. 2008 Sep;28(9):914-21. Epub 2008 May 30.	Cephalalgia. 2008	PubMed	citation	PMID:18513263	pubmed	18513263	create date:2008/06/03 | first author:Thomsen LL
Low-frequency short-time nociceptive stimulation of the greater occipital nerve does not modulate the trigeminal system.	/pubmed/18513262	Jürgens TP, Busch V, Opatz O, Schulte-Mattler WJ, May A.	Cephalalgia. 2008 Aug;28(8):842-6. Epub 2008 May 30.	Cephalalgia. 2008	PubMed	citation	PMID:18513262	pubmed	18513262	create date:2008/06/03 | first author:Jürgens TP
Post-traumatic short-lasting unilateral headache with cranial autonomic symptoms (SUNA).	/pubmed/18513261	Jacob S, Saha A, Rajabally Y.	Cephalalgia. 2008 Sep;28(9):991-3. Epub 2008 May 30.	Cephalalgia. 2008	PubMed	citation	PMID:18513261	pubmed	18513261	create date:2008/06/03 | first author:Jacob S
Posterior cerebral hypoperfusion in migraine without aura.	/pubmed/18513260	Denuelle M, Fabre N, Payoux P, Chollet F, Geraud G.	Cephalalgia. 2008 Aug;28(8):856-62. Epub 2008 May 30.	Cephalalgia. 2008	PubMed	citation	PMID:18513260	pubmed	18513260	create date:2008/06/03 | first author:Denuelle M
Effects of rizatriptan on the contingent negative variation in healthy women.	/pubmed/18513259	Zank R, Strehl U, Larbig W, Kotchoubey B.	Cephalalgia. 2008 Sep;28(9):922-32. Epub 2008 May 30.	Cephalalgia. 2008	PubMed	citation	PMID:18513259	pubmed	18513259	create date:2008/06/03 | first author:Zank R
Cardiac cephalalgia: case reports and review.	/pubmed/18505457	Wei JH, Wang HF.	Cephalalgia. 2008 Aug;28(8):892-6. Epub 2008 May 23. Review.	Cephalalgia. 2008	PubMed	citation	PMID:18505457	pubmed	18505457	create date:2008/05/29 | first author:Wei JH
Are headache and temporomandibular disorders related? A blinded study.	/pubmed/18498400	Ballegaard V, Thede-Schmidt-Hansen P, Svensson P, Jensen R.	Cephalalgia. 2008 Aug;28(8):832-41. Epub 2008 May 21.	Cephalalgia. 2008	PubMed	citation	PMID:18498400	pubmed	18498400	create date:2008/05/24 | first author:Ballegaard V
First Austrian case of hypnic headache: serial polysomnography and blood pressure monitoring in treatment with indomethacin.	/pubmed/18498399	Seidel S, Zeitlhofer J, Wöber C.	Cephalalgia. 2008 Oct;28(10):1086-90. Epub 2008 May 21. No abstract available.	Cephalalgia. 2008	PubMed	citation	PMID:18498399	pubmed	18498399	create date:2008/05/24 | first author:Seidel S
Prevalence of secondary chronic headaches in a population-based sample of 30-44-year-old persons. The Akershus study of chronic headache.	/pubmed/18498398	Aaseth K, Grande RB, Kvaerner KJ, Gulbrandsen P, Lundqvist C, Russell MB.	Cephalalgia. 2008 Jul;28(7):705-13. Epub 2008 May 21.	Cephalalgia. 2008	PubMed	citation	PMID:18498398	pubmed	18498398	create date:2008/05/24 | first author:Aaseth K
Tactile-induced ultrasonic vocalization in the rat: a novel assay to assess anti-migraine therapies in vivo.	/pubmed/18498397	Martino G, Perkins MN.	Cephalalgia. 2008 Jul;28(7):723-33. Epub 2008 May 21.	Cephalalgia. 2008	PubMed	citation	PMID:18498397	pubmed	18498397	create date:2008/05/24 | first author:Martino G
The International Classification of Headache Disorders: accurate diagnosis of orofacial pain?	/pubmed/18498396	Benoliel R, Birman N, Eliav E, Sharav Y.	Cephalalgia. 2008 Jul;28(7):752-62. Epub 2008 May 21.	Cephalalgia. 2008	PubMed	citation	PMID:18498396	pubmed	18498396	create date:2008/05/24 | first author:Benoliel R
Central nervous system networks involved in the processing of meningeal and cutaneous inputs from the ophthalmic branch of the trigeminal nerve in the rat.	/pubmed/18498395	Noseda R, Monconduit L, Constandil L, Chalus M, Villanueva L.	Cephalalgia. 2008 Aug;28(8):813-24. Epub 2008 May 21.	Cephalalgia. 2008	PubMed	citation	PMID:18498395	pubmed	18498395	create date:2008/05/24 | first author:Noseda R
Osmophobia in juvenile primary headaches.	/pubmed/18498394	Corletto E, Dal Zotto L, Resos A, Tripoli E, Zanchin G, Bulfoni C, Battistella PA.	Cephalalgia. 2008 Aug;28(8):825-31. Epub 2008 May 21.	Cephalalgia. 2008	PubMed	citation	PMID:18498394	pubmed	18498394	create date:2008/05/24 | first author:Corletto E
CACNA1A mutation linking hemiplegic migraine and alternating hemiplegia of childhood.	/pubmed/18498393	de Vries B, Stam AH, Beker F, van den Maagdenberg AM, Vanmolkot KR, Laan L, Ginjaar IB, Frants RR, Lauffer H, Haan J, Haas JP, Terwindt GM, Ferrari MD.	Cephalalgia. 2008 Aug;28(8):887-91. Epub 2008 May 21.	Cephalalgia. 2008	PubMed	citation	PMID:18498393	pubmed	18498393	create date:2008/05/24 | first author:de Vries B
Evaluation and registration of adverse events in clinical drug trials in migraine.	/pubmed/18498392	Tfelt-Hansen P, Bjarnason NH, Dahlöf C, Derry S, Loder E, Massiou H; Task Force on Adverse Events in Migraine Trials of Subcommittee on Clinical Trial of International Headache Society.	Cephalalgia. 2008 Jul;28(7):683-8. Epub 2008 May 21. Review.	Cephalalgia. 2008	PubMed	citation	PMID:18498392	pubmed	18498392	create date:2008/05/24 | first author:Tfelt-Hansen P
Flight-associated headaches-prevalence and characteristics.	/pubmed/18498391	Potasman I, Rofe O, Weller B.	Cephalalgia. 2008 Aug;28(8):863-7. Epub 2008 May 21.	Cephalalgia. 2008	PubMed	citation	PMID:18498391	pubmed	18498391	create date:2008/05/24 | first author:Potasman I
Severe attacks of familial hemiplegic migraine, childhood epilepsy and ATP1A2 mutation.	/pubmed/18498390	Lebas A, Guyant-Maréchal L, Hannequin D, Riant F, Tournier-Lasserve E, Parain D.	Cephalalgia. 2008 Jul;28(7):774-7. Epub 2008 May 21.	Cephalalgia. 2008	PubMed	citation	PMID:18498390	pubmed	18498390	create date:2008/05/24 | first author:Lebas A
Involvement of corticotrophin-releasing factor and orexin-A in chronic migraine and medication-overuse headache: findings from cerebrospinal fluid.	/pubmed/18479471	Sarchielli P, Rainero I, Coppola F, Rossi C, Mancini M, Pinessi L, Calabresi P.	Cephalalgia. 2008 Jul;28(7):714-22. Epub 2008 May 13.	Cephalalgia. 2008	PubMed	citation	PMID:18479471	pubmed	18479471	create date:2008/05/16 | first author:Sarchielli P
Involvement of corticotrophin-releasing factor and orexin-A in chronic migraine and medication overuse headache: findings from cerebrospinal fluid.	/pubmed/18479470	Holland PR, Bartsch T.	Cephalalgia. 2008 Jul;28(7):681-2. Epub 2008 May 13. No abstract available.	Cephalalgia. 2008	PubMed	citation	PMID:18479470	pubmed	18479470	create date:2008/05/16 | first author:Holland PR
Cerebral venous thrombosis after epidural blood patch: coincidence or causal relation? A case report and review of the literature.	/pubmed/18460011	Kueper M, Goericke SL, Kastrup O.	Cephalalgia. 2008 Jul;28(7):769-73. Epub 2008 May 5.	Cephalalgia. 2008	PubMed	citation	PMID:18460011	pubmed	18460011	create date:2008/05/08 | first author:Kueper M
Sympathetic skin responses from frontal region in migraine headache: a pilot study.	/pubmed/18460010	Yildiz SK, Yildiz N, Korkmaz B, Altunrende B, Gezici AR, Alkoy S.	Cephalalgia. 2008 Jul;28(7):696-704. Epub 2008 May 5.	Cephalalgia. 2008	PubMed	citation	PMID:18460010	pubmed	18460010	create date:2008/05/08 | first author:Yildiz SK
Electrical stimulation decreases neuralgic pain after trigeminal deafferentation.	/pubmed/18460009	Drummond PD, Treleaven-Hassard S.	Cephalalgia. 2008 Jul;28(7):782-5. Epub 2008 May 5. No abstract available.	Cephalalgia. 2008	PubMed	citation	PMID:18460009	pubmed	18460009	create date:2008/05/08 | first author:Drummond PD
Orofacial cluster headache.	/pubmed/18460008	Gaul C, Gantenbein AR, Buettner UW, Ettlin DA, Sándor PS.	Cephalalgia. 2008 Aug;28(8):903-5. Epub 2008 May 5. No abstract available.	Cephalalgia. 2008	PubMed	citation	PMID:18460008	pubmed	18460008	create date:2008/05/08 | first author:Gaul C
History of the use of ergotamine and dihydroergotamine in migraine from 1906 and onward.	/pubmed/18460007	Tfelt-Hansen PC, Koehler PJ.	Cephalalgia. 2008 Aug;28(8):877-86. Epub 2008 May 5.	Cephalalgia. 2008	PubMed	citation	PMID:18460007	pubmed	18460007	create date:2008/05/08 | first author:Tfelt-Hansen PC
Increased cerebral vasomotor reactivity in migraine with aura: an autoregulation disorder? A transcranial Doppler and near-infrared spectroscopy study.	/pubmed/18460006	Vernieri F, Tibuzzi F, Pasqualetti P, Altamura C, Palazzo P, Rossini PM, Silvestrini M.	Cephalalgia. 2008 Jul;28(7):689-95. Epub 2008 May 5.	Cephalalgia. 2008	PubMed	citation	PMID:18460006	pubmed	18460006	create date:2008/05/08 | first author:Vernieri F
A patient with chronic cluster headache responsive to high-dose indomethacin: is there an overlap with chronic paroxysmal hemicrania?	/pubmed/18460005	Prakash S, Dholakia SY, Shah KA.	Cephalalgia. 2008 Jul;28(7):778-81. Epub 2008 May 5. No abstract available.	Cephalalgia. 2008	PubMed	citation	PMID:18460005	pubmed	18460005	create date:2008/05/08 | first author:Prakash S
Title	URL	Description	Details	ShortDetails	Resource	Type	Identifiers	Db	EntrezUID	Properties
Friendships and social interactions of school-aged children with migraine.	/pubmed/18460004	Vannatta K, Getzoff EA, Gilman DK, Noll RB, Gerhardt CA, Powers SW, Hershey AD.	Cephalalgia. 2008 Jul;28(7):734-43. Epub 2008 May 5.	Cephalalgia. 2008	PubMed	citation	PMID:18460004	pubmed	18460004	create date:2008/05/08 | first author:Vannatta K
Cervical muscle co-activation in isometric contractions is enhanced in chronic tension-type headache patients.	/pubmed/18460003	Fernández-de-las-Peñas C, Falla D, Arendt-Nielsen L, Farina D.	Cephalalgia. 2008 Jul;28(7):744-51. Epub 2008 May 5.	Cephalalgia. 2008	PubMed	citation	PMID:18460003	pubmed	18460003	create date:2008/05/08 | first author:Fernández-de-las-Peñas C
Francis Kilvert (1840-1879): an early self-report of cluster headache?	/pubmed/18460002	Larner AJ.	Cephalalgia. 2008 Jul;28(7):763-6. Epub 2008 May 5.	Cephalalgia. 2008	PubMed	citation	PMID:18460002	pubmed	18460002	create date:2008/05/08 | first author:Larner AJ
Cortico-NRM influences on trigeminal neuronal sensation.	/pubmed/18454788	Lambert GA, Hoskin KL, Zagami AS.	Cephalalgia. 2008 Jun;28(6):640-52.	Cephalalgia. 2008	PubMed	citation	PMID:18454788	pubmed	18454788	create date:2008/05/06 | first author:Lambert GA
Anticonvulsants in migraine prophylaxis: a Cochrane review.	/pubmed/18454787	Mulleners WM, Chronicle EP.	Cephalalgia. 2008 Jun;28(6):585-97. Review.	Cephalalgia. 2008	PubMed	citation	PMID:18454787	pubmed	18454787	create date:2008/05/06 | first author:Mulleners WM
Regional grey matter changes in patients with migraine: a voxel-based morphometry study.	/pubmed/18422725	Kim JH, Suh SI, Seol HY, Oh K, Seo WK, Yu SW, Park KW, Koh SB.	Cephalalgia. 2008 Jun;28(6):598-604. Epub 2008 Apr 16.	Cephalalgia. 2008	PubMed	citation	PMID:18422725	pubmed	18422725	create date:2008/04/22 | first author:Kim JH
Population-based validation of a German-language self-administered headache questionnaire.	/pubmed/18422724	Yoon MS, Obermann M, Fritsche G, Slomke M, Dommes P, Schilf C, Diener HC, Katsarava Z.	Cephalalgia. 2008 Jun;28(6):605-8. Epub 2008 Apr 16.	Cephalalgia. 2008	PubMed	citation	PMID:18422724	pubmed	18422724	create date:2008/04/22 | first author:Yoon MS
Comparisons between heavily T2-weighted MR and CT myelography studies in two patients with spontaneous intracranial hypotension.	/pubmed/18422723	Tsai PH, Fuh JL, Lirng JF, Wang SJ.	Cephalalgia. 2008 Jun;28(6):653-7. Epub 2008 Apr 16.	Cephalalgia. 2008	PubMed	citation	PMID:18422723	pubmed	18422723	create date:2008/04/22 | first author:Tsai PH
Unilateral photophobia or phonophobia in migraine compared with trigeminal autonomic cephalalgias.	/pubmed/18422722	Irimia P, Cittadini E, Paemeleire K, Cohen AS, Goadsby PJ.	Cephalalgia. 2008 Jun;28(6):626-30. Epub 2008 Apr 16.	Cephalalgia. 2008	PubMed	citation	PMID:18422722	pubmed	18422722	create date:2008/04/22 | first author:Irimia P
A role for wind-up in trigeminal sensory processing: intensity coding of nociceptive stimuli in the rat.	/pubmed/18422721	Coste J, Voisin DL, Luccarini P, Dallel R.	Cephalalgia. 2008 Jun;28(6):631-9. Epub 2008 Apr 16.	Cephalalgia. 2008	PubMed	citation	PMID:18422721	pubmed	18422721	create date:2008/04/22 | first author:Coste J
Acute convexity subarachnoid haemorrhage: a cause of aura-like symptoms in the elderly.	/pubmed/18422720	Kleinig TJ, Kiley M, Thompson PD.	Cephalalgia. 2008 Jun;28(6):658-63. Epub 2008 Apr 16.	Cephalalgia. 2008	PubMed	citation	PMID:18422720	pubmed	18422720	create date:2008/04/22 | first author:Kleinig TJ
C1-C2 fluid collection on MRI myelography in patients with spontaneous intracranial hypotension.	/pubmed/18422719	Ferrante E.	Cephalalgia. 2008 Jun;28(6):674; author reply 674-5. Epub 2008 Apr 16. No abstract available.	Cephalalgia. 2008	PubMed	citation	PMID:18422719	pubmed	18422719	create date:2008/04/22 | first author:Ferrante E
The incidence and prevalence of cluster headache: a meta-analysis of population-based studies.	/pubmed/18422717	Fischera M, Marziniak M, Gralow I, Evers S.	Cephalalgia. 2008 Jun;28(6):614-8. Epub 2008 Apr 16. Review.	Cephalalgia. 2008	PubMed	citation	PMID:18422717	pubmed	18422717	create date:2008/04/22 | first author:Fischera M
Are signs of temporomandibular disorders stable and predictable in adolescents with headache?	/pubmed/18422716	Liljeström MR, Le Bell Y, Laimi K, Anttila P, Aromaa M, Jämsä T, Metsähonkala L, Vahlberg T, Viander S, Alanen P, Sillanpää M.	Cephalalgia. 2008 Jun;28(6):619-25. Epub 2008 Apr 16.	Cephalalgia. 2008	PubMed	citation	PMID:18422716	pubmed	18422716	create date:2008/04/22 | first author:Liljeström MR
The capsaicin-blink reflex linkage in chronic migraine revisited.	/pubmed/18422715	Leon-Sarmiento FE, Schroeder N, Ruiz S.	Cephalalgia. 2008 Jun;28(6):676-7; author reply 677-8. Epub 2008 Apr 16. No abstract available.	Cephalalgia. 2008	PubMed	citation	PMID:18422715	pubmed	18422715	create date:2008/04/22 | first author:Leon-Sarmiento FE
The functional recurrent abdominal pain (RAP) in children may be the precursor of adult migraine.	/pubmed/18399821	Marugán JM, Fernández-Castaño MT, del Carmen Torres M, del Carmen de Fuentes M.	Cephalalgia. 2008 May;28(5):571-2; author reply 572. No abstract available.	Cephalalgia. 2008	PubMed	citation	PMID:18399821	pubmed	18399821	create date:2008/04/11 | first author:Marugán JM
Cluster headache prevalence: methodological considerations.	/pubmed/18399820	Manzoni GC, Torelli P.	Cephalalgia. 2008 May;28(5):569; author reply 569-70. No abstract available.	Cephalalgia. 2008	PubMed	citation	PMID:18399820	pubmed	18399820	create date:2008/04/11 | first author:Manzoni GC
Spreading depression enhances human neocortical excitability in vitro.	/pubmed/18399818	Berger M, Speckmann EJ, Pape HC, Gorji A.	Cephalalgia. 2008 May;28(5):558-62.	Cephalalgia. 2008	PubMed	citation	PMID:18399818	pubmed	18399818	create date:2008/04/11 | first author:Berger M
A gene for a new monogenic neurovascular migraine syndrome: a next step in unravelling molecular pathways for migraine?	/pubmed/18399817	Vanmolkot KR, Terwindt GM, Frants RR, Haan J, van den Maagdenberg AM, Ferrari MD.	Cephalalgia. 2008 May;28(5):471-3. No abstract available.	Cephalalgia. 2008	PubMed	citation	PMID:18399817	pubmed	18399817	create date:2008/04/11 | first author:Vanmolkot KR
Validation of the revised Patient Perception of Migraine Questionnaire (PPMQ-R): measuring satisfaction with acute migraine treatment in clinical trials.	/pubmed/18384420	Kimel M, Hsieh R, McCormack J, Burch SP, Revicki DA.	Cephalalgia. 2008 May;28(5):510-23. Epub 2008 Mar 31.	Cephalalgia. 2008	PubMed	citation	PMID:18384420	pubmed	18384420	create date:2008/04/04 | first author:Kimel M
Comparison of CGRP and NO responses in the human peripheral microcirculation of migraine and control subjects.	/pubmed/18384419	Edvinsson ML, Edvinsson L.	Cephalalgia. 2008 May;28(5):563-6. Epub 2008 Mar 31.	Cephalalgia. 2008	PubMed	citation	PMID:18384419	pubmed	18384419	create date:2008/04/04 | first author:Edvinsson ML
Familial hemiplegic migraine type 1 shows no hypersensitivity to nitric oxide.	/pubmed/18384418	Hansen JM, Thomsen LL, Olesen J, Ashina M.	Cephalalgia. 2008 May;28(5):496-505. Epub 2008 Mar 31.	Cephalalgia. 2008	PubMed	citation	PMID:18384418	pubmed	18384418	create date:2008/04/04 | first author:Hansen JM
Idiopathic trigeminal neuropathy may respond to greater occipital nerve injection.	/pubmed/18384417	Weatherall MW.	Cephalalgia. 2008 Jun;28(6):664-6. Epub 2008 Mar 31. No abstract available.	Cephalalgia. 2008	PubMed	citation	PMID:18384417	pubmed	18384417	create date:2008/04/04 | first author:Weatherall MW
Ophthalmoplegic migraine with paresis of the sixth nerve: a neurovascular compression syndrome?	/pubmed/18384416	Linn J, Schwarz F, Reinisch V, Straube A.	Cephalalgia. 2008 Jun;28(6):667-70. Epub 2008 Mar 31. No abstract available.	Cephalalgia. 2008	PubMed	citation	PMID:18384416	pubmed	18384416	create date:2008/04/04 | first author:Linn J
Idiopathic intracranial hypertension with and without papilloedema in a consecutive series of patients with chronic migraine.	/pubmed/18384415	Vieira DS, Masruha MR, Gonçalves AL, Zukerman E, Senne Soares CA, Naffah-Mazzacoratti Mda G, Peres MF.	Cephalalgia. 2008 Jun;28(6):609-13. Epub 2008 Mar 31.	Cephalalgia. 2008	PubMed	citation	PMID:18384415	pubmed	18384415	create date:2008/04/04 | first author:Vieira DS
Spontaneous vertebral artery dissection mimicking cluster headache.	/pubmed/18384414	Kim JT, Lee SH, Choi SM, Park MS, Kim BC, Kim MK, Cho KH.	Cephalalgia. 2008 Jun;28(6):671-3. Epub 2008 Mar 31. No abstract available.	Cephalalgia. 2008	PubMed	citation	PMID:18384414	pubmed	18384414	create date:2008/04/04 | first author:Kim JT
ICHD-II diagnostic criteria for Tolosa-Hunt syndrome in idiopathic inflammatory syndromes of the orbit and/or the cavernous sinus.	/pubmed/18384413	Colnaghi S, Versino M, Marchioni E, Pichiecchio A, Bastianello S, Cosi V, Nappi G.	Cephalalgia. 2008 Jun;28(6):577-84. Epub 2008 Mar 31. Review.	Cephalalgia. 2008	PubMed	citation	PMID:18384413	pubmed	18384413	create date:2008/04/04 | first author:Colnaghi S
Triptans and serotonin syndrome.	/pubmed/18355351	Evans RW.	Cephalalgia. 2008 May;28(5):573-4; author reply 574-5. Epub 2008 Mar 17. No abstract available.	Cephalalgia. 2008	PubMed	citation	PMID:18355351	pubmed	18355351	create date:2008/03/22 | first author:Evans RW
Migraine and left-handedness are not associated. A new case-control study and meta-analysis.	/pubmed/18355349	Biehl K, Frese A, Marziniak M, Husstedt IW, Evers S.	Cephalalgia. 2008 May;28(5):553-7. Epub 2008 Mar 17.	Cephalalgia. 2008	PubMed	citation	PMID:18355349	pubmed	18355349	create date:2008/03/22 | first author:Biehl K
Patent foramen ovale and migraine: a quantitative systematic review.	/pubmed/18355348	Schwedt TJ, Demaerschalk BM, Dodick DW.	Cephalalgia. 2008 May;28(5):531-40. Epub 2008 Mar 17. Review.	Cephalalgia. 2008	PubMed	citation	PMID:18355348	pubmed	18355348	create date:2008/03/22 | first author:Schwedt TJ
Bath-related thunderclap headache: a study of 21 consecutive patients.	/pubmed/18318749	Wang SJ, Fuh JL, Wu ZA, Chen SP, Lirng JF.	Cephalalgia. 2008 May;28(5):524-30. Epub 2008 Mar 3.	Cephalalgia. 2008	PubMed	citation	PMID:18318749	pubmed	18318749	create date:2008/03/06 | first author:Wang SJ
Occipital neuralgia with cervical myelitis.	/pubmed/18318748	Goicochea MT, Romero C, Leston JA.	Cephalalgia. 2008 May;28(5):567-8. Epub 2008 Mar 3. No abstract available.	Cephalalgia. 2008	PubMed	citation	PMID:18318748	pubmed	18318748	create date:2008/03/06 | first author:Goicochea MT
The role of cervical dysfunction in migraine: a systematic review.	/pubmed/18318747	Robertson BA, Morris ME.	Cephalalgia. 2008 May;28(5):474-83. Epub 2008 Mar 3. Review.	Cephalalgia. 2008	PubMed	citation	PMID:18318747	pubmed	18318747	create date:2008/03/06 | first author:Robertson BA
Effectiveness of an educational and physical programme in reducing headache, neck and shoulder pain: a workplace controlled trial.	/pubmed/18318746	Mongini F, Ciccone G, Rota E, Ferrero L, Ugolini A, Evangelista A, Ceccarelli M, Galassi C.	Cephalalgia. 2008 May;28(5):541-52. Epub 2008 Mar 3.	Cephalalgia. 2008	PubMed	citation	PMID:18318746	pubmed	18318746	create date:2008/03/06 | first author:Mongini F
Transtentorial herniation with cerebral infarction and duret haemorrhage in a patient with spontaneous intracranial hypotension: authors' reply.	/pubmed/18315687	Fuh JL, Wang SJ.	Cephalalgia. 2008 Apr;28(4):410. No abstract available.	Cephalalgia. 2008	PubMed	citation	PMID:18315687	pubmed	18315687	create date:2008/03/05 | first author:Fuh JL
Cost-effectiveness of acupuncture treatment in patients with headache.	/pubmed/18315686	Witt CM, Reinhold T, Jena S, Brinkhaus B, Willich SN.	Cephalalgia. 2008 Apr;28(4):334-45.	Cephalalgia. 2008	PubMed	citation	PMID:18315686	pubmed	18315686	create date:2008/03/05 | first author:Witt CM
The prevalence of headache among elderly in a low-income area of São Paulo, Brazil.	/pubmed/18294252	Benseñor IM, Lotufo PA, Goulart AC, Menezes PR, Scazufca M.	Cephalalgia. 2008 Apr;28(4):329-33. Epub 2008 Feb 20.	Cephalalgia. 2008	PubMed	citation	PMID:18294252	pubmed	18294252	create date:2008/02/26 | first author:Benseñor IM
Early vs. non-early intervention in acute migraine-'Act when Mild (AwM)'. A double-blind, placebo-controlled trial of almotriptan.	/pubmed/18294251	Goadsby PJ, Zanchin G, Geraud G, de Klippel N, Diaz-Insa S, Gobel H, Cunha L, Ivanoff N, Falques M, Fortea J.	Cephalalgia. 2008 Apr;28(4):383-91. Epub 2008 Feb 20. Erratum in: Cephalalgia. 2008 Jun;28(6):679.	Cephalalgia. 2008	PubMed	citation	PMID:18294251	pubmed	18294251	create date:2008/02/26 | first author:Goadsby PJ
Guidelines for controlled trials of prophylactic treatment of chronic migraine in adults.	/pubmed/18294250	Silberstein S, Tfelt-Hansen P, Dodick DW, Limmroth V, Lipton RB, Pascual J, Wang SJ; Task Force of the International Headache Society Clinical Trials Subcommittee.	Cephalalgia. 2008 May;28(5):484-95. Epub 2008 Feb 20. Erratum in: Cephalalgia. 2008 Jun;28(6):679.	Cephalalgia. 2008	PubMed	citation	PMID:18294250	pubmed	18294250	create date:2008/02/26 | first author:Silberstein S
Cerebrospinal fluid and serum neuron-specific enolase in acute benign headache.	/pubmed/18294249	Casmiro M, Scarpa E, Cortelli P, Vignatelli L.	Cephalalgia. 2008 May;28(5):506-9. Epub 2008 Feb 22.	Cephalalgia. 2008	PubMed	citation	PMID:18294249	pubmed	18294249	create date:2008/02/26 | first author:Casmiro M
Familial hemiplegic migraine type 2 does not share hypersensitivity to nitric oxide with common types of migraine.	/pubmed/18294248	Hansen JM, Thomsen LL, Marconi R, Casari G, Olesen J, Ashina M.	Cephalalgia. 2008 Apr;28(4):367-75. Epub 2008 Feb 22.	Cephalalgia. 2008	PubMed	citation	PMID:18294248	pubmed	18294248	create date:2008/02/26 | first author:Hansen JM
White matter lesions in migraine and right-to-left shunt: a conventional and diffusion MRI study.	/pubmed/18294247	Del Sette M, Dinia L, Bonzano L, Roccatagliata L, Finocchi C, Parodi RC, Sivori G, Gandolfo C.	Cephalalgia. 2008 Apr;28(4):376-82. Epub 2008 Feb 22.	Cephalalgia. 2008	PubMed	citation	PMID:18294247	pubmed	18294247	create date:2008/02/26 | first author:Del Sette M
The timing of MRI determines the presence or absence of diffuse pachymeningeal enhancement in patients with spontaneous intracranial hypotension.	/pubmed/18284422	Fuh JL, Wang SJ, Lai TH, Hseu SS.	Cephalalgia. 2008 Apr;28(4):318-22. Epub 2008 Feb 18.	Cephalalgia. 2008	PubMed	citation	PMID:18284422	pubmed	18284422	create date:2008/02/21 | first author:Fuh JL
Lack of impairment of kinaesthetic sensibility in cervicogenic headache patients.	/pubmed/18284421	De Hertogh W, Vaes P, Beckwée D, van Suijlekom H, Duquet W, Van Roy P.	Cephalalgia. 2008 Apr;28(4):323-8. Epub 2008 Feb 18.	Cephalalgia. 2008	PubMed	citation	PMID:18284421	pubmed	18284421	create date:2008/02/21 | first author:De Hertogh W
Thoracic osteophyte causing spontaneous intracranial hypotension.	/pubmed/18284420	Yokota H, Yokoyama K, Noguchi H, Uchiyama Y, Iwasaki S, Sakaki T.	Cephalalgia. 2008 Apr;28(4):396-8. Epub 2008 Feb 18. No abstract available.	Cephalalgia. 2008	PubMed	citation	PMID:18284420	pubmed	18284420	create date:2008/02/21 | first author:Yokota H
Subclinical dysfunction of cochlea and cochlear efferents in migraine: an otoacoustic emission study.	/pubmed/18279433	Bolay H, Bayazit YA, Gündüz B, Ugur AK, Akçali D, Altunyay S, Ilica S, Babacan A.	Cephalalgia. 2008 Apr;28(4):309-17. Epub 2008 Feb 13.	Cephalalgia. 2008	PubMed	citation	PMID:18279433	pubmed	18279433	create date:2008/02/19 | first author:Bolay H
Redefining headache diagnostic criteria as epileptic manifestation?	/pubmed/18279432	Parisi P, Piccioli M, de Sneeuw S, de Kovel C, van Nieuwenhuizen O, Buttinelli C, Villa MP, Kasteleijn-Nolst Trenité DG.	Cephalalgia. 2008 Apr;28(4):408-9; author reply 409. Epub 2008 Feb 14. No abstract available.	Cephalalgia. 2008	PubMed	citation	PMID:18279432	pubmed	18279432	create date:2008/02/19 | first author:Parisi P
Peripheral nerve stimulator for the treatment of supraorbital neuralgia: a retrospective case series.	/pubmed/18279430	Amin S, Buvanendran A, Park KS, Kroin JS, Moric M.	Cephalalgia. 2008 Apr;28(4):355-9. Epub 2008 Feb 14.	Cephalalgia. 2008	PubMed	citation	PMID:18279430	pubmed	18279430	create date:2008/02/19 | first author:Amin S
Can vagus nerve stimulation help migraine?	/pubmed/18279429	Lenaerts ME, Oommen KJ, Couch JR, Skaggs V.	Cephalalgia. 2008 Apr;28(4):392-5. Epub 2008 Feb 14. No abstract available.	Cephalalgia. 2008	PubMed	citation	PMID:18279429	pubmed	18279429	create date:2008/02/19 | first author:Lenaerts ME
Is migraine associated with right-to-left shunt a separate disease? Results of the SAM study.	/pubmed/18279428	Anzola GP, Meneghetti G, Zanferrari C, Adami A, Dinia L, Del Sette M; SAM Study Group.	Cephalalgia. 2008 Apr;28(4):360-6. Epub 2008 Feb 14.	Cephalalgia. 2008	PubMed	citation	PMID:18279428	pubmed	18279428	create date:2008/02/19 | first author:Anzola GP
Title	URL	Description	Details	ShortDetails	Resource	Type	Identifiers	Db	EntrezUID	Properties
Expansion of the phenotypic spectrum of the CACNA1A T666M mutation: a family with familial hemiplegic migraine type 1, cerebellar atrophy and mental retardation.	/pubmed/18279427	Freilinger T, Bohe M, Wegener B, Müller-Myhsok B, Dichgans M, Knoblauch H.	Cephalalgia. 2008 Apr;28(4):403-7. Epub 2008 Feb 14. No abstract available.	Cephalalgia. 2008	PubMed	citation	PMID:18279427	pubmed	18279427	create date:2008/02/19 | first author:Freilinger T
Neurovascular orofacial pain: authors' reply.	/pubmed/18254900	Gaul C, Sándor PS, Ettlin DA.	Cephalalgia. 2008 Mar;28(3):305. No abstract available.	Cephalalgia. 2008	PubMed	citation	PMID:18254900	pubmed	18254900	create date:2008/02/08 | first author:Gaul C
'INDOTEST' in atypical hemicrania continua.	/pubmed/18254899	Baldacci F, Nuti A, Cafforio G, Lucetti C, Logi C, Cipriani G, Orlandi G, Bonuccelli U.	Cephalalgia. 2008 Mar;28(3):300-1.	Cephalalgia. 2008	PubMed	citation	PMID:18254899	pubmed	18254899	create date:2008/02/08 | first author:Baldacci F
The ACR classification criteria for headache disorders in SLE fail to classify certain prevalent headache types.	/pubmed/18254898	Davey R, Bamford J, Emery P.	Cephalalgia. 2008 Mar;28(3):296-9.	Cephalalgia. 2008	PubMed	citation	PMID:18254898	pubmed	18254898	create date:2008/02/08 | first author:Davey R
Hypothalamic deep brain stimulation for cluster headache: experience from a new multicase series.	/pubmed/18254897	Bartsch T, Pinsker MO, Rasche D, Kinfe T, Hertel F, Diener HC, Tronnier V, Mehdorn HM, Volkmann J, Deuschl G, Krauss JK.	Cephalalgia. 2008 Mar;28(3):285-95.	Cephalalgia. 2008	PubMed	citation	PMID:18254897	pubmed	18254897	create date:2008/02/08 | first author:Bartsch T
Modulation of meningeal nociceptors mechanosensitivity by peripheral proteinase-activated receptor-2: the role of mast cells.	/pubmed/18254896	Zhang XC, Levy D.	Cephalalgia. 2008 Mar;28(3):276-84.	Cephalalgia. 2008	PubMed	citation	PMID:18254896	pubmed	18254896	create date:2008/02/08 | first author:Zhang XC
Predictor variables for identifying patients with chronic tension-type headache who are likely to achieve short-term success with muscle trigger point therapy.	/pubmed/18254895	Fernández-de-las-Peñas C, Cleland JA, Cuadrado ML, Pareja JA.	Cephalalgia. 2008 Mar;28(3):264-75.	Cephalalgia. 2008	PubMed	citation	PMID:18254895	pubmed	18254895	create date:2008/02/08 | first author:Fernández-de-las-Peñas C
Longitudinal assessment of response preparation and evaluation in migraine gives evidence for deviant maturation.	/pubmed/18254894	Oelkers-Ax R, Schmidt K, Bender S, Reimer I, Möhler E, Knauss E, Resch F, Weisbrod M.	Cephalalgia. 2008 Mar;28(3):237-49.	Cephalalgia. 2008	PubMed	citation	PMID:18254894	pubmed	18254894	create date:2008/02/08 | first author:Oelkers-Ax R
Vasoactive intestinal peptide causes marked cephalic vasodilation, but does not induce migraine.	/pubmed/18254893	Rahmann A, Wienecke T, Hansen JM, Fahrenkrug J, Olesen J, Ashina M.	Cephalalgia. 2008 Mar;28(3):226-36.	Cephalalgia. 2008	PubMed	citation	PMID:18254893	pubmed	18254893	create date:2008/02/08 | first author:Rahmann A
Prevalence and associated factors for episodic and chronic daily headache in the Colombian population.	/pubmed/18254892	Rueda-Sánchez M, Díaz-Martínez LA.	Cephalalgia. 2008 Mar;28(3):216-25.	Cephalalgia. 2008	PubMed	citation	PMID:18254892	pubmed	18254892	create date:2008/02/08 | first author:Rueda-Sánchez M
Clinical features, polysomnography and outcome in patients with hypnic headache.	/pubmed/18254891	Liang JF, Fuh JL, Yu HY, Hsu CY, Wang SJ.	Cephalalgia. 2008 Mar;28(3):209-15.	Cephalalgia. 2008	PubMed	citation	PMID:18254891	pubmed	18254891	create date:2008/02/08 | first author:Liang JF
Effects of topiramate on migraine frequency and cortical excitability in patients with frequent migraine.	/pubmed/18254890	Artemenko AR, Kurenkov AL, Filatova EG, Nikitin SS, Kaube H, Katsarava Z.	Cephalalgia. 2008 Mar;28(3):203-8.	Cephalalgia. 2008	PubMed	citation	PMID:18254890	pubmed	18254890	create date:2008/02/08 | first author:Artemenko AR
Headache in acute stroke. A prospective study in the first 8 days.	/pubmed/18241222	Verdelho A, Ferro JM, Melo T, Canhão P, Falcão F.	Cephalalgia. 2008 Apr;28(4):346-54. Epub 2008 Feb 1.	Cephalalgia. 2008	PubMed	citation	PMID:18241222	pubmed	18241222	create date:2008/02/05 | first author:Verdelho A
Cluster-like headache heralding inflammatory orbital pseudotumour.	/pubmed/18241221	Harley JS, Ahmed F.	Cephalalgia. 2008 Apr;28(4):401-2. Epub 2008 Feb 1. No abstract available.	Cephalalgia. 2008	PubMed	citation	PMID:18241221	pubmed	18241221	create date:2008/02/05 | first author:Harley JS
Exploding head syndrome: report of two new cases.	/pubmed/18241220	Chakravarty A.	Cephalalgia. 2008 Apr;28(4):399-400. Epub 2008 Feb 1. No abstract available.	Cephalalgia. 2008	PubMed	citation	PMID:18241220	pubmed	18241220	create date:2008/02/05 | first author:Chakravarty A
Migraine-like headache in intracranial haemorrhage is alleviated by sumatriptan and almotriptan.	/pubmed/18201253	Jürgens TP, Busch V, Schmidt-Wilcke T, Schuierer G, Leinisch E, May A.	Cephalalgia. 2008 Mar;28(3):302-4. Epub 2008 Jan 15. No abstract available.	Cephalalgia. 2008	PubMed	citation	PMID:18201253	pubmed	18201253	create date:2008/01/19 | first author:Jürgens TP
Intravenous valproate aborts glyceryl trinitrate-induced migraine attacks: a clinical and quantitative EEG study.	/pubmed/18201252	Thomaides T, Karapanayiotides T, Kerezoudi E, Avramidis T, Haeropoulos C, Zoukos Y, Spantideas A.	Cephalalgia. 2008 Mar;28(3):250-6. Epub 2008 Jan 15.	Cephalalgia. 2008	PubMed	citation	PMID:18201252	pubmed	18201252	create date:2008/01/19 | first author:Thomaides T
Epicrania fugax: an ultrabrief paroxysmal epicranial pain.	/pubmed/18201251	Pareja JA, Cuadrado ML, Fernández-de-las-Peñas C, Caminero AB, Nieto C, Sánchez C, Sols M, Porta-Etessam J.	Cephalalgia. 2008 Mar;28(3):257-63. Epub 2008 Jan 15.	Cephalalgia. 2008	PubMed	citation	PMID:18201251	pubmed	18201251	create date:2008/01/19 | first author:Pareja JA
Neurovascular orofacial pain.	/pubmed/18197888	Benoliel R, Sharav Y.	Cephalalgia. 2008 Feb;28(2):199-200. No abstract available.	Cephalalgia. 2008	PubMed	citation	PMID:18197888	pubmed	18197888	create date:2008/01/17 | first author:Benoliel R
Orofacial pain and foreign body in maxillary sinus: case report without sinusitis.	/pubmed/18197887	Turner F, Facon F, Donnet A, Dessi P.	Cephalalgia. 2008 Feb;28(2):196-8. No abstract available.	Cephalalgia. 2008	PubMed	citation	PMID:18197887	pubmed	18197887	create date:2008/01/17 | first author:Turner F
Nummular headache with trophic changes inside the painful area.	/pubmed/18197886	Pareja JA, Cuadrado ML, Fernández-de-las Peñas C, Nieto C, Sols M, Pinedo F.	Cephalalgia. 2008 Feb;28(2):186-90.	Cephalalgia. 2008	PubMed	citation	PMID:18197886	pubmed	18197886	create date:2008/01/17 | first author:Pareja JA
Comparison of soluble ICAM-1, VCAM-1 and E-selectin levels in patients with episodic cluster headache and giant cell arteritis.	/pubmed/18197885	Remahl AI, Bratt J, Möllby H, Nordborg E, Waldenlind E.	Cephalalgia. 2008 Feb;28(2):157-63.	Cephalalgia. 2008	PubMed	citation	PMID:18197885	pubmed	18197885	create date:2008/01/17 | first author:Remahl AI
Comorbidity of headache and gastrointestinal complaints. The Head-HUNT Study.	/pubmed/18197884	Aamodt AH, Stovner LJ, Hagen K, Zwart JA.	Cephalalgia. 2008 Feb;28(2):144-51.	Cephalalgia. 2008	PubMed	citation	PMID:18197884	pubmed	18197884	create date:2008/01/17 | first author:Aamodt AH
Migraine patients as trainers of their fellow patients in non-pharmacological preventive attack management: short-term effects of a randomized controlled trial.	/pubmed/18197883	Mérelle SY, Sorbi MJ, van Doornen LJ, Passchier J.	Cephalalgia. 2008 Feb;28(2):127-38.	Cephalalgia. 2008	PubMed	citation	PMID:18197883	pubmed	18197883	create date:2008/01/17 | first author:Mérelle SY
Role of calcitonin gene-related peptide and substance P in different models of pain.	/pubmed/18197882	Greco R, Tassorelli C, Sandrini G, Di Bella P, Buscone S, Nappi G.	Cephalalgia. 2008 Feb;28(2):114-26.	Cephalalgia. 2008	PubMed	citation	PMID:18197882	pubmed	18197882	create date:2008/01/17 | first author:Greco R
A review of the genetic relation between migraine and epilepsy.	/pubmed/18197881	Haan J, Terwindt GM, van den Maagdenberg AM, Stam AH, Ferrari MD.	Cephalalgia. 2008 Feb;28(2):105-13. Review.	Cephalalgia. 2008	PubMed	citation	PMID:18197881	pubmed	18197881	create date:2008/01/17 | first author:Haan J
Airplane headache: a neurologist's personal experience.	/pubmed/18096025	Marchioretto F, Mainardi F, Zanchin G.	Cephalalgia. 2008 Jan;28(1):101. No abstract available.	Cephalalgia. 2008	PubMed	citation	PMID:18096025	pubmed	18096025	create date:2007/12/22 | first author:Marchioretto F
Re: Transtentorial herniation with cerebral infarction and duret haemorrhage in a patient with spontaneous intracranial hypotension.	/pubmed/18096024	Ferrante E.	Cephalalgia. 2008 Jan;28(1):99-100. No abstract available.	Cephalalgia. 2008	PubMed	citation	PMID:18096024	pubmed	18096024	create date:2007/12/22 | first author:Ferrante E
Bath-related headache and topiramate.	/pubmed/18096022	Ravishankar K.	Cephalalgia. 2008 Jan;28(1):97; author reply 98. No abstract available.	Cephalalgia. 2008	PubMed	citation	PMID:18096022	pubmed	18096022	create date:2007/12/22 | first author:Ravishankar K
Efficacy of pregabalin in the treatment of trigeminal neuralgia.	/pubmed/18039340	Obermann M, Yoon MS, Sensen K, Maschke M, Diener HC, Katsarava Z.	Cephalalgia. 2008 Feb;28(2):174-81. Epub 2007 Nov 26.	Cephalalgia. 2008	PubMed	citation	PMID:18039340	pubmed	18039340	create date:2007/11/28 | first author:Obermann M
Prednisone vs. placebo in withdrawal therapy following medication overuse headache.	/pubmed/18039339	Pageler L, Katsarava Z, Diener HC, Limmroth V.	Cephalalgia. 2008 Feb;28(2):152-6. Epub 2007 Nov 26.	Cephalalgia. 2008	PubMed	citation	PMID:18039339	pubmed	18039339	create date:2007/11/28 | first author:Pageler L
SMILE: first observational prospective cohort study of migraine in primary care in France. Description of methods and study population.	/pubmed/18039338	Géraud G, Valade D, Lantéri-Minet M, Radat F, Lucas C, Vives E, Joubert JM, Mekies C.	Cephalalgia. 2008 Feb;28(2):164-73. Epub 2007 Nov 26.	Cephalalgia. 2008	PubMed	citation	PMID:18039338	pubmed	18039338	create date:2007/11/28 | first author:Géraud G
Cortical excitability and migraine.	/pubmed/18034689	Stankewitz A, May A.	Cephalalgia. 2007 Dec;27(12):1454-6. Review. No abstract available.	Cephalalgia. 2007	PubMed	citation	PMID:18034689	pubmed	18034689	create date:2007/11/24 | first author:Stankewitz A
The brain is hyperexcitable in migraine.	/pubmed/18034688	Aurora SK, Wilkinson F.	Cephalalgia. 2007 Dec;27(12):1442-53. Review.	Cephalalgia. 2007	PubMed	citation	PMID:18034688	pubmed	18034688	create date:2007/11/24 | first author:Aurora SK
Migraine excitability.	/pubmed/18034687	Sandor PS.	Cephalalgia. 2007 Dec;27(12):1440-1. Review. No abstract available.	Cephalalgia. 2007	PubMed	citation	PMID:18034687	pubmed	18034687	create date:2007/11/24 | first author:Sandor PS
Is the cerebral cortex hyperexcitable or hyperresponsive in migraine?	/pubmed/18034686	Coppola G, Pierelli F, Schoenen J.	Cephalalgia. 2007 Dec;27(12):1427-39. Review.	Cephalalgia. 2007	PubMed	citation	PMID:18034686	pubmed	18034686	create date:2007/11/24 | first author:Coppola G
Vascular compression as a potential cause of occipital neuralgia: a case report.	/pubmed/18021267	White JB, Atkinson PP, Cloft HJ, Atkinson JL.	Cephalalgia. 2008 Jan;28(1):78-82. Epub 2007 Nov 16.	Cephalalgia. 2008	PubMed	citation	PMID:18021267	pubmed	18021267	create date:2007/11/21 | first author:White JB
Incompetence of internal jugular valve in patients with primary exertional headache: a risk factor?	/pubmed/18021266	Doepp F, Valdueza JM, Schreiber SJ.	Cephalalgia. 2008 Feb;28(2):182-5. Epub 2007 Nov 16.	Cephalalgia. 2008	PubMed	citation	PMID:18021266	pubmed	18021266	create date:2007/11/21 | first author:Doepp F
Migrainous corpalgia: body pain and allodynia associated with migraine attacks.	/pubmed/18021265	Cuadrado ML, Young WB, Fernández-de-las-Peñas C, Arias JA, Pareja JA.	Cephalalgia. 2008 Jan;28(1):87-91. Epub 2007 Nov 16.	Cephalalgia. 2008	PubMed	citation	PMID:18021265	pubmed	18021265	create date:2007/11/21 | first author:Cuadrado ML
Headache, diplopia and hallucinosis: a unique diagnostic challenge.	/pubmed/17999683	Machado A, Ferreira C.	Cephalalgia. 2008 Feb;28(2):193-5. Epub 2007 Nov 12. No abstract available.	Cephalalgia. 2008	PubMed	citation	PMID:17999683	pubmed	17999683	create date:2007/11/15 | first author:Machado A
Refractory chronic headache associated with obstructive sleep apnoea syndrome.	/pubmed/17999682	Mitsikostas DD, Vikelis M, Viskos A.	Cephalalgia. 2008 Feb;28(2):139-43. Epub 2007 Nov 12.	Cephalalgia. 2008	PubMed	citation	PMID:17999682	pubmed	17999682	create date:2007/11/15 | first author:Mitsikostas DD
Migrainous vertigo: clinical, oculographic and posturographic findings.	/pubmed/17999681	Celebisoy N, Gökçay F, Sirin H, Biçak N.	Cephalalgia. 2008 Jan;28(1):72-7. Epub 2007 Nov 12.	Cephalalgia. 2008	PubMed	citation	PMID:17999681	pubmed	17999681	create date:2007/11/15 | first author:Celebisoy N
Subtle grey matter changes between migraine patients and healthy controls.	/pubmed/17986275	Schmidt-Wilcke T, Gänssbauer S, Neuner T, Bogdahn U, May A.	Cephalalgia. 2008 Jan;28(1):1-4. Epub 2007 Nov 6.	Cephalalgia. 2008	PubMed	citation	PMID:17986275	pubmed	17986275	create date:2007/11/08 | first author:Schmidt-Wilcke T
Migraine incidence, comorbidity and health resource utilization in the UK.	/pubmed/17986274	Becker C, Brobert GP, Almqvist PM, Johansson S, Jick SS, Meier CR.	Cephalalgia. 2008 Jan;28(1):57-64. Epub 2007 Nov 6.	Cephalalgia. 2008	PubMed	citation	PMID:17986274	pubmed	17986274	create date:2007/11/08 | first author:Becker C
Can ID Migraine be used as a screening test for adolescent migraine?	/pubmed/17986273	Zarifoğlu M, Karli N, Taşkapilioğlu O.	Cephalalgia. 2008 Jan;28(1):65-71. Epub 2007 Nov 6.	Cephalalgia. 2008	PubMed	citation	PMID:17986273	pubmed	17986273	create date:2007/11/08 | first author:Zarifoğlu M
Post-craniotomy headache: characteristics, behaviour and effect on quality of life in patients operated for treatment of supratentorial intracranial aneurysms.	/pubmed/17986272	Rocha-Filho PA, Gherpelli JL, de Siqueira JT, Rabello GD.	Cephalalgia. 2008 Jan;28(1):41-8. Epub 2007 Nov 6.	Cephalalgia. 2008	PubMed	citation	PMID:17986272	pubmed	17986272	create date:2007/11/08 | first author:Rocha-Filho PA
Interictal abnormalities of gamma band activity in visual evoked responses in migraine: an indication of thalamocortical dysrhythmia?	/pubmed/17986271	Coppola G, Ambrosini A, Di Clemente L, Magis D, Fumal A, Gérard P, Pierelli F, Schoenen J.	Cephalalgia. 2007 Dec;27(12):1360-7. Epub 2007 Nov 6.	Cephalalgia. 2007	PubMed	citation	PMID:17986271	pubmed	17986271	create date:2007/11/08 | first author:Coppola G
Migraine and biomarkers of cardiovascular disease in women.	/pubmed/17986270	Kurth T, Ridker PM, Buring JE.	Cephalalgia. 2008 Jan;28(1):49-56. Epub 2007 Nov 6.	Cephalalgia. 2008	PubMed	citation	PMID:17986270	pubmed	17986270	create date:2007/11/08 | first author:Kurth T
Dopamine and migraine: biology and clinical implications.	/pubmed/17970991	Akerman S, Goadsby PJ.	Cephalalgia. 2007 Nov;27(11):1308-14. Review.	Cephalalgia. 2007	PubMed	citation	PMID:17970991	pubmed	17970991	create date:2007/11/01 | first author:Akerman S
Serotonin and migraine: biology and clinical implications.	/pubmed/17970989	Hamel E.	Cephalalgia. 2007 Nov;27(11):1293-300. Review.	Cephalalgia. 2007	PubMed	citation	PMID:17970989	pubmed	17970989	create date:2007/11/01 | first author:Hamel E
Title	URL	Description	Details	ShortDetails	Resource	Type	Identifiers	Db	EntrezUID	Properties
Occipital nerve stimulation for chronic headache.	/pubmed/17970986	Vogel HB.	Cephalalgia. 2007 Nov;27(11):1288. No abstract available.	Cephalalgia. 2007	PubMed	citation	PMID:17970986	pubmed	17970986	create date:2007/11/01 | first author:Vogel HB
Primary and secondary red ear syndrome: implications for treatment.	/pubmed/17970984	Bender SD.	Cephalalgia. 2007 Nov;27(11):1286-7; author reply 1287. No abstract available.	Cephalalgia. 2007	PubMed	citation	PMID:17970984	pubmed	17970984	create date:2007/11/01 | first author:Bender SD
Migraine with isolated facial pain: a diagnostic challenge.	/pubmed/17970983	Dodick DW.	Cephalalgia. 2007 Nov;27(11):1199-200. No abstract available.	Cephalalgia. 2007	PubMed	citation	PMID:17970983	pubmed	17970983	create date:2007/11/01 | first author:Dodick DW
MIDAS and HIT-6 French translation: reliability and correlation between tests.	/pubmed/17970768	Magnoux E, Freeman MA, Zlotnik G.	Cephalalgia. 2008 Jan;28(1):26-34. Epub 2007 Oct 23.	Cephalalgia. 2008	PubMed	citation	PMID:17970768	pubmed	17970768	create date:2007/11/01 | first author:Magnoux E
Evaluation and proposal for optimization of neurophysiological tests in migraine: part 2--neuroimaging and the nitroglycerin test.	/pubmed/17970767	Magis D, Bendtsen L, Goadsby PJ, May A, Sánchez del Rio M, Sandór PS, Kaube H, Sandrini G, Schoonman GG, Schoenen J, Afridi S; EUROHEAD Project.	Cephalalgia. 2007 Dec;27(12):1339-59. Epub 2007 Oct 29. Review. Erratum in: Cephalalgia. 2009 Jul-Aug;11(4):1018. Afridi, S [added].	Cephalalgia. 2007	PubMed	citation	PMID:17970767	pubmed	17970767	create date:2007/11/01 | first author:Magis D
Evaluation and proposal for optimalization of neurophysiological tests in migraine: part 1--electrophysiological tests.	/pubmed/17970766	Magis D, Ambrosini A, Bendtsen L, Ertas M, Kaube H, Schoenen J; EUROHEAD Project.	Cephalalgia. 2007 Dec;27(12):1323-38. Epub 2007 Oct 29. Review.	Cephalalgia. 2007	PubMed	citation	PMID:17970766	pubmed	17970766	create date:2007/11/01 | first author:Magis D
Crossed cerebellar diaschisis during migraine with prolonged aura: a possible mechanism for cerebellar infarctions.	/pubmed/17970765	Dodick DW, Roarke MC.	Cephalalgia. 2008 Jan;28(1):83-6. Epub 2007 Oct 29.	Cephalalgia. 2008	PubMed	citation	PMID:17970765	pubmed	17970765	create date:2007/11/01 | first author:Dodick DW
Postdural puncture headache is a risk factor for new postdural puncture headache.	/pubmed/17956576	Amorim JA, Valença MM.	Cephalalgia. 2008 Jan;28(1):5-8. Epub 2007 Oct 23.	Cephalalgia. 2008	PubMed	citation	PMID:17956576	pubmed	17956576	create date:2007/10/25 | first author:Amorim JA
Work stress and new-onset migraine in a female employee population.	/pubmed/17956575	Mäki K, Vahtera J, Virtanen M, Elovainio M, Keltikangas-Järvinen L, Kivimäki M.	Cephalalgia. 2008 Jan;28(1):18-25. Epub 2007 Oct 23.	Cephalalgia. 2008	PubMed	citation	PMID:17956575	pubmed	17956575	create date:2007/10/25 | first author:Mäki K
Paroxysmal hemicrania-tic and Chiari I malformation: an unusual association.	/pubmed/17944959	Monzillo P, Nemoto P, Costa A, Rocha AJ.	Cephalalgia. 2007 Dec;27(12):1408-12. Epub 2007 Oct 18.	Cephalalgia. 2007	PubMed	citation	PMID:17944959	pubmed	17944959	create date:2007/10/20 | first author:Monzillo P
Migraine aura and related phenomena: beyond scotomata and scintillations.	/pubmed/17944958	Vincent MB, Hadjikhani N.	Cephalalgia. 2007 Dec;27(12):1368-77. Epub 2007 Oct 18.	Cephalalgia. 2007	PubMed	citation	PMID:17944958	pubmed	17944958	create date:2007/10/20 | first author:Vincent MB
The difference between epileptic auras and migrainous auras in the 19th century.	/pubmed/17944957	Lardreau E.	Cephalalgia. 2007 Dec;27(12):1378-85. Epub 2007 Oct 18.	Cephalalgia. 2007	PubMed	citation	PMID:17944957	pubmed	17944957	create date:2007/10/20 | first author:Lardreau E
Bilateral paroxysmal hemicrania with autonomic symptoms: the first case report.	/pubmed/17941880	Evans RW.	Cephalalgia. 2008 Feb;28(2):191-2. Epub 2007 Oct 16. No abstract available.	Cephalalgia. 2008	PubMed	citation	PMID:17941880	pubmed	17941880	create date:2007/10/19 | first author:Evans RW
The GRIM2005 study of migraine consultation in France II. Psychological factors associated with treatment response to acute headache therapy and satisfaction in migraine.	/pubmed/17941879	Lucas C, Lantéri-Minet M, Massiou H, Nachit-Ouinekh F, Pradalier A, Mercier F, El Hasnaoui A, Radat F.	Cephalalgia. 2007 Dec;27(12):1398-407. Epub 2007 Oct 16.	Cephalalgia. 2007	PubMed	citation	PMID:17941879	pubmed	17941879	create date:2007/10/19 | first author:Lucas C
Identification of negative predictors of pain-free response to triptans: analysis of the eletriptan database.	/pubmed/17941878	Diener HC, Dodick DW, Goadsby PJ, Lipton RB, Almas M, Parsons B.	Cephalalgia. 2008 Jan;28(1):35-40. Epub 2007 Oct 16.	Cephalalgia. 2008	PubMed	citation	PMID:17941878	pubmed	17941878	create date:2007/10/19 | first author:Diener HC
Investigation of neuromuscular transmission in some rare types of migraine.	/pubmed/17919307	Baslo MB, Coban A, Baykan B, Tutkavul K, Karli N, Saip S, Orhan EK, Ertas M.	Cephalalgia. 2007 Nov;27(11):1201-5. Epub 2007 Oct 5.	Cephalalgia. 2007	PubMed	citation	PMID:17919307	pubmed	17919307	create date:2007/10/09 | first author:Baslo MB
Seasonal variation and atypical presentation of idiopathic intracranial hypertension in pre-pubertal children.	/pubmed/17919306	Distelmaier F, Tibussek D, Schneider DT, Mayatepek E.	Cephalalgia. 2007 Nov;27(11):1261-4. Epub 2007 Oct 5.	Cephalalgia. 2007	PubMed	citation	PMID:17919306	pubmed	17919306	create date:2007/10/09 | first author:Distelmaier F
Headache associated with sexual activity: prognosis and treatment options.	/pubmed/17919305	Frese A, Rahmann A, Gregor N, Biehl K, Husstedt IW, Evers S.	Cephalalgia. 2007 Nov;27(11):1265-70. Epub 2007 Oct 5.	Cephalalgia. 2007	PubMed	citation	PMID:17919305	pubmed	17919305	create date:2007/10/09 | first author:Frese A
Medication overuse headache: clinical features predicting treatment outcome at 1-year follow-up.	/pubmed/17888081	Zidverc-Trajkovic J, Pekmezovic T, Jovanovic Z, Pavlovic A, Mijajlovic M, Radojicic A, Sternic N.	Cephalalgia. 2007 Nov;27(11):1219-25. Epub 2007 Sep 21.	Cephalalgia. 2007	PubMed	citation	PMID:17888081	pubmed	17888081	create date:2007/09/25 | first author:Zidverc-Trajkovic J
Characteristics of neck pain associated with adolescent headache.	/pubmed/17888080	Laimi K, Salminen JJ, Metsähonkala L, Vahlberg T, Mikkelsson M, Anttila P, Aromaa M, Rautava P, Suominen S, Liljeström MR, Sillanpää M.	Cephalalgia. 2007 Nov;27(11):1244-54. Epub 2007 Sep 21.	Cephalalgia. 2007	PubMed	citation	PMID:17888080	pubmed	17888080	create date:2007/09/25 | first author:Laimi K
Comorbidity of migraine and restless legs syndrome--a case-control study.	/pubmed/17888079	Rhode AM, Hösing VG, Happe S, Biehl K, Young P, Evers S.	Cephalalgia. 2007 Nov;27(11):1255-60. Epub 2007 Sep 21.	Cephalalgia. 2007	PubMed	citation	PMID:17888079	pubmed	17888079	create date:2007/09/25 | first author:Rhode AM
The GRIM2005 study of migraine consultation in France I. Determinants of consultation for migraine headache in France.	/pubmed/17888013	Lantéri-Minet M, Massiou H, Nachit-Ouinekh F, Lucas C, Pradalier A, Radat F, Mercier F, El Hasnaoui A.	Cephalalgia. 2007 Dec;27(12):1386-97. Epub 2007 Sep 19.	Cephalalgia. 2007	PubMed	citation	PMID:17888013	pubmed	17888013	create date:2007/09/25 | first author:Lantéri-Minet M
Spontaneous intracranial hypotension with isolated cortical vein thrombosis and subarachnoid haemorrhage.	/pubmed/17888012	Wang YF, Fuh JL, Lirng JF, Chang FC, Wang SJ.	Cephalalgia. 2007 Dec;27(12):1413-7. Epub 2007 Sep 19.	Cephalalgia. 2007	PubMed	citation	PMID:17888012	pubmed	17888012	create date:2007/09/25 | first author:Wang YF
Ethanol causes neurogenic vasodilation by TRPV1 activation and CGRP release in the trigeminovascular system of the guinea pig.	/pubmed/17888011	Nicoletti P, Trevisani M, Manconi M, Gatti R, De Siena G, Zagli G, Benemei S, Capone JA, Geppetti P, Pini LA.	Cephalalgia. 2008 Jan;28(1):9-17. Epub 2007 Sep 19.	Cephalalgia. 2008	PubMed	citation	PMID:17888011	pubmed	17888011	create date:2007/09/25 | first author:Nicoletti P
Serotonin syndrome and rhabdomyolysis induced by concomitant use of triptans, fluoxetine and hypericum.	/pubmed/17868285	Bonetto N, Santelli L, Battistin L, Cagnin A.	Cephalalgia. 2007 Dec;27(12):1421-3. Epub 2007 Sep 14. No abstract available.	Cephalalgia. 2007	PubMed	citation	PMID:17868285	pubmed	17868285	create date:2007/09/18 | first author:Bonetto N
Acute pathological laughter induced by sumatriptan.	/pubmed/17868284	Barbanti P, Fabbrini G, Berardelli A.	Cephalalgia. 2008 Jan;28(1):92-3. Epub 2007 Sep 14. No abstract available.	Cephalalgia. 2008	PubMed	citation	PMID:17868284	pubmed	17868284	create date:2007/09/18 | first author:Barbanti P
Seasonal periodicity in SUNCT syndrome.	/pubmed/17868283	Irimia P, Gállego-Pérez Larraya J, Martinez-Vila E.	Cephalalgia. 2008 Jan;28(1):94-6. Epub 2007 Sep 14. No abstract available.	Cephalalgia. 2008	PubMed	citation	PMID:17868283	pubmed	17868283	create date:2007/09/18 | first author:Irimia P
Migraine with isolated facial pain: a diagnostic challenge.	/pubmed/17850354	Obermann M, Mueller D, Yoon MS, Pageler L, Diener H, Katsarava Z.	Cephalalgia. 2007 Nov;27(11):1278-82. Epub 2007 Sep 10.	Cephalalgia. 2007	PubMed	citation	PMID:17850354	pubmed	17850354	create date:2007/09/14 | first author:Obermann M
Anne Frank's headache.	/pubmed/17850353	de Almeida RF, Kowacs PA.	Cephalalgia. 2007 Nov;27(11):1215-8. Epub 2007 Sep 10.	Cephalalgia. 2007	PubMed	citation	PMID:17850353	pubmed	17850353	create date:2007/09/14 | first author:de Almeida RF
Cluster headache triggered by high-dose gestagens in the context of in vitro fertilization: a case report.	/pubmed/17850352	Gaul C, Stiller R, Erni S, Ettlin DA, Sándor PS.	Cephalalgia. 2007 Dec;27(12):1418-20. No abstract available.	Cephalalgia. 2007	PubMed	citation	PMID:17850352	pubmed	17850352	create date:2007/09/14 | first author:Gaul C
Nerve growth factor and ATP excite different neck muscle nociceptors in anaesthetized mice.	/pubmed/17850351	Ellrich J, Makowska A.	Cephalalgia. 2007 Nov;27(11):1226-35. Epub 2007 Sep 10.	Cephalalgia. 2007	PubMed	citation	PMID:17850351	pubmed	17850351	create date:2007/09/14 | first author:Ellrich J
Tension-type headache and physical activity: an actigraphic study.	/pubmed/17850350	Kikuchi H, Yoshiuchi K, Ohashi K, Yamamoto Y, Akabayashi A.	Cephalalgia. 2007 Nov;27(11):1236-43. Epub 2007 Sep 10.	Cephalalgia. 2007	PubMed	citation	PMID:17850350	pubmed	17850350	create date:2007/09/14 | first author:Kikuchi H
Migraine pain location at onset and during established headaches in children and adolescents: a clinic-based study from eastern India.	/pubmed/17850349	Chakravarty A, Mukherjee A, Roy D.	Cephalalgia. 2007 Oct;27(10):1109-14. Epub 2007 Sep 10.	Cephalalgia. 2007	PubMed	citation	PMID:17850349	pubmed	17850349	create date:2007/09/14 | first author:Chakravarty A
Occipital nerve blockade in chronic cluster headache patients and functional connectivity between trigeminal and occipital nerves.	/pubmed/17850348	Busch V, Jakob W, Juergens T, Schulte-Mattler W, Kaube H, May A.	Cephalalgia. 2007 Nov;27(11):1206-14. Epub 2007 Sep 10.	Cephalalgia. 2007	PubMed	citation	PMID:17850348	pubmed	17850348	create date:2007/09/14 | first author:Busch V
The vestibulo-collic reflex is abnormal in migraine.	/pubmed/17784856	Allena M, Magis D, De Pasqua V, Schoenen J, Bisdorff AR.	Cephalalgia. 2007 Oct;27(10):1150-5. Epub 2007 Sep 4. Erratum in: Cephalalgia. 2007 Dec;27(12):1424. Bisdorff, A R [added].	Cephalalgia. 2007	PubMed	citation	PMID:17784856	pubmed	17784856	create date:2007/09/06 | first author:Allena M
Delayed cerebral venous thrombosis in a patient with spontaneous intracranial hypotension.	/pubmed/17784855	Lan MY, Chang YY, Liu JS.	Cephalalgia. 2007 Oct;27(10):1176-8. Epub 2007 Sep 4. No abstract available.	Cephalalgia. 2007	PubMed	citation	PMID:17784855	pubmed	17784855	create date:2007/09/06 | first author:Lan MY
Impaired functioning and quality of life in severe migraine: the role of catastrophizing and associated symptoms.	/pubmed/17784854	Holroyd KA, Drew JB, Cottrell CK, Romanek KM, Heh V.	Cephalalgia. 2007 Oct;27(10):1156-65. Epub 2007 Sep 4.	Cephalalgia. 2007	PubMed	citation	PMID:17784854	pubmed	17784854	create date:2007/09/06 | first author:Holroyd KA
Funding of headache research in Europe.	/pubmed/17727472	Olesen J, Lekander I, Andlin-Sobocki P, Jönsson B.	Cephalalgia. 2007 Sep;27(9):995-9.	Cephalalgia. 2007	PubMed	citation	PMID:17727472	pubmed	17727472	create date:2007/08/31 | first author:Olesen J
The long drought: the dearth of public funding for headache research.	/pubmed/17727471	Shapiro RE, Goadsby PJ.	Cephalalgia. 2007 Sep;27(9):991-4. No abstract available.	Cephalalgia. 2007	PubMed	citation	PMID:17727471	pubmed	17727471	create date:2007/08/31 | first author:Shapiro RE
Paroxysmal stabbing headache in the multiple dermatomes of the head and neck: a variant of primary stabbing headache or occipital neuralgia?	/pubmed/17725653	Shin JH, Song HK, Lee JH, Kim WK, Chu MK.	Cephalalgia. 2007 Oct;27(10):1101-8. Epub 2007 Aug 24.	Cephalalgia. 2007	PubMed	citation	PMID:17725653	pubmed	17725653	create date:2007/08/30 | first author:Shin JH
Relationship between biofeedback and oxidative stress in patients with chronic migraine.	/pubmed/17725652	Ciancarelli I, Tozzi-Ciancarelli MG, Spacca G, Di Massimo C, Carolei A.	Cephalalgia. 2007 Oct;27(10):1136-41. Epub 2007 Aug 24.	Cephalalgia. 2007	PubMed	citation	PMID:17725652	pubmed	17725652	create date:2007/08/30 | first author:Ciancarelli I
A case-control study on excessive daytime sleepiness in episodic migraine.	/pubmed/17725651	Barbanti P, Fabbrini G, Aurilia C, Vanacore N, Cruccu G.	Cephalalgia. 2007 Oct;27(10):1115-9. Epub 2007 Aug 24.	Cephalalgia. 2007	PubMed	citation	PMID:17725651	pubmed	17725651	create date:2007/08/30 | first author:Barbanti P
Pharmacokinetic and pharmacodynamic variability as possible causes for different drug responses in migraine. A comment.	/pubmed/17714521	Tfelt-Hansen P, Edvinsson L.	Cephalalgia. 2007 Oct;27(10):1091-3. Epub 2007 Aug 21. Review.	Cephalalgia. 2007	PubMed	citation	PMID:17714521	pubmed	17714521	create date:2007/08/24 | first author:Tfelt-Hansen P
Association of the C677T polymorphism in the MTHFR gene with migraine: a meta-analysis.	/pubmed/17714520	Rubino E, Ferrero M, Rainero I, Binello E, Vaula G, Pinessi L.	Cephalalgia. 2009 Aug;29(8):818-25. Epub 2007 Aug 21.	Cephalalgia. 2009	PubMed	citation	PMID:17714520	pubmed	17714520	create date:2007/08/24 | first author:Rubino E
Role of BK(Ca) channels in cephalic vasodilation induced by CGRP, NO and transcranial electrical stimulation in the rat.	/pubmed/17714519	Gozalov A, Jansen-Olesen I, Klaerke D, Olesen J.	Cephalalgia. 2007 Oct;27(10):1120-7. Epub 2007 Aug 21.	Cephalalgia. 2007	PubMed	citation	PMID:17714519	pubmed	17714519	create date:2007/08/24 | first author:Gozalov A
Interictal executive dysfunction in migraineurs without aura: relationship with duration and intensity of attacks.	/pubmed/17711495	Camarda C, Monastero R, Pipia C, Recca D, Camarda R.	Cephalalgia. 2007 Oct;27(10):1094-100. Epub 2007 Aug 17.	Cephalalgia. 2007	PubMed	citation	PMID:17711495	pubmed	17711495	create date:2007/08/23 | first author:Camarda C
Headaches after acoustic neuroma surgery.	/pubmed/17711494	Rimaaja T, Haanpää M, Blomstedt G, Färkkilä M.	Cephalalgia. 2007 Oct;27(10):1128-35. Epub 2007 Aug 17.	Cephalalgia. 2007	PubMed	citation	PMID:17711494	pubmed	17711494	create date:2007/08/23 | first author:Rimaaja T
Search for correlations between genotypes and electrophysiological patterns in migraine: the MTHFR C677T polymorphism and visual evoked potentials.	/pubmed/17711493	Magis D, Allena M, Coppola G, Di Clemente L, Gérard P, Schoenen J.	Cephalalgia. 2007 Oct;27(10):1142-9. Epub 2007 Aug 17.	Cephalalgia. 2007	PubMed	citation	PMID:17711493	pubmed	17711493	create date:2007/08/23 | first author:Magis D
Serotonin, 5-HT 1B/1D receptor, agonists are effective in acute benign lymphocytic meningitis--a case report.	/pubmed/17692106	Bartsch T.	Cephalalgia. 2007 Oct;27(10):1174-5. Epub 2007 Aug 10. No abstract available.	Cephalalgia. 2007	PubMed	citation	PMID:17692106	pubmed	17692106	create date:2007/08/19 | first author:Bartsch T
Low-dose gabapentin in treatment of high-altitude headache.	/pubmed/17692105	Jafarian S, Gorouhi F, Salimi S, Lotfi J.	Cephalalgia. 2007 Nov;27(11):1274-7. Epub 2007 Aug 10.	Cephalalgia. 2007	PubMed	citation	PMID:17692105	pubmed	17692105	create date:2007/08/19 | first author:Jafarian S
Title	URL	Description	Details	ShortDetails	Resource	Type	Identifiers	Db	EntrezUID	Properties
Migraine secondary to superior oblique myokymia.	/pubmed/17692104	Maggioni F, Mainardi F, Dainese F, Lisotto C, Zanchin G.	Cephalalgia. 2007 Nov;27(11):1283-5. Epub 2007 Aug 10. No abstract available.	Cephalalgia. 2007	PubMed	citation	PMID:17692104	pubmed	17692104	create date:2007/08/19 | first author:Maggioni F
Does metoprolol inhibit the cortical spreading depression? Acute effects of systematic metropol on CSD in rats.	/pubmed/17681024	Alemdar M, Akman O, Selekler HM, Komsuoğlu SS, Ateş N.	Cephalalgia. 2007 Sep;27(9):1010-3. Epub 2007 Aug 6.	Cephalalgia. 2007	PubMed	citation	PMID:17681024	pubmed	17681024	create date:2007/08/08 | first author:Alemdar M
Symptoms of cutaneous sensitivity pre-treatment and post-treatment: results from the rizatriptan TAME studies.	/pubmed/17681023	Cady R, Martin V, Mauskop A, Rodgers A, Hustad CM, Ramsey KE, Skobieranda F.	Cephalalgia. 2007 Sep;27(9):1055-60. Epub 2007 Aug 6.	Cephalalgia. 2007	PubMed	citation	PMID:17681023	pubmed	17681023	create date:2007/08/08 | first author:Cady R
Patterns of triptans use: a study based on the records of a community pharmaceutical department.	/pubmed/17681022	Pavone E, Banfi R, Vaiani M, Panconesi A.	Cephalalgia. 2007 Sep;27(9):1000-4. Epub 2007 Aug 6.	Cephalalgia. 2007	PubMed	citation	PMID:17681022	pubmed	17681022	create date:2007/08/08 | first author:Pavone E
Osmophobia in migraine and tension-type headache and its clinical features in patients with migraine.	/pubmed/17681021	Zanchin G, Dainese F, Trucco M, Mainardi F, Mampreso E, Maggioni F.	Cephalalgia. 2007 Sep;27(9):1061-8. Epub 2007 Aug 6.	Cephalalgia. 2007	PubMed	citation	PMID:17681021	pubmed	17681021	create date:2007/08/08 | first author:Zanchin G
Central mechanisms of controlled-release metoprolol in migraine: a double-blind, placebo-controlled study.	/pubmed/17680819	Siniatchkin M, Andrasik F, Kropp P, Niederberger U, Strenge H, Averkina N, Lindner V, Stephani U, Gerber WD.	Cephalalgia. 2007 Sep;27(9):1024-32. Epub 2007 Aug 3.	Cephalalgia. 2007	PubMed	citation	PMID:17680819	pubmed	17680819	create date:2007/08/08 | first author:Siniatchkin M
Lower cervical disc prolapse may cause cervicogenic headache: prospective study in patients undergoing surgery.	/pubmed/17680818	Diener HC, Kaminski M, Stappert G, Stolke D, Schoch B.	Cephalalgia. 2007 Sep;27(9):1050-4. Epub 2007 Aug 3.	Cephalalgia. 2007	PubMed	citation	PMID:17680818	pubmed	17680818	create date:2007/08/08 | first author:Diener HC
Clinical features of probable medication-overuse headache: a retrospective study in Japan.	/pubmed/17680817	Imai N, Kitamura E, Konishi T, Suzuki Y, Serizawa M, Okabe T.	Cephalalgia. 2007 Sep;27(9):1020-3. Epub 2007 Aug 3.	Cephalalgia. 2007	PubMed	citation	PMID:17680817	pubmed	17680817	create date:2007/08/08 | first author:Imai N
Increased C-reactive protein in young adult patients with migraine.	/pubmed/17668468	Vanmolkot FH, de Hoon JN.	Cephalalgia. 2007 Jul;27(7):843-6.	Cephalalgia. 2007	PubMed	citation	PMID:17668468	pubmed	17668468	create date:2007/08/02 | first author:Vanmolkot FH
Prevalence of cluster headache in a population-based sample in Germany.	/pubmed/17666085	Katsarava Z, Obermann M, Yoon MS, Dommes P, Kuznetsova J, Weimar C, Diener HC.	Cephalalgia. 2007 Sep;27(9):1014-9. Epub 2007 Jul 30.	Cephalalgia. 2007	PubMed	citation	PMID:17666085	pubmed	17666085	create date:2007/08/02 | first author:Katsarava Z
Migraine aura lasting 1-24 h in children: a sequence of EEG slow-wave abnormalities vs. vascular events.	/pubmed/17666084	Parain D, Hitzel A, Guegan-Massardier E, Lebas A, Blondeau C, Fédina I, Feray D, Véra P, Mihout B.	Cephalalgia. 2007 Sep;27(9):1043-9. Epub 2007 Jul 30.	Cephalalgia. 2007	PubMed	citation	PMID:17666084	pubmed	17666084	create date:2007/08/02 | first author:Parain D
Altered metabolism in frontal brain circuits in cluster headache.	/pubmed/17666083	Sprenger T, Ruether KV, Boecker H, Valet M, Berthele A, Pfaffenrath V, Wöller A, Tölle TR.	Cephalalgia. 2007 Sep;27(9):1033-42. Epub 2007 Jul 30.	Cephalalgia. 2007	PubMed	citation	PMID:17666083	pubmed	17666083	create date:2007/08/02 | first author:Sprenger T
Migraine and ischaemic heart disease and stroke: potential mechanisms and treatment implications.	/pubmed/17661875	Tietjen EG.	Cephalalgia. 2007 Aug;27(8):981-7. Review.	Cephalalgia. 2007	PubMed	citation	PMID:17661875	pubmed	17661875	create date:2007/07/31 | first author:Tietjen EG
Migraine and ischaemic vascular events.	/pubmed/17661873	Kurth T.	Cephalalgia. 2007 Aug;27(8):965-75. Review. Erratum in: Cephalalgia. 2007 Nov;27(11):1290.	Cephalalgia. 2007	PubMed	citation	PMID:17661873	pubmed	17661873	create date:2007/07/31 | first author:Kurth T
Tolosa-Hunt syndrome: critical literature review based on IHS 2004 criteria.	/pubmed/17661871	Dach F, Speciali J.	Cephalalgia. 2007 Aug;27(8):960; author reply 960-1. No abstract available.	Cephalalgia. 2007	PubMed	citation	PMID:17661871	pubmed	17661871	create date:2007/07/31 | first author:Dach F
Epistaxis accompanying migraine attacks.	/pubmed/17661869	Durán-Ferreras E, Viguera J, Patrignani G, Martínez-Parra C.	Cephalalgia. 2007 Aug;27(8):958-9. No abstract available.	Cephalalgia. 2007	PubMed	citation	PMID:17661869	pubmed	17661869	create date:2007/07/31 | first author:Durán-Ferreras E
Nummular headache secondary to an intracranial mass lesion.	/pubmed/17661868	Guillem A, Barriga FJ, Giménez-Roldán S.	Cephalalgia. 2007 Aug;27(8):943-4.	Cephalalgia. 2007	PubMed	citation	PMID:17661868	pubmed	17661868	create date:2007/07/31 | first author:Guillem A
Sex differences in the transmission of migraine.	/pubmed/17661867	Low NC, Cui L, Merikangas KR.	Cephalalgia. 2007 Aug;27(8):935-42.	Cephalalgia. 2007	PubMed	citation	PMID:17661867	pubmed	17661867	create date:2007/07/31 | first author:Low NC
Menstrual paroxysmal hemicrania, a possible new entity?	/pubmed/17655719	Maggioni F, Palmieri A, Viaro F, Mainardi F, Zanchin G.	Cephalalgia. 2007 Sep;27(9):1085-7. Epub 2007 Jul 26. No abstract available.	Cephalalgia. 2007	PubMed	citation	PMID:17655719	pubmed	17655719	create date:2007/07/28 | first author:Maggioni F
Adult aqueductal stenosis presenting as a thunderclap headache: a case report.	/pubmed/17655718	Mucchiut M, Valentinis L, Tuniz F, Zanotti B, Skrap M, Bergonzi P, Zanchin G.	Cephalalgia. 2007 Oct;27(10):1171-3. Epub 2007 Jul 26.	Cephalalgia. 2007	PubMed	citation	PMID:17655718	pubmed	17655718	create date:2007/07/28 | first author:Mucchiut M
Comorbidity of migraine and headache associated with sexual activity.	/pubmed/17655717	Biehl K, Evers S, Frese A.	Cephalalgia. 2007 Nov;27(11):1271-3. Epub 2007 Jul 26.	Cephalalgia. 2007	PubMed	citation	PMID:17655717	pubmed	17655717	create date:2007/07/28 | first author:Biehl K
Primary stabbing headache in a headache clinic.	/pubmed/17645765	Fuh JL, Kuo KH, Wang SJ.	Cephalalgia. 2007 Sep;27(9):1005-9. Epub 2007 Jul 23.	Cephalalgia. 2007	PubMed	citation	PMID:17645765	pubmed	17645765	create date:2007/07/25 | first author:Fuh JL
Adult-onset hemiplegic migraine with cortical enhancement and oedema.	/pubmed/17645764	Cha YH, Millett D, Kane M, Jen J, Baloh R.	Cephalalgia. 2007 Oct;27(10):1166-70. Epub 2007 Jul 23.	Cephalalgia. 2007	PubMed	citation	PMID:17645764	pubmed	17645764	create date:2007/07/25 | first author:Cha YH
Hypnic headache successfully treated with botulinum toxin type A.	/pubmed/17645763	Marziniak M, Voss J, Evers S.	Cephalalgia. 2007 Sep;27(9):1082-4. Epub 2007 Jul 23. No abstract available.	Cephalalgia. 2007	PubMed	citation	PMID:17645763	pubmed	17645763	create date:2007/07/25 | first author:Marziniak M
The 1246G-->A polymorphism of the HCRTR2 gene is not associated with migraine.	/pubmed/17645762	Pinessi L, Binello E, De Martino P, Gallone S, Gentile S, Rainero I, Rivoiro C, Rubino E, Savi L, Valfrè W, Vaula G.	Cephalalgia. 2007 Aug;27(8):945-9. Epub 2007 Jul 23.	Cephalalgia. 2007	PubMed	citation	PMID:17645762	pubmed	17645762	create date:2007/07/25 | first author:Pinessi L
Orofacial migraine.	/pubmed/17645761	Gaul C, Sándor PS, Galli U, Palla S, Ettlin DA.	Cephalalgia. 2007 Aug;27(8):950-2. Epub 2007 Jul 23. No abstract available.	Cephalalgia. 2007	PubMed	citation	PMID:17645761	pubmed	17645761	create date:2007/07/25 | first author:Gaul C
Paroxysmal hemicrania triggered by GTN.	/pubmed/17645760	Giffin NJ.	Cephalalgia. 2007 Aug;27(8):953-4. Epub 2007 Jul 23. No abstract available.	Cephalalgia. 2007	PubMed	citation	PMID:17645760	pubmed	17645760	create date:2007/07/25 | first author:Giffin NJ
Concurrent paroxysmal cough and short-lasting hemicrania.	/pubmed/17645759	Oh K, Kim BJ, Cho SC, Park KW, Lee DH.	Cephalalgia. 2007 Aug;27(8):955-7. Epub 2007 Jul 23. No abstract available.	Cephalalgia. 2007	PubMed	citation	PMID:17645759	pubmed	17645759	create date:2007/07/25 | first author:Oh K
Nocturnal secretion of growth hormone, noradrenaline, cortisol and insulin in cluster headache remission.	/pubmed/17645758	Meyer EL, Marcus C, Waldenlind E.	Cephalalgia. 2007 Aug;27(8):912-9. Epub 2007 Jul 23.	Cephalalgia. 2007	PubMed	citation	PMID:17645758	pubmed	17645758	create date:2007/07/25 | first author:Meyer EL
Impact of preventive therapy with nadolol and topiramate on the quality of life of migraine patients.	/pubmed/17645757	Garcia-Monco JC, Foncea N, Bilbao A, Ruiz de Velasco I, Gomez-Beldarrain M.	Cephalalgia. 2007 Aug;27(8):920-8. Epub 2007 Jul 23.	Cephalalgia. 2007	PubMed	citation	PMID:17645757	pubmed	17645757	create date:2007/07/25 | first author:Garcia-Monco JC
Heavily T2-weighted MR myelography in patients with spontaneous intracranial hypotension: a case-control study.	/pubmed/17645756	Tsai PH, Fuh JL, Lirng JF, Wang SJ.	Cephalalgia. 2007 Aug;27(8):929-34. Epub 2007 Jul 23.	Cephalalgia. 2007	PubMed	citation	PMID:17645756	pubmed	17645756	create date:2007/07/25 | first author:Tsai PH
Two cases of symptomatic cluster-like headache suggest the importance of sympathetic/parasympathetic balance.	/pubmed/17645755	Straube A, Freilinger T, Rüther T, Padovan C.	Cephalalgia. 2007 Sep;27(9):1069-73. Epub 2007 Jul 23.	Cephalalgia. 2007	PubMed	citation	PMID:17645755	pubmed	17645755	create date:2007/07/25 | first author:Straube A
Neurovascular headache and occipital neuralgia secondary to bleeding of bulbocervical cavernoma.	/pubmed/17645754	Bruti G, Mostardini C, Pierallini A, Villani V, Modini C, Cerbo R.	Cephalalgia. 2007 Sep;27(9):1074-9. Epub 2007 Jul 23.	Cephalalgia. 2007	PubMed	citation	PMID:17645754	pubmed	17645754	create date:2007/07/25 | first author:Bruti G
Successful preventive therapy in hypnic headache using hypnotics: a case report.	/pubmed/17645753	Garza I, Swanson J.	Cephalalgia. 2007 Sep;27(9):1080-1. Epub 2007 Jul 23. No abstract available.	Cephalalgia. 2007	PubMed	citation	PMID:17645753	pubmed	17645753	create date:2007/07/25 | first author:Garza I
Nociceptin (1-13)NH2 inhibits stimulated calcitonin-gene-related-peptide release from primary cultures of rat trigeminal ganglia neurones.	/pubmed/17640294	Capuano A, Currò D, Dello Russo C, Tringali G, Pozzoli G, Di Trapani G, Navarra P.	Cephalalgia. 2007 Aug;27(8):868-76. Epub 2007 Jul 19.	Cephalalgia. 2007	PubMed	citation	PMID:17640294	pubmed	17640294	create date:2007/07/21 | first author:Capuano A
Migraine headache and obesity in women aged 40-74 years: a population-based study.	/pubmed/17635528	Mattsson P.	Cephalalgia. 2007 Aug;27(8):877-80. Epub 2007 Jul 17.	Cephalalgia. 2007	PubMed	citation	PMID:17635528	pubmed	17635528	create date:2007/07/20 | first author:Mattsson P
Characteristics of brain tumour-associated headache.	/pubmed/17635527	Schankin CJ, Ferrari U, Reinisch VM, Birnbaum T, Goldbrunner R, Straube A.	Cephalalgia. 2007 Aug;27(8):904-11. Epub 2007 Jul 17.	Cephalalgia. 2007	PubMed	citation	PMID:17635527	pubmed	17635527	create date:2007/07/20 | first author:Schankin CJ
Cervical musculoskeletal impairment in frequent intermittent headache. Part 2: subjects with concurrent headache types.	/pubmed/17608813	Amiri M, Jull G, Bullock-Saxton J, Darnell R, Lander C.	Cephalalgia. 2007 Aug;27(8):891-8. Epub 2007 Jul 3.	Cephalalgia. 2007	PubMed	citation	PMID:17608813	pubmed	17608813	create date:2007/07/05 | first author:Amiri M
Discontinuation of medication overuse in headache patients: recovery of therapeutic responsiveness.	/pubmed/17598797	Bigal ME, Sheftell FD, Tepper SJ, Rapoport AM.	Cephalalgia. 2007 Jun;27(6):568; author reply 568-9. No abstract available.	Cephalalgia. 2007	PubMed	citation	PMID:17598797	pubmed	17598797	create date:2007/06/30 | first author:Bigal ME
Vagoglossopharyngeal neuralgia: a rare case of sincope responding to pregabalin.	/pubmed/17598795	Savica R, Laganà A, Calabrò RS, Casella C, Musolino R.	Cephalalgia. 2007 Jun;27(6):566-7. No abstract available.	Cephalalgia. 2007	PubMed	citation	PMID:17598795	pubmed	17598795	create date:2007/06/30 | first author:Savica R
Bath-related headache: a case report.	/pubmed/17598794	Tanaka M, Okamoto K.	Cephalalgia. 2007 Jun;27(6):563-5. No abstract available.	Cephalalgia. 2007	PubMed	citation	PMID:17598794	pubmed	17598794	create date:2007/06/30 | first author:Tanaka M
Thyrotoxicosis presenting with headache.	/pubmed/17598793	Stone J, Foulkes A, Adamson K, Stevenson L, Al-Shahi Salman R.	Cephalalgia. 2007 Jun;27(6):561-2.	Cephalalgia. 2007	PubMed	citation	PMID:17598793	pubmed	17598793	create date:2007/06/30 | first author:Stone J
Vanishing cerebellar infarcts in a migraine patient.	/pubmed/17598792	Rozen TD.	Cephalalgia. 2007 Jun;27(6):557-60.	Cephalalgia. 2007	PubMed	citation	PMID:17598792	pubmed	17598792	create date:2007/06/30 | first author:Rozen TD
Headache in German children and adolescents: a population-based epidemiological study.	/pubmed/17598791	Kröner-Herwig B, Heinrich M, Morris L.	Cephalalgia. 2007 Jun;27(6):519-27.	Cephalalgia. 2007	PubMed	citation	PMID:17598791	pubmed	17598791	create date:2007/06/30 | first author:Kröner-Herwig B
A review of evidence-based medicine and meta-analytic reviews in migraine.	/pubmed/17598773	Haag G.	Cephalalgia. 2007 Jul;27(7):862-3; author reply 863. No abstract available.	Cephalalgia. 2007	PubMed	citation	PMID:17598773	pubmed	17598773	create date:2007/06/30 | first author:Haag G
Blink reflex in cervicogenic headache.	/pubmed/17598771	De Marinis M.	Cephalalgia. 2007 Jul;27(7):860; author reply 861. No abstract available.	Cephalalgia. 2007	PubMed	citation	PMID:17598771	pubmed	17598771	create date:2007/06/30 | first author:De Marinis M
Intractable headache criteria.	/pubmed/17598769	Valença MM.	Cephalalgia. 2007 Jul;27(7):858-9; author reply 859. No abstract available.	Cephalalgia. 2007	PubMed	citation	PMID:17598769	pubmed	17598769	create date:2007/06/30 | first author:Valença MM
Migraine with aura triggered by contact lenses: a case report.	/pubmed/17598768	Maggioni F, Mampreso E, Ruffatti S, Perin C, Zanchin G.	Cephalalgia. 2007 Jul;27(7):854-7. No abstract available.	Cephalalgia. 2007	PubMed	citation	PMID:17598768	pubmed	17598768	create date:2007/06/30 | first author:Maggioni F
Aphasic migraineous aura with left parietal hypoperfusion: a case report.	/pubmed/17598767	Linn J, Freilinger T, Morhard D, Brückmann H, Straube A.	Cephalalgia. 2007 Jul;27(7):850-3. No abstract available.	Cephalalgia. 2007	PubMed	citation	PMID:17598767	pubmed	17598767	create date:2007/06/30 | first author:Linn J
Migraine aura status and hyperhomocysteinaemia.	/pubmed/17598766	Cupini LM, Stipa E.	Cephalalgia. 2007 Jul;27(7):847-9. No abstract available.	Cephalalgia. 2007	PubMed	citation	PMID:17598766	pubmed	17598766	create date:2007/06/30 | first author:Cupini LM
Title	URL	Description	Details	ShortDetails	Resource	Type	Identifiers	Db	EntrezUID	Properties
Unilateral headache and hypoglossal nerve palsy: a report of three cases.	/pubmed/17598765	Mateen FJ, Boes CJ, Kumar N.	Cephalalgia. 2007 Jul;27(7):840-2.	Cephalalgia. 2007	PubMed	citation	PMID:17598765	pubmed	17598765	create date:2007/06/30 | first author:Mateen FJ
Short-lasting unilateral neuralgiform headache attacks with conjunctival injection and tearing.	/pubmed/17598764	Cohen AS.	Cephalalgia. 2007 Jul;27(7):824-32.	Cephalalgia. 2007	PubMed	citation	PMID:17598764	pubmed	17598764	create date:2007/06/30 | first author:Cohen AS
Frovatriptan for the prevention of postdural puncture headache.	/pubmed/17598763	Bussone G, Tullo V, d'Onofrio F, Petretta V, Curone M, Frediani F, Tonini C, Omboni S.	Cephalalgia. 2007 Jul;27(7):809-13.	Cephalalgia. 2007	PubMed	citation	PMID:17598763	pubmed	17598763	create date:2007/06/30 | first author:Bussone G
Inhibition of the nociceptive R2 blink reflex after supraorbital or index finger stimulation is normal in migraine without aura between attacks.	/pubmed/17598762	Coppola G, Di Clemente L, Fumal A, Magis D, De Pasqua V, Pierelli F, Schoenen J.	Cephalalgia. 2007 Jul;27(7):803-8.	Cephalalgia. 2007	PubMed	citation	PMID:17598762	pubmed	17598762	create date:2007/06/30 | first author:Coppola G
Cervical musculoskeletal impairment in frequent intermittent headache. Part 1: Subjects with single headaches.	/pubmed/17598761	Jull G, Amiri M, Bullock-Saxton J, Darnell R, Lander C.	Cephalalgia. 2007 Jul;27(7):793-802.	Cephalalgia. 2007	PubMed	citation	PMID:17598761	pubmed	17598761	create date:2007/06/30 | first author:Jull G
Subclinical neuromuscular transmission abnormality detected by single-fibre EMG is more pronounced in cluster headache than in migraine with aura.	/pubmed/17598760	Coban A, Baslo MB, Baykan B, Tutkavul K, Orhan EK, Ertas M.	Cephalalgia. 2007 Jul;27(7):788-92.	Cephalalgia. 2007	PubMed	citation	PMID:17598760	pubmed	17598760	create date:2007/06/30 | first author:Coban A
Epidemiology and clinical characteristics of migraine among school children in the Menderes region.	/pubmed/17598759	Akyol A, Kiylioglu N, Aydin I, Erturk A, Kaya E, Telli E, Akyildiz U.	Cephalalgia. 2007 Jul;27(7):781-7.	Cephalalgia. 2007	PubMed	citation	PMID:17598759	pubmed	17598759	create date:2007/06/30 | first author:Akyol A
Family-based analysis of serotonin transporter gene polymorphisms in migraine with and without aura.	/pubmed/17598758	Karwautz AF, Campos de Sousa S, Wöber C, Wagner G, Li T, Konrad A, Zesch HE, Zormann A, Berger G, Wanner C, Wöber-Bingöl C, Collier DA.	Cephalalgia. 2007 Jul;27(7):773-80.	Cephalalgia. 2007	PubMed	citation	PMID:17598758	pubmed	17598758	create date:2007/06/30 | first author:Karwautz AF
Reverse association between high-altitude headache and nasal congestion.	/pubmed/17593298	Jafarian S, Gorouhi F, Lotfi J.	Cephalalgia. 2007 Aug;27(8):899-903. Epub 2007 Jun 8.	Cephalalgia. 2007	PubMed	citation	PMID:17593298	pubmed	17593298	create date:2007/06/27 | first author:Jafarian S
Effects of the remote C fibres stimulation induced by capsaicin on the blink reflex in chronic migraine.	/pubmed/17593297	de Tommaso M, Sardaro M, Pecoraro C, Di Fruscolo O, Serpino C, Lamberti P, Livrea P.	Cephalalgia. 2007 Aug;27(8):881-90. Epub 2007 Jun 15.	Cephalalgia. 2007	PubMed	citation	PMID:17593297	pubmed	17593297	create date:2007/06/27 | first author:de Tommaso M
Transcranial direct current stimulation reveals inhibitory deficiency in migraine.	/pubmed/17498207	Chadaide Z, Arlt S, Antal A, Nitsche MA, Lang N, Paulus W.	Cephalalgia. 2007 Jul;27(7):833-9. Epub 2007 May 10.	Cephalalgia. 2007	PubMed	citation	PMID:17498207	pubmed	17498207	create date:2007/05/15 | first author:Chadaide Z
Burden of cluster headache.	/pubmed/17459083	Jensen RM, Lyngberg A, Jensen RH.	Cephalalgia. 2007 Jun;27(6):535-41. Epub 2007 Apr 25.	Cephalalgia. 2007	PubMed	citation	PMID:17459083	pubmed	17459083	create date:2007/04/27 | first author:Jensen RM
Migraine symptoms related to the percutaneous closure of an ostium secundum atrial septal defect: report of four paediatric cases and review of the literature.	/pubmed/17459082	Fernández-Mayoralas DM, Fernández-Jaén A, Muñoz-Jareño N, Gutiérrez-Larraya F, Calleja-Pérez B, San Antonio Arce V.	Cephalalgia. 2007 Jun;27(6):550-6. Epub 2007 Apr 25.	Cephalalgia. 2007	PubMed	citation	PMID:17459082	pubmed	17459082	create date:2007/04/27 | first author:Fernández-Mayoralas DM
Factors associated with the prophylactic effect of placebo injections in subjects enrolled in a study of botulinum toxin for migraine.	/pubmed/17459081	Schwedt TJ, Hentz JG, Dodick DW.	Cephalalgia. 2007 Jun;27(6):528-34. Epub 2007 Apr 25.	Cephalalgia. 2007	PubMed	citation	PMID:17459081	pubmed	17459081	create date:2007/04/27 | first author:Schwedt TJ
Do 5HT1B/1D receptor agonists have an effect on mood and anxiety disorders?	/pubmed/17448187	Morelli N, Gori S, Choub A, Maluccio MR, Orlandi G, Guazzelli M, Murri L.	Cephalalgia. 2007 May;27(5):471-2. No abstract available.	Cephalalgia. 2007	PubMed	citation	PMID:17448187	pubmed	17448187	create date:2007/04/24 | first author:Morelli N
New appendix criteria open for a broader concept of chronic migraine.	/pubmed/17448186	Solomon S.	Cephalalgia. 2007 May;27(5):469; author reply 469-70. No abstract available.	Cephalalgia. 2007	PubMed	citation	PMID:17448186	pubmed	17448186	create date:2007/04/24 | first author:Solomon S
Botulinum toxin in headache treatment: the end of the road?	/pubmed/17448184	Mauskop A.	Cephalalgia. 2007 May;27(5):468. No abstract available.	Cephalalgia. 2007	PubMed	citation	PMID:17448184	pubmed	17448184	create date:2007/04/24 | first author:Mauskop A
Hot bath-related headache controlled by topiramate.	/pubmed/17448182	Lee J, Yun CH, Chu MK, Ha CK.	Cephalalgia. 2007 May;27(5):465-7. No abstract available.	Cephalalgia. 2007	PubMed	citation	PMID:17448182	pubmed	17448182	create date:2007/04/24 | first author:Lee J
Migraine and adiponectin: is there a connection?	/pubmed/17448181	Peterlin BL, Bigal ME, Tepper SJ, Urakaze M, Sheftell FD, Rapoport AM.	Cephalalgia. 2007 May;27(5):435-46. Review. Erratum in: Cephalalgia. 2007 Jun;27(6):570.	Cephalalgia. 2007	PubMed	citation	PMID:17448181	pubmed	17448181	create date:2007/04/24 | first author:Peterlin BL
Cannabinoid and vanilloid effects of R(+)-methanandamide in the hemisected meningeal preparation.	/pubmed/17448180	Fischer MJ, Messlinger K.	Cephalalgia. 2007 May;27(5):422-8.	Cephalalgia. 2007	PubMed	citation	PMID:17448180	pubmed	17448180	create date:2007/04/24 | first author:Fischer MJ
Rizatriptan for the acute treatment of ICHD-II proposed menstrual migraine: two prospective, randomized, placebo-controlled, double-blind studies.	/pubmed/17448179	Mannix LK, Loder E, Nett R, Mueller L, Rodgers A, Hustad CM, Ramsey KE, Skobieranda F.	Cephalalgia. 2007 May;27(5):414-21.	Cephalalgia. 2007	PubMed	citation	PMID:17448179	pubmed	17448179	create date:2007/04/24 | first author:Mannix LK
Potentials and pitfalls in analytical headache epidemiological studies--lessons to be learned from the Head-HUNT study.	/pubmed/17448178	Hagen K, Stovner LJ, Zwart JA.	Cephalalgia. 2007 May;27(5):403-13. Review.	Cephalalgia. 2007	PubMed	citation	PMID:17448178	pubmed	17448178	create date:2007/04/24 | first author:Hagen K
Interaction of calcitonin gene-related peptide, nitric oxide and histamine release in neurogenic blood flow and afferent activation in the rat cranial dura mater.	/pubmed/17441973	Schwenger N, Dux M, de Col R, Carr R, Messlinger K.	Cephalalgia. 2007 Jun;27(6):481-91. Epub 2007 Apr 18.	Cephalalgia. 2007	PubMed	citation	PMID:17441973	pubmed	17441973	create date:2007/04/20 | first author:Schwenger N
Headache and temporomandibular disorders: evidence for diagnostic and behavioural overlap.	/pubmed/17441972	Glaros AG, Urban D, Locke J.	Cephalalgia. 2007 Jun;27(6):542-9. Epub 2007 Apr 18.	Cephalalgia. 2007	PubMed	citation	PMID:17441972	pubmed	17441972	create date:2007/04/20 | first author:Glaros AG
Topiramate reduces headache days in chronic migraine: a randomized, double-blind, placebo-controlled study.	/pubmed/17441971	Diener HC, Bussone G, Van Oene JC, Lahaye M, Schwalen S, Goadsby PJ; TOPMAT-MIG-201(TOP-CHROME) Study Group.	Cephalalgia. 2007 Jul;27(7):814-23. Epub 2007 Apr 18. Erratum in: Cephalalgia. 2007 Aug;27(8):962.	Cephalalgia. 2007	PubMed	citation	PMID:17441971	pubmed	17441971	create date:2007/04/20 | first author:Diener HC
Laser-evoked cortical potentials in cluster headache.	/pubmed/17428300	Ellrich J, Jung K, Ristic D, Yekta SS.	Cephalalgia. 2007 Jun;27(6):510-8. Epub 2007 Apr 11.	Cephalalgia. 2007	PubMed	citation	PMID:17428300	pubmed	17428300	create date:2007/04/13 | first author:Ellrich J
A multicentre, double-blind, randomized, placebo-controlled, parallel group study of multiple treatments of botulinum toxin type A (BoNTA) for the prophylaxis of episodic migraine headaches.	/pubmed/17428299	Relja M, Poole AC, Schoenen J, Pascual J, Lei X, Thompson C; European BoNTA Headache Study Group.	Cephalalgia. 2007 Jun;27(6):492-503. Epub 2007 Apr 11.	Cephalalgia. 2007	PubMed	citation	PMID:17428299	pubmed	17428299	create date:2007/04/13 | first author:Relja M
Prevalence of trigeminal autonomic symptoms in migraine: a population-based study.	/pubmed/17428298	Obermann M, Yoon MS, Dommes P, Kuznetsova J, Maschke M, Weimar C, Limmroth V, Diener HC, Katsarava Z.	Cephalalgia. 2007 Jun;27(6):504-9. Epub 2007 Apr 11.	Cephalalgia. 2007	PubMed	citation	PMID:17428298	pubmed	17428298	create date:2007/04/13 | first author:Obermann M
The triggers or precipitants of the acute migraine attack.	/pubmed/17403039	Kelman L.	Cephalalgia. 2007 May;27(5):394-402. Epub 2007 Mar 30.	Cephalalgia. 2007	PubMed	citation	PMID:17403039	pubmed	17403039	create date:2007/04/04 | first author:Kelman L
GNAS1 T393C polymorphism is associated with migraine.	/pubmed/17388805	Oterino A, Ruiz-Alegría C, Castillo J, Valle N, Bravo Y, Cayón A, Alonso A, Tejera P, Ruiz-Lavilla N, Muñoz P, Pascual J.	Cephalalgia. 2007 May;27(5):429-34. Epub 2007 Mar 26.	Cephalalgia. 2007	PubMed	citation	PMID:17388805	pubmed	17388805	create date:2007/03/29 | first author:Oterino A
Migraine with persistent aura in a Mexican patient: case report and review of the literature.	/pubmed/17388804	San-Juan OD, Zermeño PF.	Cephalalgia. 2007 May;27(5):456-60. Epub 2007 Mar 26. Review.	Cephalalgia. 2007	PubMed	citation	PMID:17388804	pubmed	17388804	create date:2007/03/29 | first author:San-Juan OD
Short-lasting unilateral neuralgiform headache with cranial autonomic symptoms (SUNA) following vertebral artery dissection.	/pubmed/17381562	Jacob S, Rajabally Y.	Cephalalgia. 2007 Mar;27(3):283-5. No abstract available.	Cephalalgia. 2007	PubMed	citation	PMID:17381562	pubmed	17381562	create date:2007/03/27 | first author:Jacob S
Transtentorial herniation with cerebral infarction and duret haemorrhage in a patient with spontaneous intracranial hypotension.	/pubmed/17381561	Chi NF, Wang SJ, Lirng JF, Fuh JL.	Cephalalgia. 2007 Mar;27(3):279-82. No abstract available.	Cephalalgia. 2007	PubMed	citation	PMID:17381561	pubmed	17381561	create date:2007/03/27 | first author:Chi NF
The aetiology and management of long-lasting sixth nerve palsy in ophthalmoplegic migraine.	/pubmed/17381560	Manzouri B, Sainani A, Plant G, Lee J, Sloper J.	Cephalalgia. 2007 Mar;27(3):275-8.	Cephalalgia. 2007	PubMed	citation	PMID:17381560	pubmed	17381560	create date:2007/03/27 | first author:Manzouri B
Response to occipital nerve block is not useful in predicting efficacy of occipital nerve stimulation.	/pubmed/17381559	Schwedt TJ, Dodick DW, Trentman TL, Zimmerman RS.	Cephalalgia. 2007 Mar;27(3):271-4.	Cephalalgia. 2007	PubMed	citation	PMID:17381559	pubmed	17381559	create date:2007/03/27 | first author:Schwedt TJ
Treatment-emergent CNS symptoms following triptan therapy are part of the attack.	/pubmed/17381558	Goadsby PJ, Dodick DW, Almas M, Diener HC, Tfelt-Hansen P, Lipton RB, Parsons B.	Cephalalgia. 2007 Mar;27(3):254-62. Review.	Cephalalgia. 2007	PubMed	citation	PMID:17381558	pubmed	17381558	create date:2007/03/27 | first author:Goadsby PJ
Does neck pain determine the outcome of adolescent headache?	/pubmed/17381557	Laimi K, Vahlberg T, Salminen J, Metsähonkala L, Mikkelsson M, Anttila P, Aromaa M, Sillanpää M.	Cephalalgia. 2007 Mar;27(3):244-53.	Cephalalgia. 2007	PubMed	citation	PMID:17381557	pubmed	17381557	create date:2007/03/27 | first author:Laimi K
Combined effects of ACE and MMP-3 polymorphisms on migraine development.	/pubmed/17381556	Kara I, Ozkok E, Aydin M, Orhan N, Cetinkaya Y, Gencer M, Kilic G, Tireli H.	Cephalalgia. 2007 Mar;27(3):235-43.	Cephalalgia. 2007	PubMed	citation	PMID:17381556	pubmed	17381556	create date:2007/03/27 | first author:Kara I
Headache and recurrent abdominal pain: a controlled study by the means of the Child Behaviour Checklist (CBCL).	/pubmed/17381555	Galli F, D'Antuono G, Tarantino S, Viviano F, Borrelli O, Chirumbolo A, Cucchiara S, Guidetti V.	Cephalalgia. 2007 Mar;27(3):211-9.	Cephalalgia. 2007	PubMed	citation	PMID:17381555	pubmed	17381555	create date:2007/03/27 | first author:Galli F
The global burden of headache: a documentation of headache prevalence and disability worldwide.	/pubmed/17381554	Stovner Lj, Hagen K, Jensen R, Katsarava Z, Lipton R, Scher A, Steiner T, Zwart JA.	Cephalalgia. 2007 Mar;27(3):193-210. Review.	Cephalalgia. 2007	PubMed	citation	PMID:17381554	pubmed	17381554	create date:2007/03/27 | first author:Stovner Lj
Cervicogenic headache caused by myofascial trigger points in the sternocleidomastoid: a case report.	/pubmed/17376116	Roth JK, Roth RS, Weintraub JR, Simons DG.	Cephalalgia. 2007 Apr;27(4):375-80. No abstract available.	Cephalalgia. 2007	PubMed	citation	PMID:17376116	pubmed	17376116	create date:2007/03/23 | first author:Roth JK
More on water and migraine.	/pubmed/17376115	Martins IP, Gouveia RG.	Cephalalgia. 2007 Apr;27(4):372-4. No abstract available.	Cephalalgia. 2007	PubMed	citation	PMID:17376115	pubmed	17376115	create date:2007/03/23 | first author:Martins IP
The G1246A polymorphism in the hypocretin receptor 2 gene is not associated with treatment response in cluster headache.	/pubmed/17376114	Schürks M, Kurth T, Geissler I, Tessmann G, Diener HC, Rosskopf D.	Cephalalgia. 2007 Apr;27(4):363-7.	Cephalalgia. 2007	PubMed	citation	PMID:17376114	pubmed	17376114	create date:2007/03/23 | first author:Schürks M
Magnetic resonance imaging study of the morphometry of cervical extensor muscles in chronic tension-type headache.	/pubmed/17376113	Fernández-de-Las-Peñas C, Bueno A, Ferrando J, Elliott JM, Cuadrado ML, Pareja JA.	Cephalalgia. 2007 Apr;27(4):355-62.	Cephalalgia. 2007	PubMed	citation	PMID:17376113	pubmed	17376113	create date:2007/03/23 | first author:Fernández-de-Las-Peñas C
Headache prevalence among adolescents--the German DMKG headache study.	/pubmed/17376112	Fendrich K, Vennemann M, Pfaffenrath V, Evers S, May A, Berger K, Hoffmann W.	Cephalalgia. 2007 Apr;27(4):347-54.	Cephalalgia. 2007	PubMed	citation	PMID:17376112	pubmed	17376112	create date:2007/03/23 | first author:Fendrich K
Weekend migraine.	/pubmed/17376111	Alstadhaug KB, Salvesen R, Bekkelund S.	Cephalalgia. 2007 Apr;27(4):343-6.	Cephalalgia. 2007	PubMed	citation	PMID:17376111	pubmed	17376111	create date:2007/03/23 | first author:Alstadhaug KB
Validation of the eleven-point pain scale in the measurement of migraine headache pain.	/pubmed/17376110	Kwong WJ, Pathak DS.	Cephalalgia. 2007 Apr;27(4):336-42.	Cephalalgia. 2007	PubMed	citation	PMID:17376110	pubmed	17376110	create date:2007/03/23 | first author:Kwong WJ
Prevalence of migraine in Noonan syndrome.	/pubmed/17376109	Piovesan EJ, Young Blood MR, Kowacs PA, Mulinari RA, Werneck LC, Sandrini R.	Cephalalgia. 2007 Apr;27(4):330-5.	Cephalalgia. 2007	PubMed	citation	PMID:17376109	pubmed	17376109	create date:2007/03/23 | first author:Piovesan EJ
Improved identification of allodynic migraine patients using a questionnaire.	/pubmed/17376108	Ashkenazi A, Silberstein S, Jakubowski M, Burstein R.	Cephalalgia. 2007 Apr;27(4):325-9.	Cephalalgia. 2007	PubMed	citation	PMID:17376108	pubmed	17376108	create date:2007/03/23 | first author:Ashkenazi A
Prospective analysis of factors related to migraine attacks: the PAMINA study.	/pubmed/17376107	Wöber C, Brannath W, Schmidt K, Kapitan M, Rudel E, Wessely P, Wöber-Bingöl C; PAMINA Study Group.	Cephalalgia. 2007 Apr;27(4):304-14.	Cephalalgia. 2007	PubMed	citation	PMID:17376107	pubmed	17376107	create date:2007/03/23 | first author:Wöber C
Title	URL	Description	Details	ShortDetails	Resource	Type	Identifiers	Db	EntrezUID	Properties
Changing headache from preschool age to puberty. A controlled study.	/pubmed/17376106	Virtanen R, Aromaa M, Rautava P, Metsähonkala L, Anttila P, Helenius H, Sillanpää M.	Cephalalgia. 2007 Apr;27(4):294-303.	Cephalalgia. 2007	PubMed	citation	PMID:17376106	pubmed	17376106	create date:2007/03/23 | first author:Virtanen R
Dural puncture headache, postpartum angiopathy, pre-eclampsia and cortical vein thrombosis after an uncomplicated pregnancy.	/pubmed/17359517	Katzin LW, Levine M, Singhal AB.	Cephalalgia. 2007 May;27(5):461-4. Epub 2007 Mar 14. No abstract available.	Cephalalgia. 2007	PubMed	citation	PMID:17359517	pubmed	17359517	create date:2007/03/16 | first author:Katzin LW
Myofascial trigger points and sensitization: an updated pain model for tension-type headache.	/pubmed/17359516	Fernández-de-las-Peñas C, Cuadrado ML, Arendt-Nielsen L, Simons DG, Pareja JA.	Cephalalgia. 2007 May;27(5):383-93. Epub 2007 Mar 14. Review.	Cephalalgia. 2007	PubMed	citation	PMID:17359516	pubmed	17359516	create date:2007/03/16 | first author:Fernández-de-las-Peñas C
Mobile phone headache: a double blind, sham-controlled provocation study.	/pubmed/17359515	Oftedal G, Straume A, Johnsson A, Stovner LJ.	Cephalalgia. 2007 May;27(5):447-55. Epub 2007 Mar 14.	Cephalalgia. 2007	PubMed	citation	PMID:17359515	pubmed	17359515	create date:2007/03/16 | first author:Oftedal G
Migraine and coronary heart disease mortality: a prospective cohort study.	/pubmed/17346306	Liew G, Wang JJ, Mitchell P.	Cephalalgia. 2007 Apr;27(4):368-71. Epub 2007 Mar 7.	Cephalalgia. 2007	PubMed	citation	PMID:17346306	pubmed	17346306	create date:2007/03/10 | first author:Liew G
Developing a research agenda in headache service delivery: proceed with caution.	/pubmed/17346305	Kernick D.	Cephalalgia. 2007 Apr;27(4):289-93. Epub 2007 Feb 7. Review.	Cephalalgia. 2007	PubMed	citation	PMID:17346305	pubmed	17346305	create date:2007/03/10 | first author:Kernick D
A randomized, double-blind, placebo-controlled study of venlafaxine XR in out-patients with tension-type headache.	/pubmed/17346304	Zissis NP, Harmoussi S, Vlaikidis N, Mitsikostas D, Thomaidis T, Georgiadis G, Karageorgiou K.	Cephalalgia. 2007 Apr;27(4):315-24. Epub 2007 Mar 7.	Cephalalgia. 2007	PubMed	citation	PMID:17346304	pubmed	17346304	create date:2007/03/10 | first author:Zissis NP
The burden of headache in a patient population from a specialized headache centre.	/pubmed/17263771	Vinding GR, Zeeberg P, Lyngberg A, Nielsen RT, Jensen R.	Cephalalgia. 2007 Mar;27(3):263-70.	Cephalalgia. 2007	PubMed	citation	PMID:17263771	pubmed	17263771	create date:2007/02/01 | first author:Vinding GR
The International Classification of Headache Disorders revised criteria for chronic migraine-field testing in a headache specialty clinic.	/pubmed/17263770	Bigal M, Rapoport A, Sheftell F, Tepper S, Lipton R.	Cephalalgia. 2007 Jan 29. [Epub ahead of print]	Cephalalgia. 2007	PubMed	citation	PMID:17263770	pubmed	17263770	create date:2007/02/01 | first author:Bigal M
Probable migraine in the United States: results of the American Migraine Prevalence and Prevention (AMPP) study.	/pubmed/17263769	Silberstein S, Loder E, Diamond S, Reed ML, Bigal ME, Lipton RB; AMPP Advisory Group.	Cephalalgia. 2007 Mar;27(3):220-34.	Cephalalgia. 2007	PubMed	citation	PMID:17263769	pubmed	17263769	create date:2007/02/01 | first author:Silberstein S
Migraine and fibromyalgia developing after a pontine haemorrhage.	/pubmed/17257246	Ifergane G, Shelef I, Buskila D.	Cephalalgia. 2007 Feb;27(2):191. No abstract available.	Cephalalgia. 2007	PubMed	citation	PMID:17257246	pubmed	17257246	create date:2007/01/30 | first author:Ifergane G
Platelets, aspirin and wash-out.	/pubmed/17257245	Fox AW.	Cephalalgia. 2007 Feb;27(2):190; author reply 190. No abstract available.	Cephalalgia. 2007	PubMed	citation	PMID:17257245	pubmed	17257245	create date:2007/01/30 | first author:Fox AW
Cortical hypoactivity or reduced efficiency of cortical inhibition in migraine?	/pubmed/17257242	Brighina F, Fierro B.	Cephalalgia. 2007 Feb;27(2):187-8; author reply 188-9. No abstract available.	Cephalalgia. 2007	PubMed	citation	PMID:17257242	pubmed	17257242	create date:2007/01/30 | first author:Brighina F
Pericranial tenderness is not related to nummular headache.	/pubmed/17257241	Fernández-de-las-Peñas C, Cuadrado ML, Barriga FJ, Pareja JA.	Cephalalgia. 2007 Feb;27(2):182-6.	Cephalalgia. 2007	PubMed	citation	PMID:17257241	pubmed	17257241	create date:2007/01/30 | first author:Fernández-de-las-Peñas C
An adenosine A2A receptor gene haplotype is associated with migraine with aura.	/pubmed/17257240	Hohoff C, Marziniak M, Lesch KP, Deckert J, Sommer C, Mössner R.	Cephalalgia. 2007 Feb;27(2):177-81.	Cephalalgia. 2007	PubMed	citation	PMID:17257240	pubmed	17257240	create date:2007/01/30 | first author:Hohoff C
Typical cluster headache caused by granulomatous pituitary involvement.	/pubmed/17257239	Favier I, Haan J, van Duinen SG, Ferrari MD.	Cephalalgia. 2007 Feb;27(2):173-6.	Cephalalgia. 2007	PubMed	citation	PMID:17257239	pubmed	17257239	create date:2007/01/30 | first author:Favier I
Sumatriptan and corneal reflexes in headache-free migraine patients: a randomized and placebo-controlled crossover study.	/pubmed/17257238	Busch V, Kaube S, Schulte-Mattler W, Kaube H, May A.	Cephalalgia. 2007 Feb;27(2):165-72.	Cephalalgia. 2007	PubMed	citation	PMID:17257238	pubmed	17257238	create date:2007/01/30 | first author:Busch V
Neck mobility and forward head posture are not related to headache parameters in chronic tension-type headache.	/pubmed/17257237	Fernández-de-las-Peñas C, Alonso-Blanco C, Cuadrado ML, Pareja JA.	Cephalalgia. 2007 Feb;27(2):158-64.	Cephalalgia. 2007	PubMed	citation	PMID:17257237	pubmed	17257237	create date:2007/01/30 | first author:Fernández-de-las-Peñas C
Occipital nerve stimulation for chronic headache--long-term safety and efficacy.	/pubmed/17257236	Schwedt TJ, Dodick DW, Hentz J, Trentman TL, Zimmerman RS.	Cephalalgia. 2007 Feb;27(2):153-7.	Cephalalgia. 2007	PubMed	citation	PMID:17257236	pubmed	17257236	create date:2007/01/30 | first author:Schwedt TJ
Increased prevalence of tension-type headache over a 12-year period is related to increased pain sensitivity. A population study.	/pubmed/17257235	Buchgreitz L, Lyngberg AC, Bendtsen L, Jensen R.	Cephalalgia. 2007 Feb;27(2):145-52.	Cephalalgia. 2007	PubMed	citation	PMID:17257235	pubmed	17257235	create date:2007/01/30 | first author:Buchgreitz L
Passive paradigm single-tone elicited ERPs in tension-type headaches and migraine.	/pubmed/17257234	Chen W, Shen X, Liu X, Luo B, Liu Y, Yu R, Sun G, Shen M, Wang W.	Cephalalgia. 2007 Feb;27(2):139-44.	Cephalalgia. 2007	PubMed	citation	PMID:17257234	pubmed	17257234	create date:2007/01/30 | first author:Chen W
Subdural haematoma in patients with spontaneous intracranial hypotension.	/pubmed/17257233	Lai TH, Fuh JL, Lirng JF, Tsai PH, Wang SJ.	Cephalalgia. 2007 Feb;27(2):133-8.	Cephalalgia. 2007	PubMed	citation	PMID:17257233	pubmed	17257233	create date:2007/01/30 | first author:Lai TH
Abnormalities of Na/K ATPase in migraine with aura.	/pubmed/17257232	Scarrone S, Podestà M, Cupello A, Finocchi C, Frassoni F, Gandolfo C, Balestrino M.	Cephalalgia. 2007 Feb;27(2):128-32.	Cephalalgia. 2007	PubMed	citation	PMID:17257232	pubmed	17257232	create date:2007/01/30 | first author:Scarrone S
Magnetic resonance angiography shows dilatation of the middle cerebral artery after infusion of glyceryl trinitrate in healthy volunteers.	/pubmed/17257231	Hansen JM, Pedersen D, Larsen VA, Sánchez-del-Rio M, Alvarez Linera JR, Olesen J, Ashina M.	Cephalalgia. 2007 Feb;27(2):118-27.	Cephalalgia. 2007	PubMed	citation	PMID:17257231	pubmed	17257231	create date:2007/01/30 | first author:Hansen JM
Identifying cutaneous allodynia in chronic migraine using a practical clinical method.	/pubmed/17257230	Ashkenazi A, Sholtzow M, Shaw JW, Burstein R, Young WB.	Cephalalgia. 2007 Feb;27(2):111-7.	Cephalalgia. 2007	PubMed	citation	PMID:17257230	pubmed	17257230	create date:2007/01/30 | first author:Ashkenazi A
Primary and secondary red ear syndrome: implications for treatment.	/pubmed/17257229	Boulton P, Purdy RA, Bosch EP, Dodick DW.	Cephalalgia. 2007 Feb;27(2):107-10.	Cephalalgia. 2007	PubMed	citation	PMID:17257229	pubmed	17257229	create date:2007/01/30 | first author:Boulton P
Migraine in the elderly: a review.	/pubmed/17257228	Haan J, Hollander J, Ferrari MD.	Cephalalgia. 2007 Feb;27(2):97-106. Review.	Cephalalgia. 2007	PubMed	citation	PMID:17257228	pubmed	17257228	create date:2007/01/30 | first author:Haan J
Hemifacial spasm and cluster headache.	/pubmed/17212693	Tan EK, Siow C.	Cephalalgia. 2007 Jan;27(1):94; author reply 94-5. No abstract available.	Cephalalgia. 2007	PubMed	citation	PMID:17212693	pubmed	17212693	create date:2007/01/11 | first author:Tan EK
Oxcarbazepine-induced headache.	/pubmed/17212691	Palmieri A.	Cephalalgia. 2007 Jan;27(1):91-3. No abstract available.	Cephalalgia. 2007	PubMed	citation	PMID:17212691	pubmed	17212691	create date:2007/01/11 | first author:Palmieri A
A case of spontaneous intracranial hypotension complicated by isolated cortical vein thrombosis and cerebral venous infarction.	/pubmed/17212690	Lai PH, Li JY, Lo YK, Wu MT, Liang HL, Chen CK.	Cephalalgia. 2007 Jan;27(1):87-90. No abstract available.	Cephalalgia. 2007	PubMed	citation	PMID:17212690	pubmed	17212690	create date:2007/01/11 | first author:Lai PH
Non-REM hypnic headache: a circadian disorder? A clinical and polysomnographic study.	/pubmed/17212689	Dolso P, Merlino G, Fratticci L, Canesin R, Valiante G, Coccolo D, Gigli GL.	Cephalalgia. 2007 Jan;27(1):83-6. No abstract available.	Cephalalgia. 2007	PubMed	citation	PMID:17212689	pubmed	17212689	create date:2007/01/11 | first author:Dolso P
Cerebral sinus thrombosis presenting with cluster-like headache.	/pubmed/17212688	Georgiadis G, Tsitouridis I, Paspali D, Rudolf J.	Cephalalgia. 2007 Jan;27(1):79-82. No abstract available.	Cephalalgia. 2007	PubMed	citation	PMID:17212688	pubmed	17212688	create date:2007/01/11 | first author:Georgiadis G
SUNCT syndrome in a patient with prolactinoma and cabergoline-induced attacks.	/pubmed/17212687	Jiménez Caballero PE.	Cephalalgia. 2007 Jan;27(1):76-8.	Cephalalgia. 2007	PubMed	citation	PMID:17212687	pubmed	17212687	create date:2007/01/11 | first author:Jiménez Caballero PE
Bayard Horton's clinicopathological description of giant cell (temporal) arteritis.	/pubmed/17212686	Boes CJ.	Cephalalgia. 2007 Jan;27(1):68-75.	Cephalalgia. 2007	PubMed	citation	PMID:17212686	pubmed	17212686	create date:2007/01/11 | first author:Boes CJ
Sympathy for Pontius Pilate. Hemicrania in M. A. Bulgakov's The Master and Margarita.	/pubmed/17212685	Zayas V, Mainardi F, Maggioni F, Zanchin G.	Cephalalgia. 2007 Jan;27(1):63-7.	Cephalalgia. 2007	PubMed	citation	PMID:17212685	pubmed	17212685	create date:2007/01/11 | first author:Zayas V
The cost-effectiveness of oral triptan therapy in Sweden.	/pubmed/17212684	Ramsberg J, Henriksson M.	Cephalalgia. 2007 Jan;27(1):54-62.	Cephalalgia. 2007	PubMed	citation	PMID:17212684	pubmed	17212684	create date:2007/01/11 | first author:Ramsberg J
Oestrogen-modulated increase of calmodulin-dependent protein kinase II (CamKII) in rat spinal trigeminal nucleus after systemic nitroglycerin.	/pubmed/17212683	Pardutz A, Hoyk Z, Varga H, Vecsei L, Schoenen J.	Cephalalgia. 2007 Jan;27(1):46-53.	Cephalalgia. 2007	PubMed	citation	PMID:17212683	pubmed	17212683	create date:2007/01/11 | first author:Pardutz A
The impact of education on the diagnostic accuracy of tension-type headache and migraine: a prospective study.	/pubmed/17212682	Karli N, Zarifoglu M, Erer S, Pala K, Akis N.	Cephalalgia. 2007 Jan;27(1):41-5.	Cephalalgia. 2007	PubMed	citation	PMID:17212682	pubmed	17212682	create date:2007/01/11 | first author:Karli N
Platelet glutamate uptake and release in migraine with and without aura.	/pubmed/17212681	Vaccaro M, Riva C, Tremolizzo L, Longoni M, Aliprandi A, Agostoni E, Rigamonti A, Leone M, Bussone G, Ferrarese C.	Cephalalgia. 2007 Jan;27(1):35-40.	Cephalalgia. 2007	PubMed	citation	PMID:17212681	pubmed	17212681	create date:2007/01/11 | first author:Vaccaro M
Diclofenac epolamine is effective in the treatment of acute migraine attacks. A randomized, crossover, double blind, placebo-controlled, clinical study.	/pubmed/17212680	Vécsei L, Gallacchi G, Sági I, Semjén J, Tajti J, Szok D, Müller M, Vadass P, Kerékgyártó M.	Cephalalgia. 2007 Jan;27(1):29-34.	Cephalalgia. 2007	PubMed	citation	PMID:17212680	pubmed	17212680	create date:2007/01/11 | first author:Vécsei L
A report of cranial autonomic symptoms in migraineurs.	/pubmed/17212679	Gupta R, Bhatia MS.	Cephalalgia. 2007 Jan;27(1):22-8.	Cephalalgia. 2007	PubMed	citation	PMID:17212679	pubmed	17212679	create date:2007/01/11 | first author:Gupta R
Adolescent disc degeneration--no headache association.	/pubmed/17212678	Laimi K, Erkintalo M, Metsähonkala L, Vahlberg T, Mikkelsson M, Sonninen P, Parkkola R, Aromaa M, Sillanpäa M, Rautava P, Anttila P, Salminen J.	Cephalalgia. 2007 Jan;27(1):14-21.	Cephalalgia. 2007	PubMed	citation	PMID:17212678	pubmed	17212678	create date:2007/01/11 | first author:Laimi K
Haemochromatosis gene (HFE) polymorphisms and migraine: an association study.	/pubmed/17212677	Rainero I, Rubino E, Rivoiro C, Valfrè W, Binello E, Zampella E, De Martino P, Gentile S, Fenoglio P, Savi L, Gallone S, Pinessi L.	Cephalalgia. 2007 Jan;27(1):9-13.	Cephalalgia. 2007	PubMed	citation	PMID:17212677	pubmed	17212677	create date:2007/01/11 | first author:Rainero I
Assessment of headache diagnosis. A comparative population study of a clinical interview with a diagnostic headache diary.	/pubmed/17212676	Phillip D, Lyngberg A, Jensen R.	Cephalalgia. 2007 Jan;27(1):1-8.	Cephalalgia. 2007	PubMed	citation	PMID:17212676	pubmed	17212676	create date:2007/01/11 | first author:Phillip D
Comment on The use of radiolabelled human serum albumin and SPECT/MRI coregistration to study inflammation in the cavernous sinus of cluster headache patients" by Schuh-Hofer et al."	/pubmed/17116106	Schoenen J.	Cephalalgia. 2006 Dec;26(12):1493; author reply 1493. No abstract available.	Cephalalgia. 2006	PubMed	citation	PMID:17116106	pubmed	17116106	create date:2006/11/23 | first author:Schoenen J
Paranasal sinus pathologies in patients presenting with headache as the primary symptom.	/pubmed/17116104	Daudia A, Jones NS.	Cephalalgia. 2006 Dec;26(12):1491; author reply 1491-2. No abstract available.	Cephalalgia. 2006	PubMed	citation	PMID:17116104	pubmed	17116104	create date:2006/11/23 | first author:Daudia A
The fixed combination of acetylsalicylic acid, paracetamol and caffeine.	/pubmed/17116102	Tfelt-Hansen P.	Cephalalgia. 2006 Dec;26(12):1487; author reply 1487-90. No abstract available.	Cephalalgia. 2006	PubMed	citation	PMID:17116102	pubmed	17116102	create date:2006/11/23 | first author:Tfelt-Hansen P
Bath-related headache: the first European case.	/pubmed/17116100	Rossi P, Nappi G.	Cephalalgia. 2006 Dec;26(12):1485-6. No abstract available.	Cephalalgia. 2006	PubMed	citation	PMID:17116100	pubmed	17116100	create date:2006/11/23 | first author:Rossi P
Secondary intermedius neuralgia-like pain in a young child.	/pubmed/17116099	da Silva HM, Boullosa JL, Arruda MA.	Cephalalgia. 2006 Dec;26(12):1483-4. No abstract available.	Cephalalgia. 2006	PubMed	citation	PMID:17116099	pubmed	17116099	create date:2006/11/23 | first author:da Silva HM
Cost-effectiveness of migraine prevention: the case of topiramate in the UK.	/pubmed/17116098	Brown JS, Papadopoulos G, Neumann PJ, Price M, Friedman M, Menzin J.	Cephalalgia. 2006 Dec;26(12):1473-82.	Cephalalgia. 2006	PubMed	citation	PMID:17116098	pubmed	17116098	create date:2006/11/23 | first author:Brown JS
Title	URL	Description	Details	ShortDetails	Resource	Type	Identifiers	Db	EntrezUID	Properties
Testing of variants of the MTHFR and ESR1 genes in 1798 Finnish individuals fails to confirm the association with migraine with aura.	/pubmed/17116097	Kaunisto MA, Kallela M, Hämäläinen E, Kilpikari R, Havanka H, Harno H, Nissilä M, Säkö E, Ilmavirta M, Liukkonen J, Teirmaa H, Törnwall O, Jussila M, Terwilliger J, Färkkilä M, Kaprio J, Palotie A, Wessman M.	Cephalalgia. 2006 Dec;26(12):1462-72.	Cephalalgia. 2006	PubMed	citation	PMID:17116097	pubmed	17116097	create date:2006/11/23 | first author:Kaunisto MA
Triptans in orgasmic headache.	/pubmed/17116096	Frese A, Gantenbein A, Marziniak M, Husstedt IW, Goadsby PJ, Evers S.	Cephalalgia. 2006 Dec;26(12):1458-61.	Cephalalgia. 2006	PubMed	citation	PMID:17116096	pubmed	17116096	create date:2006/11/23 | first author:Frese A
Headache patients in primary care and a tertiary care unit in Zürich, Switzerland.	/pubmed/17116095	Gantenbein AR, Kozak S, Agosti F, Agosti R, Isler H.	Cephalalgia. 2006 Dec;26(12):1451-7.	Cephalalgia. 2006	PubMed	citation	PMID:17116095	pubmed	17116095	create date:2006/11/23 | first author:Gantenbein AR
Chronic frequent headache in the general population: comorbidity and quality of life.	/pubmed/17116094	Wiendels NJ, van Haestregt A, Knuistingh Neven A, Spinhoven P, Zitman FG, Assendelft WJ, Ferrari MD.	Cephalalgia. 2006 Dec;26(12):1443-50.	Cephalalgia. 2006	PubMed	citation	PMID:17116094	pubmed	17116094	create date:2006/11/23 | first author:Wiendels NJ
Chronic frequent headache in the general population: prevalence and associated factors.	/pubmed/17116093	Wiendels NJ, Knuistingh Neven A, Rosendaal FR, Spinhoven P, Zitman FG, Assendelft WJ, Ferrari MD.	Cephalalgia. 2006 Dec;26(12):1434-42.	Cephalalgia. 2006	PubMed	citation	PMID:17116093	pubmed	17116093	create date:2006/11/23 | first author:Wiendels NJ
Headache attributed to infection: observations on the IHS classification (ICHD-II).	/pubmed/17116092	Marchioni E, Tavazzi E, Bono G, Minoli L, Bastianello S, Sinforiani E, Sances G, Tinelli C, Nappi G.	Cephalalgia. 2006 Dec;26(12):1427-33.	Cephalalgia. 2006	PubMed	citation	PMID:17116092	pubmed	17116092	create date:2006/11/23 | first author:Marchioni E
Psychological treatment of recurrent headache in children and adolescents--a meta-analysis.	/pubmed/17116091	Trautmann E, Lackschewitz H, Kröner-Herwig B.	Cephalalgia. 2006 Dec;26(12):1411-26.	Cephalalgia. 2006	PubMed	citation	PMID:17116091	pubmed	17116091	create date:2006/11/23 | first author:Trautmann E
International Classification of Headache Disorders, Second Edition (ICHD-2): current status and future revisions.	/pubmed/17116090	Olesen J.	Cephalalgia. 2006 Dec;26(12):1409-10. No abstract available.	Cephalalgia. 2006	PubMed	citation	PMID:17116090	pubmed	17116090	create date:2006/11/23 | first author:Olesen J
Migraine and probable migraine--results of FRAMIG 3, a French nationwide survey carried out according to the 2004 HIS classification.	/pubmed/17059443	Olesen J.	Cephalalgia. 2006 Nov;26(11):1347; author reply 1347-8. No abstract available.	Cephalalgia. 2006	PubMed	citation	PMID:17059443	pubmed	17059443	create date:2006/10/25 | first author:Olesen J
Tadalafil associated with typical migraine aura without headache.	/pubmed/17059442	Dinn RB, Wall M.	Cephalalgia. 2006 Nov;26(11):1344-6. No abstract available.	Cephalalgia. 2006	PubMed	citation	PMID:17059442	pubmed	17059442	create date:2006/10/25 | first author:Dinn RB
Reliability of recalled self-report on headache intensity: investigation using ecological momentary assessment technique.	/pubmed/17059441	Kikuchi H, Yoshiuchi K, Miyasaka N, Ohashi K, Yamamoto Y, Kumano H, Kuboki T, Akabayashi A.	Cephalalgia. 2006 Nov;26(11):1335-43.	Cephalalgia. 2006	PubMed	citation	PMID:17059441	pubmed	17059441	create date:2006/10/25 | first author:Kikuchi H
'Hair wash' or 'head bath' triggering migraine - observations in 94 Indian patients.	/pubmed/17059440	Ravishankar K.	Cephalalgia. 2006 Nov;26(11):1330-4.	Cephalalgia. 2006	PubMed	citation	PMID:17059440	pubmed	17059440	create date:2006/10/25 | first author:Ravishankar K
Chronic tension-type headache treated with acupuncture, physical training and relaxation training. Between-group differences.	/pubmed/17059439	Söderberg E, Carlsson J, Stener-Victorin E.	Cephalalgia. 2006 Nov;26(11):1320-9.	Cephalalgia. 2006	PubMed	citation	PMID:17059439	pubmed	17059439	create date:2006/10/25 | first author:Söderberg E
Serotonin-induced plasma extravasation in the murine inner ear: possible mechanism of migraine-associated inner ear dysfunction.	/pubmed/17059438	Koo JW, Balaban CD.	Cephalalgia. 2006 Nov;26(11):1310-9.	Cephalalgia. 2006	PubMed	citation	PMID:17059438	pubmed	17059438	create date:2006/10/25 | first author:Koo JW
The headache-inducing effect of cilostazol in human volunteers.	/pubmed/17059437	Birk S, Kruuse C, Petersen KA, Tfelt-Hansen P, Olesen J.	Cephalalgia. 2006 Nov;26(11):1304-9.	Cephalalgia. 2006	PubMed	citation	PMID:17059437	pubmed	17059437	create date:2006/10/25 | first author:Birk S
Intravital microscopy on a closed cranial window in mice: a model to study trigeminovascular mechanisms involved in migraine.	/pubmed/17059436	Gupta S, Akerman S, van den Maagdenberg AM, Saxena PR, Goadsby PJ, van den Brink AM.	Cephalalgia. 2006 Nov;26(11):1294-303.	Cephalalgia. 2006	PubMed	citation	PMID:17059436	pubmed	17059436	create date:2006/10/25 | first author:Gupta S
Plasma changes of calcitonin gene-related peptide and substance P in patients with dialysis headache.	/pubmed/17059435	Alessandri M, Massanti L, Geppetti P, Bellucci G, Cipriani M, Fanciullacci M.	Cephalalgia. 2006 Nov;26(11):1287-93.	Cephalalgia. 2006	PubMed	citation	PMID:17059435	pubmed	17059435	create date:2006/10/25 | first author:Alessandri M
Retinal migraine reappraised.	/pubmed/17059434	Grosberg BM, Solomon S, Friedman DI, Lipton RB.	Cephalalgia. 2006 Nov;26(11):1275-86.	Cephalalgia. 2006	PubMed	citation	PMID:17059434	pubmed	17059434	create date:2006/10/25 | first author:Grosberg BM
A review of evidence-based medicine and meta-analytic reviews in migraine.	/pubmed/17059433	Tfelt-Hansen P.	Cephalalgia. 2006 Nov;26(11):1265-74. Review.	Cephalalgia. 2006	PubMed	citation	PMID:17059433	pubmed	17059433	create date:2006/10/25 | first author:Tfelt-Hansen P
Medication overuse headache: type I and type II.	/pubmed/16961800	Saper JR, Lake AE 3rd.	Cephalalgia. 2006 Oct;26(10):1262. No abstract available.	Cephalalgia. 2006	PubMed	citation	PMID:16961800	pubmed	16961800	create date:2006/09/12 | first author:Saper JR
Acetylsalicylic acid, paracetamol and caffeine combination in headache.	/pubmed/16961799	Steiner TJ.	Cephalalgia. 2006 Oct;26(10):1260-1. No abstract available.	Cephalalgia. 2006	PubMed	citation	PMID:16961799	pubmed	16961799	create date:2006/09/12 | first author:Steiner TJ
Ophthalmoplegic migraine: an unresolved problem.	/pubmed/16961798	Crevits L, Verschelde H, Casselman J.	Cephalalgia. 2006 Oct;26(10):1255-9. No abstract available.	Cephalalgia. 2006	PubMed	citation	PMID:16961798	pubmed	16961798	create date:2006/09/12 | first author:Crevits L
Association between chronic paroxysmal hemicrania and primary trochlear headache: pathophysiology and treatment.	/pubmed/16961797	Pego-Reigosa R, Vázquez-López ME, Iglesias-Gómez S, Martínez-Vázquez FM.	Cephalalgia. 2006 Oct;26(10):1252-4. No abstract available.	Cephalalgia. 2006	PubMed	citation	PMID:16961797	pubmed	16961797	create date:2006/09/12 | first author:Pego-Reigosa R
Acute migraine-associated borderzone cerebellar infarction.	/pubmed/16961796	Reid J, Riding M, Purdy A, Phillips S.	Cephalalgia. 2006 Oct;26(10):1247-51. No abstract available.	Cephalalgia. 2006	PubMed	citation	PMID:16961796	pubmed	16961796	create date:2006/09/12 | first author:Reid J
Is it a rational choice to treat with lumbar epidural blood patch headache caused by spontaneous cervical CSF leak?	/pubmed/16961795	Ferrante E, Arpino I, Citterio A.	Cephalalgia. 2006 Oct;26(10):1245-6. No abstract available.	Cephalalgia. 2006	PubMed	citation	PMID:16961795	pubmed	16961795	create date:2006/09/12 | first author:Ferrante E
Ophthalmoplegic migraine presenting in infancy: a self-reported case.	/pubmed/16961794	Peck R.	Cephalalgia. 2006 Oct;26(10):1242-4. No abstract available.	Cephalalgia. 2006	PubMed	citation	PMID:16961794	pubmed	16961794	create date:2006/09/12 | first author:Peck R
Medulloblastoma induces unusual headache with clinical picture of basilar-type migraine complicated by ischaemic infarcts.	/pubmed/16961793	Cannas A, Solla P, Mascia MM, Floris GL, Tacconi P, Uselli S, Ambu R, Marrosu MG.	Cephalalgia. 2006 Oct;26(10):1238-41. No abstract available.	Cephalalgia. 2006	PubMed	citation	PMID:16961793	pubmed	16961793	create date:2006/09/12 | first author:Cannas A
Nummular headache: three new cases.	/pubmed/16961792	Dach F, Speciali J, Eckeli A, Rodrigues GG, Bordini CA.	Cephalalgia. 2006 Oct;26(10):1234-7.	Cephalalgia. 2006	PubMed	citation	PMID:16961792	pubmed	16961792	create date:2006/09/12 | first author:Dach F
Tryptophan depletion increases nausea, headache and photophobia in migraine sufferers.	/pubmed/16961791	Drummond PD.	Cephalalgia. 2006 Oct;26(10):1225-33.	Cephalalgia. 2006	PubMed	citation	PMID:16961791	pubmed	16961791	create date:2006/09/12 | first author:Drummond PD
Short-lasting headaches in children.	/pubmed/16961790	Vieira JP, Salgueiro AB, Alfaro M.	Cephalalgia. 2006 Oct;26(10):1220-4.	Cephalalgia. 2006	PubMed	citation	PMID:16961790	pubmed	16961790	create date:2006/09/12 | first author:Vieira JP
Functional gastrointestinal disorders in migrainous children: efficacy of flunarizine.	/pubmed/16961789	Boccia G, Del Giudice E, Crisanti AF, Strisciuglio C, Romano A, Staiano A.	Cephalalgia. 2006 Oct;26(10):1214-9.	Cephalalgia. 2006	PubMed	citation	PMID:16961789	pubmed	16961789	create date:2006/09/12 | first author:Boccia G
The prevalence of premonitory symptoms in migraine: a questionnaire study in 461 patients.	/pubmed/16961788	Schoonman GG, Evers DJ, Terwindt GM, van Dijk JG, Ferrari MD.	Cephalalgia. 2006 Oct;26(10):1209-13.	Cephalalgia. 2006	PubMed	citation	PMID:16961788	pubmed	16961788	create date:2006/09/12 | first author:Schoonman GG
A prospective, open-label, long-term study of the efficacy and tolerability of topiramate in the prophylaxis of chronic tension-type headache.	/pubmed/16961787	Lampl C, Marecek S, May A, Bendtsen L.	Cephalalgia. 2006 Oct;26(10):1203-8.	Cephalalgia. 2006	PubMed	citation	PMID:16961787	pubmed	16961787	create date:2006/09/12 | first author:Lampl C
Zonisamide for migraine prophylaxis in refractory patients.	/pubmed/16961786	Ashkenazi A, Benlifer A, Korenblit J, Silberstein SD.	Cephalalgia. 2006 Oct;26(10):1199-202.	Cephalalgia. 2006	PubMed	citation	PMID:16961786	pubmed	16961786	create date:2006/09/12 | first author:Ashkenazi A
Discontinuation of medication overuse in headache patients: recovery of therapeutic responsiveness.	/pubmed/16961785	Zeeberg P, Olesen J, Jensen R.	Cephalalgia. 2006 Oct;26(10):1192-8.	Cephalalgia. 2006	PubMed	citation	PMID:16961785	pubmed	16961785	create date:2006/09/12 | first author:Zeeberg P
Blink reflex R2 amplitudes in cervicogenic headache, chronic tension-type headache and migraine.	/pubmed/16961784	Sand T, Møll-Nilsen B, Zwart JA.	Cephalalgia. 2006 Oct;26(10):1186-91.	Cephalalgia. 2006	PubMed	citation	PMID:16961784	pubmed	16961784	create date:2006/09/12 | first author:Sand T
Cervical spine joint hypermobility: a possible predisposing factor for new daily persistent headache.	/pubmed/16961783	Rozen TD, Roth JM, Denenberg N.	Cephalalgia. 2006 Oct;26(10):1182-5.	Cephalalgia. 2006	PubMed	citation	PMID:16961783	pubmed	16961783	create date:2006/09/12 | first author:Rozen TD
One-year prevalence and socio-cultural aspects of chronic headache in Turkish immigrants and German natives.	/pubmed/16961782	Kavuk I, Weimar C, Kim BT, Gueneyli G, Araz M, Klieser E, Limmroth V, Diener HC, Katsarava Z.	Cephalalgia. 2006 Oct;26(10):1177-81.	Cephalalgia. 2006	PubMed	citation	PMID:16961782	pubmed	16961782	create date:2006/09/12 | first author:Kavuk I
SUNCT syndrome with dramatic response to oxcarbazepine.	/pubmed/16919074	Dora B.	Cephalalgia. 2006 Sep;26(9):1171-3. No abstract available.	Cephalalgia. 2006	PubMed	citation	PMID:16919074	pubmed	16919074	create date:2006/08/22 | first author:Dora B
Towards a definition of intractable headache for use in clinical practice and trials.	/pubmed/16919073	Goadsby PJ, Schoenen J, Ferrari MD, Silberstein SD, Dodick D.	Cephalalgia. 2006 Sep;26(9):1168-70. No abstract available.	Cephalalgia. 2006	PubMed	citation	PMID:16919073	pubmed	16919073	create date:2006/08/22 | first author:Goadsby PJ
Unilateral spatial neglect in a child with hemiplegic migraine.	/pubmed/16919072	Enoki H, Takeda S, Hirose E, Matsubayashi R, Matsubayashi T.	Cephalalgia. 2006 Sep;26(9):1165-7. No abstract available.	Cephalalgia. 2006	PubMed	citation	PMID:16919072	pubmed	16919072	create date:2006/08/22 | first author:Enoki H
Non-invasive magnetic resonance myelography in spontaneous intracranial hypotension.	/pubmed/16919071	Katramados A, Patel SC, Mitsias PD.	Cephalalgia. 2006 Sep;26(9):1160-4. No abstract available.	Cephalalgia. 2006	PubMed	citation	PMID:16919071	pubmed	16919071	create date:2006/08/22 | first author:Katramados A
Oculomotor nerve schwannoma mimicking ophthalmoplegic migraine.	/pubmed/16919070	Bisdorff AR, Wildanger G.	Cephalalgia. 2006 Sep;26(9):1157-9. No abstract available.	Cephalalgia. 2006	PubMed	citation	PMID:16919070	pubmed	16919070	create date:2006/08/22 | first author:Bisdorff AR
Impact of extreme light exposure during summer season in an arctic area on patients with migraine and chronic paroxysmal hemicrania (CPH).	/pubmed/16919069	Bekkelund SI, Lilleng H.	Cephalalgia. 2006 Sep;26(9):1153-6. No abstract available.	Cephalalgia. 2006	PubMed	citation	PMID:16919069	pubmed	16919069	create date:2006/08/22 | first author:Bekkelund SI
Hemifacial spasm induced by trigeminal stimuli and coupled with ipsilateral migraine: a spasmodic migraine.	/pubmed/16919068	Cuadrado ML, Fernández-de-Las-Peñas C, Santiago S, Vela L, Pérez-Conde C, Pareja JA.	Cephalalgia. 2006 Sep;26(9):1150-2. No abstract available.	Cephalalgia. 2006	PubMed	citation	PMID:16919068	pubmed	16919068	create date:2006/08/22 | first author:Cuadrado ML
Trigeminal neuralgia, migraine and sympathetic hyperactivity in a patient with Parry-Romberg syndrome.	/pubmed/16919067	Drummond PD, Hassard S, Finch PM.	Cephalalgia. 2006 Sep;26(9):1146-9. No abstract available.	Cephalalgia. 2006	PubMed	citation	PMID:16919067	pubmed	16919067	create date:2006/08/22 | first author:Drummond PD
Hemicrania continua evolving from episodic paroxysmal hemicrania.	/pubmed/16919066	Castellanos-Pinedo F, Zurdo M, Martínez-Acebes E.	Cephalalgia. 2006 Sep;26(9):1143-5.	Cephalalgia. 2006	PubMed	citation	PMID:16919066	pubmed	16919066	create date:2006/08/22 | first author:Castellanos-Pinedo F
SMART: stroke-like migraine attacks after radiation therapy.	/pubmed/16919065	Black DF, Bartleson JD, Bell ML, Lachance DH.	Cephalalgia. 2006 Sep;26(9):1137-42.	Cephalalgia. 2006	PubMed	citation	PMID:16919065	pubmed	16919065	create date:2006/08/22 | first author:Black DF
Motion perception in migraineurs: abnormalities are not related to attention.	/pubmed/16919064	McKendrick AM, Badcock DR, Badcock JC, Gurgone M.	Cephalalgia. 2006 Sep;26(9):1131-6.	Cephalalgia. 2006	PubMed	citation	PMID:16919064	pubmed	16919064	create date:2006/08/22 | first author:McKendrick AM
Rating of olfactory judgements in migraine patients.	/pubmed/16919063	Demarquay G, Royet JP, Giraud P, Chazot G, Valade D, Ryvlin P.	Cephalalgia. 2006 Sep;26(9):1123-30.	Cephalalgia. 2006	PubMed	citation	PMID:16919063	pubmed	16919063	create date:2006/08/22 | first author:Demarquay G
Title	URL	Description	Details	ShortDetails	Resource	Type	Identifiers	Db	EntrezUID	Properties
The use of radiolabelled human serum albumin and SPECT/MRI co-registration to study inflammation in the cavernous sinus of cluster headache patients.	/pubmed/16919062	Schuh-Hofer S, Richter M, Israel H, Geworski L, Villringer A, Munz DL, Arnold G.	Cephalalgia. 2006 Sep;26(9):1115-22.	Cephalalgia. 2006	PubMed	citation	PMID:16919062	pubmed	16919062	create date:2006/08/22 | first author:Schuh-Hofer S
Central sensitization of the trigeminal and somatic nociceptive systems in medication overuse headache mainly involves cerebral supraspinal structures.	/pubmed/16919061	Ayzenberg I, Obermann M, Nyhuis P, Gastpar M, Limmroth V, Diener HC, Kaube H, Katsarava Z.	Cephalalgia. 2006 Sep;26(9):1106-14.	Cephalalgia. 2006	PubMed	citation	PMID:16919061	pubmed	16919061	create date:2006/08/22 | first author:Ayzenberg I
Advice alone vs. structured detoxification programmes for medication overuse headache: a prospective, randomized, open-label trial in transformed migraine patients with low medical needs.	/pubmed/16919060	Rossi P, Di Lorenzo C, Faroni J, Cesarino F, Nappi G.	Cephalalgia. 2006 Sep;26(9):1097-105.	Cephalalgia. 2006	PubMed	citation	PMID:16919060	pubmed	16919060	create date:2006/08/22 | first author:Rossi P
Prevalence and correlates of migraine among women attending a prenatal care clinic in Lima, Peru.	/pubmed/16919059	Adeney KL, Flores JL, Perez JC, Sanchez SE, Williams MA.	Cephalalgia. 2006 Sep;26(9):1089-96.	Cephalalgia. 2006	PubMed	citation	PMID:16919059	pubmed	16919059	create date:2006/08/22 | first author:Adeney KL
The natural history of headache: predictors of onset and recovery.	/pubmed/16919058	Boardman HF, Thomas E, Millson DS, Croft PR.	Cephalalgia. 2006 Sep;26(9):1080-8.	Cephalalgia. 2006	PubMed	citation	PMID:16919058	pubmed	16919058	create date:2006/08/22 | first author:Boardman HF
NF-kappaB activity and iNOS expression in monocytes from internal jugular blood of migraine without aura patients during attacks.	/pubmed/16919057	Sarchielli P, Floridi A, Mancini ML, Rossi C, Coppola F, Baldi A, Pini LA, Calabresi P.	Cephalalgia. 2006 Sep;26(9):1071-9.	Cephalalgia. 2006	PubMed	citation	PMID:16919057	pubmed	16919057	create date:2006/08/22 | first author:Sarchielli P
Myofascial trigger points, neck mobility and forward head posture in unilateral migraine.	/pubmed/16919056	Fernández-de-Las-Peñas C, Cuadrado ML, Pareja JA.	Cephalalgia. 2006 Sep;26(9):1061-70.	Cephalalgia. 2006	PubMed	citation	PMID:16919056	pubmed	16919056	create date:2006/08/22 | first author:Fernández-de-Las-Peñas C
Premonitory and resolution symptoms in migraine: a prospective study in 100 unselected patients.	/pubmed/16919055	Quintela E, Castillo J, Muñoz P, Pascual J.	Cephalalgia. 2006 Sep;26(9):1051-60.	Cephalalgia. 2006	PubMed	citation	PMID:16919055	pubmed	16919055	create date:2006/08/22 | first author:Quintela E
Quantitative sensory testing in cluster headache: increased sensory thresholds.	/pubmed/16919054	Ladda J, Straube A, Förderreuther S, Krause P, Eggert T.	Cephalalgia. 2006 Sep;26(9):1043-50.	Cephalalgia. 2006	PubMed	citation	PMID:16919054	pubmed	16919054	create date:2006/08/22 | first author:Ladda J
Should cluster headache be associated with cutaneous allodynia?	/pubmed/16919053	Burstein R.	Cephalalgia. 2006 Sep;26(9):1041-2. No abstract available.	Cephalalgia. 2006	PubMed	citation	PMID:16919053	pubmed	16919053	create date:2006/08/22 | first author:Burstein R
Sumatriptan causes parallel decrease in plasma CGRP concentration and migraine headache during nitroglycerin-induced migraine attack.	/pubmed/16886948	Vanmolkot F, Van der Schueren B, de Hoon J.	Cephalalgia. 2006 Aug;26(8):1037-8; author reply 1038-9. No abstract available.	Cephalalgia. 2006	PubMed	citation	PMID:16886948	pubmed	16886948	create date:2006/08/05 | first author:Vanmolkot F
Intermittent angle-closure glaucoma in the presence of a white eye, posing as retinal migraine.	/pubmed/16886947	Liu DT.	Cephalalgia. 2006 Aug;26(8):1036; author reply 1036. No abstract available.	Cephalalgia. 2006	PubMed	citation	PMID:16886947	pubmed	16886947	create date:2006/08/05 | first author:Liu DT
Late-onset ophthalmoplegic migraine in a patient with previous childhood abdominal migraine.	/pubmed/16886945	O'Sullivan SS, O'Regan KN, Tormey P, Galvin RJ.	Cephalalgia. 2006 Aug;26(8):1033-5. No abstract available.	Cephalalgia. 2006	PubMed	citation	PMID:16886945	pubmed	16886945	create date:2006/08/05 | first author:O'Sullivan SS
Pregabalin in the therapy of hypnic headache.	/pubmed/16886944	Ulrich K, Gunreben B, Lang E, Sittl R, Griessinger N.	Cephalalgia. 2006 Aug;26(8):1031-2. No abstract available.	Cephalalgia. 2006	PubMed	citation	PMID:16886944	pubmed	16886944	create date:2006/08/05 | first author:Ulrich K
Recurrent coital 'thunderclap' headache associated with ischaemic stroke.	/pubmed/16886943	SuttonBrown M, Morrish W, Zochodne DW.	Cephalalgia. 2006 Aug;26(8):1028-30. No abstract available.	Cephalalgia. 2006	PubMed	citation	PMID:16886943	pubmed	16886943	create date:2006/08/05 | first author:SuttonBrown M
Occipital nerve stimulation for chronic cluster headache and hemicrania continua: pain relief and persistence of autonomic features.	/pubmed/16886942	Schwedt TJ, Dodick DW, Trentman TL, Zimmerman RS.	Cephalalgia. 2006 Aug;26(8):1025-7. No abstract available.	Cephalalgia. 2006	PubMed	citation	PMID:16886942	pubmed	16886942	create date:2006/08/05 | first author:Schwedt TJ
Secondary cluster headache: a presentation of cerebral venous thrombosis.	/pubmed/16886941	Peterlin BL, Levin M, Cohen JA, Ward TN.	Cephalalgia. 2006 Aug;26(8):1022-4. No abstract available.	Cephalalgia. 2006	PubMed	citation	PMID:16886941	pubmed	16886941	create date:2006/08/05 | first author:Peterlin BL
Idiopathic intracranial hypertension without headache.	/pubmed/16886940	De Simone R, Marano E, Bilo L, Briganti F, Esposito M, Ripa P, Beneduce L, Bonavita V.	Cephalalgia. 2006 Aug;26(8):1020-1. No abstract available.	Cephalalgia. 2006	PubMed	citation	PMID:16886940	pubmed	16886940	create date:2006/08/05 | first author:De Simone R
Midbrain cavernous malformation causing migraine-like headache.	/pubmed/16886939	Malik SN, Young WB.	Cephalalgia. 2006 Aug;26(8):1016-9. No abstract available.	Cephalalgia. 2006	PubMed	citation	PMID:16886939	pubmed	16886939	create date:2006/08/05 | first author:Malik SN
Tracer clearance in radionuclide cisternography in patients with spontaneous intracranial hypotension.	/pubmed/16886938	Horikoshi T, Ikegawa H, Uchida M, Takahashi T, Watanabe A, Umeda T.	Cephalalgia. 2006 Aug;26(8):1010-5.	Cephalalgia. 2006	PubMed	citation	PMID:16886938	pubmed	16886938	create date:2006/08/05 | first author:Horikoshi T
Imaging abnormalities in sporadic hemiplegic migraine on conventional MRI, diffusion and perfusion MRI and MRS.	/pubmed/16886937	Jacob A, Mahavish K, Bowden A, Smith ET, Enevoldson P, White RP.	Cephalalgia. 2006 Aug;26(8):1004-9.	Cephalalgia. 2006	PubMed	citation	PMID:16886937	pubmed	16886937	create date:2006/08/05 | first author:Jacob A
Vasoactive intestinal polypeptide evokes only a minimal headache in healthy volunteers.	/pubmed/16886936	Hansen JM, Sitarz J, Birk S, Rahmann AM, Oturai PS, Fahrenkrug J, Olesen J, Ashina M.	Cephalalgia. 2006 Aug;26(8):992-1003.	Cephalalgia. 2006	PubMed	citation	PMID:16886936	pubmed	16886936	create date:2006/08/05 | first author:Hansen JM
Efficacy of physiotherapy including a craniocervical training programme for tension-type headache; a randomized clinical trial.	/pubmed/16886935	van Ettekoven H, Lucas C.	Cephalalgia. 2006 Aug;26(8):983-91.	Cephalalgia. 2006	PubMed	citation	PMID:16886935	pubmed	16886935	create date:2006/08/05 | first author:van Ettekoven H
Blindness and bias in a trial of antidepressant medication for chronic tension-type headache.	/pubmed/16886934	Holroyd KA, Tkachuk G, O'Donnell F, Cordingley GE.	Cephalalgia. 2006 Aug;26(8):973-82.	Cephalalgia. 2006	PubMed	citation	PMID:16886934	pubmed	16886934	create date:2006/08/05 | first author:Holroyd KA
Abnormal platelet trace amine profiles in migraine with and without aura.	/pubmed/16886933	D'Andrea G, Granella F, Leone M, Perini F, Farruggio A, Bussone G.	Cephalalgia. 2006 Aug;26(8):968-72.	Cephalalgia. 2006	PubMed	citation	PMID:16886933	pubmed	16886933	create date:2006/08/05 | first author:D'Andrea G
Sick leave is related to frequencies of migraine and non-migrainous headache--The HUNT Study.	/pubmed/16886932	Fiane I, Haugland ME, Stovner LJ, Zwart JA, Bovim G, Hagen K.	Cephalalgia. 2006 Aug;26(8):960-7.	Cephalalgia. 2006	PubMed	citation	PMID:16886932	pubmed	16886932	create date:2006/08/05 | first author:Fiane I
Do migraineurs have difficulty judging direction of simulated heading?	/pubmed/16886931	McKendrick AM, Turpin A, Webb S, Badcock DR.	Cephalalgia. 2006 Aug;26(8):949-59.	Cephalalgia. 2006	PubMed	citation	PMID:16886931	pubmed	16886931	create date:2006/08/05 | first author:McKendrick AM
Generalized hyperalgesia in patients with chronic tension-type headache.	/pubmed/16886930	Ashina S, Bendtsen L, Ashina M, Magerl W, Jensen R.	Cephalalgia. 2006 Aug;26(8):940-8.	Cephalalgia. 2006	PubMed	citation	PMID:16886930	pubmed	16886930	create date:2006/08/05 | first author:Ashina S
Prevalence of patent foramen ovale in migraine patients with and without aura compared with stroke patients. A transcranial Doppler study.	/pubmed/16886929	Carod-Artal FJ, da Silveira Ribeiro L, Braga H, Kummer W, Mesquita HM, Vargas AP.	Cephalalgia. 2006 Aug;26(8):934-9.	Cephalalgia. 2006	PubMed	citation	PMID:16886929	pubmed	16886929	create date:2006/08/05 | first author:Carod-Artal FJ
Dipyridamole may induce migraine in patients with migraine without aura.	/pubmed/16886928	Kruuse C, Lassen LH, Iversen HK, Oestergaard S, Olesen J.	Cephalalgia. 2006 Aug;26(8):925-33.	Cephalalgia. 2006	PubMed	citation	PMID:16886928	pubmed	16886928	create date:2006/08/05 | first author:Kruuse C
The impact of different antimigraine compounds on platelet and erythrocyte aggregation.	/pubmed/16886927	Evers S, Heuel T, Frese A, Akova-Oztürk E, Husstedt IW.	Cephalalgia. 2006 Aug;26(8):920-4.	Cephalalgia. 2006	PubMed	citation	PMID:16886927	pubmed	16886927	create date:2006/08/05 | first author:Evers S
Side-shifting hemicrania continua with aura (migraine with aura with autonomic symptoms responsive to indomethacin?).	/pubmed/16886926	Peres MF, Masruha MR, Young WB.	Cephalalgia. 2006 Aug;26(8):917-9.	Cephalalgia. 2006	PubMed	citation	PMID:16886926	pubmed	16886926	create date:2006/08/05 | first author:Peres MF
Diaries and calendars for migraine. A review.	/pubmed/16886925	Nappi G, Jensen R, Nappi RE, Sances G, Torelli P, Olesen J.	Cephalalgia. 2006 Aug;26(8):905-16. Review.	Cephalalgia. 2006	PubMed	citation	PMID:16886925	pubmed	16886925	create date:2006/08/05 | first author:Nappi G
Accurate diagnosis of facial pain.	/pubmed/16776713	Benoliel R, Sharav Y.	Cephalalgia. 2006 Jul;26(7):902; author reply 903. No abstract available.	Cephalalgia. 2006	PubMed	citation	PMID:16776713	pubmed	16776713	create date:2006/06/17 | first author:Benoliel R
Myofascial pain may mimic trigeminal neuralgia.	/pubmed/16776712	Ceneviz C, Maloney G, Mehta N.	Cephalalgia. 2006 Jul;26(7):899-901. No abstract available.	Cephalalgia. 2006	PubMed	citation	PMID:16776712	pubmed	16776712	create date:2006/06/17 | first author:Ceneviz C
Intractable headache induced by minimal aspergillosis-related sinus disease.	/pubmed/16776711	Feng CH, Ho CY.	Cephalalgia. 2006 Jul;26(7):896-8. No abstract available.	Cephalalgia. 2006	PubMed	citation	PMID:16776711	pubmed	16776711	create date:2006/06/17 | first author:Feng CH
Migrainous cerebral infarction in a previously healthy 93-year-old female patient with no risk factors for stroke.	/pubmed/16776710	Tzoulis CH, Naess H, Thomassen L.	Cephalalgia. 2006 Jul;26(7):894-5. No abstract available.	Cephalalgia. 2006	PubMed	citation	PMID:16776710	pubmed	16776710	create date:2006/06/17 | first author:Tzoulis CH
SUNCT in multiple sclerosis.	/pubmed/16776709	Vilisaar J, Constantinescu CS.	Cephalalgia. 2006 Jul;26(7):891-3. No abstract available.	Cephalalgia. 2006	PubMed	citation	PMID:16776709	pubmed	16776709	create date:2006/06/17 | first author:Vilisaar J
Pre-operative subarachnoid haemorrhage in a patient with spinal tumour.	/pubmed/16776708	De Tommasi A, De Tommasi C, Lauta E, Luzzi S, Cimmino A, Ciappetta P.	Cephalalgia. 2006 Jul;26(7):887-90. No abstract available.	Cephalalgia. 2006	PubMed	citation	PMID:16776708	pubmed	16776708	create date:2006/06/17 | first author:De Tommasi A
Cluster-like headache secondary to idiopathic intracranial hypertension.	/pubmed/16776707	Volcy M, Tepper SJ.	Cephalalgia. 2006 Jul;26(7):883-6.	Cephalalgia. 2006	PubMed	citation	PMID:16776707	pubmed	16776707	create date:2006/06/17 | first author:Volcy M
Headache features in patients with dengue virus infection.	/pubmed/16776706	Domingues RB, Kuster GW, Onuki de Castro FL, Souza VA, Levi JE, Pannuti CS.	Cephalalgia. 2006 Jul;26(7):879-82.	Cephalalgia. 2006	PubMed	citation	PMID:16776706	pubmed	16776706	create date:2006/06/17 | first author:Domingues RB
Abnormal blink reflex studies in a patient with supraorbital neuralgia.	/pubmed/16776705	Cohen AS, Gantenbein AR, Goadsby PJ.	Cephalalgia. 2006 Jul;26(7):875-8.	Cephalalgia. 2006	PubMed	citation	PMID:16776705	pubmed	16776705	create date:2006/06/17 | first author:Cohen AS
Rizatriptan vs. rizatriptan plus trimebutine for the acute treatment of migraine: a double-blind, randomized, cross-over, placebo-controlled study.	/pubmed/16776704	Krymchantowski AV, Filho PF, Bigal ME.	Cephalalgia. 2006 Jul;26(7):871-4.	Cephalalgia. 2006	PubMed	citation	PMID:16776704	pubmed	16776704	create date:2006/06/17 | first author:Krymchantowski AV
Higher variability of phosphene thresholds in migraineurs than in controls: a consecutive transcranial magnetic stimulation study.	/pubmed/16776703	Antal A, Arlt S, Nitsche MA, Chadaide Z, Paulus W.	Cephalalgia. 2006 Jul;26(7):865-70.	Cephalalgia. 2006	PubMed	citation	PMID:16776703	pubmed	16776703	create date:2006/06/17 | first author:Antal A
Dysfunction of arousal systems in sleep-related migraine without aura.	/pubmed/16776702	Della Marca G, Vollono C, Rubino M, Di Trapani G, Mariotti P, Tonali PA.	Cephalalgia. 2006 Jul;26(7):857-64.	Cephalalgia. 2006	PubMed	citation	PMID:16776702	pubmed	16776702	create date:2006/06/17 | first author:Della Marca G
Comparison of dynamic (brush) and static (pressure) mechanical allodynia in migraine.	/pubmed/16776701	LoPinto C, Young WB, Ashkenazi A.	Cephalalgia. 2006 Jul;26(7):852-6.	Cephalalgia. 2006	PubMed	citation	PMID:16776701	pubmed	16776701	create date:2006/06/17 | first author:LoPinto C
Repeated measures of recent headache, neck and upper back pain in Australian adolescents.	/pubmed/16776700	Grimmer K, Nyland L, Milanese S.	Cephalalgia. 2006 Jul;26(7):843-51.	Cephalalgia. 2006	PubMed	citation	PMID:16776700	pubmed	16776700	create date:2006/06/17 | first author:Grimmer K
Are transient increases in blood pressure during the treadmill stress test associated with headache?	/pubmed/16776699	Thomaides T, Karapanayiotides T, Spantideas A, Andrikou A.	Cephalalgia. 2006 Jul;26(7):837-42.	Cephalalgia. 2006	PubMed	citation	PMID:16776699	pubmed	16776699	create date:2006/06/17 | first author:Thomaides T
beta-Receptor response to noradrenaline in cluster headache. A study of adipose tissue lipolysis.	/pubmed/16776698	Meyer EL, Waldenlind E, Marcus C.	Cephalalgia. 2006 Jul;26(7):831-6.	Cephalalgia. 2006	PubMed	citation	PMID:16776698	pubmed	16776698	create date:2006/06/17 | first author:Meyer EL
Clinical features, classification and prognosis of migraine and tension-type headache in children and adolescents: a long-term follow-up study.	/pubmed/16776697	Kienbacher C, Wöber C, Zesch HE, Hafferl-Gattermayer A, Posch M, Karwautz A, Zormann A, Berger G, Zebenholzer K, Konrad A, Wöber-Bingöl C.	Cephalalgia. 2006 Jul;26(7):820-30.	Cephalalgia. 2006	PubMed	citation	PMID:16776697	pubmed	16776697	create date:2006/06/17 | first author:Kienbacher C
Title	URL	Description	Details	ShortDetails	Resource	Type	Identifiers	Db	EntrezUID	Properties
[truncated: 1,003 more rows]
