# Supplementary material for: Rising Publication Delays Inflate Journal Impact Factors
Source: PLoS One. 2012 Dec 31;7(12):e53374. doi: 10.1371/journal.pone.0053374 (PMC3534064; doi:10.1371/journal.pone.0053374)
Supplement: Data S1 — Datasets used for the analysis. (ZIP) [file pone.0053374.s005.zip › Cerebral Cortex.csv]

Title	URL	Description	Details	ShortDetails	Resource	Type	Identifiers	Db	EntrezUID	Properties
Repetition Suppression versus Enhancement--It's Quantity That Matter.	/pubmed/22314047	Müller NG, Strumpf H, Scholz M, Baier B, Melloni L.	Cereb Cortex. 2012 Feb 7. [Epub ahead of print]	Cereb Cortex. 2012	PubMed	citation	PMID:22314047	pubmed	22314047	create date:2012/02/09 | first author:Müller NG
A Meta-analysis of Executive Components of Working Memory.	/pubmed/22314046	Nee DE, Brown JW, Askren MK, Berman MG, Demiralp E, Krawitz A, Jonides J.	Cereb Cortex. 2012 Feb 7. [Epub ahead of print]	Cereb Cortex. 2012	PubMed	citation	PMID:22314046	pubmed	22314046	create date:2012/02/09 | first author:Nee DE
Human Cortical Excitability Increases with Time Awake.	/pubmed/22314045	Huber R, Mäki H, Rosanova M, Casarotto S, Canali P, Casali AG, Tononi G, Massimini M.	Cereb Cortex. 2012 Feb 7. [Epub ahead of print]	Cereb Cortex. 2012	PubMed	citation	PMID:22314045	pubmed	22314045	create date:2012/02/09 | first author:Huber R
Interpyramid Spike Transmission Stabilizes the Sparseness of Recurrent Network Activity.	/pubmed/22314044	Ikegaya Y, Sasaki T, Ishikawa D, Honma N, Tao K, Takahashi N, Minamisawa G, Ujita S, Matsuki N.	Cereb Cortex. 2012 Feb 7. [Epub ahead of print]	Cereb Cortex. 2012	PubMed	citation	PMID:22314044	pubmed	22314044	create date:2012/02/09 | first author:Ikegaya Y
Speech versus Song: Multiple Pitch-Sensitive Areas Revealed by a Naturally Occurring Musical Illusion.	/pubmed/22314043	Tierney A, Dick F, Deutsch D, Sereno M.	Cereb Cortex. 2012 Feb 7. [Epub ahead of print]	Cereb Cortex. 2012	PubMed	citation	PMID:22314043	pubmed	22314043	create date:2012/02/09 | first author:Tierney A
Contrast-Dependent Variations in the Excitatory Classical Receptive Field and Suppressive Nonclassical Receptive Field of Cat Primary Visual Cortex.	/pubmed/22302117	Chen K, Song XM, Li CY.	Cereb Cortex. 2012 Feb 2. [Epub ahead of print]	Cereb Cortex. 2012	PubMed	citation	PMID:22302117	pubmed	22302117	create date:2012/02/04 | first author:Chen K
The Perceived Position of Moving Objects: Transcranial Magnetic Stimulation of Area MT+ Reduces the Flash-Lag Effect.	/pubmed/22302116	Maus GW, Ward J, Nijhawan R, Whitney D.	Cereb Cortex. 2012 Feb 2. [Epub ahead of print]	Cereb Cortex. 2012	PubMed	citation	PMID:22302116	pubmed	22302116	create date:2012/02/04 | first author:Maus GW
Areal Differences in Diameter and Length of Corticofugal Projections.	/pubmed/22302056	Tomasi S, Caminiti R, Innocenti GM.	Cereb Cortex. 2012 Feb 1. [Epub ahead of print]	Cereb Cortex. 2012	PubMed	citation	PMID:22302056	pubmed	22302056	create date:2012/02/04 | first author:Tomasi S
Analysis of Time and Space Invariance of BOLD Responses in the Rat Visual System.	/pubmed/22298731	Bailey CJ, Sanganahalli BG, Herman P, Blumenfeld H, Gjedde A, Hyder F.	Cereb Cortex. 2012 Jan 31. [Epub ahead of print]	Cereb Cortex. 2012	PubMed	citation	PMID:22298731	pubmed	22298731	create date:2012/02/03 | first author:Bailey CJ
The Extrinsic and Intrinsic Functional Architectures of the Human Brain Are Not Equivalent.	/pubmed/22298730	Mennes M, Kelly C, Colcombe S, Castellanos FX, Milham MP.	Cereb Cortex. 2012 Jan 31. [Epub ahead of print]	Cereb Cortex. 2012	PubMed	citation	PMID:22298730	pubmed	22298730	create date:2012/02/03 | first author:Mennes M
Curvature Processing Dynamics in Macaque Area V4.	/pubmed/22298729	Yau JM, Pasupathy A, Brincat SL, Connor CE.	Cereb Cortex. 2012 Jan 31. [Epub ahead of print]	Cereb Cortex. 2012	PubMed	citation	PMID:22298729	pubmed	22298729	create date:2012/02/03 | first author:Yau JM
Abstract Rule Learning: The Differential Effects of Lesions in Frontal Cortex.	/pubmed/22298728	Kayser AS, D'Esposito M.	Cereb Cortex. 2012 Jan 31. [Epub ahead of print]	Cereb Cortex. 2012	PubMed	citation	PMID:22298728	pubmed	22298728	create date:2012/02/03 | first author:Kayser AS
Vestibular Activation Differentially Modulates Human Early Visual Cortex and V5/MT Excitability and Response Entropy.	/pubmed/22291031	Seemungal BM, Guzman-Lopez J, Arshad Q, Schultz SR, Walsh V, Yousif N.	Cereb Cortex. 2012 Jan 30. [Epub ahead of print]	Cereb Cortex. 2012	PubMed	citation	PMID:22291031	pubmed	22291031	create date:2012/02/01 | first author:Seemungal BM
Association between Psychotic Symptoms and Cortical Thickness Reduction across the Schizophrenia Spectrum.	/pubmed/22291030	Oertel-Knöchel V, Knöchel C, Rotarska-Jagiela A, Reinke B, Prvulovic D, Haenschel C, Hampel H, Linden DE.	Cereb Cortex. 2012 Jan 30. [Epub ahead of print]	Cereb Cortex. 2012	PubMed	citation	PMID:22291030	pubmed	22291030	create date:2012/02/01 | first author:Oertel-Knöchel V
Layer-Specific Modulation of the Prefrontal Cortex by Nicotinic Acetylcholine Receptors.	/pubmed/22291029	Poorthuis RB, Bloem B, Schak B, Wester J, de Kock CP, Mansvelder HD.	Cereb Cortex. 2012 Jan 30. [Epub ahead of print]	Cereb Cortex. 2012	PubMed	citation	PMID:22291029	pubmed	22291029	create date:2012/02/01 | first author:Poorthuis RB
Imbalanced Neural Responsivity to Risk and Reward Indicates Stress Vulnerability in Humans.	/pubmed/22291028	Admon R, Lubin G, Rosenblatt JD, Stern O, Kahn I, Assaf M, Hendler T.	Cereb Cortex. 2012 Jan 30. [Epub ahead of print]	Cereb Cortex. 2012	PubMed	citation	PMID:22291028	pubmed	22291028	create date:2012/02/01 | first author:Admon R
From Perception to Conception: How Meaningful Objects Are Processed over Time.	/pubmed/22275484	Clarke A, Taylor KI, Devereux B, Randall B, Tyler LK.	Cereb Cortex. 2012 Jan 23. [Epub ahead of print]	Cereb Cortex. 2012	PubMed	citation	PMID:22275484	pubmed	22275484	create date:2012/01/26 | first author:Clarke A
Diffusion Tensor Imaging-Based Characterization of Brain Neurodevelopment in Primates.	/pubmed/22275483	Shi Y, Short SJ, Knickmeyer RC, Wang J, Coe CL, Niethammer M, Gilmore JH, Zhu H, Styner MA.	Cereb Cortex. 2012 Jan 23. [Epub ahead of print]	Cereb Cortex. 2012	PubMed	citation	PMID:22275483	pubmed	22275483	create date:2012/01/26 | first author:Shi Y
Functional Organization of the Neural Language System: Dorsal and Ventral Pathways Are Critical for Syntax.	/pubmed/22275482	Griffiths JD, Marslen-Wilson WD, Stamatakis EA, Tyler LK.	Cereb Cortex. 2012 Jan 23. [Epub ahead of print]	Cereb Cortex. 2012	PubMed	citation	PMID:22275482	pubmed	22275482	create date:2012/01/26 | first author:Griffiths JD
The Anatomical Distance of Functional Connections Predicts Brain Network Topology in Health and Schizophrenia.	/pubmed/22275481	Alexander-Bloch AF, Vértes PE, Stidd R, Lalonde F, Clasen L, Rapoport J, Giedd J, Bullmore ET, Gogtay N.	Cereb Cortex. 2012 Jan 23. [Epub ahead of print]	Cereb Cortex. 2012	PubMed	citation	PMID:22275481	pubmed	22275481	create date:2012/01/26 | first author:Alexander-Bloch AF
Bypassing Primary Sensory Cortices--A Direct Thalamocortical Pathway for Transmitting Salient Sensory Information.	/pubmed/22275480	Liang M, Mouraux A, Iannetti GD.	Cereb Cortex. 2012 Jan 23. [Epub ahead of print]	Cereb Cortex. 2012	PubMed	citation	PMID:22275480	pubmed	22275480	create date:2012/01/26 | first author:Liang M
Remapping the Brain to Compensate for Impairment in Recovering Alcoholics.	/pubmed/22275479	Chanraud S, Pitel AL, Müller-Oehring EM, Pfefferbaum A, Sullivan EV.	Cereb Cortex. 2012 Jan 23. [Epub ahead of print]	Cereb Cortex. 2012	PubMed	citation	PMID:22275479	pubmed	22275479	create date:2012/01/26 | first author:Chanraud S
Fractionating the Neural Substrates of Transitive Reasoning: Task-Dependent Contributions of Spatial and Verbal Representations.	/pubmed/22275478	Prado J, Mutreja R, Booth JR.	Cereb Cortex. 2012 Jan 23. [Epub ahead of print]	Cereb Cortex. 2012	PubMed	citation	PMID:22275478	pubmed	22275478	create date:2012/01/26 | first author:Prado J
Polysialylated NCAM and EphrinA/EphA Regulate Synaptic Development of GABAergic Interneurons in Prefrontal Cortex.	/pubmed/22275477	Brennaman LH, Zhang X, Guan H, Triplett JW, Brown A, Demyanenko GP, Manis PB, Landmesser L, Maness PF.	Cereb Cortex. 2012 Jan 23. [Epub ahead of print]	Cereb Cortex. 2012	PubMed	citation	PMID:22275477	pubmed	22275477	create date:2012/01/26 | first author:Brennaman LH
Cognition-Emotion Integration in the Anterior Insular Cortex.	/pubmed/22275476	Gu X, Liu X, Van Dam NT, Hof PR, Fan J.	Cereb Cortex. 2012 Jan 23. [Epub ahead of print]	Cereb Cortex. 2012	PubMed	citation	PMID:22275476	pubmed	22275476	create date:2012/01/26 | first author:Gu X
Human Parietofrontal Networks Related to Action Observation Detected at Rest.	/pubmed/22275475	Molinari E, Baraldi P, Campanella M, Duzzi D, Nocetti L, Pagnoni G, Porro CA.	Cereb Cortex. 2012 Jan 23. [Epub ahead of print]	Cereb Cortex. 2012	PubMed	citation	PMID:22275475	pubmed	22275475	create date:2012/01/26 | first author:Molinari E
Content Representation in the Human Medial Temporal Lobe.	/pubmed/22275474	Liang JC, Wagner AD, Preston AR.	Cereb Cortex. 2012 Jan 23. [Epub ahead of print]	Cereb Cortex. 2012	PubMed	citation	PMID:22275474	pubmed	22275474	create date:2012/01/26 | first author:Liang JC
Excitatory Cortical Neurons with Multipolar Shape Establish Neuronal Polarity by Forming a Tangentially Oriented Axon in the Intermediate Zone.	/pubmed/22267309	Hatanaka Y, Yamauchi K.	Cereb Cortex. 2012 Jan 19. [Epub ahead of print]	Cereb Cortex. 2012	PubMed	citation	PMID:22267309	pubmed	22267309	create date:2012/01/24 | first author:Hatanaka Y
Attentional Modulation of Primary Interoceptive and Exteroceptive Cortices.	/pubmed/22267308	Farb NA, Segal ZV, Anderson AK.	Cereb Cortex. 2012 Jan 19. [Epub ahead of print]	Cereb Cortex. 2012	PubMed	citation	PMID:22267308	pubmed	22267308	create date:2012/01/24 | first author:Farb NA
Interaction between Bottom-up Saliency and Top-down Control: How Saliency Maps Are Created in the Human Brain.	/pubmed/22250291	Melloni L, van Leeuwen S, Alink A, Müller NG.	Cereb Cortex. 2012 Jan 16. [Epub ahead of print]	Cereb Cortex. 2012	PubMed	citation	PMID:22250291	pubmed	22250291	create date:2012/01/18 | first author:Melloni L
Interactions Between Transient and Sustained Neural Signals Support the Generation and Regulation of Anxious Emotion.	/pubmed/22250290	Somerville LH, Wagner DD, Wig GS, Moran JM, Whalen PJ, Kelley WM.	Cereb Cortex. 2012 Jan 16. [Epub ahead of print]	Cereb Cortex. 2012	PubMed	citation	PMID:22250290	pubmed	22250290	create date:2012/01/18 | first author:Somerville LH
Myo9b and RICS Modulate Dendritic Morphology of Cortical Neurons.	/pubmed/22250289	Long H, Zhu X, Yang P, Gao Q, Chen Y, Ma L.	Cereb Cortex. 2012 Jan 16. [Epub ahead of print]	Cereb Cortex. 2012	PubMed	citation	PMID:22250289	pubmed	22250289	create date:2012/01/18 | first author:Long H
Editorial board.	/pubmed/22241740	[No authors listed]	Cereb Cortex. 2012 Feb;22(2):NP. No abstract available.	Cereb Cortex. 2012	PubMed	citation	PMID:22241740	pubmed	22241740	create date:2012/01/14
The Left Occipitotemporal Cortex Does Not Show Preferential Activity for Words.	/pubmed/22235035	Vogel AC, Petersen SE, Schlaggar BL.	Cereb Cortex. 2012 Jan 10. [Epub ahead of print]	Cereb Cortex. 2012	PubMed	citation	PMID:22235035	pubmed	22235035	create date:2012/01/12 | first author:Vogel AC
Distinguishing Self and Other in Joint Action. Evidence from a Musical Paradigm.	/pubmed/22235034	Novembre G, Ticini LF, Schütz-Bosbach S, Keller PE.	Cereb Cortex. 2012 Jan 10. [Epub ahead of print]	Cereb Cortex. 2012	PubMed	citation	PMID:22235034	pubmed	22235034	create date:2012/01/12 | first author:Novembre G
Transcriptional Analysis of Gli3 Mutants Identifies Wnt Target Genes in the Developing Hippocampus.	/pubmed/22235033	Hasenpusch-Theil K, Magnani D, Amaniti EM, Han L, Armstrong D, Theil T.	Cereb Cortex. 2012 Jan 10. [Epub ahead of print]	Cereb Cortex. 2012	PubMed	citation	PMID:22235033	pubmed	22235033	create date:2012/01/12 | first author:Hasenpusch-Theil K
Acting Alters Visual Processing: Flexible Recruitment of Visual Areas by One's Own Actions.	/pubmed/22235032	Jastorff J, Abdollahi RO, Orban GA.	Cereb Cortex. 2012 Jan 10. [Epub ahead of print]	Cereb Cortex. 2012	PubMed	citation	PMID:22235032	pubmed	22235032	create date:2012/01/12 | first author:Jastorff J
The Association between Resting Functional Connectivity and Creativity.	/pubmed/22235031	Takeuchi H, Taki Y, Hashizume H, Sassa Y, Nagase T, Nouchi R, Kawashima R.	Cereb Cortex. 2012 Jan 10. [Epub ahead of print]	Cereb Cortex. 2012	PubMed	citation	PMID:22235031	pubmed	22235031	create date:2012/01/12 | first author:Takeuchi H
Neural Mechanisms of Short-term Plasticity in the Human Visual System.	/pubmed/22235030	Parks NA, Corballis PM.	Cereb Cortex. 2012 Jan 10. [Epub ahead of print]	Cereb Cortex. 2012	PubMed	citation	PMID:22235030	pubmed	22235030	create date:2012/01/12 | first author:Parks NA
Multimodal MRI Analysis of the Corpus Callosum Reveals White Matter Differences in Presymptomatic and Early Huntington's Disease.	/pubmed/22223853	Di Paola M, Luders E, Cherubini A, Sanchez-Castaneda C, Thompson PM, Toga AW, Caltagirone C, Orobello S, Elifani F, Squitieri F, Sabatini U.	Cereb Cortex. 2012 Jan 5. [Epub ahead of print]	Cereb Cortex. 2012	PubMed	citation	PMID:22223853	pubmed	22223853	create date:2012/01/10 | first author:Di Paola M
Are You Upset? Distinct Roles for Orbitofrontal and Lateral Prefrontal Cortex in Detecting and Distinguishing Facial Expressions of Emotion.	/pubmed/22223852	Tsuchida A, Fellows LK.	Cereb Cortex. 2012 Jan 5. [Epub ahead of print]	Cereb Cortex. 2012	PubMed	citation	PMID:22223852	pubmed	22223852	create date:2012/01/10 | first author:Tsuchida A
Dyrk1A Influences Neuronal Morphogenesis Through Regulation of Cytoskeletal Dynamics in Mammalian Cortical Neurons.	/pubmed/22215728	Martinez de Lagran M, Benavides-Piccione R, Ballesteros-Yañez I, Calvo M, Morales M, Fillat C, Defelipe J, Ramakers GJ, Dierssen M.	Cereb Cortex. 2012 Jan 2. [Epub ahead of print]	Cereb Cortex. 2012	PubMed	citation	PMID:22215728	pubmed	22215728	create date:2012/01/05 | first author:Martinez de Lagran M
Higher Level Visual Cortex Represents Retinotopic, Not Spatiotopic, Object Location.	/pubmed/22190434	Golomb JD, Kanwisher N.	Cereb Cortex. 2011 Dec 20. [Epub ahead of print]	Cereb Cortex. 2011	PubMed	citation	PMID:22190434	pubmed	22190434	create date:2011/12/23 | first author:Golomb JD
A Morphological Analysis of Thalamocortical Axon Fibers of Rat Posterior Thalamic Nuclei: A Single Neuron Tracing Study with Viral Vectors.	/pubmed/22190433	Ohno S, Kuramoto E, Furuta T, Hioki H, Tanaka YR, Fujiyama F, Sonomura T, Uemura M, Sugiyama K, Kaneko T.	Cereb Cortex. 2011 Dec 20. [Epub ahead of print]	Cereb Cortex. 2011	PubMed	citation	PMID:22190433	pubmed	22190433	create date:2011/12/23 | first author:Ohno S
Axonal Fiber Terminations Concentrate on Gyri.	/pubmed/22190432	Nie J, Guo L, Li K, Wang Y, Chen G, Li L, Chen H, Deng F, Jiang X, Zhang T, Huang L, Faraco C, Zhang D, Guo C, Yap PT, Hu X, Li G, Lv J, Yuan Y, Zhu D, Han J, Sabatinelli D, et al.	Cereb Cortex. 2011 Dec 20. [Epub ahead of print]	Cereb Cortex. 2011	PubMed	citation	PMID:22190432	pubmed	22190432	create date:2011/12/23 | first author:Nie J
Investigating the Long-Lasting Residual Effect of a Set Shift on Frontostriatal Activity.	/pubmed/22190431	Provost JS, Petrides M, Simard F, Monchi O.	Cereb Cortex. 2011 Dec 20. [Epub ahead of print]	Cereb Cortex. 2011	PubMed	citation	PMID:22190431	pubmed	22190431	create date:2011/12/23 | first author:Provost JS
Orbitofrontal Connectivity with Resting-State Networks Is Associated with Midbrain Dopamine D3 Receptor Availability.	/pubmed/22186675	Cole DM, Beckmann CF, Searle GE, Plisson C, Tziortzi AC, Nichols TE, Gunn RN, Matthews PM, Rabiner EA, Beaver JD.	Cereb Cortex. 2011 Dec 19. [Epub ahead of print]	Cereb Cortex. 2011	PubMed	citation	PMID:22186675	pubmed	22186675	create date:2011/12/22 | first author:Cole DM
Mapping Aesthetic Musical Emotions in the Brain.	/pubmed/22178712	Trost W, Ethofer T, Zentner M, Vuilleumier P.	Cereb Cortex. 2011 Dec 15. [Epub ahead of print]	Cereb Cortex. 2011	PubMed	citation	PMID:22178712	pubmed	22178712	create date:2011/12/20 | first author:Trost W
Right Hemisphere Brain Damage Impairs Strategy Updating.	/pubmed/22178711	Danckert J, Stöttinger E, Quehl N, Anderson B.	Cereb Cortex. 2011 Dec 15. [Epub ahead of print]	Cereb Cortex. 2011	PubMed	citation	PMID:22178711	pubmed	22178711	create date:2011/12/20 | first author:Danckert J
COUP-TFII Expressing Interneurons in Human Fetal Forebrain.	/pubmed/22178710	Reinchisi G, Ijichi K, Glidden N, Jakovcevski I, Zecevic N.	Cereb Cortex. 2011 Dec 15. [Epub ahead of print]	Cereb Cortex. 2011	PubMed	citation	PMID:22178710	pubmed	22178710	create date:2011/12/20 | first author:Reinchisi G
Title	URL	Description	Details	ShortDetails	Resource	Type	Identifiers	Db	EntrezUID	Properties
White Matter Aberrations in Prepubertal Estrogen-Naive Girls with Monosomic Turner Syndrome.	/pubmed/22172580	Yamagata B, Barnea-Goraly N, Marzelli MJ, Park Y, Hong DS, Mimura M, Reiss AL.	Cereb Cortex. 2011 Dec 15. [Epub ahead of print]	Cereb Cortex. 2011	PubMed	citation	PMID:22172580	pubmed	22172580	create date:2011/12/17 | first author:Yamagata B
Interactions of Memory and Perception in Amnesia: The Figure-Ground Perspective.	/pubmed/22172579	Barense MD, Ngo JK, Hung LH, Peterson MA.	Cereb Cortex. 2011 Dec 15. [Epub ahead of print]	Cereb Cortex. 2011	PubMed	citation	PMID:22172579	pubmed	22172579	create date:2011/12/17 | first author:Barense MD
Pain Attenuation through Mindfulness is Associated with Decreased Cognitive Control and Increased Sensory Processing in the Brain.	/pubmed/22172578	Gard T, Hölzel BK, Sack AT, Hempel H, Lazar SW, Vaitl D, Ott U.	Cereb Cortex. 2011 Dec 15. [Epub ahead of print]	Cereb Cortex. 2011	PubMed	citation	PMID:22172578	pubmed	22172578	create date:2011/12/17 | first author:Gard T
The Association between a Polygenic Alzheimer Score and Cortical Thickness in Clinically Normal Subjects.	/pubmed/22169231	Sabuncu MR, Buckner RL, Smoller JW, Lee PH, Fischl B, Sperling RA; for the Alzheimer's Disease Neuroimaging Initiative.	Cereb Cortex. 2011 Dec 13. [Epub ahead of print]	Cereb Cortex. 2011	PubMed	citation	PMID:22169231	pubmed	22169231	create date:2011/12/16 | first author:Sabuncu MR
Dissociable Mechanisms Supporting Awareness: The P300 and Gamma in a Linguistic Attentional Blink Task.	/pubmed/22166765	Batterink L, Karns CM, Neville H.	Cereb Cortex. 2011 Dec 12. [Epub ahead of print]	Cereb Cortex. 2011	PubMed	citation	PMID:22166765	pubmed	22166765	create date:2011/12/15 | first author:Batterink L
Fundamental Differences in Callosal Structure, Neurophysiologic Function, and Bimanual Control in Young and Older Adults.	/pubmed/22166764	Fling BW, Seidler RD.	Cereb Cortex. 2011 Dec 12. [Epub ahead of print]	Cereb Cortex. 2011	PubMed	citation	PMID:22166764	pubmed	22166764	create date:2011/12/15 | first author:Fling BW
KCTD8 Gene and Brain Growth in Adverse Intrauterine Environment: A Genome-wide Association Study.	/pubmed/22156575	Paus T, Bernard M, Chakravarty MM, Davey Smith G, Gillis J, Lourdusamy A, Melka MG, Leonard G, Pavlidis P, Perron M, Pike GB, Richer L, Schumann G, Timpson N, Toro R, Veillette S, Pausova Z.	Cereb Cortex. 2011 Dec 9. [Epub ahead of print]	Cereb Cortex. 2011	PubMed	citation	PMID:22156575	pubmed	22156575	create date:2011/12/14 | first author:Paus T
Social Reward Dependence and Brain White Matter Microstructure.	/pubmed/22156472	Bjørnebekk A, Westlye LT, Fjell AM, Grydeland H, Walhovd KB.	Cereb Cortex. 2011 Dec 8. [Epub ahead of print]	Cereb Cortex. 2011	PubMed	citation	PMID:22156472	pubmed	22156472	create date:2011/12/14 | first author:Bjørnebekk A
The Neocortical Network Representing Associative Memory Reorganizes with Time in a Process Engaging the Anterior Temporal Lobe.	/pubmed/22139815	Nieuwenhuis IL, Takashima A, Oostenveld R, McNaughton BL, Fernández G, Jensen O.	Cereb Cortex. 2011 Dec 2. [Epub ahead of print]	Cereb Cortex. 2011	PubMed	citation	PMID:22139815	pubmed	22139815	create date:2011/12/06 | first author:Nieuwenhuis IL
TRPV1-Dependent and -Independent Alterations in the Limbic Cortex of Neuropathic Mice: Impact on Glial Caspases and Pain Perception.	/pubmed/22139792	Giordano C, Cristino L, Luongo L, Siniscalco D, Petrosino S, Piscitelli F, Marabese I, Gatta L, Rossi F, Imperatore R, Palazzo E, de Novellis V, Di Marzo V, Maione S.	Cereb Cortex. 2011 Dec 1. [Epub ahead of print]	Cereb Cortex. 2011	PubMed	citation	PMID:22139792	pubmed	22139792	create date:2011/12/06 | first author:Giordano C
Contralesional Hemisphere Control of the Proximal Paretic Upper Limb following Stroke.	/pubmed/22139791	Bradnam LV, Stinear CM, Barber PA, Byblow WD.	Cereb Cortex. 2011 Dec 1. [Epub ahead of print]	Cereb Cortex. 2011	PubMed	citation	PMID:22139791	pubmed	22139791	create date:2011/12/06 | first author:Bradnam LV
Default Network Modulation and Large-Scale Network Interactivity in Healthy Young and Old Adults.	/pubmed/22128194	Spreng RN, Schacter DL.	Cereb Cortex. 2011 Nov 29. [Epub ahead of print]	Cereb Cortex. 2011	PubMed	citation	PMID:22128194	pubmed	22128194	create date:2011/12/01 | first author:Spreng RN
Reading Salt Activates Gustatory Brain Regions: fMRI Evidence for Semantic Grounding in a Novel Sensory Modality.	/pubmed/22123940	Barrós-Loscertales A, González J, Pulvermüller F, Ventura-Campos N, Bustamante JC, Costumero V, Parcet MA, Avila C.	Cereb Cortex. 2011 Nov 28. [Epub ahead of print]	Cereb Cortex. 2011	PubMed	citation	PMID:22123940	pubmed	22123940	create date:2011/11/30 | first author:Barrós-Loscertales A
Robo4 Regulates the Radial Migration of Newborn Neurons in Developing Neocortex.	/pubmed/22123939	Zheng W, Geng AQ, Li PF, Wang Y, Yuan XB.	Cereb Cortex. 2011 Nov 28. [Epub ahead of print]	Cereb Cortex. 2011	PubMed	citation	PMID:22123939	pubmed	22123939	create date:2011/11/30 | first author:Zheng W
BDNF Polymorphism-Dependent OFC and DLPFC Plasticity Differentially Moderates Implicit and Explicit Bias.	/pubmed/22123938	Forbes CE, Poore JC, Barbey AK, Krueger F, Solomon J, Lipsky RH, Hodgkinson CA, Goldman D, Grafman J.	Cereb Cortex. 2011 Nov 28. [Epub ahead of print]	Cereb Cortex. 2011	PubMed	citation	PMID:22123938	pubmed	22123938	create date:2011/11/30 | first author:Forbes CE
Overexpression of PKMζ Alters Morphology and Function of Dendritic Spines in Cultured Cortical Neurons.	/pubmed/22123937	Ron S, Dudai Y, Segal M.	Cereb Cortex. 2011 Nov 28. [Epub ahead of print]	Cereb Cortex. 2011	PubMed	citation	PMID:22123937	pubmed	22123937	create date:2011/11/30 | first author:Ron S
Frontal Theta Reflects Uncertainty and Unexpectedness during Exploration and Exploitation.	/pubmed/22120491	Cavanagh JF, Figueroa CM, Cohen MX, Frank MJ.	Cereb Cortex. 2011 Nov 25. [Epub ahead of print]	Cereb Cortex. 2011	PubMed	citation	PMID:22120491	pubmed	22120491	create date:2011/11/29 | first author:Cavanagh JF
Alpha-1 Adrenergic Receptors Gate Rapid Orientation-Specific Reduction in Visual Discrimination.	/pubmed/22120418	Treviño M, Frey S, Köhr G.	Cereb Cortex. 2011 Nov 24. [Epub ahead of print]	Cereb Cortex. 2011	PubMed	citation	PMID:22120418	pubmed	22120418	create date:2011/11/29 | first author:Treviño M
Dopamine D4 Receptor Transmission in the Prefrontal Cortex Controls the Salience of Emotional Memory via Modulation of Calcium Calmodulin-Dependent Kinase II.	/pubmed/22120417	Lauzon NM, Ahmad T, Laviolette SR.	Cereb Cortex. 2011 Nov 24. [Epub ahead of print]	Cereb Cortex. 2011	PubMed	citation	PMID:22120417	pubmed	22120417	create date:2011/11/29 | first author:Lauzon NM
The (not necessarily) convoluted role of Basal radial glia in cortical neurogenesis.	/pubmed/22116731	Hevner RF, Haydar TF.	Cereb Cortex. 2012 Feb;22(2):465-8. Epub 2011 Nov 23.	Cereb Cortex. 2012	PubMed	citation	PMID:22116731	pubmed	22116731	create date:2011/11/26 | first author:Hevner RF
Abundant Occurrence of Basal Radial Glia in the Subventricular Zone of Embryonic Neocortex of a Lissencephalic Primate, the Common Marmoset Callithrix jacchus.	/pubmed/22114084	Kelava I, Reillo I, Murayama AY, Kalinka AT, Stenzel D, Tomancak P, Matsuzaki F, Lebrand C, Sasaki E, Schwamborn JC, Okano H, Huttner WB, Borrell V.	Cereb Cortex. 2012 Feb;22(2):469-81. Epub 2011 Nov 23.	Cereb Cortex. 2012	PubMed	citation	PMID:22114084	pubmed	22114084	create date:2011/11/25 | first author:Kelava I
Where Is ELSA? The Early to Late Shift in Aging.	/pubmed/22114083	Dew IT, Buchler N, Dobbins IG, Cabeza R.	Cereb Cortex. 2011 Nov 23. [Epub ahead of print]	Cereb Cortex. 2011	PubMed	citation	PMID:22114083	pubmed	22114083	create date:2011/11/25 | first author:Dew IT
Fluctuations of Prestimulus Oscillatory Power Predict Subjective Perception of Tactile Simultaneity.	/pubmed/22114082	Lange J, Halacz J, van Dijk H, Kahlbrock N, Schnitzler A.	Cereb Cortex. 2011 Nov 23. [Epub ahead of print]	Cereb Cortex. 2011	PubMed	citation	PMID:22114082	pubmed	22114082	create date:2011/11/25 | first author:Lange J
Compartmentalization of cerebral cortical germinal zones in a lissencephalic primate and gyrencephalic rodent.	/pubmed/22114081	García-Moreno F, Vasistha NA, Trevia N, Bourne JA, Molnár Z.	Cereb Cortex. 2012 Feb;22(2):482-92. Epub 2011 Nov 23.	Cereb Cortex. 2012	PubMed	citation	PMID:22114081	pubmed	22114081	create date:2011/11/25 | first author:García-Moreno F
Longitudinal Development of Cortical and Subcortical Gray Matter from Birth to 2 Years.	/pubmed/22109543	Gilmore JH, Shi F, Woolson SL, Knickmeyer RC, Short SJ, Lin W, Zhu H, Hamer RM, Styner M, Shen D.	Cereb Cortex. 2011 Nov 22. [Epub ahead of print]	Cereb Cortex. 2011	PubMed	citation	PMID:22109543	pubmed	22109543	create date:2011/11/24 | first author:Gilmore JH
Suppressed Alpha Oscillations Predict Intelligibility of Speech and its Acoustic Details.	/pubmed/22100354	Obleser J, Weisz N.	Cereb Cortex. 2011 Nov 18. [Epub ahead of print]	Cereb Cortex. 2011	PubMed	citation	PMID:22100354	pubmed	22100354	create date:2011/11/22 | first author:Obleser J
Dissociation between Verbal Response Initiation and Suppression after Prefrontal Lesions.	/pubmed/22095216	Volle E, de Lacy Costello A, Coates LM, McGuire C, Towgood K, Gilbert S, Kinkingnehun S, McNeil JE, Greenwood R, Papps B, van den Broeck M, Burgess PW.	Cereb Cortex. 2011 Nov 17. [Epub ahead of print]	Cereb Cortex. 2011	PubMed	citation	PMID:22095216	pubmed	22095216	create date:2011/11/19 | first author:Volle E
Occipital Cortical Thickness Predicts Performance on Pitch and Musical Tasks in Blind Individuals.	/pubmed/22095215	Voss P, Zatorre RJ.	Cereb Cortex. 2011 Nov 17. [Epub ahead of print]	Cereb Cortex. 2011	PubMed	citation	PMID:22095215	pubmed	22095215	create date:2011/11/19 | first author:Voss P
Wnt Signaling Has Opposing Roles in the Developing and the Adult Brain That Are Modulated by Hipk1.	/pubmed/22095214	Marinaro C, Pannese M, Weinandy F, Sessa A, Bergamaschi A, Taketo MM, Broccoli V, Comi G, Götz M, Martino G, Muzio L.	Cereb Cortex. 2011 Nov 17. [Epub ahead of print]	Cereb Cortex. 2011	PubMed	citation	PMID:22095214	pubmed	22095214	create date:2011/11/19 | first author:Marinaro C
Impaired Visual Search in Rats Reveals Cholinergic Contributions to Feature Binding in Visuospatial Attention.	/pubmed/22095213	Botly LC, De Rosa E.	Cereb Cortex. 2011 Nov 17. [Epub ahead of print]	Cereb Cortex. 2011	PubMed	citation	PMID:22095213	pubmed	22095213	create date:2011/11/19 | first author:Botly LC
Subventricular Zone-Derived Neuroblasts Use Vasculature as a Scaffold to Migrate Radially to the Cortex in Neonatal Mice.	/pubmed/22095212	Le Magueresse C, Alfonso J, Bark C, Eliava M, Khrulev S, Monyer H.	Cereb Cortex. 2011 Nov 17. [Epub ahead of print]	Cereb Cortex. 2011	PubMed	citation	PMID:22095212	pubmed	22095212	create date:2011/11/19 | first author:Le Magueresse C
Changes in NMDA-Receptor Function in the First Week Following Laser-Induced Lesions in Rat Visual Cortex.	/pubmed/22089426	Yan L, Imbrosci B, Zhang W, Neubacher U, Hatt H, Eysel UT, Mittmann T.	Cereb Cortex. 2011 Nov 16. [Epub ahead of print]	Cereb Cortex. 2011	PubMed	citation	PMID:22089426	pubmed	22089426	create date:2011/11/18 | first author:Yan L
Cell Type-Specific Three-Dimensional Structure of Thalamocortical Circuits in a Column of Rat Vibrissal Cortex.	/pubmed/22089425	Oberlaender M, de Kock CP, Bruno RM, Ramirez A, Meyer HS, Dercksen VJ, Helmstaedter M, Sakmann B.	Cereb Cortex. 2011 Nov 16. [Epub ahead of print]	Cereb Cortex. 2011	PubMed	citation	PMID:22089425	pubmed	22089425	create date:2011/11/18 | first author:Oberlaender M
Corticosteroid Induced Decoupling of the Amygdala in Men.	/pubmed/22079927	Henckens MJ, van Wingen GA, Joëls M, Fernández G.	Cereb Cortex. 2011 Nov 11. [Epub ahead of print]	Cereb Cortex. 2011	PubMed	citation	PMID:22079927	pubmed	22079927	create date:2011/11/15 | first author:Henckens MJ
Abnormal Changes of Synaptic Excitability in Migraine with Aura.	/pubmed/22079926	Siniatchkin M, Sendacki M, Moeller F, Wolff S, Jansen O, Siebner H, Stephani U.	Cereb Cortex. 2011 Nov 11. [Epub ahead of print]	Cereb Cortex. 2011	PubMed	citation	PMID:22079926	pubmed	22079926	create date:2011/11/15 | first author:Siniatchkin M
Theta Phase Modulates Multiple Layer-Specific Oscillations in the CA1 Region.	/pubmed/22079925	Scheffer-Teixeira R, Belchior H, Caixeta FV, Souza BC, Ribeiro S, Tort AB.	Cereb Cortex. 2011 Nov 10. [Epub ahead of print]	Cereb Cortex. 2011	PubMed	citation	PMID:22079925	pubmed	22079925	create date:2011/11/15 | first author:Scheffer-Teixeira R
Conscious Access Is Linked to Ongoing Brain State: Electrophysiological Evidence from the Attentional Blink.	/pubmed/22079924	Pincham HL, Szucs D.	Cereb Cortex. 2011 Nov 10. [Epub ahead of print]	Cereb Cortex. 2011	PubMed	citation	PMID:22079924	pubmed	22079924	create date:2011/11/15 | first author:Pincham HL
Repeatedly Pairing Vagus Nerve Stimulation with a Movement Reorganizes Primary Motor Cortex.	/pubmed/22079923	Porter BA, Khodaparast N, Fayyaz T, Cheung RJ, Ahmed SS, Vrana WA, Rennaker RL 2nd, Kilgard MP.	Cereb Cortex. 2011 Nov 10. [Epub ahead of print]	Cereb Cortex. 2011	PubMed	citation	PMID:22079923	pubmed	22079923	create date:2011/11/15 | first author:Porter BA
Learning Shapes Spatiotemporal Brain Patterns for Flexible Categorical Decisions.	/pubmed/22079922	Li S, Mayhew SD, Kourtzi Z.	Cereb Cortex. 2011 Nov 10. [Epub ahead of print]	Cereb Cortex. 2011	PubMed	citation	PMID:22079922	pubmed	22079922	create date:2011/11/15 | first author:Li S
The Potato Chip Really Does Look Like Elvis! Neural Hallmarks of Conceptual Processing Associated with Finding Novel Shapes Subjectively Meaningful.	/pubmed/22079921	Voss JL, Federmeier KD, Paller KA.	Cereb Cortex. 2011 Nov 10. [Epub ahead of print]	Cereb Cortex. 2011	PubMed	citation	PMID:22079921	pubmed	22079921	create date:2011/11/15 | first author:Voss JL
Differential Expression Patterns of Striate Cortex-Enriched Genes among Old World, New World, and Prosimian Primates.	/pubmed/22065864	Takahata T, Shukla R, Yamamori T, Kaas JH.	Cereb Cortex. 2011 Nov 7. [Epub ahead of print]	Cereb Cortex. 2011	PubMed	citation	PMID:22065864	pubmed	22065864	create date:2011/11/09 | first author:Takahata T
Longitudinal Structure-Function Correlates in Elderly Reveal MTL Dysfunction with Cognitive Decline.	/pubmed/22065863	Persson J, Pudas S, Lind J, Kauppi K, Nilsson LG, Nyberg L.	Cereb Cortex. 2011 Nov 7. [Epub ahead of print]	Cereb Cortex. 2011	PubMed	citation	PMID:22065863	pubmed	22065863	create date:2011/11/09 | first author:Persson J
Neural Interactions at the Core of Phonological and Semantic Priming of Written Words.	/pubmed/22056541	Kujala J, Vartiainen J, Laaksonen H, Salmelin R.	Cereb Cortex. 2011 Nov 3. [Epub ahead of print]	Cereb Cortex. 2011	PubMed	citation	PMID:22056541	pubmed	22056541	create date:2011/11/08 | first author:Kujala J
Cortical Parcellations of the Macaque Monkey Analyzed on Surface-Based Atlases.	/pubmed/22052704	Van Essen DC, Glasser MF, Dierker DL, Harwell J.	Cereb Cortex. 2011 Nov 2. [Epub ahead of print]	Cereb Cortex. 2011	PubMed	citation	PMID:22052704	pubmed	22052704	create date:2011/11/05 | first author:Van Essen DC
A Computational Growth Model for Measuring Dynamic Cortical Development in the First Year of Life.	/pubmed/22047969	Nie J, Li G, Wang L, Gilmore JH, Lin W, Shen D.	Cereb Cortex. 2011 Nov 2. [Epub ahead of print]	Cereb Cortex. 2011	PubMed	citation	PMID:22047969	pubmed	22047969	create date:2011/11/04 | first author:Nie J
Is There a Common Neuroanatomical Substrate of Language Deficit between Autism Spectrum Disorder and Specific Language Impairment?	/pubmed/22047968	Verhoeven JS, Rommel N, Prodi E, Leemans A, Zink I, Vandewalle E, Noens I, Wagemans J, Steyaert J, Boets B, Van de Winckel A, De Cock P, Lagae L, Sunaert S.	Cereb Cortex. 2011 Nov 2. [Epub ahead of print]	Cereb Cortex. 2011	PubMed	citation	PMID:22047968	pubmed	22047968	create date:2011/11/04 | first author:Verhoeven JS
Distinct Neural Substrates for Semantic Knowledge and Naming in the Temporoparietal Network.	/pubmed/22047967	Gesierich B, Jovicich J, Riello M, Adriani M, Monti A, Brentari V, Robinson SD, Wilson SM, Fairhall SL, Gorno-Tempini ML.	Cereb Cortex. 2011 Nov 2. [Epub ahead of print]	Cereb Cortex. 2011	PubMed	citation	PMID:22047967	pubmed	22047967	create date:2011/11/04 | first author:Gesierich B
Effect of Dopamine Transporter Genotype on Intrinsic Functional Connectivity Depends on Cognitive State.	/pubmed/22047966	Gordon EM, Stollstorff M, Devaney JM, Bean S, Vaidya CJ.	Cereb Cortex. 2011 Nov 2. [Epub ahead of print]	Cereb Cortex. 2011	PubMed	citation	PMID:22047966	pubmed	22047966	create date:2011/11/04 | first author:Gordon EM
Loss of Visually Driven Synaptic Responses in Layer 4 Regular-Spiking Neurons of Rat Visual Cortex in Absence of Competing Inputs.	/pubmed/22047965	Iurilli G, Benfenati F, Medini P.	Cereb Cortex. 2011 Nov 2. [Epub ahead of print]	Cereb Cortex. 2011	PubMed	citation	PMID:22047965	pubmed	22047965	create date:2011/11/04 | first author:Iurilli G
Attention Reverses the Effect of Prediction in Silencing Sensory Signals.	/pubmed/22047964	Kok P, Rahnev D, Jehee JF, Lau HC, de Lange FP.	Cereb Cortex. 2011 Nov 2. [Epub ahead of print]	Cereb Cortex. 2011	PubMed	citation	PMID:22047964	pubmed	22047964	create date:2011/11/04 | first author:Kok P
Title	URL	Description	Details	ShortDetails	Resource	Type	Identifiers	Db	EntrezUID	Properties
Parcellations and Hemispheric Asymmetries of Human Cerebral Cortex Analyzed on Surface-Based Atlases.	/pubmed/22047963	Van Essen DC, Glasser MF, Dierker DL, Harwell J, Coalson T.	Cereb Cortex. 2011 Nov 2. [Epub ahead of print]	Cereb Cortex. 2011	PubMed	citation	PMID:22047963	pubmed	22047963	create date:2011/11/04 | first author:Van Essen DC
Dopamine D1/D5 Receptors Contribute to De Novo Hippocampal LTD Mediated by Novel Spatial Exploration or Locus Coeruleus Activity.	/pubmed/22038910	Lemon N, Manahan-Vaughan D.	Cereb Cortex. 2011 Oct 29. [Epub ahead of print]	Cereb Cortex. 2011	PubMed	citation	PMID:22038910	pubmed	22038910	create date:2011/11/01 | first author:Lemon N
Adaptive Intrinsic Plasticity in Human Dentate Gyrus Granule Cells during Temporal Lobe Epilepsy.	/pubmed/22038909	Stegen M, Kirchheim F, Hanuschkin A, Staszewski O, Veh RW, Wolfart J.	Cereb Cortex. 2011 Oct 29. [Epub ahead of print]	Cereb Cortex. 2011	PubMed	citation	PMID:22038909	pubmed	22038909	create date:2011/11/01 | first author:Stegen M
CSF Biomarker and PIB-PET-Derived Beta-Amyloid Signature Predicts Metabolic, Gray Matter, and Cognitive Changes in Nondemented Subjects.	/pubmed/22038908	Ewers M, Insel P, Jagust WJ, Shaw L, Trojanowski J JQ, Aisen P, Petersen RC, Schuff N, Weiner MW; for the Alzheimer’s Disease Neuroimaging Initiative (ADNI).	Cereb Cortex. 2011 Oct 29. [Epub ahead of print]	Cereb Cortex. 2011	PubMed	citation	PMID:22038908	pubmed	22038908	create date:2011/11/01 | first author:Ewers M
White Matter Network Abnormalities Are Associated with Cognitive Decline in Chronic Epilepsy.	/pubmed/22038907	Vaessen MJ, Jansen JF, Vlooswijk MC, Hofman PA, Majoie HJ, Aldenkamp AP, Backes WH.	Cereb Cortex. 2011 Oct 29. [Epub ahead of print]	Cereb Cortex. 2011	PubMed	citation	PMID:22038907	pubmed	22038907	create date:2011/11/01 | first author:Vaessen MJ
Bilingualism Tunes the Anterior Cingulate Cortex for Conflict Monitoring.	/pubmed/22038906	Abutalebi J, Della Rosa PA, Green DW, Hernandez M, Scifo P, Keim R, Cappa SF, Costa A.	Cereb Cortex. 2011 Oct 29. [Epub ahead of print]	Cereb Cortex. 2011	PubMed	citation	PMID:22038906	pubmed	22038906	create date:2011/11/01 | first author:Abutalebi J
The Functional Organization and Cortical Connections of Motor Cortex in Squirrels.	/pubmed/22021916	Cooke DF, Padberg J, Zahner T, Krubitzer L.	Cereb Cortex. 2011 Oct 20. [Epub ahead of print]	Cereb Cortex. 2011	PubMed	citation	PMID:22021916	pubmed	22021916	create date:2011/10/25 | first author:Cooke DF
A Subpopulation of Dorsal Lateral/Caudal Ganglionic Eminence-Derived Neocortical Interneurons Expresses the Transcription Factor Sp8.	/pubmed/22021915	Ma T, Zhang Q, Cai Y, You Y, Rubenstein JL, Yang Z.	Cereb Cortex. 2011 Oct 20. [Epub ahead of print]	Cereb Cortex. 2011	PubMed	citation	PMID:22021915	pubmed	22021915	create date:2011/10/25 | first author:Ma T
Context-Related Frequency Modulations of Macaque Motor Cortical LFP Beta Oscillations.	/pubmed/22021914	Kilavik BE, Ponce-Alvarez A, Trachel R, Confais J, Takerkart S, Riehle A.	Cereb Cortex. 2011 Oct 20. [Epub ahead of print]	Cereb Cortex. 2011	PubMed	citation	PMID:22021914	pubmed	22021914	create date:2011/10/25 | first author:Kilavik BE
What's Unique about Unique Entities? An fMRI Investigation of the Semantics of Famous Faces and Landmarks.	/pubmed/22021913	Ross LA, Olson IR.	Cereb Cortex. 2011 Oct 20. [Epub ahead of print]	Cereb Cortex. 2011	PubMed	citation	PMID:22021913	pubmed	22021913	create date:2011/10/25 | first author:Ross LA
GABAergic Interneuron Development and Function Is Modulated by the Tsc1 Gene.	/pubmed/22021912	Fu C, Cawthon B, Clinkscales W, Bruce A, Winzenburger P, Ess KC.	Cereb Cortex. 2011 Oct 20. [Epub ahead of print]	Cereb Cortex. 2011	PubMed	citation	PMID:22021912	pubmed	22021912	create date:2011/10/25 | first author:Fu C
Experience-Dependent Plasticity of the Barrel Cortex in Mice Observed with 2-DG Brain Mapping and c-Fos: Effects of MMP-9 KO.	/pubmed/22021911	Kaliszewska A, Bijata M, Kaczmarek L, Kossut M.	Cereb Cortex. 2011 Oct 20. [Epub ahead of print]	Cereb Cortex. 2011	PubMed	citation	PMID:22021911	pubmed	22021911	create date:2011/10/25 | first author:Kaliszewska A
Mathematics Anxiety: Separating the Math from the Anxiety.	/pubmed/22016480	Lyons IM, Beilock SL.	Cereb Cortex. 2011 Oct 20. [Epub ahead of print]	Cereb Cortex. 2011	PubMed	citation	PMID:22016480	pubmed	22016480	create date:2011/10/22 | first author:Lyons IM
Regional Cortical Thinning Associated with Detectable Levels of HIV DNA.	/pubmed/22016479	Kallianpur KJ, Kirk GR, Sailasuta N, Valcour V, Shiramizu B, Nakamoto BK, Shikuma C.	Cereb Cortex. 2011 Oct 19. [Epub ahead of print]	Cereb Cortex. 2011	PubMed	citation	PMID:22016479	pubmed	22016479	create date:2011/10/22 | first author:Kallianpur KJ
The Impact of Sex, Puberty, and Hormones on White Matter Microstructure in Adolescents.	/pubmed/22002939	Herting MM, Maxwell EC, Irvine C, Nagel BJ.	Cereb Cortex. 2011 Oct 14. [Epub ahead of print]	Cereb Cortex. 2011	PubMed	citation	PMID:22002939	pubmed	22002939	create date:2011/10/18 | first author:Herting MM
White Matter Damage in Frontotemporal Lobar Degeneration Spectrum.	/pubmed/21988828	Agosta F, Scola E, Canu E, Marcone A, Magnani G, Sarro L, Copetti M, Caso F, Cerami C, Comi G, Cappa SF, Falini A, Filippi M.	Cereb Cortex. 2011 Oct 10. [Epub ahead of print]	Cereb Cortex. 2011	PubMed	citation	PMID:21988828	pubmed	21988828	create date:2011/10/13 | first author:Agosta F
Touch to See: Neuropsychological Evidence of a Sensory Mirror System for Touch.	/pubmed/21988827	Bolognini N, Olgiati E, Xaiz A, Posteraro L, Ferraro F, Maravita A.	Cereb Cortex. 2011 Oct 10. [Epub ahead of print]	Cereb Cortex. 2011	PubMed	citation	PMID:21988827	pubmed	21988827	create date:2011/10/13 | first author:Bolognini N
Germinal Zones in the Developing Cerebral Cortex of Ferret: Ontogeny, Cell Cycle Kinetics, and Diversity of Progenitors.	/pubmed/21988826	Reillo I, Borrell V.	Cereb Cortex. 2011 Oct 10. [Epub ahead of print]	Cereb Cortex. 2011	PubMed	citation	PMID:21988826	pubmed	21988826	create date:2011/10/13 | first author:Reillo I
Visualization of Cortical Lamination Patterns with Magnetic Resonance Imaging.	/pubmed/21983231	Barazany D, Assaf Y.	Cereb Cortex. 2011 Oct 8. [Epub ahead of print]	Cereb Cortex. 2011	PubMed	citation	PMID:21983231	pubmed	21983231	create date:2011/10/11 | first author:Barazany D
Mapping the Tonotopic Organization in Human Auditory Cortex with Minimally Salient Acoustic Stimulation.	/pubmed/21980020	Langers DR, van Dijk P.	Cereb Cortex. 2011 Oct 6. [Epub ahead of print]	Cereb Cortex. 2011	PubMed	citation	PMID:21980020	pubmed	21980020	create date:2011/10/08 | first author:Langers DR
Laterality of Temporoparietal Causal Connectivity during the Prestimulus Period Correlates with Phonological Decoding Task Performance in Dyslexic and Typical Readers.	/pubmed/21980019	Frye RE, Liederman J, McGraw Fisher J, Wu MH.	Cereb Cortex. 2011 Oct 6. [Epub ahead of print]	Cereb Cortex. 2011	PubMed	citation	PMID:21980019	pubmed	21980019	create date:2011/10/08 | first author:Frye RE
Rostral Prefrontal Cortex and the Focus of Attention in Prospective Memory.	/pubmed/21976356	Benoit RG, Gilbert SJ, Frith CD, Burgess PW.	Cereb Cortex. 2011 Oct 4. [Epub ahead of print]	Cereb Cortex. 2011	PubMed	citation	PMID:21976356	pubmed	21976356	create date:2011/10/07 | first author:Benoit RG
Hemispheric Asymmetry of Visual Scene Processing in the Human Brain: Evidence from Repetition Priming and Intrinsic Activity.	/pubmed/21968568	Stevens WD, Kahn I, Wig GS, Schacter DL.	Cereb Cortex. 2011 Oct 2. [Epub ahead of print]	Cereb Cortex. 2011	PubMed	citation	PMID:21968568	pubmed	21968568	create date:2011/10/05 | first author:Stevens WD
Network Centrality in the Human Functional Connectome.	/pubmed/21968567	Zuo XN, Ehmke R, Mennes M, Imperati D, Castellanos FX, Sporns O, Milham MP.	Cereb Cortex. 2011 Oct 12. [Epub ahead of print]	Cereb Cortex. 2011	PubMed	citation	PMID:21968567	pubmed	21968567	create date:2011/10/05 | first author:Zuo XN
Dissociating Frontotemporal Contributions to Semantic Ambiguity Resolution in Spoken Sentences.	/pubmed/21968566	Rodd JM, Johnsrude IS, Davis MH.	Cereb Cortex. 2011 Oct 2. [Epub ahead of print]	Cereb Cortex. 2011	PubMed	citation	PMID:21968566	pubmed	21968566	create date:2011/10/05 | first author:Rodd JM
Separability and Commonality of Auditory and Visual Bistable Perception.	/pubmed/21965442	Kondo HM, Kitagawa N, Kitamura MS, Koizumi A, Nomura M, Kashino M.	Cereb Cortex. 2011 Sep 30. [Epub ahead of print]	Cereb Cortex. 2011	PubMed	citation	PMID:21965442	pubmed	21965442	create date:2011/10/04 | first author:Kondo HM
Descending Systems Translate Transient Cortical Commands into a Sustained Muscle Activation Signal.	/pubmed/21965441	Shalit U, Zinger N, Joshua M, Prut Y.	Cereb Cortex. 2011 Sep 30. [Epub ahead of print]	Cereb Cortex. 2011	PubMed	citation	PMID:21965441	pubmed	21965441	create date:2011/10/04 | first author:Shalit U
Mental Addition in Bilinguals: An fMRI Study of Task-Related and Performance-Related Activation.	/pubmed/21965440	Lin JF, Imada T, Kuhl PK.	Cereb Cortex. 2011 Sep 30. [Epub ahead of print]	Cereb Cortex. 2011	PubMed	citation	PMID:21965440	pubmed	21965440	create date:2011/10/04 | first author:Lin JF
Separable Neural Bases for Subprocesses of Recognition in Working Memory.	/pubmed/21965439	Bledowski C, Kaiser J, Wibral M, Yildiz-Erzberger K, Rahm B.	Cereb Cortex. 2011 Oct 12. [Epub ahead of print]	Cereb Cortex. 2011	PubMed	citation	PMID:21965439	pubmed	21965439	create date:2011/10/04 | first author:Bledowski C
Decreased Cortical Thickness in Central Hypoventilation Syndrome.	/pubmed/21965438	Macey PM, Moiyadi AS, Kumar R, Woo MA, Harper RM.	Cereb Cortex. 2011 Sep 30. [Epub ahead of print]	Cereb Cortex. 2011	PubMed	citation	PMID:21965438	pubmed	21965438	create date:2011/10/04 | first author:Macey PM
Connectivity-Based Subdivisions of the Human Right Temporoparietal Junction Area": Evidence for Different Areas Participating in Different Cortical Networks."	/pubmed/21955921	Mars RB, Sallet J, Schüffelgen U, Jbabdi S, Toni I, Rushworth MF.	Cereb Cortex. 2011 Sep 27. [Epub ahead of print]	Cereb Cortex. 2011	PubMed	citation	PMID:21955921	pubmed	21955921	create date:2011/10/01 | first author:Mars RB
Topographic Maps within Brodmann's Area 5 of Macaque Monkeys.	/pubmed/21955920	Seelke AM, Padberg JJ, Disbrow E, Purnell SM, Recanzone G, Krubitzer L.	Cereb Cortex. 2011 Sep 27. [Epub ahead of print]	Cereb Cortex. 2011	PubMed	citation	PMID:21955920	pubmed	21955920	create date:2011/10/01 | first author:Seelke AM
D4 Dopamine Receptors Modulate NR2B NMDA Receptors and LTP in Stratum Oriens of Hippocampal CA1.	/pubmed/21955919	Herwerth M, Jensen V, Novak M, Konopka W, Hvalby O, Köhr G.	Cereb Cortex. 2011 Oct 4. [Epub ahead of print]	Cereb Cortex. 2011	PubMed	citation	PMID:21955919	pubmed	21955919	create date:2011/10/01 | first author:Herwerth M
Rapid Processing of Emotional Expressions without Conscious Awareness.	/pubmed/21955918	Smith ML.	Cereb Cortex. 2011 Sep 27. [Epub ahead of print]	Cereb Cortex. 2011	PubMed	citation	PMID:21955918	pubmed	21955918	create date:2011/10/01 | first author:Smith ML
IRS-2 Deficiency Impairs NMDA Receptor-Dependent Long-term Potentiation.	/pubmed/21955917	Martín ED, Sánchez-Perez A, Trejo JL, Martin-Aldana JA, Cano Jaimez M, Pons S, Acosta Umanzor C, Menes L, White MF, Burks DJ.	Cereb Cortex. 2011 Sep 27. [Epub ahead of print]	Cereb Cortex. 2011	PubMed	citation	PMID:21955917	pubmed	21955917	create date:2011/10/01 | first author:Martín ED
Unintentional Temporal Context-Based Prediction of Emotional Faces: An Electrophysiological Study.	/pubmed/21945904	Kimura M, Kondo H, Ohira H, Schröger E.	Cereb Cortex. 2011 Sep 26. [Epub ahead of print]	Cereb Cortex. 2011	PubMed	citation	PMID:21945904	pubmed	21945904	create date:2011/09/29 | first author:Kimura M
A{beta} Deposition in Aging Is Associated with Increases in Brain Activation during Successful Memory Encoding.	/pubmed/21945849	Mormino EC, Brandel MG, Madison CM, Marks S, Baker SL, Jagust WJ.	Cereb Cortex. 2011 Sep 23. [Epub ahead of print]	Cereb Cortex. 2011	PubMed	citation	PMID:21945849	pubmed	21945849	create date:2011/09/29 | first author:Mormino EC
The large-Scale Organization of Visual" Streams Emerges Without Visual Experience."	/pubmed/21940707	Striem-Amit E, Dakwar O, Reich L, Amedi A.	Cereb Cortex. 2011 Sep 21. [Epub ahead of print]	Cereb Cortex. 2011	PubMed	citation	PMID:21940707	pubmed	21940707	create date:2011/09/24 | first author:Striem-Amit E
Colocalization of {alpha}-actinin and Synaptopodin in the Pyramidal Cell Axon Initial Segment.	/pubmed/21940706	Sánchez-Ponce D, Blázquez-Llorca L, Defelipe J, Garrido JJ, Muñoz A.	Cereb Cortex. 2011 Sep 21. [Epub ahead of print]	Cereb Cortex. 2011	PubMed	citation	PMID:21940706	pubmed	21940706	create date:2011/09/24 | first author:Sánchez-Ponce D
Transcriptional Mechanisms of EphA7 Gene Expression in the Developing Cerebral Cortex.	/pubmed/21940705	Pietri S, Dimidschstein J, Tiberi L, Sotiropoulou PA, Bilheu A, Goffinet A, Achouri Y, Tissir F, Blanpain C, Jacquemin P, Vanderhaeghen P.	Cereb Cortex. 2011 Sep 21. [Epub ahead of print]	Cereb Cortex. 2011	PubMed	citation	PMID:21940705	pubmed	21940705	create date:2011/09/24 | first author:Pietri S
Performance Dip in Motor Response Induced by Task-Irrelevant Weaker Coherent Visual Motion Signals.	/pubmed/21940704	Yotsumoto Y, Seitz AR, Shimojo S, Sakagami M, Watanabe T, Sasaki Y.	Cereb Cortex. 2011 Sep 21. [Epub ahead of print]	Cereb Cortex. 2011	PubMed	citation	PMID:21940704	pubmed	21940704	create date:2011/09/24 | first author:Yotsumoto Y
Normative Development of White Matter Tracts: Similarities and Differences in Relation to Age, Gender, and Intelligence.	/pubmed/21940703	Clayden JD, Jentschke S, Muñoz M, Cooper JM, Chadwick MJ, Banks T, Clark CA, Vargha-Khadem F.	Cereb Cortex. 2011 Sep 27. [Epub ahead of print]	Cereb Cortex. 2011	PubMed	citation	PMID:21940703	pubmed	21940703	create date:2011/09/24 | first author:Clayden JD
Altered Neuronal Activity Patterns in the Visual Cortex of the Adult Rat after Partial Optic Nerve Crush--A Single-Cell Resolution Metabolic Mapping Study.	/pubmed/21940702	Macharadze T, Pielot R, Wanger T, Scheich H, Gundelfinger ED, Budinger E, Goldschmidt J, Kreutz MR.	Cereb Cortex. 2011 Sep 21. [Epub ahead of print]	Cereb Cortex. 2011	PubMed	citation	PMID:21940702	pubmed	21940702	create date:2011/09/24 | first author:Macharadze T
Androgen Influence on Prefrontal Dopamine Systems in Adult Male Rats: Localization of Cognate Intracellular Receptors in Medial Prefrontal Projections to the Ventral Tegmental Area and Effects of Gonadectomy and Hormone Replacement on Glutamate-Stimulated Extracellular Dopamine Level.	/pubmed/21940701	Aubele T, Kritzer MF.	Cereb Cortex. 2011 Sep 22. [Epub ahead of print]	Cereb Cortex. 2011	PubMed	citation	PMID:21940701	pubmed	21940701	create date:2011/09/24 | first author:Aubele T
Shared Syntax in Language Production and Language Comprehension--An fMRI Study.	/pubmed/21934094	Segaert K, Menenti L, Weber K, Petersson KM, Hagoort P.	Cereb Cortex. 2011 Sep 20. [Epub ahead of print]	Cereb Cortex. 2011	PubMed	citation	PMID:21934094	pubmed	21934094	create date:2011/09/22 | first author:Segaert K
How the Human Brain Goes Virtual: Distinct Cortical Regions of the Person-Processing Network Are Involved in Self-Identification with Virtual Agents.	/pubmed/21917741	Ganesh S, van Schie HT, de Lange FP, Thompson E, Wigboldus DH.	Cereb Cortex. 2011 Sep 13. [Epub ahead of print]	Cereb Cortex. 2011	PubMed	citation	PMID:21917741	pubmed	21917741	create date:2011/09/16 | first author:Ganesh S
Passive Spatial Perception Facilitates the Expression of Persistent Hippocampal Long-Term Depression.	/pubmed/21917740	Kemp A, Manahan-Vaughan D.	Cereb Cortex. 2011 Sep 13. [Epub ahead of print]	Cereb Cortex. 2011	PubMed	citation	PMID:21917740	pubmed	21917740	create date:2011/09/16 | first author:Kemp A
A Role for the Motor System in Binding Abstract Emotional Meaning.	/pubmed/21914634	Moseley R, Carota F, Hauk O, Mohr B, Pulvermüller F.	Cereb Cortex. 2011 Sep 12. [Epub ahead of print]	Cereb Cortex. 2011	PubMed	citation	PMID:21914634	pubmed	21914634	create date:2011/09/15 | first author:Moseley R
Immunogold Detection of L-glutamate and D-serine in Small Synaptic-Like Microvesicles in Adult Hippocampal Astrocytes.	/pubmed/21914633	Bergersen LH, Morland C, Ormel L, Rinholm JE, Larsson M, Wold JF, Røe AT, Stranna A, Santello M, Bouvier D, Ottersen OP, Volterra A, Gundersen V.	Cereb Cortex. 2011 Sep 12. [Epub ahead of print]	Cereb Cortex. 2011	PubMed	citation	PMID:21914633	pubmed	21914633	create date:2011/09/15 | first author:Bergersen LH
White Matter Microstructural Correlates of Superior Long-term Skill Gained Implicitly under Randomized Practice.	/pubmed/21914632	Song S, Sharma N, Buch ER, Cohen LG.	Cereb Cortex. 2011 Dec 16. [Epub ahead of print]	Cereb Cortex. 2011	PubMed	citation	PMID:21914632	pubmed	21914632	create date:2011/09/15 | first author:Song S
Title	URL	Description	Details	ShortDetails	Resource	Type	Identifiers	Db	EntrezUID	Properties
The Neural Bases of Grapheme-Color Synesthesia Are Not Localized in Real Color-Sensitive Areas.	/pubmed/21914631	Hupé JM, Bordier C, Dojat M.	Cereb Cortex. 2011 Sep 12. [Epub ahead of print]	Cereb Cortex. 2011	PubMed	citation	PMID:21914631	pubmed	21914631	create date:2011/09/15 | first author:Hupé JM
A Human Mutation in Gabrg2 Associated with Generalized Epilepsy Alters the Membrane Dynamics of GABAA Receptors.	/pubmed/21908847	Bouthour W, Leroy F, Emmanuelli C, Carnaud M, Dahan M, Poncer JC, Lévi S.	Cereb Cortex. 2011 Sep 9. [Epub ahead of print]	Cereb Cortex. 2011	PubMed	citation	PMID:21908847	pubmed	21908847	create date:2011/09/13 | first author:Bouthour W
Depression of Release by mGluR8 Alters Ca2+ Dependence of Release Machinery.	/pubmed/21903594	Erdmann E, Rupprecht V, Matthews E, Kukley M, Schoch S, Dietrich D.	Cereb Cortex. 2011 Sep 7. [Epub ahead of print]	Cereb Cortex. 2011	PubMed	citation	PMID:21903594	pubmed	21903594	create date:2011/09/10 | first author:Erdmann E
Top-Down Dimensional Weight Set Determines the Capture of Visual Attention: Evidence from the PCN Component.	/pubmed/21903593	Töllner T, Müller HJ, Zehetleitner M.	Cereb Cortex. 2011 Sep 7. [Epub ahead of print]	Cereb Cortex. 2011	PubMed	citation	PMID:21903593	pubmed	21903593	create date:2011/09/10 | first author:Töllner T
Functional Connectivity between Anatomically Unconnected Areas Is Shaped by Collective Network-Level Effects in the Macaque Cortex.	/pubmed/21893683	Adachi Y, Osada T, Sporns O, Watanabe T, Matsui T, Miyamoto K, Miyashita Y.	Cereb Cortex. 2011 Sep 5. [Epub ahead of print]	Cereb Cortex. 2011	PubMed	citation	PMID:21893683	pubmed	21893683	create date:2011/09/07 | first author:Adachi Y
Lateralized Auditory Cortical Alpha Band Activity and Interregional Connectivity Pattern Reflect Anticipation of Target Sounds.	/pubmed/21893682	Müller N, Weisz N.	Cereb Cortex. 2011 Sep 5. [Epub ahead of print]	Cereb Cortex. 2011	PubMed	citation	PMID:21893682	pubmed	21893682	create date:2011/09/07 | first author:Müller N
Is the Link between Anatomical Structure and Function Equally Strong at All Cognitive Levels of Processing?	/pubmed/21893681	Tahmasebi AM, Davis MH, Wild CJ, Rodd JM, Hakyemez H, Abolmaesumi P, Johnsrude IS.	Cereb Cortex. 2011 Sep 5. [Epub ahead of print]	Cereb Cortex. 2011	PubMed	citation	PMID:21893681	pubmed	21893681	create date:2011/09/07 | first author:Tahmasebi AM
White-Matter Connectivity between Face-Responsive Regions in the Human Brain.	/pubmed/21893680	Gschwind M, Pourtois G, Schwartz S, Van De Ville D, Vuilleumier P.	Cereb Cortex. 2011 Sep 5. [Epub ahead of print]	Cereb Cortex. 2011	PubMed	citation	PMID:21893680	pubmed	21893680	create date:2011/09/07 | first author:Gschwind M
5-HT1A Receptor Agonists Enhance Pyramidal Cell Firing in Prefrontal Cortex Through a Preferential Action on GABA Interneurons.	/pubmed/21893679	Lladó-Pelfort L, Santana N, Ghisi V, Artigas F, Celada P.	Cereb Cortex. 2011 Sep 5. [Epub ahead of print]	Cereb Cortex. 2011	PubMed	citation	PMID:21893679	pubmed	21893679	create date:2011/09/07 | first author:Lladó-Pelfort L
Satb2 Is Required for Dendritic Arborization and Soma Spacing in Mouse Cerebral Cortex.	/pubmed/21885532	Zhang L, Song NN, Chen JY, Huang Y, Li H, Ding YQ.	Cereb Cortex. 2011 Sep 1. [Epub ahead of print]	Cereb Cortex. 2011	PubMed	citation	PMID:21885532	pubmed	21885532	create date:2011/09/03 | first author:Zhang L
In Vivo Imaging and Noninvasive Ablation of Pyramidal Neurons in Adult NEX-CreERT2 Mice.	/pubmed/21880656	Agarwal A, Dibaj P, Kassmann CM, Goebbels S, Nave KA, Schwab MH.	Cereb Cortex. 2011 Aug 31. [Epub ahead of print]	Cereb Cortex. 2011	PubMed	citation	PMID:21880656	pubmed	21880656	create date:2011/09/02 | first author:Agarwal A
Comparison of Quantities: Core and Format-Dependent Regions as Revealed by fMRI.	/pubmed/21878489	Chassy P, Grodd W.	Cereb Cortex. 2011 Aug 30. [Epub ahead of print]	Cereb Cortex. 2011	PubMed	citation	PMID:21878489	pubmed	21878489	create date:2011/09/01 | first author:Chassy P
Hemispheric Specialization for Movement Control Produces Dissociable Differences in Online Corrections after Stroke.	/pubmed/21878488	Schaefer SY, Mutha PK, Haaland KY, Sainburg RL.	Cereb Cortex. 2011 Aug 30. [Epub ahead of print]	Cereb Cortex. 2011	PubMed	citation	PMID:21878488	pubmed	21878488	create date:2011/09/01 | first author:Schaefer SY
CoREST/LSD1 Control the Development of Pyramidal Cortical Neurons.	/pubmed/21878487	Fuentes P, Cánovas J, Berndt FA, Noctor SC, Kukuljan M.	Cereb Cortex. 2011 Sep 17. [Epub ahead of print]	Cereb Cortex. 2011	PubMed	citation	PMID:21878487	pubmed	21878487	create date:2011/09/01 | first author:Fuentes P
Evidence that Microglia Mediate the Neurobiological Effects of Chronic Psychological Stress on the Medial Prefrontal Cortex.	/pubmed/21878486	Hinwood M, Morandini J, Day TA, Walker FR.	Cereb Cortex. 2011 Aug 30. [Epub ahead of print]	Cereb Cortex. 2011	PubMed	citation	PMID:21878486	pubmed	21878486	create date:2011/09/01 | first author:Hinwood M
Transgenic Overexpression of the Type I Isoform of Neuregulin 1 Affects Working Memory and Hippocampal Oscillations but not Long-term Potentiation.	/pubmed/21878485	Deakin IH, Nissen W, Law AJ, Lane T, Kanso R, Schwab MH, Nave KA, Lamsa KP, Paulsen O, Bannerman DM, Harrison PJ.	Cereb Cortex. 2011 Aug 30. [Epub ahead of print]	Cereb Cortex. 2011	PubMed	citation	PMID:21878485	pubmed	21878485	create date:2011/09/01 | first author:Deakin IH
Similarity-Based Extraction of Individual Networks from Gray Matter MRI Scans.	/pubmed/21878484	Tijms BM, Seriès P, Willshaw DJ, Lawrie SM.	Cereb Cortex. 2011 Sep 21. [Epub ahead of print]	Cereb Cortex. 2011	PubMed	citation	PMID:21878484	pubmed	21878484	create date:2011/09/01 | first author:Tijms BM
Laterality Patterns of Brain Functional Connectivity: Gender Effects.	/pubmed/21878483	Tomasi D, Volkow ND.	Cereb Cortex. 2011 Aug 30. [Epub ahead of print]	Cereb Cortex. 2011	PubMed	citation	PMID:21878483	pubmed	21878483	create date:2011/09/01 | first author:Tomasi D
Changes in Regional and Temporal Patterns of Activity Associated with Aging during the Performance of a Lexical Set-Shifting Task.	/pubmed/21868390	Martins R, Simard F, Provost JS, Monchi O.	Cereb Cortex. 2011 Aug 24. [Epub ahead of print]	Cereb Cortex. 2011	PubMed	citation	PMID:21868390	pubmed	21868390	create date:2011/08/27 | first author:Martins R
Gene Expression Analysis of the Embryonic Subplate.	/pubmed/21862448	Oeschger FM, Wang WZ, Lee S, García-Moreno F, Goffinet AM, Arbonés ML, Rakic S, Molnár Z.	Cereb Cortex. 2011 Aug 22. [Epub ahead of print]	Cereb Cortex. 2011	PubMed	citation	PMID:21862448	pubmed	21862448	create date:2011/08/25 | first author:Oeschger FM
Word Intelligibility and Age Predict Visual Cortex Activity during Word Listening.	/pubmed/21862447	Kuchinsky SE, Vaden KI Jr, Keren NI, Harris KC, Ahlstrom JB, Dubno JR, Eckert MA.	Cereb Cortex. 2011 Aug 22. [Epub ahead of print]	Cereb Cortex. 2011	PubMed	citation	PMID:21862447	pubmed	21862447	create date:2011/08/25 | first author:Kuchinsky SE
Orbitofrontal Cortex and Anterior Cingulate Cortex Are Modulated by Motivated Social Cognition.	/pubmed/21862446	Hughes BL, Beer JS.	Cereb Cortex. 2011 Aug 22. [Epub ahead of print]	Cereb Cortex. 2011	PubMed	citation	PMID:21862446	pubmed	21862446	create date:2011/08/25 | first author:Hughes BL
Role of the Medial Part of the Intraparietal Sulcus in Implementing Movement Direction.	/pubmed/21862445	Davare M, Zénon A, Pourtois G, Desmurget M, Olivier E.	Cereb Cortex. 2011 Aug 22. [Epub ahead of print]	Cereb Cortex. 2011	PubMed	citation	PMID:21862445	pubmed	21862445	create date:2011/08/25 | first author:Davare M
Hyperconnectivity and Slow Synapses during Early Development of Medial Prefrontal Cortex in a Mouse Model for Mental Retardation and Autism.	/pubmed/21856714	Testa-Silva G, Loebel A, Giugliano M, de Kock CP, Mansvelder HD, Meredith RM.	Cereb Cortex. 2011 Aug 19. [Epub ahead of print]	Cereb Cortex. 2011	PubMed	citation	PMID:21856714	pubmed	21856714	create date:2011/08/23 | first author:Testa-Silva G
Associative Properties of the Perirhinal Network.	/pubmed/21841156	Unal G, Apergis-Schoute J, Paré D.	Cereb Cortex. 2011 Aug 12. [Epub ahead of print]	Cereb Cortex. 2011	PubMed	citation	PMID:21841156	pubmed	21841156	create date:2011/08/16 | first author:Unal G
Consequences of Magnocellular Dysfunction on Processing Attended Information in Schizophrenia.	/pubmed/21840846	Martínez A, Hillyard SA, Bickel S, Dias EC, Butler PD, Javitt DC.	Cereb Cortex. 2011 Aug 11. [Epub ahead of print]	Cereb Cortex. 2011	PubMed	citation	PMID:21840846	pubmed	21840846	create date:2011/08/16 | first author:Martínez A
Resting-State Connectivity Identifies Distinct Functional Networks in Macaque Cingulate Cortex.	/pubmed/21840845	Hutchison RM, Womelsdorf T, Gati JS, Leung LS, Menon RS, Everling S.	Cereb Cortex. 2011 Aug 11. [Epub ahead of print]	Cereb Cortex. 2011	PubMed	citation	PMID:21840845	pubmed	21840845	create date:2011/08/16 | first author:Hutchison RM
Heterogeneous Spine Loss in Layer 5 Cortical Neurons after Spinal Cord Injury.	/pubmed/21840844	Ghosh A, Peduzzi S, Snyder M, Schneider R, Starkey M, Schwab ME.	Cereb Cortex. 2011 Aug 11. [Epub ahead of print]	Cereb Cortex. 2011	PubMed	citation	PMID:21840844	pubmed	21840844	create date:2011/08/16 | first author:Ghosh A
A Novel Binaural Pitch Elicited by Phase-Modulated Noise: MEG and Psychophysical Observations.	/pubmed/21832287	Witton C, Hillebrand A, Furlong PL, Henning GB.	Cereb Cortex. 2011 Aug 10. [Epub ahead of print]	Cereb Cortex. 2011	PubMed	citation	PMID:21832287	pubmed	21832287	create date:2011/08/13 | first author:Witton C
Implicitly Perceived Vocal Attractiveness Modulates Prefrontal Cortex Activity.	/pubmed/21828348	Bestelmeyer PE, Latinus M, Bruckert L, Rouger J, Crabbe F, Belin P.	Cereb Cortex. 2011 Aug 9. [Epub ahead of print]	Cereb Cortex. 2011	PubMed	citation	PMID:21828348	pubmed	21828348	create date:2011/08/11 | first author:Bestelmeyer PE
Retraction.	/pubmed/21825269	[No authors listed]	Cereb Cortex. 2011 Oct 14. [Epub ahead of print] No abstract available.	Cereb Cortex. 2011	PubMed	citation	PMID:21825269	pubmed	21825269	create date:2011/08/10
Compositionality of Rule Representations in Human Prefrontal Cortex.	/pubmed/21817092	Reverberi C, Görgen K, Haynes JD.	Cereb Cortex. 2011 Aug 4. [Epub ahead of print]	Cereb Cortex. 2011	PubMed	citation	PMID:21817092	pubmed	21817092	create date:2011/08/06 | first author:Reverberi C
Striatum-Medial Prefrontal Cortex Connectivity Predicts Developmental Changes in Reinforcement Learning.	/pubmed/21817091	van den Bos W, Cohen MX, Kahnt T, Crone EA.	Cereb Cortex. 2011 Aug 4. [Epub ahead of print]	Cereb Cortex. 2011	PubMed	citation	PMID:21817091	pubmed	21817091	create date:2011/08/06 | first author:van den Bos W
Parental Age Effects on Cortical Morphology in Offspring.	/pubmed/21817090	Shaw P, Gilliam M, Malek M, Rodriguez N, Greenstein D, Clasen L, Evans A, Rapoport J, Giedd J.	Cereb Cortex. 2011 Aug 4. [Epub ahead of print]	Cereb Cortex. 2011	PubMed	citation	PMID:21817090	pubmed	21817090	create date:2011/08/06 | first author:Shaw P
Modulation of the Mouse Prefrontal Cortex Activation by Neuronal Nicotinic Receptors during Novelty Exploration but not by Exploration of a Familiar Environment.	/pubmed/21810785	Bourgeois JP, Meas-Yeadid V, Lesourd AM, Faure P, Pons S, Maskos U, Changeux JP, Olivo-Marin JC, Granon S.	Cereb Cortex. 2011 Aug 1. [Epub ahead of print]	Cereb Cortex. 2011	PubMed	citation	PMID:21810785	pubmed	21810785	create date:2011/08/04 | first author:Bourgeois JP
Functional and Anatomical Identification of a Vesicular Transporter Mediating Neuronal ATP Release.	/pubmed/21810784	Larsson M, Sawada K, Morland C, Hiasa M, Ormel L, Moriyama Y, Gundersen V.	Cereb Cortex. 2011 Aug 1. [Epub ahead of print]	Cereb Cortex. 2011	PubMed	citation	PMID:21810784	pubmed	21810784	create date:2011/08/04 | first author:Larsson M
WIP Is a Negative Regulator of Neuronal Maturation and Synaptic Activity.	/pubmed/21810783	Franco A, Knafo S, Banon-Rodriguez I, Merino-Serrais P, Fernaud-Espinosa I, Nieto M, Garrido JJ, Esteban JA, Wandosell F, Anton IM.	Cereb Cortex. 2011 Aug 1. [Epub ahead of print]	Cereb Cortex. 2011	PubMed	citation	PMID:21810783	pubmed	21810783	create date:2011/08/04 | first author:Franco A
Deep Brain Stimulation of Subthalamic Nuclei Affects Arm Response Inhibition In Parkinson's Patients.	/pubmed/21810782	Mirabella G, Iaconelli S, Romanelli P, Modugno N, Lena F, Manfredi M, Cantore G.	Cereb Cortex. 2011 Aug 1. [Epub ahead of print]	Cereb Cortex. 2011	PubMed	citation	PMID:21810782	pubmed	21810782	create date:2011/08/04 | first author:Mirabella G
Parcellation in Left Lateral Parietal Cortex Is Similar in Adults and Children.	/pubmed/21810781	Barnes KA, Nelson SM, Cohen AL, Power JD, Coalson RS, Miezin FM, Vogel AC, Dubis JW, Church JA, Petersen SE, Schlaggar BL.	Cereb Cortex. 2011 Aug 1. [Epub ahead of print]	Cereb Cortex. 2011	PubMed	citation	PMID:21810781	pubmed	21810781	create date:2011/08/04 | first author:Barnes KA
Cortical Opioid Markers in Schizophrenia and across Postnatal Development.	/pubmed/21810780	Volk DW, Radchenkova PV, Walker EM, Sengupta EJ, Lewis DA.	Cereb Cortex. 2011 Aug 1. [Epub ahead of print]	Cereb Cortex. 2011	PubMed	citation	PMID:21810780	pubmed	21810780	create date:2011/08/04 | first author:Volk DW
Remote Effects of Hippocampal Sclerosis on Effective Connectivity during Working Memory Encoding: A Case of Connectional Diaschisis?	/pubmed/21810779	Campo P, Garrido MI, Moran RJ, Maestú F, García-Morales I, Gil-Nagel A, Del Pozo F, Dolan RJ, Friston KJ.	Cereb Cortex. 2011 Aug 1. [Epub ahead of print]	Cereb Cortex. 2011	PubMed	citation	PMID:21810779	pubmed	21810779	create date:2011/08/04 | first author:Campo P
ROR{beta} Induces Barrel-like Neuronal Clusters in the Developing Neocortex.	/pubmed/21799210	Jabaudon D, J Shnider S, J Tischfield D, J Galazo M, Macklis JD.	Cereb Cortex. 2011 Jul 28. [Epub ahead of print]	Cereb Cortex. 2011	PubMed	citation	PMID:21799210	pubmed	21799210	create date:2011/07/30 | first author:Jabaudon D
Abnormal Cortical Thickness Alterations in Fetal Alcohol Spectrum Disorders and Their Relationships with Facial Dysmorphology.	/pubmed/21799209	Yang Y, Roussotte F, Kan E, Sulik KK, Mattson SN, Riley EP, Jones KL, Adnams CM, May PA, O'Connor MJ, Narr KL, Sowell ER.	Cereb Cortex. 2011 Jul 28. [Epub ahead of print]	Cereb Cortex. 2011	PubMed	citation	PMID:21799209	pubmed	21799209	create date:2011/07/30 | first author:Yang Y
Modulation of Inhibition of Return by the Dopamine D2 Receptor Agonist Bromocriptine Depends on Individual DAT1 Genotype.	/pubmed/21799208	Rokem A, Landau AN, Prinzmetal W, Wallace DL, Silver MA, D'Esposito M.	Cereb Cortex. 2011 Jul 28. [Epub ahead of print]	Cereb Cortex. 2011	PubMed	citation	PMID:21799208	pubmed	21799208	create date:2011/07/30 | first author:Rokem A
Training to Improve Hearing Speech in Noise: Biological Mechanisms.	/pubmed/21799207	Song JH, Skoe E, Banai K, Kraus N.	Cereb Cortex. 2011 Jul 28. [Epub ahead of print]	Cereb Cortex. 2011	PubMed	citation	PMID:21799207	pubmed	21799207	create date:2011/07/30 | first author:Song JH
Reduced Functional Integration and Segregation of Distributed Neural Systems Underlying Social and Emotional Information Processing in Autism Spectrum Disorders.	/pubmed/21784971	Rudie JD, Shehzad Z, Hernandez LM, Colich NL, Bookheimer SY, Iacoboni M, Dapretto M.	Cereb Cortex. 2011 Jul 22. [Epub ahead of print]	Cereb Cortex. 2011	PubMed	citation	PMID:21784971	pubmed	21784971	create date:2011/07/26 | first author:Rudie JD
Biological Motion Processing as a Hallmark of Social Cognition.	/pubmed/21775676	Pavlova MA.	Cereb Cortex. 2011 Jul 20. [Epub ahead of print]	Cereb Cortex. 2011	PubMed	citation	PMID:21775676	pubmed	21775676	create date:2011/07/22 | first author:Pavlova MA
Competition in Working Memory Reduces Frontal Guidance of Visual Selection.	/pubmed/21775675	Soto D, Greene CM, Chaudhary A, Rotshtein P.	Cereb Cortex. 2011 Jul 20. [Epub ahead of print]	Cereb Cortex. 2011	PubMed	citation	PMID:21775675	pubmed	21775675	create date:2011/07/22 | first author:Soto D
The Effect of Preterm Birth on Thalamic and Cortical Development.	/pubmed/21772018	Ball G, Boardman JP, Rueckert D, Aljabar P, Arichi T, Merchant N, Gousias IS, Edwards AD, Counsell SJ.	Cereb Cortex. 2011 Jul 19. [Epub ahead of print]	Cereb Cortex. 2011	PubMed	citation	PMID:21772018	pubmed	21772018	create date:2011/07/21 | first author:Ball G
Goal-Directed Actions Activate the Face-Sensitive Posterior Superior Temporal Sulcus and Fusiform Gyrus in the Absence of Human-Like Perceptual Cues.	/pubmed/21768227	Shultz S, McCarthy G.	Cereb Cortex. 2011 Jul 18. [Epub ahead of print]	Cereb Cortex. 2011	PubMed	citation	PMID:21768227	pubmed	21768227	create date:2011/07/20 | first author:Shultz S
Title	URL	Description	Details	ShortDetails	Resource	Type	Identifiers	Db	EntrezUID	Properties
Brain Activity during a Visuospatial Working Memory Task Predicts Arithmetical Performance 2 Years Later.	/pubmed/21768226	Dumontheil I, Klingberg T.	Cereb Cortex. 2011 Jul 18. [Epub ahead of print]	Cereb Cortex. 2011	PubMed	citation	PMID:21768226	pubmed	21768226	create date:2011/07/20 | first author:Dumontheil I
Role of MSTd Extraretinal Signals in Smooth Pursuit Adaptation.	/pubmed/21768225	Ono S, Mustari MJ.	Cereb Cortex. 2011 Jul 18. [Epub ahead of print]	Cereb Cortex. 2011	PubMed	citation	PMID:21768225	pubmed	21768225	create date:2011/07/20 | first author:Ono S
Attention Supports Verbal Short-Term Memory via Competition between Dorsal and Ventral Attention Networks.	/pubmed/21765184	Majerus S, Attout L, D'Argembeau A, Degueldre C, Fias W, Maquet P, Martinez Perez T, Stawarczyk D, Salmon E, Van der Linden M, Phillips C, Balteau E.	Cereb Cortex. 2011 Jul 17. [Epub ahead of print]	Cereb Cortex. 2011	PubMed	citation	PMID:21765184	pubmed	21765184	create date:2011/07/19 | first author:Majerus S
Neural Correlates of Perceptual Decision Making before, during, and after Decision Commitment in Monkey Frontal Eye Field.	/pubmed/21765183	Ding L, Gold JI.	Cereb Cortex. 2011 Jul 17. [Epub ahead of print]	Cereb Cortex. 2011	PubMed	citation	PMID:21765183	pubmed	21765183	create date:2011/07/19 | first author:Ding L
Decoding an Individual's Sensitivity to Pain from the Multivariate Analysis of EEG Data.	/pubmed/21765182	Schulz E, Zherdin A, Tiemann L, Plant C, Ploner M.	Cereb Cortex. 2011 Jul 17. [Epub ahead of print]	Cereb Cortex. 2011	PubMed	citation	PMID:21765182	pubmed	21765182	create date:2011/07/19 | first author:Schulz E
Failure to Modulate Attentional Control in Advanced Aging Linked to White Matter Pathology.	/pubmed/21765181	Hedden T, Van Dijk KR, Shire EH, Sperling RA, Johnson KA, Buckner RL.	Cereb Cortex. 2011 Jul 17. [Epub ahead of print]	Cereb Cortex. 2011	PubMed	citation	PMID:21765181	pubmed	21765181	create date:2011/07/19 | first author:Hedden T
Specific Brain Networks during Explicit and Implicit Decoding of Emotional Prosody.	/pubmed/21750247	Frühholz S, Ceravolo L, Grandjean D.	Cereb Cortex. 2011 Jul 12. [Epub ahead of print]	Cereb Cortex. 2011	PubMed	citation	PMID:21750247	pubmed	21750247	create date:2011/07/14 | first author:Frühholz S
Reciprocal Imitation: Toward a Neural Basis of Social Interaction.	/pubmed/21743098	Guionnet S, Nadel J, Bertasi E, Sperduti M, Delaveau P, Fossati P.	Cereb Cortex. 2011 Jul 17. [Epub ahead of print]	Cereb Cortex. 2011	PubMed	citation	PMID:21743098	pubmed	21743098	create date:2011/07/12 | first author:Guionnet S
Vestibular Inputs to Human Motion-Sensitive Visual Cortex.	/pubmed/21743097	Smith AT, Wall MB, Thilo KV.	Cereb Cortex. 2011 Jul 9. [Epub ahead of print]	Cereb Cortex. 2011	PubMed	citation	PMID:21743097	pubmed	21743097	create date:2011/07/12 | first author:Smith AT
Functional ADA Polymorphism Increases Sleep Depth and Reduces Vigilant Attention in Humans.	/pubmed/21734253	Bachmann V, Klaus F, Bodenmann S, Schäfer N, Brugger P, Huber S, Berger W, Landolt HP.	Cereb Cortex. 2011 Jul 6. [Epub ahead of print]	Cereb Cortex. 2011	PubMed	citation	PMID:21734253	pubmed	21734253	create date:2011/07/08 | first author:Bachmann V
Understanding Otherness: The Neural Bases of Action Comprehension and Pain Empathy in a Congenital Amputee.	/pubmed/21734252	Aziz-Zadeh L, Sheng T, Liew SL, Damasio H.	Cereb Cortex. 2011 Jul 6. [Epub ahead of print]	Cereb Cortex. 2011	PubMed	citation	PMID:21734252	pubmed	21734252	create date:2011/07/08 | first author:Aziz-Zadeh L
The Modular Neuroarchitecture of Social Judgments on Faces.	/pubmed/21725038	Bzdok D, Langner R, Hoffstaedter F, Turetsky BI, Zilles K, Eickhoff SB.	Cereb Cortex. 2011 Jul 1. [Epub ahead of print]	Cereb Cortex. 2011	PubMed	citation	PMID:21725038	pubmed	21725038	create date:2011/07/05 | first author:Bzdok D
Distinctive Neural Processes during Learning in Autism.	/pubmed/21725037	Schipul SE, Williams DL, Keller TA, Minshew NJ, Just MA.	Cereb Cortex. 2011 Jul 1. [Epub ahead of print]	Cereb Cortex. 2011	PubMed	citation	PMID:21725037	pubmed	21725037	create date:2011/07/05 | first author:Schipul SE
Estradiol Rapidly Rescues Synaptic Transmission from Corticosterone-induced Suppression via Synaptic/Extranuclear Steroid Receptors in the Hippocampus.	/pubmed/21725036	Ooishi Y, Mukai H, Hojo Y, Murakami G, Hasegawa Y, Shindo T, Morrison JH, Kimoto T, Kawato S.	Cereb Cortex. 2011 Jul 1. [Epub ahead of print]	Cereb Cortex. 2011	PubMed	citation	PMID:21725036	pubmed	21725036	create date:2011/07/05 | first author:Ooishi Y
Encoding of Smooth-Pursuit Eye Movement Initiation by a Population of Vermal Purkinje Cells.	/pubmed/21725035	Dash S, Catz N, Dicke PW, Thier P.	Cereb Cortex. 2011 Jul 1. [Epub ahead of print]	Cereb Cortex. 2011	PubMed	citation	PMID:21725035	pubmed	21725035	create date:2011/07/05 | first author:Dash S
Connectivity between Perisylvian and Bilateral Basal Temporal Cortices.	/pubmed/21715651	Koubeissi MZ, Lesser RP, Sinai A, Gaillard WD, Franaszczuk PJ, Crone NE.	Cereb Cortex. 2011 Jun 29. [Epub ahead of print]	Cereb Cortex. 2011	PubMed	citation	PMID:21715651	pubmed	21715651	create date:2011/07/01 | first author:Koubeissi MZ
Dynamic Changes In The Medial Temporal Lobe During Incidental Learning Of Object-Location Associations.	/pubmed/21709179	Manelis A, Reder LM, Hanson SJ.	Cereb Cortex. 2011 Jun 27. [Epub ahead of print]	Cereb Cortex. 2011	PubMed	citation	PMID:21709179	pubmed	21709179	create date:2011/06/29 | first author:Manelis A
Interhemispheric Differences in Auditory Processing Revealed by fMRI in Awake Rhesus Monkeys.	/pubmed/21709178	Joly O, Ramus F, Pressnitzer D, Vanduffel W, Orban GA.	Cereb Cortex. 2011 Jun 27. [Epub ahead of print]	Cereb Cortex. 2011	PubMed	citation	PMID:21709178	pubmed	21709178	create date:2011/06/29 | first author:Joly O
Local Computation of Decision-Relevant Net Sensory Evidence in Parietal Cortex.	/pubmed/21709177	Bollimunta A, Ditterich J.	Cereb Cortex. 2011 Jun 27. [Epub ahead of print]	Cereb Cortex. 2011	PubMed	citation	PMID:21709177	pubmed	21709177	create date:2011/06/29 | first author:Bollimunta A
Visual Motion Responses in the Posterior Cingulate Sulcus: A Comparison to V5/MT and MST.	/pubmed/21709176	Fischer E, Bülthoff HH, Logothetis NK, Bartels A.	Cereb Cortex. 2011 Jun 27. [Epub ahead of print]	Cereb Cortex. 2011	PubMed	citation	PMID:21709176	pubmed	21709176	create date:2011/06/29 | first author:Fischer E
Direction-Sensitive Codes for Observed Head Turns in Human Superior Temporal Sulcus.	/pubmed/21709175	Carlin JD, Rowe JB, Kriegeskorte N, Thompson R, Calder AJ.	Cereb Cortex. 2011 Jun 27. [Epub ahead of print]	Cereb Cortex. 2011	PubMed	citation	PMID:21709175	pubmed	21709175	create date:2011/06/29 | first author:Carlin JD
Reexamining the Evidence for a Pitch-Sensitive Region: A Human fMRI Study Using Iterated Ripple Noise.	/pubmed/21709174	Barker D, Plack CJ, Hall DA.	Cereb Cortex. 2011 Jun 27. [Epub ahead of print]	Cereb Cortex. 2011	PubMed	citation	PMID:21709174	pubmed	21709174	create date:2011/06/29 | first author:Barker D
Cognitive and Neural Effects of Semantic Encoding Strategy Training in Older Adults.	/pubmed/21709173	Kirchhoff BA, Anderson BA, Barch DM, Jacoby LL.	Cereb Cortex. 2011 Jun 27. [Epub ahead of print]	Cereb Cortex. 2011	PubMed	citation	PMID:21709173	pubmed	21709173	create date:2011/06/29 | first author:Kirchhoff BA
Predicting Functional Cortical ROIs via DTI-Derived Fiber Shape Models.	/pubmed/21705394	Zhang T, Guo L, Li K, Jing C, Yin Y, Zhu D, Cui G, Li L, Liu T.	Cereb Cortex. 2011 Jun 24. [Epub ahead of print]	Cereb Cortex. 2011	PubMed	citation	PMID:21705394	pubmed	21705394	create date:2011/06/28 | first author:Zhang T
Theta-Burst Stimulation over Human Frontal Cortex Distorts Perceptual Stability across Eye Movements.	/pubmed/21705393	Ostendorf F, Kilias J, Ploner CJ.	Cereb Cortex. 2011 Jun 24. [Epub ahead of print]	Cereb Cortex. 2011	PubMed	citation	PMID:21705393	pubmed	21705393	create date:2011/06/28 | first author:Ostendorf F
Where, When and Why Brain Activation Differs for Bilinguals and Monolinguals during Picture Naming and Reading Aloud.	/pubmed/21705392	Parker Jones O, Green DW, Grogan A, Pliatsikas C, Filippopolitis K, Ali N, Lee HL, Ramsden S, Gazarian K, Prejawa S, Seghier ML, Price CJ.	Cereb Cortex. 2011 Jun 24. [Epub ahead of print]	Cereb Cortex. 2011	PubMed	citation	PMID:21705392	pubmed	21705392	create date:2011/06/28 | first author:Parker Jones O
Spatial and Temporal Bias in the Mitotic Origins of Somatostatin- and Parvalbumin-Expressing Interneuron Subgroups and the Chandelier Subtype in the Medial Ganglionic Eminence.	/pubmed/21693785	Inan M, Welagen J, Anderson SA.	Cereb Cortex. 2011 Jun 21. [Epub ahead of print]	Cereb Cortex. 2011	PubMed	citation	PMID:21693785	pubmed	21693785	create date:2011/06/23 | first author:Inan M
Cortical Network for Gaze Control in Humans Revealed Using Multimodal MRI.	/pubmed/21693784	Anderson EJ, Jones DK, O'Gorman RL, Leemans A, Catani M, Husain M.	Cereb Cortex. 2011 Jun 21. [Epub ahead of print]	Cereb Cortex. 2011	PubMed	citation	PMID:21693784	pubmed	21693784	create date:2011/06/23 | first author:Anderson EJ
Brain Basis of Phonological Awareness for Spoken Language in Children and Its Disruption in Dyslexia.	/pubmed/21693783	Kovelman I, Norton ES, Christodoulou JA, Gaab N, Lieberman DA, Triantafyllou C, Wolf M, Whitfield-Gabrieli S, Gabrieli JD.	Cereb Cortex. 2011 Jun 21. [Epub ahead of print]	Cereb Cortex. 2011	PubMed	citation	PMID:21693783	pubmed	21693783	create date:2011/06/23 | first author:Kovelman I
Representation of Surface Luminance and Contrast in Primary Visual Cortex.	/pubmed/21693782	Dai J, Wang Y.	Cereb Cortex. 2011 Jun 21. [Epub ahead of print]	Cereb Cortex. 2011	PubMed	citation	PMID:21693782	pubmed	21693782	create date:2011/06/23 | first author:Dai J
Mechanisms of Hierarchical Reinforcement Learning in Cortico-Striatal Circuits 2: Evidence from fMRI.	/pubmed/21693491	Badre D, Frank MJ.	Cereb Cortex. 2011 Nov 28. [Epub ahead of print]	Cereb Cortex. 2011	PubMed	citation	PMID:21693491	pubmed	21693491	create date:2011/06/23 | first author:Badre D
Mechanisms of Hierarchical Reinforcement Learning in Corticostriatal Circuits 1: Computational Analysis.	/pubmed/21693490	Frank MJ, Badre D.	Cereb Cortex. 2011 Jun 21. [Epub ahead of print]	Cereb Cortex. 2011	PubMed	citation	PMID:21693490	pubmed	21693490	create date:2011/06/23 | first author:Frank MJ
Glial D-Serine Gates NMDA Receptors at Excitatory Synapses in Prefrontal Cortex.	/pubmed/21690263	Fossat P, Turpin FR, Sacchi S, Dulong J, Shi T, Rivet JM, Sweedler JV, Pollegioni L, Millan MJ, Oliet SH, Mothet JP.	Cereb Cortex. 2011 Jun 20. [Epub ahead of print]	Cereb Cortex. 2011	PubMed	citation	PMID:21690263	pubmed	21690263	create date:2011/06/22 | first author:Fossat P
fMRI Repetition Suppression: Neuronal Adaptation or Stimulus Expectation?	/pubmed/21690262	Larsson J, Smith AT.	Cereb Cortex. 2011 Jun 20. [Epub ahead of print]	Cereb Cortex. 2011	PubMed	citation	PMID:21690262	pubmed	21690262	create date:2011/06/22 | first author:Larsson J
Rac1-Dependent Cell Cycle Exit of MGE Precursors and GABAergic Interneuron Migration to the Cortex.	/pubmed/21690261	Vidaki M, Tivodar S, Doulgeraki K, Tybulewicz V, Kessaris N, Pachnis V, Karagogeos D.	Cereb Cortex. 2011 Jun 20. [Epub ahead of print]	Cereb Cortex. 2011	PubMed	citation	PMID:21690261	pubmed	21690261	create date:2011/06/22 | first author:Vidaki M
Object Presence Modulates Activity within the Somatosensory Component of the Action Observation Network.	/pubmed/21690260	Turella L, Tubaldi F, Erb M, Grodd W, Castiello U.	Cereb Cortex. 2011 Jun 20. [Epub ahead of print]	Cereb Cortex. 2011	PubMed	citation	PMID:21690260	pubmed	21690260	create date:2011/06/22 | first author:Turella L
The Putative Visual Word Form Area Is Functionally Connected to the Dorsal Attention Network.	/pubmed/21690259	Vogel AC, Miezin FM, Petersen SE, Schlaggar BL.	Cereb Cortex. 2011 Jun 20. [Epub ahead of print]	Cereb Cortex. 2011	PubMed	citation	PMID:21690259	pubmed	21690259	create date:2011/06/22 | first author:Vogel AC
Unconscious Priming Instructions Modulate Activity in Default and Executive Networks of the Human Brain.	/pubmed/21690258	De Pisapia N, Turatto M, Lin P, Jovicich J, Caramazza A.	Cereb Cortex. 2011 Jun 20. [Epub ahead of print]	Cereb Cortex. 2011	PubMed	citation	PMID:21690258	pubmed	21690258	create date:2011/06/22 | first author:De Pisapia N
Grasping with Tools: Corticospinal Excitability Reflects Observed Hand Movements.	/pubmed/21685400	Cavallo A, Becchio C, Sartori L, Bucchioni G, Castiello U.	Cereb Cortex. 2011 Jun 17. [Epub ahead of print]	Cereb Cortex. 2011	PubMed	citation	PMID:21685400	pubmed	21685400	create date:2011/06/21 | first author:Cavallo A
Speaking of Which: Dissecting the Neurocognitive Network of Language Production in Picture Naming.	/pubmed/21685399	Schuhmann T, Schiller NO, Goebel R, Sack AT.	Cereb Cortex. 2011 Jun 17. [Epub ahead of print]	Cereb Cortex. 2011	PubMed	citation	PMID:21685399	pubmed	21685399	create date:2011/06/21 | first author:Schuhmann T
Inhibition of Matrix Metalloproteinases Prevents the Potentiation of Nondeprived-Eye Responses after Monocular Deprivation in Juvenile Rats.	/pubmed/21685398	Spolidoro M, Putignano E, Munafò C, Maffei L, Pizzorusso T.	Cereb Cortex. 2011 Jun 17. [Epub ahead of print]	Cereb Cortex. 2011	PubMed	citation	PMID:21685398	pubmed	21685398	create date:2011/06/21 | first author:Spolidoro M
Corticomuscular Coherence Reflects Interindividual Differences in the State of the Corticomuscular Network During Low-Level Static and Dynamic Forces.	/pubmed/21685397	Mendez-Balbuena I, Huethe F, Schulte-Mönting J, Leonhart R, Manjarrez E, Kristeva R.	Cereb Cortex. 2011 Jun 17. [Epub ahead of print]	Cereb Cortex. 2011	PubMed	citation	PMID:21685397	pubmed	21685397	create date:2011/06/21 | first author:Mendez-Balbuena I
The Involvement of the Dopaminergic Midbrain and Cortico-Striatal-Thalamic Circuits in the Integration of Reward Prospect and Attentional Task Demands.	/pubmed/21680848	Krebs RM, Boehler CN, Roberts KC, Song AW, Woldorff MG.	Cereb Cortex. 2011 Jun 16. [Epub ahead of print]	Cereb Cortex. 2011	PubMed	citation	PMID:21680848	pubmed	21680848	create date:2011/06/18 | first author:Krebs RM
Distractibility during Episodic Retrieval Is Exacerbated by Perturbation of Left Ventrolateral Prefrontal Cortex.	/pubmed/21680847	Wais PE, Kim OY, Gazzaley A.	Cereb Cortex. 2011 Jun 16. [Epub ahead of print]	Cereb Cortex. 2011	PubMed	citation	PMID:21680847	pubmed	21680847	create date:2011/06/18 | first author:Wais PE
Brain Potentials Dissociate Emotional and Conceptual Cross-Modal Priming of Environmental Sounds.	/pubmed/21680846	Wu YJ, Athanassiou S, Dorjee D, Roberts M, Thierry G.	Cereb Cortex. 2011 Jun 16. [Epub ahead of print]	Cereb Cortex. 2011	PubMed	citation	PMID:21680846	pubmed	21680846	create date:2011/06/18 | first author:Wu YJ
Valuing One's Self: Medial Prefrontal Involvement in Epistemic and Emotive Investments in Self-views.	/pubmed/21680845	D'Argembeau A, Jedidi H, Balteau E, Bahri M, Phillips C, Salmon E.	Cereb Cortex. 2011 Jun 16. [Epub ahead of print]	Cereb Cortex. 2011	PubMed	citation	PMID:21680845	pubmed	21680845	create date:2011/06/18 | first author:D'Argembeau A
Neurofunctional and Behavioral Correlates of Phonetic and Temporal Categorization in Musically Trained and Untrained Subjects.	/pubmed/21680844	Elmer S, Meyer M, Jäncke L.	Cereb Cortex. 2011 Jun 16. [Epub ahead of print]	Cereb Cortex. 2011	PubMed	citation	PMID:21680844	pubmed	21680844	create date:2011/06/18 | first author:Elmer S
Maintaining Force Control Despite Changes in Emotional Context Engages Dorsomedial Prefrontal and Premotor Cortex.	/pubmed/21677029	Coombes SA, Corcos DM, Pavuluri MN, Vaillancourt DE.	Cereb Cortex. 2011 Jun 15. [Epub ahead of print]	Cereb Cortex. 2011	PubMed	citation	PMID:21677029	pubmed	21677029	create date:2011/06/17 | first author:Coombes SA
Activation of Group II Metabotropic Glutamate Receptors Inhibits Glutamatergic Transmission in the Rat Entorhinal Cortex via Reduction of Glutamate Release Probability.	/pubmed/21677028	Wang S, Chen X, Kurada L, Huang Z, Lei S.	Cereb Cortex. 2011 Jun 15. [Epub ahead of print]	Cereb Cortex. 2011	PubMed	citation	PMID:21677028	pubmed	21677028	create date:2011/06/17 | first author:Wang S
Abnormal Cortical Synaptic Plasticity in Primary Motor Area in Progressive Supranuclear Palsy.	/pubmed/21677027	Conte A, Belvisi D, Bologna M, Ottaviani D, Fabbrini G, Colosimo C, Williams DR, Berardelli A.	Cereb Cortex. 2011 Jun 15. [Epub ahead of print]	Cereb Cortex. 2011	PubMed	citation	PMID:21677027	pubmed	21677027	create date:2011/06/17 | first author:Conte A
Title	URL	Description	Details	ShortDetails	Resource	Type	Identifiers	Db	EntrezUID	Properties
Involvement of Cannabinoid CB1 Receptor in Associative Learning and in Hippocampal CA3-CA1 Synaptic Plasticity.	/pubmed/21673070	Madroñal N, Gruart A, Valverde O, Espadas I, Moratalla R, Delgado-García JM.	Cereb Cortex. 2011 Jun 14. [Epub ahead of print]	Cereb Cortex. 2011	PubMed	citation	PMID:21673070	pubmed	21673070	create date:2011/06/16 | first author:Madroñal N
Noradrenergic Neurons of the Locus Coeruleus Are Phase Locked to Cortical Up-Down States during Sleep.	/pubmed/21670101	Eschenko O, Magri C, Panzeri S, Sara SJ.	Cereb Cortex. 2012 Feb;22(2):426-35. Epub 2011 Jun 13.	Cereb Cortex. 2012	PubMed	citation	PMID:21670101	pubmed	21670101	create date:2011/06/15 | first author:Eschenko O
Emerging Cerebral Connectivity in the Human Fetal Brain: An MR Tractography Study.	/pubmed/21670100	Takahashi E, Folkerth RD, Galaburda AM, Grant PE.	Cereb Cortex. 2012 Feb;22(2):455-64. Epub 2011 Jun 13.	Cereb Cortex. 2012	PubMed	citation	PMID:21670100	pubmed	21670100	create date:2011/06/15 | first author:Takahashi E
The brain structural hub of interhemispheric information integration for visual motion perception.	/pubmed/21670099	Shimono M, Mano H, Niki K.	Cereb Cortex. 2012 Feb;22(2):337-44. Epub 2011 Jun 13.	Cereb Cortex. 2012	PubMed	citation	PMID:21670099	pubmed	21670099	create date:2011/06/15 | first author:Shimono M
Pontine reference frames for the sensory guidance of movement.	/pubmed/21670098	Tziridis K, Dicke PW, Thier P.	Cereb Cortex. 2012 Feb;22(2):345-62. Epub 2011 Jun 13.	Cereb Cortex. 2012	PubMed	citation	PMID:21670098	pubmed	21670098	create date:2011/06/15 | first author:Tziridis K
Category-selective background connectivity in ventral visual cortex.	/pubmed/21670097	Norman-Haignere SV, McCarthy G, Chun MM, Turk-Browne NB.	Cereb Cortex. 2012 Feb;22(2):391-402. Epub 2011 Jun 13.	Cereb Cortex. 2012	PubMed	citation	PMID:21670097	pubmed	21670097	create date:2011/06/15 | first author:Norman-Haignere SV
The glutamatergic component of the mesocortical pathway emanating from different subregions of the ventral midbrain.	/pubmed/21666135	Gorelova N, Mulholland PJ, Chandler LJ, Seamans JK.	Cereb Cortex. 2012 Feb;22(2):327-36. Epub 2011 Jun 10.	Cereb Cortex. 2012	PubMed	citation	PMID:21666135	pubmed	21666135	create date:2011/06/15 | first author:Gorelova N
Dissociating Memory Processes in the Developing Brain: The Role of Hippocampal Volume and Cortical Thickness in Recall after Minutes versus Days.	/pubmed/21666134	Ostby Y, Tamnes CK, Fjell AM, Walhovd KB.	Cereb Cortex. 2012 Feb;22(2):381-90. Epub 2011 Jun 10.	Cereb Cortex. 2012	PubMed	citation	PMID:21666134	pubmed	21666134	create date:2011/06/15 | first author:Ostby Y
Tangentially migrating transient glutamatergic neurons control neurogenesis and maintenance of cerebral cortical progenitor pools.	/pubmed/21666133	Teissier A, Waclaw RR, Griveau A, Campbell K, Pierani A.	Cereb Cortex. 2012 Feb;22(2):403-16. Epub 2011 Jun 10.	Cereb Cortex. 2012	PubMed	citation	PMID:21666133	pubmed	21666133	create date:2011/06/15 | first author:Teissier A
Learning the exception to the rule: model-based FMRI reveals specialized representations for surprising category members.	/pubmed/21666132	Davis T, Love BC, Preston AR.	Cereb Cortex. 2012 Feb;22(2):260-73. Epub 2011 Jun 10.	Cereb Cortex. 2012	PubMed	citation	PMID:21666132	pubmed	21666132	create date:2011/06/15 | first author:Davis T
Abnormal structure-function relationship in spasmodic dysphonia.	/pubmed/21666131	Simonyan K, Ludlow CL.	Cereb Cortex. 2012 Feb;22(2):417-25. Epub 2011 Jun 10.	Cereb Cortex. 2012	PubMed	citation	PMID:21666131	pubmed	21666131	create date:2011/06/15 | first author:Simonyan K
Bidirectional information flow in frontoamygdalar circuits in humans: a dynamic causal modeling study of emotional associative learning.	/pubmed/21666130	Curcic-Blake B, Swart M, Aleman A.	Cereb Cortex. 2012 Feb;22(2):436-45. Epub 2011 Jun 10.	Cereb Cortex. 2012	PubMed	citation	PMID:21666130	pubmed	21666130	create date:2011/06/15 | first author:Curcic-Blake B
Transcranial magnetic stimulation reveals dissociable mechanisms for global versus selective corticomotor suppression underlying the stopping of action.	/pubmed/21666129	Majid DS, Cai W, George JS, Verbruggen F, Aron AR.	Cereb Cortex. 2012 Feb;22(2):363-71. Epub 2011 Jun 10.	Cereb Cortex. 2012	PubMed	citation	PMID:21666129	pubmed	21666129	create date:2011/06/15 | first author:Majid DS
Imagery and perception share cortical representations of content and location.	/pubmed/21666128	Cichy RM, Heinzle J, Haynes JD.	Cereb Cortex. 2012 Feb;22(2):372-80. Epub 2011 Jun 10.	Cereb Cortex. 2012	PubMed	citation	PMID:21666128	pubmed	21666128	create date:2011/06/15 | first author:Cichy RM
Threat prompts defensive brain responses independently of attentional control.	/pubmed/21666127	Pichon S, de Gelder B, Grèzes J.	Cereb Cortex. 2012 Feb;22(2):274-85. Epub 2011 Jun 10.	Cereb Cortex. 2012	PubMed	citation	PMID:21666127	pubmed	21666127	create date:2011/06/15 | first author:Pichon S
Differential Contribution of Right and Left Parietal Cortex to the Control of Spatial Attention: A Simultaneous EEG-rTMS Study.	/pubmed/21666126	Capotosto P, Babiloni C, Romani GL, Corbetta M.	Cereb Cortex. 2012 Feb;22(2):446-54. Epub 2011 Jun 10.	Cereb Cortex. 2012	PubMed	citation	PMID:21666126	pubmed	21666126	create date:2011/06/15 | first author:Capotosto P
Influence of a Subtype of Inhibitory Interneuron on Stimulus-Specific Responses in Visual Cortex.	/pubmed/21666125	Mao R, Schummers J, Knoblich U, Lacey CJ, Van Wart A, Cobos I, Kim C, Huguenard JR, Rubenstein JL, Sur M.	Cereb Cortex. 2011 Jun 24. [Epub ahead of print]	Cereb Cortex. 2011	PubMed	citation	PMID:21666125	pubmed	21666125	create date:2011/06/15 | first author:Mao R
Orientation tuning of the suppressive extraclassical surround depends on intrinsic organization of v1.	/pubmed/21666124	Hashemi-Nezhad M, Lyon DC.	Cereb Cortex. 2012 Feb;22(2):308-26. Epub 2011 Jun 10.	Cereb Cortex. 2012	PubMed	citation	PMID:21666124	pubmed	21666124	create date:2011/06/15 | first author:Hashemi-Nezhad M
Distinctive neurons of the anterior cingulate and frontoinsular cortex: a historical perspective.	/pubmed/21653703	Seeley WW, Merkle FT, Gaus SE, Craig AD, Allman JM, Hof PR, Economo CV.	Cereb Cortex. 2012 Feb;22(2):245-50. Epub 2011 Jun 8.	Cereb Cortex. 2012	PubMed	citation	PMID:21653703	pubmed	21653703	create date:2011/06/10 | first author:Seeley WW
Selective frontoinsular von economo neuron and fork cell loss in early behavioral variant frontotemporal dementia.	/pubmed/21653702	Kim EJ, Sidhu M, Gaus SE, Huang EJ, Hof PR, Miller BL, Dearmond SJ, Seeley WW.	Cereb Cortex. 2012 Feb;22(2):251-9. Epub 2011 Jun 8.	Cereb Cortex. 2012	PubMed	citation	PMID:21653702	pubmed	21653702	create date:2011/06/10 | first author:Kim EJ
Driving strategy alters neuronal responses to self-movement: cortical mechanisms of distracted driving.	/pubmed/21653287	Kishore S, Hornick N, Sato N, Page WK, Duffy CJ.	Cereb Cortex. 2012 Jan;22(1):201-8. Epub 2011 Jun 7.	Cereb Cortex. 2012	PubMed	citation	PMID:21653287	pubmed	21653287	create date:2011/06/10 | first author:Kishore S
The architecture of cross-hemispheric communication in the aging brain: linking behavior to functional and structural connectivity.	/pubmed/21653286	Davis SW, Kragel JE, Madden DJ, Cabeza R.	Cereb Cortex. 2012 Jan;22(1):232-42. Epub 2011 Jun 7.	Cereb Cortex. 2012	PubMed	citation	PMID:21653286	pubmed	21653286	create date:2011/06/10 | first author:Davis SW
Typical Neural Representations of Action Verbs Develop without Vision.	/pubmed/21653285	Bedny M, Caramazza A, Pascual-Leone A, Saxe R.	Cereb Cortex. 2012 Feb;22(2):286-93. Epub 2011 Jun 7.	Cereb Cortex. 2012	PubMed	citation	PMID:21653285	pubmed	21653285	create date:2011/06/10 | first author:Bedny M
Spatiotemporal Effects of Microsaccades on Population Activity in the Visual Cortex of Monkeys during Fixation.	/pubmed/21653284	Meirovithz E, Ayzenshtat I, Werner-Reiss U, Shamir I, Slovin H.	Cereb Cortex. 2012 Feb;22(2):294-307. Epub 2011 Jun 7.	Cereb Cortex. 2012	PubMed	citation	PMID:21653284	pubmed	21653284	create date:2011/06/10 | first author:Meirovithz E
Early postnatal migration and development of layer II pyramidal neurons in the rodent cingulate/retrosplenial cortex.	/pubmed/21625013	Zgraggen E, Boitard M, Roman I, Kanemitsu M, Potter G, Salmon P, Vutskits L, Dayer AG, Kiss JZ.	Cereb Cortex. 2012 Jan;22(1):144-57. Epub 2011 May 30.	Cereb Cortex. 2012	PubMed	citation	PMID:21625013	pubmed	21625013	create date:2011/06/01 | first author:Zgraggen E
Emotional voice areas: anatomic location, functional properties, and structural connections revealed by combined fMRI/DTI.	/pubmed/21625012	Ethofer T, Bretscher J, Gschwind M, Kreifelts B, Wildgruber D, Vuilleumier P.	Cereb Cortex. 2012 Jan;22(1):191-200. Epub 2011 May 30.	Cereb Cortex. 2012	PubMed	citation	PMID:21625012	pubmed	21625012	create date:2011/06/01 | first author:Ethofer T
On the variability of the McGurk effect: audiovisual integration depends on prestimulus brain states.	/pubmed/21625011	Keil J, Müller N, Ihssen N, Weisz N.	Cereb Cortex. 2012 Jan;22(1):221-31. Epub 2011 May 30.	Cereb Cortex. 2012	PubMed	citation	PMID:21625011	pubmed	21625011	create date:2011/06/01 | first author:Keil J
Imagining being somewhere else: neural basis of changing perspective in space.	/pubmed/21625010	Lambrey S, Doeller C, Berthoz A, Burgess N.	Cereb Cortex. 2012 Jan;22(1):166-74. Epub 2011 May 30.	Cereb Cortex. 2012	PubMed	citation	PMID:21625010	pubmed	21625010	create date:2011/06/01 | first author:Lambrey S
The contribution of emotion and cognition to moral sensitivity: a neurodevelopmental study.	/pubmed/21616985	Decety J, Michalska KJ, Kinzler KD.	Cereb Cortex. 2012 Jan;22(1):209-20. Epub 2011 May 26.	Cereb Cortex. 2012	PubMed	citation	PMID:21616985	pubmed	21616985	create date:2011/05/28 | first author:Decety J
The effects of aging on material-independent and material-dependent neural correlates of source memory retrieval.	/pubmed/21616984	Dulas MR, Duarte A.	Cereb Cortex. 2012 Jan;22(1):37-50. Epub 2011 May 26.	Cereb Cortex. 2012	PubMed	citation	PMID:21616984	pubmed	21616984	create date:2011/05/28 | first author:Dulas MR
New pool of cortical interneuron precursors in the early postnatal dorsal white matter.	/pubmed/21616983	Riccio O, Murthy S, Szabo G, Vutskits L, Kiss JZ, Vitalis T, Lebrand C, Dayer AG.	Cereb Cortex. 2012 Jan;22(1):86-98. Epub 2011 May 26.	Cereb Cortex. 2012	PubMed	citation	PMID:21616983	pubmed	21616983	create date:2011/05/28 | first author:Riccio O
Decoding subject-driven cognitive states with whole-brain connectivity patterns.	/pubmed/21616982	Shirer WR, Ryali S, Rykhlevskaia E, Menon V, Greicius MD.	Cereb Cortex. 2012 Jan;22(1):158-65. Epub 2011 May 26.	Cereb Cortex. 2012	PubMed	citation	PMID:21616982	pubmed	21616982	create date:2011/05/28 | first author:Shirer WR
Motor planning is facilitated by adopting an action's goal posture: an fMRI study.	/pubmed/21613471	Zimmermann M, Meulenbroek RG, de Lange FP.	Cereb Cortex. 2012 Jan;22(1):122-31. Epub 2011 May 25.	Cereb Cortex. 2012	PubMed	citation	PMID:21613471	pubmed	21613471	create date:2011/05/27 | first author:Zimmermann M
Total and regional brain volumes in a population-based normative sample from 4 to 18 years: the NIH MRI Study of Normal Brain Development.	/pubmed/21613470	Brain Development Cooperative Group.	Cereb Cortex. 2012 Jan;22(1):1-12. Epub 2011 May 25.	Cereb Cortex. 2012	PubMed	citation	PMID:21613470	pubmed	21613470	create date:2011/05/27 | first author:Brain Development Cooperative Group
Motor dexterity"?: Evidence that left hemisphere lateralization of motor circuit connectivity is associated with better motor performance in children."	/pubmed/21613469	Barber AD, Srinivasan P, Joel SE, Caffo BS, Pekar JJ, Mostofsky SH.	Cereb Cortex. 2012 Jan;22(1):51-9. Epub 2011 May 25.	Cereb Cortex. 2012	PubMed	citation	PMID:21613469	pubmed	21613469	create date:2011/05/27 | first author:Barber AD
The insula of Reil revisited: multiarchitectonic organization in macaque monkeys.	/pubmed/21613468	Gallay DS, Gallay MN, Jeanmonod D, Rouiller EM, Morel A.	Cereb Cortex. 2012 Jan;22(1):175-90. Epub 2011 May 25.	Cereb Cortex. 2012	PubMed	citation	PMID:21613468	pubmed	21613468	create date:2011/05/27 | first author:Gallay DS
Parametric merging of MEG and fMRI reveals spatiotemporal differences in cortical processing of spoken words and environmental sounds in background noise.	/pubmed/21613467	Renvall H, Formisano E, Parviainen T, Bonte M, Vihla M, Salmelin R.	Cereb Cortex. 2012 Jan;22(1):132-43. Epub 2011 May 25.	Cereb Cortex. 2012	PubMed	citation	PMID:21613467	pubmed	21613467	create date:2011/05/27 | first author:Renvall H
Distinct patterns of functional and effective connectivity between perirhinal cortex and other cortical regions in recognition memory and perceptual discrimination.	/pubmed/21613466	O'Neil EB, Protzner AB, McCormick C, McLean DA, Poppenk J, Cate AD, Köhler S.	Cereb Cortex. 2012 Jan;22(1):74-85. Epub 2011 May 25.	Cereb Cortex. 2012	PubMed	citation	PMID:21613466	pubmed	21613466	create date:2011/05/27 | first author:O'Neil EB
Altered bidirectional plasticity and reduced implicit motor learning in concussed athletes.	/pubmed/21572090	De Beaumont L, Tremblay S, Poirier J, Lassonde M, Théoret H.	Cereb Cortex. 2012 Jan;22(1):112-21. Epub 2011 May 13.	Cereb Cortex. 2012	PubMed	citation	PMID:21572090	pubmed	21572090	create date:2011/05/17 | first author:De Beaumont L
Septotemporal position in the hippocampal formation determines epileptic and neurogenic activity in temporal lobe epilepsy.	/pubmed/21572089	Häussler U, Bielefeld L, Froriep UP, Wolfart J, Haas CA.	Cereb Cortex. 2012 Jan;22(1):26-36. Epub 2011 May 13.	Cereb Cortex. 2012	PubMed	citation	PMID:21572089	pubmed	21572089	create date:2011/05/17 | first author:Häussler U
Resting-state functional connectivity of the medial superior frontal cortex.	/pubmed/21572088	Zhang S, Ide JS, Li CS.	Cereb Cortex. 2012 Jan;22(1):99-111. Epub 2011 May 13.	Cereb Cortex. 2012	PubMed	citation	PMID:21572088	pubmed	21572088	create date:2011/05/17 | first author:Zhang S
Recovery from retinal lesions: molecular plasticity mechanisms in visual cortex far beyond the deprived zone.	/pubmed/21571696	Hu TT, Van den Bergh G, Thorrez L, Heylen K, Eysel UT, Arckens L.	Cereb Cortex. 2011 Dec;21(12):2883-92. Epub 2011 May 12.	Cereb Cortex. 2011	PubMed	citation	PMID:21571696	pubmed	21571696	create date:2011/05/17 | first author:Hu TT
What's behind a face: person context coding in fusiform face area as revealed by multivoxel pattern analysis.	/pubmed/21571695	van den Hurk J, Gentile F, Jansma BM.	Cereb Cortex. 2011 Dec;21(12):2893-9. Epub 2011 May 12.	Cereb Cortex. 2011	PubMed	citation	PMID:21571695	pubmed	21571695	create date:2011/05/17 | first author:van den Hurk J
Early folding patterns and asymmetries of the normal human brain detected from in utero MRI.	/pubmed/21571694	Habas PA, Scott JA, Roosta A, Rajagopalan V, Kim K, Rousseau F, Barkovich AJ, Glenn OA, Studholme C.	Cereb Cortex. 2012 Jan;22(1):13-25. Epub 2011 May 12.	Cereb Cortex. 2012	PubMed	citation	PMID:21571694	pubmed	21571694	create date:2011/05/17 | first author:Habas PA
Long-range clustered connections within extrastriate visual area V5/MT of the rhesus macaque.	/pubmed/21571693	Ahmed B, Cordery PM, McLelland D, Bair W, Krug K.	Cereb Cortex. 2012 Jan;22(1):60-73. Epub 2011 May 12.	Cereb Cortex. 2012	PubMed	citation	PMID:21571693	pubmed	21571693	create date:2011/05/17 | first author:Ahmed B
Acute postischemic seizures are associated with increased mortality and brain damage in adult mice.	/pubmed/21531782	El-Hayek YH, Wu C, Chen R, Al-Sharif AR, Huang S, Patel N, Du C, Ruff CA, Fehlings MG, Carlen PL, Zhang L.	Cereb Cortex. 2011 Dec;21(12):2863-75. Epub 2011 Apr 29.	Cereb Cortex. 2011	PubMed	citation	PMID:21531782	pubmed	21531782	create date:2011/05/03 | first author:El-Hayek YH
Acquisition, extinction, and recall of opiate reward memory are signaled by dynamic neuronal activity patterns in the prefrontal cortex.	/pubmed/21531781	Sun N, Chi N, Lauzon N, Bishop S, Tan H, Laviolette SR.	Cereb Cortex. 2011 Dec;21(12):2665-80. Epub 2011 Apr 29.	Cereb Cortex. 2011	PubMed	citation	PMID:21531781	pubmed	21531781	create date:2011/05/03 | first author:Sun N
Monocular visual deprivation suppresses excitability in adult human visual cortex.	/pubmed/21531780	Lou AR, Madsen KH, Paulson OB, Julian HO, Prause JU, Siebner HR, Kjaer TW.	Cereb Cortex. 2011 Dec;21(12):2876-82. Epub 2011 Apr 29.	Cereb Cortex. 2011	PubMed	citation	PMID:21531780	pubmed	21531780	create date:2011/05/03 | first author:Lou AR
Learning-induced changes in the cerebral processing of voice identity.	/pubmed/21531779	Latinus M, Crabbe F, Belin P.	Cereb Cortex. 2011 Dec;21(12):2820-8. Epub 2011 Apr 29.	Cereb Cortex. 2011	PubMed	citation	PMID:21531779	pubmed	21531779	create date:2011/05/03 | first author:Latinus M
Enhanced rapid-onset cortical plasticity in CADASIL as a possible mechanism of preserved cognition.	/pubmed/21531778	List J, Duning T, Meinzer M, Kürten J, Schirmacher A, Deppe M, Evers S, Young P, Flöel A.	Cereb Cortex. 2011 Dec;21(12):2774-87. Epub 2011 Apr 29.	Cereb Cortex. 2011	PubMed	citation	PMID:21531778	pubmed	21531778	create date:2011/05/03 | first author:List J
Title	URL	Description	Details	ShortDetails	Resource	Type	Identifiers	Db	EntrezUID	Properties
Functional and dysfunctional brain circuits underlying emotional processing of music in autism spectrum disorders.	/pubmed/21527791	Caria A, Venuti P, de Falco S.	Cereb Cortex. 2011 Dec;21(12):2838-49. Epub 2011 Apr 28.	Cereb Cortex. 2011	PubMed	citation	PMID:21527791	pubmed	21527791	create date:2011/04/30 | first author:Caria A
Language learning under working memory constraints correlates with microstructural differences in the ventral language pathway.	/pubmed/21527790	Lopez-Barroso D, de Diego-Balaguer R, Cunillera T, Camara E, Münte TF, Rodriguez-Fornells A.	Cereb Cortex. 2011 Dec;21(12):2742-50. Epub 2011 Apr 28.	Cereb Cortex. 2011	PubMed	citation	PMID:21527790	pubmed	21527790	create date:2011/04/30 | first author:Lopez-Barroso D
Individual differences in the spontaneous recruitment of brain regions supporting mental state understanding when viewing natural social scenes.	/pubmed/21527789	Wagner DD, Kelley WM, Heatherton TF.	Cereb Cortex. 2011 Dec;21(12):2788-96. Epub 2011 Apr 28.	Cereb Cortex. 2011	PubMed	citation	PMID:21527789	pubmed	21527789	create date:2011/04/30 | first author:Wagner DD
Prediction of motor recovery using initial impairment and fMRI 48 h poststroke.	/pubmed/21527788	Zarahn E, Alon L, Ryan SL, Lazar RM, Vry MS, Weiller C, Marshall RS, Krakauer JW.	Cereb Cortex. 2011 Dec;21(12):2712-21. Epub 2011 Apr 28.	Cereb Cortex. 2011	PubMed	citation	PMID:21527788	pubmed	21527788	create date:2011/04/30 | first author:Zarahn E
Automated analysis of spines from confocal laser microscopy images: application to the discrimination of androgen and estrogen effects on spinogenesis.	/pubmed/21527787	Mukai H, Hatanaka Y, Mitsuhashi K, Hojo Y, Komatsuzaki Y, Sato R, Murakami G, Kimoto T, Kawato S.	Cereb Cortex. 2011 Dec;21(12):2704-11. Epub 2011 Apr 28.	Cereb Cortex. 2011	PubMed	citation	PMID:21527787	pubmed	21527787	create date:2011/04/30 | first author:Mukai H
Changes in prefrontal neuronal activity after learning to perform a spatial working memory task.	/pubmed/21527786	Qi XL, Meyer T, Stanford TR, Constantinidis C.	Cereb Cortex. 2011 Dec;21(12):2722-32. Epub 2011 Apr 28.	Cereb Cortex. 2011	PubMed	citation	PMID:21527786	pubmed	21527786	create date:2011/04/30 | first author:Qi XL
Modality-specific perceptual expectations selectively modulate baseline activity in auditory, somatosensory, and visual cortices.	/pubmed/21527785	Langner R, Kellermann T, Boers F, Sturm W, Willmes K, Eickhoff SB.	Cereb Cortex. 2011 Dec;21(12):2850-62. Epub 2011 Apr 28.	Cereb Cortex. 2011	PubMed	citation	PMID:21527785	pubmed	21527785	create date:2011/04/30 | first author:Langner R
Contralateral delay activity reveals life-span age differences in top-down modulation of working memory contents.	/pubmed/21527784	Sander MC, Werkle-Bergner M, Lindenberger U.	Cereb Cortex. 2011 Dec;21(12):2809-19. Epub 2011 Apr 28.	Cereb Cortex. 2011	PubMed	citation	PMID:21527784	pubmed	21527784	create date:2011/04/30 | first author:Sander MC
Differential architecture of multisynaptic geniculo-cortical pathways to V4 and MT.	/pubmed/21515714	Ninomiya T, Sawamura H, Inoue K, Takada M.	Cereb Cortex. 2011 Dec;21(12):2797-808. Epub 2011 Apr 22.	Cereb Cortex. 2011	PubMed	citation	PMID:21515714	pubmed	21515714	create date:2011/04/26 | first author:Ninomiya T
The link between fMRI-BOLD activation and perceptual awareness is stream-invariant" in the human visual system."	/pubmed/21515713	Hesselmann G, Malach R.	Cereb Cortex. 2011 Dec;21(12):2829-37. Epub 2011 Apr 22.	Cereb Cortex. 2011	PubMed	citation	PMID:21515713	pubmed	21515713	create date:2011/04/26 | first author:Hesselmann G
Keeping memory for intentions: a cTBS investigation of the frontopolar cortex.	/pubmed/21515712	Costa A, Oliveri M, Barban F, Torriero S, Salerno S, Lo Gerfo E, Koch G, Caltagirone C, Carlesimo GA.	Cereb Cortex. 2011 Dec;21(12):2696-703. Epub 2011 Apr 22.	Cereb Cortex. 2011	PubMed	citation	PMID:21515712	pubmed	21515712	create date:2011/04/26 | first author:Costa A
Discontinuous long-train stimulation in the anterior striatum in monkeys induces abnormal behavioral states.	/pubmed/21508304	Worbe Y, Epinat J, Féger J, Tremblay L.	Cereb Cortex. 2011 Dec;21(12):2733-41. Epub 2011 Apr 20.	Cereb Cortex. 2011	PubMed	citation	PMID:21508304	pubmed	21508304	create date:2011/04/22 | first author:Worbe Y
The local field potential reflects surplus spike synchrony.	/pubmed/21508303	Denker M, Roux S, Lindén H, Diesmann M, Riehle A, Grün S.	Cereb Cortex. 2011 Dec;21(12):2681-95. Epub 2011 Apr 20.	Cereb Cortex. 2011	PubMed	citation	PMID:21508303	pubmed	21508303	create date:2011/04/22 | first author:Denker M
The role of right temporal lobe structures in off-line action: evidence from lesion-behavior mapping in stroke patients.	/pubmed/21508302	Rossit S, Malhotra P, Muir K, Reeves I, Duncan G, Harvey M.	Cereb Cortex. 2011 Dec;21(12):2751-61. Epub 2011 Apr 20.	Cereb Cortex. 2011	PubMed	citation	PMID:21508302	pubmed	21508302	create date:2011/04/22 | first author:Rossit S
Hypocretin1/OrexinA axon targeting of laterodorsal tegmental nucleus neurons projecting to the rat medial prefrontal cortex.	/pubmed/21508301	Cid-Pellitero E, Garzón M.	Cereb Cortex. 2011 Dec;21(12):2762-73. Epub 2011 Apr 20.	Cereb Cortex. 2011	PubMed	citation	PMID:21508301	pubmed	21508301	create date:2011/04/22 | first author:Cid-Pellitero E
High quality but limited quantity perceptual evidence produces neural accumulation in frontal and parietal cortex.	/pubmed/21498405	Ploran EJ, Tremel JJ, Nelson SM, Wheeler ME.	Cereb Cortex. 2011 Nov;21(11):2650-62. Epub 2011 Apr 14.	Cereb Cortex. 2011	PubMed	citation	PMID:21498405	pubmed	21498405	create date:2011/04/19 | first author:Ploran EJ
Learning-facilitated synaptic plasticity at CA3 mossy fiber and commissural-associational synapses reveals different roles in information processing.	/pubmed/21493717	Hagena H, Manahan-Vaughan D.	Cereb Cortex. 2011 Nov;21(11):2442-9. Epub 2011 Apr 14.	Cereb Cortex. 2011	PubMed	citation	PMID:21493717	pubmed	21493717	create date:2011/04/16 | first author:Hagena H
Separating intra-modal and across-modal training effects in visual working memory: an fMRI investigation.	/pubmed/21471559	Schneiders JA, Opitz B, Krick CM, Mecklinger A.	Cereb Cortex. 2011 Nov;21(11):2555-64. Epub 2011 Apr 6.	Cereb Cortex. 2011	PubMed	citation	PMID:21471559	pubmed	21471559	create date:2011/04/08 | first author:Schneiders JA
Ongoing brain activity fluctuations directly account for intertrial and indirectly for intersubject variability in Stroop task performance.	/pubmed/21471558	Coste CP, Sadaghiani S, Friston KJ, Kleinschmidt A.	Cereb Cortex. 2011 Nov;21(11):2612-9. Epub 2011 Apr 6.	Cereb Cortex. 2011	PubMed	citation	PMID:21471558	pubmed	21471558	create date:2011/04/08 | first author:Coste CP
Descending projections from extrastriate visual cortex modulate responses of cells in primary auditory cortex.	/pubmed/21471557	Banks MI, Uhlrich DJ, Smith PH, Krause BM, Manning KA.	Cereb Cortex. 2011 Nov;21(11):2620-38. Epub 2011 Apr 6.	Cereb Cortex. 2011	PubMed	citation	PMID:21471557	pubmed	21471557	create date:2011/04/08 | first author:Banks MI
Evidence of left inferior frontal-premotor structural and functional connectivity deficits in adults who stutter.	/pubmed/21471556	Chang SE, Horwitz B, Ostuni J, Reynolds R, Ludlow CL.	Cereb Cortex. 2011 Nov;21(11):2507-18. Epub 2011 Apr 6.	Cereb Cortex. 2011	PubMed	citation	PMID:21471556	pubmed	21471556	create date:2011/04/08 | first author:Chang SE
Sex dimorphism of the brain in male-to-female transsexuals.	/pubmed/21467211	Savic I, Arver S.	Cereb Cortex. 2011 Nov;21(11):2525-33. Epub 2011 Apr 5.	Cereb Cortex. 2011	PubMed	citation	PMID:21467211	pubmed	21467211	create date:2011/04/07 | first author:Savic I
Expression of gap junction protein connexin36 in multiple subtypes of GABAergic neurons in adult rat somatosensory cortex.	/pubmed/21467210	Ma Y, Hioki H, Konno M, Pan S, Nakamura H, Nakamura KC, Furuta T, Li JL, Kaneko T.	Cereb Cortex. 2011 Nov;21(11):2639-49. Epub 2011 Apr 5.	Cereb Cortex. 2011	PubMed	citation	PMID:21467210	pubmed	21467210	create date:2011/04/07 | first author:Ma Y
Diffusion tensor tractography reveals disrupted topological efficiency in white matter structural networks in multiple sclerosis.	/pubmed/21467209	Shu N, Liu Y, Li K, Duan Y, Wang J, Yu C, Dong H, Ye J, He Y.	Cereb Cortex. 2011 Nov;21(11):2565-77. Epub 2011 Apr 5.	Cereb Cortex. 2011	PubMed	citation	PMID:21467209	pubmed	21467209	create date:2011/04/07 | first author:Shu N
Ascl1 participates in Cajal-Retzius cell development in the neocortex.	/pubmed/21467208	Dixit R, Zimmer C, Waclaw RR, Mattar P, Shaker T, Kovach C, Logan C, Campbell K, Guillemot F, Schuurmans C.	Cereb Cortex. 2011 Nov;21(11):2599-611. Epub 2011 Apr 5.	Cereb Cortex. 2011	PubMed	citation	PMID:21467208	pubmed	21467208	create date:2011/04/07 | first author:Dixit R
Saccade-related modulations of neuronal excitability support synchrony of visually elicited spikes.	/pubmed/21459839	Ito J, Maldonado P, Singer W, Grün S.	Cereb Cortex. 2011 Nov;21(11):2482-97. Epub 2011 Mar 31.	Cereb Cortex. 2011	PubMed	citation	PMID:21459839	pubmed	21459839	create date:2011/04/05 | first author:Ito J
The role of sleep in directed forgetting and remembering of human memories.	/pubmed/21459838	Saletin JM, Goldstein AN, Walker MP.	Cereb Cortex. 2011 Nov;21(11):2534-41. Epub 2011 Mar 31.	Cereb Cortex. 2011	PubMed	citation	PMID:21459838	pubmed	21459838	create date:2011/04/05 | first author:Saletin JM
Natural scene evoked population dynamics across cat primary visual cortex captured with voltage-sensitive dye imaging.	/pubmed/21459837	Onat S, König P, Jancke D.	Cereb Cortex. 2011 Nov;21(11):2542-54. Epub 2011 Mar 31.	Cereb Cortex. 2011	PubMed	citation	PMID:21459837	pubmed	21459837	create date:2011/04/05 | first author:Onat S
Fake or fantasy: rapid dissociation between strategic content monitoring and reality filtering in human memory.	/pubmed/21459836	Wahlen A, Nahum L, Gabriel D, Schnider A.	Cereb Cortex. 2011 Nov;21(11):2589-98. Epub 2011 Mar 31.	Cereb Cortex. 2011	PubMed	citation	PMID:21459836	pubmed	21459836	create date:2011/04/05 | first author:Wahlen A
Dorsolateral prefrontal cortex modulates striatal reward encoding during reappraisal of reward anticipation.	/pubmed/21459835	Staudinger MR, Erk S, Walter H.	Cereb Cortex. 2011 Nov;21(11):2578-88. Epub 2011 Mar 31.	Cereb Cortex. 2011	PubMed	citation	PMID:21459835	pubmed	21459835	create date:2011/04/05 | first author:Staudinger MR
Reduced functional connectivity during working memory in Turner syndrome.	/pubmed/21441396	Bray S, Dunkin B, Hong DS, Reiss AL.	Cereb Cortex. 2011 Nov;21(11):2471-81. Epub 2011 Mar 25.	Cereb Cortex. 2011	PubMed	citation	PMID:21441396	pubmed	21441396	create date:2011/03/29 | first author:Bray S
Guilt-specific processing in the prefrontal cortex.	/pubmed/21427167	Wagner U, N'Diaye K, Ethofer T, Vuilleumier P.	Cereb Cortex. 2011 Nov;21(11):2461-70. Epub 2011 Mar 22.	Cereb Cortex. 2011	PubMed	citation	PMID:21427167	pubmed	21427167	create date:2011/03/24 | first author:Wagner U
Total numbers of neurons and glial cells in cortex and basal ganglia of aged brains with Down syndrome--a stereological study.	/pubmed/21427166	Karlsen AS, Pakkenberg B.	Cereb Cortex. 2011 Nov;21(11):2519-24. Epub 2011 Mar 22.	Cereb Cortex. 2011	PubMed	citation	PMID:21427166	pubmed	21427166	create date:2011/03/24 | first author:Karlsen AS
A pure salience response in posterior parietal cortex.	/pubmed/21422270	Arcizet F, Mirpour K, Bisley JW.	Cereb Cortex. 2011 Nov;21(11):2498-506. Epub 2011 Mar 21.	Cereb Cortex. 2011	PubMed	citation	PMID:21422270	pubmed	21422270	create date:2011/03/23 | first author:Arcizet F
Differential distribution of proteins regulating GABA synthesis and reuptake in axon boutons of subpopulations of cortical interneurons.	/pubmed/21422269	Fish KN, Sweet RA, Lewis DA.	Cereb Cortex. 2011 Nov;21(11):2450-60. Epub 2011 Mar 21.	Cereb Cortex. 2011	PubMed	citation	PMID:21422269	pubmed	21422269	create date:2011/03/23 | first author:Fish KN
On the functional relevance of frontal cortex for passive and voluntarily controlled bistable vision.	/pubmed/21385836	de Graaf TA, de Jong MC, Goebel R, van Ee R, Sack AT.	Cereb Cortex. 2011 Oct;21(10):2322-31. Epub 2011 Mar 8.	Cereb Cortex. 2011	PubMed	citation	PMID:21385836	pubmed	21385836	create date:2011/03/10 | first author:de Graaf TA
Synaptic properties of connections between the primary and secondary auditory cortices in mice.	/pubmed/21385835	Covic EN, Sherman SM.	Cereb Cortex. 2011 Nov;21(11):2425-41. Epub 2011 Mar 8.	Cereb Cortex. 2011	PubMed	citation	PMID:21385835	pubmed	21385835	create date:2011/03/10 | first author:Covic EN
Mapping corpus callosum morphology in twin pairs discordant for bipolar disorder.	/pubmed/21383237	Bearden CE, van Erp TG, Dutton RA, Boyle C, Madsen S, Luders E, Kieseppa T, Tuulio-Henriksson A, Huttunen M, Partonen T, Kaprio J, Lönnqvist J, Thompson PM, Cannon TD.	Cereb Cortex. 2011 Oct;21(10):2415-24. Epub 2011 Mar 7.	Cereb Cortex. 2011	PubMed	citation	PMID:21383237	pubmed	21383237	create date:2011/03/09 | first author:Bearden CE
Musical expertise boosts implicit learning of both musical and linguistic structures.	/pubmed/21383236	Francois C, Schön D.	Cereb Cortex. 2011 Oct;21(10):2357-65. Epub 2011 Mar 7.	Cereb Cortex. 2011	PubMed	citation	PMID:21383236	pubmed	21383236	create date:2011/03/09 | first author:Francois C
NMDA receptor blockade alters stress-induced dendritic remodeling in medial prefrontal cortex.	/pubmed/21383235	Martin KP, Wellman CL.	Cereb Cortex. 2011 Oct;21(10):2366-73. Epub 2011 Mar 7.	Cereb Cortex. 2011	PubMed	citation	PMID:21383235	pubmed	21383235	create date:2011/03/09 | first author:Martin KP
Relationships between beta-amyloid and functional connectivity in different components of the default mode network in aging.	/pubmed/21383234	Mormino EC, Smiljic A, Hayenga AO, Onami SH, Greicius MD, Rabinovici GD, Janabi M, Baker SL, Yen IV, Madison CM, Miller BL, Jagust WJ.	Cereb Cortex. 2011 Oct;21(10):2399-407. Epub 2011 Mar 7.	Cereb Cortex. 2011	PubMed	citation	PMID:21383234	pubmed	21383234	create date:2011/03/09 | first author:Mormino EC
Embedding of cortical representations by the superficial patch system.	/pubmed/21383233	Muir DR, Da Costa NM, Girardin CC, Naaman S, Omer DB, Ruesch E, Grinvald A, Douglas RJ.	Cereb Cortex. 2011 Oct;21(10):2244-60. Epub 2011 Mar 7.	Cereb Cortex. 2011	PubMed	citation	PMID:21383233	pubmed	21383233	create date:2011/03/09 | first author:Muir DR
Underconnected, but how? A survey of functional connectivity MRI studies in autism spectrum disorders.	/pubmed/21378114	Müller RA, Shih P, Keehn B, Deyoe JR, Leyden KM, Shukla DK.	Cereb Cortex. 2011 Oct;21(10):2233-43. Epub 2011 Mar 4.	Cereb Cortex. 2011	PubMed	citation	PMID:21378114	pubmed	21378114	create date:2011/03/08 | first author:Müller RA
Neurophysiological coding of traits and states in the perception of pain.	/pubmed/21378113	Schulz E, Tiemann L, Schuster T, Gross J, Ploner M.	Cereb Cortex. 2011 Oct;21(10):2408-14. Epub 2011 Mar 4.	Cereb Cortex. 2011	PubMed	citation	PMID:21378113	pubmed	21378113	create date:2011/03/08 | first author:Schulz E
Genetic and environmental contributions to regional cortical surface area in humans: a magnetic resonance imaging twin study.	/pubmed/21378112	Eyler LT, Prom-Wormley E, Panizzon MS, Kaup AR, Fennema-Notestine C, Neale MC, Jernigan TL, Fischl B, Franz CE, Lyons MJ, Grant M, Stevens A, Pacheco J, Perry ME, Schmitt JE, Seidman LJ, Thermenos HW, Tsuang MT, Chen CH, Thompson WK, Jak A, Dale AM, et al.	Cereb Cortex. 2011 Oct;21(10):2313-21. Epub 2011 Mar 4.	Cereb Cortex. 2011	PubMed	citation	PMID:21378112	pubmed	21378112	create date:2011/03/08 | first author:Eyler LT
Differential functional roles of slow-wave and oscillatory-alpha activity in visual sensory cortex during anticipatory visual-spatial attention.	/pubmed/21372123	Grent-'t-Jong T, Boehler CN, Kenemans JL, Woldorff MG.	Cereb Cortex. 2011 Oct;21(10):2204-16. Epub 2011 Mar 3.	Cereb Cortex. 2011	PubMed	citation	PMID:21372123	pubmed	21372123	create date:2011/03/05 | first author:Grent-'t-Jong T
Direct comparison of spontaneous functional connectivity and effective connectivity measured by intracortical microstimulation: an FMRI study in macaque monkeys.	/pubmed/21368090	Matsui T, Tamura K, Koyano KW, Takeuchi D, Adachi Y, Osada T, Miyashita Y.	Cereb Cortex. 2011 Oct;21(10):2348-56. Epub 2011 Mar 2.	Cereb Cortex. 2011	PubMed	citation	PMID:21368090	pubmed	21368090	create date:2011/03/04 | first author:Matsui T
Comparative aspects of subplate zone studied with gene expression in sauropsids and mammals.	/pubmed/21368089	Wang WZ, Oeschger FM, Montiel JF, García-Moreno F, Hoerder-Suabedissen A, Krubitzer L, Ek CJ, Saunders NR, Reim K, Villalón A, Molnár Z.	Cereb Cortex. 2011 Oct;21(10):2187-203. Epub 2011 Mar 2.	Cereb Cortex. 2011	PubMed	citation	PMID:21368089	pubmed	21368089	create date:2011/03/04 | first author:Wang WZ
Dissociation of sensitivity to spatial frequency in word and face preferential areas of the fusiform gyrus.	/pubmed/21368088	Woodhead ZV, Wise RJ, Sereno M, Leech R.	Cereb Cortex. 2011 Oct;21(10):2307-12. Epub 2011 Mar 2.	Cereb Cortex. 2011	PubMed	citation	PMID:21368088	pubmed	21368088	create date:2011/03/04 | first author:Woodhead ZV
Intracranial study of speech-elicited activity on the human posterolateral superior temporal gyrus.	/pubmed/21368087	Steinschneider M, Nourski KV, Kawasaki H, Oya H, Brugge JF, Howard MA 3rd.	Cereb Cortex. 2011 Oct;21(10):2332-47. Epub 2011 Mar 2.	Cereb Cortex. 2011	PubMed	citation	PMID:21368087	pubmed	21368087	create date:2011/03/04 | first author:Steinschneider M
Title	URL	Description	Details	ShortDetails	Resource	Type	Identifiers	Db	EntrezUID	Properties
Disruption of functional connectivity of the default-mode network in alcoholism.	/pubmed/21368086	Chanraud S, Pitel AL, Pfefferbaum A, Sullivan EV.	Cereb Cortex. 2011 Oct;21(10):2272-81. Epub 2011 Mar 2.	Cereb Cortex. 2011	PubMed	citation	PMID:21368086	pubmed	21368086	create date:2011/03/04 | first author:Chanraud S
Neural correlates of hysterical blindness.	/pubmed/21368085	Schoenfeld MA, Hassa T, Hopf JM, Eulitz C, Schmidt R.	Cereb Cortex. 2011 Oct;21(10):2394-8. Epub 2011 Mar 2.	Cereb Cortex. 2011	PubMed	citation	PMID:21368085	pubmed	21368085	create date:2011/03/04 | first author:Schoenfeld MA
Sensorimotor functional connectivity changes in amyotrophic lateral sclerosis.	/pubmed/21368084	Agosta F, Valsasina P, Absinta M, Riva N, Sala S, Prelle A, Copetti M, Comola M, Comi G, Filippi M.	Cereb Cortex. 2011 Oct;21(10):2291-8. Epub 2011 Mar 2.	Cereb Cortex. 2011	PubMed	citation	PMID:21368084	pubmed	21368084	create date:2011/03/04 | first author:Agosta F
Microstructure of frontoparietal connections predicts cortical responsivity and working memory performance.	/pubmed/21350048	Burzynska AZ, Nagel IE, Preuschhof C, Li SC, Lindenberger U, Bäckman L, Heekeren HR.	Cereb Cortex. 2011 Oct;21(10):2261-71. Epub 2011 Feb 24.	Cereb Cortex. 2011	PubMed	citation	PMID:21350048	pubmed	21350048	create date:2011/02/26 | first author:Burzynska AZ
Circadian modulation of GABA-mediated cortical inhibition.	/pubmed/21350047	Lang N, Rothkegel H, Reiber H, Hasan A, Sueske E, Tergau F, Ehrenreich H, Wuttke W, Paulus W.	Cereb Cortex. 2011 Oct;21(10):2299-306. Epub 2011 Feb 24.	Cereb Cortex. 2011	PubMed	citation	PMID:21350047	pubmed	21350047	create date:2011/02/26 | first author:Lang N
Sound to language: different cortical processing for first and second languages in elementary school children as revealed by a large-scale study using fNIRS.	/pubmed/21350046	Sugiura L, Ojima S, Matsuba-Kurita H, Dan I, Tsuzuki D, Katura T, Hagiwara H.	Cereb Cortex. 2011 Oct;21(10):2374-93. Epub 2011 Feb 24.	Cereb Cortex. 2011	PubMed	citation	PMID:21350046	pubmed	21350046	create date:2011/02/26 | first author:Sugiura L
Conditional deletion of NRSF in forebrain neurons accelerates epileptogenesis in the kindling model.	/pubmed/21339379	Hu XL, Cheng X, Cai L, Tan GH, Xu L, Feng XY, Lu TJ, Xiong H, Fei J, Xiong ZQ.	Cereb Cortex. 2011 Sep;21(9):2158-65. Epub 2011 Feb 21.	Cereb Cortex. 2011	PubMed	citation	PMID:21339379	pubmed	21339379	create date:2011/02/23 | first author:Hu XL
On the emergence of primary visual perception.	/pubmed/21339378	Pollen DA.	Cereb Cortex. 2011 Sep;21(9):1941-53. Epub 2011 Feb 21. Review.	Cereb Cortex. 2011	PubMed	citation	PMID:21339378	pubmed	21339378	create date:2011/02/23 | first author:Pollen DA
Endogenous testosterone modulates prefrontal-amygdala connectivity during social emotional behavior.	/pubmed/21339377	Volman I, Toni I, Verhagen L, Roelofs K.	Cereb Cortex. 2011 Oct;21(10):2282-90. Epub 2011 Feb 21.	Cereb Cortex. 2011	PubMed	citation	PMID:21339377	pubmed	21339377	create date:2011/02/23 | first author:Volman I
NCAM/spectrin complex disassembly results in PSD perforation and postsynaptic endocytic zone formation.	/pubmed/21339376	Puchkov D, Leshchyns'ka I, Nikonenko AG, Schachner M, Sytnyk V.	Cereb Cortex. 2011 Oct;21(10):2217-32. Epub 2011 Feb 21.	Cereb Cortex. 2011	PubMed	citation	PMID:21339376	pubmed	21339376	create date:2011/02/23 | first author:Puchkov D
Fezf2 regulates telencephalic precursor differentiation from mouse embryonic stem cells.	/pubmed/21330470	Wang ZB, Boisvert E, Zhang X, Guo M, Fashoyin A, Du ZW, Zhang SC, Li XJ.	Cereb Cortex. 2011 Sep;21(9):2177-86. Epub 2011 Feb 17.	Cereb Cortex. 2011	PubMed	citation	PMID:21330470	pubmed	21330470	create date:2011/02/19 | first author:Wang ZB
Seeing touch is correlated with content-specific activity in primary somatosensory cortex.	/pubmed/21330469	Meyer K, Kaplan JT, Essex R, Damasio H, Damasio A.	Cereb Cortex. 2011 Sep;21(9):2113-21. Epub 2011 Feb 17.	Cereb Cortex. 2011	PubMed	citation	PMID:21330469	pubmed	21330469	create date:2011/02/19 | first author:Meyer K
Development of the brain's default mode network from wakefulness to slow wave sleep.	/pubmed/21330468	Sämann PG, Wehrle R, Hoehn D, Spoormaker VI, Peters H, Tully C, Holsboer F, Czisch M.	Cereb Cortex. 2011 Sep;21(9):2082-93. Epub 2011 Feb 17.	Cereb Cortex. 2011	PubMed	citation	PMID:21330468	pubmed	21330468	create date:2011/02/19 | first author:Sämann PG
Graph-theoretical analysis reveals disrupted small-world organization of cortical thickness correlation networks in temporal lobe epilepsy.	/pubmed/21330467	Bernhardt BC, Chen Z, He Y, Evans AC, Bernasconi N.	Cereb Cortex. 2011 Sep;21(9):2147-57. Epub 2011 Feb 17.	Cereb Cortex. 2011	PubMed	citation	PMID:21330467	pubmed	21330467	create date:2011/02/19 | first author:Bernhardt BC
Do the congenitally blind have a stria of Gennari? First intracortical insights in vivo.	/pubmed/21310782	Trampel R, Ott DV, Turner R.	Cereb Cortex. 2011 Sep;21(9):2075-81. Epub 2011 Feb 10.	Cereb Cortex. 2011	PubMed	citation	PMID:21310782	pubmed	21310782	create date:2011/02/12 | first author:Trampel R
Basic visual function and cortical thickness patterns in posterior cortical atrophy.	/pubmed/21310781	Lehmann M, Barnes J, Ridgway GR, Wattam-Bell J, Warrington EK, Fox NC, Crutch SJ.	Cereb Cortex. 2011 Sep;21(9):2122-32. Epub 2011 Feb 10.	Cereb Cortex. 2011	PubMed	citation	PMID:21310781	pubmed	21310781	create date:2011/02/12 | first author:Lehmann M
Evidence for cross-modal plasticity in adult mouse visual cortex following monocular enucleation.	/pubmed/21310780	Van Brussel L, Gerits A, Arckens L.	Cereb Cortex. 2011 Sep;21(9):2133-46. Epub 2011 Feb 10.	Cereb Cortex. 2011	PubMed	citation	PMID:21310780	pubmed	21310780	create date:2011/02/12 | first author:Van Brussel L
Vision of the body modulates somatosensory intracortical inhibition.	/pubmed/21285259	Cardini F, Longo MR, Haggard P.	Cereb Cortex. 2011 Sep;21(9):2014-22. Epub 2011 Feb 1.	Cereb Cortex. 2011	PubMed	citation	PMID:21285259	pubmed	21285259	create date:2011/02/03 | first author:Cardini F
Reverse concreteness effects are not a typical feature of semantic dementia: evidence for the hub-and-spoke model of conceptual representation.	/pubmed/21285258	Hoffman P, Lambon Ralph MA.	Cereb Cortex. 2011 Sep;21(9):2103-12. Epub 2011 Feb 1.	Cereb Cortex. 2011	PubMed	citation	PMID:21285258	pubmed	21285258	create date:2011/02/03 | first author:Hoffman P
Eye movements help link different views in scene-selective cortex.	/pubmed/21282320	Golomb JD, Albrecht AR, Park S, Chun MM.	Cereb Cortex. 2011 Sep;21(9):2094-102. Epub 2011 Jan 31.	Cereb Cortex. 2011	PubMed	citation	PMID:21282320	pubmed	21282320	create date:2011/02/02 | first author:Golomb JD
Nitric oxide signaling modulates synaptic transmission during early postnatal development.	/pubmed/21282319	Cserép C, Szonyi A, Veres JM, Németh B, Szabadits E, de Vente J, Hájos N, Freund TF, Nyiri G.	Cereb Cortex. 2011 Sep;21(9):2065-74. Epub 2011 Jan 31.	Cereb Cortex. 2011	PubMed	citation	PMID:21282319	pubmed	21282319	create date:2011/02/02 | first author:Cserép C
Association between functional connectivity hubs and brain networks.	/pubmed/21282318	Tomasi D, Volkow ND.	Cereb Cortex. 2011 Sep;21(9):2003-13. Epub 2011 Jan 31.	Cereb Cortex. 2011	PubMed	citation	PMID:21282318	pubmed	21282318	create date:2011/02/02 | first author:Tomasi D
The effects of age, memory performance, and callosal integrity on the neural correlates of successful associative encoding.	/pubmed/21282317	de Chastelaine M, Wang TH, Minton B, Muftuler LT, Rugg MD.	Cereb Cortex. 2011 Sep;21(9):2166-76. Epub 2011 Jan 31.	Cereb Cortex. 2011	PubMed	citation	PMID:21282317	pubmed	21282317	create date:2011/02/02 | first author:de Chastelaine M
Brain structure correlates of individual differences in the acquisition and inhibition of conditioned fear.	/pubmed/21263037	Hartley CA, Fischl B, Phelps EA.	Cereb Cortex. 2011 Sep;21(9):1954-62. Epub 2011 Jan 24.	Cereb Cortex. 2011	PubMed	citation	PMID:21263037	pubmed	21263037	create date:2011/01/26 | first author:Hartley CA
Neuronal responses in visual area V2 (V2) of macaque monkeys with strabismic amblyopia.	/pubmed/21263036	Bi H, Zhang B, Tao X, Harwerth RS, Smith EL 3rd, Chino YM.	Cereb Cortex. 2011 Sep;21(9):2033-45. Epub 2011 Jan 24.	Cereb Cortex. 2011	PubMed	citation	PMID:21263036	pubmed	21263036	create date:2011/01/26 | first author:Bi H
Alterations in corticolimbic dendritic morphology and emotional behavior in cannabinoid CB1 receptor-deficient mice parallel the effects of chronic stress.	/pubmed/21263035	Hill MN, Hillard CJ, McEwen BS.	Cereb Cortex. 2011 Sep;21(9):2056-64. Epub 2011 Jan 24.	Cereb Cortex. 2011	PubMed	citation	PMID:21263035	pubmed	21263035	create date:2011/01/26 | first author:Hill MN
Cortical connections of functional zones in posterior parietal cortex and frontal cortex motor regions in new world monkeys.	/pubmed/21263034	Gharbawie OA, Stepniewska I, Kaas JH.	Cereb Cortex. 2011 Sep;21(9):1981-2002. Epub 2011 Jan 24.	Cereb Cortex. 2011	PubMed	citation	PMID:21263034	pubmed	21263034	create date:2011/01/26 | first author:Gharbawie OA
Estradiol decreases cortical reactive astrogliosis after brain injury by a mechanism involving cannabinoid receptors.	/pubmed/21258044	López Rodríguez AB, Mateos Vicente B, Romero-Zerbo SY, Rodriguez-Rodriguez N, Bellini MJ, Rodriguez de Fonseca F, Bermudez-Silva FJ, Azcoitia I, Garcia-Segura LM, Viveros MP.	Cereb Cortex. 2011 Sep;21(9):2046-55. Epub 2011 Jan 21.	Cereb Cortex. 2011	PubMed	citation	PMID:21258044	pubmed	21258044	create date:2011/01/25 | first author:López Rodríguez AB
Dopamine D1 receptor associations within and between dopaminergic pathways in younger and elderly adults: links to cognitive performance.	/pubmed/21258043	Rieckmann A, Karlsson S, Karlsson P, Brehmer Y, Fischer H, Farde L, Nyberg L, Bäckman L.	Cereb Cortex. 2011 Sep;21(9):2023-32. Epub 2011 Jan 21.	Cereb Cortex. 2011	PubMed	citation	PMID:21258043	pubmed	21258043	create date:2011/01/25 | first author:Rieckmann A
What" precedes "which": developmental neural tuning in face- and place-related cortex."	/pubmed/21257673	Scherf KS, Luna B, Avidan G, Behrmann M.	Cereb Cortex. 2011 Sep;21(9):1963-80. Epub 2011 Jan 21.	Cereb Cortex. 2011	PubMed	citation	PMID:21257673	pubmed	21257673	create date:2011/01/25 | first author:Scherf KS
The cyclin-dependent kinase inhibitor p57Kip2 regulates cell cycle exit, differentiation, and migration of embryonic cerebral cortical precursors.	/pubmed/21245411	Tury A, Mairet-Coello G, DiCicco-Bloom E.	Cereb Cortex. 2011 Aug;21(8):1840-56. Epub 2011 Jan 18.	Cereb Cortex. 2011	PubMed	citation	PMID:21245411	pubmed	21245411	create date:2011/01/20 | first author:Tury A
Microanatomical correlates of cognitive ability and decline: normal ageing, MCI, and Alzheimer's disease.	/pubmed/21239393	Chance SA, Clover L, Cousijn H, Currah L, Pettingill R, Esiri MM.	Cereb Cortex. 2011 Aug;21(8):1870-8. Epub 2011 Jan 14.	Cereb Cortex. 2011	PubMed	citation	PMID:21239393	pubmed	21239393	create date:2011/01/18 | first author:Chance SA
Human locomotor adaptive learning is proportional to depression of cerebellar excitability.	/pubmed/21239392	Jayaram G, Galea JM, Bastian AJ, Celnik P.	Cereb Cortex. 2011 Aug;21(8):1901-9. Epub 2011 Jan 14.	Cereb Cortex. 2011	PubMed	citation	PMID:21239392	pubmed	21239392	create date:2011/01/18 | first author:Jayaram G
Misconceptions about mirror-induced motor cortex activation.	/pubmed/21228100	Praamstra P, Torney L, Rawle CJ, Miall RC.	Cereb Cortex. 2011 Aug;21(8):1935-40. Epub 2011 Jan 12.	Cereb Cortex. 2011	PubMed	citation	PMID:21228100	pubmed	21228100	create date:2011/01/14 | first author:Praamstra P
Stage-specific modulation of cortical neuronal development by Mmu-miR-134.	/pubmed/21228099	Gaughwin P, Ciesla M, Yang H, Lim B, Brundin P.	Cereb Cortex. 2011 Aug;21(8):1857-69. Epub 2011 Jan 12.	Cereb Cortex. 2011	PubMed	citation	PMID:21228099	pubmed	21228099	create date:2011/01/14 | first author:Gaughwin P
Selective coexpression of multiple chemical markers defines discrete populations of neocortical GABAergic neurons.	/pubmed/21220766	Kubota Y, Shigematsu N, Karube F, Sekigawa A, Kato S, Yamaguchi N, Hirai Y, Morishima M, Kawaguchi Y.	Cereb Cortex. 2011 Aug;21(8):1803-17. Epub 2011 Jan 10.	Cereb Cortex. 2011	PubMed	citation	PMID:21220766	pubmed	21220766	create date:2011/01/12 | first author:Kubota Y
Specificity of synaptic connectivity between layer 1 inhibitory interneurons and layer 2/3 pyramidal neurons in the rat neocortex.	/pubmed/21220765	Wozny C, Williams SR.	Cereb Cortex. 2011 Aug;21(8):1818-26. Epub 2011 Jan 10.	Cereb Cortex. 2011	PubMed	citation	PMID:21220765	pubmed	21220765	create date:2011/01/12 | first author:Wozny C
Laminar and areal expression of unc5d and its role in cortical cell survival.	/pubmed/21216843	Takemoto M, Hattori Y, Zhao H, Sato H, Tamada A, Sasaki S, Nakajima K, Yamamoto N.	Cereb Cortex. 2011 Aug;21(8):1925-34. Epub 2011 Jan 7.	Cereb Cortex. 2011	PubMed	citation	PMID:21216843	pubmed	21216843	create date:2011/01/11 | first author:Takemoto M
Frontal and parietal contributions to probabilistic association learning.	/pubmed/21216842	Rushby JA, Vercammen A, Loo C, Short B, Weickert CS, Weickert TW.	Cereb Cortex. 2011 Aug;21(8):1879-88. Epub 2011 Jan 7.	Cereb Cortex. 2011	PubMed	citation	PMID:21216842	pubmed	21216842	create date:2011/01/11 | first author:Rushby JA
Locally synchronized astrocytes.	/pubmed/21212170	Sasaki T, Kuga N, Namiki S, Matsuki N, Ikegaya Y.	Cereb Cortex. 2011 Aug;21(8):1889-900. Epub 2011 Jan 6.	Cereb Cortex. 2011	PubMed	citation	PMID:21212170	pubmed	21212170	create date:2011/01/08 | first author:Sasaki T
Spatiotemporal neural dynamics of word understanding in 12- to 18-month-old-infants.	/pubmed/21209121	Travis KE, Leonard MK, Brown TT, Hagler DJ Jr, Curran M, Dale AM, Elman JL, Halgren E.	Cereb Cortex. 2011 Aug;21(8):1832-9. Epub 2011 Jan 5.	Cereb Cortex. 2011	PubMed	citation	PMID:21209121	pubmed	21209121	create date:2011/01/07 | first author:Travis KE
Neuronal activity in the caudal frontal eye fields of monkeys during memory-based smooth pursuit eye movements: comparison with the supplementary eye fields.	/pubmed/21209120	Fukushima J, Akao T, Shichinohe N, Kurkin S, Kaneko CR, Fukushima K.	Cereb Cortex. 2011 Aug;21(8):1910-24. Epub 2011 Jan 5.	Cereb Cortex. 2011	PubMed	citation	PMID:21209120	pubmed	21209120	create date:2011/01/07 | first author:Fukushima J
Early determination of somatosensory cortex in the human brain.	/pubmed/21209119	Juenger H, de Haan B, Krägeloh-Mann I, Staudt M, Karnath HO.	Cereb Cortex. 2011 Aug;21(8):1827-31. Epub 2011 Jan 5.	Cereb Cortex. 2011	PubMed	citation	PMID:21209119	pubmed	21209119	create date:2011/01/07 | first author:Juenger H
Mother and stranger: an electrophysiological study of voice processing in newborns.	/pubmed/21149849	Beauchemin M, González-Frankenberger B, Tremblay J, Vannasing P, Martínez-Montes E, Belin P, Béland R, Francoeur D, Carceller AM, Wallois F, Lassonde M.	Cereb Cortex. 2011 Aug;21(8):1705-11. Epub 2010 Dec 13.	Cereb Cortex. 2011	PubMed	citation	PMID:21149849	pubmed	21149849	create date:2010/12/15 | first author:Beauchemin M
Exploring the neural dynamics underpinning individual differences in sentence comprehension.	/pubmed/21148612	Prat CS, Just MA.	Cereb Cortex. 2011 Aug;21(8):1747-60. Epub 2010 Dec 10.	Cereb Cortex. 2011	PubMed	citation	PMID:21148612	pubmed	21148612	create date:2010/12/15 | first author:Prat CS
The acute impact of ethanol on cognitive performance in rhesus macaques.	/pubmed/21148279	Jedema HP, Carter MD, Dugan BP, Gurnsey K, Olsen AS, Bradberry CW.	Cereb Cortex. 2011 Aug;21(8):1783-91. Epub 2010 Dec 9.	Cereb Cortex. 2011	PubMed	citation	PMID:21148279	pubmed	21148279	create date:2010/12/15 | first author:Jedema HP
GABAA receptor subunit profiles of tangentially migrating neurons derived from the medial ganglionic eminence.	/pubmed/21148088	Carlson VC, Yeh HH.	Cereb Cortex. 2011 Aug;21(8):1792-802. Epub 2010 Dec 8.	Cereb Cortex. 2011	PubMed	citation	PMID:21148088	pubmed	21148088	create date:2010/12/15 | first author:Carlson VC
Where do objects become scenes?	/pubmed/21148087	Kim JG, Biederman I.	Cereb Cortex. 2011 Aug;21(8):1738-46. Epub 2010 Dec 8.	Cereb Cortex. 2011	PubMed	citation	PMID:21148087	pubmed	21148087	create date:2010/12/15 | first author:Kim JG
Dissociating the roles of the cerebellum and motor cortex during adaptive learning: the motor cortex retains what the cerebellum learns.	/pubmed/21139077	Galea JM, Vazquez A, Pasricha N, de Xivry JJ, Celnik P.	Cereb Cortex. 2011 Aug;21(8):1761-70. Epub 2010 Dec 7.	Cereb Cortex. 2011	PubMed	citation	PMID:21139077	pubmed	21139077	create date:2010/12/09 | first author:Galea JM
Cortical input to the frontal pole of the marmoset monkey.	/pubmed/21139076	Burman KJ, Reser DH, Yu HH, Rosa MG.	Cereb Cortex. 2011 Aug;21(8):1712-37. Epub 2010 Dec 7.	Cereb Cortex. 2011	PubMed	citation	PMID:21139076	pubmed	21139076	create date:2010/12/09 | first author:Burman KJ
Title	URL	Description	Details	ShortDetails	Resource	Type	Identifiers	Db	EntrezUID	Properties
Multiple origins of human neocortical interneurons are supported by distinct expression of transcription factors.	/pubmed/21139075	Jakovcevski I, Mayer N, Zecevic N.	Cereb Cortex. 2011 Aug;21(8):1771-82. Epub 2010 Dec 7.	Cereb Cortex. 2011	PubMed	citation	PMID:21139075	pubmed	21139075	create date:2010/12/09 | first author:Jakovcevski I
Contributions of the motor cortex to adaptive control of reaching depend on the perturbation schedule.	/pubmed/21131448	Orban de Xivry JJ, Criscimagna-Hemminger SE, Shadmehr R.	Cereb Cortex. 2011 Jul;21(7):1475-84. Epub 2010 Dec 3.	Cereb Cortex. 2011	PubMed	citation	PMID:21131448	pubmed	21131448	create date:2010/12/07 | first author:Orban de Xivry JJ
Paternal deprivation alters region- and age-specific interneuron expression patterns in the biparental rodent, Octodon degus.	/pubmed/21127019	Braun K, Seidel K, Weigel S, Roski C, Poeggel G.	Cereb Cortex. 2011 Jul;21(7):1532-46. Epub 2010 Dec 2.	Cereb Cortex. 2011	PubMed	citation	PMID:21127019	pubmed	21127019	create date:2010/12/04 | first author:Braun K
A role for intermediate radial glia in the tangential expansion of the mammalian cerebral cortex.	/pubmed/21127018	Reillo I, de Juan Romero C, García-Cabezas MÁ, Borrell V.	Cereb Cortex. 2011 Jul;21(7):1674-94. Epub 2010 Dec 2.	Cereb Cortex. 2011	PubMed	citation	PMID:21127018	pubmed	21127018	create date:2010/12/04 | first author:Reillo I
Angiopoietin-2 regulates cortical neurogenesis in the developing telencephalon.	/pubmed/21127017	Marteau L, Pacary E, Valable S, Bernaudin M, Guillemot F, Petit E.	Cereb Cortex. 2011 Jul;21(7):1695-702. Epub 2010 Dec 2.	Cereb Cortex. 2011	PubMed	citation	PMID:21127017	pubmed	21127017	create date:2010/12/04 | first author:Marteau L
Anxiety dissociates dorsal and ventral medial prefrontal cortex functional connectivity with the amygdala at rest.	/pubmed/21127016	Kim MJ, Gee DG, Loucks RA, Davis FC, Whalen PJ.	Cereb Cortex. 2011 Jul;21(7):1667-73. Epub 2010 Dec 1.	Cereb Cortex. 2011	PubMed	citation	PMID:21127016	pubmed	21127016	create date:2010/12/04 | first author:Kim MJ
Volumetric correlates of spatiotemporal working and recognition memory impairment in aged rhesus monkeys.	/pubmed/21127015	Shamy JL, Habeck C, Hof PR, Amaral DG, Fong SG, Buonocore MH, Stern Y, Barnes CA, Rapp PR.	Cereb Cortex. 2011 Jul;21(7):1559-73. Epub 2010 Dec 1.	Cereb Cortex. 2011	PubMed	citation	PMID:21127015	pubmed	21127015	create date:2010/12/04 | first author:Shamy JL
Conserved subcortical and divergent cortical expression of proteins encoded by orthologs of the autism risk gene MET.	/pubmed/21127014	Judson MC, Amaral DG, Levitt P.	Cereb Cortex. 2011 Jul;21(7):1613-26. Epub 2010 Dec 1.	Cereb Cortex. 2011	PubMed	citation	PMID:21127014	pubmed	21127014	create date:2010/12/04 | first author:Judson MC
Human theta burst stimulation enhances subsequent motor learning and increases performance variability.	/pubmed/21127013	Teo JT, Swayne OB, Cheeran B, Greenwood RJ, Rothwell JC.	Cereb Cortex. 2011 Jul;21(7):1627-38. Epub 2010 Dec 1.	Cereb Cortex. 2011	PubMed	citation	PMID:21127013	pubmed	21127013	create date:2010/12/04 | first author:Teo JT
Impact of injury location and severity on posttraumatic epilepsy in the rat: role of frontal neocortex.	/pubmed/21112931	Curia G, Levitt M, Fender JS, Miller JW, Ojemann J, D'Ambrosio R.	Cereb Cortex. 2011 Jul;21(7):1574-92. Epub 2010 Nov 26.	Cereb Cortex. 2011	PubMed	citation	PMID:21112931	pubmed	21112931	create date:2010/11/30 | first author:Curia G
Lateralization is predicted by reduced coupling from the left to right prefrontal cortex during semantic decisions on written words.	/pubmed/21109578	Seghier ML, Josse G, Leff AP, Price CJ.	Cereb Cortex. 2011 Jul;21(7):1519-31. Epub 2010 Nov 25.	Cereb Cortex. 2011	PubMed	citation	PMID:21109578	pubmed	21109578	create date:2010/11/27 | first author:Seghier ML
Spatial organization of neurons in the frontal pole sets humans apart from great apes.	/pubmed/21098620	Semendeferi K, Teffer K, Buxhoeveden DP, Park MS, Bludau S, Amunts K, Travis K, Buckwalter J.	Cereb Cortex. 2011 Jul;21(7):1485-97. Epub 2010 Nov 23.	Cereb Cortex. 2011	PubMed	citation	PMID:21098620	pubmed	21098620	create date:2010/11/26 | first author:Semendeferi K
Stimulus repetition probability does not affect repetition suppression in macaque inferior temporal cortex.	/pubmed/21097993	Kaliukhovich DA, Vogels R.	Cereb Cortex. 2011 Jul;21(7):1547-58. Epub 2010 Nov 22.	Cereb Cortex. 2011	PubMed	citation	PMID:21097993	pubmed	21097993	create date:2010/11/26 | first author:Kaliukhovich DA
Neurovascular coupling in the human visual cortex is modulated by cyclooxygenase-1 (COX-1) gene variant.	/pubmed/21097517	Hahn T, Heinzel S, Plichta MM, Reif A, Lesch KP, Fallgatter AJ.	Cereb Cortex. 2011 Jul;21(7):1659-66. Epub 2010 Nov 19.	Cereb Cortex. 2011	PubMed	citation	PMID:21097517	pubmed	21097517	create date:2010/11/26 | first author:Hahn T
Three systems of insular functional connectivity identified with cluster analysis.	/pubmed/21097516	Deen B, Pitskel NB, Pelphrey KA.	Cereb Cortex. 2011 Jul;21(7):1498-506. Epub 2010 Nov 19.	Cereb Cortex. 2011	PubMed	citation	PMID:21097516	pubmed	21097516	create date:2010/11/26 | first author:Deen B
Rapid adaptation of visual search in simulated hemianopia.	/pubmed/21084455	Simpson SA, Abegg M, Barton JJ.	Cereb Cortex. 2011 Jul;21(7):1593-601. Epub 2010 Nov 17.	Cereb Cortex. 2011	PubMed	citation	PMID:21084455	pubmed	21084455	create date:2010/11/19 | first author:Simpson SA
Altered firing rates and patterns in interneurons in experimental cortical dysplasia.	/pubmed/21084454	Zhou FW, Roper SN.	Cereb Cortex. 2011 Jul;21(7):1645-58. Epub 2010 Nov 17.	Cereb Cortex. 2011	PubMed	citation	PMID:21084454	pubmed	21084454	create date:2010/11/19 | first author:Zhou FW
Contributions of the PPC to online control of visually guided reaching movements assessed with fMRI-guided TMS.	/pubmed/21084453	Reichenbach A, Bresciani JP, Peer A, Bülthoff HH, Thielscher A.	Cereb Cortex. 2011 Jul;21(7):1602-12. Epub 2010 Nov 17.	Cereb Cortex. 2011	PubMed	citation	PMID:21084453	pubmed	21084453	create date:2010/11/19 | first author:Reichenbach A
Strategies for analyzing neuronal progenitor development and neuronal migration in the developing cerebral cortex.	/pubmed/21078821	Higginbotham H, Yokota Y, Anton ES.	Cereb Cortex. 2011 Jul;21(7):1465-74. Epub 2010 Nov 15. Review.	Cereb Cortex. 2011	PubMed	citation	PMID:21078821	pubmed	21078821	create date:2010/11/17 | first author:Higginbotham H
Performance-related increases in hippocampal N-acetylaspartate (NAA) induced by spatial navigation training are restricted to BDNF Val homozygotes.	/pubmed/21071619	Lövdén M, Schaefer S, Noack H, Kanowski M, Kaufmann J, Tempelmann C, Bodammer NC, Kühn S, Heinze HJ, Lindenberger U, Düzel E, Bäckman L.	Cereb Cortex. 2011 Jun;21(6):1435-42. Epub 2010 Nov 11.	Cereb Cortex. 2011	PubMed	citation	PMID:21071619	pubmed	21071619	create date:2010/11/13 | first author:Lövdén M
Dissecting the mechanisms underlying short-interval intracortical inhibition using exercise.	/pubmed/21071618	Vucic S, Cheah BC, Kiernan MC.	Cereb Cortex. 2011 Jul;21(7):1639-44. Epub 2010 Nov 11.	Cereb Cortex. 2011	PubMed	citation	PMID:21071618	pubmed	21071618	create date:2010/11/13 | first author:Vucic S
Decoding temporal structure in music and speech relies on shared brain resources but elicits different fine-scale spatial patterns.	/pubmed/21071617	Abrams DA, Bhatara A, Ryali S, Balaban E, Levitin DJ, Menon V.	Cereb Cortex. 2011 Jul;21(7):1507-18. Epub 2010 Nov 11.	Cereb Cortex. 2011	PubMed	citation	PMID:21071617	pubmed	21071617	create date:2010/11/13 | first author:Abrams DA
Endogenous auditory spatial attention modulates obligatory sensory activity in auditory cortex.	/pubmed/21068187	Power AJ, Lalor EC, Reilly RB.	Cereb Cortex. 2011 Jun;21(6):1223-30. Epub 2010 Nov 10.	Cereb Cortex. 2011	PubMed	citation	PMID:21068187	pubmed	21068187	create date:2010/11/12 | first author:Power AJ
Development of inhibitory timescales in auditory cortex.	/pubmed/21068186	Oswald AM, Reyes AD.	Cereb Cortex. 2011 Jun;21(6):1351-61. Epub 2010 Nov 10.	Cereb Cortex. 2011	PubMed	citation	PMID:21068186	pubmed	21068186	create date:2010/11/12 | first author:Oswald AM
Axon topography of layer IV spiny cells to orientation map in the cat primary visual cortex (area 18).	/pubmed/21062952	Karube F, Kisvárday ZF.	Cereb Cortex. 2011 Jun;21(6):1443-58. Epub 2010 Nov 9.	Cereb Cortex. 2011	PubMed	citation	PMID:21062952	pubmed	21062952	create date:2010/11/11 | first author:Karube F
The corticofugal neuron-associated genes ROBO1, SRGAP1, and CTIP2 exhibit an anterior to posterior gradient of expression in early fetal human neocortex development.	/pubmed/21060114	Ip BK, Bayatti N, Howard NJ, Lindsay S, Clowry GJ.	Cereb Cortex. 2011 Jun;21(6):1395-407. Epub 2010 Nov 8.	Cereb Cortex. 2011	PubMed	citation	PMID:21060114	pubmed	21060114	create date:2010/11/10 | first author:Ip BK
A lifespan analysis of intraneocortical connections and gene expression in the mouse II.	/pubmed/21060113	Dye CA, El Shawa H, Huffman KJ.	Cereb Cortex. 2011 Jun;21(6):1331-50. Epub 2010 Nov 8.	Cereb Cortex. 2011	PubMed	citation	PMID:21060113	pubmed	21060113	create date:2010/11/10 | first author:Dye CA
The location probability effects of saccade reaction times are modulated in the frontal eye fields but not in the supplementary eye field.	/pubmed/21060112	Liu CL, Tseng P, Chiau HY, Liang WK, Hung DL, Tzeng OJ, Muggleton NG, Juan CH.	Cereb Cortex. 2011 Jun;21(6):1416-25. Epub 2010 Nov 8.	Cereb Cortex. 2011	PubMed	citation	PMID:21060112	pubmed	21060112	create date:2010/11/10 | first author:Liu CL
Reciprocal connectivity of identified color-processing modules in the monkey inferior temporal cortex.	/pubmed/21060111	Banno T, Ichinohe N, Rockland KS, Komatsu H.	Cereb Cortex. 2011 Jun;21(6):1295-310. Epub 2010 Nov 8.	Cereb Cortex. 2011	PubMed	citation	PMID:21060111	pubmed	21060111	create date:2010/11/10 | first author:Banno T
A lifespan analysis of intraneocortical connections and gene expression in the mouse I.	/pubmed/21060110	Dye CA, El Shawa H, Huffman KJ.	Cereb Cortex. 2011 Jun;21(6):1311-30. Epub 2010 Nov 8.	Cereb Cortex. 2011	PubMed	citation	PMID:21060110	pubmed	21060110	create date:2010/11/10 | first author:Dye CA
Alterations in cerebral metabolic rate and blood supply across the adult lifespan.	/pubmed/21051551	Lu H, Xu F, Rodrigue KM, Kennedy KM, Cheng Y, Flicker B, Hebrank AC, Uh J, Park DC.	Cereb Cortex. 2011 Jun;21(6):1426-34. Epub 2010 Nov 4.	Cereb Cortex. 2011	PubMed	citation	PMID:21051551	pubmed	21051551	create date:2010/11/06 | first author:Lu H
Altered activation patterns within the olfactory network in Parkinson's disease.	/pubmed/21047984	Moessnang C, Frank G, Bogdahn U, Winkler J, Greenlee MW, Klucken J.	Cereb Cortex. 2011 Jun;21(6):1246-53. Epub 2010 Nov 3.	Cereb Cortex. 2011	PubMed	citation	PMID:21047984	pubmed	21047984	create date:2010/11/05 | first author:Moessnang C
Weight consistency specifies regularities of macaque cortical networks.	/pubmed/21045004	Markov NT, Misery P, Falchier A, Lamy C, Vezoli J, Quilodran R, Gariel MA, Giroud P, Ercsey-Ravasz M, Pilaz LJ, Huissoud C, Barone P, Dehay C, Toroczkai Z, Van Essen DC, Kennedy H, Knoblauch K.	Cereb Cortex. 2011 Jun;21(6):1254-72. Epub 2010 Nov 2.	Cereb Cortex. 2011	PubMed	citation	PMID:21045004	pubmed	21045004	create date:2010/11/04 | first author:Markov NT
Primary motor cortex of the parkinsonian monkey: differential effects on the spontaneous activity of pyramidal tract-type neurons.	/pubmed/21045003	Pasquereau B, Turner RS.	Cereb Cortex. 2011 Jun;21(6):1362-78. Epub 2010 Nov 2.	Cereb Cortex. 2011	PubMed	citation	PMID:21045003	pubmed	21045003	create date:2010/11/04 | first author:Pasquereau B
Differentiating heavy from light drinkers by neural responses to visual alcohol cues and other motivational stimuli.	/pubmed/21045002	Ihssen N, Cox WM, Wiggett A, Fadardi JS, Linden DE.	Cereb Cortex. 2011 Jun;21(6):1408-15. Epub 2010 Nov 2.	Cereb Cortex. 2011	PubMed	citation	PMID:21045002	pubmed	21045002	create date:2010/11/04 | first author:Ihssen N
Developmental changes in effective connectivity in the emerging core face network.	/pubmed/21045001	Cohen Kadosh K, Cohen Kadosh R, Dick F, Johnson MH.	Cereb Cortex. 2011 Jun;21(6):1389-94. Epub 2010 Nov 2.	Cereb Cortex. 2011	PubMed	citation	PMID:21045001	pubmed	21045001	create date:2010/11/04 | first author:Cohen Kadosh K
How to regulate emotion? Neural networks for reappraisal and distraction.	/pubmed/21041200	Kanske P, Heissler J, Schönfelder S, Bongers A, Wessa M.	Cereb Cortex. 2011 Jun;21(6):1379-88. Epub 2010 Nov 1.	Cereb Cortex. 2011	PubMed	citation	PMID:21041200	pubmed	21041200	create date:2010/11/03 | first author:Kanske P
Developmental dynamics of piriform cortex.	/pubmed/21041199	Sarma AA, Richard MB, Greer CA.	Cereb Cortex. 2011 Jun;21(6):1231-45. Epub 2010 Nov 1.	Cereb Cortex. 2011	PubMed	citation	PMID:21041199	pubmed	21041199	create date:2010/11/03 | first author:Sarma AA
Motor learning with augmented feedback: modality-dependent behavioral and neural consequences.	/pubmed/21030486	Ronsse R, Puttemans V, Coxon JP, Goble DJ, Wagemans J, Wenderoth N, Swinnen SP.	Cereb Cortex. 2011 Jun;21(6):1283-94. Epub 2010 Oct 28.	Cereb Cortex. 2011	PubMed	citation	PMID:21030486	pubmed	21030486	create date:2010/10/30 | first author:Ronsse R
Deficient homeostatic regulation of practice-dependent plasticity in writer's cramp.	/pubmed/20974689	Kang JS, Terranova C, Hilker R, Quartarone A, Ziemann U.	Cereb Cortex. 2011 May;21(5):1203-12. Epub 2010 Oct 25.	Cereb Cortex. 2011	PubMed	citation	PMID:20974689	pubmed	20974689	create date:2010/10/27 | first author:Kang JS
Brain activation related to combinations of gaze position, visual input, and goal-directed hand movements.	/pubmed/20974688	Bédard P, Wu M, Sanes JN.	Cereb Cortex. 2011 Jun;21(6):1273-82. Epub 2010 Oct 25.	Cereb Cortex. 2011	PubMed	citation	PMID:20974688	pubmed	20974688	create date:2010/10/27 | first author:Bédard P
Control of programmed cell death by distinct electrical activity patterns.	/pubmed/20966045	Golbs A, Nimmervoll B, Sun JJ, Sava IE, Luhmann HJ.	Cereb Cortex. 2011 May;21(5):1192-202. Epub 2010 Oct 21.	Cereb Cortex. 2011	PubMed	citation	PMID:20966045	pubmed	20966045	create date:2010/10/23 | first author:Golbs A
The relationship of gamma oscillations and face-specific ERPs recorded subdurally from occipitotemporal cortex.	/pubmed/20961973	Engell AD, McCarthy G.	Cereb Cortex. 2011 May;21(5):1213-21. Epub 2010 Oct 20.	Cereb Cortex. 2011	PubMed	citation	PMID:20961973	pubmed	20961973	create date:2010/10/22 | first author:Engell AD
Neural correlates of developing and adapting behavioral biases in speeded choice reactions--an FMRI study on predictive motor coding.	/pubmed/20956614	Eickhoff SB, Pomjanski W, Jakobs O, Zilles K, Langner R.	Cereb Cortex. 2011 May;21(5):1178-91. Epub 2010 Oct 18.	Cereb Cortex. 2011	PubMed	citation	PMID:20956614	pubmed	20956614	create date:2010/10/20 | first author:Eickhoff SB
Decreased interhemispheric functional connectivity in autism.	/pubmed/20943668	Anderson JS, Druzgal TJ, Froehlich A, DuBray MB, Lange N, Alexander AL, Abildskov T, Nielsen JA, Cariello AN, Cooperrider JR, Bigler ED, Lainhart JE.	Cereb Cortex. 2011 May;21(5):1134-46. Epub 2010 Oct 12.	Cereb Cortex. 2011	PubMed	citation	PMID:20943668	pubmed	20943668	create date:2010/10/15 | first author:Anderson JS
From language comprehension to action understanding and back again.	/pubmed/20940222	Tremblay P, Small SL.	Cereb Cortex. 2011 May;21(5):1166-77. Epub 2010 Oct 12.	Cereb Cortex. 2011	PubMed	citation	PMID:20940222	pubmed	20940222	create date:2010/10/14 | first author:Tremblay P
Dissociating inhibition, attention, and response control in the frontoparietal network using functional magnetic resonance imaging.	/pubmed/20923963	Dodds CM, Morein-Zamir S, Robbins TW.	Cereb Cortex. 2011 May;21(5):1155-65. Epub 2010 Oct 5.	Cereb Cortex. 2011	PubMed	citation	PMID:20923963	pubmed	20923963	create date:2010/10/07 | first author:Dodds CM
Are old adults just like low working memory young adults? Filtering efficiency and age differences in visual working memory.	/pubmed/20884722	Jost K, Bryck RL, Vogel EK, Mayr U.	Cereb Cortex. 2011 May;21(5):1147-54. Epub 2010 Sep 30.	Cereb Cortex. 2011	PubMed	citation	PMID:20884722	pubmed	20884722	create date:2010/10/05 | first author:Jost K
From neural arbors to daisies.	/pubmed/20884721	Muir DR, Douglas RJ.	Cereb Cortex. 2011 May;21(5):1118-33. Epub 2010 Sep 30.	Cereb Cortex. 2011	PubMed	citation	PMID:20884721	pubmed	20884721	create date:2010/10/05 | first author:Muir DR
Fronto-striatal contribution to lexical set-shifting.	/pubmed/20864602	Simard F, Joanette Y, Petrides M, Jubault T, Madjar C, Monchi O.	Cereb Cortex. 2011 May;21(5):1084-93. Epub 2010 Sep 23.	Cereb Cortex. 2011	PubMed	citation	PMID:20864602	pubmed	20864602	create date:2010/09/25 | first author:Simard F
Title	URL	Description	Details	ShortDetails	Resource	Type	Identifiers	Db	EntrezUID	Properties
Reorganization of inhibitory synaptic circuits in rodent chronically injured epileptogenic neocortex.	/pubmed/20855494	Jin X, Huguenard JR, Prince DA.	Cereb Cortex. 2011 May;21(5):1094-104. Epub 2010 Sep 20.	Cereb Cortex. 2011	PubMed	citation	PMID:20855494	pubmed	20855494	create date:2010/09/22 | first author:Jin X
The neural organization of semantic control: TMS evidence for a distributed network in left inferior frontal and posterior middle temporal gyrus.	/pubmed/20851853	Whitney C, Kirk M, O'Sullivan J, Lambon Ralph MA, Jefferies E.	Cereb Cortex. 2011 May;21(5):1066-75. Epub 2010 Sep 17.	Cereb Cortex. 2011	PubMed	citation	PMID:20851853	pubmed	20851853	create date:2010/09/21 | first author:Whitney C
The prenatal origin of hemispheric asymmetry: an in utero neuroimaging study.	/pubmed/20851852	Kasprian G, Langs G, Brugger PC, Bittner M, Weber M, Arantes M, Prayer D.	Cereb Cortex. 2011 May;21(5):1076-83. Epub 2010 Sep 17.	Cereb Cortex. 2011	PubMed	citation	PMID:20851852	pubmed	20851852	create date:2010/09/21 | first author:Kasprian G
Cortical auditory adaptation in the awake rat and the role of potassium currents.	/pubmed/20851851	Abolafia JM, Vergara R, Arnold MM, Reig R, Sanchez-Vives MV.	Cereb Cortex. 2011 May;21(5):977-90. Epub 2010 Sep 17.	Cereb Cortex. 2011	PubMed	citation	PMID:20851851	pubmed	20851851	create date:2010/09/21 | first author:Abolafia JM
The development of audiovisual multisensory integration across childhood and early adolescence: a high-density electrical mapping study.	/pubmed/20847153	Brandwein AB, Foxe JJ, Russo NN, Altschuler TS, Gomes H, Molholm S.	Cereb Cortex. 2011 May;21(5):1042-55. Epub 2010 Sep 16.	Cereb Cortex. 2011	PubMed	citation	PMID:20847153	pubmed	20847153	create date:2010/09/18 | first author:Brandwein AB
Absence of layer-specific cadherin expression profiles in the neocortex of the reeler mutant mouse.	/pubmed/20847152	Hertel N, Redies C.	Cereb Cortex. 2011 May;21(5):1105-17. Epub 2010 Sep 16.	Cereb Cortex. 2011	PubMed	citation	PMID:20847152	pubmed	20847152	create date:2010/09/18 | first author:Hertel N
Structural and functional reorganization of the corpus callosum between the age of 6 and 8 years.	/pubmed/20847151	Westerhausen R, Luders E, Specht K, Ofte SH, Toga AW, Thompson PM, Helland T, Hugdahl K.	Cereb Cortex. 2011 May;21(5):1012-7. Epub 2010 Sep 16.	Cereb Cortex. 2011	PubMed	citation	PMID:20847151	pubmed	20847151	create date:2010/09/18 | first author:Westerhausen R
Altered speeds and trajectories of neurons migrating in the ventricular and subventricular zones of the reeler neocortex.	/pubmed/20847150	Britto JM, Tait KJ, Johnston LA, Hammond VE, Kalloniatis M, Tan SS.	Cereb Cortex. 2011 May;21(5):1018-27. Epub 2010 Sep 16.	Cereb Cortex. 2011	PubMed	citation	PMID:20847150	pubmed	20847150	create date:2010/09/18 | first author:Britto JM
Lamina-specific alterations in cortical GABAA receptor subunit expression in schizophrenia.	/pubmed/20843900	Beneyto M, Abbott A, Hashimoto T, Lewis DA.	Cereb Cortex. 2011 May;21(5):999-1011. Epub 2010 Sep 15.	Cereb Cortex. 2011	PubMed	citation	PMID:20843900	pubmed	20843900	create date:2010/09/17 | first author:Beneyto M
Attentional load asymmetrically affects early electrophysiological indices of visual orienting.	/pubmed/20843899	O'Connell RG, Schneider D, Hester R, Mattingley JB, Bellgrove MA.	Cereb Cortex. 2011 May;21(5):1056-65. Epub 2010 Sep 15.	Cereb Cortex. 2011	PubMed	citation	PMID:20843899	pubmed	20843899	create date:2010/09/17 | first author:O'Connell RG
The polysialylated form of the neural cell adhesion molecule (PSA-NCAM) is expressed in a subpopulation of mature cortical interneurons characterized by reduced structural features and connectivity.	/pubmed/20843898	Gómez-Climent MÁ, Guirado R, Castillo-Gómez E, Varea E, Gutierrez-Mecinas M, Gilabert-Juan J, García-Mompó C, Vidueira S, Sanchez-Mataredona D, Hernández S, Blasco-Ibáñez JM, Crespo C, Rutishauser U, Schachner M, Nacher J.	Cereb Cortex. 2011 May;21(5):1028-41. Epub 2010 Sep 15.	Cereb Cortex. 2011	PubMed	citation	PMID:20843898	pubmed	20843898	create date:2010/09/17 | first author:Gómez-Climent MÁ
Sensitivity of V1 neurons to direction of spectral motion.	/pubmed/20841322	Wang C, Yao H.	Cereb Cortex. 2011 Apr;21(4):964-73. Epub 2010 Sep 13.	Cereb Cortex. 2011	PubMed	citation	PMID:20841322	pubmed	20841322	create date:2010/09/16 | first author:Wang C
Morphometric differences in the Heschl's gyrus of hearing impaired and normal hearing infants.	/pubmed/20841321	Smith KM, Mecoli MD, Altaye M, Komlos M, Maitra R, Eaton KP, Egelhoff JC, Holland SK.	Cereb Cortex. 2011 May;21(5):991-8. Epub 2010 Sep 13.	Cereb Cortex. 2011	PubMed	citation	PMID:20841321	pubmed	20841321	create date:2010/09/16 | first author:Smith KM
Lateralization of speech production starts in sensory cortices--a possible sensory origin of cerebral left dominance for speech.	/pubmed/20833698	Kell CA, Morillon B, Kouneiher F, Giraud AL.	Cereb Cortex. 2011 Apr;21(4):932-7. Epub 2010 Sep 10.	Cereb Cortex. 2011	PubMed	citation	PMID:20833698	pubmed	20833698	create date:2010/09/14 | first author:Kell CA
Grasping in the dark activates early visual cortices.	/pubmed/20833697	Kilintari M, Raos V, Savaki HE.	Cereb Cortex. 2011 Apr;21(4):949-63. Epub 2010 Sep 10.	Cereb Cortex. 2011	PubMed	citation	PMID:20833697	pubmed	20833697	create date:2010/09/14 | first author:Kilintari M
Auditory-motor expertise alters speech selectivity" in professional musicians and actors."	/pubmed/20829245	Dick F, Lee HL, Nusbaum H, Price CJ.	Cereb Cortex. 2011 Apr;21(4):938-48. Epub 2010 Sep 9.	Cereb Cortex. 2011	PubMed	citation	PMID:20829245	pubmed	20829245	create date:2010/09/11 | first author:Dick F
Parental education predicts corticostriatal functionality in adulthood.	/pubmed/20810623	Gianaros PJ, Manuck SB, Sheu LK, Kuan DC, Votruba-Drzal E, Craig AE, Hariri AR.	Cereb Cortex. 2011 Apr;21(4):896-910. Epub 2010 Sep 1.	Cereb Cortex. 2011	PubMed	citation	PMID:20810623	pubmed	20810623	create date:2010/09/03 | first author:Gianaros PJ
The contributions of transient and sustained response codes to audiovisual integration.	/pubmed/20810622	Werner S, Noppeney U.	Cereb Cortex. 2011 Apr;21(4):920-31. Epub 2010 Sep 1.	Cereb Cortex. 2011	PubMed	citation	PMID:20810622	pubmed	20810622	create date:2010/09/03 | first author:Werner S
Electrocortical dynamics reflect age-related differences in movement kinematics among children and adults.	/pubmed/20805237	Pangelinan MM, Kagerer FA, Momen B, Hatfield BD, Clark JE.	Cereb Cortex. 2011 Apr;21(4):737-47. Epub 2010 Aug 30.	Cereb Cortex. 2011	PubMed	citation	PMID:20805237	pubmed	20805237	create date:2010/09/02 | first author:Pangelinan MM
A neuronal basis for task-negative responses in the human brain.	/pubmed/20805236	Lin P, Hasson U, Jovicich J, Robinson S.	Cereb Cortex. 2011 Apr;21(4):821-30. Epub 2010 Aug 30.	Cereb Cortex. 2011	PubMed	citation	PMID:20805236	pubmed	20805236	create date:2010/09/02 | first author:Lin P
Morphological changes and synaptogenesis of corticothalamic neurons in the somatosensory cortex of rat during perinatal development.	/pubmed/20802242	Hsu CI, Ho TS, Liou YR, Chang YC.	Cereb Cortex. 2011 Apr;21(4):884-95. Epub 2010 Aug 28.	Cereb Cortex. 2011	PubMed	citation	PMID:20802242	pubmed	20802242	create date:2010/08/31 | first author:Hsu CI
The role of the contralesional motor cortex for motor recovery in the early days after stroke assessed with longitudinal FMRI.	/pubmed/20801897	Rehme AK, Fink GR, von Cramon DY, Grefkes C.	Cereb Cortex. 2011 Apr;21(4):756-68. Epub 2010 Aug 26.	Cereb Cortex. 2011	PubMed	citation	PMID:20801897	pubmed	20801897	create date:2010/08/31 | first author:Rehme AK
Rodent cortical astroglia express in situ functional P2X7 receptors sensing pathologically high ATP concentrations.	/pubmed/20739479	Oliveira JF, Riedel T, Leichsenring A, Heine C, Franke H, Krügel U, Nörenberg W, Illes P.	Cereb Cortex. 2011 Apr;21(4):806-20. Epub 2010 Aug 25.	Cereb Cortex. 2011	PubMed	citation	PMID:20739479	pubmed	20739479	create date:2010/08/27 | first author:Oliveira JF
CREB-Dependent Regulation of GAD65 Transcription by BDNF/TrkB in Cortical Interneurons.	/pubmed/20739478	Sánchez-Huertas C, Rico B.	Cereb Cortex. 2011 Apr;21(4):777-88. Epub 2010 Aug 25.	Cereb Cortex. 2011	PubMed	citation	PMID:20739478	pubmed	20739478	create date:2010/08/27 | first author:Sánchez-Huertas C
The organization of the forelimb representation of the C57BL/6 mouse motor cortex as defined by intracortical microstimulation and cytoarchitecture.	/pubmed/20739477	Tennant KA, Adkins DL, Donlan NA, Asay AL, Thomas N, Kleim JA, Jones TA.	Cereb Cortex. 2011 Apr;21(4):865-76. Epub 2010 Aug 25.	Cereb Cortex. 2011	PubMed	citation	PMID:20739477	pubmed	20739477	create date:2010/08/27 | first author:Tennant KA
Emotion speeds up conflict resolution: a new role for the ventral anterior cingulate cortex?	/pubmed/20732901	Kanske P, Kotz SA.	Cereb Cortex. 2011 Apr;21(4):911-9. Epub 2010 Aug 23.	Cereb Cortex. 2011	PubMed	citation	PMID:20732901	pubmed	20732901	create date:2010/08/25 | first author:Kanske P
Overlapping responses for the expectation of juice and money rewards in human ventromedial prefrontal cortex.	/pubmed/20732900	Kim H, Shimojo S, O'Doherty JP.	Cereb Cortex. 2011 Apr;21(4):769-76. Epub 2010 Aug 23.	Cereb Cortex. 2011	PubMed	citation	PMID:20732900	pubmed	20732900	create date:2010/08/25 | first author:Kim H
Heterogeneity of the left temporal lobe in semantic representation and control: priming multiple versus single meanings of ambiguous words.	/pubmed/20732899	Whitney C, Jefferies E, Kircher T.	Cereb Cortex. 2011 Apr;21(4):831-44. Epub 2010 Aug 23.	Cereb Cortex. 2011	PubMed	citation	PMID:20732899	pubmed	20732899	create date:2010/08/25 | first author:Whitney C
GABAergic interneuron lineages selectively sort into specific cortical layers during early postnatal development.	/pubmed/20732898	Miyoshi G, Fishell G.	Cereb Cortex. 2011 Apr;21(4):845-52. Epub 2010 Aug 23.	Cereb Cortex. 2011	PubMed	citation	PMID:20732898	pubmed	20732898	create date:2010/08/25 | first author:Miyoshi G
Postsynaptic alteration of NR2A subunit and defective autophosphorylation of alphaCaMKII at threonine-286 contribute to abnormal plasticity and morphology of upper motor neurons in presymptomatic SOD1G93A mice, a murine model for amyotrophic lateral sclerosis.	/pubmed/20732897	Spalloni A, Origlia N, Sgobio C, Trabalza A, Nutini M, Berretta N, Bernardi G, Domenici L, Ammassari-Teule M, Longone P.	Cereb Cortex. 2011 Apr;21(4):796-805. Epub 2010 Aug 23.	Cereb Cortex. 2011	PubMed	citation	PMID:20732897	pubmed	20732897	create date:2010/08/25 | first author:Spalloni A
Effects of risk genes on BOLD activation in presymptomatic carriers of familial Alzheimer's disease mutations during a novelty encoding task.	/pubmed/20729396	Ringman JM, Medina LD, Braskie M, Rodriguez-Agudelo Y, Geschwind DH, Macias-Islas MA, Cummings JL, Bookheimer S.	Cereb Cortex. 2011 Apr;21(4):877-83. Epub 2010 Aug 20.	Cereb Cortex. 2011	PubMed	citation	PMID:20729396	pubmed	20729396	create date:2010/08/24 | first author:Ringman JM
Orbitofrontal contributions to human working memory.	/pubmed/20724371	Barbey AK, Koenigs M, Grafman J.	Cereb Cortex. 2011 Apr;21(4):789-95. Epub 2010 Aug 19.	Cereb Cortex. 2011	PubMed	citation	PMID:20724371	pubmed	20724371	create date:2010/08/21 | first author:Barbey AK
Flexible cerebral connectivity patterns subserve contextual modulations of pain.	/pubmed/20713505	Ploner M, Lee MC, Wiech K, Bingel U, Tracey I.	Cereb Cortex. 2011 Mar;21(3):719-26. Epub 2010 Aug 16.	Cereb Cortex. 2011	PubMed	citation	PMID:20713505	pubmed	20713505	create date:2010/08/18 | first author:Ploner M
Puberty influences medial temporal lobe and cortical gray matter maturation differently in boys than girls matched for sexual maturity.	/pubmed/20713504	Bramen JE, Hranilovich JA, Dahl RE, Forbes EE, Chen J, Toga AW, Dinov ID, Worthman CM, Sowell ER.	Cereb Cortex. 2011 Mar;21(3):636-46. Epub 2010 Aug 16.	Cereb Cortex. 2011	PubMed	citation	PMID:20713504	pubmed	20713504	create date:2010/08/18 | first author:Bramen JE
Hand modulation of visual, preparatory, and saccadic activity in the monkey frontal eye field.	/pubmed/20713503	Thura D, Hadj-Bouziane F, Meunier M, Boussaoud D.	Cereb Cortex. 2011 Apr;21(4):853-64. Epub 2010 Aug 16.	Cereb Cortex. 2011	PubMed	citation	PMID:20713503	pubmed	20713503	create date:2010/08/18 | first author:Thura D
Timing of cortical interneuron migration is influenced by the cortical hem.	/pubmed/20713502	Caronia-Brown G, Grove EA.	Cereb Cortex. 2011 Apr;21(4):748-55. Epub 2010 Aug 16.	Cereb Cortex. 2011	PubMed	citation	PMID:20713502	pubmed	20713502	create date:2010/08/18 | first author:Caronia-Brown G
Rapid developmental maturation of neocortical FS cell intrinsic excitability.	/pubmed/20705896	Goldberg EM, Jeong HY, Kruglikov I, Tremblay R, Lazarenko RM, Rudy B.	Cereb Cortex. 2011 Mar;21(3):666-82. Epub 2010 Aug 12.	Cereb Cortex. 2011	PubMed	citation	PMID:20705896	pubmed	20705896	create date:2010/08/14 | first author:Goldberg EM
Memory for fear extinction requires mGluR5-mediated activation of infralimbic neurons.	/pubmed/20705895	Fontanez-Nuin DE, Santini E, Quirk GJ, Porter JT.	Cereb Cortex. 2011 Mar;21(3):727-35. Epub 2010 Aug 12.	Cereb Cortex. 2011	PubMed	citation	PMID:20705895	pubmed	20705895	create date:2010/08/14 | first author:Fontanez-Nuin DE
VIP, CRF, and PACAP act at distinct receptors to elicit different cAMP/PKA dynamics in the neocortex.	/pubmed/20699230	Hu E, Demmou L, Cauli B, Gallopin T, Geoffroy H, Harris-Warrick RM, Paupardin-Tritsch D, Lambolez B, Vincent P, Hepp R.	Cereb Cortex. 2011 Mar;21(3):708-18. Epub 2010 Aug 9.	Cereb Cortex. 2011	PubMed	citation	PMID:20699230	pubmed	20699230	create date:2010/08/12 | first author:Hu E
Working memory load modulates distractor competition in primary visual cortex.	/pubmed/20699229	Kelley TA, Lavie N.	Cereb Cortex. 2011 Mar;21(3):659-65. Epub 2010 Aug 9.	Cereb Cortex. 2011	PubMed	citation	PMID:20699229	pubmed	20699229	create date:2010/08/12 | first author:Kelley TA
Spatiotemporal regulation of multiple overlapping sense and novel natural antisense transcripts at the Nrgn and Camk2n1 gene loci during mouse cerebral corticogenesis.	/pubmed/20693275	Ling KH, Hewitt CA, Beissbarth T, Hyde L, Cheah PS, Smyth GK, Tan SS, Hahn CN, Thomas T, Thomas PQ, Scott HS.	Cereb Cortex. 2011 Mar;21(3):683-97. Epub 2010 Aug 6.	Cereb Cortex. 2011	PubMed	citation	PMID:20693275	pubmed	20693275	create date:2010/08/10 | first author:Ling KH
Striatal and medial temporal lobe functional interactions during visuomotor associative learning.	/pubmed/20688877	Mattfeld AT, Stark CE.	Cereb Cortex. 2011 Mar;21(3):647-58. Epub 2010 Aug 5.	Cereb Cortex. 2011	PubMed	citation	PMID:20688877	pubmed	20688877	create date:2010/08/07 | first author:Mattfeld AT
Human auditory cortex activity shows additive effects of spectral and spatial cues during speech segregation.	/pubmed/20685854	Du Y, He Y, Ross B, Bardouille T, Wu X, Li L, Alain C.	Cereb Cortex. 2011 Mar;21(3):698-707. Epub 2010 Aug 4.	Cereb Cortex. 2011	PubMed	citation	PMID:20685854	pubmed	20685854	create date:2010/08/06 | first author:Du Y
Disrupted functional brain connectivity during verbal working memory in children and adolescents with schizophrenia.	/pubmed/20670970	White T, Schmidt M, Kim DI, Calhoun VD.	Cereb Cortex. 2011 Mar;21(3):510-8. Epub 2010 Jul 29.	Cereb Cortex. 2011	PubMed	citation	PMID:20670970	pubmed	20670970	create date:2010/07/31 | first author:White T
Radial columns in cortical architecture: it is the composition that counts.	/pubmed/20667930	Jones EG, Rakic P.	Cereb Cortex. 2010 Oct;20(10):2261-4. Epub 2010 Jul 28.	Cereb Cortex. 2010	PubMed	citation	PMID:20667930	pubmed	20667930	create date:2010/07/30 | first author:Jones EG
Reduced GABAergic inhibition explains cortical hyperexcitability in the wobbler mouse model of ALS.	/pubmed/20643756	Nieto-Gonzalez JL, Moser J, Lauritzen M, Schmitt-John T, Jensen K.	Cereb Cortex. 2011 Mar;21(3):625-35. Epub 2010 Jul 19.	Cereb Cortex. 2011	PubMed	citation	PMID:20643756	pubmed	20643756	create date:2010/07/21 | first author:Nieto-Gonzalez JL
Blocking early GABA depolarization with bumetanide results in permanent alterations in cortical circuits and sensorimotor gating deficits.	/pubmed/20624842	Wang DD, Kriegstein AR.	Cereb Cortex. 2011 Mar;21(3):574-87. Epub 2010 Jul 12.	Cereb Cortex. 2011	PubMed	citation	PMID:20624842	pubmed	20624842	create date:2010/07/14 | first author:Wang DD
Neocortical layer formation of human developing brains and lissencephalies: consideration of layer-specific marker expression.	/pubmed/20624841	Saito T, Hanai S, Takashima S, Nakagawa E, Okazaki S, Inoue T, Miyata R, Hoshino K, Akashi T, Sasaki M, Goto Y, Hayashi M, Itoh M.	Cereb Cortex. 2011 Mar;21(3):588-96. Epub 2010 Jul 12.	Cereb Cortex. 2011	PubMed	citation	PMID:20624841	pubmed	20624841	create date:2010/07/14 | first author:Saito T
EEG sleep slow-wave activity as a mirror of cortical maturation.	/pubmed/20624840	Buchmann A, Ringli M, Kurth S, Schaerer M, Geiger A, Jenni OG, Huber R.	Cereb Cortex. 2011 Mar;21(3):607-15. Epub 2010 Jul 12.	Cereb Cortex. 2011	PubMed	citation	PMID:20624840	pubmed	20624840	create date:2010/07/14 | first author:Buchmann A
Response dynamics and tilt versus translation discrimination in parietoinsular vestibular cortex.	/pubmed/20624839	Liu S, Dickman JD, Angelaki DE.	Cereb Cortex. 2011 Mar;21(3):563-73. Epub 2010 Jul 12.	Cereb Cortex. 2011	PubMed	citation	PMID:20624839	pubmed	20624839	create date:2010/07/14 | first author:Liu S
Title	URL	Description	Details	ShortDetails	Resource	Type	Identifiers	Db	EntrezUID	Properties
Antagonistic relationship between gamma power and visual evoked potentials revealed in human visual cortex.	/pubmed/20624838	Privman E, Fisch L, Neufeld MY, Kramer U, Kipervasser S, Andelman F, Yeshurun Y, Fried I, Malach R.	Cereb Cortex. 2011 Mar;21(3):616-24. Epub 2010 Jul 12.	Cereb Cortex. 2011	PubMed	citation	PMID:20624838	pubmed	20624838	create date:2010/07/14 | first author:Privman E
Top-down modulations in the visual form pathway revealed with dynamic causal modeling.	/pubmed/20621984	Cardin V, Friston KJ, Zeki S.	Cereb Cortex. 2011 Mar;21(3):550-62. Epub 2010 Jul 9. Erratum in: Cereb Cortex. 2012 Jan;22(1):244.	Cereb Cortex. 2011	PubMed	citation	PMID:20621984	pubmed	20621984	create date:2010/07/14 | first author:Cardin V
Functional properties of putative pyramidal neurons and inhibitory interneurons in the rat gustatory cortex.	/pubmed/20615912	Yokota T, Eguchi K, Hiraba K.	Cereb Cortex. 2011 Mar;21(3):597-606. Epub 2010 Jul 8.	Cereb Cortex. 2011	PubMed	citation	PMID:20615912	pubmed	20615912	create date:2010/07/10 | first author:Yokota T
Cortical temporal dynamics of visually guided behavior.	/pubmed/20601397	Hinkley LB, Nagarajan SS, Dalal SS, Guggisberg AG, Disbrow EA.	Cereb Cortex. 2011 Mar;21(3):519-29. Epub 2010 Jul 2.	Cereb Cortex. 2011	PubMed	citation	PMID:20601397	pubmed	20601397	create date:2010/07/06 | first author:Hinkley LB
Forgetting of emotional information is hard: an fMRI study of directed forgetting.	/pubmed/20584747	Nowicka A, Marchewka A, Jednoróg K, Tacikowski P, Brechmann A.	Cereb Cortex. 2011 Mar;21(3):539-49. Epub 2010 Jun 27.	Cereb Cortex. 2011	PubMed	citation	PMID:20584747	pubmed	20584747	create date:2010/06/30 | first author:Nowicka A
L1 and CHL1 Cooperate in Thalamocortical Axon Targeting.	/pubmed/20576928	Demyanenko GP, Siesser PF, Wright AG, Brennaman LH, Bartsch U, Schachner M, Maness PF.	Cereb Cortex. 2011 Feb;21(2):401-12. Epub 2010 Jun 24.	Cereb Cortex. 2011	PubMed	citation	PMID:20576928	pubmed	20576928	create date:2010/06/26 | first author:Demyanenko GP
From coarse to fine? Spatial and temporal dynamics of cortical face processing.	/pubmed/20576927	Goffaux V, Peters J, Haubrechts J, Schiltz C, Jansma B, Goebel R.	Cereb Cortex. 2011 Feb;21(2):467-76. Epub 2010 Jun 24.	Cereb Cortex. 2011	PubMed	citation	PMID:20576927	pubmed	20576927	create date:2010/06/26 | first author:Goffaux V
Immunohistochemical analyses of long-term extinction of conditioned fear in adolescent rats.	/pubmed/20576926	Kim JH, Li S, Richardson R.	Cereb Cortex. 2011 Mar;21(3):530-8. Epub 2010 Jun 24.	Cereb Cortex. 2011	PubMed	citation	PMID:20576926	pubmed	20576926	create date:2010/06/26 | first author:Kim JH
Neuroanatomical prerequisites for language functions in the maturing brain.	/pubmed/20566580	Brauer J, Anwander A, Friederici AD.	Cereb Cortex. 2011 Feb;21(2):459-66. Epub 2010 Jun 21.	Cereb Cortex. 2011	PubMed	citation	PMID:20566580	pubmed	20566580	create date:2010/06/23 | first author:Brauer J
Neuronal network formation from reprogrammed early postnatal rat cortical glial cells.	/pubmed/20562320	Blum R, Heinrich C, Sánchez R, Lepier A, Gundelfinger ED, Berninger B, Götz M.	Cereb Cortex. 2011 Feb;21(2):413-24. Epub 2010 Jun 18.	Cereb Cortex. 2011	PubMed	citation	PMID:20562320	pubmed	20562320	create date:2010/06/22 | first author:Blum R
Broad and narrow conceptual tuning in the human frontal lobes.	/pubmed/20562319	Gotts SJ, Milleville SC, Bellgowan PS, Martin A.	Cereb Cortex. 2011 Feb;21(2):477-91. Epub 2010 Jun 18.	Cereb Cortex. 2011	PubMed	citation	PMID:20562319	pubmed	20562319	create date:2010/06/22 | first author:Gotts SJ
Sex- and brain size-related small-world structural cortical networks in young adults: a DTI tractography study.	/pubmed/20562318	Yan C, Gong G, Wang J, Wang D, Liu D, Zhu C, Chen ZJ, Evans A, Zang Y, He Y.	Cereb Cortex. 2011 Feb;21(2):449-58. Epub 2010 Jun 18.	Cereb Cortex. 2011	PubMed	citation	PMID:20562318	pubmed	20562318	create date:2010/06/22 | first author:Yan C
Painful heat reveals hyperexcitability of the temporal pole in interictal and ictal migraine States.	/pubmed/20562317	Moulton EA, Becerra L, Maleki N, Pendse G, Tully S, Hargreaves R, Burstein R, Borsook D.	Cereb Cortex. 2011 Feb;21(2):435-48. Epub 2010 Jun 18.	Cereb Cortex. 2011	PubMed	citation	PMID:20562317	pubmed	20562317	create date:2010/06/22 | first author:Moulton EA
A comprehensive study of whole-brain functional connectivity in children and young adults.	/pubmed/20542991	Jolles DD, van Buchem MA, Crone EA, Rombouts SA.	Cereb Cortex. 2011 Feb;21(2):385-91. Epub 2010 Jun 11.	Cereb Cortex. 2011	PubMed	citation	PMID:20542991	pubmed	20542991	create date:2010/06/15 | first author:Jolles DD
Somatosensory comparison during haptic tracing.	/pubmed/20542990	Weiss EJ, Flanders M.	Cereb Cortex. 2011 Feb;21(2):425-34. Epub 2010 Jun 11.	Cereb Cortex. 2011	PubMed	citation	PMID:20542990	pubmed	20542990	create date:2010/06/15 | first author:Weiss EJ
Cognitive decline is associated with reduced reelin expression in the entorhinal cortex of aged rats.	/pubmed/20538740	Stranahan AM, Haberman RP, Gallagher M.	Cereb Cortex. 2011 Feb;21(2):392-400. Epub 2010 Jun 10.	Cereb Cortex. 2011	PubMed	citation	PMID:20538740	pubmed	20538740	create date:2010/06/12 | first author:Stranahan AM
Number and laminar distribution of neurons in a thalamocortical projection column of rat vibrissal cortex.	/pubmed/20534784	Meyer HS, Wimmer VC, Oberlaender M, de Kock CP, Sakmann B, Helmstaedter M.	Cereb Cortex. 2010 Oct;20(10):2277-86. Epub 2010 Jun 9.	Cereb Cortex. 2010	PubMed	citation	PMID:20534784	pubmed	20534784	create date:2010/06/11 | first author:Meyer HS
Cell type-specific thalamic innervation in a column of rat vibrissal cortex.	/pubmed/20534783	Meyer HS, Wimmer VC, Hemberger M, Bruno RM, de Kock CP, Frick A, Sakmann B, Helmstaedter M.	Cereb Cortex. 2010 Oct;20(10):2287-303. Epub 2010 Jun 9.	Cereb Cortex. 2010	PubMed	citation	PMID:20534783	pubmed	20534783	create date:2010/06/11 | first author:Meyer HS
Neural origin of spontaneous hemodynamic fluctuations in rats under burst-suppression anesthesia condition.	/pubmed/20530220	Liu X, Zhu XH, Zhang Y, Chen W.	Cereb Cortex. 2011 Feb;21(2):374-84. Epub 2010 Jun 7.	Cereb Cortex. 2011	PubMed	citation	PMID:20530220	pubmed	20530220	create date:2010/06/10 | first author:Liu X
The brain's voices: comparing nonclinical auditory hallucinations and imagery.	/pubmed/20530219	Linden DE, Thornton K, Kuswanto CN, Johnston SJ, van de Ven V, Jackson MC.	Cereb Cortex. 2011 Feb;21(2):330-7. Epub 2010 Jun 7.	Cereb Cortex. 2011	PubMed	citation	PMID:20530219	pubmed	20530219	create date:2010/06/10 | first author:Linden DE
Increased dentate gyrus excitability in neuroligin-2-deficient mice in vivo.	/pubmed/20530218	Jedlicka P, Hoon M, Papadopoulos T, Vlachos A, Winkels R, Poulopoulos A, Betz H, Deller T, Brose N, Varoqueaux F, Schwarzacher SW.	Cereb Cortex. 2011 Feb;21(2):357-67. Epub 2010 Jun 7.	Cereb Cortex. 2011	PubMed	citation	PMID:20530218	pubmed	20530218	create date:2010/06/10 | first author:Jedlicka P
Temporal dynamics of memory trace formation in the human prefrontal cortex.	/pubmed/20530217	Rossi S, Innocenti I, Polizzotto NR, Feurra M, De Capua A, Ulivelli M, Bartalini S, Cappa SF.	Cereb Cortex. 2011 Feb;21(2):368-73. Epub 2010 Jun 7.	Cereb Cortex. 2011	PubMed	citation	PMID:20530217	pubmed	20530217	create date:2010/06/10 | first author:Rossi S
Failed cytokinesis of neural progenitors in citron kinase-deficient rats leads to multiciliated neurons.	/pubmed/20525772	Anastas SB, Mueller D, Semple-Rowland SL, Breunig JJ, Sarkisian MR.	Cereb Cortex. 2011 Feb;21(2):338-44. Epub 2010 Jun 4.	Cereb Cortex. 2011	PubMed	citation	PMID:20525772	pubmed	20525772	create date:2010/06/08 | first author:Anastas SB
Associations between regional cortical thickness and attentional networks as measured by the attention network test.	/pubmed/20525771	Westlye LT, Grydeland H, Walhovd KB, Fjell AM.	Cereb Cortex. 2011 Feb;21(2):345-56. Epub 2010 Jun 4.	Cereb Cortex. 2011	PubMed	citation	PMID:20525771	pubmed	20525771	create date:2010/06/08 | first author:Westlye LT
Involvement of the metabotropic glutamate receptor mGluR5 in NMDA receptor-dependent, learning-facilitated long-term depression in CA1 synapses.	/pubmed/20525770	Popkirov SG, Manahan-Vaughan D.	Cereb Cortex. 2011 Mar;21(3):501-9. Epub 2010 Jun 4.	Cereb Cortex. 2011	PubMed	citation	PMID:20525770	pubmed	20525770	create date:2010/06/08 | first author:Popkirov SG
Dissociable contributions of left and right dorsolateral prefrontal cortex in planning.	/pubmed/20522540	Kaller CP, Rahm B, Spreer J, Weiller C, Unterrainer JM.	Cereb Cortex. 2011 Feb;21(2):307-17. Epub 2010 Jun 3.	Cereb Cortex. 2011	PubMed	citation	PMID:20522540	pubmed	20522540	create date:2010/06/05 | first author:Kaller CP
Saccadic preparation in the frontal eye field is modulated by distinct trial history effects as revealed by magnetoencephalography.	/pubmed/20522539	Lee AK, Hämäläinen MS, Dyckman KA, Barton JJ, Manoach DS.	Cereb Cortex. 2011 Feb;21(2):245-53. Epub 2010 Jun 3.	Cereb Cortex. 2011	PubMed	citation	PMID:20522539	pubmed	20522539	create date:2010/06/05 | first author:Lee AK
Effects of preterm birth on cortical thickness measured in adolescence.	/pubmed/20522538	Nagy Z, Lagercrantz H, Hutton C.	Cereb Cortex. 2011 Feb;21(2):300-6. Epub 2010 Jun 3.	Cereb Cortex. 2011	PubMed	citation	PMID:20522538	pubmed	20522538	create date:2010/06/05 | first author:Nagy Z
Neural mechanisms of understanding rational actions: middle temporal gyrus activation by contextual violation.	/pubmed/20513657	Jastorff J, Clavagnier S, Gergely G, Orban GA.	Cereb Cortex. 2011 Feb;21(2):318-29. Epub 2010 May 30.	Cereb Cortex. 2011	PubMed	citation	PMID:20513657	pubmed	20513657	create date:2010/06/02 | first author:Jastorff J
Repeated social defeat selectively increases δFosB expression and histone H3 acetylation in the infralimbic medial prefrontal cortex.	/pubmed/20513656	Hinwood M, Tynan RJ, Day TA, Walker FR.	Cereb Cortex. 2011 Feb;21(2):262-71. Epub 2010 May 30.	Cereb Cortex. 2011	PubMed	citation	PMID:20513656	pubmed	20513656	create date:2010/06/02 | first author:Hinwood M
Focal damage to the adult rat neocortex induces wound healing accompanied by axonal sprouting and dendritic structural plasticity.	/pubmed/20511339	Blizzard CA, Chuckowree JA, King AE, Hosie KA, McCormack GH, Chapman JA, Vickers JC, Dickson TC.	Cereb Cortex. 2011 Feb;21(2):281-91. Epub 2010 May 28.	Cereb Cortex. 2011	PubMed	citation	PMID:20511339	pubmed	20511339	create date:2010/06/01 | first author:Blizzard CA
Optical brain imaging reveals general auditory and language-specific processing in early infant development.	/pubmed/20497946	Minagawa-Kawai Y, van der Lely H, Ramus F, Sato Y, Mazuka R, Dupoux E.	Cereb Cortex. 2011 Feb;21(2):254-61. Epub 2010 May 23.	Cereb Cortex. 2011	PubMed	citation	PMID:20497946	pubmed	20497946	create date:2010/05/26 | first author:Minagawa-Kawai Y
Developing neocortex organization and connectivity in cats revealed by direct correlation of diffusion tractography and histology.	/pubmed/20494968	Takahashi E, Dai G, Rosen GD, Wang R, Ohki K, Folkerth RD, Galaburda AM, Wedeen VJ, Ellen Grant P.	Cereb Cortex. 2011 Jan;21(1):200-11. Epub 2010 May 21.	Cereb Cortex. 2011	PubMed	citation	PMID:20494968	pubmed	20494968	create date:2010/05/25 | first author:Takahashi E
Medial temporal lobe contributions to episodic sequence encoding.	/pubmed/20494967	Tubridy S, Davachi L.	Cereb Cortex. 2011 Feb;21(2):272-80. Epub 2010 May 21.	Cereb Cortex. 2011	PubMed	citation	PMID:20494967	pubmed	20494967	create date:2010/05/25 | first author:Tubridy S
Functional MRI evidence of an abnormal neural network for pitch processing in congenital amusia.	/pubmed/20494966	Hyde KL, Zatorre RJ, Peretz I.	Cereb Cortex. 2011 Feb;21(2):292-9. Epub 2010 May 21.	Cereb Cortex. 2011	PubMed	citation	PMID:20494966	pubmed	20494966	create date:2010/05/25 | first author:Hyde KL
Cerebral blood flow in posterior cortical nodes of the default mode network decreases with task engagement but remains higher than in most brain regions.	/pubmed/20484322	Pfefferbaum A, Chanraud S, Pitel AL, Müller-Oehring E, Shankaranarayanan A, Alsop DC, Rohlfing T, Sullivan EV.	Cereb Cortex. 2011 Jan;21(1):233-44. Epub 2010 May 19.	Cereb Cortex. 2011	PubMed	citation	PMID:20484322	pubmed	20484322	create date:2010/05/21 | first author:Pfefferbaum A
Lateral prefrontal cortex subregions make dissociable contributions during fluid reasoning.	/pubmed/20483908	Hampshire A, Thompson R, Duncan J, Owen AM.	Cereb Cortex. 2011 Jan;21(1):1-10. Epub 2010 May 18.	Cereb Cortex. 2011	PubMed	citation	PMID:20483908	pubmed	20483908	create date:2010/05/21 | first author:Hampshire A
Layer-specific noradrenergic modulation of inhibition in cortical layer II/III.	/pubmed/20466749	Salgado H, Garcia-Oscos F, Patel A, Martinolich L, Nichols JA, Dinh L, Roychowdhury S, Tseng KY, Atzori M.	Cereb Cortex. 2011 Jan;21(1):212-21. Epub 2010 May 13.	Cereb Cortex. 2011	PubMed	citation	PMID:20466749	pubmed	20466749	create date:2010/05/15 | first author:Salgado H
Gonadectomy and hormone replacement affects in vivo basal extracellular dopamine levels in the prefrontal cortex but not motor cortex of adult male rats.	/pubmed/20466748	Aubele T, Kritzer MF.	Cereb Cortex. 2011 Jan;21(1):222-32. Epub 2010 May 13.	Cereb Cortex. 2011	PubMed	citation	PMID:20466748	pubmed	20466748	create date:2010/05/15 | first author:Aubele T
Distinctive classes of GABAergic interneurons provide layer-specific phasic inhibition in the anterior piriform cortex.	/pubmed/20457693	Suzuki N, Bekkers JM.	Cereb Cortex. 2010 Dec;20(12):2971-84. Epub 2010 May 10.	Cereb Cortex. 2010	PubMed	citation	PMID:20457693	pubmed	20457693	create date:2010/05/12 | first author:Suzuki N
Level-tuned neurons in primary auditory cortex adapt differently to loud versus soft sounds.	/pubmed/20457692	Watkins PV, Barbour DL.	Cereb Cortex. 2011 Jan;21(1):178-90. Epub 2010 May 10.	Cereb Cortex. 2011	PubMed	citation	PMID:20457692	pubmed	20457692	create date:2010/05/12 | first author:Watkins PV
Cortical representations of symbols, objects, and faces are pruned back during early childhood.	/pubmed/20457691	Cantlon JF, Pinel P, Dehaene S, Pelphrey KA.	Cereb Cortex. 2011 Jan;21(1):191-9. Epub 2010 May 10.	Cereb Cortex. 2011	PubMed	citation	PMID:20457691	pubmed	20457691	create date:2010/05/12 | first author:Cantlon JF
Dimensions of a projection column and architecture of VPM and POm axons in rat vibrissal cortex.	/pubmed/20453248	Wimmer VC, Bruno RM, de Kock CP, Kuner T, Sakmann B.	Cereb Cortex. 2010 Oct;20(10):2265-76. Epub 2010 May 7.	Cereb Cortex. 2010	PubMed	citation	PMID:20453248	pubmed	20453248	create date:2010/05/11 | first author:Wimmer VC
Fast propagating waves within the rodent auditory cortex.	/pubmed/20444841	Reimer A, Hubka P, Engel AK, Kral A.	Cereb Cortex. 2011 Jan;21(1):166-77. Epub 2010 May 5.	Cereb Cortex. 2011	PubMed	citation	PMID:20444841	pubmed	20444841	create date:2010/05/07 | first author:Reimer A
Dissociating valuation and saliency signals during decision-making.	/pubmed/20444840	Litt A, Plassmann H, Shiv B, Rangel A.	Cereb Cortex. 2011 Jan;21(1):95-102. Epub 2010 May 5.	Cereb Cortex. 2011	PubMed	citation	PMID:20444840	pubmed	20444840	create date:2010/05/07 | first author:Litt A
Autism spectrum traits in the typical population predict structure and function in the posterior superior temporal sulcus.	/pubmed/20439317	von dem Hagen EA, Nummenmaa L, Yu R, Engell AD, Ewbank MP, Calder AJ.	Cereb Cortex. 2011 Mar;21(3):493-500. Epub 2010 May 3.	Cereb Cortex. 2011	PubMed	citation	PMID:20439317	pubmed	20439317	create date:2010/05/05 | first author:von dem Hagen EA
Lrp12/Mig13a reveals changing patterns of preplate neuronal polarity during corticogenesis that are absent in reeler mutant mice.	/pubmed/20439316	Schneider S, Gulacsi A, Hatten ME.	Cereb Cortex. 2011 Jan;21(1):134-44. Epub 2010 May 3.	Cereb Cortex. 2011	PubMed	citation	PMID:20439316	pubmed	20439316	create date:2010/05/05 | first author:Schneider S
A role for REM sleep in recalibrating the sensitivity of the human brain to specific emotions.	/pubmed/20421251	Gujar N, McDonald SA, Nishida M, Walker MP.	Cereb Cortex. 2011 Jan;21(1):115-23. Epub 2010 Apr 26.	Cereb Cortex. 2011	PubMed	citation	PMID:20421251	pubmed	20421251	create date:2010/04/28 | first author:Gujar N
Roles of 17ß-estradiol involve regulation of reelin expression and synaptogenesis in the dentate gyrus.	/pubmed/20421250	Bender RA, Zhou L, Wilkars W, Fester L, Lanowski JS, Paysen D, König A, Rune GM.	Cereb Cortex. 2010 Dec;20(12):2985-95. Epub 2010 Apr 26.	Cereb Cortex. 2010	PubMed	citation	PMID:20421250	pubmed	20421250	create date:2010/04/28 | first author:Bender RA
The functional architecture of the infant brain as revealed by resting-state fMRI.	/pubmed/20421249	Fransson P, Aden U, Blennow M, Lagercrantz H.	Cereb Cortex. 2011 Jan;21(1):145-54. Epub 2010 Apr 26.	Cereb Cortex. 2011	PubMed	citation	PMID:20421249	pubmed	20421249	create date:2010/04/28 | first author:Fransson P
Title	URL	Description	Details	ShortDetails	Resource	Type	Identifiers	Db	EntrezUID	Properties
Activity of pursuit-related neurons in medial superior temporal area (MST) during static roll-tilt.	/pubmed/20421248	Fujiwara K, Akao T, Kurkin S, Fukushima K.	Cereb Cortex. 2011 Jan;21(1):155-65. Epub 2010 Apr 26.	Cereb Cortex. 2011	PubMed	citation	PMID:20421248	pubmed	20421248	create date:2010/04/28 | first author:Fujiwara K
Automatic top-down processing explains common left occipito-temporal responses to visual words and objects.	/pubmed/20413450	Kherif F, Josse G, Price CJ.	Cereb Cortex. 2011 Jan;21(1):103-14. Epub 2010 Apr 22.	Cereb Cortex. 2011	PubMed	citation	PMID:20413450	pubmed	20413450	create date:2010/04/24 | first author:Kherif F
The generation of superficial cortical layers is regulated by levels of the transcription factor Pax6.	/pubmed/20413449	Georgala PA, Manuel M, Price DJ.	Cereb Cortex. 2011 Jan;21(1):81-94. Epub 2010 Apr 22.	Cereb Cortex. 2011	PubMed	citation	PMID:20413449	pubmed	20413449	create date:2010/04/24 | first author:Georgala PA
Neural correlates and effective connectivity of subjective colors during the Benham's top illusion: a functional MRI study.	/pubmed/20413448	Tanabe HC, Sakai T, Morito Y, Kochiyama T, Sadato N.	Cereb Cortex. 2011 Jan;21(1):124-33. Epub 2010 Apr 22.	Cereb Cortex. 2011	PubMed	citation	PMID:20413448	pubmed	20413448	create date:2010/04/24 | first author:Tanabe HC
NMDA receptor hypofunction in the prelimbic cortex increases sensitivity to the rewarding properties of opiates via dopaminergic and amygdalar substrates.	/pubmed/20392811	Bishop SF, Lauzon NM, Bechard M, Gholizadeh S, Laviolette SR.	Cereb Cortex. 2011 Jan;21(1):68-80. Epub 2010 Apr 14.	Cereb Cortex. 2011	PubMed	citation	PMID:20392811	pubmed	20392811	create date:2010/04/16 | first author:Bishop SF
Specialization along the left superior temporal sulcus for auditory categorization.	/pubmed/20382643	Liebenthal E, Desai R, Ellingson MM, Ramachandran B, Desai A, Binder JR.	Cereb Cortex. 2010 Dec;20(12):2958-70. Epub 2010 Apr 9.	Cereb Cortex. 2010	PubMed	citation	PMID:20382643	pubmed	20382643	create date:2010/04/13 | first author:Liebenthal E
Brain hemispheric structural efficiency and interconnectivity rightward asymmetry in human and nonhuman primates.	/pubmed/20382642	Iturria-Medina Y, Pérez Fernández A, Morris DM, Canales-Rodríguez EJ, Haroon HA, García Pentón L, Augath M, Galán García L, Logothetis N, Parker GJ, Melie-García L.	Cereb Cortex. 2011 Jan;21(1):56-67. Epub 2010 Apr 9.	Cereb Cortex. 2011	PubMed	citation	PMID:20382642	pubmed	20382642	create date:2010/04/13 | first author:Iturria-Medina Y
The neural processes underlying self-agency.	/pubmed/20378581	Nahab FB, Kundu P, Gallea C, Kakareka J, Pursley R, Pohida T, Miletta N, Friedman J, Hallett M.	Cereb Cortex. 2011 Jan;21(1):48-55. Epub 2010 Apr 8.	Cereb Cortex. 2011	PubMed	citation	PMID:20378581	pubmed	20378581	create date:2010/04/10 | first author:Nahab FB
Lower-level stimulus features strongly influence responses in the fusiform face area.	/pubmed/20375074	Yue X, Cassidy BS, Devaney KJ, Holt DJ, Tootell RB.	Cereb Cortex. 2011 Jan;21(1):35-47. Epub 2010 Apr 7.	Cereb Cortex. 2011	PubMed	citation	PMID:20375074	pubmed	20375074	create date:2010/04/09 | first author:Yue X
Maternal thyroid hormone before the onset of fetal thyroid function regulates reelin and downstream signaling cascade affecting neocortical neuronal migration.	/pubmed/20368265	Pathak A, Sinha RA, Mohan V, Mitra K, Godbole MM.	Cereb Cortex. 2011 Jan;21(1):11-21. Epub 2010 Apr 5.	Cereb Cortex. 2011	PubMed	citation	PMID:20368265	pubmed	20368265	create date:2010/04/07 | first author:Pathak A
What goes down must come up: role of the posteromedial cortices in encoding and retrieval.	/pubmed/20363808	Vannini P, O'Brien J, O'Keefe K, Pihlajamäki M, Laviolette P, Sperling RA.	Cereb Cortex. 2011 Jan;21(1):22-34. Epub 2010 Apr 2.	Cereb Cortex. 2011	PubMed	citation	PMID:20363808	pubmed	20363808	create date:2010/04/07 | first author:Vannini P
How the brain handles temporally uncoupled bimanual movements.	/pubmed/20356959	Meister IG, Foltys H, Gallea C, Hallett M.	Cereb Cortex. 2010 Dec;20(12):2996-3004. Epub 2010 Mar 31.	Cereb Cortex. 2010	PubMed	citation	PMID:20356959	pubmed	20356959	create date:2010/04/02 | first author:Meister IG
Self-esteem modulates medial prefrontal cortical responses to evaluative social feedback.	/pubmed/20351022	Somerville LH, Kelley WM, Heatherton TF.	Cereb Cortex. 2010 Dec;20(12):3005-13. Epub 2010 Mar 29.	Cereb Cortex. 2010	PubMed	citation	PMID:20351022	pubmed	20351022	create date:2010/03/31 | first author:Somerville LH
High-level visual object representations are constrained by position.	/pubmed/20351021	Kravitz DJ, Kriegeskorte N, Baker CI.	Cereb Cortex. 2010 Dec;20(12):2916-25. Epub 2010 Mar 29.	Cereb Cortex. 2010	PubMed	citation	PMID:20351021	pubmed	20351021	create date:2010/03/31 | first author:Kravitz DJ
Metabotropic induction of persistent activity in layers II/III of anterior cingulate cortex.	/pubmed/20348157	Zhang Z, Séguéla P.	Cereb Cortex. 2010 Dec;20(12):2948-57. Epub 2010 Mar 26.	Cereb Cortex. 2010	PubMed	citation	PMID:20348157	pubmed	20348157	create date:2010/03/30 | first author:Zhang Z
Unilateral cortical spreading depression affects sleep need and induces molecular and electrophysiological signs of synaptic potentiation in vivo.	/pubmed/20348156	Faraguna U, Nelson A, Vyazovskiy VV, Cirelli C, Tononi G.	Cereb Cortex. 2010 Dec;20(12):2939-47. Epub 2010 Mar 26.	Cereb Cortex. 2010	PubMed	citation	PMID:20348156	pubmed	20348156	create date:2010/03/30 | first author:Faraguna U
Enhanced infragranular and supragranular synaptic input onto layer 5 pyramidal neurons in a rat model of cortical dysplasia.	/pubmed/20338974	Brill J, Huguenard JR.	Cereb Cortex. 2010 Dec;20(12):2926-38. Epub 2010 Mar 25.	Cereb Cortex. 2010	PubMed	citation	PMID:20338974	pubmed	20338974	create date:2010/03/27 | first author:Brill J
Nociceptive afferent activity alters the SI RA neuron response to mechanical skin stimulation.	/pubmed/20308203	Whitsel BL, Favorov OV, Li Y, Lee J, Quibrera PM, Tommerdahl M.	Cereb Cortex. 2010 Dec;20(12):2900-15. Epub 2010 Mar 22.	Cereb Cortex. 2010	PubMed	citation	PMID:20308203	pubmed	20308203	create date:2010/03/24 | first author:Whitsel BL
It was not MY fault: event-related brain potentials in active and observational learning from feedback.	/pubmed/20308202	Bellebaum C, Kobza S, Thiele S, Daum I.	Cereb Cortex. 2010 Dec;20(12):2874-83. Epub 2010 Mar 22.	Cereb Cortex. 2010	PubMed	citation	PMID:20308202	pubmed	20308202	create date:2010/03/24 | first author:Bellebaum C
Dissociable roles of the medial prefrontal cortex and nucleus accumbens core in goal-directed actions for differential reward magnitude.	/pubmed/20308201	Gill TM, Castaneda PJ, Janak PH.	Cereb Cortex. 2010 Dec;20(12):2884-99. Epub 2010 Mar 22.	Cereb Cortex. 2010	PubMed	citation	PMID:20308201	pubmed	20308201	create date:2010/03/24 | first author:Gill TM
Longitudinal analysis of neural network development in preterm infants.	/pubmed/20237243	Smyser CD, Inder TE, Shimony JS, Hill JE, Degnan AJ, Snyder AZ, Neil JJ.	Cereb Cortex. 2010 Dec;20(12):2852-62. Epub 2010 Mar 17.	Cereb Cortex. 2010	PubMed	citation	PMID:20237243	pubmed	20237243	create date:2010/03/20 | first author:Smyser CD
Competing mechanisms for mapping action-related categorical knowledge and observed actions.	/pubmed/20237242	Candidi M, Vicario CM, Abreu AM, Aglioti SM.	Cereb Cortex. 2010 Dec;20(12):2832-41. Epub 2010 Mar 17.	Cereb Cortex. 2010	PubMed	citation	PMID:20237242	pubmed	20237242	create date:2010/03/20 | first author:Candidi M
Activity associated with stream segregation in human auditory cortex is similar for spatial and pitch cues.	/pubmed/20237241	Schadwinkel S, Gutschalk A.	Cereb Cortex. 2010 Dec;20(12):2863-73. Epub 2010 Mar 17.	Cereb Cortex. 2010	PubMed	citation	PMID:20237241	pubmed	20237241	create date:2010/03/20 | first author:Schadwinkel S
On the role of object information in action observation: an fMRI study.	/pubmed/20231266	Bach P, Peelen MV, Tipper SP.	Cereb Cortex. 2010 Dec;20(12):2798-809. Epub 2010 Mar 15.	Cereb Cortex. 2010	PubMed	citation	PMID:20231266	pubmed	20231266	create date:2010/03/17 | first author:Bach P
The anterior temporal lobe semantic hub is a part of the language neural network: selective disruption of irregular past tense verbs by rTMS.	/pubmed/20223808	Holland R, Lambon Ralph MA.	Cereb Cortex. 2010 Dec;20(12):2771-5. Epub 2010 Mar 11.	Cereb Cortex. 2010	PubMed	citation	PMID:20223808	pubmed	20223808	create date:2010/03/13 | first author:Holland R
Hemispheric asymmetries of the premotor cortex are task specific as revealed by disruptive TMS during bimanual versus unimanual movements.	/pubmed/20219774	van den Berg FE, Swinnen SP, Wenderoth N.	Cereb Cortex. 2010 Dec;20(12):2842-51. Epub 2010 Mar 10.	Cereb Cortex. 2010	PubMed	citation	PMID:20219774	pubmed	20219774	create date:2010/03/12 | first author:van den Berg FE
Specificity of neuronal responses in primary visual cortex is modulated by interhemispheric corticocortical input.	/pubmed/20211943	Schmidt KE, Lomber SG, Innocenti GM.	Cereb Cortex. 2010 Dec;20(12):2776-86. Epub 2010 Mar 8.	Cereb Cortex. 2010	PubMed	citation	PMID:20211943	pubmed	20211943	create date:2010/03/10 | first author:Schmidt KE
Pathway-specific utilization of synaptic zinc in the macaque ventral visual cortical areas.	/pubmed/20211942	Ichinohe N, Matsushita A, Ohta K, Rockland KS.	Cereb Cortex. 2010 Dec;20(12):2818-31. Epub 2010 Mar 8.	Cereb Cortex. 2010	PubMed	citation	PMID:20211942	pubmed	20211942	create date:2010/03/10 | first author:Ichinohe N
Origin of active states in local neocortical networks during slow sleep oscillation.	/pubmed/20200108	Chauvette S, Volgushev M, Timofeev I.	Cereb Cortex. 2010 Nov;20(11):2660-74. Epub 2010 Mar 3.	Cereb Cortex. 2010	PubMed	citation	PMID:20200108	pubmed	20200108	create date:2010/03/05 | first author:Chauvette S
CXCR4 is required for proper regional and laminar distribution of cortical somatostatin-, calretinin-, and neuropeptide Y-expressing GABAergic interneurons.	/pubmed/20200107	Tanaka DH, Mikami S, Nagasawa T, Miyazaki J, Nakajima K, Murakami F.	Cereb Cortex. 2010 Dec;20(12):2810-7. Epub 2010 Mar 3.	Cereb Cortex. 2010	PubMed	citation	PMID:20200107	pubmed	20200107	create date:2010/03/05 | first author:Tanaka DH
Improved reversal learning and working memory and enhanced reactivity to novelty in mice with enhanced GABAergic innervation in the dentate gyrus.	/pubmed/20194688	Morellini F, Sivukhina E, Stoenica L, Oulianova E, Bukalo O, Jakovcevski I, Dityatev A, Irintchev A, Schachner M.	Cereb Cortex. 2010 Nov;20(11):2712-27. Epub 2010 Mar 1.	Cereb Cortex. 2010	PubMed	citation	PMID:20194688	pubmed	20194688	create date:2010/03/03 | first author:Morellini F
The emergence of explicit memory during learning.	/pubmed/20194687	Rose M, Haider H, Büchel C.	Cereb Cortex. 2010 Dec;20(12):2787-97. Epub 2010 Mar 1.	Cereb Cortex. 2010	PubMed	citation	PMID:20194687	pubmed	20194687	create date:2010/03/03 | first author:Rose M
Abnormal activation of the primary somatosensory cortex in spasmodic dysphonia: an fMRI study.	/pubmed/20194686	Simonyan K, Ludlow CL.	Cereb Cortex. 2010 Nov;20(11):2749-59. Epub 2010 Mar 1.	Cereb Cortex. 2010	PubMed	citation	PMID:20194686	pubmed	20194686	create date:2010/03/03 | first author:Simonyan K
The ventral and inferolateral aspects of the anterior temporal lobe are crucial in semantic memory: evidence from a novel direct comparison of distortion-corrected fMRI, rTMS, and semantic dementia.	/pubmed/20190005	Binney RJ, Embleton KV, Jefferies E, Parker GJ, Ralph MA.	Cereb Cortex. 2010 Nov;20(11):2728-38. Epub 2010 Feb 26.	Cereb Cortex. 2010	PubMed	citation	PMID:20190005	pubmed	20190005	create date:2010/03/02 | first author:Binney RJ
Unique contributions of distinct cholinergic projections to motor cortical plasticity and learning.	/pubmed/20181623	Conner JM, Kulczycki M, Tuszynski MH.	Cereb Cortex. 2010 Nov;20(11):2739-48. Epub 2010 Feb 24.	Cereb Cortex. 2010	PubMed	citation	PMID:20181623	pubmed	20181623	create date:2010/02/26 | first author:Conner JM
Moderate excitation leads to weakening of perceptual representations.	/pubmed/20181622	Newman EL, Norman KA.	Cereb Cortex. 2010 Nov;20(11):2760-70. Epub 2010 Feb 24.	Cereb Cortex. 2010	PubMed	citation	PMID:20181622	pubmed	20181622	create date:2010/02/26 | first author:Newman EL
Studying the role of human parietal cortex in visuospatial attention with concurrent TMS-fMRI.	/pubmed/20176690	Blankenburg F, Ruff CC, Bestmann S, Bjoertomt O, Josephs O, Deichmann R, Driver J.	Cereb Cortex. 2010 Nov;20(11):2702-11. Epub 2010 Feb 22.	Cereb Cortex. 2010	PubMed	citation	PMID:20176690	pubmed	20176690	create date:2010/02/24 | first author:Blankenburg F
Spectral changes of interhemispheric crosstalk during movement instabilities.	/pubmed/20176689	Houweling S, Beek PJ, Daffertshofer A.	Cereb Cortex. 2010 Nov;20(11):2605-13. Epub 2010 Feb 22.	Cereb Cortex. 2010	PubMed	citation	PMID:20176689	pubmed	20176689	create date:2010/02/24 | first author:Houweling S
Transient swelling, acidification, and mitochondrial depolarization occurs in neurons but not astrocytes during spreading depression.	/pubmed/20176688	Zhou N, Gordon GR, Feighan D, MacVicar BA.	Cereb Cortex. 2010 Nov;20(11):2614-24. Epub 2010 Feb 22.	Cereb Cortex. 2010	PubMed	citation	PMID:20176688	pubmed	20176688	create date:2010/02/24 | first author:Zhou N
Cortical connections of parietal field PEc in the macaque: linking vision and somatic sensation for the control of limb action.	/pubmed/20176687	Bakola S, Gamberini M, Passarelli L, Fattori P, Galletti C.	Cereb Cortex. 2010 Nov;20(11):2592-604. Epub 2010 Feb 22.	Cereb Cortex. 2010	PubMed	citation	PMID:20176687	pubmed	20176687	create date:2010/02/24 | first author:Bakola S
Spontaneous epileptic manifestations in a DCX knockdown model of human double cortex.	/pubmed/20164125	Lapray D, Popova IY, Kindler J, Jorquera I, Becq H, Manent JB, Luhmann HJ, Represa A.	Cereb Cortex. 2010 Nov;20(11):2694-701. Epub 2010 Feb 17.	Cereb Cortex. 2010	PubMed	citation	PMID:20164125	pubmed	20164125	create date:2010/02/19 | first author:Lapray D
Specialization of the rostral prefrontal cortex for distinct analogy processes.	/pubmed/20156841	Volle E, Gilbert SJ, Benoit RG, Burgess PW.	Cereb Cortex. 2010 Nov;20(11):2647-59. Epub 2010 Feb 15.	Cereb Cortex. 2010	PubMed	citation	PMID:20156841	pubmed	20156841	create date:2010/02/17 | first author:Volle E
Perisomatic GABAergic innervation in prefrontal cortex is regulated by ankyrin interaction with the L1 cell adhesion molecule.	/pubmed/20156840	Guan H, Maness PF.	Cereb Cortex. 2010 Nov;20(11):2684-93. Epub 2010 Feb 15.	Cereb Cortex. 2010	PubMed	citation	PMID:20156840	pubmed	20156840	create date:2010/02/17 | first author:Guan H
Generation of glutamatergic neurons from postnatal and adult subventricular zone with pyramidal-like morphology.	/pubmed/20154014	Sequerra EB, Miyakoshi LM, Fróes MM, Menezes JR, Hedin-Pereira C.	Cereb Cortex. 2010 Nov;20(11):2583-91. Epub 2010 Feb 12.	Cereb Cortex. 2010	PubMed	citation	PMID:20154014	pubmed	20154014	create date:2010/02/16 | first author:Sequerra EB
Dissociable connectivity within human angular gyrus and intraparietal sulcus: evidence from functional and structural connectivity.	/pubmed/20154013	Uddin LQ, Supekar K, Amin H, Rykhlevskaia E, Nguyen DA, Greicius MD, Menon V.	Cereb Cortex. 2010 Nov;20(11):2636-46. Epub 2010 Feb 12.	Cereb Cortex. 2010	PubMed	citation	PMID:20154013	pubmed	20154013	create date:2010/02/16 | first author:Uddin LQ
Reactive mechanism of cognitive control system.	/pubmed/20154012	Morishima Y, Okuda J, Sakai K.	Cereb Cortex. 2010 Nov;20(11):2675-83. Epub 2010 Feb 12.	Cereb Cortex. 2010	PubMed	citation	PMID:20154012	pubmed	20154012	create date:2010/02/16 | first author:Morishima Y
Surface area accounts for the relation of gray matter volume to reading-related skills and history of dyslexia.	/pubmed/20154011	Frye RE, Liederman J, Malmberg B, McLean J, Strickland D, Beauchamp MS.	Cereb Cortex. 2010 Nov;20(11):2625-35. Epub 2010 Feb 12.	Cereb Cortex. 2010	PubMed	citation	PMID:20154011	pubmed	20154011	create date:2010/02/16 | first author:Frye RE
Influence of conceptual knowledge on visual object discrimination: insights from semantic dementia and MTL amnesia.	/pubmed/20150429	Barense MD, Rogers TT, Bussey TJ, Saksida LM, Graham KS.	Cereb Cortex. 2010 Nov;20(11):2568-82. Epub 2010 Feb 11.	Cereb Cortex. 2010	PubMed	citation	PMID:20150429	pubmed	20150429	create date:2010/02/13 | first author:Barense MD
Reading networks at rest.	/pubmed/20139150	Koyama MS, Kelly C, Shehzad Z, Penesetti D, Castellanos FX, Milham MP.	Cereb Cortex. 2010 Nov;20(11):2549-59. Epub 2010 Feb 5.	Cereb Cortex. 2010	PubMed	citation	PMID:20139150	pubmed	20139150	create date:2010/02/09 | first author:Koyama MS
Estrogen promotes stress sensitivity in a prefrontal cortex-amygdala pathway.	/pubmed/20139149	Shansky RM, Hamo C, Hof PR, Lou W, McEwen BS, Morrison JH.	Cereb Cortex. 2010 Nov;20(11):2560-7. Epub 2010 Feb 5.	Cereb Cortex. 2010	PubMed	citation	PMID:20139149	pubmed	20139149	create date:2010/02/09 | first author:Shansky RM
Title	URL	Description	Details	ShortDetails	Resource	Type	Identifiers	Db	EntrezUID	Properties
Ursolic acid attenuates D-galactose-induced inflammatory response in mouse prefrontal cortex through inhibiting AGEs/RAGE/NF-κB pathway activation.	/pubmed/20133359	Lu J, Wu DM, Zheng YL, Hu B, Zhang ZF, Ye Q, Liu CM, Shan Q, Wang YJ.	Cereb Cortex. 2010 Nov;20(11):2540-8. Epub 2010 Feb 4.	Cereb Cortex. 2010	PubMed	citation	PMID:20133359	pubmed	20133359	create date:2010/02/06 | first author:Lu J
Top-down engagement modulates the neural expressions of visual expertise.	/pubmed/20133358	Harel A, Gilaie-Dotan S, Malach R, Bentin S.	Cereb Cortex. 2010 Oct;20(10):2304-18. Epub 2010 Feb 4.	Cereb Cortex. 2010	PubMed	citation	PMID:20133358	pubmed	20133358	create date:2010/02/06 | first author:Harel A
Prefrontal-enriched SLIT1 expression in Old World monkey cortex established during the postnatal development.	/pubmed/20123755	Sasaki T, Komatsu Y, Watakabe A, Sawada K, Yamamori T.	Cereb Cortex. 2010 Oct;20(10):2496-510. Epub 2010 Feb 1.	Cereb Cortex. 2010	PubMed	citation	PMID:20123755	pubmed	20123755	create date:2010/02/04 | first author:Sasaki T
Time scales of auditory habituation in the amygdala and cerebral cortex.	/pubmed/20118185	Mutschler I, Wieckhorst B, Speck O, Schulze-Bonhage A, Hennig J, Seifritz E, Ball T.	Cereb Cortex. 2010 Nov;20(11):2531-9. Epub 2010 Jan 29.	Cereb Cortex. 2010	PubMed	citation	PMID:20118185	pubmed	20118185	create date:2010/02/02 | first author:Mutschler I
Cortical regulation of striatal medium spiny neuron dendritic remodeling in parkinsonism: modulation of glutamate release reverses dopamine depletion-induced dendritic spine loss.	/pubmed/20118184	Garcia BG, Neely MD, Deutch AY.	Cereb Cortex. 2010 Oct;20(10):2423-32. Epub 2010 Jan 29.	Cereb Cortex. 2010	PubMed	citation	PMID:20118184	pubmed	20118184	create date:2010/02/02 | first author:Garcia BG
Searching for a salient target involves frontal regions.	/pubmed/20100901	Wardak C, Vanduffel W, Orban GA.	Cereb Cortex. 2010 Oct;20(10):2464-77. Epub 2010 Jan 25.	Cereb Cortex. 2010	PubMed	citation	PMID:20100901	pubmed	20100901	create date:2010/01/27 | first author:Wardak C
Separate channels for processing form, texture, and color: evidence from FMRI adaptation and visual object agnosia.	/pubmed/20100900	Cavina-Pratesi C, Kentridge RW, Heywood CA, Milner AD.	Cereb Cortex. 2010 Oct;20(10):2319-32. Epub 2010 Jan 25.	Cereb Cortex. 2010	PubMed	citation	PMID:20100900	pubmed	20100900	create date:2010/01/27 | first author:Cavina-Pratesi C
What" and "where" in the intraparietal sulcus: an FMRI study of object identity and location in visual short-term memory."	/pubmed/20100899	Harrison A, Jolicoeur P, Marois R.	Cereb Cortex. 2010 Oct;20(10):2478-85. Epub 2010 Jan 25.	Cereb Cortex. 2010	PubMed	citation	PMID:20100899	pubmed	20100899	create date:2010/01/27 | first author:Harrison A
Hierarchical organization of human auditory cortex: evidence from acoustic invariance in the response to intelligible speech.	/pubmed/20100898	Okada K, Rong F, Venezia J, Matchin W, Hsieh IH, Saberi K, Serences JT, Hickok G.	Cereb Cortex. 2010 Oct;20(10):2486-95. Epub 2010 Jan 25.	Cereb Cortex. 2010	PubMed	citation	PMID:20100898	pubmed	20100898	create date:2010/01/27 | first author:Okada K
The influence of the environment on Cajal-Retzius cell migration.	/pubmed/20100897	Ceci ML, López-Mascaraque L, de Carlos JA.	Cereb Cortex. 2010 Oct;20(10):2348-60. Epub 2010 Jan 25.	Cereb Cortex. 2010	PubMed	citation	PMID:20100897	pubmed	20100897	create date:2010/01/27 | first author:Ceci ML
Social interaction revealed by motion: dynamics of neuromagnetic gamma activity.	/pubmed/20093373	Pavlova M, Guerreschi M, Lutzenberger W, Krägeloh-Mann I.	Cereb Cortex. 2010 Oct;20(10):2361-7. Epub 2010 Jan 21.	Cereb Cortex. 2010	PubMed	citation	PMID:20093373	pubmed	20093373	create date:2010/01/23 | first author:Pavlova M
Nogo-a regulates neural precursor migration in the embryonic mouse cortex.	/pubmed/20093372	Mathis C, Schröter A, Thallmair M, Schwab ME.	Cereb Cortex. 2010 Oct;20(10):2380-90. Epub 2010 Jan 21.	Cereb Cortex. 2010	PubMed	citation	PMID:20093372	pubmed	20093372	create date:2010/01/23 | first author:Mathis C
Striatal volume predicts level of video game skill acquisition.	/pubmed/20089946	Erickson KI, Boot WR, Basak C, Neider MB, Prakash RS, Voss MW, Graybiel AM, Simons DJ, Fabiani M, Gratton G, Kramer AF.	Cereb Cortex. 2010 Nov;20(11):2522-30. Epub 2010 Jan 20.	Cereb Cortex. 2010	PubMed	citation	PMID:20089946	pubmed	20089946	create date:2010/01/22 | first author:Erickson KI
Serotonin 3A receptor subtype as an early and protracted marker of cortical interneuron subpopulations.	/pubmed/20083553	Vucurovic K, Gallopin T, Ferezou I, Rancillac A, Chameau P, van Hooft JA, Geoffroy H, Monyer H, Rossier J, Vitalis T.	Cereb Cortex. 2010 Oct;20(10):2333-47. Epub 2010 Jan 18.	Cereb Cortex. 2010	PubMed	citation	PMID:20083553	pubmed	20083553	create date:2010/01/20 | first author:Vucurovic K
Reduced basal ganglia function when elderly switch between coordinated movement patterns.	/pubmed/20080932	Coxon JP, Goble DJ, Van Impe A, De Vos J, Wenderoth N, Swinnen SP.	Cereb Cortex. 2010 Oct;20(10):2368-79. Epub 2010 Jan 15.	Cereb Cortex. 2010	PubMed	citation	PMID:20080932	pubmed	20080932	create date:2010/01/19 | first author:Coxon JP
Stress and amygdala suppression of metaplasticity in the medial prefrontal cortex.	/pubmed/20080931	Richter-Levin G, Maroun M.	Cereb Cortex. 2010 Oct;20(10):2433-41. Epub 2010 Jan 15.	Cereb Cortex. 2010	PubMed	citation	PMID:20080931	pubmed	20080931	create date:2010/01/19 | first author:Richter-Levin G
Response profile of the face-sensitive N170 component: a rapid adaptation study.	/pubmed/20080930	Eimer M, Kiss M, Nicholas S.	Cereb Cortex. 2010 Oct;20(10):2442-52. Epub 2010 Jan 15.	Cereb Cortex. 2010	PubMed	citation	PMID:20080930	pubmed	20080930	create date:2010/01/19 | first author:Eimer M
Thalamocortical connections of functional zones in posterior parietal cortex and frontal cortex motor regions in New World monkeys.	/pubmed/20080929	Gharbawie OA, Stepniewska I, Burish MJ, Kaas JH.	Cereb Cortex. 2010 Oct;20(10):2391-410. Epub 2010 Jan 15.	Cereb Cortex. 2010	PubMed	citation	PMID:20080929	pubmed	20080929	create date:2010/01/19 | first author:Gharbawie OA
Hierarchical organization of scripts: converging evidence from FMRI and frontotemporal degeneration.	/pubmed/20071459	Farag C, Troiani V, Bonner M, Powers C, Avants B, Gee J, Grossman M.	Cereb Cortex. 2010 Oct;20(10):2453-63. Epub 2010 Jan 13.	Cereb Cortex. 2010	PubMed	citation	PMID:20071459	pubmed	20071459	create date:2010/01/15 | first author:Farag C
Chondroitin sulfate acts in concert with semaphorin 3A to guide tangential migration of cortical interneurons in the ventral telencephalon.	/pubmed/20071458	Zimmer G, Schanuel SM, Bürger S, Weth F, Steinecke A, Bolz J, Lent R.	Cereb Cortex. 2010 Oct;20(10):2411-22. Epub 2010 Jan 13.	Cereb Cortex. 2010	PubMed	citation	PMID:20071458	pubmed	20071458	create date:2010/01/15 | first author:Zimmer G
Task-dependent individual differences in prefrontal connectivity.	/pubmed/20064942	Biswal BB, Eldreth DA, Motes MA, Rypma B.	Cereb Cortex. 2010 Sep;20(9):2188-97. Epub 2010 Jan 11.	Cereb Cortex. 2010	PubMed	citation	PMID:20064942	pubmed	20064942	create date:2010/01/13 | first author:Biswal BB
Effect of TMS on oculomotor behavior but not perceptual stability during smooth pursuit eye movements.	/pubmed/20064941	Haarmeier T, Kammer T.	Cereb Cortex. 2010 Sep;20(9):2234-43. Epub 2010 Jan 11.	Cereb Cortex. 2010	PubMed	citation	PMID:20064941	pubmed	20064941	create date:2010/01/13 | first author:Haarmeier T
Reelin promotes neuronal orientation and dendritogenesis during preplate splitting.	/pubmed/20064940	Nichols AJ, Olson EC.	Cereb Cortex. 2010 Sep;20(9):2213-23. Epub 2010 Jan 11.	Cereb Cortex. 2010	PubMed	citation	PMID:20064940	pubmed	20064940	create date:2010/01/13 | first author:Nichols AJ
The human parahippocampal region: I. Temporal pole cytoarchitectonic and MRI correlation.	/pubmed/20064939	Blaizot X, Mansilla F, Insausti AM, Constans JM, Salinas-Alamán A, Pró-Sistiaga P, Mohedano-Moriano A, Insausti R.	Cereb Cortex. 2010 Sep;20(9):2198-212. Epub 2010 Jan 11.	Cereb Cortex. 2010	PubMed	citation	PMID:20064939	pubmed	20064939	create date:2010/01/13 | first author:Blaizot X
Cortical layer development and orientation is modulated by relative contributions of reelin-negative and -positive neurons in mouse chimeras.	/pubmed/20053715	Hammond VE, So E, Cate HS, Britto JM, Gunnersen JM, Tan SS.	Cereb Cortex. 2010 Sep;20(9):2017-26. Epub 2010 Jan 6.	Cereb Cortex. 2010	PubMed	citation	PMID:20053715	pubmed	20053715	create date:2010/01/08 | first author:Hammond VE
Proper layering is important for precisely timed activation of hippocampal mossy cells.	/pubmed/20053714	Kowalski J, Geuting M, Paul S, Dieni S, Laurens J, Zhao S, Drakew A, Haas CA, Frotscher M, Vida I.	Cereb Cortex. 2010 Sep;20(9):2043-54. Epub 2010 Jan 6.	Cereb Cortex. 2010	PubMed	citation	PMID:20053714	pubmed	20053714	create date:2010/01/08 | first author:Kowalski J
Face-identity change activation outside the face system: release from adaptation" may not always indicate neuronal selectivity."	/pubmed/20051364	Mur M, Ruff DA, Bodurka J, Bandettini PA, Kriegeskorte N.	Cereb Cortex. 2010 Sep;20(9):2027-42. Epub 2010 Jan 5.	Cereb Cortex. 2010	PubMed	citation	PMID:20051364	pubmed	20051364	create date:2010/01/07 | first author:Mur M
White matter development in adolescence: a DTI study.	/pubmed/20051363	Asato MR, Terwilliger R, Woo J, Luna B.	Cereb Cortex. 2010 Sep;20(9):2122-31. Epub 2010 Jan 5.	Cereb Cortex. 2010	PubMed	citation	PMID:20051363	pubmed	20051363	create date:2010/01/07 | first author:Asato MR
Dopamine influences primary motor cortex plasticity and dorsal premotor-to-motor connectivity in Parkinson's disease.	/pubmed/20051362	Suppa A, Iezzi E, Conte A, Belvisi D, Marsili L, Modugno N, Fabbrini G, Berardelli A.	Cereb Cortex. 2010 Sep;20(9):2224-33. Epub 2010 Jan 5.	Cereb Cortex. 2010	PubMed	citation	PMID:20051362	pubmed	20051362	create date:2010/01/07 | first author:Suppa A
Double dissociation of format-dependent and number-specific neurons in human parietal cortex.	/pubmed/20051361	Cohen Kadosh R, Muggleton N, Silvanto J, Walsh V.	Cereb Cortex. 2010 Sep;20(9):2166-71. Epub 2010 Jan 5.	Cereb Cortex. 2010	PubMed	citation	PMID:20051361	pubmed	20051361	create date:2010/01/07 | first author:Cohen Kadosh R
State-dependent TMS reveals a hierarchical representation of observed acts in the temporal, parietal, and premotor cortices.	/pubmed/20051360	Cattaneo L, Sandrini M, Schwarzbach J.	Cereb Cortex. 2010 Sep;20(9):2252-8. Epub 2010 Jan 4.	Cereb Cortex. 2010	PubMed	citation	PMID:20051360	pubmed	20051360	create date:2010/01/07 | first author:Cattaneo L
Simulating the future of actions in the human corticospinal system.	/pubmed/20051359	Urgesi C, Maieron M, Avenanti A, Tidoni E, Fabbro F, Aglioti SM.	Cereb Cortex. 2010 Nov;20(11):2511-21. Epub 2010 Jan 4.	Cereb Cortex. 2010	PubMed	citation	PMID:20051359	pubmed	20051359	create date:2010/01/07 | first author:Urgesi C
Retinotopic coding of extraretinal pursuit signals in early visual cortex.	/pubmed/20051358	Lebranchu P, Bastin J, Pelegrini-Issac M, Lehericy S, Berthoz A, Orban GA.	Cereb Cortex. 2010 Sep;20(9):2172-87. Epub 2010 Jan 4.	Cereb Cortex. 2010	PubMed	citation	PMID:20051358	pubmed	20051358	create date:2010/01/07 | first author:Lebranchu P
Neural control of cross-language asymmetry in the bilingual brain.	/pubmed/20051357	Nakamura K, Kouider S, Makuuchi M, Kuroki C, Hanajima R, Ugawa Y, Ogawa S.	Cereb Cortex. 2010 Sep;20(9):2244-51. Epub 2010 Jan 4.	Cereb Cortex. 2010	PubMed	citation	PMID:20051357	pubmed	20051357	create date:2010/01/07 | first author:Nakamura K
Brain atrophy in healthy aging is related to CSF levels of Aβ1-42.	/pubmed/20051356	Fjell AM, Walhovd KB, Fennema-Notestine C, McEvoy LK, Hagler DJ, Holland D, Blennow K, Brewer JB, Dale AM; Alzheimer's Disease Neuroimaging Initiative.	Cereb Cortex. 2010 Sep;20(9):2069-79. Epub 2010 Jan 4.	Cereb Cortex. 2010	PubMed	citation	PMID:20051356	pubmed	20051356	create date:2010/01/07 | first author:Fjell AM
Functional deficit and recovery of developing sensorimotor networks following neonatal hypoxic-ischemic injury in the rat.	/pubmed/20051355	Quairiaux C, Sizonenko SV, Mégevand P, Michel CM, Kiss JZ.	Cereb Cortex. 2010 Sep;20(9):2080-91. Epub 2010 Jan 4.	Cereb Cortex. 2010	PubMed	citation	PMID:20051355	pubmed	20051355	create date:2010/01/07 | first author:Quairiaux C
Distinct neural pathways mediate α7 nicotinic acetylcholine receptor-dependent activation of the forebrain.	/pubmed/20051354	Thomsen MS, Hay-Schmidt A, Hansen HH, Mikkelsen JD.	Cereb Cortex. 2010 Sep;20(9):2092-102. Epub 2010 Jan 4.	Cereb Cortex. 2010	PubMed	citation	PMID:20051354	pubmed	20051354	create date:2010/01/07 | first author:Thomsen MS
Differential contribution of the supplementary motor area to stabilization of a procedural motor skill acquired through different practice schedules.	/pubmed/20038545	Tanaka S, Honda M, Hanakawa T, Cohen LG.	Cereb Cortex. 2010 Sep;20(9):2114-21. Epub 2009 Dec 27.	Cereb Cortex. 2010	PubMed	citation	PMID:20038545	pubmed	20038545	create date:2009/12/30 | first author:Tanaka S
The effects of COMT (Val108/158Met) and DRD4 (SNP -521) dopamine genotypes on brain activations related to valence and magnitude of rewards.	/pubmed/20038544	Camara E, Krämer UM, Cunillera T, Marco-Pallarés J, Cucurell D, Nager W, Mestres-Missé A, Bauer P, Schüle R, Schöls L, Tempelmann C, Rodriguez-Fornells A, Münte TF.	Cereb Cortex. 2010 Aug;20(8):1985-96. Epub 2009 Dec 27.	Cereb Cortex. 2010	PubMed	citation	PMID:20038544	pubmed	20038544	create date:2009/12/30 | first author:Camara E
BDNF/MAPK/ERK-induced BMP7 expression in the developing cerebral cortex induces premature radial glia differentiation and impairs neuronal migration.	/pubmed/20038543	Ortega JA, Alcántara S.	Cereb Cortex. 2010 Sep;20(9):2132-44. Epub 2009 Dec 27.	Cereb Cortex. 2010	PubMed	citation	PMID:20038543	pubmed	20038543	create date:2009/12/30 | first author:Ortega JA
Effects of adaptation on the stimulus selectivity of macaque inferior temporal spiking activity and local field potentials.	/pubmed/20038542	De Baene W, Vogels R.	Cereb Cortex. 2010 Sep;20(9):2145-65. Epub 2009 Dec 27.	Cereb Cortex. 2010	PubMed	citation	PMID:20038542	pubmed	20038542	create date:2009/12/30 | first author:De Baene W
The HIV-1 viral protein Tat increases glutamate and decreases GABA exocytosis from human and mouse neocortical nerve endings.	/pubmed/20034999	Musante V, Summa M, Neri E, Puliti A, Godowicz TT, Severi P, Battaglia G, Raiteri M, Pittaluga A.	Cereb Cortex. 2010 Aug;20(8):1974-84. Epub 2009 Dec 24.	Cereb Cortex. 2010	PubMed	citation	PMID:20034999	pubmed	20034999	create date:2009/12/26 | first author:Musante V
Sensitivity of human visual and vestibular cortical regions to egomotion-compatible visual stimulation.	/pubmed/20034998	Cardin V, Smith AT.	Cereb Cortex. 2010 Aug;20(8):1964-73. Epub 2009 Dec 24. Erratum in: Cereb Cortex. 2011 Nov; 21(11):2663.	Cereb Cortex. 2010	PubMed	citation	PMID:20034998	pubmed	20034998	create date:2009/12/26 | first author:Cardin V
Pharmacological or genetic inactivation of the serotonin transporter improves reversal learning in mice.	/pubmed/20032063	Brigman JL, Mathur P, Harvey-White J, Izquierdo A, Saksida LM, Bussey TJ, Fox S, Deneris E, Murphy DL, Holmes A.	Cereb Cortex. 2010 Aug;20(8):1955-63. Epub 2009 Dec 23.	Cereb Cortex. 2010	PubMed	citation	PMID:20032063	pubmed	20032063	create date:2009/12/25 | first author:Brigman JL
Life-span changes of the human brain white matter: diffusion tensor imaging (DTI) and volumetry.	/pubmed/20032062	Westlye LT, Walhovd KB, Dale AM, Bjørnerud A, Due-Tønnessen P, Engvig A, Grydeland H, Tamnes CK, Ostby Y, Fjell AM.	Cereb Cortex. 2010 Sep;20(9):2055-68. Epub 2009 Dec 23.	Cereb Cortex. 2010	PubMed	citation	PMID:20032062	pubmed	20032062	create date:2009/12/25 | first author:Westlye LT
Correlated low-frequency BOLD fluctuations in the resting human brain are modulated by recent experience in category-preferential visual regions.	/pubmed/20026486	Stevens WD, Buckner RL, Schacter DL.	Cereb Cortex. 2010 Aug;20(8):1997-2006. Epub 2009 Dec 21.	Cereb Cortex. 2010	PubMed	citation	PMID:20026486	pubmed	20026486	create date:2009/12/23 | first author:Stevens WD
Dominance of vision over proprioception on motor programming: evidence from ERP.	/pubmed/20026485	Touzalin-Chretien P, Ehrler S, Dufour A.	Cereb Cortex. 2010 Aug;20(8):2007-16. Epub 2009 Dec 21.	Cereb Cortex. 2010	PubMed	citation	PMID:20026485	pubmed	20026485	create date:2009/12/23 | first author:Touzalin-Chretien P
Coding and binding of color and form in visual cortex.	/pubmed/20019147	Seymour K, Clifford CW, Logothetis NK, Bartels A.	Cereb Cortex. 2010 Aug;20(8):1946-54. Epub 2009 Dec 17.	Cereb Cortex. 2010	PubMed	citation	PMID:20019147	pubmed	20019147	create date:2009/12/19 | first author:Seymour K
The nature and time course of cortical activation following subthalamic stimulation in Parkinson's disease.	/pubmed/20019146	Kuriakose R, Saha U, Castillo G, Udupa K, Ni Z, Gunraj C, Mazzella F, Hamani C, Lang AE, Moro E, Lozano AM, Hodaie M, Chen R.	Cereb Cortex. 2010 Aug;20(8):1926-36. Epub 2009 Dec 17.	Cereb Cortex. 2010	PubMed	citation	PMID:20019146	pubmed	20019146	create date:2009/12/19 | first author:Kuriakose R
Alterations in frontal lobe tracts and corpus callosum in young children with autism spectrum disorder.	/pubmed/20019145	Kumar A, Sundaram SK, Sivaswamy L, Behen ME, Makki MI, Ager J, Janisse J, Chugani HT, Chugani DC.	Cereb Cortex. 2010 Sep;20(9):2103-13. Epub 2009 Dec 17.	Cereb Cortex. 2010	PubMed	citation	PMID:20019145	pubmed	20019145	create date:2009/12/19 | first author:Kumar A
Title	URL	Description	Details	ShortDetails	Resource	Type	Identifiers	Db	EntrezUID	Properties
Semantic, factual, and social language comprehension in adolescents with autism: an FMRI study.	/pubmed/20016003	Groen WB, Tesink C, Petersson KM, van Berkum J, van der Gaag RJ, Hagoort P, Buitelaar JK.	Cereb Cortex. 2010 Aug;20(8):1937-45. Epub 2009 Dec 16.	Cereb Cortex. 2010	PubMed	citation	PMID:20016003	pubmed	20016003	create date:2009/12/18 | first author:Groen WB
Mkl transcription cofactors regulate structural plasticity in hippocampal neurons.	/pubmed/20016002	O'Sullivan NC, Pickering M, Di Giacomo D, Loscher JS, Murphy KJ.	Cereb Cortex. 2010 Aug;20(8):1915-25. Epub 2009 Dec 16.	Cereb Cortex. 2010	PubMed	citation	PMID:20016002	pubmed	20016002	create date:2009/12/18 | first author:O'Sullivan NC
Connectivity analysis reveals a cortical network for eye gaze perception.	/pubmed/20016001	Nummenmaa L, Passamonti L, Rowe J, Engell AD, Calder AJ.	Cereb Cortex. 2010 Aug;20(8):1780-7. Epub 2009 Dec 16.	Cereb Cortex. 2010	PubMed	citation	PMID:20016001	pubmed	20016001	create date:2009/12/18 | first author:Nummenmaa L
Neural dynamics of the intention to speak.	/pubmed/20008453	Carota F, Posada A, Harquel S, Delpuech C, Bertrand O, Sirigu A.	Cereb Cortex. 2010 Aug;20(8):1891-7. Epub 2009 Dec 14.	Cereb Cortex. 2010	PubMed	citation	PMID:20008453	pubmed	20008453	create date:2009/12/17 | first author:Carota F
Cortical responses to Aδ-fiber stimulation: magnetoencephalographic recordings in a subject lacking large myelinated afferents.	/pubmed/19959562	Caetano G, Olausson H, Cole J, Jousmäki V, Hari R.	Cereb Cortex. 2010 Aug;20(8):1898-903. Epub 2009 Dec 3.	Cereb Cortex. 2010	PubMed	citation	PMID:19959562	pubmed	19959562	create date:2009/12/05 | first author:Caetano G
Zbtb20-induced CA1 pyramidal neuron development and area enlargement in the cerebral midline cortex of mice.	/pubmed/19955470	Nielsen JV, Blom JB, Noraberg J, Jensen NA.	Cereb Cortex. 2010 Aug;20(8):1904-14. Epub 2009 Dec 2.	Cereb Cortex. 2010	PubMed	citation	PMID:19955470	pubmed	19955470	create date:2009/12/04 | first author:Nielsen JV
Top-down activation of fusiform cortex without seeing faces in prosopagnosia.	/pubmed/19939884	Righart R, Andersson F, Schwartz S, Mayer E, Vuilleumier P.	Cereb Cortex. 2010 Aug;20(8):1878-90. Epub 2009 Nov 25.	Cereb Cortex. 2010	PubMed	citation	PMID:19939884	pubmed	19939884	create date:2009/11/27 | first author:Righart R
Neuronal encoding of human kinematic invariants during action observation.	/pubmed/19933580	Casile A, Dayan E, Caggiano V, Hendler T, Flash T, Giese MA.	Cereb Cortex. 2010 Jul;20(7):1647-55. Epub 2009 Nov 20.	Cereb Cortex. 2010	PubMed	citation	PMID:19933580	pubmed	19933580	create date:2009/11/26 | first author:Casile A
Cholinergic modulation differs between basal and apical dendritic excitation of hippocampal CA1 pyramidal cells.	/pubmed/19926699	Leung LS, Péloquin P.	Cereb Cortex. 2010 Aug;20(8):1865-77. Epub 2009 Nov 19.	Cereb Cortex. 2010	PubMed	citation	PMID:19926699	pubmed	19926699	create date:2009/11/21 | first author:Leung LS
Superadditive responses in superior temporal sulcus predict audiovisual benefits in object categorization.	/pubmed/19923200	Werner S, Noppeney U.	Cereb Cortex. 2010 Aug;20(8):1829-42. Epub 2009 Nov 18.	Cereb Cortex. 2010	PubMed	citation	PMID:19923200	pubmed	19923200	create date:2009/11/20 | first author:Werner S
Differential expression of LIM-homeodomain factors in Cajal-Retzius cells of primates, rodents, and birds.	/pubmed/19923199	Abellan A, Menuet A, Dehay C, Medina L, Rétaux S.	Cereb Cortex. 2010 Aug;20(8):1788-98. Epub 2009 Nov 18.	Cereb Cortex. 2010	PubMed	citation	PMID:19923199	pubmed	19923199	create date:2009/11/20 | first author:Abellan A
Neural aspects of sentence comprehension: syntactic complexity, reversibility, and reanalysis.	/pubmed/19920058	Meltzer JA, McArdle JJ, Schafer RJ, Braun AR.	Cereb Cortex. 2010 Aug;20(8):1853-64. Epub 2009 Nov 17.	Cereb Cortex. 2010	PubMed	citation	PMID:19920058	pubmed	19920058	create date:2009/11/19 | first author:Meltzer JA
Neural systems for reading aloud: a multiparametric approach.	/pubmed/19920057	Graves WW, Desai R, Humphries C, Seidenberg MS, Binder JR.	Cereb Cortex. 2010 Aug;20(8):1799-815. Epub 2009 Nov 17.	Cereb Cortex. 2010	PubMed	citation	PMID:19920057	pubmed	19920057	create date:2009/11/19 | first author:Graves WW
Diminished parietal cortex activity associated with poor motion direction discrimination performance in schizophrenia.	/pubmed/19915096	Wang J, Brown R, Dobkins KR, McDowell JE, Clementz BA.	Cereb Cortex. 2010 Jul;20(7):1749-55. Epub 2009 Nov 13.	Cereb Cortex. 2010	PubMed	citation	PMID:19915096	pubmed	19915096	create date:2009/11/17 | first author:Wang J
The modulation of orexin A on HCN currents of pyramidal neurons in mouse prelimbic cortex.	/pubmed/19915095	Li B, Chen F, Ye J, Chen X, Yan J, Li Y, Xiong Y, Zhou Z, Xia J, Hu Z.	Cereb Cortex. 2010 Jul;20(7):1756-67. Epub 2009 Nov 13.	Cereb Cortex. 2010	PubMed	citation	PMID:19915095	pubmed	19915095	create date:2009/11/17 | first author:Li B
Multiple forms of learning yield temporally distinct electrophysiological repetition effects.	/pubmed/19915094	Race EA, Badre D, Wagner AD.	Cereb Cortex. 2010 Jul;20(7):1726-38. Epub 2009 Nov 13.	Cereb Cortex. 2010	PubMed	citation	PMID:19915094	pubmed	19915094	create date:2009/11/17 | first author:Race EA
Postsynaptic deregulation in GAP-43 heterozygous mouse barrel cortex.	/pubmed/19915093	Kelly EA, Tremblay ME, McCasland JS, Majewska AK.	Cereb Cortex. 2010 Jul;20(7):1696-707. Epub 2009 Nov 13.	Cereb Cortex. 2010	PubMed	citation	PMID:19915093	pubmed	19915093	create date:2009/11/17 | first author:Kelly EA
Microtomographic analysis of neuronal circuits of human brain.	/pubmed/19915092	Mizutani R, Takeuchi A, Uesugi K, Takekoshi S, Osamura RY, Suzuki Y.	Cereb Cortex. 2010 Jul;20(7):1739-48. Epub 2009 Nov 13.	Cereb Cortex. 2010	PubMed	citation	PMID:19915092	pubmed	19915092	create date:2009/11/17 | first author:Mizutani R
Neural components underlying behavioral flexibility in human reversal learning.	/pubmed/19915091	Ghahremani DG, Monterosso J, Jentsch JD, Bilder RM, Poldrack RA.	Cereb Cortex. 2010 Aug;20(8):1843-52. Epub 2009 Nov 13.	Cereb Cortex. 2010	PubMed	citation	PMID:19915091	pubmed	19915091	create date:2009/11/17 | first author:Ghahremani DG
Perceptual and semantic contributions to repetition priming of environmental sounds.	/pubmed/19906809	De Lucia M, Cocchi L, Martuzzi R, Meuli RA, Clarke S, Murray MM.	Cereb Cortex. 2010 Jul;20(7):1676-84. Epub 2009 Nov 11.	Cereb Cortex. 2010	PubMed	citation	PMID:19906809	pubmed	19906809	create date:2009/11/13 | first author:De Lucia M
Cortical representation of interaural time difference in congenital deafness.	/pubmed/19906808	Tillein J, Hubka P, Syed E, Hartmann R, Engel AK, Kral A.	Cereb Cortex. 2010 Feb;20(2):492-506. Epub 2009 Nov 11.	Cereb Cortex. 2010	PubMed	citation	PMID:19906808	pubmed	19906808	create date:2009/11/13 | first author:Tillein J
Distinct temporospatial interhemispheric interactions in the human primary and premotor cortex during movement preparation.	/pubmed/19906807	Liuzzi G, Hörniss V, Hoppe J, Heise K, Zimerman M, Gerloff C, Hummel FC.	Cereb Cortex. 2010 Jun;20(6):1323-31. Epub 2009 Nov 11.	Cereb Cortex. 2010	PubMed	citation	PMID:19906807	pubmed	19906807	create date:2009/11/13 | first author:Liuzzi G
Frequency facilitation at mossy fiber-CA3 synapses of freely behaving rats contributes to the induction of persistent LTD via an adenosine-A1 receptor-regulated mechanism.	/pubmed/19903765	Hagena H, Manahan-Vaughan D.	Cereb Cortex. 2010 May;20(5):1121-30. Epub 2009 Nov 10.	Cereb Cortex. 2010	PubMed	citation	PMID:19903765	pubmed	19903765	create date:2009/11/12 | first author:Hagena H
Opposing effects of 5,7-DHT infusions into the orbitofrontal cortex and amygdala on flexible responding.	/pubmed/19903764	Man MS, Dalley JW, Roberts AC.	Cereb Cortex. 2010 Jul;20(7):1668-75. Epub 2009 Nov 10.	Cereb Cortex. 2010	PubMed	citation	PMID:19903764	pubmed	19903764	create date:2009/11/12 | first author:Man MS
Responses of MSTd and MT neurons during smooth pursuit exhibit similar temporal frequency dependence on retinal image motion.	/pubmed/19892788	Inaba N, Kawano K.	Cereb Cortex. 2010 Jul;20(7):1708-18. Epub 2009 Nov 5.	Cereb Cortex. 2010	PubMed	citation	PMID:19892788	pubmed	19892788	create date:2009/11/07 | first author:Inaba N
Prefrontal cortical contribution to risk-based decision making.	/pubmed/19892787	St Onge JR, Floresco SB.	Cereb Cortex. 2010 Aug;20(8):1816-28. Epub 2009 Nov 5.	Cereb Cortex. 2010	PubMed	citation	PMID:19892787	pubmed	19892787	create date:2009/11/07 | first author:St Onge JR
Secretogranin III is an astrocyte granin that is overexpressed in reactive glia.	/pubmed/19892786	Paco S, Pozas E, Aguado F.	Cereb Cortex. 2010 Jun;20(6):1386-97. Epub 2009 Nov 5.	Cereb Cortex. 2010	PubMed	citation	PMID:19892786	pubmed	19892786	create date:2009/11/07 | first author:Paco S
Developmental expression of the oligodendrocyte myelin glycoprotein in the mouse telencephalon.	/pubmed/19892785	Gil V, Bichler Z, Lee JK, Seira O, Llorens F, Bribian A, Morales R, Claverol-Tinture E, Soriano E, Sumoy L, Zheng B, Del Río JA.	Cereb Cortex. 2010 Aug;20(8):1769-79. Epub 2009 Nov 5.	Cereb Cortex. 2010	PubMed	citation	PMID:19892785	pubmed	19892785	create date:2009/11/07 | first author:Gil V
Reduction of basal forebrain cholinergic system parallels cognitive impairment in patients at high risk of developing Alzheimer's disease.	/pubmed/19889714	Grothe M, Zaborszky L, Atienza M, Gil-Neciga E, Rodriguez-Romero R, Teipel SJ, Amunts K, Suarez-Gonzalez A, Cantero JL.	Cereb Cortex. 2010 Jul;20(7):1685-95. Epub 2009 Nov 4.	Cereb Cortex. 2010	PubMed	citation	PMID:19889714	pubmed	19889714	create date:2009/11/06 | first author:Grothe M
Cerebral lateralization of face-selective and body-selective visual areas depends on handedness.	/pubmed/19889713	Willems RM, Peelen MV, Hagoort P.	Cereb Cortex. 2010 Jul;20(7):1719-25. Epub 2009 Nov 4.	Cereb Cortex. 2010	PubMed	citation	PMID:19889713	pubmed	19889713	create date:2009/11/06 | first author:Willems RM
Rapid formation of pragmatic rule representations in the human brain during instruction-based learning.	/pubmed/19889712	Ruge H, Wolfensteller U.	Cereb Cortex. 2010 Jul;20(7):1656-67. Epub 2009 Nov 4.	Cereb Cortex. 2010	PubMed	citation	PMID:19889712	pubmed	19889712	create date:2009/11/06 | first author:Ruge H
Color selectivity of neurons in the posterior inferior temporal cortex of the macaque monkey.	/pubmed/19880593	Yasuda M, Banno T, Komatsu H.	Cereb Cortex. 2010 Jul;20(7):1630-46. Epub 2009 Oct 30.	Cereb Cortex. 2010	PubMed	citation	PMID:19880593	pubmed	19880593	create date:2009/11/03 | first author:Yasuda M
Integrated cannabinoid CB1 receptor transmission within the amygdala-prefrontal cortical pathway modulates neuronal plasticity and emotional memory encoding.	/pubmed/19880592	Tan H, Lauzon NM, Bishop SF, Bechard MA, Laviolette SR.	Cereb Cortex. 2010 Jun;20(6):1486-96. Epub 2009 Oct 30.	Cereb Cortex. 2010	PubMed	citation	PMID:19880592	pubmed	19880592	create date:2009/11/03 | first author:Tan H
Projection from visual areas V2 and prostriata to caudal auditory cortex in the monkey.	/pubmed/19875677	Falchier A, Schroeder CE, Hackett TA, Lakatos P, Nascimento-Silva S, Ulbert I, Karmos G, Smiley JF.	Cereb Cortex. 2010 Jul;20(7):1529-38. Epub 2009 Oct 29.	Cereb Cortex. 2010	PubMed	citation	PMID:19875677	pubmed	19875677	create date:2009/10/31 | first author:Falchier A
The temporal dynamics of the Müller-Lyer illusion.	/pubmed/19875676	Weidner R, Boers F, Mathiak K, Dammers J, Fink GR.	Cereb Cortex. 2010 Jul;20(7):1586-95. Epub 2009 Oct 29.	Cereb Cortex. 2010	PubMed	citation	PMID:19875676	pubmed	19875676	create date:2009/10/31 | first author:Weidner R
Immaturities in reward processing and its influence on inhibitory control in adolescence.	/pubmed/19875675	Geier CF, Terwilliger R, Teslovich T, Velanova K, Luna B.	Cereb Cortex. 2010 Jul;20(7):1613-29. Epub 2009 Oct 29.	Cereb Cortex. 2010	PubMed	citation	PMID:19875675	pubmed	19875675	create date:2009/10/31 | first author:Geier CF
Leading process branch instability in Lis1+/- nonradially migrating interneurons.	/pubmed/19861636	Gopal PP, Simonet JC, Shapiro W, Golden JA.	Cereb Cortex. 2010 Jun;20(6):1497-505. Epub 2009 Oct 27.	Cereb Cortex. 2010	PubMed	citation	PMID:19861636	pubmed	19861636	create date:2009/10/29 | first author:Gopal PP
Theta oscillations mediate interaction between prefrontal cortex and medial temporal lobe in human memory.	/pubmed/19861635	Anderson KL, Rajagovindan R, Ghacibeh GA, Meador KJ, Ding M.	Cereb Cortex. 2010 Jul;20(7):1604-12. Epub 2009 Oct 27.	Cereb Cortex. 2010	PubMed	citation	PMID:19861635	pubmed	19861635	create date:2009/10/29 | first author:Anderson KL
Neural correlates of the spatial and expectancy components of endogenous and stimulus-driven orienting of attention in the Posner task.	/pubmed/19846472	Doricchi F, Macci E, Silvetti M, Macaluso E.	Cereb Cortex. 2010 Jul;20(7):1574-85. Epub 2009 Oct 21.	Cereb Cortex. 2010	PubMed	citation	PMID:19846472	pubmed	19846472	create date:2009/10/23 | first author:Doricchi F
Effect of familial sinistrality on planum temporale surface and brain tissue asymmetries.	/pubmed/19846471	Tzourio-Mazoyer N, Simon G, Crivello F, Jobard G, Zago L, Perchey G, Hervé PY, Joliot M, Petit L, Mellet E, Mazoyer B.	Cereb Cortex. 2010 Jun;20(6):1476-85. Epub 2009 Oct 21.	Cereb Cortex. 2010	PubMed	citation	PMID:19846471	pubmed	19846471	create date:2009/10/23 | first author:Tzourio-Mazoyer N
Spinogenesis and pruning from early visual onset to adulthood: an intracellular injection study of layer III pyramidal cells in the ventral visual cortical pathway of the macaque monkey.	/pubmed/19846470	Elston GN, Oga T, Okamoto T, Fujita I.	Cereb Cortex. 2010 Jun;20(6):1398-408. Epub 2009 Oct 21.	Cereb Cortex. 2010	PubMed	citation	PMID:19846470	pubmed	19846470	create date:2009/10/23 | first author:Elston GN
The importance of failure: feedback-related negativity predicts motor learning efficiency.	/pubmed/19840974	van der Helden J, Boksem MA, Blom JH.	Cereb Cortex. 2010 Jul;20(7):1596-603. Epub 2009 Oct 19.	Cereb Cortex. 2010	PubMed	citation	PMID:19840974	pubmed	19840974	create date:2009/10/21 | first author:van der Helden J
Profiles of precentral and postcentral cortical mean thicknesses in individual subjects over acute and subacute time-scales.	/pubmed/19825864	Wang X, Gerken M, Dennis M, Mooney R, Kane J, Khuder S, Xie H, Bauer W, Apkarian AV, Wall J.	Cereb Cortex. 2010 Jul;20(7):1513-22. Epub 2009 Oct 13.	Cereb Cortex. 2010	PubMed	citation	PMID:19825864	pubmed	19825864	create date:2009/10/15 | first author:Wang X
Cytoarchitecture and probabilistic maps of the human posterior insular cortex.	/pubmed/19822572	Kurth F, Eickhoff SB, Schleicher A, Hoemke L, Zilles K, Amunts K.	Cereb Cortex. 2010 Jun;20(6):1448-61. Epub 2009 Oct 12.	Cereb Cortex. 2010	PubMed	citation	PMID:19822572	pubmed	19822572	create date:2009/10/14 | first author:Kurth F
Cortical anatomy in autism spectrum disorder: an in vivo MRI study on the effect of age.	/pubmed/19819933	Raznahan A, Toro R, Daly E, Robertson D, Murphy C, Deeley Q, Bolton PF, Paus T, Murphy DG.	Cereb Cortex. 2010 Jun;20(6):1332-40. Epub 2009 Oct 9.	Cereb Cortex. 2010	PubMed	citation	PMID:19819933	pubmed	19819933	create date:2009/10/13 | first author:Raznahan A
Brain anatomy changes associated with persistent neuropathic pain following spinal cord injury.	/pubmed/19815621	Gustin SM, Wrigley PJ, Siddall PJ, Henderson LA.	Cereb Cortex. 2010 Jun;20(6):1409-19. Epub 2009 Oct 8.	Cereb Cortex. 2010	PubMed	citation	PMID:19815621	pubmed	19815621	create date:2009/10/10 | first author:Gustin SM
Role of late maternal thyroid hormones in cerebral cortex development: an experimental model for human prematurity.	/pubmed/19812240	Berbel P, Navarro D, Ausó E, Varea E, Rodríguez AE, Ballesta JJ, Salinas M, Flores E, Faura CC, de Escobar GM.	Cereb Cortex. 2010 Jun;20(6):1462-75. Epub 2009 Oct 7.	Cereb Cortex. 2010	PubMed	citation	PMID:19812240	pubmed	19812240	create date:2009/10/09 | first author:Berbel P
Tonic modulation of GABA release by nicotinic acetylcholine receptors in layer V of the murine prefrontal cortex.	/pubmed/19812239	Aracri P, Consonni S, Morini R, Perrella M, Rodighiero S, Amadeo A, Becchetti A.	Cereb Cortex. 2010 Jul;20(7):1539-55. Epub 2009 Oct 7.	Cereb Cortex. 2010	PubMed	citation	PMID:19812239	pubmed	19812239	create date:2009/10/09 | first author:Aracri P
Synchronization dynamics in response to plaid stimuli in monkey V1.	/pubmed/19812238	Lima B, Singer W, Chen NH, Neuenschwander S.	Cereb Cortex. 2010 Jul;20(7):1556-73. Epub 2009 Oct 7.	Cereb Cortex. 2010	PubMed	citation	PMID:19812238	pubmed	19812238	create date:2009/10/09 | first author:Lima B
Age-related shifts in brain activity dynamics during task switching.	/pubmed/19805420	Jimura K, Braver TS.	Cereb Cortex. 2010 Jun;20(6):1420-31. Epub 2009 Oct 5.	Cereb Cortex. 2010	PubMed	citation	PMID:19805420	pubmed	19805420	create date:2009/10/07 | first author:Jimura K
Title	URL	Description	Details	ShortDetails	Resource	Type	Identifiers	Db	EntrezUID	Properties
Ventral premotor and inferior parietal cortices make distinct contribution to action organization and intention understanding.	/pubmed/19805419	Bonini L, Rozzi S, Serventi FU, Simone L, Ferrari PF, Fogassi L.	Cereb Cortex. 2010 Jun;20(6):1372-85. Epub 2009 Oct 5.	Cereb Cortex. 2010	PubMed	citation	PMID:19805419	pubmed	19805419	create date:2009/10/07 | first author:Bonini L
Does brain activity at rest reflect adaptive strategies? Evidence from speech processing after cochlear implantation.	/pubmed/19805418	Strelnikov K, Rouger J, Demonet JF, Lagleyre S, Fraysse B, Deguine O, Barone P.	Cereb Cortex. 2010 May;20(5):1217-22. Epub 2009 Oct 5.	Cereb Cortex. 2010	PubMed	citation	PMID:19805418	pubmed	19805418	create date:2009/10/07 | first author:Strelnikov K
Motor cortex plasticity predicts recovery in acute stroke.	/pubmed/19805417	Di Lazzaro V, Profice P, Pilato F, Capone F, Ranieri F, Pasqualetti P, Colosimo C, Pravatà E, Cianfoni A, Dileone M.	Cereb Cortex. 2010 Jul;20(7):1523-8. Epub 2009 Oct 5.	Cereb Cortex. 2010	PubMed	citation	PMID:19805417	pubmed	19805417	create date:2009/10/07 | first author:Di Lazzaro V
Temporal dynamics of selective attention during dichotic listening.	/pubmed/19789185	Ross B, Hillyard SA, Picton TW.	Cereb Cortex. 2010 Jun;20(6):1360-71. Epub 2009 Sep 29.	Cereb Cortex. 2010	PubMed	citation	PMID:19789185	pubmed	19789185	create date:2009/10/01 | first author:Ross B
A role for the intraparietal sulcus in transforming musical pitch information.	/pubmed/19789184	Foster NE, Zatorre RJ.	Cereb Cortex. 2010 Jun;20(6):1350-9. Epub 2009 Sep 29.	Cereb Cortex. 2010	PubMed	citation	PMID:19789184	pubmed	19789184	create date:2009/10/01 | first author:Foster NE
A multivariate analysis of age-related differences in default mode and task-positive networks across multiple cognitive domains.	/pubmed/19789183	Grady CL, Protzner AB, Kovacevic N, Strother SC, Afshin-Pour B, Wojtowicz M, Anderson JA, Churchill N, McIntosh AR.	Cereb Cortex. 2010 Jun;20(6):1432-47. Epub 2009 Sep 29.	Cereb Cortex. 2010	PubMed	citation	PMID:19789183	pubmed	19789183	create date:2009/10/01 | first author:Grady CL
P2Y12 receptor protein in cortical gray matter lesions in multiple sclerosis.	/pubmed/19783848	Amadio S, Montilli C, Magliozzi R, Bernardi G, Reynolds R, Volonté C.	Cereb Cortex. 2010 Jun;20(6):1263-73. Epub 2009 Sep 26.	Cereb Cortex. 2010	PubMed	citation	PMID:19783848	pubmed	19783848	create date:2009/09/29 | first author:Amadio S
Setting the frame: the human brain activates a basic low-frequency network for language processing.	/pubmed/19783579	Lohmann G, Hoehl S, Brauer J, Danielmeier C, Bornkessel-Schlesewsky I, Bahlmann J, Turner R, Friederici A.	Cereb Cortex. 2010 Jun;20(6):1286-92. Epub 2009 Sep 25.	Cereb Cortex. 2010	PubMed	citation	PMID:19783579	pubmed	19783579	create date:2009/09/29 | first author:Lohmann G
The number of attentional foci and their precision are dissociated in the posterior parietal cortex.	/pubmed/19783578	Shim WM, Alvarez GA, Vickery TJ, Jiang YV.	Cereb Cortex. 2010 Jun;20(6):1341-9. Epub 2009 Sep 25.	Cereb Cortex. 2010	PubMed	citation	PMID:19783578	pubmed	19783578	create date:2009/09/29 | first author:Shim WM
Neural modulation of temporal encoding, maintenance, and decision processes.	/pubmed/19778958	Harrington DL, Zimbelman JL, Hinton SC, Rao SM.	Cereb Cortex. 2010 Jun;20(6):1274-85. Epub 2009 Sep 24.	Cereb Cortex. 2010	PubMed	citation	PMID:19778958	pubmed	19778958	create date:2009/09/26 | first author:Harrington DL
Comparative cytoarchitectural analyses of striate and extrastriate areas in hominoids.	/pubmed/19776344	de Sousa AA, Sherwood CC, Schleicher A, Amunts K, MacLeod CE, Hof PR, Zilles K.	Cereb Cortex. 2010 Apr;20(4):966-81. Epub 2009 Sep 23.	Cereb Cortex. 2010	PubMed	citation	PMID:19776344	pubmed	19776344	create date:2009/09/25 | first author:de Sousa AA
Level of executive function influences verbal memory in amnestic mild cognitive impairment and predicts prefrontal and posterior cingulate thickness.	/pubmed/19776343	Chang YL, Jacobson MW, Fennema-Notestine C, Hagler DJ Jr, Jennings RG, Dale AM, McEvoy LK; Alzheimer's Disease Neuroimaging Initiative.	Cereb Cortex. 2010 Jun;20(6):1305-13. Epub 2009 Sep 23.	Cereb Cortex. 2010	PubMed	citation	PMID:19776343	pubmed	19776343	create date:2009/09/25 | first author:Chang YL
Cultural constraints on brain development: evidence from a developmental study of visual word processing in mandarin chinese.	/pubmed/19773547	Cao F, Lee R, Shu H, Yang Y, Xu G, Li K, Booth JR.	Cereb Cortex. 2010 May;20(5):1223-33. Epub 2009 Sep 22.	Cereb Cortex. 2010	PubMed	citation	PMID:19773547	pubmed	19773547	create date:2009/09/24 | first author:Cao F
GABAergic differentiation induced by Mash1 is compromised by the bHLH proteins Neurogenin2, NeuroD1, and NeuroD2.	/pubmed/19767311	Roybon L, Mastracci TL, Ribeiro D, Sussel L, Brundin P, Li JY.	Cereb Cortex. 2010 May;20(5):1234-44. Epub 2009 Sep 18.	Cereb Cortex. 2010	PubMed	citation	PMID:19767311	pubmed	19767311	create date:2009/09/22 | first author:Roybon L
The neural basis of categorical face perception: graded representations of face gender in fusiform and orbitofrontal cortices.	/pubmed/19767310	Freeman JB, Rule NO, Adams RB Jr, Ambady N.	Cereb Cortex. 2010 Jun;20(6):1314-22. Epub 2009 Sep 18.	Cereb Cortex. 2010	PubMed	citation	PMID:19767310	pubmed	19767310	create date:2009/09/22 | first author:Freeman JB
Dual effect of glutamate on GABAergic interneuron survival during cerebral cortex development in mice neonates.	/pubmed/19759125	Desfeux A, El Ghazi F, Jégou S, Legros H, Marret S, Laudenbach V, Gonzalez BJ.	Cereb Cortex. 2010 May;20(5):1092-108. Epub 2009 Sep 16.	Cereb Cortex. 2010	PubMed	citation	PMID:19759125	pubmed	19759125	create date:2009/09/18 | first author:Desfeux A
Perceptual expectation evokes category-selective cortical activity.	/pubmed/19759124	Esterman M, Yantis S.	Cereb Cortex. 2010 May;20(5):1245-53. Epub 2009 Sep 16.	Cereb Cortex. 2010	PubMed	citation	PMID:19759124	pubmed	19759124	create date:2009/09/18 | first author:Esterman M
Population response to contextual influences in the primary visual cortex.	/pubmed/19759123	Meirovithz E, Ayzenshtat I, Bonneh YS, Itzhack R, Werner-Reiss U, Slovin H.	Cereb Cortex. 2010 Jun;20(6):1293-304. Epub 2009 Sep 16.	Cereb Cortex. 2010	PubMed	citation	PMID:19759123	pubmed	19759123	create date:2009/09/18 | first author:Meirovithz E
BDNF val66met polymorphism influences motor system function in the human brain.	/pubmed/19745020	McHughen SA, Rodriguez PF, Kleim JA, Kleim ED, Marchal Crespo L, Procaccio V, Cramer SC.	Cereb Cortex. 2010 May;20(5):1254-62. Epub 2009 Sep 10.	Cereb Cortex. 2010	PubMed	citation	PMID:19745020	pubmed	19745020	create date:2009/09/12 | first author:McHughen SA
Effects of aging on paired-pulse behavior of rat somatosensory cortical neurons.	/pubmed/19745019	David-Jürgens M, Dinse HR.	Cereb Cortex. 2010 May;20(5):1208-16. Epub 2009 Sep 10.	Cereb Cortex. 2010	PubMed	citation	PMID:19745019	pubmed	19745019	create date:2009/09/12 | first author:David-Jürgens M
Circuit-based localization of ferret prefrontal cortex.	/pubmed/19737780	Duque A, McCormick DA.	Cereb Cortex. 2010 May;20(5):1020-36. Epub 2009 Sep 7.	Cereb Cortex. 2010	PubMed	citation	PMID:19737780	pubmed	19737780	create date:2009/09/10 | first author:Duque A
Noninvasive functional and structural connectivity mapping of the human thalamocortical system.	/pubmed/19729393	Zhang D, Snyder AZ, Shimony JS, Fox MD, Raichle ME.	Cereb Cortex. 2010 May;20(5):1187-94. Epub 2009 Sep 3.	Cereb Cortex. 2010	PubMed	citation	PMID:19729393	pubmed	19729393	create date:2009/09/05 | first author:Zhang D
The subventricular zone is the developmental milestone of a 6-layered neocortex: comparisons in metatherian and eutherian mammals.	/pubmed/19726493	Cheung AF, Kondo S, Abdel-Mannan O, Chodroff RA, Sirey TM, Bluy LE, Webber N, DeProto J, Karlen SJ, Krubitzer L, Stolp HB, Saunders NR, Molnár Z.	Cereb Cortex. 2010 May;20(5):1071-81. Epub 2009 Sep 2.	Cereb Cortex. 2010	PubMed	citation	PMID:19726493	pubmed	19726493	create date:2009/09/04 | first author:Cheung AF
Enlarged brain ventricles and impaired neurogenesis in the Ts1Cje and Ts2Cje mouse models of Down syndrome.	/pubmed/19710359	Ishihara K, Amano K, Takaki E, Shimohata A, Sago H, Epstein CJ, Yamakawa K.	Cereb Cortex. 2010 May;20(5):1131-43. Epub 2009 Aug 26.	Cereb Cortex. 2010	PubMed	citation	PMID:19710359	pubmed	19710359	create date:2009/08/28 | first author:Ishihara K
Representation of neck velocity and neck-vestibular interactions in pursuit neurons in the simian frontal eye fields.	/pubmed/19710358	Fukushima K, Akao T, Saito H, Kurkin SA, Fukushima J, Peterson BW.	Cereb Cortex. 2010 May;20(5):1195-207. Epub 2009 Aug 26.	Cereb Cortex. 2010	PubMed	citation	PMID:19710358	pubmed	19710358	create date:2009/08/28 | first author:Fukushima K
Spatial remapping of cortico-striatal connectivity in Parkinson's disease.	/pubmed/19710357	Helmich RC, Derikx LC, Bakker M, Scheeringa R, Bloem BR, Toni I.	Cereb Cortex. 2010 May;20(5):1175-86. Epub 2009 Aug 26.	Cereb Cortex. 2010	PubMed	citation	PMID:19710357	pubmed	19710357	create date:2009/08/28 | first author:Helmich RC
Development of cannabinoid 1 receptor protein and messenger RNA in monkey dorsolateral prefrontal cortex.	/pubmed/19703937	Eggan SM, Mizoguchi Y, Stoyak SR, Lewis DA.	Cereb Cortex. 2010 May;20(5):1164-74. Epub 2009 Aug 24.	Cereb Cortex. 2010	PubMed	citation	PMID:19703937	pubmed	19703937	create date:2009/08/26 | first author:Eggan SM
Maturational trajectories of cortical brain development through the pubertal transition: unique species and sex differences in the monkey revealed through structural magnetic resonance imaging.	/pubmed/19703936	Knickmeyer RC, Styner M, Short SJ, Lubach GR, Kang C, Hamer R, Coe CL, Gilmore JH.	Cereb Cortex. 2010 May;20(5):1053-63. Epub 2009 Aug 24.	Cereb Cortex. 2010	PubMed	citation	PMID:19703936	pubmed	19703936	create date:2009/08/26 | first author:Knickmeyer RC
Munc13-2 differentially affects hippocampal synaptic transmission and plasticity.	/pubmed/19700493	Breustedt J, Gundlfinger A, Varoqueaux F, Reim K, Brose N, Schmitz D.	Cereb Cortex. 2010 May;20(5):1109-20. Epub 2009 Aug 21.	Cereb Cortex. 2010	PubMed	citation	PMID:19700493	pubmed	19700493	create date:2009/08/25 | first author:Breustedt J
The brain of opera singers: experience-dependent changes in functional activation.	/pubmed/19692631	Kleber B, Veit R, Birbaumer N, Gruzelier J, Lotze M.	Cereb Cortex. 2010 May;20(5):1144-52. Epub 2009 Aug 19.	Cereb Cortex. 2010	PubMed	citation	PMID:19692631	pubmed	19692631	create date:2009/08/21 | first author:Kleber B
Dopamine receptor D1/D5 gene expression in the medial prefrontal cortex predicts impulsive choice in rats.	/pubmed/19690230	Loos M, Pattij T, Janssen MC, Counotte DS, Schoffelmeer AN, Smit AB, Spijker S, van Gaalen MM.	Cereb Cortex. 2010 May;20(5):1064-70. Epub 2009 Aug 18.	Cereb Cortex. 2010	PubMed	citation	PMID:19690230	pubmed	19690230	create date:2009/08/20 | first author:Loos M
Activity in preserved left hemisphere regions predicts anomia severity in aphasia.	/pubmed/19687294	Fridriksson J, Bonilha L, Baker JM, Moser D, Rorden C.	Cereb Cortex. 2010 May;20(5):1013-9. Epub 2009 Aug 17.	Cereb Cortex. 2010	PubMed	citation	PMID:19687294	pubmed	19687294	create date:2009/08/19 | first author:Fridriksson J
Noradrenergic modulation of cortical networks engaged in visuomotor processing.	/pubmed/19687293	Grefkes C, Wang LE, Eickhoff SB, Fink GR.	Cereb Cortex. 2010 Apr;20(4):783-97. Epub 2009 Aug 17.	Cereb Cortex. 2010	PubMed	citation	PMID:19687293	pubmed	19687293	create date:2009/08/19 | first author:Grefkes C
The left ventral occipito-temporal response to words depends on language lateralization but not on visual familiarity.	/pubmed/19684250	Cai Q, Paulignan Y, Brysbaert M, Ibarrola D, Nazir TA.	Cereb Cortex. 2010 May;20(5):1153-63. Epub 2009 Aug 14.	Cereb Cortex. 2010	PubMed	citation	PMID:19684250	pubmed	19684250	create date:2009/08/18 | first author:Cai Q
Distinct and overlapping functional zones in the cerebellum defined by resting state functional connectivity.	/pubmed/19684249	O'Reilly JX, Beckmann CF, Tomassini V, Ramnani N, Johansen-Berg H.	Cereb Cortex. 2010 Apr;20(4):953-65. Epub 2009 Aug 14.	Cereb Cortex. 2010	PubMed	citation	PMID:19684249	pubmed	19684249	create date:2009/08/18 | first author:O'Reilly JX
How the brain represents the reward value of fat in the mouth.	/pubmed/19684248	Grabenhorst F, Rolls ET, Parris BA, d'Souza AA.	Cereb Cortex. 2010 May;20(5):1082-91. Epub 2009 Aug 14.	Cereb Cortex. 2010	PubMed	citation	PMID:19684248	pubmed	19684248	create date:2009/08/18 | first author:Grabenhorst F
Transcranial magnetic stimulation of the parietal cortex facilitates spatial working memory: near-infrared spectroscopy study.	/pubmed/19684247	Yamanaka K, Yamagata B, Tomioka H, Kawasaki S, Mimura M.	Cereb Cortex. 2010 May;20(5):1037-45. Epub 2009 Aug 14.	Cereb Cortex. 2010	PubMed	citation	PMID:19684247	pubmed	19684247	create date:2009/08/18 | first author:Yamanaka K
A selective interplay between aberrant EPSPKA and INaP reduces spike timing precision in dentate granule cells of epileptic rats.	/pubmed/19684246	Epsztein J, Sola E, Represa A, Ben-Ari Y, Crépel V.	Cereb Cortex. 2010 Apr;20(4):898-911. Epub 2009 Aug 14.	Cereb Cortex. 2010	PubMed	citation	PMID:19684246	pubmed	19684246	create date:2009/08/18 | first author:Epsztein J
Synaptic organization of connections between the temporal cortex and pulvinar nucleus of the tree shrew.	/pubmed/19684245	Chomsung RD, Wei H, Day-Brown JD, Petry HM, Bickford ME.	Cereb Cortex. 2010 Apr;20(4):997-1011. Epub 2009 Aug 14.	Cereb Cortex. 2010	PubMed	citation	PMID:19684245	pubmed	19684245	create date:2009/08/18 | first author:Chomsung RD
Ontogeny of progesterone receptor expression in the subplate of fetal and neonatal rat cortex.	/pubmed/19684244	Jahagirdar V, Wagner CK.	Cereb Cortex. 2010 May;20(5):1046-52. Epub 2009 Aug 14.	Cereb Cortex. 2010	PubMed	citation	PMID:19684244	pubmed	19684244	create date:2009/08/18 | first author:Jahagirdar V
The effect of variation in expression of the candidate dyslexia susceptibility gene homolog Kiaa0319 on neuronal migration and dendritic morphology in the rat.	/pubmed/19679544	Peschansky VJ, Burbridge TJ, Volz AJ, Fiondella C, Wissner-Gross Z, Galaburda AM, Lo Turco JJ, Rosen GD.	Cereb Cortex. 2010 Apr;20(4):884-97. Epub 2009 Aug 13.	Cereb Cortex. 2010	PubMed	citation	PMID:19679544	pubmed	19679544	create date:2009/08/15 | first author:Peschansky VJ
Uncertainty during anticipation modulates neural responses to aversion in human insula and amygdala.	/pubmed/19679543	Sarinopoulos I, Grupe DW, Mackiewicz KL, Herrington JD, Lor M, Steege EE, Nitschke JB.	Cereb Cortex. 2010 Apr;20(4):929-40. Epub 2009 Aug 13.	Cereb Cortex. 2010	PubMed	citation	PMID:19679543	pubmed	19679543	create date:2009/08/15 | first author:Sarinopoulos I
Tracking lexical access in speech production: electrophysiological correlates of word frequency and cognate effects.	/pubmed/19679542	Strijkers K, Costa A, Thierry G.	Cereb Cortex. 2010 Apr;20(4):912-28. Epub 2009 Aug 13.	Cereb Cortex. 2010	PubMed	citation	PMID:19679542	pubmed	19679542	create date:2009/08/15 | first author:Strijkers K
Deletion of CREB1 from the dorsal telencephalon reduces motivational properties of cocaine.	/pubmed/19666831	McPherson CS, Mantamadiotis T, Tan SS, Lawrence AJ.	Cereb Cortex. 2010 Apr;20(4):941-52. Epub 2009 Aug 7.	Cereb Cortex. 2010	PubMed	citation	PMID:19666831	pubmed	19666831	create date:2009/08/12 | first author:McPherson CS
Activation of muscarinic acetylcholine receptors induces a nitric oxide-dependent long-term depression in rat medial prefrontal cortex.	/pubmed/19666830	Huang CC, Hsu KS.	Cereb Cortex. 2010 Apr;20(4):982-96. Epub 2009 Aug 7.	Cereb Cortex. 2010	PubMed	citation	PMID:19666830	pubmed	19666830	create date:2009/08/12 | first author:Huang CC
Neural processing during older adults' comprehension of spoken sentences: age differences in resource allocation and connectivity.	/pubmed/19666829	Peelle JE, Troiani V, Wingfield A, Grossman M.	Cereb Cortex. 2010 Apr;20(4):773-82. Epub 2009 Aug 7.	Cereb Cortex. 2010	PubMed	citation	PMID:19666829	pubmed	19666829	create date:2009/08/12 | first author:Peelle JE
Mechanisms of working memory disruption by external interference.	/pubmed/19648173	Clapp WC, Rubens MT, Gazzaley A.	Cereb Cortex. 2010 Apr;20(4):859-72. Epub 2009 Jul 31.	Cereb Cortex. 2010	PubMed	citation	PMID:19648173	pubmed	19648173	create date:2009/08/04 | first author:Clapp WC
Cell-type specific properties of pyramidal neurons in neocortex underlying a layout that is modifiable depending on the cortical area.	/pubmed/19643810	Groh A, Meyer HS, Schmidt EF, Heintz N, Sakmann B, Krieger P.	Cereb Cortex. 2010 Apr;20(4):826-36. Epub 2009 Jul 30.	Cereb Cortex. 2010	PubMed	citation	PMID:19643810	pubmed	19643810	create date:2009/08/01 | first author:Groh A
COMT val108/158 met genotype affects neural but not cognitive processing in healthy individuals.	/pubmed/19641018	Dennis NA, Need AC, LaBar KS, Waters-Metenier S, Cirulli ET, Kragel J, Goldstein DB, Cabeza R.	Cereb Cortex. 2010 Mar;20(3):672-83. Epub 2009 Jul 29.	Cereb Cortex. 2010	PubMed	citation	PMID:19641018	pubmed	19641018	create date:2009/07/31 | first author:Dennis NA
TMS over human frontal eye fields disrupts trans-saccadic memory of multiple objects.	/pubmed/19641017	Prime SL, Vesia M, Crawford JD.	Cereb Cortex. 2010 Apr;20(4):759-72. Epub 2009 Jul 29.	Cereb Cortex. 2010	PubMed	citation	PMID:19641017	pubmed	19641017	create date:2009/07/31 | first author:Prime SL
Title	URL	Description	Details	ShortDetails	Resource	Type	Identifiers	Db	EntrezUID	Properties
Nonlinear response of the anterior cingulate and prefrontal cortex in schizophrenia as a function of variable attentional control.	/pubmed/19633177	Blasi G, Taurisano P, Papazacharias A, Caforio G, Romano R, Lobianco L, Fazio L, Di Giorgio A, Latorre V, Sambataro F, Popolizio T, Nardini M, Mattay VS, Weinberger DR, Bertolino A.	Cereb Cortex. 2010 Apr;20(4):837-45. Epub 2009 Jul 24.	Cereb Cortex. 2010	PubMed	citation	PMID:19633177	pubmed	19633177	create date:2009/07/28 | first author:Blasi G
Forelimb muscle representations and output properties of motor areas in the mesial wall of rhesus macaques.	/pubmed/19633176	Boudrias MH, Lee SP, Svojanovsky S, Cheney PD.	Cereb Cortex. 2010 Mar;20(3):704-19. Epub 2009 Jul 24.	Cereb Cortex. 2010	PubMed	citation	PMID:19633176	pubmed	19633176	create date:2009/07/28 | first author:Boudrias MH
Memory encoding and dopamine in the aging brain: a psychopharmacological neuroimaging study.	/pubmed/19625385	Morcom AM, Bullmore ET, Huppert FA, Lennox B, Praseedom A, Linnington H, Fletcher PC.	Cereb Cortex. 2010 Mar;20(3):743-57. Epub 2009 Jul 22.	Cereb Cortex. 2010	PubMed	citation	PMID:19625385	pubmed	19625385	create date:2009/07/25 | first author:Morcom AM
Context-dependent place-selective responses of the neurons in the medial parietal region of macaque monkeys.	/pubmed/19620622	Sato N, Sakata H, Tanaka YL, Taira M.	Cereb Cortex. 2010 Apr;20(4):846-58. Epub 2009 Jul 20.	Cereb Cortex. 2010	PubMed	citation	PMID:19620622	pubmed	19620622	create date:2009/07/22 | first author:Sato N
The selectivity and functional connectivity of the anterior temporal lobes.	/pubmed/19620621	Simmons WK, Reddish M, Bellgowan PS, Martin A.	Cereb Cortex. 2010 Apr;20(4):813-25. Epub 2009 Jul 20.	Cereb Cortex. 2010	PubMed	citation	PMID:19620621	pubmed	19620621	create date:2009/07/22 | first author:Simmons WK
Broca's area homologue in chimpanzees (Pan troglodytes): probabilistic mapping, asymmetry, and comparison to humans.	/pubmed/19620620	Schenker NM, Hopkins WD, Spocter MA, Garrison AR, Stimpson CD, Erwin JM, Hof PR, Sherwood CC.	Cereb Cortex. 2010 Mar;20(3):730-42. Epub 2009 Jul 20.	Cereb Cortex. 2010	PubMed	citation	PMID:19620620	pubmed	19620620	create date:2009/07/22 | first author:Schenker NM
Early continuous white noise exposure alters auditory spatial sensitivity and expression of GAD65 and GABAA receptor subunits in rat auditory cortex.	/pubmed/19620619	Xu J, Yu L, Cai R, Zhang J, Sun X.	Cereb Cortex. 2010 Apr;20(4):804-12. Epub 2009 Jul 20.	Cereb Cortex. 2010	PubMed	citation	PMID:19620619	pubmed	19620619	create date:2009/07/22 | first author:Xu J
Modulation of perception and brain activity by predictable trajectories of facial expressions.	/pubmed/19617291	Furl N, van Rijsbergen NJ, Kiebel SJ, Friston KJ, Treves A, Dolan RJ.	Cereb Cortex. 2010 Mar;20(3):694-703. Epub 2009 Jul 17.	Cereb Cortex. 2010	PubMed	citation	PMID:19617291	pubmed	19617291	create date:2009/07/21 | first author:Furl N
A DTI investigation of neural substrates supporting tool use.	/pubmed/19608779	Ramayya AG, Glasser MF, Rilling JK.	Cereb Cortex. 2010 Mar;20(3):507-16. Epub 2009 Jul 16.	Cereb Cortex. 2010	PubMed	citation	PMID:19608779	pubmed	19608779	create date:2009/07/18 | first author:Ramayya AG
A 1H-MR spectroscopy study of changes in glutamate and glutamine (Glx) concentrations in frontal spectra after administration of memantine.	/pubmed/19605521	van Wageningen H, Jørgensen HA, Specht K, Hugdahl K.	Cereb Cortex. 2010 Apr;20(4):798-803. Epub 2009 Jul 15.	Cereb Cortex. 2010	PubMed	citation	PMID:19605521	pubmed	19605521	create date:2009/07/17 | first author:van Wageningen H
Overlapping and distinct neural representations of numbers and verbal transitive series.	/pubmed/19605520	Prado J, Noveck IA, Van Der Henst JB.	Cereb Cortex. 2010 Mar;20(3):720-9. Epub 2009 Jul 15.	Cereb Cortex. 2010	PubMed	citation	PMID:19605520	pubmed	19605520	create date:2009/07/17 | first author:Prado J
The role of dopamine in the prelimbic cortex and the dorsomedial striatum in instrumental conditioning.	/pubmed/19605519	Lex B, Hauber W.	Cereb Cortex. 2010 Apr;20(4):873-83. Epub 2009 Jul 15.	Cereb Cortex. 2010	PubMed	citation	PMID:19605519	pubmed	19605519	create date:2009/07/17 | first author:Lex B
Duration of coherence intervals in electrical brain activity in perceptual organization.	/pubmed/19596712	Nikolaev AR, Gepshtein S, Gong P, van Leeuwen C.	Cereb Cortex. 2010 Feb;20(2):365-82. Epub 2009 Jul 13.	Cereb Cortex. 2010	PubMed	citation	PMID:19596712	pubmed	19596712	create date:2009/07/15 | first author:Nikolaev AR
Segregated fronto-cerebellar circuits revealed by intrinsic functional connectivity.	/pubmed/19592571	Krienen FM, Buckner RL.	Cereb Cortex. 2009 Oct;19(10):2485-97. Epub 2009 Jul 10.	Cereb Cortex. 2009	PubMed	citation	PMID:19592571	pubmed	19592571	create date:2009/07/14 | first author:Krienen FM
Absolute pitch--functional evidence of speech-relevant auditory acuity.	/pubmed/19592570	Oechslin MS, Meyer M, Jäncke L.	Cereb Cortex. 2010 Feb;20(2):447-55. Epub 2009 Jul 10.	Cereb Cortex. 2010	PubMed	citation	PMID:19592570	pubmed	19592570	create date:2009/07/14 | first author:Oechslin MS
Transforming growth factor beta promotes neuronal cell fate of mouse cortical and hippocampal progenitors in vitro and in vivo: identification of Nedd9 as an essential signaling component.	/pubmed/19587023	Vogel T, Ahrens S, Büttner N, Krieglstein K.	Cereb Cortex. 2010 Mar;20(3):661-71. Epub 2009 Jul 8.	Cereb Cortex. 2010	PubMed	citation	PMID:19587023	pubmed	19587023	create date:2009/07/10 | first author:Vogel T
Vesicular glutamate transporter VGLUT1 has a role in hippocampal long-term potentiation and spatial reversal learning.	/pubmed/19574394	Balschun D, Moechars D, Callaerts-Vegh Z, Vermaercke B, Van Acker N, Andries L, D'Hooge R.	Cereb Cortex. 2010 Mar;20(3):684-93. Epub 2009 Jul 2.	Cereb Cortex. 2010	PubMed	citation	PMID:19574394	pubmed	19574394	create date:2009/07/04 | first author:Balschun D
Auditory attentional control and selection during cocktail party listening.	/pubmed/19574393	Hill KT, Miller LM.	Cereb Cortex. 2010 Mar;20(3):583-90. Epub 2009 Jul 2.	Cereb Cortex. 2010	PubMed	citation	PMID:19574393	pubmed	19574393	create date:2009/07/04 | first author:Hill KT
Synapses of horizontal connections in adult rat somatosensory cortex have different properties depending on the source of their axons.	/pubmed/19571271	Hickmott PW.	Cereb Cortex. 2010 Mar;20(3):591-601. Epub 2009 Jul 1.	Cereb Cortex. 2010	PubMed	citation	PMID:19571271	pubmed	19571271	create date:2009/07/03 | first author:Hickmott PW
Experience-dependent gene expression in adult visual cortex.	/pubmed/19571270	Chen J, Yamahachi H, Gilbert CD.	Cereb Cortex. 2010 Mar;20(3):650-60. Epub 2009 Jul 1.	Cereb Cortex. 2010	PubMed	citation	PMID:19571270	pubmed	19571270	create date:2009/07/03 | first author:Chen J
Auditory selective attention to speech modulates activity in the visual word form area.	/pubmed/19571269	Yoncheva YN, Zevin JD, Maurer U, McCandliss BD.	Cereb Cortex. 2010 Mar;20(3):622-32. Epub 2009 Jul 1.	Cereb Cortex. 2010	PubMed	citation	PMID:19571269	pubmed	19571269	create date:2009/07/03 | first author:Yoncheva YN
IQ-related fMRI differences during cognitive set shifting.	/pubmed/19571268	Graham S, Jiang J, Manning V, Nejad AB, Zhisheng K, Salleh SR, Golay X, Berne YI, McKenna PJ.	Cereb Cortex. 2010 Mar;20(3):641-9. Epub 2009 Jul 1.	Cereb Cortex. 2010	PubMed	citation	PMID:19571268	pubmed	19571268	create date:2009/07/03 | first author:Graham S
Output properties and organization of the forelimb representation of motor areas on the lateral aspect of the hemisphere in rhesus macaques.	/pubmed/19561063	Boudrias MH, McPherson RL, Frost SB, Cheney PD.	Cereb Cortex. 2010 Jan;20(1):169-86. Epub .	Cereb Cortex. 2010	PubMed	citation	PMID:19561063	pubmed	19561063	create date:2009/06/30 | first author:Boudrias MH
Reading aloud boosts connectivity through the putamen.	/pubmed/19561062	Seghier ML, Price CJ.	Cereb Cortex. 2010 Mar;20(3):570-82. Epub 2009 Jun 26.	Cereb Cortex. 2010	PubMed	citation	PMID:19561062	pubmed	19561062	create date:2009/06/30 | first author:Seghier ML
Expectancy constraints in degraded speech modulate the language comprehension network.	/pubmed/19561061	Obleser J, Kotz SA.	Cereb Cortex. 2010 Mar;20(3):633-40. Epub 2009 Jun 26.	Cereb Cortex. 2010	PubMed	citation	PMID:19561061	pubmed	19561061	create date:2009/06/30 | first author:Obleser J
Spatial distribution of deep sulcal landmarks and hemispherical asymmetry on the cortical surface.	/pubmed/19561060	Im K, Jo HJ, Mangin JF, Evans AC, Kim SI, Lee JM.	Cereb Cortex. 2010 Mar;20(3):602-11. Epub 2009 Jun 26.	Cereb Cortex. 2010	PubMed	citation	PMID:19561060	pubmed	19561060	create date:2009/06/30 | first author:Im K
Regional response differences across the human amygdaloid complex during social conditioning.	/pubmed/19556348	Davis FC, Johnstone T, Mazzulla EC, Oler JA, Whalen PJ.	Cereb Cortex. 2010 Mar;20(3):612-21. Epub 2009 Jun 25.	Cereb Cortex. 2010	PubMed	citation	PMID:19556348	pubmed	19556348	create date:2009/06/27 | first author:Davis FC
Common and dissociable prefrontal loci associated with component mechanisms of analogical reasoning.	/pubmed/19549622	Cho S, Moody TD, Fernandino L, Mumford JA, Poldrack RA, Cannon TD, Knowlton BJ, Holyoak KJ.	Cereb Cortex. 2010 Mar;20(3):524-33. Epub 2009 Jun 23.	Cereb Cortex. 2010	PubMed	citation	PMID:19549622	pubmed	19549622	create date:2009/06/25 | first author:Cho S
Cerebellar engagement in an action observation network.	/pubmed/19546157	Sokolov AA, Gharabaghi A, Tatagiba MS, Pavlova M.	Cereb Cortex. 2010 Feb;20(2):486-91. Epub 2009 Jun 22.	Cereb Cortex. 2010	PubMed	citation	PMID:19546157	pubmed	19546157	create date:2009/06/24 | first author:Sokolov AA
Altered water diffusivity in cortical association tracts in children with early deprivation identified with Tract-Based Spatial Statistics (TBSS).	/pubmed/19546156	Govindan RM, Behen ME, Helder E, Makki MI, Chugani HT.	Cereb Cortex. 2010 Mar;20(3):561-9. Epub 2009 Jun 22.	Cereb Cortex. 2010	PubMed	citation	PMID:19546156	pubmed	19546156	create date:2009/06/24 | first author:Govindan RM
Topographical functional connectivity pattern in the perisylvian language networks.	/pubmed/19546155	Xiang HD, Fonteijn HM, Norris DG, Hagoort P.	Cereb Cortex. 2010 Mar;20(3):549-60. Epub 2009 Jun 22.	Cereb Cortex. 2010	PubMed	citation	PMID:19546155	pubmed	19546155	create date:2009/06/24 | first author:Xiang HD
Activation of sensory-motor areas in sentence comprehension.	/pubmed/19546154	Desai RH, Binder JR, Conant LL, Seidenberg MS.	Cereb Cortex. 2010 Feb;20(2):468-78. Epub 2009 Jun 22.	Cereb Cortex. 2010	PubMed	citation	PMID:19546154	pubmed	19546154	create date:2009/06/24 | first author:Desai RH
Dissociation between memory accuracy and memory confidence following bilateral parietal lesions.	/pubmed/19542474	Simons JS, Peers PV, Mazuz YS, Berryhill ME, Olson IR.	Cereb Cortex. 2010 Feb;20(2):479-85. Epub 2009 Jun 19.	Cereb Cortex. 2010	PubMed	citation	PMID:19542474	pubmed	19542474	create date:2009/06/23 | first author:Simons JS
The contribution of the parietal lobes to speaking and writing.	/pubmed/19531538	Brownsett SL, Wise RJ.	Cereb Cortex. 2010 Mar;20(3):517-23. Epub 2009 Jun 16.	Cereb Cortex. 2010	PubMed	citation	PMID:19531538	pubmed	19531538	create date:2009/06/18 | first author:Brownsett SL
Serotoninergic fine-tuning of the excitation-inhibition balance in rat visual cortical networks.	/pubmed/19520765	Moreau AW, Amar M, Le Roux N, Morel N, Fossier P.	Cereb Cortex. 2010 Feb;20(2):456-67. Epub 2009 Jun 11.	Cereb Cortex. 2010	PubMed	citation	PMID:19520765	pubmed	19520765	create date:2009/06/13 | first author:Moreau AW
Brain maturation in adolescence and young adulthood: regional age-related changes in cortical thickness and white matter volume and microstructure.	/pubmed/19520764	Tamnes CK, Ostby Y, Fjell AM, Westlye LT, Due-Tønnessen P, Walhovd KB.	Cereb Cortex. 2010 Mar;20(3):534-48. Epub 2009 Jun 11.	Cereb Cortex. 2010	PubMed	citation	PMID:19520764	pubmed	19520764	create date:2009/06/13 | first author:Tamnes CK
Identification of the hippocampal input to medial prefrontal cortex in vitro.	/pubmed/19515741	Parent MA, Wang L, Su J, Netoff T, Yuan LL.	Cereb Cortex. 2010 Feb;20(2):393-403. Epub 2009 Jun 10.	Cereb Cortex. 2010	PubMed	citation	PMID:19515741	pubmed	19515741	create date:2009/06/12 | first author:Parent MA
Krieg Cortical Kudos 2008.	/pubmed/19508965	Swanson LW.	Cereb Cortex. 2009 Jul;19(7):1487-9. No abstract available.	Cereb Cortex. 2009	PubMed	citation	PMID:19508965	pubmed	19508965	create date:2009/06/11 | first author:Swanson LW
On emotional conflict: interference resolution of happy and angry prosody reveals valence-specific effects.	/pubmed/19505993	Wittfoth M, Schröder C, Schardt DM, Dengler R, Heinze HJ, Kotz SA.	Cereb Cortex. 2010 Feb;20(2):383-92. Epub 2009 Jun 8.	Cereb Cortex. 2010	PubMed	citation	PMID:19505993	pubmed	19505993	create date:2009/06/10 | first author:Wittfoth M
Attenuation of somatosensory responses to self-produced tactile stimulation.	/pubmed/19505992	Hesse MD, Nishitani N, Fink GR, Jousmäki V, Hari R.	Cereb Cortex. 2010 Feb;20(2):425-32. Epub 2009 Jun 8.	Cereb Cortex. 2010	PubMed	citation	PMID:19505992	pubmed	19505992	create date:2009/06/10 | first author:Hesse MD
Preserving syntactic processing across the adult life span: the modulation of the frontotemporal language system in the context of age-related atrophy.	/pubmed/19505991	Tyler LK, Shafto MA, Randall B, Wright P, Marslen-Wilson WD, Stamatakis EA.	Cereb Cortex. 2010 Feb;20(2):352-64. Epub 2009 Jun 8.	Cereb Cortex. 2010	PubMed	citation	PMID:19505991	pubmed	19505991	create date:2009/06/10 | first author:Tyler LK
Human v6: the medial motion area.	/pubmed/19502476	Pitzalis S, Sereno MI, Committeri G, Fattori P, Galati G, Patria F, Galletti C.	Cereb Cortex. 2010 Feb;20(2):411-24. Epub 2009 Jun 5.	Cereb Cortex. 2010	PubMed	citation	PMID:19502476	pubmed	19502476	create date:2009/06/09 | first author:Pitzalis S
Tis21 expression marks not only populations of neurogenic precursor cells but also new postmitotic neurons in adult hippocampal neurogenesis.	/pubmed/19482889	Attardo A, Fabel K, Krebs J, Haubensak W, Huttner WB, Kempermann G.	Cereb Cortex. 2010 Feb;20(2):304-14. Epub 2009 May 29.	Cereb Cortex. 2010	PubMed	citation	PMID:19482889	pubmed	19482889	create date:2009/06/02 | first author:Attardo A
Separate processing of texture and form in the ventral stream: evidence from FMRI and visual agnosia.	/pubmed/19478035	Cavina-Pratesi C, Kentridge RW, Heywood CA, Milner AD.	Cereb Cortex. 2010 Feb;20(2):433-46. Epub 2009 May 28.	Cereb Cortex. 2010	PubMed	citation	PMID:19478035	pubmed	19478035	create date:2009/05/30 | first author:Cavina-Pratesi C
Mentalizing under uncertainty: dissociated neural responses to ambiguous and unambiguous mental state inferences.	/pubmed/19478034	Jenkins AC, Mitchell JP.	Cereb Cortex. 2010 Feb;20(2):404-10. Epub 2009 May 28.	Cereb Cortex. 2010	PubMed	citation	PMID:19478034	pubmed	19478034	create date:2009/05/30 | first author:Jenkins AC
The impact of second language learning on semantic and nonsemantic first language reading.	/pubmed/19478033	Nosarti C, Mechelli A, Green DW, Price CJ.	Cereb Cortex. 2010 Feb;20(2):315-27. Epub 2009 May 28.	Cereb Cortex. 2010	PubMed	citation	PMID:19478033	pubmed	19478033	create date:2009/05/30 | first author:Nosarti C
Adaptive changes in firing of primary auditory cortical neurons following illumination shift from light to dark in freely moving guinea pigs.	/pubmed/19465741	Ojima H, Taoka M, Iriki A.	Cereb Cortex. 2010 Feb;20(2):339-51. Epub 2009 May 22.	Cereb Cortex. 2010	PubMed	citation	PMID:19465741	pubmed	19465741	create date:2009/05/26 | first author:Ojima H
Cerebellar inputs to intraparietal cortex areas LIP and MIP: functional frameworks for adaptive control of eye movements, reaching, and arm/eye/head movement coordination.	/pubmed/19465740	Prevosto V, Graf W, Ugolini G.	Cereb Cortex. 2010 Jan;20(1):214-28. Epub .	Cereb Cortex. 2010	PubMed	citation	PMID:19465740	pubmed	19465740	create date:2009/05/26 | first author:Prevosto V
The cortical site of visual suppression by transcranial magnetic stimulation.	/pubmed/19465739	Thielscher A, Reichenbach A, Uğurbil K, Uludağ K.	Cereb Cortex. 2010 Feb;20(2):328-38. Epub 2009 May 22.	Cereb Cortex. 2010	PubMed	citation	PMID:19465739	pubmed	19465739	create date:2009/05/26 | first author:Thielscher A
How reliable are visual context effects in the parahippocampal place area?	/pubmed/19457939	Epstein RA, Ward EJ.	Cereb Cortex. 2010 Feb;20(2):294-303. Epub 2009 May 20.	Cereb Cortex. 2010	PubMed	citation	PMID:19457939	pubmed	19457939	create date:2009/05/22 | first author:Epstein RA
Title	URL	Description	Details	ShortDetails	Resource	Type	Identifiers	Db	EntrezUID	Properties
Severe scene learning impairment, but intact recognition memory, after cholinergic depletion of inferotemporal cortex followed by fornix transection.	/pubmed/19447862	Browning PG, Gaffan D, Croxson PL, Baxter MG.	Cereb Cortex. 2010 Feb;20(2):282-93. Epub 2009 May 15.	Cereb Cortex. 2010	PubMed	citation	PMID:19447862	pubmed	19447862	create date:2009/05/19 | first author:Browning PG
Functional organization of the somatosensory cortical layer 6 feedback to the thalamus.	/pubmed/19447861	Lam YW, Sherman SM.	Cereb Cortex. 2010 Jan;20(1):13-24. Epub .	Cereb Cortex. 2010	PubMed	citation	PMID:19447861	pubmed	19447861	create date:2009/05/19 | first author:Lam YW
Neurotrophin-3 is involved in the formation of apical dendritic bundles in cortical layer 2 of the rat.	/pubmed/19447860	Miyashita T, Wintzer M, Kurotani T, Konishi T, Ichinohe N, Rockland KS.	Cereb Cortex. 2010 Jan;20(1):229-40. Epub .	Cereb Cortex. 2010	PubMed	citation	PMID:19447860	pubmed	19447860	create date:2009/05/19 | first author:Miyashita T
Population-based corticospinal interactions in macaques are correlated with visuomotor processing.	/pubmed/19443623	Asher I, Zinger N, Yanai Y, Israel Z, Prut Y.	Cereb Cortex. 2010 Jan;20(1):241-52. Epub .	Cereb Cortex. 2010	PubMed	citation	PMID:19443623	pubmed	19443623	create date:2009/05/16 | first author:Asher I
The truth about lying: inhibition of the anterior prefrontal cortex improves deceptive behavior.	/pubmed/19443622	Karim AA, Schneider M, Lotze M, Veit R, Sauseng P, Braun C, Birbaumer N.	Cereb Cortex. 2010 Jan;20(1):205-13. Epub .	Cereb Cortex. 2010	PubMed	citation	PMID:19443622	pubmed	19443622	create date:2009/05/16 | first author:Karim AA
Cortical connections to area TE in monkey: hybrid modular and distributed organization.	/pubmed/19443621	Borra E, Ichinohe N, Sato T, Tanifuji M, Rockland KS.	Cereb Cortex. 2010 Feb;20(2):257-70. Epub 2009 May 14.	Cereb Cortex. 2010	PubMed	citation	PMID:19443621	pubmed	19443621	create date:2009/05/16 | first author:Borra E
Slits are chemorepellents endogenous to hypothalamus and steer thalamocortical axons into ventral telencephalon.	/pubmed/19435711	Braisted JE, Ringstedt T, O'Leary DD.	Cereb Cortex. 2009 Jul;19 Suppl 1:i144-51. Epub 2009 May 11.	Cereb Cortex. 2009	PubMed	citation	PMID:19435711	pubmed	19435711	create date:2009/05/14 | first author:Braisted JE
Locus coeruleus activation facilitates memory encoding and induces hippocampal LTD that depends on beta-adrenergic receptor activation.	/pubmed/19435710	Lemon N, Aydin-Abidin S, Funke K, Manahan-Vaughan D.	Cereb Cortex. 2009 Dec;19(12):2827-37. Epub 2009 May 11.	Cereb Cortex. 2009	PubMed	citation	PMID:19435710	pubmed	19435710	create date:2009/05/14 | first author:Lemon N
Functional neuroanatomy of mirroring during a unimanual force generation task.	/pubmed/19435709	Sehm B, Perez MA, Xu B, Hidler J, Cohen LG.	Cereb Cortex. 2010 Jan;20(1):34-45. Epub .	Cereb Cortex. 2010	PubMed	citation	PMID:19435709	pubmed	19435709	create date:2009/05/14 | first author:Sehm B
A simple rule for axon outgrowth and synaptic competition generates realistic connection lengths and filling fractions.	/pubmed/19435708	Kaiser M, Hilgetag CC, van Ooyen A.	Cereb Cortex. 2009 Dec;19(12):3001-10. Epub 2009 May 12.	Cereb Cortex. 2009	PubMed	citation	PMID:19435708	pubmed	19435708	create date:2009/05/14 | first author:Kaiser M
Hedonic and informational functions of the human orbitofrontal cortex.	/pubmed/19435707	Elliott R, Agnew Z, Deakin JF.	Cereb Cortex. 2010 Jan;20(1):198-204. Epub .	Cereb Cortex. 2010	PubMed	citation	PMID:19435707	pubmed	19435707	create date:2009/05/14 | first author:Elliott R
Mapping surface variability of the central sulcus in musicians.	/pubmed/19433652	Li S, Han Y, Wang D, Yang H, Fan Y, Lv Y, Tang H, Gong Q, Zang Y, He Y.	Cereb Cortex. 2010 Jan;20(1):25-33. Epub .	Cereb Cortex. 2010	PubMed	citation	PMID:19433652	pubmed	19433652	create date:2009/05/13 | first author:Li S
Number processing pathways in human parietal cortex.	/pubmed/19429864	Santens S, Roggeman C, Fias W, Verguts T.	Cereb Cortex. 2010 Jan;20(1):77-88. Epub .	Cereb Cortex. 2010	PubMed	citation	PMID:19429864	pubmed	19429864	create date:2009/05/12 | first author:Santens S
Neural signatures of stimulus features in visual working memory--a spatiotemporal approach.	/pubmed/19429863	Morgan HM, Jackson MC, Klein C, Mohr H, Shapiro KL, Linden DE.	Cereb Cortex. 2010 Jan;20(1):187-97. Epub .	Cereb Cortex. 2010	PubMed	citation	PMID:19429863	pubmed	19429863	create date:2009/05/12 | first author:Morgan HM
The origins of cortical interneurons: mouse versus monkey and human.	/pubmed/19429862	Jones EG.	Cereb Cortex. 2009 Sep;19(9):1953-6. Epub 2009 May 8.	Cereb Cortex. 2009	PubMed	citation	PMID:19429862	pubmed	19429862	create date:2009/05/12 | first author:Jones EG
Interacting outcome retrieval, anticipation, and feedback processes in the human brain.	/pubmed/19429861	Walsh ND, Phillips ML.	Cereb Cortex. 2010 Feb;20(2):271-81. Epub 2009 May 8.	Cereb Cortex. 2010	PubMed	citation	PMID:19429861	pubmed	19429861	create date:2009/05/12 | first author:Walsh ND
Function-based intersubject alignment of human cortical anatomy.	/pubmed/19420007	Sabuncu MR, Singer BD, Conroy B, Bryan RE, Ramadge PJ, Haxby JV.	Cereb Cortex. 2010 Jan;20(1):130-40. Epub .	Cereb Cortex. 2010	PubMed	citation	PMID:19420007	pubmed	19420007	create date:2009/05/08 | first author:Sabuncu MR
What motivates the adolescent? Brain regions mediating reward sensitivity across adolescence.	/pubmed/19406906	Van Leijenhorst L, Zanolie K, Van Meel CS, Westenberg PM, Rombouts SA, Crone EA.	Cereb Cortex. 2010 Jan;20(1):61-9. Epub .	Cereb Cortex. 2010	PubMed	citation	PMID:19406906	pubmed	19406906	create date:2009/05/02 | first author:Van Leijenhorst L
Cortical connections of the macaque caudal ventrolateral prefrontal areas 45A and 45B.	/pubmed/19406905	Gerbella M, Belmalih A, Borra E, Rozzi S, Luppino G.	Cereb Cortex. 2010 Jan;20(1):141-68. Epub .	Cereb Cortex. 2010	PubMed	citation	PMID:19406905	pubmed	19406905	create date:2009/05/02 | first author:Gerbella M
Structural connectivity for visuospatial attention: significance of ventral pathways.	/pubmed/19406904	Umarova RM, Saur D, Schnell S, Kaller CP, Vry MS, Glauche V, Rijntjes M, Hennig J, Kiselev V, Weiller C.	Cereb Cortex. 2010 Jan;20(1):121-9. Epub .	Cereb Cortex. 2010	PubMed	citation	PMID:19406904	pubmed	19406904	create date:2009/05/02 | first author:Umarova RM
Functional heterogeneity of inferior parietal cortex during mathematical cognition assessed with cytoarchitectonic probability maps.	/pubmed/19406903	Wu SS, Chang TT, Majid A, Caspers S, Eickhoff SB, Menon V.	Cereb Cortex. 2009 Dec;19(12):2930-45. Epub 2009 Apr 30.	Cereb Cortex. 2009	PubMed	citation	PMID:19406903	pubmed	19406903	create date:2009/05/02 | first author:Wu SS
Gene expression profiling of preplate neurons destined for the subplate: genes involved in transcription, axon extension, neurotransmitter regulation, steroid hormone signaling, and neuronal survival.	/pubmed/19398467	Osheroff H, Hatten ME.	Cereb Cortex. 2009 Jul;19 Suppl 1:i126-34. Epub 2009 Apr 27.	Cereb Cortex. 2009	PubMed	citation	PMID:19398467	pubmed	19398467	create date:2009/04/29 | first author:Osheroff H
New and improved tools for in utero electroporation studies of developing cerebral cortex.	/pubmed/19395528	LoTurco J, Manent JB, Sidiqi F.	Cereb Cortex. 2009 Jul;19 Suppl 1:i120-5. Epub 2009 Apr 24. Review.	Cereb Cortex. 2009	PubMed	citation	PMID:19395528	pubmed	19395528	create date:2009/04/28 | first author:LoTurco J
Dual mechanisms for the cross-sensory spread of attention: how much do learned associations matter?	/pubmed/19395527	Fiebelkorn IC, Foxe JJ, Molholm S.	Cereb Cortex. 2010 Jan;20(1):109-20. Epub .	Cereb Cortex. 2010	PubMed	citation	PMID:19395527	pubmed	19395527	create date:2009/04/28 | first author:Fiebelkorn IC
An fMRI study of functional abnormalities in the verbal working memory system and the relationship to clinical symptoms in chronic schizophrenia.	/pubmed/19395526	Hashimoto R, Lee K, Preus A, McCarley RW, Wible CG.	Cereb Cortex. 2010 Jan;20(1):46-60. Epub .	Cereb Cortex. 2010	PubMed	citation	PMID:19395526	pubmed	19395526	create date:2009/04/28 | first author:Hashimoto R
Connections of auditory and visual cortex in the prairie vole (Microtus ochrogaster): evidence for multisensory processing in primary sensory areas.	/pubmed/19395525	Campi KL, Bales KL, Grunewald R, Krubitzer L.	Cereb Cortex. 2010 Jan;20(1):89-108. Epub .	Cereb Cortex. 2010	PubMed	citation	PMID:19395525	pubmed	19395525	create date:2009/04/28 | first author:Campi KL
The brain network underlying serial visual search: comparing overt and covert spatial orienting, for activations and for effective connectivity.	/pubmed/19395524	Fairhall SL, Indovina I, Driver J, Macaluso E.	Cereb Cortex. 2009 Dec;19(12):2946-58. Epub 2009 Apr 24.	Cereb Cortex. 2009	PubMed	citation	PMID:19395524	pubmed	19395524	create date:2009/04/28 | first author:Fairhall SL
Dlx1&2 and Mash1 transcription factors control MGE and CGE patterning and differentiation through parallel and overlapping pathways.	/pubmed/19386638	Long JE, Cobos I, Potter GB, Rubenstein JL.	Cereb Cortex. 2009 Jul;19 Suppl 1:i96-106. Epub 2009 Apr 22.	Cereb Cortex. 2009	PubMed	citation	PMID:19386638	pubmed	19386638	create date:2009/04/24 | first author:Long JE
Fragile X mental retardation protein in the driver's seat.	/pubmed/19386637	Brenman JE.	Cereb Cortex. 2009 Jul;19(7):1490-2. Epub 2009 Apr 22. No abstract available.	Cereb Cortex. 2009	PubMed	citation	PMID:19386637	pubmed	19386637	create date:2009/04/24 | first author:Brenman JE
Quantifying the adequacy of neural representations for a cross-language phonetic discrimination task: prediction of individual differences.	/pubmed/19386636	Raizada RD, Tsao FM, Liu HM, Kuhl PK.	Cereb Cortex. 2010 Jan;20(1):1-12. Epub .	Cereb Cortex. 2010	PubMed	citation	PMID:19386636	pubmed	19386636	create date:2009/04/24 | first author:Raizada RD
Integrating visual and tactile information in the perirhinal cortex.	/pubmed/19386635	Holdstock JS, Hocking J, Notley P, Devlin JT, Price CJ.	Cereb Cortex. 2009 Dec;19(12):2993-3000. Epub 2009 Apr 22.	Cereb Cortex. 2009	PubMed	citation	PMID:19386635	pubmed	19386635	create date:2009/04/24 | first author:Holdstock JS
Neurovascular congruence during cerebral cortical development.	/pubmed/19386634	Stubbs D, DeProto J, Nie K, Englund C, Mahmud I, Hevner R, Molnár Z.	Cereb Cortex. 2009 Jul;19 Suppl 1:i32-41. Epub 2009 Apr 22.	Cereb Cortex. 2009	PubMed	citation	PMID:19386634	pubmed	19386634	create date:2009/04/24 | first author:Stubbs D
Analysis of c-fos and zif268 expression reveals time-dependent changes in activity inside and outside the lesion projection zone in adult cat area 17 after retinal lesions.	/pubmed/19386633	Hu TT, Laeremans A, Eysel UT, Cnops L, Arckens L.	Cereb Cortex. 2009 Dec;19(12):2982-92. Epub 2009 Apr 22.	Cereb Cortex. 2009	PubMed	citation	PMID:19386633	pubmed	19386633	create date:2009/04/24 | first author:Hu TT
Connecting long distance: semantic distance in analogical reasoning modulates frontopolar cortex activity.	/pubmed/19383937	Green AE, Kraemer DJ, Fugelsang JA, Gray JR, Dunbar KN.	Cereb Cortex. 2010 Jan;20(1):70-6. Epub .	Cereb Cortex. 2010	PubMed	citation	PMID:19383937	pubmed	19383937	create date:2009/04/23 | first author:Green AE
Hypoxic injury during neonatal development in murine brain: correlation between in vivo DTI findings and behavioral assessment.	/pubmed/19380380	Chahboune H, Ment LR, Stewart WB, Rothman DL, Vaccarino FM, Hyder F, Schwartz ML.	Cereb Cortex. 2009 Dec;19(12):2891-901. Epub 2009 Apr 20.	Cereb Cortex. 2009	PubMed	citation	PMID:19380380	pubmed	19380380	create date:2009/04/22 | first author:Chahboune H
Additive effects of attention and stimulus contrast in primary visual cortex.	/pubmed/19372142	Thiele A, Pooresmaeili A, Delicato LS, Herrero JL, Roelfsema PR.	Cereb Cortex. 2009 Dec;19(12):2970-81. Epub 2009 Apr 16.	Cereb Cortex. 2009	PubMed	citation	PMID:19372142	pubmed	19372142	create date:2009/04/18 | first author:Thiele A
Sex differences in resting-state neural correlates of openness to experience among older adults.	/pubmed/19366871	Sutin AR, Beason-Held LL, Resnick SM, Costa PT.	Cereb Cortex. 2009 Dec;19(12):2797-802. Epub 2009 Apr 14.	Cereb Cortex. 2009	PubMed	citation	PMID:19366871	pubmed	19366871	create date:2009/04/16 | first author:Sutin AR
Too little, too late: reduced visual span and speed characterize pure alexia.	/pubmed/19366870	Starrfelt R, Habekost T, Leff AP.	Cereb Cortex. 2009 Dec;19(12):2880-90. Epub 2009 Apr 14.	Cereb Cortex. 2009	PubMed	citation	PMID:19366870	pubmed	19366870	create date:2009/04/16 | first author:Starrfelt R
The role of Robo3 in the development of cortical interneurons.	/pubmed/19366869	Barber M, Di Meglio T, Andrews WD, Hernández-Miranda LR, Murakami F, Chédotal A, Parnavelas JG.	Cereb Cortex. 2009 Jul;19 Suppl 1:i22-31. Epub 2009 Apr 14.	Cereb Cortex. 2009	PubMed	citation	PMID:19366869	pubmed	19366869	create date:2009/04/16 | first author:Barber M
Lmo4 and Clim1 progressively delineate cortical projection neuron subtypes during development.	/pubmed/19366868	Azim E, Shnider SJ, Cederquist GY, Sohur US, Macklis JD.	Cereb Cortex. 2009 Jul;19 Suppl 1:i62-9. Epub 2009 Apr 14.	Cereb Cortex. 2009	PubMed	citation	PMID:19366868	pubmed	19366868	create date:2009/04/16 | first author:Azim E
Paraneoplastic antigen-like 5 gene (PNMA5) is preferentially expressed in the association areas in a primate specific manner.	/pubmed/19366867	Takaji M, Komatsu Y, Watakabe A, Hashikawa T, Yamamori T.	Cereb Cortex. 2009 Dec;19(12):2865-79. Epub 2009 Apr 14.	Cereb Cortex. 2009	PubMed	citation	PMID:19366867	pubmed	19366867	create date:2009/04/16 | first author:Takaji M
Double dissociation of spike timing-dependent potentiation and depression by subunit-preferring NMDA receptor antagonists in mouse barrel cortex.	/pubmed/19363149	Banerjee A, Meredith RM, Rodríguez-Moreno A, Mierau SB, Auberson YP, Paulsen O.	Cereb Cortex. 2009 Dec;19(12):2959-69. Epub 2009 Apr 10.	Cereb Cortex. 2009	PubMed	citation	PMID:19363149	pubmed	19363149	create date:2009/04/14 | first author:Banerjee A
Late origin of glia-restricted progenitors in the developing mouse cerebral cortex.	/pubmed/19363148	Costa MR, Bucholz O, Schroeder T, Götz M.	Cereb Cortex. 2009 Jul;19 Suppl 1:i135-43. Epub 2009 Apr 10. Review.	Cereb Cortex. 2009	PubMed	citation	PMID:19363148	pubmed	19363148	create date:2009/04/14 | first author:Costa MR
Structural basis for self-renewal of neural progenitors in cortical neurogenesis.	/pubmed/19363147	Shioi G, Konno D, Shitamukai A, Matsuzaki F.	Cereb Cortex. 2009 Jul;19 Suppl 1:i55-61. Epub 2009 Apr 10.	Cereb Cortex. 2009	PubMed	citation	PMID:19363147	pubmed	19363147	create date:2009/04/14 | first author:Shioi G
Characterization of Nkx6-2-derived neocortical interneuron lineages.	/pubmed/19363146	Sousa VH, Miyoshi G, Hjerling-Leffler J, Karayannis T, Fishell G.	Cereb Cortex. 2009 Jul;19 Suppl 1:i1-10. Epub 2009 Apr 10.	Cereb Cortex. 2009	PubMed	citation	PMID:19363146	pubmed	19363146	create date:2009/04/14 | first author:Sousa VH
Regional patterns of cerebral cortical differentiation determined by diffusion tensor MRI.	/pubmed/19363145	Kroenke CD, Taber EN, Leigland LA, Knutsen AK, Bayly PV.	Cereb Cortex. 2009 Dec;19(12):2916-29. Epub 2009 Apr 10.	Cereb Cortex. 2009	PubMed	citation	PMID:19363145	pubmed	19363145	create date:2009/04/14 | first author:Kroenke CD
GABAergic inhibitory interneurons in the posterior piriform cortex of the GAD67-GFP mouse.	/pubmed/19359350	Young A, Sun QQ.	Cereb Cortex. 2009 Dec;19(12):3011-29. Epub 2009 Apr 9.	Cereb Cortex. 2009	PubMed	citation	PMID:19359350	pubmed	19359350	create date:2009/04/11 | first author:Young A
Cortical mechanisms for online control of hand movement trajectory: the role of the posterior parietal cortex.	/pubmed/19359349	Archambault PS, Caminiti R, Battaglia-Mayer A.	Cereb Cortex. 2009 Dec;19(12):2848-64. Epub 2009 Apr 9.	Cereb Cortex. 2009	PubMed	citation	PMID:19359349	pubmed	19359349	create date:2009/04/11 | first author:Archambault PS
Mechanisms underlying the specification, positional regulation, and function of the cortical hem.	/pubmed/19359348	Subramanian L, Tole S.	Cereb Cortex. 2009 Jul;19 Suppl 1:i90-5. Epub 2009 Apr 9. Review.	Cereb Cortex. 2009	PubMed	citation	PMID:19359348	pubmed	19359348	create date:2009/04/11 | first author:Subramanian L
Axon morphologies and convergence patterns of projections from different sensory-specific cortices of the anterior ectosylvian sulcus onto multisensory neurons in the cat superior colliculus.	/pubmed/19359347	Fuentes-Santamaria V, Alvarado JC, McHaffie JG, Stein BE.	Cereb Cortex. 2009 Dec;19(12):2902-15. Epub 2009 Apr 9.	Cereb Cortex. 2009	PubMed	citation	PMID:19359347	pubmed	19359347	create date:2009/04/11 | first author:Fuentes-Santamaria V
Title	URL	Description	Details	ShortDetails	Resource	Type	Identifiers	Db	EntrezUID	Properties
Developmental trajectories of magnitude processing and interference control: an FMRI study.	/pubmed/19357393	Wood G, Ischebeck A, Koppelstaetter F, Gotwald T, Kaufmann L.	Cereb Cortex. 2009 Nov;19(11):2755-65. Epub 2009 Apr 8.	Cereb Cortex. 2009	PubMed	citation	PMID:19357393	pubmed	19357393	create date:2009/04/10 | first author:Wood G
Transcriptional control of neuronal migration in the developing mouse brain.	/pubmed/19357392	Nóbrega-Pereira S, Marín O.	Cereb Cortex. 2009 Jul;19 Suppl 1:i107-13. Epub 2009 Apr 8. Review.	Cereb Cortex. 2009	PubMed	citation	PMID:19357392	pubmed	19357392	create date:2009/04/10 | first author:Nóbrega-Pereira S
Neuropilin 1-Sema signaling regulates crossing of cingulate pioneering axons during development of the corpus callosum.	/pubmed/19357391	Piper M, Plachez C, Zalucki O, Fothergill T, Goudreau G, Erzurumlu R, Gu C, Richards LJ.	Cereb Cortex. 2009 Jul;19 Suppl 1:i11-21. Epub 2009 Apr 8.	Cereb Cortex. 2009	PubMed	citation	PMID:19357391	pubmed	19357391	create date:2009/04/10 | first author:Piper M
Differences in intrinsic properties and local network connectivity of identified layer 5 and layer 6 adult mouse auditory corticothalamic neurons support a dual corticothalamic projection hypothesis.	/pubmed/19351905	Llano DA, Sherman SM.	Cereb Cortex. 2009 Dec;19(12):2810-26. Epub 2009 Apr 7. Erratum in: Cereb Cortex. 2010 Sep;20(9):2259.	Cereb Cortex. 2009	PubMed	citation	PMID:19351905	pubmed	19351905	create date:2009/04/09 | first author:Llano DA
Role of the atypical cadherin Celsr3 during development of the internal capsule.	/pubmed/19349379	Zhou L, Qu Y, Tissir F, Goffinet AM.	Cereb Cortex. 2009 Jul;19 Suppl 1:i114-9. Epub 2009 Apr 6.	Cereb Cortex. 2009	PubMed	citation	PMID:19349379	pubmed	19349379	create date:2009/04/08 | first author:Zhou L
Origin, early commitment, migratory routes, and destination of cannabinoid type 1 receptor-containing interneurons.	/pubmed/19346272	Morozov YM, Torii M, Rakic P.	Cereb Cortex. 2009 Jul;19 Suppl 1:i78-89. Epub 2009 Apr 3.	Cereb Cortex. 2009	PubMed	citation	PMID:19346272	pubmed	19346272	create date:2009/04/07 | first author:Morozov YM
A stem cell niche for intermediate progenitor cells of the embryonic cortex.	/pubmed/19346271	Javaherian A, Kriegstein A.	Cereb Cortex. 2009 Jul;19 Suppl 1:i70-7. Epub 2009 Apr 3.	Cereb Cortex. 2009	PubMed	citation	PMID:19346271	pubmed	19346271	create date:2009/04/07 | first author:Javaherian A
Neuronal migration and neurodegeneration: 2 sides of the same coin.	/pubmed/19346270	Reiner O, Shmueli A, Sapir T.	Cereb Cortex. 2009 Jul;19 Suppl 1:i42-8. Epub 2009 Apr 3.	Cereb Cortex. 2009	PubMed	citation	PMID:19346270	pubmed	19346270	create date:2009/04/07 | first author:Reiner O
Nonselective sister chromatid segregation in mouse embryonic neocortical precursor cells.	/pubmed/19342402	Fei JF, Huttner WB.	Cereb Cortex. 2009 Jul;19 Suppl 1:i49-54. Epub 2009 Apr 2.	Cereb Cortex. 2009	PubMed	citation	PMID:19342402	pubmed	19342402	create date:2009/04/04 | first author:Fei JF
In vivo MRI of altered brain anatomy and fiber connectivity in adult pax6 deficient mice.	/pubmed/19329571	Boretius S, Michaelis T, Tammer R, Ashery-Padan R, Frahm J, Stoykova A.	Cereb Cortex. 2009 Dec;19(12):2838-47. Epub 2009 Mar 27.	Cereb Cortex. 2009	PubMed	citation	PMID:19329571	pubmed	19329571	create date:2009/03/31 | first author:Boretius S
Where is the semantic system? A critical review and meta-analysis of 120 functional neuroimaging studies.	/pubmed/19329570	Binder JR, Desai RH, Graves WW, Conant LL.	Cereb Cortex. 2009 Dec;19(12):2767-96. Epub 2009 Mar 27. Review.	Cereb Cortex. 2009	PubMed	citation	PMID:19329570	pubmed	19329570	create date:2009/03/31 | first author:Binder JR
Distracters impair and create working memory-related neuronal activity in the prefrontal cortex.	/pubmed/19329569	Artchakov D, Tikhonravov D, Ma Y, Neuvonen T, Linnankoski I, Carlson S.	Cereb Cortex. 2009 Nov;19(11):2680-9. Epub 2009 Mar 27.	Cereb Cortex. 2009	PubMed	citation	PMID:19329569	pubmed	19329569	create date:2009/03/31 | first author:Artchakov D
Medial prefrontal cortex 5-HT(2A) density is correlated with amygdala reactivity, response habituation, and functional coupling.	/pubmed/19321655	Fisher PM, Meltzer CC, Price JC, Coleman RL, Ziolko SK, Becker C, Moses-Kolko EL, Berga SL, Hariri AR.	Cereb Cortex. 2009 Nov;19(11):2499-507. Epub 2009 Mar 25.	Cereb Cortex. 2009	PubMed	citation	PMID:19321655	pubmed	19321655	create date:2009/03/27 | first author:Fisher PM
Priming and backward influences in the human brain: processing interactions during the stroop interference effect.	/pubmed/19321654	Appelbaum LG, Meyerhoff KL, Woldorff MG.	Cereb Cortex. 2009 Nov;19(11):2508-21. Epub 2009 Mar 25.	Cereb Cortex. 2009	PubMed	citation	PMID:19321654	pubmed	19321654	create date:2009/03/27 | first author:Appelbaum LG
Engagement of fusiform cortex and disengagement of lateral occipital cortex in the acquisition of radiological expertise.	/pubmed/19321653	Harley EM, Pope WB, Villablanca JP, Mumford J, Suh R, Mazziotta JC, Enzmann D, Engel SA.	Cereb Cortex. 2009 Nov;19(11):2746-54. Epub 2009 Mar 25.	Cereb Cortex. 2009	PubMed	citation	PMID:19321653	pubmed	19321653	create date:2009/03/27 | first author:Harley EM
Movement-specific repetition suppression in ventral and dorsal premotor cortex during action observation.	/pubmed/19321652	Majdandzic J, Bekkering H, van Schie HT, Toni I.	Cereb Cortex. 2009 Nov;19(11):2736-45. Epub 2009 Mar 25.	Cereb Cortex. 2009	PubMed	citation	PMID:19321652	pubmed	19321652	create date:2009/03/27 | first author:Majdandzic J
Dopaminergic neuromodulation of semantic processing: a 4-T FMRI study with levodopa.	/pubmed/19321651	Copland DA, McMahon KL, Silburn PA, de Zubicaray GI.	Cereb Cortex. 2009 Nov;19(11):2651-8. Epub 2009 Mar 25.	Cereb Cortex. 2009	PubMed	citation	PMID:19321651	pubmed	19321651	create date:2009/03/27 | first author:Copland DA
Not what you expect: experience but not expectancy predicts conditioned responses in human visual and supplementary cortex.	/pubmed/19304914	Moratti S, Keil A.	Cereb Cortex. 2009 Dec;19(12):2803-9. Epub 2009 Mar 20.	Cereb Cortex. 2009	PubMed	citation	PMID:19304914	pubmed	19304914	create date:2009/03/24 | first author:Moratti S
Distinct genetic influences on cortical surface area and cortical thickness.	/pubmed/19299253	Panizzon MS, Fennema-Notestine C, Eyler LT, Jernigan TL, Prom-Wormley E, Neale M, Jacobson K, Lyons MJ, Grant MD, Franz CE, Xian H, Tsuang M, Fischl B, Seidman L, Dale A, Kremen WS.	Cereb Cortex. 2009 Nov;19(11):2728-35. Epub 2009 Mar 18.	Cereb Cortex. 2009	PubMed	citation	PMID:19299253	pubmed	19299253	create date:2009/03/21 | first author:Panizzon MS
Reading and subcortical auditory function.	/pubmed/19293398	Banai K, Hornickel J, Skoe E, Nicol T, Zecker S, Kraus N.	Cereb Cortex. 2009 Nov;19(11):2699-707. Epub 2009 Mar 17.	Cereb Cortex. 2009	PubMed	citation	PMID:19293398	pubmed	19293398	create date:2009/03/19 | first author:Banai K
New horizons for the subplate zone and its pioneering neurons.	/pubmed/19293397	Ayoub AE, Kostovic I.	Cereb Cortex. 2009 Aug;19(8):1705-7. Epub 2009 Mar 17.	Cereb Cortex. 2009	PubMed	citation	PMID:19293397	pubmed	19293397	create date:2009/03/19 | first author:Ayoub AE
Structural correlates of semantic and phonemic fluency ability in first and second languages.	/pubmed/19293396	Grogan A, Green DW, Ali N, Crinion JT, Price CJ.	Cereb Cortex. 2009 Nov;19(11):2690-8. Epub 2009 Mar 17.	Cereb Cortex. 2009	PubMed	citation	PMID:19293396	pubmed	19293396	create date:2009/03/19 | first author:Grogan A
Gonadal hormones modulate the dendritic spine densities of primary cortical pyramidal neurons in adult female rat.	/pubmed/19293395	Chen JR, Yan YT, Wang TJ, Chen LJ, Wang YJ, Tseng GF.	Cereb Cortex. 2009 Nov;19(11):2719-27. Epub 2009 Mar 17.	Cereb Cortex. 2009	PubMed	citation	PMID:19293395	pubmed	19293395	create date:2009/03/19 | first author:Chen JR
No neglect-specific deficits in reaching tasks.	/pubmed/19282456	Rossit S, Malhotra P, Muir K, Reeves I, Duncan G, Livingstone K, Jackson H, Hogg C, Castle P, Learmonth G, Harvey M.	Cereb Cortex. 2009 Nov;19(11):2616-24. Epub 2009 Mar 12.	Cereb Cortex. 2009	PubMed	citation	PMID:19282456	pubmed	19282456	create date:2009/03/14 | first author:Rossit S
Background dopamine concentration dependently facilitates long-term potentiation in rat prefrontal cortex through postsynaptic activation of extracellular signal-regulated kinases.	/pubmed/19282455	Kolomiets B, Marzo A, Caboche J, Vanhoutte P, Otani S.	Cereb Cortex. 2009 Nov;19(11):2708-18. Epub 2009 Mar 12.	Cereb Cortex. 2009	PubMed	citation	PMID:19282455	pubmed	19282455	create date:2009/03/14 | first author:Kolomiets B
Detecting wrong notes in advance: neuronal correlates of error monitoring in pianists.	/pubmed/19276327	Ruiz MH, Jabusch HC, Altenmüller E.	Cereb Cortex. 2009 Nov;19(11):2625-39. Epub 2009 Mar 10.	Cereb Cortex. 2009	PubMed	citation	PMID:19276327	pubmed	19276327	create date:2009/03/12 | first author:Ruiz MH
Inactivation of the somatosensory cortex prevents paroxysmal oscillations in cortical and related thalamic neurons in a genetic model of absence epilepsy.	/pubmed/19276326	Polack PO, Mahon S, Chavez M, Charpier S.	Cereb Cortex. 2009 Sep;19(9):2078-91. Epub 2009 Mar 10.	Cereb Cortex. 2009	PubMed	citation	PMID:19276326	pubmed	19276326	create date:2009/03/12 | first author:Polack PO
Aging influences the neural correlates of lexical decision but not automatic semantic priming.	/pubmed/19273460	Gold BT, Andersen AH, Jicha GA, Smith CD.	Cereb Cortex. 2009 Nov;19(11):2671-9. Epub 2009 Mar 8.	Cereb Cortex. 2009	PubMed	citation	PMID:19273460	pubmed	19273460	create date:2009/03/11 | first author:Gold BT
Consonants and vowels contribute differently to visual word recognition: ERPs of relative position priming.	/pubmed/19273459	Carreiras M, Duñabeitia JA, Molinaro N.	Cereb Cortex. 2009 Nov;19(11):2659-70. Epub 2009 Mar 8.	Cereb Cortex. 2009	PubMed	citation	PMID:19273459	pubmed	19273459	create date:2009/03/11 | first author:Carreiras M
Cortical and subcortical mechanisms for precisely controlled force generation and force relaxation.	/pubmed/19254959	Spraker MB, Corcos DM, Vaillancourt DE.	Cereb Cortex. 2009 Nov;19(11):2640-50. Epub 2009 Mar 2.	Cereb Cortex. 2009	PubMed	citation	PMID:19254959	pubmed	19254959	create date:2009/03/04 | first author:Spraker MB
The influence of multiple primes on bottom-up and top-down regulation during meaning retrieval: evidence for 2 distinct neural networks.	/pubmed/19240140	Whitney C, Grossman M, Kircher TT.	Cereb Cortex. 2009 Nov;19(11):2548-60. Epub 2009 Feb 24.	Cereb Cortex. 2009	PubMed	citation	PMID:19240140	pubmed	19240140	create date:2009/02/26 | first author:Whitney C
Experience-dependent, rapid structural changes in hippocampal pyramidal cell spines.	/pubmed/19240139	Kitanishi T, Ikegaya Y, Matsuki N, Yamada MK.	Cereb Cortex. 2009 Nov;19(11):2572-8. Epub 2009 Feb 24.	Cereb Cortex. 2009	PubMed	citation	PMID:19240139	pubmed	19240139	create date:2009/02/26 | first author:Kitanishi T
Relationships between brain activation and brain structure in normally developing children.	/pubmed/19240138	Lu LH, Dapretto M, O'Hare ED, Kan E, McCourt ST, Thompson PM, Toga AW, Bookheimer SY, Sowell ER.	Cereb Cortex. 2009 Nov;19(11):2595-604. Epub 2009 Feb 24.	Cereb Cortex. 2009	PubMed	citation	PMID:19240138	pubmed	19240138	create date:2009/02/26 | first author:Lu LH
The neural architecture of music-evoked autobiographical memories.	/pubmed/19240137	Janata P.	Cereb Cortex. 2009 Nov;19(11):2579-94. Epub 2009 Feb 24. Erratum in: Cereb Cortex. 2010 Jan;20(1):254-5.	Cereb Cortex. 2009	PubMed	citation	PMID:19240137	pubmed	19240137	create date:2009/02/26 | first author:Janata P
Stimulus-response profile during single-pulse transcranial magnetic stimulation to the primary motor cortex.	/pubmed/19234068	Hanakawa T, Mima T, Matsumoto R, Abe M, Inouchi M, Urayama S, Anami K, Honda M, Fukuyama H.	Cereb Cortex. 2009 Nov;19(11):2605-15. Epub 2009 Feb 20.	Cereb Cortex. 2009	PubMed	citation	PMID:19234068	pubmed	19234068	create date:2009/02/24 | first author:Hanakawa T
Selective depletion of molecularly defined cortical interneurons in human holoprosencephaly with severe striatal hypoplasia.	/pubmed/19234067	Fertuzinhos S, Krsnik Z, Kawasawa YI, Rasin MR, Kwan KY, Chen JG, Judas M, Hayashi M, Sestan N.	Cereb Cortex. 2009 Sep;19(9):2196-207. Epub 2009 Feb 20.	Cereb Cortex. 2009	PubMed	citation	PMID:19234067	pubmed	19234067	create date:2009/02/24 | first author:Fertuzinhos S
Greater working memory load results in greater medial temporal activity at retrieval.	/pubmed/19224975	Schon K, Quiroz YT, Hasselmo ME, Stern CE.	Cereb Cortex. 2009 Nov;19(11):2561-71. Epub 2009 Feb 18.	Cereb Cortex. 2009	PubMed	citation	PMID:19224975	pubmed	19224975	create date:2009/02/20 | first author:Schon K
Thalamocortical connections of parietal somatosensory cortical fields in macaque monkeys are highly divergent and convergent.	/pubmed/19221145	Padberg J, Cerkevich C, Engle J, Rajan AT, Recanzone G, Kaas J, Krubitzer L.	Cereb Cortex. 2009 Sep;19(9):2038-64. Epub 2009 Feb 16.	Cereb Cortex. 2009	PubMed	citation	PMID:19221145	pubmed	19221145	create date:2009/02/18 | first author:Padberg J
The resting brain: unconstrained yet reliable.	/pubmed/19221144	Shehzad Z, Kelly AM, Reiss PT, Gee DG, Gotimer K, Uddin LQ, Lee SH, Margulies DS, Roy AK, Biswal BB, Petkova E, Castellanos FX, Milham MP.	Cereb Cortex. 2009 Oct;19(10):2209-29. Epub 2009 Feb 16.	Cereb Cortex. 2009	PubMed	citation	PMID:19221144	pubmed	19221144	create date:2009/02/18 | first author:Shehzad Z
The operating regime of local computations in primary visual cortex.	/pubmed/19221143	Stimberg M, Wimmer K, Martin R, Schwabe L, Mariño J, Schummers J, Lyon DC, Sur M, Obermayer K.	Cereb Cortex. 2009 Sep;19(9):2166-80. Epub 2009 Feb 16.	Cereb Cortex. 2009	PubMed	citation	PMID:19221143	pubmed	19221143	create date:2009/02/18 | first author:Stimberg M
Inhibition of cAMP response element-binding protein reduces neuronal excitability and plasticity, and triggers neurodegeneration.	/pubmed/19213815	Jancic D, Lopez de Armentia M, Valor LM, Olivares R, Barco A.	Cereb Cortex. 2009 Nov;19(11):2535-47. Epub 2009 Feb 12.	Cereb Cortex. 2009	PubMed	citation	PMID:19213815	pubmed	19213815	create date:2009/02/14 | first author:Jancic D
When the brain changes its mind: flexibility of action selection in instructed and free choices.	/pubmed/19211661	Fleming SM, Mars RB, Gladwin TE, Haggard P.	Cereb Cortex. 2009 Oct;19(10):2352-60. Epub 2009 Feb 11.	Cereb Cortex. 2009	PubMed	citation	PMID:19211661	pubmed	19211661	create date:2009/02/13 | first author:Fleming SM
Attention reshapes center-surround receptive field structure in macaque cortical area MT.	/pubmed/19211660	Anton-Erxleben K, Stephan VM, Treue S.	Cereb Cortex. 2009 Oct;19(10):2466-78. Epub 2009 Feb 11.	Cereb Cortex. 2009	PubMed	citation	PMID:19211660	pubmed	19211660	create date:2009/02/13 | first author:Anton-Erxleben K
Detection of fixed and variable targets in the monkey prefrontal cortex.	/pubmed/19193714	Kusunoki M, Sigala N, Gaffan D, Duncan J.	Cereb Cortex. 2009 Nov;19(11):2522-34. Epub 2009 Feb 4.	Cereb Cortex. 2009	PubMed	citation	PMID:19193714	pubmed	19193714	create date:2009/02/06 | first author:Kusunoki M
Functional selectivity of interhemispheric connections in cat visual cortex.	/pubmed/19193713	Rochefort NL, Buzás P, Quenech'du N, Koza A, Eysel UT, Milleret C, Kisvárday ZF.	Cereb Cortex. 2009 Oct;19(10):2451-65. Epub 2009 Feb 4.	Cereb Cortex. 2009	PubMed	citation	PMID:19193713	pubmed	19193713	create date:2009/02/06 | first author:Rochefort NL
Stress-induced dendritic remodeling in the prefrontal cortex is circuit specific.	/pubmed/19193712	Shansky RM, Hamo C, Hof PR, McEwen BS, Morrison JH.	Cereb Cortex. 2009 Oct;19(10):2479-84. Epub 2009 Feb 4.	Cereb Cortex. 2009	PubMed	citation	PMID:19193712	pubmed	19193712	create date:2009/02/06 | first author:Shansky RM
Input specificity and dependence of spike timing-dependent plasticity on preceding postsynaptic activity at unitary connections between neocortical layer 2/3 pyramidal cells.	/pubmed/19193711	Zilberter M, Holmgren C, Shemer I, Silberberg G, Grillner S, Harkany T, Zilberter Y.	Cereb Cortex. 2009 Oct;19(10):2308-20. Epub 2009 Feb 4.	Cereb Cortex. 2009	PubMed	citation	PMID:19193711	pubmed	19193711	create date:2009/02/06 | first author:Zilberter M
Thalamic input to distal apical dendrites in neocortical layer 1 is massive and highly convergent.	/pubmed/19188274	Rubio-Garrido P, Pérez-de-Manzo F, Porrero C, Galazo MJ, Clascá F.	Cereb Cortex. 2009 Oct;19(10):2380-95. Epub 2009 Feb 2.	Cereb Cortex. 2009	PubMed	citation	PMID:19188274	pubmed	19188274	create date:2009/02/04 | first author:Rubio-Garrido P
From phonemes to articulatory codes: an fMRI study of the role of Broca's area in speech production.	/pubmed/19181696	Papoutsi M, de Zwart JA, Jansma JM, Pickering MJ, Bednar JA, Horwitz B.	Cereb Cortex. 2009 Sep;19(9):2156-65. Epub 2009 Jan 29.	Cereb Cortex. 2009	PubMed	citation	PMID:19181696	pubmed	19181696	create date:2009/02/03 | first author:Papoutsi M
A common network in the left cerebral hemisphere represents planning of tool use pantomimes and familiar intransitive gestures at the hand-independent level.	/pubmed/19181695	Króliczak G, Frey SH.	Cereb Cortex. 2009 Oct;19(10):2396-410. Epub 2009 Jan 30.	Cereb Cortex. 2009	PubMed	citation	PMID:19181695	pubmed	19181695	create date:2009/02/03 | first author:Króliczak G
Title	URL	Description	Details	ShortDetails	Resource	Type	Identifiers	Db	EntrezUID	Properties
Associative motor cortex plasticity: direct evidence in humans.	/pubmed/19176639	Di Lazzaro V, Dileone M, Pilato F, Profice P, Oliviero A, Mazzone P, Insola A, Capone F, Ranieri F, Tonali PA.	Cereb Cortex. 2009 Oct;19(10):2326-30. Epub 2009 Jan 28.	Cereb Cortex. 2009	PubMed	citation	PMID:19176639	pubmed	19176639	create date:2009/01/30 | first author:Di Lazzaro V
Glutamatergic inhibition in sensory neocortex.	/pubmed/19176638	Lee CC, Sherman SM.	Cereb Cortex. 2009 Oct;19(10):2281-9. Epub 2009 Jan 28.	Cereb Cortex. 2009	PubMed	citation	PMID:19176638	pubmed	19176638	create date:2009/01/30 | first author:Lee CC
Different spatial scales of shape similarity representation in lateral and ventral LOC.	/pubmed/19176637	Drucker DM, Aguirre GK.	Cereb Cortex. 2009 Oct;19(10):2269-80. Epub 2009 Jan 28.	Cereb Cortex. 2009	PubMed	citation	PMID:19176637	pubmed	19176637	create date:2009/01/30 | first author:Drucker DM
Involvement of nicotinic and muscarinic receptors in the endogenous cholinergic modulation of the balance between excitation and inhibition in the young rat visual cortex.	/pubmed/19176636	Lucas-Meunier E, Monier C, Amar M, Baux G, Frégnac Y, Fossier P.	Cereb Cortex. 2009 Oct;19(10):2411-27. Epub 2009 Jan 28.	Cereb Cortex. 2009	PubMed	citation	PMID:19176636	pubmed	19176636	create date:2009/01/30 | first author:Lucas-Meunier E
Two types of thalamocortical projections from the motor thalamic nuclei of the rat: a single neuron-tracing study using viral vectors.	/pubmed/19174446	Kuramoto E, Furuta T, Nakamura KC, Unzai T, Hioki H, Kaneko T.	Cereb Cortex. 2009 Sep;19(9):2065-77. Epub 2009 Jan 27.	Cereb Cortex. 2009	PubMed	citation	PMID:19174446	pubmed	19174446	create date:2009/01/29 | first author:Kuramoto E
Damage to white matter fiber tracts in acute spatial neglect.	/pubmed/19168667	Karnath HO, Rorden C, Ticini LF.	Cereb Cortex. 2009 Oct;19(10):2331-7. Epub 2009 Jan 23.	Cereb Cortex. 2009	PubMed	citation	PMID:19168667	pubmed	19168667	create date:2009/01/27 | first author:Karnath HO
Double dissociation between motor and visual imagery in the posterior parietal cortex.	/pubmed/19168666	Pelgrims B, Andres M, Olivier E.	Cereb Cortex. 2009 Oct;19(10):2298-307. Epub 2009 Jan 23.	Cereb Cortex. 2009	PubMed	citation	PMID:19168666	pubmed	19168666	create date:2009/01/27 | first author:Pelgrims B
Intermediate neuronal progenitors (basal progenitors) produce pyramidal-projection neurons for all layers of cerebral cortex.	/pubmed/19168665	Kowalczyk T, Pontious A, Englund C, Daza RA, Bedogni F, Hodge R, Attardo A, Bell C, Huttner WB, Hevner RF.	Cereb Cortex. 2009 Oct;19(10):2439-50. Epub 2009 Jan 23.	Cereb Cortex. 2009	PubMed	citation	PMID:19168665	pubmed	19168665	create date:2009/01/27 | first author:Kowalczyk T
Proteomic analysis illuminates a novel structural definition of the claustrum and insula.	/pubmed/19168664	Mathur BN, Caprioli RM, Deutch AY.	Cereb Cortex. 2009 Oct;19(10):2372-9. Epub 2009 Jan 23.	Cereb Cortex. 2009	PubMed	citation	PMID:19168664	pubmed	19168664	create date:2009/01/27 | first author:Mathur BN
Overlap and segregation in predorsal premotor cortex activations related to free selection of self-referenced and target-based finger movements.	/pubmed/19168663	Beudel M, de Jong BM.	Cereb Cortex. 2009 Oct;19(10):2361-71. Epub 2009 Jan 23.	Cereb Cortex. 2009	PubMed	citation	PMID:19168663	pubmed	19168663	create date:2009/01/27 | first author:Beudel M
Inverse mapping the neuronal substrates of face categorizations.	/pubmed/19168662	Smith ML, Fries P, Gosselin F, Goebel R, Schyns PG.	Cereb Cortex. 2009 Oct;19(10):2428-38. Epub 2009 Jan 23.	Cereb Cortex. 2009	PubMed	citation	PMID:19168662	pubmed	19168662	create date:2009/01/27 | first author:Smith ML
The brain's intention to imitate: the neurobiology of intentional versus automatic imitation.	/pubmed/19153108	Bien N, Roebroeck A, Goebel R, Sack AT.	Cereb Cortex. 2009 Oct;19(10):2338-51. Epub 2009 Jan 19.	Cereb Cortex. 2009	PubMed	citation	PMID:19153108	pubmed	19153108	create date:2009/01/21 | first author:Bien N
Mapping the regulator of G protein signaling 4 (RGS4): presynaptic and postsynaptic substrates for neuroregulation in prefrontal cortex.	/pubmed/19153107	Paspalas CD, Selemon LD, Arnsten AF.	Cereb Cortex. 2009 Sep;19(9):2145-55. Epub 2009 Jan 19.	Cereb Cortex. 2009	PubMed	citation	PMID:19153107	pubmed	19153107	create date:2009/01/21 | first author:Paspalas CD
Feature binding in the feedback layers of area V2.	/pubmed/19153106	Shipp S, Adams DL, Moutoussis K, Zeki S.	Cereb Cortex. 2009 Oct;19(10):2230-9. Epub 2009 Jan 19.	Cereb Cortex. 2009	PubMed	citation	PMID:19153106	pubmed	19153106	create date:2009/01/21 | first author:Shipp S
The thalamocortical projection systems in primate: an anatomical support for multisensory and sensorimotor interplay.	/pubmed/19150924	Cappe C, Morel A, Barone P, Rouiller EM.	Cereb Cortex. 2009 Sep;19(9):2025-37. Epub 2009 Jan 15.	Cereb Cortex. 2009	PubMed	citation	PMID:19150924	pubmed	19150924	create date:2009/01/20 | first author:Cappe C
The electrotonic structure of pyramidal neurons contributing to prefrontal cortical circuits in macaque monkeys is significantly altered in aging.	/pubmed/19150923	Kabaso D, Coskren PJ, Henry BI, Hof PR, Wearne SL.	Cereb Cortex. 2009 Oct;19(10):2248-68. Epub 2009 Jan 15.	Cereb Cortex. 2009	PubMed	citation	PMID:19150923	pubmed	19150923	create date:2009/01/20 | first author:Kabaso D
High consistency of regional cortical thinning in aging across multiple samples.	/pubmed/19150922	Fjell AM, Westlye LT, Amlien I, Espeseth T, Reinvang I, Raz N, Agartz I, Salat DH, Greve DN, Fischl B, Dale AM, Walhovd KB.	Cereb Cortex. 2009 Sep;19(9):2001-12. Epub 2009 Jan 15.	Cereb Cortex. 2009	PubMed	citation	PMID:19150922	pubmed	19150922	create date:2009/01/20 | first author:Fjell AM
Resection of the medial temporal lobe disconnects the rostral superior temporal gyrus from some of its projection targets in the frontal lobe and thalamus.	/pubmed/19150921	Muñoz M, Mishkin M, Saunders RC.	Cereb Cortex. 2009 Sep;19(9):2114-30. Epub 2009 Jan 15.	Cereb Cortex. 2009	PubMed	citation	PMID:19150921	pubmed	19150921	create date:2009/01/20 | first author:Muñoz M
Differences of migratory behavior between direct progeny of apical progenitors and basal progenitors in the developing cerebral cortex.	/pubmed/19150920	Tabata H, Kanatani S, Nakajima K.	Cereb Cortex. 2009 Sep;19(9):2092-105. Epub 2009 Jan 15.	Cereb Cortex. 2009	PubMed	citation	PMID:19150920	pubmed	19150920	create date:2009/01/20 | first author:Tabata H
TMS-adaptation reveals abstract letter selectivity in the left posterior parietal cortex.	/pubmed/19150919	Cattaneo Z, Rota F, Walsh V, Vecchi T, Silvanto J.	Cereb Cortex. 2009 Oct;19(10):2321-5. Epub 2009 Jan 15.	Cereb Cortex. 2009	PubMed	citation	PMID:19150919	pubmed	19150919	create date:2009/01/20 | first author:Cattaneo Z
Hemispheric asymmetry of auditory evoked fields elicited by spectral versus temporal stimulus change.	/pubmed/19136454	Okamoto H, Stracke H, Draganova R, Pantev C.	Cereb Cortex. 2009 Oct;19(10):2290-7. Epub 2009 Jan 8.	Cereb Cortex. 2009	PubMed	citation	PMID:19136454	pubmed	19136454	create date:2009/01/13 | first author:Okamoto H
Excitatory GABAergic activation of cortical dividing glial cells.	/pubmed/19131437	Tanaka Y, Tozuka Y, Takata T, Shimazu N, Matsumura N, Ohta A, Hisatsune T.	Cereb Cortex. 2009 Sep;19(9):2181-95. Epub 2009 Jan 8.	Cereb Cortex. 2009	PubMed	citation	PMID:19131437	pubmed	19131437	create date:2009/01/10 | first author:Tanaka Y
Prefrontostriatal circuitry regulates effort-related decision making.	/pubmed/19131436	Hauber W, Sommer S.	Cereb Cortex. 2009 Oct;19(10):2240-7. Epub 2009 Jan 8.	Cereb Cortex. 2009	PubMed	citation	PMID:19131436	pubmed	19131436	create date:2009/01/10 | first author:Hauber W
The morphology of supragranular pyramidal neurons in the human insular cortex: a quantitative Golgi study.	/pubmed/19126800	Anderson K, Bones B, Robinson B, Hass C, Lee H, Ford K, Roberts TA, Jacobs B.	Cereb Cortex. 2009 Sep;19(9):2131-44. Epub 2009 Jan 6.	Cereb Cortex. 2009	PubMed	citation	PMID:19126800	pubmed	19126800	create date:2009/01/08 | first author:Anderson K
Direct evidence for cortical suppression of somatosensory afferents during visuomotor adaptation.	/pubmed/19126799	Bernier PM, Burle B, Vidal F, Hasbroucq T, Blouin J.	Cereb Cortex. 2009 Sep;19(9):2106-13. Epub 2009 Jan 6.	Cereb Cortex. 2009	PubMed	citation	PMID:19126799	pubmed	19126799	create date:2009/01/08 | first author:Bernier PM
Role of corticospinal suppression during motor preparation.	/pubmed/19126798	Duque J, Ivry RB.	Cereb Cortex. 2009 Sep;19(9):2013-24. Epub 2009 Jan 6.	Cereb Cortex. 2009	PubMed	citation	PMID:19126798	pubmed	19126798	create date:2009/01/08 | first author:Duque J
Normalizing motor cortex representations in focal hand dystonia.	/pubmed/19074753	Schabrun SM, Stinear CM, Byblow WD, Ridding MC.	Cereb Cortex. 2009 Sep;19(9):1968-77. Epub 2008 Dec 12.	Cereb Cortex. 2009	PubMed	citation	PMID:19074753	pubmed	19074753	create date:2008/12/17 | first author:Schabrun SM
Sex differences in the effects of acute and chronic stress and recovery after long-term stress on stress-related brain regions of rats.	/pubmed/19073626	Lin Y, Ter Horst GJ, Wichmann R, Bakker P, Liu A, Li X, Westenbroek C.	Cereb Cortex. 2009 Sep;19(9):1978-89. Epub 2008 Dec 10.	Cereb Cortex. 2009	PubMed	citation	PMID:19073626	pubmed	19073626	create date:2008/12/17 | first author:Lin Y
Differential expression patterns of occ1-related genes in adult monkey visual cortex.	/pubmed/19073625	Takahata T, Komatsu Y, Watakabe A, Hashikawa T, Tochitani S, Yamamori T.	Cereb Cortex. 2009 Aug;19(8):1937-51. Epub 2008 Dec 10.	Cereb Cortex. 2009	PubMed	citation	PMID:19073625	pubmed	19073625	create date:2008/12/17 | first author:Takahata T
Performance effects of nicotine during selective attention, divided attention, and simple stimulus detection: an fMRI study.	/pubmed/19073624	Hahn B, Ross TJ, Wolkenberg FA, Shakleya DM, Huestis MA, Stein EA.	Cereb Cortex. 2009 Sep;19(9):1990-2000. Epub 2008 Dec 10.	Cereb Cortex. 2009	PubMed	citation	PMID:19073624	pubmed	19073624	create date:2008/12/17 | first author:Hahn B
Neuroanatomical correlates of musicianship as revealed by cortical thickness and voxel-based morphometry.	/pubmed/19073623	Bermudez P, Lerch JP, Evans AC, Zatorre RJ.	Cereb Cortex. 2009 Jul;19(7):1583-96. Epub 2008 Dec 10.	Cereb Cortex. 2009	PubMed	citation	PMID:19073623	pubmed	19073623	create date:2008/12/17 | first author:Bermudez P
Which way do I go? Neural activation in response to feedback and spatial processing in a virtual T-maze.	/pubmed/19073622	Baker TE, Holroyd CB.	Cereb Cortex. 2009 Aug;19(8):1708-22. Epub 2008 Dec 10.	Cereb Cortex. 2009	PubMed	citation	PMID:19073622	pubmed	19073622	create date:2008/12/17 | first author:Baker TE
Motor-related signals in the intraparietal cortex encode locations in a hybrid, rather than eye-centered reference frame.	/pubmed/19068491	Mullette-Gillman OA, Cohen YE, Groh JM.	Cereb Cortex. 2009 Aug;19(8):1761-75. Epub 2008 Dec 9.	Cereb Cortex. 2009	PubMed	citation	PMID:19068491	pubmed	19068491	create date:2008/12/11 | first author:Mullette-Gillman OA
Behavioral and movement disorders induced by local inhibitory dysfunction in primate striatum.	/pubmed/19068490	Worbe Y, Baup N, Grabli D, Chaigneau M, Mounayar S, McCairn K, Féger J, Tremblay L.	Cereb Cortex. 2009 Aug;19(8):1844-56. Epub 2008 Dec 9.	Cereb Cortex. 2009	PubMed	citation	PMID:19068490	pubmed	19068490	create date:2008/12/11 | first author:Worbe Y
Grasping ideas with the motor system: semantic somatotopy in idiom comprehension.	/pubmed/19068489	Boulenger V, Hauk O, Pulvermüller F.	Cereb Cortex. 2009 Aug;19(8):1905-14. Epub 2008 Dec 9.	Cereb Cortex. 2009	PubMed	citation	PMID:19068489	pubmed	19068489	create date:2008/12/11 | first author:Boulenger V
Mapping of functional areas in the human cortex based on connectivity through association fibers.	/pubmed/19068488	Hua K, Oishi K, Zhang J, Wakana S, Yoshioka T, Zhang W, Akhter KD, Li X, Huang H, Jiang H, van Zijl P, Mori S.	Cereb Cortex. 2009 Aug;19(8):1889-95. Epub 2008 Dec 9.	Cereb Cortex. 2009	PubMed	citation	PMID:19068488	pubmed	19068488	create date:2008/12/11 | first author:Hua K
Cortical columnar organization is reconsidered in inferior temporal cortex.	/pubmed/19068487	Sato T, Uchida G, Tanifuji M.	Cereb Cortex. 2009 Aug;19(8):1870-88. Epub 2008 Dec 9.	Cereb Cortex. 2009	PubMed	citation	PMID:19068487	pubmed	19068487	create date:2008/12/11 | first author:Sato T
Functional connectivity of the inferior frontal cortex changes with age in children with autism spectrum disorders: a fcMRI study of response inhibition.	/pubmed/19068486	Lee PS, Yerys BE, Della Rosa A, Foss-Feig J, Barnes KA, James JD, VanMeter J, Vaidya CJ, Gaillard WD, Kenworthy LE.	Cereb Cortex. 2009 Aug;19(8):1787-94. Epub 2008 Dec 9.	Cereb Cortex. 2009	PubMed	citation	PMID:19068486	pubmed	19068486	create date:2008/12/11 | first author:Lee PS
Enriched expression of serotonin 1B and 2A receptor genes in macaque visual cortex and their bidirectional modulatory effects on neuronal responses.	/pubmed/19056862	Watakabe A, Komatsu Y, Sadakane O, Shimegi S, Takahata T, Higo N, Tochitani S, Hashikawa T, Naito T, Osaki H, Sakamoto H, Okamoto M, Ishikawa A, Hara S, Akasaki T, Sato H, Yamamori T.	Cereb Cortex. 2009 Aug;19(8):1915-28. Epub 2008 Dec 4.	Cereb Cortex. 2009	PubMed	citation	PMID:19056862	pubmed	19056862	create date:2008/12/06 | first author:Watakabe A
Visual awareness, emotion, and gamma band synchronization.	/pubmed/19047574	Luo Q, Mitchell D, Cheng X, Mondillo K, Mccaffrey D, Holroyd T, Carver F, Coppola R, Blair J.	Cereb Cortex. 2009 Aug;19(8):1896-904. Epub 2008 Dec 1.	Cereb Cortex. 2009	PubMed	citation	PMID:19047574	pubmed	19047574	create date:2008/12/03 | first author:Luo Q
The representation of abstract task rules in the human prefrontal cortex.	/pubmed/19047573	Bengtsson SL, Haynes JD, Sakai K, Buckley MJ, Passingham RE.	Cereb Cortex. 2009 Aug;19(8):1929-36. Epub 2008 Dec 1.	Cereb Cortex. 2009	PubMed	citation	PMID:19047573	pubmed	19047573	create date:2008/12/03 | first author:Bengtsson SL
Cortical interneurons require p35/Cdk5 for their migration and laminar organization.	/pubmed/19037081	Rakić S, Yanagawa Y, Obata K, Faux C, Parnavelas JG, Nikolić M.	Cereb Cortex. 2009 Aug;19(8):1857-69. Epub 2008 Nov 26.	Cereb Cortex. 2009	PubMed	citation	PMID:19037081	pubmed	19037081	create date:2008/11/28 | first author:Rakić S
Aging affects the neural representation of speed in Macaque area MT.	/pubmed/19037080	Yang Y, Zhang J, Liang Z, Li G, Wang Y, Ma Y, Zhou Y, Leventhal AG.	Cereb Cortex. 2009 Sep;19(9):1957-67. Epub 2008 Nov 26.	Cereb Cortex. 2009	PubMed	citation	PMID:19037080	pubmed	19037080	create date:2008/11/28 | first author:Yang Y
Pyramidal neurons in rat prefrontal cortex projecting to ventral tegmental area and dorsal raphe nucleus express 5-HT2A receptors.	/pubmed/19029064	Vázquez-Borsetti P, Cortés R, Artigas F.	Cereb Cortex. 2009 Jul;19(7):1678-86. Epub 2008 Nov 21.	Cereb Cortex. 2009	PubMed	citation	PMID:19029064	pubmed	19029064	create date:2008/11/26 | first author:Vázquez-Borsetti P
Differences in response to serotonergic activation between first and higher order thalamic nuclei.	/pubmed/19029063	Varela C, Sherman SM.	Cereb Cortex. 2009 Aug;19(8):1776-86. Epub 2008 Nov 21.	Cereb Cortex. 2009	PubMed	citation	PMID:19029063	pubmed	19029063	create date:2008/11/26 | first author:Varela C
Synaptogenesis in purified cortical subplate neurons.	/pubmed/19029062	McKellar CE, Shatz CJ.	Cereb Cortex. 2009 Aug;19(8):1723-37. Epub 2008 Nov 21.	Cereb Cortex. 2009	PubMed	citation	PMID:19029062	pubmed	19029062	create date:2008/11/26 | first author:McKellar CE
Major vault protein is expressed along the nucleus-neurite axis and associates with mRNAs in cortical neurons.	/pubmed/19029061	Paspalas CD, Perley CC, Venkitaramani DV, Goebel-Goody SM, Zhang Y, Kurup P, Mattis JH, Lombroso PJ.	Cereb Cortex. 2009 Jul;19(7):1666-77. Epub 2008 Nov 21.	Cereb Cortex. 2009	PubMed	citation	PMID:19029061	pubmed	19029061	create date:2008/11/26 | first author:Paspalas CD
Dopamine D1 and D5 receptors are localized to discrete populations of interneurons in primate prefrontal cortex.	/pubmed/19020206	Glausier JR, Khan ZU, Muly EC.	Cereb Cortex. 2009 Aug;19(8):1820-34. Epub 2008 Nov 19.	Cereb Cortex. 2009	PubMed	citation	PMID:19020206	pubmed	19020206	create date:2008/11/21 | first author:Glausier JR
Cortical atrophy and language network reorganization associated with a novel progranulin mutation.	/pubmed/19020205	Cruchaga C, Fernández-Seara MA, Seijo-Martínez M, Samaranch L, Lorenzo E, Hinrichs A, Irigoyen J, Maestro C, Prieto E, Martí-Climent JM, Arbizu J, Pastor MA, Pastor P.	Cereb Cortex. 2009 Aug;19(8):1751-60. Epub 2008 Nov 19.	Cereb Cortex. 2009	PubMed	citation	PMID:19020205	pubmed	19020205	create date:2008/11/21 | first author:Cruchaga C
Opposite changes in glutamatergic and GABAergic transmission underlie the diffuse hyperexcitability of synapsin I-deficient cortical networks.	/pubmed/19020204	Chiappalone M, Casagrande S, Tedesco M, Valtorta F, Baldelli P, Martinoia S, Benfenati F.	Cereb Cortex. 2009 Jun;19(6):1422-39. Epub 2008 Nov 19.	Cereb Cortex. 2009	PubMed	citation	PMID:19020204	pubmed	19020204	create date:2008/11/21 | first author:Chiappalone M
Title	URL	Description	Details	ShortDetails	Resource	Type	Identifiers	Db	EntrezUID	Properties
The observation and execution of actions share motor and somatosensory voxels in all tested subjects: single-subject analyses of unsmoothed fMRI data.	/pubmed/19020203	Gazzola V, Keysers C.	Cereb Cortex. 2009 Jun;19(6):1239-55. Epub 2008 Nov 19.	Cereb Cortex. 2009	PubMed	citation	PMID:19020203	pubmed	19020203	create date:2008/11/21 | first author:Gazzola V
Electrical excitability of early neurons in the human cerebral cortex during the second trimester of gestation.	/pubmed/19015375	Moore AR, Filipovic R, Mo Z, Rasband MN, Zecevic N, Antic SD.	Cereb Cortex. 2009 Aug;19(8):1795-805. Epub 2008 Nov 17.	Cereb Cortex. 2009	PubMed	citation	PMID:19015375	pubmed	19015375	create date:2008/11/19 | first author:Moore AR
Two phases of interhemispheric inhibition between motor related cortical areas and the primary motor cortex in human.	/pubmed/19015374	Ni Z, Gunraj C, Nelson AJ, Yeh IJ, Castillo G, Hoque T, Chen R.	Cereb Cortex. 2009 Jul;19(7):1654-65. Epub 2008 Nov 17.	Cereb Cortex. 2009	PubMed	citation	PMID:19015374	pubmed	19015374	create date:2008/11/19 | first author:Ni Z
Cortical plasticity of audio-visual object representations.	/pubmed/19015373	Naumer MJ, Doehrmann O, Müller NG, Muckli L, Kaiser J, Hein G.	Cereb Cortex. 2009 Jul;19(7):1641-53. Epub 2008 Nov 17.	Cereb Cortex. 2009	PubMed	citation	PMID:19015373	pubmed	19015373	create date:2008/11/19 | first author:Naumer MJ
Interocular transfer of adaptation in the primary visual cortex.	/pubmed/19015372	Howarth CM, Vorobyov V, Sengpiel F.	Cereb Cortex. 2009 Aug;19(8):1835-43. Epub 2008 Nov 17.	Cereb Cortex. 2009	PubMed	citation	PMID:19015372	pubmed	19015372	create date:2008/11/19 | first author:Howarth CM
Object representations for multiple visual categories overlap in lateral occipital and medial fusiform cortex.	/pubmed/19015371	Pourtois G, Schwartz S, Spiridon M, Martuzzi R, Vuilleumier P.	Cereb Cortex. 2009 Aug;19(8):1806-19. Epub 2008 Nov 17.	Cereb Cortex. 2009	PubMed	citation	PMID:19015371	pubmed	19015371	create date:2008/11/19 | first author:Pourtois G
Interneuron diversity in layers 2-3 of monkey prefrontal cortex.	/pubmed/19015370	Zaitsev AV, Povysheva NV, Gonzalez-Burgos G, Rotaru D, Fish KN, Krimer LS, Lewis DA.	Cereb Cortex. 2009 Jul;19(7):1597-615. Epub 2008 Nov 17.	Cereb Cortex. 2009	PubMed	citation	PMID:19015370	pubmed	19015370	create date:2008/11/19 | first author:Zaitsev AV
Seeing with profoundly deactivated mid-level visual areas: non-hierarchical functioning in the human visual cortex.	/pubmed/19015369	Gilaie-Dotan S, Perry A, Bonneh Y, Malach R, Bentin S.	Cereb Cortex. 2009 Jul;19(7):1687-703. Epub 2008 Nov 17.	Cereb Cortex. 2009	PubMed	citation	PMID:19015369	pubmed	19015369	create date:2008/11/19 | first author:Gilaie-Dotan S
Impaired tactile acuity in old age is accompanied by enlarged hand representations in somatosensory cortex.	/pubmed/19008462	Kalisch T, Ragert P, Schwenkreis P, Dinse HR, Tegenthoff M.	Cereb Cortex. 2009 Jul;19(7):1530-8. Epub 2008 Nov 13.	Cereb Cortex. 2009	PubMed	citation	PMID:19008462	pubmed	19008462	create date:2008/11/15 | first author:Kalisch T
Novel markers reveal subpopulations of subplate neurons in the murine cerebral cortex.	/pubmed/19008461	Hoerder-Suabedissen A, Wang WZ, Lee S, Davies KE, Goffinet AM, Rakić S, Parnavelas J, Reim K, Nicolić M, Paulsen O, Molnár Z.	Cereb Cortex. 2009 Aug;19(8):1738-50. Epub 2008 Nov 13.	Cereb Cortex. 2009	PubMed	citation	PMID:19008461	pubmed	19008461	create date:2008/11/15 | first author:Hoerder-Suabedissen A
The timing of feedback to early visual cortex in the perception of long-range apparent motion.	/pubmed/19008460	Wibral M, Bledowski C, Kohler A, Singer W, Muckli L.	Cereb Cortex. 2009 Jul;19(7):1567-82. Epub 2008 Nov 13.	Cereb Cortex. 2009	PubMed	citation	PMID:19008460	pubmed	19008460	create date:2008/11/15 | first author:Wibral M
Brain oscillations dissociate between semantic and nonsemantic encoding of episodic memories.	/pubmed/19001457	Hanslmayr S, Spitzer B, Bäuml KH.	Cereb Cortex. 2009 Jul;19(7):1631-40. Epub 2008 Nov 11.	Cereb Cortex. 2009	PubMed	citation	PMID:19001457	pubmed	19001457	create date:2008/11/13 | first author:Hanslmayr S
Retrieval and unification of syntactic structure in sentence comprehension: an FMRI study using word-category ambiguity.	/pubmed/19001084	Snijders TM, Vosse T, Kempen G, Van Berkum JJ, Petersson KM, Hagoort P.	Cereb Cortex. 2009 Jul;19(7):1493-503. Epub 2008 Nov 10.	Cereb Cortex. 2009	PubMed	citation	PMID:19001084	pubmed	19001084	create date:2008/11/13 | first author:Snijders TM
Regionally specific cortical thinning in children with sickle cell disease.	/pubmed/18996911	Kirk GR, Haynes MR, Palasis S, Brown C, Burns TG, McCormick M, Jones RA.	Cereb Cortex. 2009 Jul;19(7):1549-56. Epub 2008 Nov 7.	Cereb Cortex. 2009	PubMed	citation	PMID:18996911	pubmed	18996911	create date:2008/11/11 | first author:Kirk GR
Emotional context enhances auditory novelty processing in superior temporal gyrus.	/pubmed/18996910	Domínguez-Borràs J, Trautmann SA, Erhard P, Fehr T, Herrmann M, Escera C.	Cereb Cortex. 2009 Jul;19(7):1521-9. Epub 2008 Nov 7.	Cereb Cortex. 2009	PubMed	citation	PMID:18996910	pubmed	18996910	create date:2008/11/11 | first author:Domínguez-Borràs J
Chronic but not acute dopaminergic transmission interruption promotes a progressive increase in cortical beta frequency synchronization: relationships to vigilance state and akinesia.	/pubmed/18996909	Degos B, Deniau JM, Chavez M, Maurice N.	Cereb Cortex. 2009 Jul;19(7):1616-30. Epub 2008 Nov 7.	Cereb Cortex. 2009	PubMed	citation	PMID:18996909	pubmed	18996909	create date:2008/11/11 | first author:Degos B
Repetition suppression and reactivation in auditory-verbal short-term recognition memory.	/pubmed/18987393	Buchsbaum BR, D'Esposito M.	Cereb Cortex. 2009 Jun;19(6):1474-85. Epub 2008 Nov 5. Erratum in: Cereb Cortex. 2009 Dec;19(12):3030.	Cereb Cortex. 2009	PubMed	citation	PMID:18987393	pubmed	18987393	create date:2008/11/07 | first author:Buchsbaum BR
Synaptic connections between GABAergic elements and serotonergic terminals or projecting neurons in the ventrolateral orbital cortex.	/pubmed/18980950	Huo FQ, Chen T, Lv BC, Wang J, Zhang T, Qu CL, Li YQ, Tang JS.	Cereb Cortex. 2009 Jun;19(6):1263-72. Epub 2008 Nov 2.	Cereb Cortex. 2009	PubMed	citation	PMID:18980950	pubmed	18980950	create date:2008/11/05 | first author:Huo FQ
Contextual processing in episodic future thought.	/pubmed/18980949	Szpunar KK, Chan JC, McDermott KB.	Cereb Cortex. 2009 Jul;19(7):1539-48. Epub 2008 Nov 2.	Cereb Cortex. 2009	PubMed	citation	PMID:18980949	pubmed	18980949	create date:2008/11/05 | first author:Szpunar KK
The contributions of prefrontal cortex and executive control to deception: evidence from activation likelihood estimate meta-analyses.	/pubmed/18980948	Christ SE, Van Essen DC, Watson JM, Brubaker LE, McDermott KB.	Cereb Cortex. 2009 Jul;19(7):1557-66. Epub 2008 Nov 2.	Cereb Cortex. 2009	PubMed	citation	PMID:18980948	pubmed	18980948	create date:2008/11/05 | first author:Christ SE
Comparison of associative learning-related signals in the macaque perirhinal cortex and hippocampus.	/pubmed/18936274	Yanike M, Wirth S, Smith AC, Brown EN, Suzuki WA.	Cereb Cortex. 2009 May;19(5):1064-78. Epub 2008 Oct 20.	Cereb Cortex. 2009	PubMed	citation	PMID:18936274	pubmed	18936274	create date:2008/10/22 | first author:Yanike M
Interhemispheric support during demanding auditory signal-in-noise processing.	/pubmed/18936273	Stracke H, Okamoto H, Pantev C.	Cereb Cortex. 2009 Jun;19(6):1440-7. Epub 2008 Oct 20.	Cereb Cortex. 2009	PubMed	citation	PMID:18936273	pubmed	18936273	create date:2008/10/22 | first author:Stracke H
Reciprocal thalamocortical connectivity of the medial pulvinar: a depth stimulation and evoked potential study in human brain.	/pubmed/18936272	Rosenberg DS, Mauguière F, Catenoix H, Faillenot I, Magnin M.	Cereb Cortex. 2009 Jun;19(6):1462-73. Epub 2008 Oct 20.	Cereb Cortex. 2009	PubMed	citation	PMID:18936272	pubmed	18936272	create date:2008/10/22 | first author:Rosenberg DS
High fetal testosterone and sexually dimorphic cerebral networks in females.	/pubmed/18854582	Ciumas C, Lindén Hirschberg A, Savic I.	Cereb Cortex. 2009 May;19(5):1167-74. Epub 2008 Oct 14.	Cereb Cortex. 2009	PubMed	citation	PMID:18854582	pubmed	18854582	create date:2008/10/16 | first author:Ciumas C
Distinct neural circuits support transient and sustained processes in prospective memory and working memory.	/pubmed/18854581	Reynolds JR, West R, Braver T.	Cereb Cortex. 2009 May;19(5):1208-21. Epub 2008 Oct 14.	Cereb Cortex. 2009	PubMed	citation	PMID:18854581	pubmed	18854581	create date:2008/10/16 | first author:Reynolds JR
Spectrotemporal receptive fields in anesthetized cat primary auditory cortex are context dependent.	/pubmed/18854580	Gourévitch B, Noreña A, Shaw G, Eggermont JJ.	Cereb Cortex. 2009 Jun;19(6):1448-61. Epub 2008 Oct 14.	Cereb Cortex. 2009	PubMed	citation	PMID:18854580	pubmed	18854580	create date:2008/10/16 | first author:Gourévitch B
Functional dissociations of risk and reward processing in the medial prefrontal cortex.	/pubmed/18842669	Xue G, Lu Z, Levin IP, Weller JA, Li X, Bechara A.	Cereb Cortex. 2009 May;19(5):1019-27. Epub 2008 Oct 8.	Cereb Cortex. 2009	PubMed	citation	PMID:18842669	pubmed	18842669	create date:2008/10/10 | first author:Xue G
Time-lapse mapping of cortical changes in schizophrenia with different treatments.	/pubmed/18842668	Thompson PM, Bartzokis G, Hayashi KM, Klunder AD, Lu PH, Edwards N, Hong MS, Yu M, Geaga JA, Toga AW, Charles C, Perkins DO, McEvoy J, Hamer RM, Tohen M, Tollefson GD, Lieberman JA; HGDH Study Group.	Cereb Cortex. 2009 May;19(5):1107-23. Epub 2008 Oct 8.	Cereb Cortex. 2009	PubMed	citation	PMID:18842668	pubmed	18842668	create date:2008/10/10 | first author:Thompson PM
Interactions between cortical rhythms and spiking activity of single basal ganglia neurons in the normal and parkinsonian state.	/pubmed/18842667	Gatev P, Wichmann T.	Cereb Cortex. 2009 Jun;19(6):1330-44. Epub 2008 Oct 8.	Cereb Cortex. 2009	PubMed	citation	PMID:18842667	pubmed	18842667	create date:2008/10/10 | first author:Gatev P
Sex-related differences in neural activity during risk taking: an fMRI study.	/pubmed/18842666	Lee TM, Chan CC, Leung AW, Fox PT, Gao JH.	Cereb Cortex. 2009 Jun;19(6):1303-12. Epub 2008 Oct 8.	Cereb Cortex. 2009	PubMed	citation	PMID:18842666	pubmed	18842666	create date:2008/10/10 | first author:Lee TM
Functional relevance of interindividual differences in temporal lobe callosal pathways: a DTI tractography study.	/pubmed/18842665	Westerhausen R, Grüner R, Specht K, Hugdahl K.	Cereb Cortex. 2009 Jun;19(6):1322-9. Epub 2008 Oct 8.	Cereb Cortex. 2009	PubMed	citation	PMID:18842665	pubmed	18842665	create date:2008/10/10 | first author:Westerhausen R
Two calretinin-positive GABAergic cell types in layer 2/3 of the mouse neocortex provide different forms of inhibition.	/pubmed/18842664	Caputi A, Rozov A, Blatow M, Monyer H.	Cereb Cortex. 2009 Jun;19(6):1345-59. Epub 2008 Oct 8.	Cereb Cortex. 2009	PubMed	citation	PMID:18842664	pubmed	18842664	create date:2008/10/10 | first author:Caputi A
Effects of bilateral enucleation on the size of visual and nonvisual areas of the brain.	/pubmed/18842663	Karlen SJ, Krubitzer L.	Cereb Cortex. 2009 Jun;19(6):1360-71. Epub 2008 Oct 8.	Cereb Cortex. 2009	PubMed	citation	PMID:18842663	pubmed	18842663	create date:2008/10/10 | first author:Karlen SJ
Decoding the cortical transformations for visually guided reaching in 3D space.	/pubmed/18842662	Blohm G, Keith GP, Crawford JD.	Cereb Cortex. 2009 Jun;19(6):1372-93. Epub 2008 Oct 8.	Cereb Cortex. 2009	PubMed	citation	PMID:18842662	pubmed	18842662	create date:2008/10/10 | first author:Blohm G
The organization of orientation-selective, luminance-change and binocular- preference domains in the second (V2) and third (V3) visual areas of New World owl monkeys as revealed by intrinsic signal optical imaging.	/pubmed/18842661	Kaskan PM, Lu HD, Dillenburger BC, Kaas JH, Roe AW.	Cereb Cortex. 2009 Jun;19(6):1394-407. Epub 2008 Oct 8.	Cereb Cortex. 2009	PubMed	citation	PMID:18842661	pubmed	18842661	create date:2008/10/10 | first author:Kaskan PM
Semaphorin 5B is a novel inhibitory cue for corticofugal axons.	/pubmed/18842660	Lett RL, Wang W, O'Connor TP.	Cereb Cortex. 2009 Jun;19(6):1408-21. Epub 2008 Oct 8.	Cereb Cortex. 2009	PubMed	citation	PMID:18842660	pubmed	18842660	create date:2008/10/10 | first author:Lett RL
A role of beta oscillatory synchrony in biasing response competition?	/pubmed/18836098	van Wijk BC, Daffertshofer A, Roach N, Praamstra P.	Cereb Cortex. 2009 Jun;19(6):1294-302. Epub 2008 Oct 3.	Cereb Cortex. 2009	PubMed	citation	PMID:18836098	pubmed	18836098	create date:2008/10/07 | first author:van Wijk BC
Musical training influences linguistic abilities in 8-year-old children: more evidence for brain plasticity.	/pubmed/18832336	Moreno S, Marques C, Santos A, Santos M, Castro SL, Besson M.	Cereb Cortex. 2009 Mar;19(3):712-23. Epub 2008 Oct 1.	Cereb Cortex. 2009	PubMed	citation	PMID:18832336	pubmed	18832336	create date:2008/10/04 | first author:Moreno S
Neuronal correlates of local, lateral, and translaminar inhibition with reference to cortical columns.	/pubmed/18832335	Helmstaedter M, Sakmann B, Feldmeyer D.	Cereb Cortex. 2009 Apr;19(4):926-37. Epub 2008 Oct 1.	Cereb Cortex. 2009	PubMed	citation	PMID:18832335	pubmed	18832335	create date:2008/10/04 | first author:Helmstaedter M
DCX and PSA-NCAM expression identifies a population of neurons preferentially distributed in associative areas of different pallial derivatives and vertebrate species.	/pubmed/18832334	Luzzati F, Bonfanti L, Fasolo A, Peretto P.	Cereb Cortex. 2009 May;19(5):1028-41. Epub 2008 Oct 1.	Cereb Cortex. 2009	PubMed	citation	PMID:18832334	pubmed	18832334	create date:2008/10/04 | first author:Luzzati F
System A transporter SAT2 mediates replenishment of dendritic glutamate pools controlling retrograde signaling by glutamate.	/pubmed/18832333	Jenstad M, Quazi AZ, Zilberter M, Haglerød C, Berghuis P, Saddique N, Goiny M, Buntup D, Davanger S, S Haug FM, Barnes CA, McNaughton BL, Ottersen OP, Storm-Mathisen J, Harkany T, Chaudhry FA.	Cereb Cortex. 2009 May;19(5):1092-106. Epub 2008 Oct 1.	Cereb Cortex. 2009	PubMed	citation	PMID:18832333	pubmed	18832333	create date:2008/10/04 | first author:Jenstad M
REM sleep, prefrontal theta, and the consolidation of human emotional memory.	/pubmed/18832332	Nishida M, Pearsall J, Buckner RL, Walker MP.	Cereb Cortex. 2009 May;19(5):1158-66. Epub 2008 Oct 1.	Cereb Cortex. 2009	PubMed	citation	PMID:18832332	pubmed	18832332	create date:2008/10/04 | first author:Nishida M
TMS evidence for smooth pursuit gain control by the frontal eye fields.	/pubmed/18832331	Nuding U, Kalla R, Muggleton NG, Büttner U, Walsh V, Glasauer S.	Cereb Cortex. 2009 May;19(5):1144-50. Epub 2008 Oct 1.	Cereb Cortex. 2009	PubMed	citation	PMID:18832331	pubmed	18832331	create date:2008/10/04 | first author:Nuding U
Limbic epileptogenesis in a mouse model of fragile X syndrome.	/pubmed/18832330	Qiu LF, Lu TJ, Hu XL, Yi YH, Liao WP, Xiong ZQ.	Cereb Cortex. 2009 Jul;19(7):1504-14. Epub 2008 Oct 1.	Cereb Cortex. 2009	PubMed	citation	PMID:18832330	pubmed	18832330	create date:2008/10/04 | first author:Qiu LF
Population vector analysis of primate mediodorsal thalamic activity during oculomotor delayed-response performance.	/pubmed/18832329	Watanabe Y, Takeda K, Funahashi S.	Cereb Cortex. 2009 Jun;19(6):1313-21. Epub 2008 Oct 1.	Cereb Cortex. 2009	PubMed	citation	PMID:18832329	pubmed	18832329	create date:2008/10/04 | first author:Watanabe Y
A dual role for prediction error in associative learning.	/pubmed/18820290	den Ouden HE, Friston KJ, Daw ND, McIntosh AR, Stephan KE.	Cereb Cortex. 2009 May;19(5):1175-85. Epub 2008 Sep 26.	Cereb Cortex. 2009	PubMed	citation	PMID:18820290	pubmed	18820290	create date:2008/09/30 | first author:den Ouden HE
Event congruency enhances episodic memory encoding through semantic elaboration and relational binding.	/pubmed/18820289	Staresina BP, Gray JC, Davachi L.	Cereb Cortex. 2009 May;19(5):1198-207. Epub 2008 Sep 26.	Cereb Cortex. 2009	PubMed	citation	PMID:18820289	pubmed	18820289	create date:2008/09/30 | first author:Staresina BP
Smooth pursuit-related information processing in frontal eye field neurons that project to the NRTP.	/pubmed/18820288	Ono S, Mustari MJ.	Cereb Cortex. 2009 May;19(5):1186-97. Epub 2008 Sep 26.	Cereb Cortex. 2009	PubMed	citation	PMID:18820288	pubmed	18820288	create date:2008/09/30 | first author:Ono S
Molecular regulation of DNA damage-induced apoptosis in neurons of cerebral cortex.	/pubmed/18820287	Martin LJ, Liu Z, Pipino J, Chestnut B, Landek MA.	Cereb Cortex. 2009 Jun;19(6):1273-93. Epub 2008 Sep 26.	Cereb Cortex. 2009	PubMed	citation	PMID:18820287	pubmed	18820287	create date:2008/09/30 | first author:Martin LJ
L2/3 interneuron groups defined by multiparameter analysis of axonal projection, dendritic geometry, and electrical excitability.	/pubmed/18802122	Helmstaedter M, Sakmann B, Feldmeyer D.	Cereb Cortex. 2009 Apr;19(4):951-62. Epub 2008 Sep 18.	Cereb Cortex. 2009	PubMed	citation	PMID:18802122	pubmed	18802122	create date:2008/09/20 | first author:Helmstaedter M
Title	URL	Description	Details	ShortDetails	Resource	Type	Identifiers	Db	EntrezUID	Properties
Gesture subtype-dependent left lateralization of praxis planning: an event-related fMRI study.	/pubmed/18796430	Bohlhalter S, Hattori N, Wheaton L, Fridman E, Shamim EA, Garraux G, Hallett M.	Cereb Cortex. 2009 Jun;19(6):1256-62. Epub 2008 Sep 16.	Cereb Cortex. 2009	PubMed	citation	PMID:18796430	pubmed	18796430	create date:2008/09/18 | first author:Bohlhalter S
Reorganization of inhibitory synapses and increased PSD length of perforated excitatory synapses in hippocampal area CA1 of dystrophin-deficient mdx mice.	/pubmed/18794205	Miranda R, Sébrié C, Degrouard J, Gillet B, Jaillard D, Laroche S, Vaillend C.	Cereb Cortex. 2009 Apr;19(4):876-88. Epub 2008 Sep 15.	Cereb Cortex. 2009	PubMed	citation	PMID:18794205	pubmed	18794205	create date:2008/09/17 | first author:Miranda R
Functional expression of nicotinic acetylcholine receptors in rat neocortical layer 5 pyramidal cells.	/pubmed/18794204	Zolles G, Wagner E, Lampert A, Sutor B.	Cereb Cortex. 2009 May;19(5):1079-91. Epub 2008 Sep 15.	Cereb Cortex. 2009	PubMed	citation	PMID:18794204	pubmed	18794204	create date:2008/09/17 | first author:Zolles G
Paired associative stimulation of left and right human motor cortex shapes interhemispheric motor inhibition based on a Hebbian mechanism.	/pubmed/18791179	Rizzo V, Siebner HS, Morgante F, Mastroeni C, Girlanda P, Quartarone A.	Cereb Cortex. 2009 Apr;19(4):907-15. Epub 2008 Sep 12.	Cereb Cortex. 2009	PubMed	citation	PMID:18791179	pubmed	18791179	create date:2008/09/16 | first author:Rizzo V
The effects of stimulus modality and frequency of stimulus presentation on cross-modal distraction.	/pubmed/18787235	Mayer AR, Franco AR, Canive J, Harrington DL.	Cereb Cortex. 2009 May;19(5):993-1007. Epub 2008 Sep 11.	Cereb Cortex. 2009	PubMed	citation	PMID:18787235	pubmed	18787235	create date:2008/09/13 | first author:Mayer AR
Cortical effects of subthalamic stimulation correlate with behavioral recovery from dopamine antagonist induced akinesia.	/pubmed/18787234	Dejean C, Hyland B, Arbuthnott G.	Cereb Cortex. 2009 May;19(5):1055-63. Epub 2008 Sep 11.	Cereb Cortex. 2009	PubMed	citation	PMID:18787234	pubmed	18787234	create date:2008/09/13 | first author:Dejean C
Distinct roles of prefrontal cortical subregions in the Iowa Gambling Task.	/pubmed/18787233	Lawrence NS, Jollant F, O'Daly O, Zelaya F, Phillips ML.	Cereb Cortex. 2009 May;19(5):1134-43. Epub 2008 Sep 11.	Cereb Cortex. 2009	PubMed	citation	PMID:18787233	pubmed	18787233	create date:2008/09/13 | first author:Lawrence NS
Downregulation of tonic GABAergic inhibition in a mouse model of fragile X syndrome.	/pubmed/18787232	Curia G, Papouin T, Séguéla P, Avoli M.	Cereb Cortex. 2009 Jul;19(7):1515-20. Epub 2008 Sep 11.	Cereb Cortex. 2009	PubMed	citation	PMID:18787232	pubmed	18787232	create date:2008/09/13 | first author:Curia G
The relation between dendritic geometry, electrical excitability, and axonal projections of L2/3 interneurons in rat barrel cortex.	/pubmed/18787231	Helmstaedter M, Sakmann B, Feldmeyer D.	Cereb Cortex. 2009 Apr;19(4):938-50. Epub 2008 Sep 11.	Cereb Cortex. 2009	PubMed	citation	PMID:18787231	pubmed	18787231	create date:2008/09/13 | first author:Helmstaedter M
Modulation of ventral prefrontal cortex functional connections reflects the interplay of cognitive processes and stimulus characteristics.	/pubmed/18787230	Protzner AB, McIntosh AR.	Cereb Cortex. 2009 May;19(5):1042-54. Epub 2008 Sep 11.	Cereb Cortex. 2009	PubMed	citation	PMID:18787230	pubmed	18787230	create date:2008/09/13 | first author:Protzner AB
Neural basis of maternal communication and emotional expression processing during infant preverbal stage.	/pubmed/18787229	Lenzi D, Trentini C, Pantano P, Macaluso E, Iacoboni M, Lenzi GL, Ammaniti M.	Cereb Cortex. 2009 May;19(5):1124-33. Epub 2008 Sep 11.	Cereb Cortex. 2009	PubMed	citation	PMID:18787229	pubmed	18787229	create date:2008/09/13 | first author:Lenzi D
Visualizing vocal perception in the chimpanzee brain.	/pubmed/18787228	Taglialatela JP, Russell JL, Schaeffer JA, Hopkins WD.	Cereb Cortex. 2009 May;19(5):1151-7. Epub 2008 Sep 11.	Cereb Cortex. 2009	PubMed	citation	PMID:18787228	pubmed	18787228	create date:2008/09/13 | first author:Taglialatela JP
Interlaminar differences of intrinsic properties of pyramidal neurons in the auditory cortex of mice.	/pubmed/18775844	Huggenberger S, Vater M, Deisz RA.	Cereb Cortex. 2009 May;19(5):1008-18. Epub 2008 Sep 4.	Cereb Cortex. 2009	PubMed	citation	PMID:18775844	pubmed	18775844	create date:2008/09/09 | first author:Huggenberger S
The center-surround profile of the focus of attention arises from recurrent processing in visual cortex.	/pubmed/18755778	Boehler CN, Tsotsos JK, Schoenfeld MA, Heinze HJ, Hopf JM.	Cereb Cortex. 2009 Apr;19(4):982-91. Epub 2008 Aug 28.	Cereb Cortex. 2009	PubMed	citation	PMID:18755778	pubmed	18755778	create date:2008/08/30 | first author:Boehler CN
Anatomical evidence for classical and extra-classical receptive field completion across the discontinuous horizontal meridian representation of primate area V2.	/pubmed/18755777	Jeffs J, Ichida JM, Federer F, Angelucci A.	Cereb Cortex. 2009 Apr;19(4):963-81. Epub 2008 Aug 28.	Cereb Cortex. 2009	PubMed	citation	PMID:18755777	pubmed	18755777	create date:2008/08/30 | first author:Jeffs J
Inferior parietal lobule supports decision making under uncertainty in humans.	/pubmed/18728197	Vickery TJ, Jiang YV.	Cereb Cortex. 2009 Apr;19(4):916-25. Epub 2008 Aug 26.	Cereb Cortex. 2009	PubMed	citation	PMID:18728197	pubmed	18728197	create date:2008/08/30 | first author:Vickery TJ
Differential contributions of dopamine and serotonin to orbitofrontal cortex function in the marmoset.	/pubmed/18723695	Walker SC, Robbins TW, Roberts AC.	Cereb Cortex. 2009 Apr;19(4):889-98. Epub 2008 Aug 22.	Cereb Cortex. 2009	PubMed	citation	PMID:18723695	pubmed	18723695	create date:2008/08/30 | first author:Walker SC
Differential regulation of telencephalic pallial-subpallial boundary patterning by Pax6 and Gsh2.	/pubmed/18701439	Carney RS, Cocas LA, Hirata T, Mansfield K, Corbin JG.	Cereb Cortex. 2009 Apr;19(4):745-59. Epub 2008 Aug 12.	Cereb Cortex. 2009	PubMed	citation	PMID:18701439	pubmed	18701439	create date:2008/08/15 | first author:Carney RS
The p21-activated kinase is required for neuronal migration in the cerebral cortex.	/pubmed/18701438	Causeret F, Terao M, Jacobs T, Nishimura YV, Yanagawa Y, Obata K, Hoshino M, Nikolic M.	Cereb Cortex. 2009 Apr;19(4):861-75. Epub 2008 Aug 12.	Cereb Cortex. 2009	PubMed	citation	PMID:18701438	pubmed	18701438	create date:2008/08/15 | first author:Causeret F
Zooming in and zooming out of the attentional focus: an FMRI study.	/pubmed/18689860	Chen Q, Marshall JC, Weidner R, Fink GR.	Cereb Cortex. 2009 Apr;19(4):805-19. Epub 2008 Aug 9.	Cereb Cortex. 2009	PubMed	citation	PMID:18689860	pubmed	18689860	create date:2008/08/12 | first author:Chen Q
Quantitative analysis of the expression of dopamine D1 and D2 receptors in pyramidal and GABAergic neurons of the rat prefrontal cortex.	/pubmed/18689859	Santana N, Mengod G, Artigas F.	Cereb Cortex. 2009 Apr;19(4):849-60. Epub 2008 Aug 9.	Cereb Cortex. 2009	PubMed	citation	PMID:18689859	pubmed	18689859	create date:2008/08/12 | first author:Santana N
The role of the orbitofrontal cortex and medial striatum in the regulation of prepotent responses to food rewards.	/pubmed/18689858	Man MS, Clarke HF, Roberts AC.	Cereb Cortex. 2009 Apr;19(4):899-906. Epub 2008 Aug 9.	Cereb Cortex. 2009	PubMed	citation	PMID:18689858	pubmed	18689858	create date:2008/08/12 | first author:Man MS
Conceptual knowledge is underpinned by the temporal pole bilaterally: convergent evidence from rTMS.	/pubmed/18678765	Lambon Ralph MA, Pobric G, Jefferies E.	Cereb Cortex. 2009 Apr;19(4):832-8. Epub 2008 Aug 4.	Cereb Cortex. 2009	PubMed	citation	PMID:18678765	pubmed	18678765	create date:2008/08/06 | first author:Lambon Ralph MA
Neural correlates of speeded as compared with delayed responses in a stop signal task: an indirect analog of risk taking and association with an anxiety trait.	/pubmed/18678764	Li CS, Chao HH, Lee TW.	Cereb Cortex. 2009 Apr;19(4):839-48. Epub 2008 Aug 4.	Cereb Cortex. 2009	PubMed	citation	PMID:18678764	pubmed	18678764	create date:2008/08/06 | first author:Li CS
Delineation of the middle longitudinal fascicle in humans: a quantitative, in vivo, DT-MRI study.	/pubmed/18669591	Makris N, Papadimitriou GM, Kaiser JR, Sorg S, Kennedy DN, Pandya DN.	Cereb Cortex. 2009 Apr;19(4):777-85. Epub 2008 Jul 31.	Cereb Cortex. 2009	PubMed	citation	PMID:18669591	pubmed	18669591	create date:2008/08/02 | first author:Makris N
Converging neuronal activity in inferior temporal cortex during the classification of morphed stimuli.	/pubmed/18669590	Akrami A, Liu Y, Treves A, Jagadeesh B.	Cereb Cortex. 2009 Apr;19(4):760-76. Epub 2008 Jul 31.	Cereb Cortex. 2009	PubMed	citation	PMID:18669590	pubmed	18669590	create date:2008/08/02 | first author:Akrami A
Selective attention to semantic and syntactic features modulates sentence processing networks in anterior temporal cortex.	/pubmed/18669589	Rogalsky C, Hickok G.	Cereb Cortex. 2009 Apr;19(4):786-96. Epub 2008 Jul 31.	Cereb Cortex. 2009	PubMed	citation	PMID:18669589	pubmed	18669589	create date:2008/08/02 | first author:Rogalsky C
NMDA receptors pattern early activity in the developing barrel cortex in vivo.	/pubmed/18663251	Minlebaev M, Ben-Ari Y, Khazipov R.	Cereb Cortex. 2009 Mar;19(3):688-96. Epub 2008 Jul 28.	Cereb Cortex. 2009	PubMed	citation	PMID:18663251	pubmed	18663251	create date:2008/07/30 | first author:Minlebaev M
The neurocognitive components of pitch processing: insights from absolute pitch.	/pubmed/18663250	Wilson SJ, Lusher D, Wan CY, Dudgeon P, Reutens DC.	Cereb Cortex. 2009 Mar;19(3):724-32. Epub 2008 Jul 28.	Cereb Cortex. 2009	PubMed	citation	PMID:18663250	pubmed	18663250	create date:2008/07/30 | first author:Wilson SJ
Motivation to do well enhances responses to errors and self-monitoring.	/pubmed/18660499	Bengtsson SL, Lau HC, Passingham RE.	Cereb Cortex. 2009 Apr;19(4):797-804. Epub 2008 Jul 25.	Cereb Cortex. 2009	PubMed	citation	PMID:18660499	pubmed	18660499	create date:2008/07/29 | first author:Bengtsson SL
Transdural doppler ultrasonography monitors cerebral blood flow changes in relation to motor tasks.	/pubmed/18660498	Hatanaka N, Tokuno H, Nambu A, Takada M.	Cereb Cortex. 2009 Apr;19(4):820-31. Epub 2008 Jul 25.	Cereb Cortex. 2009	PubMed	citation	PMID:18660498	pubmed	18660498	create date:2008/07/29 | first author:Hatanaka N
Quantification of brain maturation and growth patterns in C57BL/6J mice via computational neuroanatomy of diffusion tensor images.	/pubmed/18653668	Baloch S, Verma R, Huang H, Khurd P, Clark S, Yarowsky P, Abel T, Mori S, Davatzikos C.	Cereb Cortex. 2009 Mar;19(3):675-87. Epub 2008 Jul 24.	Cereb Cortex. 2009	PubMed	citation	PMID:18653668	pubmed	18653668	create date:2008/07/26 | first author:Baloch S
Development of anterior cingulate functional connectivity from late childhood to early adulthood.	/pubmed/18653667	Kelly AM, Di Martino A, Uddin LQ, Shehzad Z, Gee DG, Reiss PT, Margulies DS, Castellanos FX, Milham MP.	Cereb Cortex. 2009 Mar;19(3):640-57. Epub 2008 Jul 24.	Cereb Cortex. 2009	PubMed	citation	PMID:18653667	pubmed	18653667	create date:2008/07/26 | first author:Kelly AM
Dendritic spine morphology determines membrane-associated protein exchange between dendritic shafts and spine heads.	/pubmed/18653666	Hugel S, Abegg M, de Paola V, Caroni P, Gähwiler BH, McKinney RA.	Cereb Cortex. 2009 Mar;19(3):697-702. Epub 2008 Jul 24.	Cereb Cortex. 2009	PubMed	citation	PMID:18653666	pubmed	18653666	create date:2008/07/26 | first author:Hugel S
Anterior cingulate cortex makes 2 contributions to minimizing distraction.	/pubmed/18653665	Orr JM, Weissman DH.	Cereb Cortex. 2009 Mar;19(3):703-11. Epub 2008 Jul 24.	Cereb Cortex. 2009	PubMed	citation	PMID:18653665	pubmed	18653665	create date:2008/07/26 | first author:Orr JM
The relationship between aging, performance, and the neural correlates of successful memory encoding.	/pubmed/18653664	Duverne S, Motamedinia S, Rugg MD.	Cereb Cortex. 2009 Mar;19(3):733-44. Epub 2008 Jul 24.	Cereb Cortex. 2009	PubMed	citation	PMID:18653664	pubmed	18653664	create date:2008/07/26 | first author:Duverne S
Functional imaging of the parietal cortex during action execution and observation.	/pubmed/18641087	Evangeliou MN, Raos V, Galletti C, Savaki HE.	Cereb Cortex. 2009 Mar;19(3):624-39. Epub 2008 Jul 18.	Cereb Cortex. 2009	PubMed	citation	PMID:18641087	pubmed	18641087	create date:2008/07/22 | first author:Evangeliou MN
Neuregulin-1 modulates hippocampal gamma oscillations: implications for schizophrenia.	/pubmed/18632742	Fisahn A, Neddens J, Yan L, Buonanno A.	Cereb Cortex. 2009 Mar;19(3):612-8. Epub 2008 Jul 16.	Cereb Cortex. 2009	PubMed	citation	PMID:18632742	pubmed	18632742	create date:2008/07/18 | first author:Fisahn A
Functional differentiation of macaque visual temporal cortical neurons using a parametric action space.	/pubmed/18632741	Vangeneugden J, Pollick F, Vogels R.	Cereb Cortex. 2009 Mar;19(3):593-611. Epub 2008 Jul 16.	Cereb Cortex. 2009	PubMed	citation	PMID:18632741	pubmed	18632741	create date:2008/07/18 | first author:Vangeneugden J
Widespread changes in dendritic spines in a model of Alzheimer's disease.	/pubmed/18632740	Knafo S, Alonso-Nanclares L, Gonzalez-Soriano J, Merino-Serrais P, Fernaud-Espinosa I, Ferrer I, DeFelipe J.	Cereb Cortex. 2009 Mar;19(3):586-92. Epub 2008 Jul 16.	Cereb Cortex. 2009	PubMed	citation	PMID:18632740	pubmed	18632740	create date:2008/07/18 | first author:Knafo S
The cortical signature of Alzheimer's disease: regionally specific cortical thinning relates to symptom severity in very mild to mild AD dementia and is detectable in asymptomatic amyloid-positive individuals.	/pubmed/18632739	Dickerson BC, Bakkour A, Salat DH, Feczko E, Pacheco J, Greve DN, Grodstein F, Wright CI, Blacker D, Rosas HD, Sperling RA, Atri A, Growdon JH, Hyman BT, Morris JC, Fischl B, Buckner RL.	Cereb Cortex. 2009 Mar;19(3):497-510. Epub 2008 Jul 16.	Cereb Cortex. 2009	PubMed	citation	PMID:18632739	pubmed	18632739	create date:2008/07/18 | first author:Dickerson BC
Entorhinal cortex inhibits medial prefrontal cortex and modulates the activity states of electrophysiologically characterized pyramidal neurons in vivo.	/pubmed/18632738	Valenti O, Grace AA.	Cereb Cortex. 2009 Mar;19(3):658-74. Epub 2008 Jul 16.	Cereb Cortex. 2009	PubMed	citation	PMID:18632738	pubmed	18632738	create date:2008/07/18 | first author:Valenti O
Pitch processing sites in the human auditory brain.	/pubmed/18603609	Hall DA, Plack CJ.	Cereb Cortex. 2009 Mar;19(3):576-85. Epub 2008 Jul 4.	Cereb Cortex. 2009	PubMed	citation	PMID:18603609	pubmed	18603609	create date:2008/07/08 | first author:Hall DA
Understanding the intentions behind man-made products elicits neural activity in areas dedicated to mental state attribution.	/pubmed/18603608	Steinbeis N, Koelsch S.	Cereb Cortex. 2009 Mar;19(3):619-23. Epub 2008 Jul 4.	Cereb Cortex. 2009	PubMed	citation	PMID:18603608	pubmed	18603608	create date:2008/07/08 | first author:Steinbeis N
Mapping anatomical connectivity patterns of human cerebral cortex using in vivo diffusion tensor imaging tractography.	/pubmed/18567609	Gong G, He Y, Concha L, Lebel C, Gross DW, Evans AC, Beaulieu C.	Cereb Cortex. 2009 Mar;19(3):524-36. Epub 2008 Jun 20.	Cereb Cortex. 2009	PubMed	citation	PMID:18567609	pubmed	18567609	create date:2008/06/24 | first author:Gong G
Structural asymmetries in the infant language and sensori-motor networks.	/pubmed/18562332	Dubois J, Hertz-Pannier L, Cachia A, Mangin JF, Le Bihan D, Dehaene-Lambertz G.	Cereb Cortex. 2009 Feb;19(2):414-23. Epub 2008 Jun 17.	Cereb Cortex. 2009	PubMed	citation	PMID:18562332	pubmed	18562332	create date:2008/06/20 | first author:Dubois J
Dissociable roles for the ventromedial prefrontal cortex and amygdala in fear extinction: NR2B contribution.	/pubmed/18562331	Sotres-Bayon F, Diaz-Mataix L, Bush DE, LeDoux JE.	Cereb Cortex. 2009 Feb;19(2):474-82. Epub 2008 Jun 17.	Cereb Cortex. 2009	PubMed	citation	PMID:18562331	pubmed	18562331	create date:2008/06/20 | first author:Sotres-Bayon F
The link between facial feedback and neural activity within central circuitries of emotion--new insights from botulinum toxin-induced denervation of frown muscles.	/pubmed/18562330	Hennenlotter A, Dresel C, Castrop F, Ceballos-Baumann AO, Wohlschläger AM, Haslinger B.	Cereb Cortex. 2009 Mar;19(3):537-42. Epub 2008 Jun 17. Erratum in: Cereb Cortex. 2010 Jan;20(1):253. Baumann, Andres O Ceballos [corrected to Ceballos-Baumann, Andres O].	Cereb Cortex. 2009	PubMed	citation	PMID:18562330	pubmed	18562330	create date:2008/06/20 | first author:Hennenlotter A
Characterization of the HeCo mutant mouse: a new model of subcortical band heterotopia associated with seizures and behavioral deficits.	/pubmed/18562329	Croquelois A, Giuliani F, Savary C, Kielar M, Amiot C, Schenk F, Welker E.	Cereb Cortex. 2009 Mar;19(3):563-75. Epub 2008 Jun 18.	Cereb Cortex. 2009	PubMed	citation	PMID:18562329	pubmed	18562329	create date:2008/06/20 | first author:Croquelois A
Noise correlations have little influence on the coding of selective attention in area V1.	/pubmed/18552357	Poort J, Roelfsema PR.	Cereb Cortex. 2009 Mar;19(3):543-53. Epub 2008 Jun 13.	Cereb Cortex. 2009	PubMed	citation	PMID:18552357	pubmed	18552357	create date:2008/06/17 | first author:Poort J
Title	URL	Description	Details	ShortDetails	Resource	Type	Identifiers	Db	EntrezUID	Properties
The relation between connection length and degree of connectivity in young adults: a DTI analysis.	/pubmed/18552356	Lewis JD, Theilmann RJ, Sereno MI, Townsend J.	Cereb Cortex. 2009 Mar;19(3):554-62. Epub 2008 Jun 13.	Cereb Cortex. 2009	PubMed	citation	PMID:18552356	pubmed	18552356	create date:2008/06/17 | first author:Lewis JD
Sex differences and the impact of steroid hormones on the developing human brain.	/pubmed/18550597	Neufang S, Specht K, Hausmann M, Güntürkün O, Herpertz-Dahlmann B, Fink GR, Konrad K.	Cereb Cortex. 2009 Feb;19(2):464-73. Epub 2008 Jun 11.	Cereb Cortex. 2009	PubMed	citation	PMID:18550597	pubmed	18550597	create date:2008/06/14 | first author:Neufang S
Synapsin- and actin-dependent frequency enhancement in mouse hippocampal mossy fiber synapses.	/pubmed/18550596	Owe SG, Jensen V, Evergren E, Ruiz A, Shupliakov O, Kullmann DM, Storm-Mathisen J, Walaas SI, Hvalby Ø, Bergersen LH.	Cereb Cortex. 2009 Mar;19(3):511-23. Epub 2008 Jun 11.	Cereb Cortex. 2009	PubMed	citation	PMID:18550596	pubmed	18550596	create date:2008/06/14 | first author:Owe SG
Striatal dopamine and working memory.	/pubmed/18550595	Landau SM, Lal R, O'Neil JP, Baker S, Jagust WJ.	Cereb Cortex. 2009 Feb;19(2):445-54. Epub 2008 Jun 11.	Cereb Cortex. 2009	PubMed	citation	PMID:18550595	pubmed	18550595	create date:2008/06/14 | first author:Landau SM
Dopamine innervation in the thalamus: monkey versus rat.	/pubmed/18550594	García-Cabezas MA, Martínez-Sánchez P, Sánchez-González MA, Garzón M, Cavada C.	Cereb Cortex. 2009 Feb;19(2):424-34. Epub 2008 Jun 11.	Cereb Cortex. 2009	PubMed	citation	PMID:18550594	pubmed	18550594	create date:2008/06/14 | first author:García-Cabezas MA
Determining a role for ventromedial prefrontal cortex in encoding action-based value signals during reward-related decision making.	/pubmed/18550593	Gläscher J, Hampton AN, O'Doherty JP.	Cereb Cortex. 2009 Feb;19(2):483-95. Epub 2008 Jun 11.	Cereb Cortex. 2009	PubMed	citation	PMID:18550593	pubmed	18550593	create date:2008/06/14 | first author:Gläscher J
Prefrontal cortical involvement in young infants' analysis of novelty.	/pubmed/18544555	Nakano T, Watanabe H, Homae F, Taga G.	Cereb Cortex. 2009 Feb;19(2):455-63. Epub 2008 Jun 9.	Cereb Cortex. 2009	PubMed	citation	PMID:18544555	pubmed	18544555	create date:2008/06/12 | first author:Nakano T
Increased impulsivity during withdrawal from cocaine self-administration: role for DeltaFosB in the orbitofrontal cortex.	/pubmed/18539927	Winstanley CA, Bachtell RK, Theobald DE, Laali S, Green TA, Kumar A, Chakravarty S, Self DW, Nestler EJ.	Cereb Cortex. 2009 Feb;19(2):435-44. Epub 2008 Jun 6.	Cereb Cortex. 2009	PubMed	citation	PMID:18539927	pubmed	18539927	create date:2008/06/10 | first author:Winstanley CA
Spatiotemporal analysis of auditory what" and "where" working memory."	/pubmed/18534993	Alain C, McDonald KL, Kovacevic N, McIntosh AR.	Cereb Cortex. 2009 Feb;19(2):305-14. Epub 2008 Jun 4.	Cereb Cortex. 2009	PubMed	citation	PMID:18534993	pubmed	18534993	create date:2008/06/07 | first author:Alain C
Area 3a neuron response to skin nociceptor afferent drive.	/pubmed/18534992	Whitsel BL, Favorov OV, Li Y, Quibrera M, Tommerdahl M.	Cereb Cortex. 2009 Feb;19(2):349-66. Epub 2008 Jun 4.	Cereb Cortex. 2009	PubMed	citation	PMID:18534992	pubmed	18534992	create date:2008/06/07 | first author:Whitsel BL
Regional differences in the coupling between resting cerebral blood flow and metabolism may indicate action preparedness as a default state.	/pubmed/18534991	Gur RC, Ragland JD, Reivich M, Greenberg JH, Alavi A, Gur RE.	Cereb Cortex. 2009 Feb;19(2):375-82. Epub 2008 Jun 4.	Cereb Cortex. 2009	PubMed	citation	PMID:18534991	pubmed	18534991	create date:2008/06/07 | first author:Gur RC
Parietal damage dissociates saccade planning from presaccadic perceptual facilitation.	/pubmed/18534990	Khan AZ, Blangero A, Rossetti Y, Salemme R, Luauté J, Deubel H, Schneider WX, Laverdure N, Rode G, Boisson D, Pisella L.	Cereb Cortex. 2009 Feb;19(2):383-7. Epub 2008 Jun 4.	Cereb Cortex. 2009	PubMed	citation	PMID:18534990	pubmed	18534990	create date:2008/06/07 | first author:Khan AZ
Neurofunctional modulation of brain regions by the observation of pointing and grasping actions.	/pubmed/18534989	Pierno AC, Tubaldi F, Turella L, Grossi P, Barachino L, Gallo P, Castiello U.	Cereb Cortex. 2009 Feb;19(2):367-74. Epub 2008 Jun 4.	Cereb Cortex. 2009	PubMed	citation	PMID:18534989	pubmed	18534989	create date:2008/06/07 | first author:Pierno AC
Layer-specific expression of multiple cadherins in the developing visual cortex (V1) of the ferret.	/pubmed/18534988	Krishna-K, Nuernberger M, Weth F, Redies C.	Cereb Cortex. 2009 Feb;19(2):388-401. Epub 2008 Jun 4.	Cereb Cortex. 2009	PubMed	citation	PMID:18534988	pubmed	18534988	create date:2008/06/07 | first author:Krishna-K
Intrinsic signal imaging of deprivation-induced contraction of whisker representations in rat somatosensory cortex.	/pubmed/18515797	Drew PJ, Feldman DE.	Cereb Cortex. 2009 Feb;19(2):331-48. Epub 2008 May 30.	Cereb Cortex. 2009	PubMed	citation	PMID:18515797	pubmed	18515797	create date:2008/06/03 | first author:Drew PJ
Functional MRI of sentence comprehension in children with dyslexia: beyond word recognition.	/pubmed/18515796	Rimrodt SL, Clements-Stephens AM, Pugh KR, Courtney SM, Gaur P, Pekar JJ, Cutting LE.	Cereb Cortex. 2009 Feb;19(2):402-13. Epub 2008 May 30.	Cereb Cortex. 2009	PubMed	citation	PMID:18515796	pubmed	18515796	create date:2008/06/03 | first author:Rimrodt SL
Driven to less distraction: rTMS of the right parietal cortex reduces attentional capture in visual search.	/pubmed/18515299	Hodsoll J, Mevorach C, Humphreys GW.	Cereb Cortex. 2009 Jan;19(1):106-14. Epub 2008 May 30.	Cereb Cortex. 2009	PubMed	citation	PMID:18515299	pubmed	18515299	create date:2008/06/03 | first author:Hodsoll J
Prefrontal activation associated with social attachment: facial-emotion recognition in mothers and infants.	/pubmed/18515298	Minagawa-Kawai Y, Matsuoka S, Dan I, Naoi N, Nakamura K, Kojima S.	Cereb Cortex. 2009 Feb;19(2):284-92. Epub 2008 May 30. Erratum in: Cereb Cortex. 2009 Apr;19(4):992.	Cereb Cortex. 2009	PubMed	citation	PMID:18515298	pubmed	18515298	create date:2008/06/03 | first author:Minagawa-Kawai Y
Sensitivity of the action observation network to physical and observational learning.	/pubmed/18515297	Cross ES, Kraemer DJ, Hamilton AF, Kelley WM, Grafton ST.	Cereb Cortex. 2009 Feb;19(2):315-26. Epub 2008 May 30.	Cereb Cortex. 2009	PubMed	citation	PMID:18515297	pubmed	18515297	create date:2008/06/03 | first author:Cross ES
The perceptual and functional consequences of parietal top-down modulation on the visual cortex.	/pubmed/18515296	Silvanto J, Muggleton N, Lavie N, Walsh V.	Cereb Cortex. 2009 Feb;19(2):327-30. Epub 2008 May 30.	Cereb Cortex. 2009	PubMed	citation	PMID:18515296	pubmed	18515296	create date:2008/06/03 | first author:Silvanto J
Vesicular glutamate and GABA transporters sort to distinct sets of vesicles in a population of presynaptic terminals.	/pubmed/18502731	Boulland JL, Jenstad M, Boekel AJ, Wouterlood FG, Edwards RH, Storm-Mathisen J, Chaudhry FA.	Cereb Cortex. 2009 Jan;19(1):241-8. Epub 2008 May 22.	Cereb Cortex. 2009	PubMed	citation	PMID:18502731	pubmed	18502731	create date:2008/05/27 | first author:Boulland JL
The neural basis of human social values: evidence from functional MRI.	/pubmed/18502730	Zahn R, Moll J, Paiva M, Garrido G, Krueger F, Huey ED, Grafman J.	Cereb Cortex. 2009 Feb;19(2):276-83. Epub 2008 May 22.	Cereb Cortex. 2009	PubMed	citation	PMID:18502730	pubmed	18502730	create date:2008/05/27 | first author:Zahn R
Error-related negativity is mediated by fractional anisotropy in the posterior cingulate gyrus--a study combining diffusion tensor imaging and electrophysiology in healthy adults.	/pubmed/18502729	Westlye LT, Walhovd KB, Bjørnerud A, Due-Tønnessen P, Fjell AM.	Cereb Cortex. 2009 Feb;19(2):293-304. Epub 2008 May 22.	Cereb Cortex. 2009	PubMed	citation	PMID:18502729	pubmed	18502729	create date:2008/05/27 | first author:Westlye LT
Alterations in midline cortical thickness and gyrification patterns mapped in children with 22q11.2 deletions.	/pubmed/18483006	Bearden CE, van Erp TG, Dutton RA, Lee AD, Simon TJ, Cannon TD, Emanuel BS, McDonald-McGinn D, Zackai EH, Thompson PM.	Cereb Cortex. 2009 Jan;19(1):115-26. Epub 2008 May 14.	Cereb Cortex. 2009	PubMed	citation	PMID:18483006	pubmed	18483006	create date:2008/05/17 | first author:Bearden CE
Neuropathologic features in adults with 22q11.2 deletion syndrome.	/pubmed/18483005	Kiehl TR, Chow EW, Mikulis DJ, George SR, Bassett AS.	Cereb Cortex. 2009 Jan;19(1):153-64. Epub 2008 May 14.	Cereb Cortex. 2009	PubMed	citation	PMID:18483005	pubmed	18483005	create date:2008/05/17 | first author:Kiehl TR
Anatomical changes in human motor cortex and motor pathways following complete thoracic spinal cord injury.	/pubmed/18483004	Wrigley PJ, Gustin SM, Macey PM, Nash PG, Gandevia SC, Macefield VG, Siddall PJ, Henderson LA.	Cereb Cortex. 2009 Jan;19(1):224-32. Epub 2008 May 14.	Cereb Cortex. 2009	PubMed	citation	PMID:18483004	pubmed	18483004	create date:2008/05/17 | first author:Wrigley PJ
Impairment of attentional networks after 1 night of sleep deprivation.	/pubmed/18483003	Tomasi D, Wang RL, Telang F, Boronikolas V, Jayne MC, Wang GJ, Fowler JS, Volkow ND.	Cereb Cortex. 2009 Jan;19(1):233-40. Epub 2008 May 14.	Cereb Cortex. 2009	PubMed	citation	PMID:18483003	pubmed	18483003	create date:2008/05/17 | first author:Tomasi D
Eye-pursuit and reafferent head movement signals carried by pursuit neurons in the caudal part of the frontal eye fields during head-free pursuit.	/pubmed/18483002	Fukushima K, Kasahara S, Akao T, Kurkin S, Fukushima J, Peterson BW.	Cereb Cortex. 2009 Feb;19(2):263-75. Epub 2008 May 14.	Cereb Cortex. 2009	PubMed	citation	PMID:18483002	pubmed	18483002	create date:2008/05/17 | first author:Fukushima K
Enhanced modulation of neuronal activity during antisaccades in the primate globus pallidus.	/pubmed/18477689	Yoshida A, Tanaka M.	Cereb Cortex. 2009 Jan;19(1):206-17. Epub 2008 May 13.	Cereb Cortex. 2009	PubMed	citation	PMID:18477689	pubmed	18477689	create date:2008/05/15 | first author:Yoshida A
The role of prefrontal cortex CB1 receptors in the modulation of fear memory.	/pubmed/18477688	Lin HC, Mao SC, Su CL, Gean PW.	Cereb Cortex. 2009 Jan;19(1):165-75. Epub 2008 May 13.	Cereb Cortex. 2009	PubMed	citation	PMID:18477688	pubmed	18477688	create date:2008/05/15 | first author:Lin HC
The NMDA agonist D-cycloserine facilitates fear memory consolidation in humans.	/pubmed/18477687	Kalisch R, Holt B, Petrovic P, De Martino B, Klöppel S, Büchel C, Dolan RJ.	Cereb Cortex. 2009 Jan;19(1):187-96. Epub 2008 May 13.	Cereb Cortex. 2009	PubMed	citation	PMID:18477687	pubmed	18477687	create date:2008/05/15 | first author:Kalisch R
Origins of cortical GABAergic neurons in the cynomolgus monkey.	/pubmed/18477686	Petanjek Z, Berger B, Esclapez M.	Cereb Cortex. 2009 Feb;19(2):249-62. Epub 2008 May 13.	Cereb Cortex. 2009	PubMed	citation	PMID:18477686	pubmed	18477686	create date:2008/05/15 | first author:Petanjek Z
The roles of human lateral temporal cortical neuronal activity in recent verbal memory encoding.	/pubmed/18469317	Ojemann GA, Schoenfield-McNeill J, Corina D.	Cereb Cortex. 2009 Jan;19(1):197-205. Epub 2008 May 9.	Cereb Cortex. 2009	PubMed	citation	PMID:18469317	pubmed	18469317	create date:2008/05/13 | first author:Ojemann GA
Involvement of insula and cingulate cortices in control and suppression of natural urges.	/pubmed/18469316	Lerner A, Bagic A, Hanakawa T, Boudreau EA, Pagan F, Mari Z, Bara-Jimenez W, Aksu M, Sato S, Murphy DL, Hallett M.	Cereb Cortex. 2009 Jan;19(1):218-23. Epub 2008 May 9.	Cereb Cortex. 2009	PubMed	citation	PMID:18469316	pubmed	18469316	create date:2008/05/13 | first author:Lerner A
Spatiotemporal signatures of large-scale synfire chains for speech processing as revealed by MEG.	/pubmed/18460449	Pulvermüller F, Shtyrov Y.	Cereb Cortex. 2009 Jan;19(1):79-88. Epub 2008 May 5.	Cereb Cortex. 2009	PubMed	citation	PMID:18460449	pubmed	18460449	create date:2008/05/08 | first author:Pulvermüller F
Coupling of theta oscillations between anterior and posterior midline cortex and with the hippocampus in freely behaving rats.	/pubmed/18453538	Young CK, McNaughton N.	Cereb Cortex. 2009 Jan;19(1):24-40. Epub 2008 May 2.	Cereb Cortex. 2009	PubMed	citation	PMID:18453538	pubmed	18453538	create date:2008/05/06 | first author:Young CK
Visuokinesthetic perception of hand movement is mediated by cerebro-cerebellar interaction between the left cerebellum and right parietal cortex.	/pubmed/18453537	Hagura N, Oouchida Y, Aramaki Y, Okada T, Matsumura M, Sadato N, Naito E.	Cereb Cortex. 2009 Jan;19(1):176-86. Epub 2008 May 2.	Cereb Cortex. 2009	PubMed	citation	PMID:18453537	pubmed	18453537	create date:2008/05/06 | first author:Hagura N
Enhanced processing of threat stimuli under limited attentional resources.	/pubmed/18448453	De Martino B, Kalisch R, Rees G, Dolan RJ.	Cereb Cortex. 2009 Jan;19(1):127-33. Epub 2008 Apr 29.	Cereb Cortex. 2009	PubMed	citation	PMID:18448453	pubmed	18448453	create date:2008/05/02 | first author:De Martino B
The human dorsal action control system develops in the absence of vision.	/pubmed/18448452	Fiehler K, Burke M, Bien S, Röder B, Rösler F.	Cereb Cortex. 2009 Jan;19(1):1-12. Epub 2008 Apr 29.	Cereb Cortex. 2009	PubMed	citation	PMID:18448452	pubmed	18448452	create date:2008/05/02 | first author:Fiehler K
The human brain distinguishes between single odorants and binary mixtures.	/pubmed/18445603	Boyle JA, Djordjevic J, Olsson MJ, Lundström JN, Jones-Gotman M.	Cereb Cortex. 2009 Jan;19(1):66-71. Epub 2008 Apr 28.	Cereb Cortex. 2009	PubMed	citation	PMID:18445603	pubmed	18445603	create date:2008/05/01 | first author:Boyle JA
Functional dissociation in right inferior frontal cortex during performance of go/no-go task.	/pubmed/18445602	Chikazoe J, Jimura K, Asari T, Yamashita K, Morimoto H, Hirose S, Miyashita Y, Konishi S.	Cereb Cortex. 2009 Jan;19(1):146-52. Epub 2008 Apr 28.	Cereb Cortex. 2009	PubMed	citation	PMID:18445602	pubmed	18445602	create date:2008/05/01 | first author:Chikazoe J
Size matters: cerebral volume influences sex differences in neuroanatomy.	/pubmed/18440950	Leonard CM, Towler S, Welcome S, Halderman LK, Otto R, Eckert MA, Chiarello C.	Cereb Cortex. 2008 Dec;18(12):2920-31. Epub 2008 Apr 24.	Cereb Cortex. 2008	PubMed	citation	PMID:18440950	pubmed	18440950	create date:2008/04/29 | first author:Leonard CM
Morphology and distribution of chandelier cell axon terminals in the mouse cerebral cortex and claustroamygdaloid complex.	/pubmed/18440949	Inda MC, DeFelipe J, Muñoz A.	Cereb Cortex. 2009 Jan;19(1):41-54. Epub 2008 Apr 24.	Cereb Cortex. 2009	PubMed	citation	PMID:18440949	pubmed	18440949	create date:2008/04/29 | first author:Inda MC
Cellular mechanisms of subplate-driven and cholinergic input-dependent network activity in the neonatal rat somatosensory cortex.	/pubmed/18440948	Hanganu IL, Okabe A, Lessmann V, Luhmann HJ.	Cereb Cortex. 2009 Jan;19(1):89-105. Epub 2008 Apr 24.	Cereb Cortex. 2009	PubMed	citation	PMID:18440948	pubmed	18440948	create date:2008/04/29 | first author:Hanganu IL
Sensory MEG responses predict successful and failed inhibition in a stop-signal task.	/pubmed/18440947	Boehler CN, Münte TF, Krebs RM, Heinze HJ, Schoenfeld MA, Hopf JM.	Cereb Cortex. 2009 Jan;19(1):134-45. Epub 2008 Apr 24.	Cereb Cortex. 2009	PubMed	citation	PMID:18440947	pubmed	18440947	create date:2008/04/29 | first author:Boehler CN
Right parietal brain activity precedes perceptual alternation of bistable stimuli.	/pubmed/18424780	Britz J, Landis T, Michel CM.	Cereb Cortex. 2009 Jan;19(1):55-65. Epub 2008 Apr 18.	Cereb Cortex. 2009	PubMed	citation	PMID:18424780	pubmed	18424780	create date:2008/04/22 | first author:Britz J
Selective attention increases the dependency of cortical responses on visual motion coherence in man.	/pubmed/18424779	Händel B, Lutzenberger W, Thier P, Haarmeier T.	Cereb Cortex. 2008 Dec;18(12):2902-8. Epub 2008 Apr 18.	Cereb Cortex. 2008	PubMed	citation	PMID:18424779	pubmed	18424779	create date:2008/04/22 | first author:Händel B
An additional motor-related field in the lateral frontal cortex of squirrel monkeys.	/pubmed/18424778	Dancause N, Duric V, Barbay S, Frost SB, Stylianou A, Nudo RJ.	Cereb Cortex. 2008 Dec;18(12):2719-28. Epub 2008 Apr 18.	Cereb Cortex. 2008	PubMed	citation	PMID:18424778	pubmed	18424778	create date:2008/04/22 | first author:Dancause N
Auditory, somatosensory, and multisensory insular cortex in the rat.	/pubmed/18424777	Rodgers KM, Benison AM, Klein A, Barth DS.	Cereb Cortex. 2008 Dec;18(12):2941-51. Epub 2008 Apr 18.	Cereb Cortex. 2008	PubMed	citation	PMID:18424777	pubmed	18424777	create date:2008/04/22 | first author:Rodgers KM
Language conflict in the bilingual brain.	/pubmed/18424776	van Heuven WJ, Schriefers H, Dijkstra T, Hagoort P.	Cereb Cortex. 2008 Nov;18(11):2706-16. Epub 2008 Apr 18.	Cereb Cortex. 2008	PubMed	citation	PMID:18424776	pubmed	18424776	create date:2008/04/22 | first author:van Heuven WJ
Title	URL	Description	Details	ShortDetails	Resource	Type	Identifiers	Db	EntrezUID	Properties
Where is a nose with respect to a foot? The left posterior parietal cortex processes spatial relationships among body parts.	/pubmed/18424775	Corradi-Dell'Acqua C, Hesse MD, Rumiati RI, Fink GR.	Cereb Cortex. 2008 Dec;18(12):2879-90. Epub 2008 Apr 18.	Cereb Cortex. 2008	PubMed	citation	PMID:18424775	pubmed	18424775	create date:2008/04/22 | first author:Corradi-Dell'Acqua C
Members of the NuRD chromatin remodeling complex interact with AUF1 in developing cortical neurons.	/pubmed/18413351	Lee C, Gyorgy A, Maric D, Sadri N, Schneider RJ, Barker JL, Lawson M, Agoston DV.	Cereb Cortex. 2008 Dec;18(12):2909-19. Epub 2008 Apr 15.	Cereb Cortex. 2008	PubMed	citation	PMID:18413351	pubmed	18413351	create date:2008/04/17 | first author:Lee C
Hemispheric asymmetry of frequency-dependent suppression in the ipsilateral primary motor cortex during finger movement: a functional magnetic resonance imaging study.	/pubmed/18413350	Hayashi MJ, Saito DN, Aramaki Y, Asai T, Fujibayashi Y, Sadato N.	Cereb Cortex. 2008 Dec;18(12):2932-40. Epub 2008 Apr 15.	Cereb Cortex. 2008	PubMed	citation	PMID:18413350	pubmed	18413350	create date:2008/04/17 | first author:Hayashi MJ
Hearing loss alters the subcellular distribution of presynaptic GAD and postsynaptic GABAA receptors in the auditory cortex.	/pubmed/18403398	Sarro EC, Kotak VC, Sanes DH, Aoki C.	Cereb Cortex. 2008 Dec;18(12):2855-67. Epub 2008 Apr 9.	Cereb Cortex. 2008	PubMed	citation	PMID:18403398	pubmed	18403398	create date:2008/04/12 | first author:Sarro EC
Interaction of working memory and long-term memory in the medial temporal lobe.	/pubmed/18403397	Axmacher N, Schmitz DP, Weinreich I, Elger CE, Fell J.	Cereb Cortex. 2008 Dec;18(12):2868-78. Epub 2008 Apr 9.	Cereb Cortex. 2008	PubMed	citation	PMID:18403397	pubmed	18403397	create date:2008/04/12 | first author:Axmacher N
Resting-state functional connectivity reflects structural connectivity in the default mode network.	/pubmed/18403396	Greicius MD, Supekar K, Menon V, Dougherty RF.	Cereb Cortex. 2009 Jan;19(1):72-8. Epub 2008 Apr 9.	Cereb Cortex. 2009	PubMed	citation	PMID:18403396	pubmed	18403396	create date:2008/04/12 | first author:Greicius MD
Functional connectivity of human striatum: a resting state FMRI study.	/pubmed/18400794	Di Martino A, Scheres A, Margulies DS, Kelly AM, Uddin LQ, Shehzad Z, Biswal B, Walters JR, Castellanos FX, Milham MP.	Cereb Cortex. 2008 Dec;18(12):2735-47. Epub 2008 Apr 9.	Cereb Cortex. 2008	PubMed	citation	PMID:18400794	pubmed	18400794	create date:2008/04/11 | first author:Di Martino A
Medial temporal lobe involvement in an implicit memory task: evidence of collaborating implicit and explicit memory systems from FMRI and Alzheimer's disease.	/pubmed/18400793	Koenig P, Smith EE, Troiani V, Anderson C, Moore P, Grossman M.	Cereb Cortex. 2008 Dec;18(12):2831-43. Epub 2008 Apr 9.	Cereb Cortex. 2008	PubMed	citation	PMID:18400793	pubmed	18400793	create date:2008/04/11 | first author:Koenig P
A small world of neuronal synchrony.	/pubmed/18400792	Yu S, Huang D, Singer W, Nikolic D.	Cereb Cortex. 2008 Dec;18(12):2891-901. Epub 2008 Apr 9.	Cereb Cortex. 2008	PubMed	citation	PMID:18400792	pubmed	18400792	create date:2008/04/11 | first author:Yu S
Activity in face-responsive brain regions is modulated by invisible, attended faces: evidence from masked priming.	/pubmed/18400791	Kouider S, Eger E, Dolan R, Henson RN.	Cereb Cortex. 2009 Jan;19(1):13-23. Epub 2008 Apr 9.	Cereb Cortex. 2009	PubMed	citation	PMID:18400791	pubmed	18400791	create date:2008/04/11 | first author:Kouider S
Listening to musical rhythms recruits motor regions of the brain.	/pubmed/18388350	Chen JL, Penhune VB, Zatorre RJ.	Cereb Cortex. 2008 Dec;18(12):2844-54. Epub 2008 Apr 3.	Cereb Cortex. 2008	PubMed	citation	PMID:18388350	pubmed	18388350	create date:2008/04/05 | first author:Chen JL
Role of amygdala connectivity in the persistence of emotional memories over time: an event-related FMRI investigation.	/pubmed/18375529	Ritchey M, Dolcos F, Cabeza R.	Cereb Cortex. 2008 Nov;18(11):2494-504. Epub 2008 Mar 28.	Cereb Cortex. 2008	PubMed	citation	PMID:18375529	pubmed	18375529	create date:2008/04/01 | first author:Ritchey M
Cortical dynamics subserving visual apparent motion.	/pubmed/18375528	Ahmed B, Hanazawa A, Undeman C, Eriksson D, Valentiniene S, Roland PE.	Cereb Cortex. 2008 Dec;18(12):2796-810. Epub 2008 Mar 28.	Cereb Cortex. 2008	PubMed	citation	PMID:18375528	pubmed	18375528	create date:2008/04/01 | first author:Ahmed B
Spatial attention related SEP amplitude modulations covary with BOLD signal in S1--a simultaneous EEG--fMRI study.	/pubmed/18372293	Schubert R, Ritter P, Wüstenberg T, Preuschhof C, Curio G, Sommer W, Villringer A.	Cereb Cortex. 2008 Nov;18(11):2686-700. Epub 2008 Mar 27.	Cereb Cortex. 2008	PubMed	citation	PMID:18372293	pubmed	18372293	create date:2008/03/29 | first author:Schubert R
Homeostatic metaplasticity of the motor cortex is altered during headache-free intervals in migraine with aura.	/pubmed/18372292	Antal A, Lang N, Boros K, Nitsche M, Siebner HR, Paulus W.	Cereb Cortex. 2008 Nov;18(11):2701-5. Epub 2008 Mar 27.	Cereb Cortex. 2008	PubMed	citation	PMID:18372292	pubmed	18372292	create date:2008/03/29 | first author:Antal A
Human amygdala sensitivity to the pupil size of others.	/pubmed/18372291	Demos KE, Kelley WM, Ryan SL, Davis FC, Whalen PJ.	Cereb Cortex. 2008 Dec;18(12):2729-34. Epub 2008 Mar 27.	Cereb Cortex. 2008	PubMed	citation	PMID:18372291	pubmed	18372291	create date:2008/03/29 | first author:Demos KE
Neural correlates of true memory, false memory, and deception.	/pubmed/18372290	Abe N, Okuda J, Suzuki M, Sasaki H, Matsuda T, Mori E, Tsukada M, Fujii T.	Cereb Cortex. 2008 Dec;18(12):2811-9. Epub 2008 Mar 27.	Cereb Cortex. 2008	PubMed	citation	PMID:18372290	pubmed	18372290	create date:2008/03/29 | first author:Abe N
Functional lateralization of face, hand, and trunk representation in anatomically defined human somatosensory areas.	/pubmed/18372289	Eickhoff SB, Grefkes C, Fink GR, Zilles K.	Cereb Cortex. 2008 Dec;18(12):2820-30. Epub 2008 Mar 27.	Cereb Cortex. 2008	PubMed	citation	PMID:18372289	pubmed	18372289	create date:2008/03/29 | first author:Eickhoff SB
Locus coeruleus alpha-adrenergic-mediated activation of cortical astrocytes in vivo.	/pubmed/18372288	Bekar LK, He W, Nedergaard M.	Cereb Cortex. 2008 Dec;18(12):2789-95. Epub 2008 Mar 27.	Cereb Cortex. 2008	PubMed	citation	PMID:18372288	pubmed	18372288	create date:2008/03/29 | first author:Bekar LK
Diffusion tensor imaging of frontal lobe in autism spectrum disorder.	/pubmed/18359780	Sundaram SK, Kumar A, Makki MI, Behen ME, Chugani HT, Chugani DC.	Cereb Cortex. 2008 Nov;18(11):2659-65. Epub 2008 Mar 20.	Cereb Cortex. 2008	PubMed	citation	PMID:18359780	pubmed	18359780	create date:2008/03/25 | first author:Sundaram SK
Transient neuronal correlations underlying goal selection and maintenance in prefrontal cortex.	/pubmed/18359779	Tsujimoto S, Genovesio A, Wise SP.	Cereb Cortex. 2008 Dec;18(12):2748-61. Epub 2008 Mar 20.	Cereb Cortex. 2008	PubMed	citation	PMID:18359779	pubmed	18359779	create date:2008/03/25 | first author:Tsujimoto S
Effects of long-term stress and recovery on the prefrontal cortex and dentate gyrus in male and female rats.	/pubmed/18359778	Lin Y, Westenbroek C, Bakker P, Termeer J, Liu A, Li X, Ter Horst GJ.	Cereb Cortex. 2008 Dec;18(12):2762-74. Epub 2008 Mar 20.	Cereb Cortex. 2008	PubMed	citation	PMID:18359778	pubmed	18359778	create date:2008/03/25 | first author:Lin Y
Motor planning, imagery, and execution in the distributed motor network: a time-course study with functional MRI.	/pubmed/18359777	Hanakawa T, Dimyan MA, Hallett M.	Cereb Cortex. 2008 Dec;18(12):2775-88. Epub 2008 Mar 20.	Cereb Cortex. 2008	PubMed	citation	PMID:18359777	pubmed	18359777	create date:2008/03/25 | first author:Hanakawa T
Segregation of visual selection and saccades in human frontal eye fields.	/pubmed/18326522	Juan CH, Muggleton NG, Tzeng OJ, Hung DL, Cowey A, Walsh V.	Cereb Cortex. 2008 Oct;18(10):2410-5. Epub 2008 Mar 6.	Cereb Cortex. 2008	PubMed	citation	PMID:18326522	pubmed	18326522	create date:2008/03/11 | first author:Juan CH
The influence of moderate hypercapnia on neural activity in the anesthetized nonhuman primate.	/pubmed/18326521	Zappe AC, Uludağ K, Oeltermann A, Uğurbil K, Logothetis NK.	Cereb Cortex. 2008 Nov;18(11):2666-73. Epub 2008 Mar 6.	Cereb Cortex. 2008	PubMed	citation	PMID:18326521	pubmed	18326521	create date:2008/03/11 | first author:Zappe AC
Astrocytes discriminate and selectively respond to the activity of a subpopulation of neurons within the barrel cortex.	/pubmed/18321876	Schipke CG, Haas B, Kettenmann H.	Cereb Cortex. 2008 Oct;18(10):2450-9. Epub 2008 Mar 4.	Cereb Cortex. 2008	PubMed	citation	PMID:18321876	pubmed	18321876	create date:2008/03/07 | first author:Schipke CG
Learning-dependent, transient increase of activity in noradrenergic neurons of locus coeruleus during slow wave sleep in the rat: brain stem-cortex interplay for memory consolidation?	/pubmed/18321875	Eschenko O, Sara SJ.	Cereb Cortex. 2008 Nov;18(11):2596-603. Epub 2008 Mar 4.	Cereb Cortex. 2008	PubMed	citation	PMID:18321875	pubmed	18321875	create date:2008/03/07 | first author:Eschenko O
Spatial attention modulates initial afferent activity in human primary visual cortex.	/pubmed/18321874	Kelly SP, Gomez-Ramirez M, Foxe JJ.	Cereb Cortex. 2008 Nov;18(11):2629-36. Epub 2008 Mar 4.	Cereb Cortex. 2008	PubMed	citation	PMID:18321874	pubmed	18321874	create date:2008/03/07 | first author:Kelly SP
Organizational principles of human visual cortex revealed by receptor mapping.	/pubmed/18321873	Eickhoff SB, Rottschy C, Kujovic M, Palomero-Gallagher N, Zilles K.	Cereb Cortex. 2008 Nov;18(11):2637-45. Epub 2008 Mar 4.	Cereb Cortex. 2008	PubMed	citation	PMID:18321873	pubmed	18321873	create date:2008/03/07 | first author:Eickhoff SB
Dopaminergic modulation of auditory cortex-dependent memory consolidation through mTOR.	/pubmed/18321872	Schicknick H, Schott BH, Budinger E, Smalla KH, Riedel A, Seidenbecher CI, Scheich H, Gundelfinger ED, Tischmeyer W.	Cereb Cortex. 2008 Nov;18(11):2646-58. Epub 2008 Mar 4.	Cereb Cortex. 2008	PubMed	citation	PMID:18321872	pubmed	18321872	create date:2008/03/07 | first author:Schicknick H
A rational account of memory predicts left prefrontal activation during controlled retrieval.	/pubmed/18321871	Danker JF, Gunn P, Anderson JR.	Cereb Cortex. 2008 Nov;18(11):2674-85. Epub 2008 Mar 4.	Cereb Cortex. 2008	PubMed	citation	PMID:18321871	pubmed	18321871	create date:2008/03/07 | first author:Danker JF
Deficit in a neural correlate of reality monitoring in schizophrenia patients.	/pubmed/18321870	Vinogradov S, Luks TL, Schulman BJ, Simpson GV.	Cereb Cortex. 2008 Nov;18(11):2532-9. Epub 2008 Mar 4.	Cereb Cortex. 2008	PubMed	citation	PMID:18321870	pubmed	18321870	create date:2008/03/07 | first author:Vinogradov S
A genetic model for understanding higher order visual processing: functional interactions of the ventral visual stream in Williams syndrome.	/pubmed/18308711	Sarpal D, Buchsbaum BR, Kohn PD, Kippenhan JS, Mervis CB, Morris CA, Meyer-Lindenberg A, Berman KF.	Cereb Cortex. 2008 Oct;18(10):2402-9. Epub 2008 Feb 27.	Cereb Cortex. 2008	PubMed	citation	PMID:18308711	pubmed	18308711	create date:2008/03/01 | first author:Sarpal D
The functional architecture of the left posterior and lateral prefrontal cortex in humans.	/pubmed/18308710	Volle E, Kinkingnéhun S, Pochon JB, Mondon K, Thiebaut de Schotten M, Seassau M, Duffau H, Samson Y, Dubois B, Levy R.	Cereb Cortex. 2008 Oct;18(10):2460-9. Epub 2008 Feb 27.	Cereb Cortex. 2008	PubMed	citation	PMID:18308710	pubmed	18308710	create date:2008/03/01 | first author:Volle E
The intrinsic shape of human and macaque primary visual cortex.	/pubmed/18308709	Hinds O, Polimeni JR, Rajendran N, Balasubramanian M, Wald LL, Augustinack JC, Wiggins G, Rosas HD, Fischl B, Schwartz EL.	Cereb Cortex. 2008 Nov;18(11):2586-95. Epub 2008 Feb 27.	Cereb Cortex. 2008	PubMed	citation	PMID:18308709	pubmed	18308709	create date:2008/03/01 | first author:Hinds O
Semantic adaptation and competition during word comprehension.	/pubmed/18308708	Bedny M, McGill M, Thompson-Schill SL.	Cereb Cortex. 2008 Nov;18(11):2574-85. Epub 2008 Feb 27.	Cereb Cortex. 2008	PubMed	citation	PMID:18308708	pubmed	18308708	create date:2008/03/01 | first author:Bedny M
Cytoarchitecture and transcriptional profiles of neocortical malformations in inbred mice.	/pubmed/18308707	Ramos RL, Smith PT, DeCola C, Tam D, Corzo O, Brumberg JC.	Cereb Cortex. 2008 Nov;18(11):2614-28. Epub 2008 Feb 27.	Cereb Cortex. 2008	PubMed	citation	PMID:18308707	pubmed	18308707	create date:2008/03/01 | first author:Ramos RL
The spatial attention network interacts with limbic and monoaminergic systems to modulate motivation-induced attention shifts.	/pubmed/18308706	Mohanty A, Gitelman DR, Small DM, Mesulam MM.	Cereb Cortex. 2008 Nov;18(11):2604-13. Epub 2008 Feb 27.	Cereb Cortex. 2008	PubMed	citation	PMID:18308706	pubmed	18308706	create date:2008/03/01 | first author:Mohanty A
Kinesthetic imagery and tool-specific modulation of corticospinal representations in expert tennis players.	/pubmed/18296436	Fourkas AD, Bonavolontà V, Avenanti A, Aglioti SM.	Cereb Cortex. 2008 Oct;18(10):2382-90. Epub 2008 Feb 21.	Cereb Cortex. 2008	PubMed	citation	PMID:18296436	pubmed	18296436	create date:2008/02/26 | first author:Fourkas AD
The runner's high: opioidergic mechanisms in the human brain.	/pubmed/18296435	Boecker H, Sprenger T, Spilker ME, Henriksen G, Koppenhoefer M, Wagner KJ, Valet M, Berthele A, Tolle TR.	Cereb Cortex. 2008 Nov;18(11):2523-31. Epub 2008 Feb 21.	Cereb Cortex. 2008	PubMed	citation	PMID:18296435	pubmed	18296435	create date:2008/02/26 | first author:Boecker H
Functional coactivation map of the human brain.	/pubmed/18296434	Toro R, Fox PT, Paus T.	Cereb Cortex. 2008 Nov;18(11):2553-9. Epub 2008 Feb 21.	Cereb Cortex. 2008	PubMed	citation	PMID:18296434	pubmed	18296434	create date:2008/02/26 | first author:Toro R
Effects of familiarity on neural activity in monkey inferior temporal lobe.	/pubmed/18296433	Anderson B, Mruczek RE, Kawasaki K, Sheinberg D.	Cereb Cortex. 2008 Nov;18(11):2540-52. Epub 2008 Feb 21.	Cereb Cortex. 2008	PubMed	citation	PMID:18296433	pubmed	18296433	create date:2008/02/26 | first author:Anderson B
Developmental regulation of the NMDA receptor subunits, NR3A and NR1, in human prefrontal cortex.	/pubmed/18296432	Henson MA, Roberts AC, Salimi K, Vadlamudi S, Hamer RM, Gilmore JH, Jarskog LF, Philpot BD.	Cereb Cortex. 2008 Nov;18(11):2560-73. Epub 2008 Feb 21.	Cereb Cortex. 2008	PubMed	citation	PMID:18296432	pubmed	18296432	create date:2008/02/26 | first author:Henson MA
The extraction of 3D shape from texture and shading in the human brain.	/pubmed/18281304	Georgieva SS, Todd JT, Peeters R, Orban GA.	Cereb Cortex. 2008 Oct;18(10):2416-38. Epub 2008 Feb 14.	Cereb Cortex. 2008	PubMed	citation	PMID:18281304	pubmed	18281304	create date:2008/02/19 | first author:Georgieva SS
The role of the posterior superior temporal sulcus in audiovisual processing.	/pubmed/18281303	Hocking J, Price CJ.	Cereb Cortex. 2008 Oct;18(10):2439-49. Epub 2008 Feb 14.	Cereb Cortex. 2008	PubMed	citation	PMID:18281303	pubmed	18281303	create date:2008/02/19 | first author:Hocking J
Bell-shaped D-serine actions on hippocampal long-term depression and spatial memory retrieval.	/pubmed/18281302	Zhang Z, Gong N, Wang W, Xu L, Xu TL.	Cereb Cortex. 2008 Oct;18(10):2391-401. Epub 2008 Feb 14.	Cereb Cortex. 2008	PubMed	citation	PMID:18281302	pubmed	18281302	create date:2008/02/19 | first author:Zhang Z
DTI tractography of the human brain's language pathways.	/pubmed/18281301	Glasser MF, Rilling JK.	Cereb Cortex. 2008 Nov;18(11):2471-82. Epub 2008 Feb 14.	Cereb Cortex. 2008	PubMed	citation	PMID:18281301	pubmed	18281301	create date:2008/02/19 | first author:Glasser MF
[truncated: 1,574 more rows]
