# Supplementary material for: Rising Publication Delays Inflate Journal Impact Factors
Source: PLoS One. 2012 Dec 31;7(12):e53374. doi: 10.1371/journal.pone.0053374 (PMC3534064; doi:10.1371/journal.pone.0053374)
Supplement: Data S1 — Datasets used for the analysis. (ZIP) [file pone.0053374.s005.zip › Cortex.csv]

Title	URL	Description	Details	ShortDetails	Resource	Type	Identifiers	Db	EntrezUID	Properties
Stimulus- and state-dependence of systematic bias in spatial attention: Additive effects of stimulus-size and time-on-task.	/pubmed/22270326	Benwell CS, Harvey M, Gardner S, Thut G.	Cortex. 2012 Jan 3. [Epub ahead of print]	Cortex. 2012	PubMed	citation	PMID:22270326	pubmed	22270326	create date:2012/01/25 | first author:Benwell CS
Impaired pantomime in schizophrenia: Association with frontal lobe function.	/pubmed/22264446	Walther S, Vanbellingen T, Müri R, Strik W, Bohlhalter S.	Cortex. 2012 Jan 2. [Epub ahead of print]	Cortex. 2012	PubMed	citation	PMID:22264446	pubmed	22264446	create date:2012/01/24 | first author:Walther S
A left-hand superiority for the implicit detection of a rule.	/pubmed/22248918	Anagnostopoulos A, Spiegel R, Palmer J, Brugger P.	Cortex. 2011 Dec 22. [Epub ahead of print]	Cortex. 2011	PubMed	citation	PMID:22248918	pubmed	22248918	create date:2012/01/18 | first author:Anagnostopoulos A
How do our brain hemispheres cooperate to avoid false memories?	/pubmed/22245145	Bergert S.	Cortex. 2011 Dec 19. [Epub ahead of print]	Cortex. 2011	PubMed	citation	PMID:22245145	pubmed	22245145	create date:2012/01/17 | first author:Bergert S
Creating a movement heuristic for voluntary action: Electrophysiological correlates of movement-outcome learning.	/pubmed/22245144	Bednark JG, Reynolds JN, Stafford T, Redgrave P, Franz EA.	Cortex. 2011 Dec 22. [Epub ahead of print]	Cortex. 2011	PubMed	citation	PMID:22245144	pubmed	22245144	create date:2012/01/17 | first author:Bednark JG
Joint recognition-expression impairment of facial emotions in Huntington's disease despite intact understanding of feelings.	/pubmed/22244587	Trinkler I, Cleret de Langavant L, Bachoud-Lévi AC.	Cortex. 2011 Dec 16. [Epub ahead of print]	Cortex. 2011	PubMed	citation	PMID:22244587	pubmed	22244587	create date:2012/01/17 | first author:Trinkler I
Aphasia induced by gliomas growing in the ventrolateral frontal region: Assessment with diffusion MR tractography, functional MR imaging and neuropsychology.	/pubmed/22236887	Bizzi A, Nava S, Ferrè F, Castelli G, Aquino D, Ciaraffa F, Broggi G, Dimeco F, Piacentini S.	Cortex. 2012 Feb;48(2):255-72. Epub 2011 Dec 7.	Cortex. 2012	PubMed	citation	PMID:22236887	pubmed	22236887	create date:2012/01/13 | first author:Bizzi A
Landmark sequencing and route knowledge: An fMRI study.	/pubmed/22225882	Nemmi F, Piras F, Péran P, Incoccia C, Sabatini U, Guariglia C.	Cortex. 2011 Dec 16. [Epub ahead of print]	Cortex. 2011	PubMed	citation	PMID:22225882	pubmed	22225882	create date:2012/01/10 | first author:Nemmi F
Motor excitability evaluation in developmental stuttering: A transcranial magnetic stimulation study.	/pubmed/22225881	Busan P, D'Ausilio A, Borelli M, Monti F, Pelamatti G, Pizzolato G, Fadiga L.	Cortex. 2011 Dec 16. [Epub ahead of print]	Cortex. 2011	PubMed	citation	PMID:22225881	pubmed	22225881	create date:2012/01/10 | first author:Busan P
Short frontal lobe connections of the human brain.	/pubmed/22209688	Catani M, Dell'acqua F, Vergani F, Malik F, Hodge H, Roy P, Valabregue R, Thiebaut de Schotten M.	Cortex. 2012 Feb;48(2):273-91. Epub 2011 Dec 13.	Cortex. 2012	PubMed	citation	PMID:22209688	pubmed	22209688	create date:2012/01/03 | first author:Catani M
Evidence for elevated cortical hyperexcitability and its association with out-of-body experiences in the non-clinical population: New findings from a pattern-glare task.	/pubmed/22209090	Braithwaite JJ, Broglia E, Bagshaw AP, Wilkins AJ.	Cortex. 2011 Dec 3. [Epub ahead of print]	Cortex. 2011	PubMed	citation	PMID:22209090	pubmed	22209090	create date:2012/01/03 | first author:Braithwaite JJ
Dissociations in mathematical knowledge: Case studies in Down's syndrome and Williams syndrome.	/pubmed/22208902	Robinson SJ, Temple CM.	Cortex. 2011 Dec 7. [Epub ahead of print]	Cortex. 2011	PubMed	citation	PMID:22208902	pubmed	22208902	create date:2012/01/03 | first author:Robinson SJ
Prismatic adaptation effects on spatial representation of time in neglect patients.	/pubmed/22200531	Oliveri M, Magnani B, Filipelli A, Avanzi S, Frassinetti F.	Cortex. 2011 Nov 27. [Epub ahead of print]	Cortex. 2011	PubMed	citation	PMID:22200531	pubmed	22200531	create date:2011/12/28 | first author:Oliveri M
Destination memory in Alzheimer's Disease: When I imagine telling Ronald Reagan about Paris.	/pubmed/22197174	El Haj M, Postal V, Allain P.	Cortex. 2011 Dec 1. [Epub ahead of print]	Cortex. 2011	PubMed	citation	PMID:22197174	pubmed	22197174	create date:2011/12/27 | first author:El Haj M
The central role of the temporo-parietal junction and the superior longitudinal fasciculus in supporting multi-item competition: Evidence from lesion-symptom mapping of extinction.	/pubmed/22192727	Chechlacz M, Rotshtein P, Hansen PC, Deb S, Riddoch MJ, Humphreys GW.	Cortex. 2011 Nov 22. [Epub ahead of print]	Cortex. 2011	PubMed	citation	PMID:22192727	pubmed	22192727	create date:2011/12/24 | first author:Chechlacz M
Embodied numbers: The role of vision in the development of number-space interactions.	/pubmed/22178125	Crollen V, Dormal G, Seron X, Lepore F, Collignon O.	Cortex. 2011 Nov 19. [Epub ahead of print]	Cortex. 2011	PubMed	citation	PMID:22178125	pubmed	22178125	create date:2011/12/20 | first author:Crollen V
Tool use kinematics across different modes of execution. Implications for action representation and apraxia.	/pubmed/22176873	Hermsdörfer J, Li Y, Randerath J, Roby-Brami A, Goldenberg G.	Cortex. 2011 Nov 19. [Epub ahead of print]	Cortex. 2011	PubMed	citation	PMID:22176873	pubmed	22176873	create date:2011/12/20 | first author:Hermsdörfer J
More on fMRI and the locus of perceptual learning.	/pubmed/22176872	Dorjee D, Bowers JS.	Cortex. 2011 Nov 19. [Epub ahead of print] No abstract available.	Cortex. 2011	PubMed	citation	PMID:22176872	pubmed	22176872	create date:2011/12/20 | first author:Dorjee D
Hemispheric asymmetries of cortical volume in the human brain.	/pubmed/22176871	Goldberg E, Roediger D, Kucukboyaci NE, Carlson C, Devinsky O, Kuzniecky R, Halgren E, Thesen T.	Cortex. 2011 Nov 19. [Epub ahead of print]	Cortex. 2011	PubMed	citation	PMID:22176871	pubmed	22176871	create date:2011/12/20 | first author:Goldberg E
Epilepsy and the frontal lobes.	/pubmed/22176870	O'Muircheartaigh J, Richardson MP.	Cortex. 2012 Feb;48(2):144-55. Epub 2011 Nov 25.	Cortex. 2012	PubMed	citation	PMID:22176870	pubmed	22176870	create date:2011/12/20 | first author:O'Muircheartaigh J
A dysexecutive syndrome of the medial thalamus.	/pubmed/22172979	Liebermann D, Ploner CJ, Kraft A, Kopp UA, Ostendorf F.	Cortex. 2011 Nov 19. [Epub ahead of print]	Cortex. 2011	PubMed	citation	PMID:22172979	pubmed	22172979	create date:2011/12/17 | first author:Liebermann D
Atypical associations to abstract words in Broca's aphasia.	/pubmed/22172978	Roll M, Mårtensson F, Sikström S, Apt P, Arnling-Bååth R, Horne M.	Cortex. 2011 Nov 23. [Epub ahead of print]	Cortex. 2011	PubMed	citation	PMID:22172978	pubmed	22172978	create date:2011/12/17 | first author:Roll M
Praxis and language are linked: Evidence from co-lateralization in individuals with atypical language dominance.	/pubmed/22172977	Vingerhoets G, Alderweireldt AS, Vandemaele P, Cai Q, Van der Haegen L, Brysbaert M, Achten E.	Cortex. 2011 Nov 19. [Epub ahead of print]	Cortex. 2011	PubMed	citation	PMID:22172977	pubmed	22172977	create date:2011/12/17 | first author:Vingerhoets G
Prism adaptation enhances activity of intact fronto-parietal areas in both hemispheres in neglect patients.	/pubmed/22154751	Saj A, Cojan Y, Vocat R, Luauté J, Vuilleumier P.	Cortex. 2011 Nov 11. [Epub ahead of print]	Cortex. 2011	PubMed	citation	PMID:22154751	pubmed	22154751	create date:2011/12/14 | first author:Saj A
Cortex aims and vision.	/pubmed/22154577	[No authors listed]	Cortex. 2012 Mar;48(3):293. Epub 2011 Nov 19. No abstract available.	Cortex. 2012	PubMed	citation	PMID:22154577	pubmed	22154577	create date:2011/12/14
At the forefront of clinical neuroscience.	/pubmed/22136876	Catani M, Stuss DT.	Cortex. 2012 Jan;48(1):1-6. Epub 2011 Nov 16. No abstract available.	Cortex. 2012	PubMed	citation	PMID:22136876	pubmed	22136876	create date:2011/12/06 | first author:Catani M
Foreign accent syndrome: A multimodal mapping study.	/pubmed/22130092	Tomasino B, Marin D, Maieron M, Ius T, Budai R, Fabbro F, Skrap M.	Cortex. 2011 Oct 29. [Epub ahead of print]	Cortex. 2011	PubMed	citation	PMID:22130092	pubmed	22130092	create date:2011/12/02 | first author:Tomasino B
Picture-word interference and the Response-Exclusion Hypothesis: A response to Mulatti and Coltheart.	/pubmed/22130091	Mahon BZ, Garcea FE, Navarrete E.	Cortex. 2012 Mar;48(3):373-7. Epub 2011 Oct 29. No abstract available.	Cortex. 2012	PubMed	citation	PMID:22130091	pubmed	22130091	create date:2011/12/02 | first author:Mahon BZ
Von Economo neurons: Clinical and evolutionary perspectives.	/pubmed/22130090	Butti C, Santos M, Uppal N, Hof PR.	Cortex. 2011 Nov 4. [Epub ahead of print]	Cortex. 2011	PubMed	citation	PMID:22130090	pubmed	22130090	create date:2011/12/02 | first author:Butti C
Paradoxical extension into the contralesional hemispace in spatial neglect.	/pubmed/22115281	Lenggenhager B, Loetscher T, Kavan N, Pallich G, Brodtmann A, Nicholls ME, Brugger P.	Cortex. 2011 Oct 22. [Epub ahead of print]	Cortex. 2011	PubMed	citation	PMID:22115281	pubmed	22115281	create date:2011/11/26 | first author:Lenggenhager B
Structural processing and category-specific deficits.	/pubmed/22113188	Marques JF, Raposo A, Almeida J.	Cortex. 2011 Oct 24. [Epub ahead of print]	Cortex. 2011	PubMed	citation	PMID:22113188	pubmed	22113188	create date:2011/11/25 | first author:Marques JF
Moving the hands and feet specifically impairs working memory for arm- and leg-related action words.	/pubmed/22113187	Shebani Z, Pulvermüller F.	Cortex. 2011 Oct 22. [Epub ahead of print]	Cortex. 2011	PubMed	citation	PMID:22113187	pubmed	22113187	create date:2011/11/25 | first author:Shebani Z
Brain networks in posterior cortical atrophy: A single case tractography study and literature review.	/pubmed/22099855	Migliaccio R, Agosta F, Toba MN, Samri D, Corlier F, de Souza LC, Chupin M, Sharman M, Gorno-Tempini ML, Dubois B, Filippi M, Bartolomeo P.	Cortex. 2011 Oct 20. [Epub ahead of print]	Cortex. 2011	PubMed	citation	PMID:22099855	pubmed	22099855	create date:2011/11/22 | first author:Migliaccio R
Monkey to human comparative anatomy of the frontal lobe association tracts.	/pubmed/22088488	Thiebaut de Schotten M, Dell'Acqua F, Valabregue R, Catani M.	Cortex. 2012 Jan;48(1):82-96. Epub 2011 Oct 12.	Cortex. 2012	PubMed	citation	PMID:22088488	pubmed	22088488	create date:2011/11/18 | first author:Thiebaut de Schotten M
Asyntactic comprehension, working memory, and acute ischemia in Broca's area versus angular gyrus.	/pubmed/22079684	Newhart M, Trupe LA, Gomez Y, Cloutman L, Molitoris JJ, Davis C, Leigh R, Gottesman RF, Race D, Hillis AE.	Cortex. 2011 Oct 17. [Epub ahead of print]	Cortex. 2011	PubMed	citation	PMID:22079684	pubmed	22079684	create date:2011/11/15 | first author:Newhart M
The role of skin texture and facial shape in representations of age and identity.	/pubmed/22055429	Lai M, Oruç I, Barton JJ.	Cortex. 2011 Oct 8. [Epub ahead of print]	Cortex. 2011	PubMed	citation	PMID:22055429	pubmed	22055429	create date:2011/11/08 | first author:Lai M
Prefrontal activation patterns of automatic and regulated approach-avoidance reactions - A functional near-infrared spectroscopy (fNIRS) study.	/pubmed/22036575	Ernst LH, Plichta MM, Lutz E, Zesewitz AK, Tupak SV, Dresler T, Ehlis AC, Fallgatter AJ.	Cortex. 2011 Oct 6. [Epub ahead of print]	Cortex. 2011	PubMed	citation	PMID:22036575	pubmed	22036575	create date:2011/11/01 | first author:Ernst LH
Dissociating learning-induced changes in fMRI signal from structural modifications: A comment on Dorjee and Bowers (2011).	/pubmed/22033039	Rauss K, Schwartz S.	Cortex. 2011 Oct 6. [Epub ahead of print] No abstract available.	Cortex. 2011	PubMed	citation	PMID:22033039	pubmed	22033039	create date:2011/10/29 | first author:Rauss K
Probabilistic association learning in frontotemporal dementia and schizophrenia.	/pubmed/22030261	Weickert TW, Leslie F, Rushby JA, Hodges JR, Hornberger M.	Cortex. 2011 Oct 6. [Epub ahead of print]	Cortex. 2011	PubMed	citation	PMID:22030261	pubmed	22030261	create date:2011/10/28 | first author:Weickert TW
The beyond within.	/pubmed/22030260	de Vito S.	Cortex. 2011 Oct 6. [Epub ahead of print] No abstract available.	Cortex. 2011	PubMed	citation	PMID:22030260	pubmed	22030260	create date:2011/10/28 | first author:de Vito S
Regional heterogeneity in the processing and the production of speech in the human planum temporale.	/pubmed/22019203	Tremblay P, Deschamps I, Gracco VL.	Cortex. 2011 Sep 29. [Epub ahead of print]	Cortex. 2011	PubMed	citation	PMID:22019203	pubmed	22019203	create date:2011/10/25 | first author:Tremblay P
Handedness, laterality and the size-weight illusion.	/pubmed/22019202	Buckingham G, Ranger NS, Goodale MA.	Cortex. 2011 Sep 28. [Epub ahead of print]	Cortex. 2011	PubMed	citation	PMID:22019202	pubmed	22019202	create date:2011/10/25 | first author:Buckingham G
Bilateral neglect after bihemispheric strokes.	/pubmed/21995967	Cazzoli D, Schumacher R, Baas U, Müri RM, Wiest R, Bohlhalter S, Hess CW, Nyffeler T.	Cortex. 2011 Sep 21. [Epub ahead of print] No abstract available.	Cortex. 2011	PubMed	citation	PMID:21995967	pubmed	21995967	create date:2011/10/15 | first author:Cazzoli D
Cerebral language reorganization in the chronic stage of recovery: A longitudinal fMRI study.	/pubmed/21983479	Elkana O, Frost R, Kramer U, Ben-Bashat D, Schweiger A.	Cortex. 2011 Sep 14. [Epub ahead of print]	Cortex. 2011	PubMed	citation	PMID:21983479	pubmed	21983479	create date:2011/10/11 | first author:Elkana O
Cueing spatial attention through timing and probability.	/pubmed/21982581	Girardi G, Antonucci G, Nico D.	Cortex. 2011 Sep 6. [Epub ahead of print]	Cortex. 2011	PubMed	citation	PMID:21982581	pubmed	21982581	create date:2011/10/11 | first author:Girardi G
The visual attention span deficit in dyslexia is visual and not verbal.	/pubmed/21982580	Lobier M, Zoubrinetzky R, Valdois S.	Cortex. 2011 Sep 17. [Epub ahead of print]	Cortex. 2011	PubMed	citation	PMID:21982580	pubmed	21982580	create date:2011/10/11 | first author:Lobier M
Comprehension of insincere communication in neurodegenerative disease: Lies, sarcasm, and theory of mind.	/pubmed/21978867	Shany-Ur T, Poorzand P, Grossman SN, Growdon ME, Jang JY, Ketelle RS, Miller BL, Rankin KP.	Cortex. 2011 Sep 1. [Epub ahead of print]	Cortex. 2011	PubMed	citation	PMID:21978867	pubmed	21978867	create date:2011/10/08 | first author:Shany-Ur T
Why we should integrate behavioral and neuroimaging studies to examine neural plasticity in perceptual learning.	/pubmed/21968055	Yotsumoto Y.	Cortex. 2011 Sep 21. [Epub ahead of print] No abstract available.	Cortex. 2011	PubMed	citation	PMID:21968055	pubmed	21968055	create date:2011/10/05 | first author:Yotsumoto Y
Alteration of autobiographical memory in amnestic mild cognitive impairment.	/pubmed/21968054	Tramoni E, Felician O, Koric L, Balzamo M, Joubert S, Ceccaldi M.	Cortex. 2011 Sep 14. [Epub ahead of print]	Cortex. 2011	PubMed	citation	PMID:21968054	pubmed	21968054	create date:2011/10/05 | first author:Tramoni E
A multidimensional approach to impulsivity changes in mild Alzheimer's disease and control participants: Cognitive correlates.	/pubmed/21943808	Rochat L, Billieux J, Juillerat Van der Linden AC, Annoni JM, Zekry D, Gold G, Van der Linden M.	Cortex. 2011 Sep 2. [Epub ahead of print]	Cortex. 2011	PubMed	citation	PMID:21943808	pubmed	21943808	create date:2011/09/29 | first author:Rochat L
Title	URL	Description	Details	ShortDetails	Resource	Type	Identifiers	Db	EntrezUID	Properties
Neural plasticity after pre-linguistic injury to the arcuate and superior longitudinal fasciculi.	/pubmed/21937035	Yeatman JD, Feldman HM.	Cortex. 2011 Sep 2. [Epub ahead of print]	Cortex. 2011	PubMed	citation	PMID:21937035	pubmed	21937035	create date:2011/09/23 | first author:Yeatman JD
Movement observation affects sensorimotor memory when lifting a familiar object.	/pubmed/21937034	Uçar E, Wenderoth N.	Cortex. 2011 Sep 9. [Epub ahead of print] No abstract available.	Cortex. 2011	PubMed	citation	PMID:21937034	pubmed	21937034	create date:2011/09/23 | first author:Uçar E
Current tests and trends in single-case neuropsychology.	/pubmed/21930266	McIntosh RD, Brooks JL.	Cortex. 2011 Nov-Dec;47(10):1151-9. Epub 2011 Sep 5.	Cortex. 2011	PubMed	citation	PMID:21930266	pubmed	21930266	create date:2011/09/21 | first author:McIntosh RD
Chronic somatoparaphrenia: A follow-up study on two clinical cases.	/pubmed/21930265	Cogliano R, Crisci C, Conson M, Grossi D, Trojano L.	Cortex. 2011 Sep 2. [Epub ahead of print]	Cortex. 2011	PubMed	citation	PMID:21930265	pubmed	21930265	create date:2011/09/21 | first author:Cogliano R
Carlo Matteucci (1811-1868), the frogs pile"	and the Risorgimento of electrophysiology."	/pubmed/21925654	Piccolino M, Wade NJ.	Cortex. 2011 Sep 2. [Epub ahead of print] No abstract available.	Cortex. 2011	PubMed	citation	PMID:21925654	pubmed	21925654	create date:2011/09/20 | first author:Piccolino M
What wires together dies together: Verbs, actions and neurodegeneration in motor neuron disease.	/pubmed/21924711	Bak TH, Chandran S.	Cortex. 2011 Aug 31. [Epub ahead of print]	Cortex. 2011	PubMed	citation	PMID:21924711	pubmed	21924711	create date:2011/09/20 | first author:Bak TH
The 'idioglossia' cases of the 1890s and the clinical investigation and treatment of developmental language impairment.	/pubmed/21907977	Lorch M, Hellal P.	Cortex. 2011 Aug 28. [Epub ahead of print]	Cortex. 2011	PubMed	citation	PMID:21907977	pubmed	21907977	create date:2011/09/13 | first author:Lorch M
Relative size of numerical magnitude induces a size-contrast effect on the grip scaling of reach-to-grasp movements.	/pubmed/21889134	Chiou RY, Wu DH, Tzeng OJ, Hung DL, Chang EC.	Cortex. 2011 Aug 10. [Epub ahead of print]	Cortex. 2011	PubMed	citation	PMID:21889134	pubmed	21889134	create date:2011/09/06 | first author:Chiou RY
Impaired visual sensitivity within the ipsilesional hemifield following parietal lobe damage.	/pubmed/21889133	Snow JC, Miranda RR, Humphreys GW.	Cortex. 2011 Aug 2. [Epub ahead of print]	Cortex. 2011	PubMed	citation	PMID:21889133	pubmed	21889133	create date:2011/09/06 | first author:Snow JC
The prefrontal cortex: comparative architectonic organization in the human and the macaque monkey brains.	/pubmed/21872854	Petrides M, Tomaiuolo F, Yeterian EH, Pandya DN.	Cortex. 2012 Jan;48(1):46-57. Epub 2011 Jul 29.	Cortex. 2012	PubMed	citation	PMID:21872854	pubmed	21872854	create date:2011/08/30 | first author:Petrides M
Brain connectivity during resting state and subsequent working memory task predicts behavioural performance.	/pubmed/21872853	Sala-Llonch R, Peña-Gómez C, Arenaza-Urquijo EM, Vidal-Piñeiro D, Bargalló N, Junqué C, Bartrés-Faz D.	Cortex. 2011 Aug 5. [Epub ahead of print]	Cortex. 2011	PubMed	citation	PMID:21872853	pubmed	21872853	create date:2011/08/30 | first author:Sala-Llonch R
Cognitive deficits from a cerebellar tumour: a historical case report from Luria's Laboratory.	/pubmed/21864837	Budisavljevic S, Ramnani N.	Cortex. 2012 Jan;48(1):26-35. Epub 2011 Jul 28.	Cortex. 2012	PubMed	citation	PMID:21864837	pubmed	21864837	create date:2011/08/26 | first author:Budisavljevic S
Learning to associate novel words with motor actions: Language-induced motor activity following short training.	/pubmed/21864836	Fargier R, Paulignan Y, Boulenger V, Monaghan P, Reboul A, Nazir TA.	Cortex. 2011 Jul 28. [Epub ahead of print]	Cortex. 2011	PubMed	citation	PMID:21864836	pubmed	21864836	create date:2011/08/26 | first author:Fargier R
Posterior fossa syndrome in adults: A new case and comprehensive survey of the literature.	/pubmed/21855865	Mariën P, De Smet HJ, Wijgerde E, Verhoeven J, Crols R, De Deyn PP.	Cortex. 2011 Jul 22. [Epub ahead of print]	Cortex. 2011	PubMed	citation	PMID:21855865	pubmed	21855865	create date:2011/08/23 | first author:Mariën P
Single-case research in neuropsychology: A comparison of five forms of t-test for comparing a case to controls.	/pubmed/21843884	Crawford JR, Garthwaite PH.	Cortex. 2011 Jul 23. [Epub ahead of print]	Cortex. 2011	PubMed	citation	PMID:21843884	pubmed	21843884	create date:2011/08/17 | first author:Crawford JR
Re-examining Paul Broca's initial presentation of M. Leborgne: understanding the impetus for brain and language research.	/pubmed/21831369	Lorch M.	Cortex. 2011 Nov-Dec;47(10):1228-35. Epub 2011 Jul 12.	Cortex. 2011	PubMed	citation	PMID:21831369	pubmed	21831369	create date:2011/08/13 | first author:Lorch M
Traumatic brain injury and the frontal lobes: What can we gain with diffusion tensor imaging?	/pubmed/21813118	Zappalà G, Thiebaut de Schotten M, Eslinger PJ.	Cortex. 2012 Feb;48(2):156-65. Epub 2011 Jul 6.	Cortex. 2012	PubMed	citation	PMID:21813118	pubmed	21813118	create date:2011/08/05 | first author:Zappalà G
The format of conceptual representations disrupted in semantic dementia: A position paper.	/pubmed/21807363	Gainotti G.	Cortex. 2011 Jul 7. [Epub ahead of print]	Cortex. 2011	PubMed	citation	PMID:21807363	pubmed	21807363	create date:2011/08/03 | first author:Gainotti G
Arcuate fasciculus variability and repetition: The left sometimes can be right.	/pubmed/21802076	Berthier ML, Lambon Ralph MA, Pujol J, Green C.	Cortex. 2012 Feb;48(2):133-43. Epub 2011 Jun 29.	Cortex. 2012	PubMed	citation	PMID:21802076	pubmed	21802076	create date:2011/08/02 | first author:Berthier ML
What can fMRI tell us about the locus of learning?	/pubmed/21802075	Dorjee D, Bowers JS.	Cortex. 2011 Jun 30. [Epub ahead of print] No abstract available.	Cortex. 2011	PubMed	citation	PMID:21802075	pubmed	21802075	create date:2011/08/02 | first author:Dorjee D
The representation of lexical-syntactic information: Evidence from syntactic and lexical retrieval impairments in aphasia.	/pubmed/21798529	Biran M, Friedmann N.	Cortex. 2011 Jun 14. [Epub ahead of print]	Cortex. 2011	PubMed	citation	PMID:21798529	pubmed	21798529	create date:2011/07/30 | first author:Biran M
The right hemisphere is not unitary in its role in aphasia recovery.	/pubmed/21794852	Turkeltaub PE, Coslett HB, Thomas AL, Faseyitan O, Benson J, Norise C, Hamilton RH.	Cortex. 2011 Jun 30. [Epub ahead of print]	Cortex. 2011	PubMed	citation	PMID:21794852	pubmed	21794852	create date:2011/07/29 | first author:Turkeltaub PE
Neuroscience, neuroimaging and the law.	/pubmed/21783189	Markowitsch HJ, Staniloiu A.	Cortex. 2011 Nov-Dec;47(10):1248-51. Epub 2011 Jun 24. No abstract available.	Cortex. 2011	PubMed	citation	PMID:21783189	pubmed	21783189	create date:2011/07/26 | first author:Markowitsch HJ
Neuropsychology is nothing without control: A potential fallacy hidden in clinical studies.	/pubmed/21783188	Bonato M, Sella F, Berteletti I, Umiltà C.	Cortex. 2012 Mar;48(3):353-5. Epub 2011 Jul 1. No abstract available.	Cortex. 2012	PubMed	citation	PMID:21783188	pubmed	21783188	create date:2011/07/26 | first author:Bonato M
What am I thinking and who has the right to know? Contributions from a workshop on the wider societal implications of neuroimaging.	/pubmed/21783187	Wardlaw JM, Schafer B.	Cortex. 2011 Nov-Dec;47(10):1147-50. Epub 2011 Jun 28. No abstract available.	Cortex. 2011	PubMed	citation	PMID:21783187	pubmed	21783187	create date:2011/07/26 | first author:Wardlaw JM
Paradoxes of the mind.	/pubmed/21777913	Kapur N.	Cortex. 2012 Mar;48(3):378-81. Epub 2011 Jul 21. No abstract available.	Cortex. 2012	PubMed	citation	PMID:21777913	pubmed	21777913	create date:2011/07/23 | first author:Kapur N
White matter microstructural abnormalities in the frontal lobe of adults with antisocial personality disorder.	/pubmed/21777912	Sundram F, Deeley Q, Sarkar S, Daly E, Latham R, Craig M, Raczek M, Fahy T, Picchioni M; the UK AIMS Network, Barker GJ, Murphy DG.	Cortex. 2012 Feb;48(2):216-229. Epub 2011 Jul 21.	Cortex. 2012	PubMed	citation	PMID:21777912	pubmed	21777912	create date:2011/07/23 | first author:Sundram F
Familiarity and recollection in Williams syndrome.	/pubmed/21774924	Costanzo F, Vicari S, Carlesimo GA.	Cortex. 2011 Jun 22. [Epub ahead of print]	Cortex. 2011	PubMed	citation	PMID:21774924	pubmed	21774924	create date:2011/07/22 | first author:Costanzo F
Working, declarative and procedural memory in specific language impairment.	/pubmed/21774923	Lum JA, Conti-Ramsden G, Page D, Ullman MT.	Cortex. 2011 Jun 12. [Epub ahead of print]	Cortex. 2011	PubMed	citation	PMID:21774923	pubmed	21774923	create date:2011/07/22 | first author:Lum JA
An anatomical account of somatoparaphrenia.	/pubmed/21774922	Gandola M, Invernizzi P, Sedda A, Ferrè ER, Sterzi R, Sberna M, Paulesu E, Bottini G.	Cortex. 2011 Jun 22. [Epub ahead of print]	Cortex. 2011	PubMed	citation	PMID:21774922	pubmed	21774922	create date:2011/07/22 | first author:Gandola M
Reduced early visual emotion discrimination as an index of diminished emotion processing in Parkinson's disease? - Evidence from event-related brain potentials.	/pubmed/21764048	Wieser MJ, Klupp E, Weyers P, Pauli P, Weise D, Zeller D, Classen J, Mühlberger A.	Cortex. 2011 Jun 22. [Epub ahead of print]	Cortex. 2011	PubMed	citation	PMID:21764048	pubmed	21764048	create date:2011/07/19 | first author:Wieser MJ
Grapheme-color synesthetes show enhanced crossmodal processing between auditory and visual modalities.	/pubmed/21763646	Brang D, Williams LE, Ramachandran VS.	Cortex. 2011 Jun 22. [Epub ahead of print]	Cortex. 2011	PubMed	citation	PMID:21763646	pubmed	21763646	create date:2011/07/19 | first author:Brang D
Semantic category effects modulate visual priming in neglect patients.	/pubmed/21757194	Viggiano MP, Marzi T, Forni M, Righi S, Franceschini R, Peru A.	Cortex. 2011 Jul 12. [Epub ahead of print]	Cortex. 2011	PubMed	citation	PMID:21757194	pubmed	21757194	create date:2011/07/16 | first author:Viggiano MP
Neurology of widely embedded free will.	/pubmed/21752362	de Jong BM.	Cortex. 2011 Nov-Dec;47(10):1160-5. Epub 2011 Jun 22.	Cortex. 2011	PubMed	citation	PMID:21752362	pubmed	21752362	create date:2011/07/15 | first author:de Jong BM
Are there lexicons?" A study of lexical and semantic processing in word-meaning deafness suggests "yes"."	/pubmed/21752361	Bormann T, Weiller C.	Cortex. 2012 Mar;48(3):294-307. Epub 2011 Jul 14.	Cortex. 2012	PubMed	citation	PMID:21752361	pubmed	21752361	create date:2011/07/15 | first author:Bormann T
Increased positive and disorganised schizotypy in synaesthetes who experience colour from letters and tones.	/pubmed/21745663	Banissy MJ, Cassell JE, Fitzpatrick S, Ward J, Walsh VX, Muggleton NG.	Cortex. 2011 Jul 9. [Epub ahead of print] No abstract available.	Cortex. 2011	PubMed	citation	PMID:21745663	pubmed	21745663	create date:2011/07/13 | first author:Banissy MJ
Inflectional spelling deficits in developmental dyslexia.	/pubmed/21745662	Egan J, Tainturier MJ.	Cortex. 2011 Nov-Dec;47(10):1179-96. Epub 2011 Jun 14.	Cortex. 2011	PubMed	citation	PMID:21745662	pubmed	21745662	create date:2011/07/13 | first author:Egan J
Structural plasticity of the left caudate in bimodal bilinguals.	/pubmed/21741636	Zou L, Ding G, Abutalebi J, Shu H, Peng D.	Cortex. 2011 Jul 7. [Epub ahead of print]	Cortex. 2011	PubMed	citation	PMID:21741636	pubmed	21741636	create date:2011/07/12 | first author:Zou L
Education and neuroscience: what kind of marriage?	/pubmed/21723550	Schrag F.	Cortex. 2011 Oct;47(9):1066-7. Epub 2011 Jul 1. No abstract available.	Cortex. 2011	PubMed	citation	PMID:21723550	pubmed	21723550	create date:2011/07/05 | first author:Schrag F
Contribution of the right intraparietal sulcus to numerosity and length processing: An fMRI-guided TMS study.	/pubmed/21722888	Dormal V, Andres M, Pesenti M.	Cortex. 2011 Jun 1. [Epub ahead of print]	Cortex. 2011	PubMed	citation	PMID:21722888	pubmed	21722888	create date:2011/07/05 | first author:Dormal V
Can syntax appear in a mirror (system)?	/pubmed/21718980	Tettamanti M, Moro A.	Cortex. 2011 Jun 1. [Epub ahead of print]	Cortex. 2011	PubMed	citation	PMID:21718980	pubmed	21718980	create date:2011/07/02 | first author:Tettamanti M
Fronto-striatal circuitry and inhibitory control in autism: Findings from diffusion tensor imaging tractography.	/pubmed/21718979	Langen M, Leemans A, Johnston P, Ecker C, Daly E, Murphy CM, Dell'acqua F, Durston S; the AIMS Consortium, Murphy DG.	Cortex. 2012 Feb;48(2):183-193. Epub 2011 May 30.	Cortex. 2012	PubMed	citation	PMID:21718979	pubmed	21718979	create date:2011/07/02 | first author:Langen M
Impaired recognition of musical emotions and facial expressions following anteromedial temporal lobe excision.	/pubmed/21714965	Gosselin N, Peretz I, Hasboun D, Baulac M, Samson S.	Cortex. 2011 Oct;47(9):1116-25. Epub 2011 May 25.	Cortex. 2011	PubMed	citation	PMID:21714965	pubmed	21714965	create date:2011/07/01 | first author:Gosselin N
Tuning the brain for music.	/pubmed/21714964	Perani D, Tervaniemi M, Toiviainen P.	Cortex. 2011 Oct;47(9):1023-5. Epub 2011 Jun 1. No abstract available.	Cortex. 2011	PubMed	citation	PMID:21714964	pubmed	21714964	create date:2011/07/01 | first author:Perani D
A visual processing but no phonological disorder in a child with mixed dyslexia.	/pubmed/21704984	Valdois S, Bidet-Ildei C, Lassus-Sangosse D, Reilhac C, N'guyen-Morel MA, Guinet E, Orliaguet JP.	Cortex. 2011 Nov-Dec;47(10):1197-218. Epub 2011 May 25.	Cortex. 2011	PubMed	citation	PMID:21704984	pubmed	21704984	create date:2011/06/28 | first author:Valdois S
Emotion rendering in music: range and characteristic values of seven musical variables.	/pubmed/21696717	Bresin R, Friberg A.	Cortex. 2011 Oct;47(9):1068-81. Epub 2011 May 17.	Cortex. 2011	PubMed	citation	PMID:21696717	pubmed	21696717	create date:2011/06/24 | first author:Bresin R
The relationship between collisions and pseudoneglect: Is it right?	/pubmed/21696716	Hatin B, Sykes Tottenham L, Oriet C.	Cortex. 2011 May 27. [Epub ahead of print]	Cortex. 2011	PubMed	citation	PMID:21696716	pubmed	21696716	create date:2011/06/24 | first author:Hatin B
Script-event representation in patients with severe traumatic brain injury.	/pubmed/21689812	Allain P, Fasotti L, Roy A, Chauviré V, Etcharry-Bouyx F, Le Gall D.	Cortex. 2011 May 27. [Epub ahead of print]	Cortex. 2011	PubMed	citation	PMID:21689812	pubmed	21689812	create date:2011/06/22 | first author:Allain P
John Hughlings Jackson and the clinico-anatomical correlation method.	/pubmed/21684537	Catani M.	Cortex. 2011 Sep;47(8):905-7. Epub 2011 Jun 13. No abstract available.	Cortex. 2011	PubMed	citation	PMID:21684537	pubmed	21684537	create date:2011/06/21 | first author:Catani M
Modality-specific alterations in the perception of emotional stimuli in Bipolar Disorder compared to Healthy Controls and Major Depressive Disorder.	/pubmed/21683948	Vederman AC, Weisenbach SL, Rapport LJ, Leon HM, Haase BD, Franti LM, Schallmo MP, Saunders EF, Kamali MM, Zubieta JK, Langenecker SA, McInnis MG.	Cortex. 2011 May 11. [Epub ahead of print]	Cortex. 2011	PubMed	citation	PMID:21683948	pubmed	21683948	create date:2011/06/21 | first author:Vederman AC
Title	URL	Description	Details	ShortDetails	Resource	Type	Identifiers	Db	EntrezUID	Properties
Multidimensional scaling of emotional responses to music in patients with temporal lobe resection.	/pubmed/21683947	Dellacherie D, Bigand E, Molin P, Baulac M, Samson S.	Cortex. 2011 Oct;47(9):1107-15. Epub 2011 May 17.	Cortex. 2011	PubMed	citation	PMID:21683947	pubmed	21683947	create date:2011/06/21 | first author:Dellacherie D
Graphabulation: A graphic form of confabulation.	/pubmed/21679936	Roh JH, Lee BH, Chin J, Kim GH, Na DL.	Cortex. 2012 Mar;48(3):356-9. Epub 2011 May 17. No abstract available.	Cortex. 2012	PubMed	citation	PMID:21679936	pubmed	21679936	create date:2011/06/18 | first author:Roh JH
Females and males are highly similar in language performance and cortical activation patterns during verb generation.	/pubmed/21676387	Allendorfer JB, Lindsell CJ, Siegel M, Banks CL, Vannest J, Holland SK, Szaflarski JP.	Cortex. 2011 May 26. [Epub ahead of print]	Cortex. 2011	PubMed	citation	PMID:21676387	pubmed	21676387	create date:2011/06/17 | first author:Allendorfer JB
Reading minds with neuroscience--possibilities for the law.	/pubmed/21676386	Greely HT.	Cortex. 2011 Nov-Dec;47(10):1254-5. Epub 2011 May 6. No abstract available.	Cortex. 2011	PubMed	citation	PMID:21676386	pubmed	21676386	create date:2011/06/17 | first author:Greely HT
The role of the motor system in discriminating normal and degraded speech sounds.	/pubmed/21676385	D'Ausilio A, Bufalari I, Salmas P, Fadiga L.	Cortex. 2011 May 27. [Epub ahead of print]	Cortex. 2011	PubMed	citation	PMID:21676385	pubmed	21676385	create date:2011/06/17 | first author:D'Ausilio A
The countervailing forces of binding and selection in vision.	/pubmed/21665204	Snyder AC, Foxe JJ.	Cortex. 2011 May 17. [Epub ahead of print]	Cortex. 2011	PubMed	citation	PMID:21665204	pubmed	21665204	create date:2011/06/15 | first author:Snyder AC
Brain imaging in psychosis and psychopathy--ethical considerations.	/pubmed/21665203	Robinson L, Sprooten E, Lawrie SM.	Cortex. 2011 Nov-Dec;47(10):1236-9. Epub 2011 May 17. No abstract available.	Cortex. 2011	PubMed	citation	PMID:21665203	pubmed	21665203	create date:2011/06/15 | first author:Robinson L
The development of aesthetic responses to music and their underlying neural and psychological mechanisms.	/pubmed/21665202	Nieminen S, Istók E, Brattico E, Tervaniemi M, Huotilainen M.	Cortex. 2011 Oct;47(9):1138-46. Epub 2011 May 17. Review.	Cortex. 2011	PubMed	citation	PMID:21665202	pubmed	21665202	create date:2011/06/15 | first author:Nieminen S
Sensitive periods in human development: evidence from musical training.	/pubmed/21665201	Penhune VB.	Cortex. 2011 Oct;47(9):1126-37. Epub 2011 May 17. Review.	Cortex. 2011	PubMed	citation	PMID:21665201	pubmed	21665201	create date:2011/06/15 | first author:Penhune VB
When two and too don't go together: a selective phonological deficit sparing number words.	/pubmed/21665200	Bencini GM, Pozzan L, Bertella L, Mori I, Pignatti R, Ceriani F, Semenza C.	Cortex. 2011 Oct;47(9):1052-62. Epub 2011 Mar 31.	Cortex. 2011	PubMed	citation	PMID:21665200	pubmed	21665200	create date:2011/06/15 | first author:Bencini GM
Tracking the impact of neuroethics.	/pubmed/21664611	O'Connell G.	Cortex. 2011 Nov-Dec;47(10):1259-60. Epub 2011 May 7. No abstract available.	Cortex. 2011	PubMed	citation	PMID:21664611	pubmed	21664611	create date:2011/06/15 | first author:O'Connell G
Simultaneous recording of electroencephalographic data in musicians playing in ensemble.	/pubmed/21664610	Babiloni C, Vecchio F, Infarinato F, Buffo P, Marzano N, Spada D, Rossi S, Bruni I, Rossini PM, Perani D.	Cortex. 2011 Oct;47(9):1082-90. Epub 2011 May 19.	Cortex. 2011	PubMed	citation	PMID:21664610	pubmed	21664610	create date:2011/06/15 | first author:Babiloni C
Frontal callosal disconnection syndromes.	/pubmed/21663900	Berlucchi G.	Cortex. 2012 Jan;48(1):36-45. Epub 2011 May 1.	Cortex. 2012	PubMed	citation	PMID:21663900	pubmed	21663900	create date:2011/06/15 | first author:Berlucchi G
Some ethical issues in brain imaging.	/pubmed/21636081	Macdonald M.	Cortex. 2011 Nov-Dec;47(10):1272-4. Epub 2011 May 10. No abstract available.	Cortex. 2011	PubMed	citation	PMID:21636081	pubmed	21636081	create date:2011/06/04 | first author:Macdonald M
Picture-word interference and the response-exclusion hypothesis.	/pubmed/21632048	Mulatti C, Coltheart M.	Cortex. 2012 Mar;48(3):363-72. Epub 2011 May 6. No abstract available.	Cortex. 2012	PubMed	citation	PMID:21632048	pubmed	21632048	create date:2011/06/03 | first author:Mulatti C
Neurolaw and consciousness detection.	/pubmed/21632047	Sinnott-Armstrong WP.	Cortex. 2011 Nov-Dec;47(10):1246-7. Epub 2011 May 10. No abstract available.	Cortex. 2011	PubMed	citation	PMID:21632047	pubmed	21632047	create date:2011/06/03 | first author:Sinnott-Armstrong WP
Neuroimaging findings in frontotemporal lobar degeneration spectrum of disorders.	/pubmed/21632046	Agosta F, Canu E, Sarro L, Comi G, Filippi M.	Cortex. 2011 May 1. [Epub ahead of print]	Cortex. 2011	PubMed	citation	PMID:21632046	pubmed	21632046	create date:2011/06/03 | first author:Agosta F
James Halperin's The truth machine: a fictional representation of neurologically-based lie detection.	/pubmed/21624569	Nellis M.	Cortex. 2011 Nov-Dec;47(10):1252-3. Epub 2011 May 6. No abstract available.	Cortex. 2011	PubMed	citation	PMID:21624569	pubmed	21624569	create date:2011/06/01 | first author:Nellis M
New fast mismatch negativity paradigm for determining the neural prerequisites for musical ability.	/pubmed/21621766	Vuust P, Brattico E, Glerean E, Seppänen M, Pakarinen S, Tervaniemi M, Näätänen R.	Cortex. 2011 Oct;47(9):1091-8. Epub 2011 May 6.	Cortex. 2011	PubMed	citation	PMID:21621766	pubmed	21621766	create date:2011/05/31 | first author:Vuust P
Accuracy, reliability, validity and limitations of functional and structural magnetic resonance imaging data.	/pubmed/21621765	Seixas D, Lima D.	Cortex. 2011 Nov-Dec;47(10):1266-9. Epub 2011 May 6. No abstract available.	Cortex. 2011	PubMed	citation	PMID:21621765	pubmed	21621765	create date:2011/05/31 | first author:Seixas D
Conceptual representations in mind and brain: Theoretical developments, current evidence and future directions.	/pubmed/21621764	Kiefer M, Pulvermüller F.	Cortex. 2011 Apr 30. [Epub ahead of print]	Cortex. 2011	PubMed	citation	PMID:21621764	pubmed	21621764	create date:2011/05/31 | first author:Kiefer M
Neuroimaging--chance effects and unintended consequences.	/pubmed/21621763	Warlow C.	Cortex. 2011 Nov-Dec;47(10):1270-1. Epub 2011 May 5. No abstract available.	Cortex. 2011	PubMed	citation	PMID:21621763	pubmed	21621763	create date:2011/05/31 | first author:Warlow C
The frontal syndrome" revisited: lessons from electrostimulation mapping studies."	/pubmed/21621762	Duffau H.	Cortex. 2012 Jan;48(1):120-31. Epub 2011 May 7.	Cortex. 2012	PubMed	citation	PMID:21621762	pubmed	21621762	create date:2011/05/31 | first author:Duffau H
Blood oxygenation changes resulting from trains of low frequency transcranial magnetic stimulation.	/pubmed/21621761	Thomson RH, Maller JJ, Daskalakis ZJ, Fitzgerald PB.	Cortex. 2011 May 27. [Epub ahead of print]	Cortex. 2011	PubMed	citation	PMID:21621761	pubmed	21621761	create date:2011/05/31 | first author:Thomson RH
Complex visual hallucinations after occipital extrastriate ischemic stroke.	/pubmed/21621204	Tombini M, Pellegrino G, Zappasodi F, Quattrocchi CC, Assenza G, Melgari JM, Parisi L, Vernieri F, Rossini PM.	Cortex. 2011 May 6. [Epub ahead of print] No abstract available.	Cortex. 2011	PubMed	citation	PMID:21621204	pubmed	21621204	create date:2011/05/31 | first author:Tombini M
Society and the reception of imaging technology: the American experience.	/pubmed/21621203	Moreno J.	Cortex. 2011 Nov-Dec;47(10):1256-8. Epub 2011 May 6. No abstract available.	Cortex. 2011	PubMed	citation	PMID:21621203	pubmed	21621203	create date:2011/05/31 | first author:Moreno J
Brain imaging: consent issues, and licensing of storage and analysis.	/pubmed/21620390	Bromby M.	Cortex. 2011 Nov-Dec;47(10):1261-2. Epub 2011 May 6. No abstract available.	Cortex. 2011	PubMed	citation	PMID:21620390	pubmed	21620390	create date:2011/05/31 | first author:Bromby M
Reading others' minds by measuring their brains: fascinating and challenging for science, but ready for use in court?	/pubmed/21620389	Kessler K, Muckli L.	Cortex. 2011 Nov-Dec;47(10):1240-2. Epub 2011 May 6. No abstract available.	Cortex. 2011	PubMed	citation	PMID:21620389	pubmed	21620389	create date:2011/05/31 | first author:Kessler K
Privacy and governance implications of wider societal uses of brain imaging data.	/pubmed/21620388	Ward HJ.	Cortex. 2011 Nov-Dec;47(10):1263-5. Epub 2011 May 5. No abstract available.	Cortex. 2011	PubMed	citation	PMID:21620388	pubmed	21620388	create date:2011/05/31 | first author:Ward HJ
The role of mood and personality in the perception of emotions represented by music.	/pubmed/21612773	Vuoskoski JK, Eerola T.	Cortex. 2011 Oct;47(9):1099-106. Epub 2011 Apr 30.	Cortex. 2011	PubMed	citation	PMID:21612773	pubmed	21612773	create date:2011/05/27 | first author:Vuoskoski JK
Lack of semantic priming effects in famous person recognition in Mild Cognitive Impairment.	/pubmed/21612772	Brambati SM, Peters F, Belleville S, Joubert S.	Cortex. 2011 Apr 23. [Epub ahead of print]	Cortex. 2011	PubMed	citation	PMID:21612772	pubmed	21612772	create date:2011/05/27 | first author:Brambati SM
fMRI in disorders of consciousness: future diagnostic opportunities, methodological and legal challenges.	/pubmed/21612771	Schwarzbauer C, Schafer B.	Cortex. 2011 Nov-Dec;47(10):1243-5. Epub 2011 May 5. No abstract available.	Cortex. 2011	PubMed	citation	PMID:21612771	pubmed	21612771	create date:2011/05/27 | first author:Schwarzbauer C
Action-based language: A theory of language acquisition, comprehension, and production.	/pubmed/21601842	Glenberg AM, Gallese V.	Cortex. 2011 Apr 27. [Epub ahead of print]	Cortex. 2011	PubMed	citation	PMID:21601842	pubmed	21601842	create date:2011/05/24 | first author:Glenberg AM
Interactions between motor imagery and pain. Comment on Raffin et al. (2011).	/pubmed/21601187	Mercier C.	Cortex. 2011 May 1. [Epub ahead of print] No abstract available.	Cortex. 2011	PubMed	citation	PMID:21601187	pubmed	21601187	create date:2011/05/24 | first author:Mercier C
Bilingualism as a contributor to cognitive reserve: Evidence from brain atrophy in Alzheimer's disease.	/pubmed/21596373	Schweizer TA, Ware J, Fischer CE, Craik FI, Bialystok E.	Cortex. 2011 Apr 27. [Epub ahead of print]	Cortex. 2011	PubMed	citation	PMID:21596373	pubmed	21596373	create date:2011/05/21 | first author:Schweizer TA
A review of fronto-striatal and fronto-cortical brain abnormalities in children and adults with Attention Deficit Hyperactivity Disorder (ADHD) and new evidence for dysfunction in adults with ADHD during motivation and attention.	/pubmed/21575934	Cubillo A, Halari R, Smith A, Taylor E, Rubia K.	Cortex. 2012 Feb;48(2):194-215. Epub 2011 Apr 27.	Cortex. 2012	PubMed	citation	PMID:21575934	pubmed	21575934	create date:2011/05/18 | first author:Cubillo A
Malpighi's cortical glands.	/pubmed/21570681	Gross CG.	Cortex. 2011 Sep;47(8):903-4. Epub 2011 Apr 22. No abstract available.	Cortex. 2011	PubMed	citation	PMID:21570681	pubmed	21570681	create date:2011/05/17 | first author:Gross CG
Cognitive impairments due to focal cerebellar injuries in adults.	/pubmed/21549360	Alexander MP, Gillingham S, Schweizer T, Stuss DT.	Cortex. 2011 Apr 14. [Epub ahead of print]	Cortex. 2011	PubMed	citation	PMID:21549360	pubmed	21549360	create date:2011/05/10 | first author:Alexander MP
Another piece in the jigsaw: A case report of prosopagnosia with symptomatological, imaging and post mortem anatomical evidence.	/pubmed/21546015	Sugimoto A, Miller MW, Kawai Y, Shiota J, Kawamura M.	Cortex. 2011 Apr 14. [Epub ahead of print] No abstract available.	Cortex. 2011	PubMed	citation	PMID:21546015	pubmed	21546015	create date:2011/05/07 | first author:Sugimoto A
Dysexecutive behaviour following deep brain lesions--a different type of disconnection syndrome?	/pubmed/21546014	Krause M, Mahant N, Kotschet K, Fung VS, Vagg D, Wong CH, Morris JG.	Cortex. 2012 Jan;48(1):97-119. Epub 2011 Mar 31.	Cortex. 2012	PubMed	citation	PMID:21546014	pubmed	21546014	create date:2011/05/07 | first author:Krause M
Gender balance in Cortex acceptance rates.	/pubmed/21543059	Valkonen L, Brooks J.	Cortex. 2011 Jul-Aug;47(7):763-70. Epub 2011 Apr 16. No abstract available.	Cortex. 2011	PubMed	citation	PMID:21543059	pubmed	21543059	create date:2011/05/06 | first author:Valkonen L
Specialization among the specialized: Auditory brainstem function is tuned in to timbre.	/pubmed/21536264	Strait DL, Chan K, Ashley R, Kraus N.	Cortex. 2012 Mar;48(3):360-2. Epub 2011 Apr 6. No abstract available.	Cortex. 2012	PubMed	citation	PMID:21536264	pubmed	21536264	create date:2011/05/04 | first author:Strait DL
From symmetry to asymmetry? The development of smile.	/pubmed/21531403	Nagy E.	Cortex. 2011 Apr 14. [Epub ahead of print]	Cortex. 2011	PubMed	citation	PMID:21531403	pubmed	21531403	create date:2011/05/03 | first author:Nagy E
Hand preferences in human adults: Non-communicative actions versus communicative gestures.	/pubmed/21529796	Cochet H, Vauclair J.	Cortex. 2011 Apr 7. [Epub ahead of print]	Cortex. 2011	PubMed	citation	PMID:21529796	pubmed	21529796	create date:2011/05/03 | first author:Cochet H
Progressive apraxia of speech as a window into the study of speech planning processes.	/pubmed/21513930	Laganaro M, Croisier M, Bagou O, Assal F.	Cortex. 2011 Mar 26. [Epub ahead of print]	Cortex. 2011	PubMed	citation	PMID:21513930	pubmed	21513930	create date:2011/04/26 | first author:Laganaro M
Objections against the view of visual extinction as an attentional disengagement deficit: The interaction between spatial position and temporal modulation.	/pubmed/21513929	de Haan B, Karnath HO.	Cortex. 2011 Mar 31. [Epub ahead of print]	Cortex. 2011	PubMed	citation	PMID:21513929	pubmed	21513929	create date:2011/04/26 | first author:de Haan B
Articulatory bias in speech categorization: Evidence from use-induced motor plasticity.	/pubmed/21501836	Sato M, Grabski K, Glenberg AM, Brisebois A, Basirat A, Ménard L, Cattaneo L.	Cortex. 2011 Sep;47(8):1001-3. Epub 2011 Mar 26. No abstract available.	Cortex. 2011	PubMed	citation	PMID:21501836	pubmed	21501836	create date:2011/04/20 | first author:Sato M
Impaired integration of emotional faces and affective body context in a rare case of developmental visual agnosia.	/pubmed/21482423	Aviezer H, Hassin RR, Bentin S.	Cortex. 2011 Mar 15. [Epub ahead of print]	Cortex. 2011	PubMed	citation	PMID:21482423	pubmed	21482423	create date:2011/04/13 | first author:Aviezer H
Mapping the brain in younger and older asymptomatic HIV-1 men: Frontal volume changes in the absence of other cortical or diffusion tensor abnormalities.	/pubmed/21481856	Towgood KJ, Pitkanen M, Kulasegaram R, Fradera A, Kumar A, Soni S, Sibtain NA, Reed L, Bradbeer C, Barker GJ, Kopelman MD.	Cortex. 2012 Feb;48(2):230-41. Epub 2011 Mar 15.	Cortex. 2012	PubMed	citation	PMID:21481856	pubmed	21481856	create date:2011/04/13 | first author:Towgood KJ
The cortical connectivity of the prefrontal cortex in the monkey brain.	/pubmed/21481342	Yeterian EH, Pandya DN, Tomaiuolo F, Petrides M.	Cortex. 2012 Jan;48(1):58-81. Epub 2011 Mar 15.	Cortex. 2012	PubMed	citation	PMID:21481342	pubmed	21481342	create date:2011/04/13 | first author:Yeterian EH
Title	URL	Description	Details	ShortDetails	Resource	Type	Identifiers	Db	EntrezUID	Properties
The effect of stimulus features on working memory of categorical and coordinate spatial relations in patients with unilateral brain damage.	/pubmed/21470602	van der Ham IJ, van Wezel RJ, Oleksiak A, van Zandvoort MJ, Frijns CJ, Jaap Kappelle L, Postma A.	Cortex. 2011 Mar 11. [Epub ahead of print]	Cortex. 2011	PubMed	citation	PMID:21470602	pubmed	21470602	create date:2011/04/08 | first author:van der Ham IJ
Neuropsychological correlates of dominance, warmth, and extraversion in neurodegenerative disease.	/pubmed/21470601	Sollberger M, Stanley CM, Ketelle R, Beckman V, Growdon M, Jang J, Neuhaus J, Kramer JH, Miller BL, Rankin KP.	Cortex. 2011 Mar 10. [Epub ahead of print]	Cortex. 2011	PubMed	citation	PMID:21470601	pubmed	21470601	create date:2011/04/08 | first author:Sollberger M
Do shorter Cortex papers have greater impact?	/pubmed/21463860	Foley JA, Della Sala S.	Cortex. 2011 Jun;47(6):635-42. Epub 2011 Apr 3. No abstract available.	Cortex. 2011	PubMed	citation	PMID:21463860	pubmed	21463860	create date:2011/04/06 | first author:Foley JA
Grammatical agreement processing in reading: ERP findings and future directions.	/pubmed/21458791	Molinaro N, Barber HA, Carreiras M.	Cortex. 2011 Sep;47(8):908-30. Epub 2011 Mar 4. Review.	Cortex. 2011	PubMed	citation	PMID:21458791	pubmed	21458791	create date:2011/04/05 | first author:Molinaro N
How English libel law has a global chill on free speech.	/pubmed/21458790	Singh S.	Cortex. 2011 Jun;47(6):643-4. Epub 2011 Mar 16. No abstract available.	Cortex. 2011	PubMed	citation	PMID:21458790	pubmed	21458790	create date:2011/04/05 | first author:Singh S
Non-verbal communication in severe aphasia: Influence of aphasia, apraxia, or semantic processing?	/pubmed/21458789	Hogrefe K, Ziegler W, Weidinger N, Goldenberg G.	Cortex. 2011 Mar 31. [Epub ahead of print]	Cortex. 2011	PubMed	citation	PMID:21458789	pubmed	21458789	create date:2011/04/05 | first author:Hogrefe K
Comparing a single case to a control sample: testing for neuropsychological deficits and dissociations in the presence of covariates.	/pubmed/21458788	Crawford JR, Garthwaite PH, Ryan K.	Cortex. 2011 Nov-Dec;47(10):1166-78. Epub 2011 Mar 5.	Cortex. 2011	PubMed	citation	PMID:21458788	pubmed	21458788	create date:2011/04/05 | first author:Crawford JR
High-frequency oscillatory response to illusory contour in typically developing boys and boys with autism spectrum disorders.	/pubmed/21458787	Stroganova TA, Orekhova EV, Prokofyev AO, Tsetlin MM, Gratchev VV, Morozov AA, Obukhov YV.	Cortex. 2011 Mar 3. [Epub ahead of print]	Cortex. 2011	PubMed	citation	PMID:21458787	pubmed	21458787	create date:2011/04/05 | first author:Stroganova TA
The cerebellum and its role in word generation: A cTBS study.	/pubmed/21457953	Arasanz CP, Staines WR, Roy EA, Schweizer TA.	Cortex. 2011 Mar 30. [Epub ahead of print]	Cortex. 2011	PubMed	citation	PMID:21457953	pubmed	21457953	create date:2011/04/05 | first author:Arasanz CP
Evaluating hemispheric divisions in processing fixated words: the evidence from Arabic.	/pubmed/21457952	Jordan TR, Almabruk AA, McGowan VA, Paterson KB.	Cortex. 2011 Sep;47(8):992-7. Epub 2011 Feb 23.	Cortex. 2011	PubMed	citation	PMID:21457952	pubmed	21457952	create date:2011/04/05 | first author:Jordan TR
Congenital amusia in childhood: A case study.	/pubmed/21453912	Lebrun MA, Moreau P, McNally-Gagnon A, Mignault Goulet G, Peretz I.	Cortex. 2011 Mar 4. [Epub ahead of print]	Cortex. 2011	PubMed	citation	PMID:21453912	pubmed	21453912	create date:2011/04/02 | first author:Lebrun MA
Predicting the future.	/pubmed/21450285	de Vito S, Della Sala S.	Cortex. 2011 Sep;47(8):1018-22. Epub 2011 Mar 4. No abstract available.	Cortex. 2011	PubMed	citation	PMID:21450285	pubmed	21450285	create date:2011/04/01 | first author:de Vito S
Altered self-referential network in resting-state amnestic type mild cognitive impairment.	/pubmed/21444068	Bai F, Shi Y, Yuan Y, Wang Y, Yue C, Teng Y, Wu D, Zhang Z, Jia J, Zhang Z.	Cortex. 2011 Feb 15. [Epub ahead of print]	Cortex. 2011	PubMed	citation	PMID:21444068	pubmed	21444068	create date:2011/03/30 | first author:Bai F
Can language-action links explain language laterality?: An ERP study of perceptual and articulatory learning of novel pseudowords.	/pubmed/21440252	Pulvermüller F, Kiff J, Shtyrov Y.	Cortex. 2011 Feb 13. [Epub ahead of print]	Cortex. 2011	PubMed	citation	PMID:21440252	pubmed	21440252	create date:2011/03/29 | first author:Pulvermüller F
Long-term reading and spelling outcome in Italian adolescents with a history of specific language impairment.	/pubmed/21440251	Brizzolara D, Gasperini F, Pfanner L, Cristofani P, Casalini C, Chilosi AM.	Cortex. 2011 Sep;47(8):955-73. Epub 2011 Feb 15.	Cortex. 2011	PubMed	citation	PMID:21440251	pubmed	21440251	create date:2011/03/29 | first author:Brizzolara D
The impairment of emotion recognition in Huntington's disease extends to positive emotions.	/pubmed/21429482	Robotham L, Sauter DA, Bachoud-Lévi AC, Trinkler I.	Cortex. 2011 Jul-Aug;47(7):880-4. Epub 2011 Feb 23.	Cortex. 2011	PubMed	citation	PMID:21429482	pubmed	21429482	create date:2011/03/25 | first author:Robotham L
Ventral premotor cortex lesions disrupt learning of sequential grammatical structures.	/pubmed/21420079	Opitz B, Kotz SA.	Cortex. 2011 Feb 23. [Epub ahead of print]	Cortex. 2011	PubMed	citation	PMID:21420079	pubmed	21420079	create date:2011/03/23 | first author:Opitz B
The third hand: ownership of a rubber hand in addition to the existing (phantom) hand.	/pubmed/21420078	Giummarra MJ, Georgiou-Karistianis N, Nicholls ME, Bradshaw JL.	Cortex. 2011 Sep;47(8):998-1000. Epub 2011 Feb 15. No abstract available.	Cortex. 2011	PubMed	citation	PMID:21420078	pubmed	21420078	create date:2011/03/23 | first author:Giummarra MJ
Swimming-style synesthesia.	/pubmed/21402377	Nikolić D, Jürgens UM, Rothen N, Meier B, Mroczko A.	Cortex. 2011 Jul-Aug;47(7):874-9. Epub 2011 Feb 15.	Cortex. 2011	PubMed	citation	PMID:21402377	pubmed	21402377	create date:2011/03/16 | first author:Nikolić D
The moving phantom: Motor execution or motor imagery?	/pubmed/21397901	Raffin E, Giraux P, Reilly KT.	Cortex. 2011 Feb 12. [Epub ahead of print]	Cortex. 2011	PubMed	citation	PMID:21397901	pubmed	21397901	create date:2011/03/15 | first author:Raffin E
The benefit of gestures during communication: Evidence from hearing and hearing-impaired individuals.	/pubmed/21397223	Obermeier C, Dolk T, Gunter TC.	Cortex. 2011 Feb 13. [Epub ahead of print]	Cortex. 2011	PubMed	citation	PMID:21397223	pubmed	21397223	create date:2011/03/15 | first author:Obermeier C
Long-term accelerated forgetting of verbal and non-verbal information in temporal lobe epilepsy.	/pubmed/21397222	Wilkinson H, Holdstock JS, Baker G, Herbert A, Clague F, Downes JJ.	Cortex. 2012 Mar;48(3):317-32. Epub 2011 Mar 11.	Cortex. 2012	PubMed	citation	PMID:21397222	pubmed	21397222	create date:2011/03/15 | first author:Wilkinson H
The nature of upright and inverted face representations: An adaptation-transfer study of configuration.	/pubmed/21396633	Pichler P, Dosani M, Oruç I, Barton JJ.	Cortex. 2011 Feb 13. [Epub ahead of print]	Cortex. 2011	PubMed	citation	PMID:21396633	pubmed	21396633	create date:2011/03/15 | first author:Pichler P
The anatomy of cognitive impairment in amyotrophic lateral sclerosis: More than frontal lobe dysfunction.	/pubmed/21396632	Tsermentseli S, Leigh PN, Goldstein LH.	Cortex. 2012 Feb;48(2):166-82. Epub 2011 Feb 12.	Cortex. 2012	PubMed	citation	PMID:21396632	pubmed	21396632	create date:2011/03/15 | first author:Tsermentseli S
Arnoldus Van Rhijn on aphasia: a forgotten thesis.	/pubmed/21382617	Eling P.	Cortex. 2011 Jul-Aug;47(7):885-98. Epub 2011 Mar 5.	Cortex. 2011	PubMed	citation	PMID:21382617	pubmed	21382617	create date:2011/03/09 | first author:Eling P
Attention networks and their interactions after right-hemisphere damage.	/pubmed/21377668	Chica AB, Thiebaut de Schotten M, Toba M, Malhotra P, Lupiáñez J, Bartolomeo P.	Cortex. 2011 Feb 3. [Epub ahead of print]	Cortex. 2011	PubMed	citation	PMID:21377668	pubmed	21377668	create date:2011/03/08 | first author:Chica AB
Sentence translation in proficient bilinguals: A direct electrostimulation brain mapping.	/pubmed/21377667	Borius PY, Giussani C, Draper L, Roux FE.	Cortex. 2011 Mar 4. [Epub ahead of print]	Cortex. 2011	PubMed	citation	PMID:21377667	pubmed	21377667	create date:2011/03/08 | first author:Borius PY
Extension of mental preparation positively affects motor imagery as compared to motor execution: A functional near-infrared spectroscopy study.	/pubmed/21377666	Holper L, Scholkmann F, Shalóm DE, Wolf M.	Cortex. 2011 Mar 4. [Epub ahead of print]	Cortex. 2011	PubMed	citation	PMID:21377666	pubmed	21377666	create date:2011/03/08 | first author:Holper L
Mirror writing of digits and (capital) letters in the typically developing child.	/pubmed/21377665	Fischer JP.	Cortex. 2011 Jun;47(6):759-62. Epub 2011 Mar 5.	Cortex. 2011	PubMed	citation	PMID:21377665	pubmed	21377665	create date:2011/03/08 | first author:Fischer JP
Dissecting the component deficits of perceptual imbalance in visual neglect: Evidence from horizontal-vertical length comparisons.	/pubmed/21371700	Charras P, Lupiáñez J, Migliaccio R, Toba M, Pradat-Diehl P, Duret C, Bartolomeo P.	Cortex. 2011 Feb 3. [Epub ahead of print]	Cortex. 2011	PubMed	citation	PMID:21371700	pubmed	21371700	create date:2011/03/05 | first author:Charras P
Reperfusion of specific cortical areas is associated with improvement in distinct forms of hemispatial neglect.	/pubmed/21345430	Khurshid S, Trupe LA, Newhart M, Davis C, Molitoris JJ, Medina J, Leigh R, Hillis AE.	Cortex. 2011 Jan 22. [Epub ahead of print]	Cortex. 2011	PubMed	citation	PMID:21345430	pubmed	21345430	create date:2011/02/25 | first author:Khurshid S
Challenging the supremacy of the frontal lobe: early views (1906-1909) of Christfried Jakob on the human cerebral cortex.	/pubmed/21345429	Théodoridou ZD, Triarhou LC.	Cortex. 2012 Jan;48(1):15-25. Epub 2011 Jan 21.	Cortex. 2012	PubMed	citation	PMID:21345429	pubmed	21345429	create date:2011/02/25 | first author:Théodoridou ZD
Distinction between the literal and intended meanings of sentences: A functional magnetic resonance imaging study of metaphor and sarcasm.	/pubmed/21333979	Uchiyama HT, Saito DN, Tanabe HC, Harada T, Seki A, Ohno K, Koeda T, Sadato N.	Cortex. 2011 Jan 26. [Epub ahead of print]	Cortex. 2011	PubMed	citation	PMID:21333979	pubmed	21333979	create date:2011/02/22 | first author:Uchiyama HT
Make a gesture and I will tell you what you are miming. Pantomime recognition in healthy subjects.	/pubmed/21333287	Osiurak F, Jarry C, Baltenneck N, Boudin B, Le Gall D.	Cortex. 2011 Jan 22. [Epub ahead of print]	Cortex. 2011	PubMed	citation	PMID:21333287	pubmed	21333287	create date:2011/02/22 | first author:Osiurak F
Ipsilateral neglect for non-verbal stimuli following left brain damage.	/pubmed/21333286	Cubelli R, Beschin N, Della Sala S.	Cortex. 2011 Jul-Aug;47(7):899-901. Epub 2011 Jan 26. No abstract available.	Cortex. 2011	PubMed	citation	PMID:21333286	pubmed	21333286	create date:2011/02/22 | first author:Cubelli R
Covert face recognition in congenital prosopagnosia: A group study.	/pubmed/21329915	Rivolta D, Palermo R, Schmalzl L, Coltheart M.	Cortex. 2012 Mar;48(3):344-52. Epub 2011 Jan 22.	Cortex. 2012	PubMed	citation	PMID:21329915	pubmed	21329915	create date:2011/02/19 | first author:Rivolta D
Phantom limbs - or phantoms of phantom limbs?	/pubmed/21306707	Millonig A.	Cortex. 2011 Oct;47(9):1063-4; author reply 1065. Epub 2011 Jan 19. No abstract available.	Cortex. 2011	PubMed	citation	PMID:21306707	pubmed	21306707	create date:2011/02/11 | first author:Millonig A
Symmetrical hemispheric priming in spatial neglect: A hyperactive left-hemisphere phenomenon?	/pubmed/21292251	Nakamura K, Oga T, Takahashi M, Kuribayashi T, Kanamori Y, Matsumiya T, Maeno Y, Yamamoto M.	Cortex. 2010 Dec 23. [Epub ahead of print]	Cortex. 2010	PubMed	citation	PMID:21292251	pubmed	21292251	create date:2011/02/05 | first author:Nakamura K
Localisation through operation for brain tumour: a reply to Karnath and Steinbach.	/pubmed/21255774	Shallice T, Skrap M.	Cortex. 2011 Sep;47(8):1007-9. Epub 2010 Dec 23. No abstract available.	Cortex. 2011	PubMed	citation	PMID:21255774	pubmed	21255774	create date:2011/01/25 | first author:Shallice T
Clinico-anatomical correlation in gliomas: a new frontier in clinical neuroscience?	/pubmed/21251649	Bizzi A.	Cortex. 2011 Sep;47(8):1013-5. Epub 2010 Dec 4. No abstract available.	Cortex. 2011	PubMed	citation	PMID:21251649	pubmed	21251649	create date:2011/01/22 | first author:Bizzi A
The effect of motion content in action naming by Parkinson's disease patients.	/pubmed/21247557	Herrera E, Rodríguez-Ferreiro J, Cuetos F.	Cortex. 2010 Dec 23. [Epub ahead of print]	Cortex. 2010	PubMed	citation	PMID:21247557	pubmed	21247557	create date:2011/01/21 | first author:Herrera E
Karl Kleist: A Nazi behind the map?	/pubmed/21238954	Goldenberg G.	Cortex. 2011 May;47(5):524-5. Epub 2010 Dec 22. No abstract available.	Cortex. 2011	PubMed	citation	PMID:21238954	pubmed	21238954	create date:2011/01/18 | first author:Goldenberg G
Working memory, attention, and executive function in Alzheimer's disease and frontotemporal dementia.	/pubmed/21237452	Stopford CL, Thompson JC, Neary D, Richardson AM, Snowden JS.	Cortex. 2010 Dec 21. [Epub ahead of print]	Cortex. 2010	PubMed	citation	PMID:21237452	pubmed	21237452	create date:2011/01/18 | first author:Stopford CL
Two means of suppressing visual awareness: A direct comparison of visual masking and transcranial magnetic stimulation.	/pubmed/21232737	Railo H, Koivisto M.	Cortex. 2012 Mar;48(3):333-43. Epub 2010 Dec 16.	Cortex. 2012	PubMed	citation	PMID:21232737	pubmed	21232737	create date:2011/01/15 | first author:Railo H
Language sensorimotor specificity modulates the motor system.	/pubmed/21227411	Marino BF, Gallese V, Buccino G, Riggio L.	Cortex. 2010 Dec 21. [Epub ahead of print]	Cortex. 2010	PubMed	citation	PMID:21227411	pubmed	21227411	create date:2011/01/14 | first author:Marino BF
Perceptual asymmetries in greyscales: Object-based versus space-based influences.	/pubmed/21227410	Thomas NA, Elias LJ.	Cortex. 2010 Dec 14. [Epub ahead of print]	Cortex. 2010	PubMed	citation	PMID:21227410	pubmed	21227410	create date:2011/01/14 | first author:Thomas NA
Facial age after-effects show partial identity invariance and transfer from hands to faces.	/pubmed/21208612	Lai M, Oruç I, Barton JJ.	Cortex. 2010 Dec 11. [Epub ahead of print]	Cortex. 2010	PubMed	citation	PMID:21208612	pubmed	21208612	create date:2011/01/07 | first author:Lai M
Hearing facial identities: brain correlates of face--voice integration in person identification.	/pubmed/21208611	Schweinberger SR, Kloth N, Robertson DM.	Cortex. 2011 Oct;47(9):1026-37. Epub 2010 Dec 4.	Cortex. 2011	PubMed	citation	PMID:21208611	pubmed	21208611	create date:2011/01/07 | first author:Schweinberger SR
Anosognosia for hemiplegia with preserved awareness of complete cortical blindness following intracranial hemorrhage.	/pubmed/21194684	Prigatano GP, Matthes J, Hill SW, Wolf TR, Heiserman JE.	Cortex. 2011 Nov-Dec;47(10):1219-27. Epub 2010 Dec 9.	Cortex. 2011	PubMed	citation	PMID:21194684	pubmed	21194684	create date:2011/01/05 | first author:Prigatano GP
Attentional asymmetry or laterality of motor control? Commentary on Buckingham et al. (this issue).	/pubmed/21194683	Derakhshan I.	Cortex. 2011 Apr;47(4):509-10. Epub 2010 Dec 9. No abstract available.	Cortex. 2011	PubMed	citation	PMID:21194683	pubmed	21194683	create date:2011/01/05 | first author:Derakhshan I
Title	URL	Description	Details	ShortDetails	Resource	Type	Identifiers	Db	EntrezUID	Properties
Do brain tumours allow valid conclusions on the localisation of human brain functions?	/pubmed/21190683	Duffau H.	Cortex. 2011 Sep;47(8):1016-7. Epub 2010 Dec 4. No abstract available.	Cortex. 2011	PubMed	citation	PMID:21190683	pubmed	21190683	create date:2010/12/31 | first author:Duffau H
New perspectives on perspective-taking mechanisms and the out-of-body experience.	/pubmed/21190682	Braithwaite JJ, Dent K.	Cortex. 2011 May;47(5):628-32. Epub 2010 Dec 2. No abstract available.	Cortex. 2011	PubMed	citation	PMID:21190682	pubmed	21190682	create date:2010/12/31 | first author:Braithwaite JJ
Musical and linguistic expertise influence pre-attentive and attentive processing of non-speech sounds.	/pubmed/21189226	Marie C, Kujala T, Besson M.	Cortex. 2010 Nov 27. [Epub ahead of print]	Cortex. 2010	PubMed	citation	PMID:21189226	pubmed	21189226	create date:2010/12/30 | first author:Marie C
The quest for the 'critical lesion site' in cognitive deficits: problems and perspectives.	/pubmed/21185556	Bartolomeo P.	Cortex. 2011 Sep;47(8):1010-2. Epub 2010 Nov 27. No abstract available.	Cortex. 2011	PubMed	citation	PMID:21185556	pubmed	21185556	create date:2010/12/28 | first author:Bartolomeo P
Mental imagery in congenital prosopagnosia: a reply to Grüter et al.	/pubmed/21185017	Tree JJ.	Cortex. 2011 Apr;47(4):514-8. Epub 2010 Nov 26. No abstract available.	Cortex. 2011	PubMed	citation	PMID:21185017	pubmed	21185017	create date:2010/12/28 | first author:Tree JJ
Coming of age: A review of embodiment and the neuroscience of semantics.	/pubmed/21163473	Meteyard L, Cuadrado SR, Bahrami B, Vigliocco G.	Cortex. 2010 Nov 18. [Epub ahead of print]	Cortex. 2010	PubMed	citation	PMID:21163473	pubmed	21163473	create date:2010/12/18 | first author:Meteyard L
Behavioral patterns and lesion sites associated with impaired processing of lexical and conceptual knowledge of actions.	/pubmed/21159333	Kemmerer D, Rudrauf D, Manzel K, Tranel D.	Cortex. 2010 Nov 18. [Epub ahead of print]	Cortex. 2010	PubMed	citation	PMID:21159333	pubmed	21159333	create date:2010/12/17 | first author:Kemmerer D
Number magnitude determines gaze direction: Spatial-numerical association in a free-choice task.	/pubmed/21130425	Ruiz Fernández S, Rahona JJ, Hervás G, Vázquez C, Ulrich R.	Cortex. 2011 May;47(5):617-20. Epub 2010 Nov 9.	Cortex. 2011	PubMed	citation	PMID:21130425	pubmed	21130425	create date:2010/12/07 | first author:Ruiz Fernández S
150 years after Leborgne: why is Paul Broca so important in the history of neuropsychology?	/pubmed/21112584	Cubelli R, De Bastiani P.	Cortex. 2011 Feb;47(2):146-7. Epub 2010 Nov 18. No abstract available.	Cortex. 2011	PubMed	citation	PMID:21112584	pubmed	21112584	create date:2010/11/30 | first author:Cubelli R
Influence of patients' emotional state on the recovery processes after a transient global amnesia.	/pubmed/21112050	Noël A, Quinette P, Dayan J, Guillery-Girard B, Piolino P, Pélerin A, de la Sayette V, Viader F, Desgranges B, Eustache F.	Cortex. 2011 Sep;47(8):981-91. Epub 2010 Oct 26.	Cortex. 2011	PubMed	citation	PMID:21112050	pubmed	21112050	create date:2010/11/30 | first author:Noël A
Developmental dyslexia and spatial relationship perception.	/pubmed/21112049	Aleci C, Piana G, Piccoli M, Bertolini M.	Cortex. 2010 Oct 28. [Epub ahead of print]	Cortex. 2010	PubMed	citation	PMID:21112049	pubmed	21112049	create date:2010/11/30 | first author:Aleci C
Cognitive, affective and behavioural disturbances following vascular thalamic lesions: a review.	/pubmed/21111408	De Witte L, Brouns R, Kavadias D, Engelborghs S, De Deyn PP, Mariën P.	Cortex. 2011 Mar;47(3):273-319. Epub 2010 Sep 26. Review.	Cortex. 2011	PubMed	citation	PMID:21111408	pubmed	21111408	create date:2010/11/30 | first author:De Witte L
Structural plasticity in the language system related to increased second language proficiency.	/pubmed/21106192	Stein M, Federspiel A, Koenig T, Wirth M, Strik W, Wiest R, Brandeis D, Dierks T.	Cortex. 2010 Oct 28. [Epub ahead of print]	Cortex. 2010	PubMed	citation	PMID:21106192	pubmed	21106192	create date:2010/11/26 | first author:Stein M
Peripheral dysgraphia characterized by the co-occurrence of case substitutions in uppercase and letter substitutions in lowercase writing.	/pubmed/21106191	Di Pietro M, Schnider A, Ptak R.	Cortex. 2011 Oct;47(9):1038-51. Epub 2010 Oct 26.	Cortex. 2011	PubMed	citation	PMID:21106191	pubmed	21106191	create date:2010/11/26 | first author:Di Pietro M
Reduced recognition of fear and sadness in post-traumatic stress disorder.	/pubmed/21075363	Poljac E, Montagne B, de Haan EH.	Cortex. 2011 Sep;47(8):974-80. Epub 2010 Oct 21.	Cortex. 2011	PubMed	citation	PMID:21075363	pubmed	21075363	create date:2010/11/16 | first author:Poljac E
Pseudohypacusis in childhood and adolescence is associated with increased gray matter volume in the medial frontal gyrus and superior temporal gyrus.	/pubmed/21074149	Tomoda A, Kinoshita S, Korenaga Y, Mabe H.	Cortex. 2010 Oct 14. [Epub ahead of print]	Cortex. 2010	PubMed	citation	PMID:21074149	pubmed	21074149	create date:2010/11/16 | first author:Tomoda A
Growing up with bilateral hippocampal atrophy: from childhood to teenage.	/pubmed/21055737	Bindschaedler C, Peter-Favre C, Maeder P, Hirsbrunner T, Clarke S.	Cortex. 2011 Sep;47(8):931-44. Epub 2010 Oct 8.	Cortex. 2011	PubMed	citation	PMID:21055737	pubmed	21055737	create date:2010/11/09 | first author:Bindschaedler C
Receptive prosody in nonfluent primary progressive aphasias.	/pubmed/21047627	Rohrer JD, Sauter D, Scott S, Rossor MN, Warren JD.	Cortex. 2012 Mar;48(3):308-16. Epub 2010 Oct 8.	Cortex. 2012	PubMed	citation	PMID:21047627	pubmed	21047627	create date:2010/11/05 | first author:Rohrer JD
From dyslexia to dyslexias, from dysgraphia to dysgraphias, from a cause to causes: a look at current research on developmental dyslexia and dysgraphia.	/pubmed/20933228	Zoccolotti P, Friedmann N.	Cortex. 2010 Nov-Dec;46(10):1211-5. Epub 2010 Oct 1. No abstract available.	Cortex. 2010	PubMed	citation	PMID:20933228	pubmed	20933228	create date:2010/10/12 | first author:Zoccolotti P
Positive correlation in the bisection of long and short horizontal Oppel-Kundt illusory gradients: Implications for the interpretation of the cross-over" effect in spatial neglect."	/pubmed/20926070	Binetti N, Aiello M, Merola S, Bruschini M, Lecce F, Macci E, Doricchi F.	Cortex. 2011 May;47(5):608-16. Epub 2010 Sep 9.	Cortex. 2011	PubMed	citation	PMID:20926070	pubmed	20926070	create date:2010/10/12 | first author:Binetti N
A daguerreotype of Phineas Gage?	/pubmed/20926069	Della Sala S.	Cortex. 2011 Apr;47(4):415. Epub 2010 Sep 8. No abstract available.	Cortex. 2011	PubMed	citation	PMID:20926069	pubmed	20926069	create date:2010/10/12 | first author:Della Sala S
Congenital prosopagnosia. Diagnosis and mental imagery: commentary on Tree JJ	and Wilkie J. Face and object imagery in congenital prosopagnosia: a case series."."	/pubmed/20888555	Grüter T, Grüter M, Carbon CC.	Cortex. 2011 Apr;47(4):511-3. Epub 2010 Sep 9. No abstract available.	Cortex. 2011	PubMed	citation	PMID:20888555	pubmed	20888555	create date:2010/10/05 | first author:Grüter T
Good division, but bad addition, subtraction and multiplication. A leftmost-first" bug?"	/pubmed/20870221	Chiarelli V, Menichelli A, Zadini A, Semenza C.	Cortex. 2011 Feb;47(2):250-8. Epub 2010 Sep 25.	Cortex. 2011	PubMed	citation	PMID:20870221	pubmed	20870221	create date:2010/09/28 | first author:Chiarelli V
Do brain tumours allow valid conclusions on the localisation of human brain functions?--Objections.	/pubmed/20869700	Karnath HO, Steinbach JP.	Cortex. 2011 Sep;47(8):1004-6. Epub 2010 Sep 9. No abstract available.	Cortex. 2011	PubMed	citation	PMID:20869700	pubmed	20869700	create date:2010/09/28 | first author:Karnath HO
When the brain remembers, but the patient doesn't: converging fMRI and EEG evidence for covert recognition in a case of prosopagnosia.	/pubmed/20850714	Simon SR, Khateb A, Darque A, Lazeyras F, Mayer E, Pegna AJ.	Cortex. 2011 Jul-Aug;47(7):825-38. Epub 2010 Aug 17.	Cortex. 2011	PubMed	citation	PMID:20850714	pubmed	20850714	create date:2010/09/21 | first author:Simon SR
Music, rhythm, rise time perception and developmental dyslexia: perception of musical meter predicts reading and phonology.	/pubmed/20843509	Huss M, Verney JP, Fosker T, Mead N, Goswami U.	Cortex. 2011 Jun;47(6):674-89. Epub 2010 Aug 5.	Cortex. 2011	PubMed	citation	PMID:20843509	pubmed	20843509	create date:2010/09/17 | first author:Huss M
Developmental attentional dyslexia.	/pubmed/20832785	Friedmann N, Kerbel N, Shvimer L.	Cortex. 2010 Nov-Dec;46(10):1216-37. Epub 2010 Jul 8.	Cortex. 2010	PubMed	citation	PMID:20832785	pubmed	20832785	create date:2010/09/14 | first author:Friedmann N
The anatomy of the callosal and visual-association pathways in high-functioning autism: a DTI tractography study.	/pubmed/20832784	Thomas C, Humphreys K, Jung KJ, Minshew N, Behrmann M.	Cortex. 2011 Jul-Aug;47(7):863-73. Epub 2010 Aug 3.	Cortex. 2011	PubMed	citation	PMID:20832784	pubmed	20832784	create date:2010/09/14 | first author:Thomas C
Male advantage in sound localization at cocktail parties.	/pubmed/20828679	Zündorf IC, Karnath HO, Lewald J.	Cortex. 2011 Jun;47(6):741-9. Epub 2010 Aug 13.	Cortex. 2011	PubMed	citation	PMID:20828679	pubmed	20828679	create date:2010/09/11 | first author:Zündorf IC
Gestalt perception and the decline of global precedence in older subjects.	/pubmed/20828678	Staudinger MR, Fink GR, Mackay CE, Lux S.	Cortex. 2011 Jul-Aug;47(7):854-62. Epub 2010 Aug 11.	Cortex. 2011	PubMed	citation	PMID:20828678	pubmed	20828678	create date:2010/09/11 | first author:Staudinger MR
Facts and hypotheses relevant for contrasting animal and plant life semantics. A comment on Gainotti (2010).	/pubmed/20828677	Capitani E, Laiacona M.	Cortex. 2011 Feb;47(2):259-64; discussion 265-70. Epub 2010 Aug 11. No abstract available.	Cortex. 2011	PubMed	citation	PMID:20828677	pubmed	20828677	create date:2010/09/11 | first author:Capitani E
Etiology and neuropsychology of comorbidity between RD and ADHD: the case for multiple-deficit models.	/pubmed/20828676	Willcutt EG, Betjemann RS, McGrath LM, Chhabildas NA, Olson RK, DeFries JC, Pennington BF.	Cortex. 2010 Nov-Dec;46(10):1345-61. Epub 2010 Jul 1.	Cortex. 2010	PubMed	citation	PMID:20828676	pubmed	20828676	create date:2010/09/11 | first author:Willcutt EG
Lichtheim's golden shot.	/pubmed/20828675	Eling P.	Cortex. 2011 Apr;47(4):501-8. Epub 2010 Sep 15.	Cortex. 2011	PubMed	citation	PMID:20828675	pubmed	20828675	create date:2010/09/11 | first author:Eling P
Right-shift for non-speech motor processing in adults who stutter.	/pubmed/20822768	Neef NE, Jung K, Rothkegel H, Pollok B, von Gudenberg AW, Paulus W, Sommer M.	Cortex. 2011 Sep;47(8):945-54. Epub 2010 Jun 30. Erratum in: Cortex. 2011 Nov-Dec;47(10):I-II.	Cortex. 2011	PubMed	citation	PMID:20822768	pubmed	20822768	create date:2010/09/09 | first author:Neef NE
Exploring the roles of the executive and short-term feature-binding functions in retrieval of retrograde autobiographical memories in severe traumatic brain injury.	/pubmed/20817159	Coste C, Agar N, Petitfour E, Quinette P, Guillery-Girard B, Azouvi P, Piolino P.	Cortex. 2011 Jul-Aug;47(7):771-86. Epub 2010 Aug 3.	Cortex. 2011	PubMed	citation	PMID:20817159	pubmed	20817159	create date:2010/09/08 | first author:Coste C
Is the word-length effect linked to subvocal rehearsal?	/pubmed/20804979	Jacquemot C, Dupoux E, Bachoud-Lévi AC.	Cortex. 2011 Apr;47(4):484-93. Epub 2010 Jul 27.	Cortex. 2011	PubMed	citation	PMID:20804979	pubmed	20804979	create date:2010/09/02 | first author:Jacquemot C
On subjective time.	/pubmed/20801435	Szpunar KK.	Cortex. 2011 Mar;47(3):409-11. Epub 2010 Aug 5. No abstract available.	Cortex. 2011	PubMed	citation	PMID:20801435	pubmed	20801435	create date:2010/08/31 | first author:Szpunar KK
No evidence for a prolonged attentional blink in developmental dyslexia.	/pubmed/20800831	McLean GM, Castles A, Coltheart V, Stuart GW.	Cortex. 2010 Nov-Dec;46(10):1317-29. Epub 2010 Aug 4.	Cortex. 2010	PubMed	citation	PMID:20800831	pubmed	20800831	create date:2010/08/31 | first author:McLean GM
Opening a window on attention: documenting and simulating recovery from simultanagnosia.	/pubmed/20719307	Dalrymple KA, Birmingham E, Bischof WF, Barton JJ, Kingstone A.	Cortex. 2011 Jul-Aug;47(7):787-99. Epub 2010 Jul 24.	Cortex. 2011	PubMed	citation	PMID:20719307	pubmed	20719307	create date:2010/08/20 | first author:Dalrymple KA
Reading disorders and weak Verbal IQ following left hemisphere stroke in children: no evidence of compensation.	/pubmed/20692655	Funnell E, Pitchford NJ.	Cortex. 2010 Nov-Dec;46(10):1248-58. Epub 2010 Aug 8.	Cortex. 2010	PubMed	citation	PMID:20692655	pubmed	20692655	create date:2010/08/10 | first author:Funnell E
Role of the precentral gyrus of the insula in complex articulation.	/pubmed/20691968	Baldo JV, Wilkins DP, Ogar J, Willock S, Dronkers NF.	Cortex. 2011 Jul-Aug;47(7):800-7. Epub 2010 Aug 6.	Cortex. 2011	PubMed	citation	PMID:20691968	pubmed	20691968	create date:2010/08/10 | first author:Baldo JV
Repetitive long-term prism adaptation permanently improves the detection of contralesional visual stimuli in a patient with chronic neglect.	/pubmed/20691433	Nijboer TC, Nys GM, van der Smagt MJ, van der Stigchel S, Dijkerman HC.	Cortex. 2011 Jun;47(6):734-40. Epub 2010 Jul 11.	Cortex. 2011	PubMed	citation	PMID:20691433	pubmed	20691433	create date:2010/08/10 | first author:Nijboer TC
Spelling impairments in Italian dyslexic children: phenomenological changes in primary school.	/pubmed/20688322	Angelelli P, Notarnicola A, Judica A, Zoccolotti P, Luzzatti C.	Cortex. 2010 Nov-Dec;46(10):1299-311. Epub 2010 Jul 8.	Cortex. 2010	PubMed	citation	PMID:20688322	pubmed	20688322	create date:2010/08/07 | first author:Angelelli P
Cross-linguistic neuroimaging and dyslexia: a critical view.	/pubmed/20684952	Hadzibeganovic T, van den Noort M, Bosch P, Perc M, van Kralingen R, Mondt K, Coltheart M.	Cortex. 2010 Nov-Dec;46(10):1312-6. Epub 2010 Jul 8. Review.	Cortex. 2010	PubMed	citation	PMID:20684952	pubmed	20684952	create date:2010/08/06 | first author:Hadzibeganovic T
Line bisection in homonymous visual field defects - Recent findings and future directions.	/pubmed/20678761	Kerkhoff G, Schenk T.	Cortex. 2011 Jan;47(1):53-8. Epub 2010 Aug 1. Review.	Cortex. 2011	PubMed	citation	PMID:20678761	pubmed	20678761	create date:2010/08/04 | first author:Kerkhoff G
Auditory temporal processing and dyslexia in an orthographically consistent language.	/pubmed/20678760	Georgiou GK, Protopapas A, Papadopoulos TC, Skaloumbakas C, Parrila R.	Cortex. 2010 Nov-Dec;46(10):1330-44. Epub 2010 Jun 30.	Cortex. 2010	PubMed	citation	PMID:20678760	pubmed	20678760	create date:2010/08/04 | first author:Georgiou GK
Developmental dissociations between lexical reading and comprehension: evidence from two cases of hyperlexia.	/pubmed/20678759	Castles A, Crichton A, Prior M.	Cortex. 2010 Nov-Dec;46(10):1238-47. Epub 2010 Jul 8.	Cortex. 2010	PubMed	citation	PMID:20678759	pubmed	20678759	create date:2010/08/04 | first author:Castles A
Density, connectedness and attentional capture in hierarchical patterns: evidence from simultanagnosia.	/pubmed/20674891	Montoro PR, Luna D, Humphreys GW.	Cortex. 2011 Jun;47(6):706-14. Epub 2010 Jul 7.	Cortex. 2011	PubMed	citation	PMID:20674891	pubmed	20674891	create date:2010/08/03 | first author:Montoro PR
Are executive skills primarily mediated by the prefrontal cortex in childhood? Examination of focal brain lesions in childhood.	/pubmed/20673886	Jacobs R, Harvey AS, Anderson V.	Cortex. 2011 Jul-Aug;47(7):808-24. Epub 2010 Jun 17.	Cortex. 2011	PubMed	citation	PMID:20673886	pubmed	20673886	create date:2010/08/03 | first author:Jacobs R
Speech errors of amnesic H.M.: unlike everyday slips-of-the-tongue.	/pubmed/20673659	MacKay DG, James LE, Hadley CB, Fogler KA.	Cortex. 2011 Mar;47(3):377-408. Epub 2010 Jun 11.	Cortex. 2011	PubMed	citation	PMID:20673659	pubmed	20673659	create date:2010/08/03 | first author:MacKay DG
Title	URL	Description	Details	ShortDetails	Resource	Type	Identifiers	Db	EntrezUID	Properties
Newborn brain event-related potentials revealing atypical processing of sound frequency and the subsequent association with later literacy skills in children with familial dyslexia.	/pubmed/20656284	Leppänen PH, Hämäläinen JA, Salminen HK, Eklund KM, Guttorm TK, Lohvansuu K, Puolakanaho A, Lyytinen H.	Cortex. 2010 Nov-Dec;46(10):1362-76. Epub 2010 Jun 25.	Cortex. 2010	PubMed	citation	PMID:20656284	pubmed	20656284	create date:2010/07/27 | first author:Leppänen PH
Variability in the word-reading performance of dyslexic readers: effects of letter length, phoneme length and digraph presence.	/pubmed/20655515	Marinus E, de Jong PF.	Cortex. 2010 Nov-Dec;46(10):1259-71. Epub 2010 Jun 23.	Cortex. 2010	PubMed	citation	PMID:20655515	pubmed	20655515	create date:2010/07/27 | first author:Marinus E
Reduced attentional capacity, but normal processing speed and shifting of attention in developmental dyslexia: evidence from a serial task.	/pubmed/20655514	Romani C, Tsouknida E, di Betta AM, Olson A.	Cortex. 2011 Jun;47(6):715-33. Epub 2010 Jun 11.	Cortex. 2011	PubMed	citation	PMID:20655514	pubmed	20655514	create date:2010/07/27 | first author:Romani C
A dual-route perspective on poor reading in a regular orthography: an fMRI study.	/pubmed/20650450	Wimmer H, Schurz M, Sturm D, Richlan F, Klackl J, Kronbichler M, Ladurner G.	Cortex. 2010 Nov-Dec;46(10):1284-98. Epub 2010 Jun 25.	Cortex. 2010	PubMed	citation	PMID:20650450	pubmed	20650450	create date:2010/07/24 | first author:Wimmer H
What do brain lesions tell us about theories of embodied semantics and the human mirror neuron system?	/pubmed/20621292	Arévalo AL, Baldo JV, Dronkers NF.	Cortex. 2012 Feb;48(2):242-54. Epub 2010 Jun 16.	Cortex. 2012	PubMed	citation	PMID:20621292	pubmed	20621292	create date:2010/07/14 | first author:Arévalo AL
Cognition and the cerebellum.	/pubmed/20619831	Della Sala S.	Cortex. 2011 Jan;47(1):1. Epub 2010 Jun 14. No abstract available.	Cortex. 2011	PubMed	citation	PMID:20619831	pubmed	20619831	create date:2010/07/14 | first author:Della Sala S
Cognitive correlates of the spontaneous out-of-body experience (OBE) in the psychologically normal population: evidence for an increased role of temporal-lobe instability, body-distortion processing, and impairments in own-body transformations.	/pubmed/20598679	Braithwaite JJ, Samson D, Apperly I, Broglia E, Hulleman J.	Cortex. 2011 Jul-Aug;47(7):839-53. Epub 2010 May 21.	Cortex. 2011	PubMed	citation	PMID:20598679	pubmed	20598679	create date:2010/07/06 | first author:Braithwaite JJ
Argentina's early contributions to the understanding of frontotemporal lobar degeneration.	/pubmed/20579637	Barutta J, Hodges J, Ibáñez A, Gleichgerrcht E, Manes F.	Cortex. 2011 May;47(5):621-7. Epub 2010 Jun 1.	Cortex. 2011	PubMed	citation	PMID:20579637	pubmed	20579637	create date:2010/06/29 | first author:Barutta J
Frontal lobe damage impairs process and content in semantic memory: evidence from category-specific effects in progressive non-fluent aphasia.	/pubmed/20576258	Reilly J, Rodriguez AD, Peelle JE, Grossman M.	Cortex. 2011 Jun;47(6):645-58. Epub 2010 Jun 1.	Cortex. 2011	PubMed	citation	PMID:20576258	pubmed	20576258	create date:2010/06/26 | first author:Reilly J
Limb apraxia in corticobasal syndrome.	/pubmed/20570254	Stamenova V, Roy EA, Black SE.	Cortex. 2011 Apr;47(4):460-72. Epub 2010 May 11.	Cortex. 2011	PubMed	citation	PMID:20570254	pubmed	20570254	create date:2010/06/24 | first author:Stamenova V
Are left fronto-temporal brain areas a prerequisite for normal music-syntactic processing?	/pubmed/20570253	Sammler D, Koelsch S, Friederici AD.	Cortex. 2011 Jun;47(6):659-73. Epub 2010 Jun 8.	Cortex. 2011	PubMed	citation	PMID:20570253	pubmed	20570253	create date:2010/06/24 | first author:Sammler D
SACNA logo.	/pubmed/20561609	Della Sala S.	Cortex. 2011 Feb;47(2):145. Epub 2010 May 27. No abstract available.	Cortex. 2011	PubMed	citation	PMID:20561609	pubmed	20561609	create date:2010/06/22 | first author:Della Sala S
Surround modulation of neuronal responses in V1 is as stable over time as responses to direct stimulation of receptive fields.	/pubmed/20557882	Paşca SP, Singer W, Nikolić D.	Cortex. 2010 Oct;46(9):1199-203. Epub 2010 May 24.	Cortex. 2010	PubMed	citation	PMID:20557882	pubmed	20557882	create date:2010/06/19 | first author:Paşca SP
Constructional ability in two- versus three-dimensions: relationship to spatial vision and locus of cerebrovascular lesion.	/pubmed/20547388	Capruso DX, Hamsher K.	Cortex. 2011 Jun;47(6):696-705. Epub 2010 May 12.	Cortex. 2011	PubMed	citation	PMID:20547388	pubmed	20547388	create date:2010/06/16 | first author:Capruso DX
A new selective developmental deficit: Impaired object recognition with normal face recognition.	/pubmed/20547387	Germine L, Cashdollar N, Düzel E, Duchaine B.	Cortex. 2011 May;47(5):598-607. Epub 2010 May 21.	Cortex. 2011	PubMed	citation	PMID:20547387	pubmed	20547387	create date:2010/06/16 | first author:Germine L
Examining the effects of inversion on lateralisation for processing facial emotion.	/pubmed/20541184	Bourne VJ.	Cortex. 2011 Jun;47(6):690-5. Epub 2010 Jun 11.	Cortex. 2011	PubMed	citation	PMID:20541184	pubmed	20541184	create date:2010/06/15 | first author:Bourne VJ
Right posterior cortical functions in a tumour patient series.	/pubmed/20538268	Shallice T, Mussoni A, D'Agostino S, Skrap M.	Cortex. 2010 Oct;46(9):1178-88. Epub 2010 Jun 9.	Cortex. 2010	PubMed	citation	PMID:20538268	pubmed	20538268	create date:2010/06/12 | first author:Shallice T
Is evaluation of humorous stimuli associated with frontal cortex morphology? A pilot study using facial micro-movement analysis and MRI.	/pubmed/20537620	Juckel G, Mergl R, Brüne M, Villeneuve I, Frodl T, Schmitt G, Zetzsche T, Born C, Hahn K, Reiser M, Möller HJ, Bär KJ, Hegerl U, Meisenzahl EM.	Cortex. 2011 May;47(5):569-74. Epub 2010 Apr 21.	Cortex. 2011	PubMed	citation	PMID:20537620	pubmed	20537620	create date:2010/06/12 | first author:Juckel G
A hierarchy for relational reasoning in the prefrontal cortex.	/pubmed/20537619	Krawczyk DC, Michelle McClelland M, Donovan CM.	Cortex. 2011 May;47(5):588-97. Epub 2010 May 27.	Cortex. 2011	PubMed	citation	PMID:20537619	pubmed	20537619	create date:2010/06/12 | first author:Krawczyk DC
Harvey Cushing's contributions to motor mapping: 1902-1912.	/pubmed/20510407	Pendleton C, Zaidi HA, Chaichana KL, Raza SM, Carson BS, Cohen-Gadol AA, Quinones-Hinojosa A.	Cortex. 2012 Jan;48(1):7-14. Epub 2010 Apr 29.	Cortex. 2012	PubMed	citation	PMID:20510407	pubmed	20510407	create date:2010/06/01 | first author:Pendleton C
The influence of anatomical locus of lesion and of gender-related familiarity factors in category-specific semantic disorders for animals, fruits and vegetables: a review of single-case studies.	/pubmed/20472230	Gainotti G.	Cortex. 2010 Oct;46(9):1072-87. Epub 2010 Apr 22. Review.	Cortex. 2010	PubMed	citation	PMID:20472230	pubmed	20472230	create date:2010/05/18 | first author:Gainotti G
An oculomotor and computational study of a patient with diagonistic dyspraxia.	/pubmed/20457451	Pouget P, Pradat-Diehl P, Rivaud-Péchoux S, Wattiez N, Gaymard B.	Cortex. 2011 Apr;47(4):473-83. Epub 2010 Apr 11.	Cortex. 2011	PubMed	citation	PMID:20457451	pubmed	20457451	create date:2010/05/12 | first author:Pouget P
Cerebral hemodynamic lateralization during memory tasks as assessed by functional transcranial Doppler (fTCD) sonography: effects of gender and healthy aging.	/pubmed/20452582	Bracco L, Bessi V, Alari F, Sforza A, Barilaro A, Marinoni M.	Cortex. 2011 Jun;47(6):750-8. Epub 2010 Apr 11.	Cortex. 2011	PubMed	citation	PMID:20452582	pubmed	20452582	create date:2010/05/11 | first author:Bracco L
Detection of pitch violations depends upon the familiarity of intonational contour of sentences.	/pubmed/20451179	Colombo L, Deguchi C, Boureux M, Sarlo M, Besson M.	Cortex. 2011 May;47(5):557-68. Epub 2010 Apr 11.	Cortex. 2011	PubMed	citation	PMID:20451179	pubmed	20451179	create date:2010/05/11 | first author:Colombo L
Vocal response times to real and imagined stimuli in spatial neglect: A group study and single-case report.	/pubmed/20451178	Bourlon C, Duret C, Pradat-Diehl P, Azouvi P, Loeper-Jény C, Merat-Blanchard M, Levy C, Chokron S, Bartolomeo P.	Cortex. 2011 May;47(5):536-46. Epub 2010 Apr 2.	Cortex. 2011	PubMed	citation	PMID:20451178	pubmed	20451178	create date:2010/05/11 | first author:Bourlon C
Spatial frequency-specific effects on the attentional bias: Evidence for two attentional systems.	/pubmed/20447620	Singh VV, Stojanoski B, Le A, Niemeier M.	Cortex. 2011 May;47(5):547-56. Epub 2010 Apr 8.	Cortex. 2011	PubMed	citation	PMID:20447620	pubmed	20447620	create date:2010/05/08 | first author:Singh VV
Cross-modal interactions between human faces and voices involved in person recognition.	/pubmed/20444445	Joassin F, Pesenti M, Maurage P, Verreckt E, Bruyer R, Campanella S.	Cortex. 2011 Mar;47(3):367-76. Epub 2010 Mar 24.	Cortex. 2011	PubMed	citation	PMID:20444445	pubmed	20444445	create date:2010/05/07 | first author:Joassin F
Face and object imagery in congenital prosopagnosia: a case series.	/pubmed/20434142	Tree JJ, Wilkie J.	Cortex. 2010 Oct;46(9):1189-98. Epub 2010 Mar 31.	Cortex. 2010	PubMed	citation	PMID:20434142	pubmed	20434142	create date:2010/05/04 | first author:Tree JJ
Dyslexia and practice in the attentional blink: evidence of slower task learning in dyslexia.	/pubmed/20409539	Badcock NA, Hogben JH, Fletcher JF.	Cortex. 2011 Apr;47(4):494-500. Epub 2010 Mar 17.	Cortex. 2011	PubMed	citation	PMID:20409539	pubmed	20409539	create date:2010/04/23 | first author:Badcock NA
Language, cognition and the cerebellum: grappling with an enigma.	/pubmed/20399422	Beaton A, Mariën P.	Cortex. 2010 Jul-Aug;46(7):811-20. Epub 2010 Mar 1. Review. No abstract available.	Cortex. 2010	PubMed	citation	PMID:20399422	pubmed	20399422	create date:2010/04/20 | first author:Beaton A
Who actually read Exner? Returning to the source of the frontal writing centre" hypothesis."	/pubmed/20392443	Roux FE, Draper L, Köpke B, Démonet JF.	Cortex. 2010 Oct;46(9):1204-10. Epub 2010 Mar 17.	Cortex. 2010	PubMed	citation	PMID:20392443	pubmed	20392443	create date:2010/04/16 | first author:Roux FE
Unusual amnesia in a patient with VGKC-Ab limbic encephalitis: a case study.	/pubmed/20359701	Kartsounis LD, de Silva R.	Cortex. 2011 Apr;47(4):451-9. Epub 2010 Feb 17.	Cortex. 2011	PubMed	citation	PMID:20359701	pubmed	20359701	create date:2010/04/03 | first author:Kartsounis LD
Development of cognitive and motor function following cerebellar tumour injury sustained in early childhood.	/pubmed/20338554	Davis EE, Pitchford NJ, Jaspan T, McArthur D, Walker D.	Cortex. 2010 Jul-Aug;46(7):919-32. Epub 2009 Oct 13.	Cortex. 2010	PubMed	citation	PMID:20338554	pubmed	20338554	create date:2010/03/27 | first author:Davis EE
Understanding deficits in empathy after traumatic brain injury: The role of affective responsivity.	/pubmed/20334857	de Sousa A, McDonald S, Rushby J, Li S, Dimoska A, James C.	Cortex. 2011 May;47(5):526-35. Epub 2010 Mar 1.	Cortex. 2011	PubMed	citation	PMID:20334857	pubmed	20334857	create date:2010/03/26 | first author:de Sousa A
Epileptic feeling of multiple presences in the frontal space.	/pubmed/20303475	Picard F.	Cortex. 2010 Sep;46(8):1037-42. Epub 2010 Feb 16.	Cortex. 2010	PubMed	citation	PMID:20303475	pubmed	20303475	create date:2010/03/23 | first author:Picard F
Are special issue papers more cited?	/pubmed/20227688	Brooks J, Della Sala S.	Cortex. 2010 Sep;46(8):1060-4. Epub 2010 Feb 18. No abstract available.	Cortex. 2010	PubMed	citation	PMID:20227688	pubmed	20227688	create date:2010/03/17 | first author:Brooks J
Of rats and men: a reply to Skottun.	/pubmed/20207349	Dhar M, Been PH, Minderaa RB, Althaus M.	Cortex. 2010 Jun;46(6):800-1. Epub 2010 Feb 16. No abstract available.	Cortex. 2010	PubMed	citation	PMID:20207349	pubmed	20207349	create date:2010/03/09 | first author:Dhar M
Object affordance and spatial-compatibility effects in Parkinson's disease.	/pubmed/20189167	Galpin A, Tipper SP, Dick JP, Poliakoff E.	Cortex. 2011 Mar;47(3):332-41. Epub 2010 Feb 4.	Cortex. 2011	PubMed	citation	PMID:20189167	pubmed	20189167	create date:2010/03/02 | first author:Galpin A
The multiple meanings of neuro" in neuropsychology."	/pubmed/20181331	Cubelli R, Della Sala S.	Cortex. 2010 May;46(5):703-11. Epub 2010 Jan 28. No abstract available.	Cortex. 2010	PubMed	citation	PMID:20181331	pubmed	20181331	create date:2010/02/26 | first author:Cubelli R
Line bisection in unilateral homonymous visual field defects.	/pubmed/20172510	Schuett S, Dauner R, Zihl J.	Cortex. 2011 Jan;47(1):47-52. Epub 2010 Jan 28.	Cortex. 2011	PubMed	citation	PMID:20172510	pubmed	20172510	create date:2010/02/23 | first author:Schuett S
Prism adaptation does not change the rightward spatial preference bias found with ambiguous stimuli in unilateral neglect.	/pubmed/20171612	Sarri M, Greenwood R, Kalra L, Driver J.	Cortex. 2011 Mar;47(3):353-66. Epub 2010 Jan 21.	Cortex. 2011	PubMed	citation	PMID:20171612	pubmed	20171612	create date:2010/02/23 | first author:Sarri M
Cerebellar brain volume accounts for variance in cognitive performance in older adults.	/pubmed/20167312	Hogan MJ, Staff RT, Bunting BP, Murray AD, Ahearn TS, Deary IJ, Whalley LJ.	Cortex. 2011 Apr;47(4):441-50. Epub 2010 Jan 18.	Cortex. 2011	PubMed	citation	PMID:20167312	pubmed	20167312	create date:2010/02/20 | first author:Hogan MJ
Phonological-lexical activation: A lexical component or an output buffer? Evidence from aphasic errors.	/pubmed/20163794	Romani C, Galluzzi C, Olson A.	Cortex. 2011 Feb;47(2):217-35. Epub 2010 Jan 11.	Cortex. 2011	PubMed	citation	PMID:20163794	pubmed	20163794	create date:2010/02/19 | first author:Romani C
Cortex covers 2008.	/pubmed/20153464	Della Sala S, Valkonen L.	Cortex. 2010 Jun;46(6):715-6. Epub 2010 Jan 11. No abstract available.	Cortex. 2010	PubMed	citation	PMID:20153464	pubmed	20153464	create date:2010/02/16 | first author:Della Sala S
Impaired capacity for autonoetic reliving during autobiographical event recall in mild Alzheimer's disease.	/pubmed/20153463	Irish M, Lawlor BA, O'Mara SM, Coen RF.	Cortex. 2011 Feb;47(2):236-49. Epub 2010 Jan 18.	Cortex. 2011	PubMed	citation	PMID:20153463	pubmed	20153463	create date:2010/02/16 | first author:Irish M
Evidence for topographic organization in the cerebellum of motor control versus cognitive and affective processing.	/pubmed/20152963	Stoodley CJ, Schmahmann JD.	Cortex. 2010 Jul-Aug;46(7):831-44. Epub 2010 Jan 11. Review.	Cortex. 2010	PubMed	citation	PMID:20152963	pubmed	20152963	create date:2010/02/16 | first author:Stoodley CJ
Rats, dyslexia, and the magnocellular system.	/pubmed/20138264	Skottun BC.	Cortex. 2010 Jun;46(6):799. Epub 2010 Jan 15. No abstract available.	Cortex. 2010	PubMed	citation	PMID:20138264	pubmed	20138264	create date:2010/02/09 | first author:Skottun BC
The impact of self-citation.	/pubmed/20138263	Foley JA, Della Sala S.	Cortex. 2010 Jun;46(6):802-10. Epub 2010 Jan 18. No abstract available.	Cortex. 2010	PubMed	citation	PMID:20138263	pubmed	20138263	create date:2010/02/09 | first author:Foley JA
Cerebral reorganization as a function of linguistic recovery in children: An fMRI study.	/pubmed/20138262	Elkana O, Frost R, Kramer U, Ben-Bashat D, Hendler T, Schmidt D, Schweiger A.	Cortex. 2011 Feb;47(2):202-16. Epub 2009 Dec 29.	Cortex. 2011	PubMed	citation	PMID:20138262	pubmed	20138262	create date:2010/02/09 | first author:Elkana O
Please add the journal issue number to Cortex references.	/pubmed/20137784	Della Sala S, Grafman J.	Cortex. 2010 May;46(5):593-4. Epub 2010 Jan 18. No abstract available.	Cortex. 2010	PubMed	citation	PMID:20137784	pubmed	20137784	create date:2010/02/09 | first author:Della Sala S
Title	URL	Description	Details	ShortDetails	Resource	Type	Identifiers	Db	EntrezUID	Properties
The cognitive neuroscience of aging: New findings on compensation and connectivity.	/pubmed/20132931	Phillips LH, Andrés P.	Cortex. 2010 Apr;46(4):421-4. Epub 2010 Jan 20. No abstract available.	Cortex. 2010	PubMed	citation	PMID:20132931	pubmed	20132931	create date:2010/02/06 | first author:Phillips LH
Unification of sentence processing via ear and eye: an fMRI study.	/pubmed/20117764	Braze D, Mencl WE, Tabor W, Pugh KR, Constable RT, Fulbright RK, Magnuson JS, Van Dyke JA, Shankweiler DP.	Cortex. 2011 Apr;47(4):416-31. Epub 2010 Jan 11.	Cortex. 2011	PubMed	citation	PMID:20117764	pubmed	20117764	create date:2010/02/02 | first author:Braze D
Fractionating the multi-character processing deficit in developmental dyslexia: Evidence from two case studies.	/pubmed/20116054	Dubois M, Kyllingsbaek S, Prado C, Musca SC, Peiffer E, Lassus-Sangosse D, Valdois S.	Cortex. 2010 Jun;46(6):717-38. Epub 2010 Jan 6.	Cortex. 2010	PubMed	citation	PMID:20116054	pubmed	20116054	create date:2010/02/02 | first author:Dubois M
The spectrum of neurobehavioural deficits in the Posterior Fossa Syndrome in children after cerebellar tumour surgery.	/pubmed/20116053	Catsman-Berrevoets CE, Aarsen FK.	Cortex. 2010 Jul-Aug;46(7):933-46. Epub 2009 Oct 29.	Cortex. 2010	PubMed	citation	PMID:20116053	pubmed	20116053	create date:2010/02/02 | first author:Catsman-Berrevoets CE
Asymmetries in motor attention during a cued bimanual reaching task: left and right handers compared.	/pubmed/20100609	Buckingham G, Main JC, Carey DP.	Cortex. 2011 Apr;47(4):432-40. Epub 2009 Dec 22.	Cortex. 2011	PubMed	citation	PMID:20100609	pubmed	20100609	create date:2010/01/27 | first author:Buckingham G
Age differences in prefontal recruitment during verbal working memory maintenance depend on memory load.	/pubmed/20097332	Cappell KA, Gmeindl L, Reuter-Lorenz PA.	Cortex. 2010 Apr;46(4):462-73. Epub 2009 Dec 22.	Cortex. 2010	PubMed	citation	PMID:20097332	pubmed	20097332	create date:2010/01/26 | first author:Cappell KA
Cortex Prize.	/pubmed/20092818	Della Sala S.	Cortex. 2010 Mar;46(3):281. Epub 2010 Jan 15. No abstract available.	Cortex. 2010	PubMed	citation	PMID:20092818	pubmed	20092818	create date:2010/01/23 | first author:Della Sala S
When the zebra loses its stripes: Semantic priming in early Alzheimer's disease and semantic dementia.	/pubmed/20089250	Laisney M, Giffard B, Belliard S, de la Sayette V, Desgranges B, Eustache F.	Cortex. 2011 Jan;47(1):35-46. Epub 2009 Nov 10.	Cortex. 2011	PubMed	citation	PMID:20089250	pubmed	20089250	create date:2010/01/22 | first author:Laisney M
Geographical distribution of Cortex publications.	/pubmed/20080234	Foley JA, Della Sala S.	Cortex. 2010 Mar;46(3):410-9. Epub 2010 Jan 4. No abstract available.	Cortex. 2010	PubMed	citation	PMID:20080234	pubmed	20080234	create date:2010/01/19 | first author:Foley JA
Margaret Kennard (1899-1975): not a 'principle' of brain plasticity but a founding mother of developmental neuropsychology.	/pubmed/20079891	Dennis M.	Cortex. 2010 Sep;46(8):1043-59. Epub 2009 Oct 29.	Cortex. 2010	PubMed	citation	PMID:20079891	pubmed	20079891	create date:2010/01/19 | first author:Dennis M
The role of the left anterior temporal lobe in language processing revisited: Evidence from an individual with ATL resection.	/pubmed/20074721	Bi Y, Wei T, Wu C, Han Z, Jiang T, Caramazza A.	Cortex. 2011 May;47(5):575-87. Epub 2009 Dec 22.	Cortex. 2011	PubMed	citation	PMID:20074721	pubmed	20074721	create date:2010/01/16 | first author:Bi Y
Patterns of breakdown in spelling in primary progressive aphasia.	/pubmed/20060967	Sepelyak K, Crinion J, Molitoris J, Epstein-Peterson Z, Bann M, Davis C, Newhart M, Heidler-Gary J, Tsapkini K, Hillis AE.	Cortex. 2011 Mar;47(3):342-52. Epub 2009 Dec 22.	Cortex. 2011	PubMed	citation	PMID:20060967	pubmed	20060967	create date:2010/01/12 | first author:Sepelyak K
Neural response to the behaviorally relevant absence of anticipated outcomes and the presentation of potentially harmful stimuli: A human fMRI study.	/pubmed/20060966	Nahum L, Simon SR, Sander D, Lazeyras F, Schnider A.	Cortex. 2011 Feb;47(2):191-201. Epub 2009 Dec 22.	Cortex. 2011	PubMed	citation	PMID:20060966	pubmed	20060966	create date:2010/01/12 | first author:Nahum L
Impaired acquisition of a mirror-reading skill in Alzheimer's disease.	/pubmed/20060519	Merbah S, Salmon E, Meulemans T.	Cortex. 2011 Feb;47(2):157-65. Epub 2009 Dec 22.	Cortex. 2011	PubMed	citation	PMID:20060519	pubmed	20060519	create date:2010/01/12 | first author:Merbah S
Extensive video-game experience alters cortical networks for complex visuomotor transformations.	/pubmed/20060111	Granek JA, Gorbet DJ, Sergio LE.	Cortex. 2010 Oct;46(9):1165-77. Epub 2009 Nov 4.	Cortex. 2010	PubMed	citation	PMID:20060111	pubmed	20060111	create date:2010/01/12 | first author:Granek JA
The cerebellum and dyslexia.	/pubmed/20060110	Stoodley CJ, Stein JF.	Cortex. 2011 Jan;47(1):101-16. Epub 2009 Oct 21. Review. No abstract available.	Cortex. 2011	PubMed	citation	PMID:20060110	pubmed	20060110	create date:2010/01/12 | first author:Stoodley CJ
The cerebellum and its contribution to complex tasks in higher primates: a comparative perspective.	/pubmed/19926082	Cantalupo C, Hopkins W.	Cortex. 2010 Jul-Aug;46(7):821-30. Epub 2009 Oct 21.	Cortex. 2010	PubMed	citation	PMID:19926082	pubmed	19926082	create date:2009/11/21 | first author:Cantalupo C
Phantom limb after stroke: an underreported phenomenon.	/pubmed/19914617	Antoniello D, Kluger BM, Sahlein DH, Heilman KM.	Cortex. 2010 Oct;46(9):1114-22. Epub 2009 Oct 24.	Cortex. 2010	PubMed	citation	PMID:19914617	pubmed	19914617	create date:2009/11/17 | first author:Antoniello D
Two qualitatively different impairments in making rotation operations.	/pubmed/19914616	Buiatti T, Mussoni A, Toraldo A, Skrap M, Shallice T.	Cortex. 2011 Feb;47(2):166-79. Epub 2009 Oct 22.	Cortex. 2011	PubMed	citation	PMID:19914616	pubmed	19914616	create date:2009/11/17 | first author:Buiatti T
Individual differences in aging and cognitive control modulate the neural indexes of context updating and maintenance during task switching.	/pubmed/19889406	Adrover-Roig D, Barceló F.	Cortex. 2010 Apr;46(4):434-50. Epub 2009 Nov 4.	Cortex. 2010	PubMed	citation	PMID:19889406	pubmed	19889406	create date:2009/11/06 | first author:Adrover-Roig D
Specific impairments in visual processing following lesion side in hemianopic patients.	/pubmed/19880103	Cavézian C, Gaudry I, Perez C, Coubard O, Doucet G, Peyrin C, Marendaz C, Obadia M, Gout O, Chokron S.	Cortex. 2010 Oct;46(9):1123-31. Epub 2009 Sep 8.	Cortex. 2010	PubMed	citation	PMID:19880103	pubmed	19880103	create date:2009/11/03 | first author:Cavézian C
Forming intentions successfully: Differential compensational mechanisms of adolescents and old adults.	/pubmed/19875110	Zöllig J, Martin M, Kliegel M.	Cortex. 2010 Apr;46(4):575-89. Epub 2009 Oct 14.	Cortex. 2010	PubMed	citation	PMID:19875110	pubmed	19875110	create date:2009/10/31 | first author:Zöllig J
Evidence for a link among cognition, language and emotion in cerebellar malformations.	/pubmed/19857864	Tavano A, Borgatti R.	Cortex. 2010 Jul-Aug;46(7):907-18. Epub 2009 Sep 16.	Cortex. 2010	PubMed	citation	PMID:19857864	pubmed	19857864	create date:2009/10/28 | first author:Tavano A
Is the visual analyzer orthographic-specific? Reading words and numbers in letter position dyslexia.	/pubmed/19853849	Friedmann N, Dotan D, Rahamim E.	Cortex. 2010 Sep;46(8):982-1004. Epub 2009 Aug 27.	Cortex. 2010	PubMed	citation	PMID:19853849	pubmed	19853849	create date:2009/10/27 | first author:Friedmann N
Cognitive and affective disturbances following focal cerebellar damage in adults: a neuropsychological and SPECT study.	/pubmed/19853848	Baillieux H, De Smet HJ, Dobbeleir A, Paquier PF, De Deyn PP, Mariën P.	Cortex. 2010 Jul-Aug;46(7):869-79. Epub 2009 Oct 1.	Cortex. 2010	PubMed	citation	PMID:19853848	pubmed	19853848	create date:2009/10/27 | first author:Baillieux H
Covert processing of facial expressions by people with Williams syndrome.	/pubmed/19853248	Levy Y, Pluber H, Bentin S.	Cortex. 2011 Jan;47(1):23-34. Epub 2009 Oct 4.	Cortex. 2011	PubMed	citation	PMID:19853248	pubmed	19853248	create date:2009/10/27 | first author:Levy Y
Functional activation in the cerebellum during working memory and simple speech tasks.	/pubmed/19853247	Durisko C, Fiez JA.	Cortex. 2010 Jul-Aug;46(7):896-906. Epub 2009 Sep 23.	Cortex. 2010	PubMed	citation	PMID:19853247	pubmed	19853247	create date:2009/10/27 | first author:Durisko C
Letter position dysgraphia.	/pubmed/19846074	Gvion A, Friedmann N.	Cortex. 2010 Oct;46(9):1100-13. Epub 2009 Sep 23.	Cortex. 2010	PubMed	citation	PMID:19846074	pubmed	19846074	create date:2009/10/23 | first author:Gvion A
Exogenous phasic alerting and spatial orienting in mild cognitive impairment compared to healthy ageing: Study outcome is related to target response.	/pubmed/19846073	Tales A, Snowden RJ, Phillips M, Haworth J, Porter G, Wilcock G, Bayer A.	Cortex. 2011 Feb;47(2):180-90. Epub 2009 Sep 23. Erratum in: Cortex. 2011 May;47(5):I.	Cortex. 2011	PubMed	citation	PMID:19846073	pubmed	19846073	create date:2009/10/23 | first author:Tales A
Spatial coding and invariance in object-selective cortex.	/pubmed/19833329	Carlson T, Hogendoorn H, Fonteijn H, Verstraten FA.	Cortex. 2011 Jan;47(1):14-22. Epub 2009 Sep 16.	Cortex. 2011	PubMed	citation	PMID:19833329	pubmed	19833329	create date:2009/10/17 | first author:Carlson T
Functional localization in the cerebellum.	/pubmed/19833328	Glickstein M, Sultan F, Voogd J.	Cortex. 2011 Jan;47(1):59-80. Epub 2009 Sep 16. Review. No abstract available.	Cortex. 2011	PubMed	citation	PMID:19833328	pubmed	19833328	create date:2009/10/17 | first author:Glickstein M
The cerebellum and language: historical perspective and review.	/pubmed/19828143	Murdoch BE.	Cortex. 2010 Jul-Aug;46(7):858-68. Epub 2009 Sep 24. Review.	Cortex. 2010	PubMed	citation	PMID:19828143	pubmed	19828143	create date:2009/10/16 | first author:Murdoch BE
Exploring theory of mind after severe traumatic brain injury.	/pubmed/19828142	Muller F, Simion A, Reviriego E, Galera C, Mazaux JM, Barat M, Joseph PA.	Cortex. 2010 Oct;46(9):1088-99. Epub 2009 Sep 15.	Cortex. 2010	PubMed	citation	PMID:19828142	pubmed	19828142	create date:2009/10/16 | first author:Muller F
Mechanisms of cerebellar involvement in associative learning.	/pubmed/19822317	Bellebaum C, Daum I.	Cortex. 2011 Jan;47(1):128-36. Epub 2009 Sep 6. Review. No abstract available.	Cortex. 2011	PubMed	citation	PMID:19822317	pubmed	19822317	create date:2009/10/14 | first author:Bellebaum C
Reduced interhemispheric coherence in dyslexic adults.	/pubmed/19822316	Dhar M, Been PH, Minderaa RB, Althaus M.	Cortex. 2010 Jun;46(6):794-8. Epub 2009 Sep 24.	Cortex. 2010	PubMed	citation	PMID:19822316	pubmed	19822316	create date:2009/10/14 | first author:Dhar M
The neural correlate of colour distances revealed with competing synaesthetic and real colours.	/pubmed/19819430	Laeng B, Hugdahl K, Specht K.	Cortex. 2011 Mar;47(3):320-31. Epub 2009 Sep 17.	Cortex. 2011	PubMed	citation	PMID:19819430	pubmed	19819430	create date:2009/10/13 | first author:Laeng B
How time modulates spatial responses.	/pubmed/19818438	Vallesi A, McIntosh AR, Stuss DT.	Cortex. 2011 Feb;47(2):148-56. Epub 2009 Sep 19.	Cortex. 2011	PubMed	citation	PMID:19818438	pubmed	19818438	create date:2009/10/13 | first author:Vallesi A
Dyslexia, dysgraphia, procedural learning and the cerebellum.	/pubmed/19818437	Nicolson RI, Fawcett AJ.	Cortex. 2011 Jan;47(1):117-27. Epub 2009 Sep 15. Review. No abstract available.	Cortex. 2011	PubMed	citation	PMID:19818437	pubmed	19818437	create date:2009/10/13 | first author:Nicolson RI
Ageing affects brain activity in highly educated older adults: An ERP study using a word-stem priming task.	/pubmed/19815188	Osorio A, Fay S, Pouthas V, Ballesteros S.	Cortex. 2010 Apr;46(4):522-34. Epub 2009 Sep 17.	Cortex. 2010	PubMed	citation	PMID:19815188	pubmed	19815188	create date:2009/10/10 | first author:Osorio A
The contributions of cerebro-cerebellar circuitry to executive verbal working memory.	/pubmed/19811779	Marvel CL, Desmond JE.	Cortex. 2010 Jul-Aug;46(7):880-95. Epub 2009 Sep 9.	Cortex. 2010	PubMed	citation	PMID:19811779	pubmed	19811779	create date:2009/10/09 | first author:Marvel CL
Karl Kleist (1879-1960) - the man behind the map.	/pubmed/19800617	Wallesch CW.	Cortex. 2011 May;47(5):521-3. Epub 2009 Sep 8. No abstract available.	Cortex. 2011	PubMed	citation	PMID:19800617	pubmed	19800617	create date:2009/10/06 | first author:Wallesch CW
The neuropsychological profile of cerebellar damage: The sequencing hypothesis.	/pubmed/19786276	Leggio MG, Chiricozzi FR, Clausi S, Tedesco AM, Molinari M.	Cortex. 2011 Jan;47(1):137-44. Epub 2009 Sep 6. No abstract available.	Cortex. 2011	PubMed	citation	PMID:19786276	pubmed	19786276	create date:2009/09/30 | first author:Leggio MG
The closing-in phenomenon in the drawing performance of Alzheimer's disease patients: a compensation account.	/pubmed/19782972	Serra L, Fadda L, Perri R, Caltagirone C, Carlesimo GA.	Cortex. 2010 Sep;46(8):1031-6. Epub 2009 Sep 6.	Cortex. 2010	PubMed	citation	PMID:19782972	pubmed	19782972	create date:2009/09/29 | first author:Serra L
Overgeneral autobiographical memory in Parkinson's disease.	/pubmed/19781694	Smith SJ, Souchay C, Conway MA.	Cortex. 2010 Jun;46(6):787-93. Epub 2009 Aug 27.	Cortex. 2010	PubMed	citation	PMID:19781694	pubmed	19781694	create date:2009/09/29 | first author:Smith SJ
Anatomic dissection of the inferior fronto-occipital fasciculus revisited in the lights of brain stimulation data.	/pubmed/19775684	Martino J, Brogna C, Robles SG, Vergani F, Duffau H.	Cortex. 2010 May;46(5):691-9. Epub 2009 Aug 29.	Cortex. 2010	PubMed	citation	PMID:19775684	pubmed	19775684	create date:2009/09/25 | first author:Martino J
Precisely wrong? The problems with the Jones and Martin genetic model of sex differences in handedness and language lateralisation.	/pubmed/19766204	McManus IC.	Cortex. 2010 May;46(5):700-2. Epub 2009 Aug 28. No abstract available.	Cortex. 2010	PubMed	citation	PMID:19766204	pubmed	19766204	create date:2009/09/22 | first author:McManus IC
Contribution of frontal cortex to the spatial representation of number.	/pubmed/19762013	Rusconi E, Bueti D, Walsh V, Butterworth B.	Cortex. 2011 Jan;47(1):2-13. Epub 2009 Aug 27.	Cortex. 2011	PubMed	citation	PMID:19762013	pubmed	19762013	create date:2009/09/19 | first author:Rusconi E
Predictive knowledge of stimulus relevance does not influence top-down suppression of irrelevant information in older adults.	/pubmed/19744649	Zanto TP, Hennigan K, Ostberg M, Clapp WC, Gazzaley A.	Cortex. 2010 Apr;46(4):564-74. Epub 2009 Aug 13.	Cortex. 2010	PubMed	citation	PMID:19744649	pubmed	19744649	create date:2009/09/12 | first author:Zanto TP
Somatosensory-motor bodily representation cortical thinning in Tourette: effects of tic severity, age and gender.	/pubmed/19733347	Fahim C, Yoon U, Das S, Lyttelton O, Chen J, Arnaoutelis R, Rouleau G, Sandor P, Frey K, Brandner C, Evans AC.	Cortex. 2010 Jun;46(6):750-60. Epub 2009 Jul 3.	Cortex. 2010	PubMed	citation	PMID:19733347	pubmed	19733347	create date:2009/09/08 | first author:Fahim C
Involuntary but not voluntary orienting contributes to a disengage deficit in visual neglect.	/pubmed/19733346	Olk B, Hildebrandt H, Kingstone A.	Cortex. 2010 Oct;46(9):1149-64. Epub 2009 Aug 3.	Cortex. 2010	PubMed	citation	PMID:19733346	pubmed	19733346	create date:2009/09/08 | first author:Olk B
Title	URL	Description	Details	ShortDetails	Resource	Type	Identifiers	Db	EntrezUID	Properties
Different motor imagery modes following brain damage.	/pubmed/19726037	Daprati E, Nico D, Duval S, Lacquaniti F.	Cortex. 2010 Sep;46(8):1016-30. Epub 2009 Aug 13.	Cortex. 2010	PubMed	citation	PMID:19726037	pubmed	19726037	create date:2009/09/04 | first author:Daprati E
Three cases of developmental prosopagnosia from one family: detailed neuropsychological and psychophysical investigation of face processing.	/pubmed/19726036	Lee Y, Duchaine B, Wilson HR, Nakayama K.	Cortex. 2010 Sep;46(8):949-64. Epub 2009 Aug 3.	Cortex. 2010	PubMed	citation	PMID:19726036	pubmed	19726036	create date:2009/09/04 | first author:Lee Y
The influence of age and individual differences in executive function on stimulus processing in the oddball task.	/pubmed/19720373	West R, Schwarb H, Johnson BN.	Cortex. 2010 Apr;46(4):550-63. Epub 2009 Aug 13.	Cortex. 2010	PubMed	citation	PMID:19720373	pubmed	19720373	create date:2009/09/02 | first author:West R
Electrophysiological correlates of residual switch costs.	/pubmed/19717147	Gajewski PD, Kleinsorge T, Falkenstein M.	Cortex. 2010 Oct;46(9):1138-48. Epub 2009 Aug 5.	Cortex. 2010	PubMed	citation	PMID:19717147	pubmed	19717147	create date:2009/09/01 | first author:Gajewski PD
Dissociating cognitive from affective theory of mind: a TMS study.	/pubmed/19709653	Kalbe E, Schlegel M, Sack AT, Nowak DA, Dafotakis M, Bangard C, Brand M, Shamay-Tsoory S, Onur OA, Kessler J.	Cortex. 2010 Jun;46(6):769-80. Epub 2009 Jul 29.	Cortex. 2010	PubMed	citation	PMID:19709653	pubmed	19709653	create date:2009/08/28 | first author:Kalbe E
The impact of increased relational encoding demands on frontal and hippocampal function in older adults.	/pubmed/19709652	Leshikar ED, Gutchess AH, Hebrank AC, Sutton BP, Park DC.	Cortex. 2010 Apr;46(4):507-21. Epub 2009 Jul 30.	Cortex. 2010	PubMed	citation	PMID:19709652	pubmed	19709652	create date:2009/08/28 | first author:Leshikar ED
What information is critical to elicit interference in number-form synaesthesia?	/pubmed/19698941	Hubbard EM, Ranzini M, Piazza M, Dehaene S.	Cortex. 2009 Nov-Dec;45(10):1200-16. Epub 2009 Jul 7.	Cortex. 2009	PubMed	citation	PMID:19698941	pubmed	19698941	create date:2009/08/25 | first author:Hubbard EM
Acquired prosopagnosia abolishes the face inversion effect.	/pubmed/19683710	Busigny T, Rossion B.	Cortex. 2010 Sep;46(8):965-81. Epub 2009 Jul 16.	Cortex. 2010	PubMed	citation	PMID:19683710	pubmed	19683710	create date:2009/08/18 | first author:Busigny T
Functional neuroanatomy of the encoding and retrieval processes of verbal episodic memory in MCI.	/pubmed/19683225	Clément F, Belleville S, Mellah S.	Cortex. 2010 Sep;46(8):1005-15. Epub 2009 Jul 15.	Cortex. 2010	PubMed	citation	PMID:19683225	pubmed	19683225	create date:2009/08/18 | first author:Clément F
Language dominance, handedness and sex: recessive X-linkage theory and test.	/pubmed/19682676	Jones GV, Martin M.	Cortex. 2010 Jun;46(6):781-6. Epub 2009 Jul 24.	Cortex. 2010	PubMed	citation	PMID:19682676	pubmed	19682676	create date:2009/08/18 | first author:Jones GV
White matter microstructural differences linked to left perisylvian language network in children with dyslexia.	/pubmed/19682675	Rimrodt SL, Peterson DJ, Denckla MB, Kaufmann WE, Cutting LE.	Cortex. 2010 Jun;46(6):739-49. Epub 2009 Jul 22.	Cortex. 2010	PubMed	citation	PMID:19682675	pubmed	19682675	create date:2009/08/18 | first author:Rimrodt SL
Age-related changes in prefrontal cortex activity are associated with behavioural deficits in both temporal and spatial context memory retrieval in older adults.	/pubmed/19674742	Rajah MN, Languay R, Valiquette L.	Cortex. 2010 Apr;46(4):535-49. Epub 2009 Jul 18.	Cortex. 2010	PubMed	citation	PMID:19674742	pubmed	19674742	create date:2009/08/14 | first author:Rajah MN
White matter pathways associated with working memory in normal aging.	/pubmed/19666169	Charlton RA, Barrick TR, Lawes IN, Markus HS, Morris RG.	Cortex. 2010 Apr;46(4):474-89. Epub 2009 Jul 18.	Cortex. 2010	PubMed	citation	PMID:19666169	pubmed	19666169	create date:2009/08/12 | first author:Charlton RA
A different outlook on time: visual and auditory month names elicit different mental vantage points for a time-space synaesthete.	/pubmed/19665700	Jarick M, Dixon MJ, Stewart MT, Maxwell EC, Smilek D.	Cortex. 2009 Nov-Dec;45(10):1217-28. Epub 2009 Jul 9.	Cortex. 2009	PubMed	citation	PMID:19665700	pubmed	19665700	create date:2009/08/12 | first author:Jarick M
A foundation for savantism? Visuo-spatial synaesthetes present with cognitive benefits.	/pubmed/19665699	Simner J, Mayo N, Spiller MJ.	Cortex. 2009 Nov-Dec;45(10):1246-60. Epub 2009 Jul 21.	Cortex. 2009	PubMed	citation	PMID:19665699	pubmed	19665699	create date:2009/08/12 | first author:Simner J
Spatial forms and mental imagery.	/pubmed/19665116	Price MC.	Cortex. 2009 Nov-Dec;45(10):1229-45. Epub 2009 Jul 7.	Cortex. 2009	PubMed	citation	PMID:19665116	pubmed	19665116	create date:2009/08/12 | first author:Price MC
The human cerebellum contributes to motor, emotional and cognitive associative learning. A review.	/pubmed/19665115	Timmann D, Drepper J, Frings M, Maschke M, Richter S, Gerwig M, Kolb FP.	Cortex. 2010 Jul-Aug;46(7):845-57. Epub 2009 Jul 3. Review.	Cortex. 2010	PubMed	citation	PMID:19665115	pubmed	19665115	create date:2009/08/12 | first author:Timmann D
The objectification of overlearned sequences: a new view of spatial sequence synesthesia.	/pubmed/19665114	Eagleman DM.	Cortex. 2009 Nov-Dec;45(10):1266-77. Epub 2009 Jul 7.	Cortex. 2009	PubMed	citation	PMID:19665114	pubmed	19665114	create date:2009/08/12 | first author:Eagleman DM
Neural correlates of morphosyntactic and verb-argument structure processing: an EfMRI study.	/pubmed/19664766	Raettig T, Frisch S, Friederici AD, Kotz SA.	Cortex. 2010 May;46(5):613-20. Epub 2009 Jun 12.	Cortex. 2010	PubMed	citation	PMID:19664766	pubmed	19664766	create date:2009/08/12 | first author:Raettig T
Synaesthetic visuo-spatial forms: viewing sequences in space.	/pubmed/19664765	Simner J.	Cortex. 2009 Nov-Dec;45(10):1138-47. Epub 2009 Jul 7. No abstract available.	Cortex. 2009	PubMed	citation	PMID:19664765	pubmed	19664765	create date:2009/08/12 | first author:Simner J
No direction home: Extinction is affected by implicit motion.	/pubmed/19664764	Riddoch MJ, Bodley Scott S, Humphreys GW.	Cortex. 2010 May;46(5):678-84. Epub 2009 Jul 4.	Cortex. 2010	PubMed	citation	PMID:19664764	pubmed	19664764	create date:2009/08/12 | first author:Riddoch MJ
The ups and downs (and lefts and rights) of synaesthetic number forms: validation from spatial cueing and SNARC-type tasks.	/pubmed/19660746	Jarick M, Dixon MJ, Maxwell EC, Nicholls ME, Smilek D.	Cortex. 2009 Nov-Dec;45(10):1190-9. Epub 2009 Jul 16.	Cortex. 2009	PubMed	citation	PMID:19660746	pubmed	19660746	create date:2009/08/08 | first author:Jarick M
Pre-saccadic perceptual facilitation can occur without covert orienting of attention.	/pubmed/19660745	Blangero A, Khan AZ, Salemme R, Deubel H, Schneider WX, Rode G, Vighetto A, Rossetti Y, Pisella L.	Cortex. 2010 Oct;46(9):1132-7. Epub 2009 Jul 15.	Cortex. 2010	PubMed	citation	PMID:19660745	pubmed	19660745	create date:2009/08/08 | first author:Blangero A
Neural correlates of the Aha" experiences: evidence from an fMRI study of insight problem solving."	/pubmed/19656506	Qiu J, Li H, Jou J, Liu J, Luo Y, Feng T, Wu Z, Zhang Q.	Cortex. 2010 Mar;46(3):397-403. Epub 2009 Jun 30.	Cortex. 2010	PubMed	citation	PMID:19656506	pubmed	19656506	create date:2009/08/07 | first author:Qiu J
Flavour processing in semantic dementia.	/pubmed/19656505	Piwnica-Worms KE, Omar R, Hailstone JC, Warren JD.	Cortex. 2010 Jun;46(6):761-8. Epub 2009 Jul 14.	Cortex. 2010	PubMed	citation	PMID:19656505	pubmed	19656505	create date:2009/08/07 | first author:Piwnica-Worms KE
Lucky numbers: spatial neglect affects physical, but not representational, choices in a lotto task.	/pubmed/19632673	Loetscher T, Nicholls ME, Towse JN, Bradshaw JL, Brugger P.	Cortex. 2010 May;46(5):685-90. Epub 2009 Jul 7.	Cortex. 2010	PubMed	citation	PMID:19632673	pubmed	19632673	create date:2009/07/28 | first author:Loetscher T
The impact of visuo-spatial number forms on simple arithmetic.	/pubmed/19631317	Ward J, Sagiv N, Butterworth B.	Cortex. 2009 Nov-Dec;45(10):1261-5. Epub 2009 Jul 7.	Cortex. 2009	PubMed	citation	PMID:19631317	pubmed	19631317	create date:2009/07/28 | first author:Ward J
Letter and letter-string processing in developmental dyslexia.	/pubmed/19631316	De Luca M, Burani C, Paizi D, Spinelli D, Zoccolotti P.	Cortex. 2010 Nov-Dec;46(10):1272-83. Epub 2009 Jul 3.	Cortex. 2010	PubMed	citation	PMID:19631316	pubmed	19631316	create date:2009/07/28 | first author:De Luca M
Case report: selective deficit in the production of intransitive gestures in an individual with autism.	/pubmed/19615678	Ham HS, Bartolo A, Corley M, Swanson S, Rajendran G.	Cortex. 2010 Mar;46(3):407-9. Epub 2009 Jun 24. No abstract available.	Cortex. 2010	PubMed	citation	PMID:19615678	pubmed	19615678	create date:2009/07/21 | first author:Ham HS
New insights into feature and conjunction search: II. Evidence from Alzheimer's disease.	/pubmed/19595301	Porter G, Leonards U, Wilcock G, Haworth J, Troscianko T, Tales A.	Cortex. 2010 May;46(5):637-49. Epub 2009 Jun 12.	Cortex. 2010	PubMed	citation	PMID:19595301	pubmed	19595301	create date:2009/07/15 | first author:Porter G
New insights into feature and conjunction search: I. Evidence from pupil size, eye movements and ageing.	/pubmed/19591979	Porter G, Tales A, Troscianko T, Wilcock G, Haworth J, Leonards U.	Cortex. 2010 May;46(5):621-36. Epub 2009 Jun 12.	Cortex. 2010	PubMed	citation	PMID:19591979	pubmed	19591979	create date:2009/07/14 | first author:Porter G
Visuospatial asymmetry and non-spatial attention in subacute stroke patients with and without neglect.	/pubmed/19591978	van Kessel ME, van Nes IJ, Brouwer WH, Geurts AC, Fasotti L.	Cortex. 2010 May;46(5):602-12. Epub 2009 Jun 13.	Cortex. 2010	PubMed	citation	PMID:19591978	pubmed	19591978	create date:2009/07/14 | first author:van Kessel ME
Amelioration of right spatial neglect after visuo-motor adaptation to leftward-shifting prisms.	/pubmed/19589511	Bultitude JH, Rafal RD.	Cortex. 2010 Mar;46(3):404-6. Epub 2009 Jun 11.	Cortex. 2010	PubMed	citation	PMID:19589511	pubmed	19589511	create date:2009/07/11 | first author:Bultitude JH
Impaired processing of relative distances between features and of the eye region in acquired prosopagnosia--two sides of the same holistic coin?	/pubmed/19589510	Ramon M, Rossion B.	Cortex. 2010 Mar;46(3):374-89. Epub 2009 Jun 11.	Cortex. 2010	PubMed	citation	PMID:19589510	pubmed	19589510	create date:2009/07/11 | first author:Ramon M
Re-evaluating split-fovea processing in word recognition: effects of fixation location within words.	/pubmed/19576580	Jordan TR, Paterson KB, Kurtev S, Xu M.	Cortex. 2010 Mar;46(3):298-309. Epub 2009 Feb 27.	Cortex. 2010	PubMed	citation	PMID:19576580	pubmed	19576580	create date:2009/07/07 | first author:Jordan TR
Contributions to singing ability by the posterior portion of the superior temporal gyrus of the non-language-dominant hemisphere: first evidence from subdural cortical stimulation, Wada testing, and fMRI.	/pubmed/19570530	Suarez RO, Golby A, Whalen S, Sato S, Theodore WH, Kufta CV, Devinsky O, Balish M, Bromfield EB.	Cortex. 2010 Mar;46(3):343-53. Epub 2009 May 18.	Cortex. 2010	PubMed	citation	PMID:19570530	pubmed	19570530	create date:2009/07/03 | first author:Suarez RO
Cognitive reserve modulates task-induced activations and deactivations in healthy elders, amnestic mild cognitive impairment and mild Alzheimer's disease.	/pubmed/19560134	Bosch B, Bartrés-Faz D, Rami L, Arenaza-Urquijo EM, Fernández-Espejo D, Junqué C, Solé-Padullés C, Sánchez-Valle R, Bargalló N, Falcón C, Molinuevo JL.	Cortex. 2010 Apr;46(4):451-61. Epub 2009 May 20.	Cortex. 2010	PubMed	citation	PMID:19560134	pubmed	19560134	create date:2009/06/30 | first author:Bosch B
Age-related differences in brain regions supporting successful encoding of emotional faces.	/pubmed/19560133	Fischer H, Nyberg L, Bäckman L.	Cortex. 2010 Apr;46(4):490-7. Epub 2009 May 28.	Cortex. 2010	PubMed	citation	PMID:19560133	pubmed	19560133	create date:2009/06/30 | first author:Fischer H
'Normal' semantic-phonemic fluency discrepancy in Alzheimer's disease? A meta-analytic study.	/pubmed/19560132	Laws KR, Duncan A, Gale TM.	Cortex. 2010 May;46(5):595-601. Epub 2009 May 18.	Cortex. 2010	PubMed	citation	PMID:19560132	pubmed	19560132	create date:2009/06/30 | first author:Laws KR
On tickling brains to investigate minds.	/pubmed/19560131	Rusconi E, Bestmann S.	Cortex. 2009 Oct;45(9):1021-4. Epub 2009 May 18. No abstract available.	Cortex. 2009	PubMed	citation	PMID:19560131	pubmed	19560131	create date:2009/06/30 | first author:Rusconi E
Electrophysiological evidence for aging effects on local contextual processing.	/pubmed/19559410	Fogelson N, Shah M, Bonnet-Brilhault F, Knight RT.	Cortex. 2010 Apr;46(4):498-506. Epub 2009 May 20.	Cortex. 2010	PubMed	citation	PMID:19559410	pubmed	19559410	create date:2009/06/30 | first author:Fogelson N
Darwin and the ghost of Phineas Gage: neuro-evolution and the social brain.	/pubmed/19559409	Dunbar RI.	Cortex. 2009 Nov-Dec;45(10):1119-25. Epub 2009 May 20. No abstract available.	Cortex. 2009	PubMed	citation	PMID:19559409	pubmed	19559409	create date:2009/06/30 | first author:Dunbar RI
There are age-related changes in neural connectivity during the encoding of positive, but not negative, information.	/pubmed/19555933	Addis DR, Leclerc CM, Muscatell KA, Kensinger EA.	Cortex. 2010 Apr;46(4):425-33. Epub 2009 May 18.	Cortex. 2010	PubMed	citation	PMID:19555933	pubmed	19555933	create date:2009/06/27 | first author:Addis DR
The role of noun syntax in spoken word production: evidence from aphasia.	/pubmed/19555932	Herbert R, Best W.	Cortex. 2010 Mar;46(3):329-42. Epub 2009 May 5.	Cortex. 2010	PubMed	citation	PMID:19555932	pubmed	19555932	create date:2009/06/27 | first author:Herbert R
Sustained activity within the default mode network during an implicit memory task.	/pubmed/19552900	Yang J, Weng X, Zang Y, Xu M, Xu X.	Cortex. 2010 Mar;46(3):354-66. Epub 2009 May 18.	Cortex. 2010	PubMed	citation	PMID:19552900	pubmed	19552900	create date:2009/06/26 | first author:Yang J
Sleep-dependent directional coupling between human neocortex and hippocampus.	/pubmed/19552899	Wagner T, Axmacher N, Lehnertz K, Elger CE, Fell J.	Cortex. 2010 Feb;46(2):256-63. Epub 2009 Jun 2.	Cortex. 2010	PubMed	citation	PMID:19552899	pubmed	19552899	create date:2009/06/26 | first author:Wagner T
Orienting of spatial attention and the interplay between the senses.	/pubmed/19540475	Macaluso E.	Cortex. 2010 Mar;46(3):282-97. Epub 2009 May 28. Review.	Cortex. 2010	PubMed	citation	PMID:19540475	pubmed	19540475	create date:2009/06/23 | first author:Macaluso E
Implications of prism adaptation asymmetry for unilateral visual neglect: theoretical note.	/pubmed/19540474	Redding GM, Wallace B.	Cortex. 2010 Mar;46(3):390-6. Epub 2009 May 28.	Cortex. 2010	PubMed	citation	PMID:19540474	pubmed	19540474	create date:2009/06/23 | first author:Redding GM
Cognitive repercussions of hereditary cerebellar disorders.	/pubmed/19539904	Manto M, Lorivel T.	Cortex. 2011 Jan;47(1):81-100. Epub 2009 May 18. No abstract available.	Cortex. 2011	PubMed	citation	PMID:19539904	pubmed	19539904	create date:2009/06/23 | first author:Manto M
Lateralisation of self-esteem: an investigation using a dichotically presented auditory adaptation of the Implicit Association Test.	/pubmed/19539903	McKay R, Arciuli J, Atkinson A, Bennett E, Pheils E.	Cortex. 2010 Mar;46(3):367-73. Epub 2009 May 20.	Cortex. 2010	PubMed	citation	PMID:19539903	pubmed	19539903	create date:2009/06/23 | first author:McKay R
Title	URL	Description	Details	ShortDetails	Resource	Type	Identifiers	Db	EntrezUID	Properties
On 'the study of the nervous system and behaviour'.	/pubmed/19524888	Catani M, ffytche DH.	Cortex. 2010 Jan;46(1):106-9. Epub 2009 Apr 7. No abstract available.	Cortex. 2010	PubMed	citation	PMID:19524888	pubmed	19524888	create date:2009/06/16 | first author:Catani M
Individual differences in alexithymia and brain response to masked emotion faces.	/pubmed/19524887	Reker M, Ohrmann P, Rauch AV, Kugel H, Bauer J, Dannlowski U, Arolt V, Heindel W, Suslow T.	Cortex. 2010 May;46(5):658-67. Epub 2009 May 20.	Cortex. 2010	PubMed	citation	PMID:19524887	pubmed	19524887	create date:2009/06/16 | first author:Reker M
Disgust and fear recognition in paraneoplastic limbic encephalitis.	/pubmed/19505685	Sprengelmeyer R, Atkinson AP, Sprengelmeyer A, Mair-Walther J, Jacobi C, Wildemann B, Dittrich WH, Hacke W.	Cortex. 2010 May;46(5):650-7. Epub 2009 May 18.	Cortex. 2010	PubMed	citation	PMID:19505685	pubmed	19505685	create date:2009/06/10 | first author:Sprengelmeyer R
The role of the orbitofrontal cortex in affective theory of mind deficits in criminal offenders with psychopathic tendencies.	/pubmed/19501818	Shamay-Tsoory SG, Harari H, Aharon-Peretz J, Levkovitz Y.	Cortex. 2010 May;46(5):668-77. Epub 2009 May 18.	Cortex. 2010	PubMed	citation	PMID:19501818	pubmed	19501818	create date:2009/06/09 | first author:Shamay-Tsoory SG
The role of automatic orienting of attention towards ipsilesional stimuli in non-visual (tactile and auditory) neglect: a critical review.	/pubmed/19501350	Gainotti G.	Cortex. 2010 Feb;46(2):150-60. Epub 2009 May 14. Review.	Cortex. 2010	PubMed	citation	PMID:19501350	pubmed	19501350	create date:2009/06/09 | first author:Gainotti G
Selective impairment of self body-parts processing in right brain-damaged patients.	/pubmed/19482271	Frassinetti F, Maini M, Benassi M, Avanzi S, Cantagallo A, Farnè A.	Cortex. 2010 Mar;46(3):322-8. Epub 2009 Apr 23.	Cortex. 2010	PubMed	citation	PMID:19482271	pubmed	19482271	create date:2009/06/02 | first author:Frassinetti F
Set-shifting and the on-line processing of relative clauses in Parkinson's disease: results from a novel eye-tracking method.	/pubmed/19473654	Hochstadt J.	Cortex. 2009 Sep;45(8):991-1011. Epub 2009 Apr 7.	Cortex. 2009	PubMed	citation	PMID:19473654	pubmed	19473654	create date:2009/05/29 | first author:Hochstadt J
Language and Parkinson's disease.	/pubmed/19447385	Bastiaanse R, Leenders KL.	Cortex. 2009 Sep;45(8):912-4. Epub 2009 Apr 7. No abstract available.	Cortex. 2009	PubMed	citation	PMID:19447385	pubmed	19447385	create date:2009/05/19 | first author:Bastiaanse R
Within-limb somatotopy in primary motor cortex--revealed using fMRI.	/pubmed/19446804	Plow EB, Arora P, Pline MA, Binenstock MT, Carey JR.	Cortex. 2010 Mar;46(3):310-21. Epub 2009 Apr 7.	Cortex. 2010	PubMed	citation	PMID:19446804	pubmed	19446804	create date:2009/05/19 | first author:Plow EB
A case study of developmental phonological dyslexia: Is the attentional deficit in the perception of rapid stimuli sequences amodal?	/pubmed/19446803	Lallier M, Donnadieu S, Berger C, Valdois S.	Cortex. 2010 Feb;46(2):231-41. Epub 2009 Apr 17.	Cortex. 2010	PubMed	citation	PMID:19446803	pubmed	19446803	create date:2009/05/19 | first author:Lallier M
Visual processing in pure alexia: a case study.	/pubmed/19446802	Starrfelt R, Habekost T, Gerlach C.	Cortex. 2010 Feb;46(2):242-55. Epub 2009 Apr 16.	Cortex. 2010	PubMed	citation	PMID:19446802	pubmed	19446802	create date:2009/05/19 | first author:Starrfelt R
Cortico-striatal function in sentence comprehension: insights from neurophysiology and modeling.	/pubmed/19446801	Dominey PF, Inui T.	Cortex. 2009 Sep;45(8):1012-8. Epub 2009 Apr 5.	Cortex. 2009	PubMed	citation	PMID:19446801	pubmed	19446801	create date:2009/05/19 | first author:Dominey PF
Re-addressing gender bias in Cortex publications.	/pubmed/19446800	Brooks J, Della Sala S.	Cortex. 2009 Nov-Dec;45(10):1126-37. Epub 2009 Apr 18. No abstract available.	Cortex. 2009	PubMed	citation	PMID:19446800	pubmed	19446800	create date:2009/05/19 | first author:Brooks J
The inversion effect in visual word form processing.	/pubmed/19446799	Kao CH, Chen DY, Chen CC.	Cortex. 2010 Feb;46(2):217-30. Epub 2009 Apr 17.	Cortex. 2010	PubMed	citation	PMID:19446799	pubmed	19446799	create date:2009/05/19 | first author:Kao CH
The orthography-specific functions of the left fusiform gyrus: evidence of modality and category specificity.	/pubmed/19428003	Tsapkini K, Rapp B.	Cortex. 2010 Feb;46(2):185-205. Epub 2009 Apr 7.	Cortex. 2010	PubMed	citation	PMID:19428003	pubmed	19428003	create date:2009/05/12 | first author:Tsapkini K
Developmental changes in cerebral white matter microstructure in a disorder of lysosomal storage.	/pubmed/19427638	Bava S, Theilmann RJ, Sach M, May SJ, Frank LR, Hesselink JR, Vu D, Trauner DA.	Cortex. 2010 Feb;46(2):206-16. Epub 2009 Apr 5.	Cortex. 2010	PubMed	citation	PMID:19427638	pubmed	19427638	create date:2009/05/12 | first author:Bava S
New section: Cortex Clinical Neuroanatomy.	/pubmed/19409542	Catani M, Ffytche DH.	Cortex. 2010 Jan;46(1):1. Epub 2009 Apr 5. No abstract available.	Cortex. 2010	PubMed	citation	PMID:19409542	pubmed	19409542	create date:2009/05/05 | first author:Catani M
Human frontal eye fields and target switching.	/pubmed/19409541	Muggleton NG, Juan CH, Cowey A, Walsh V, O'Breathnach U.	Cortex. 2010 Feb;46(2):178-84. Epub 2009 Mar 3.	Cortex. 2010	PubMed	citation	PMID:19409541	pubmed	19409541	create date:2009/05/05 | first author:Muggleton NG
Columnar organization in the motor cortex.	/pubmed/19398100	Hatsopoulos NG.	Cortex. 2010 Feb;46(2):270-1. Epub 2009 Apr 7. No abstract available.	Cortex. 2010	PubMed	citation	PMID:19398100	pubmed	19398100	create date:2009/04/29 | first author:Hatsopoulos NG
Impaired semantic inhibition during lexical ambiguity repetition in Parkinson's disease.	/pubmed/19393992	Copland DA, Sefe G, Ashley J, Hudson C, Chenery HJ.	Cortex. 2009 Sep;45(8):943-9. Epub 2009 Apr 2.	Cortex. 2009	PubMed	citation	PMID:19393992	pubmed	19393992	create date:2009/04/28 | first author:Copland DA
Differential activation of the striatum for decision making and outcomes in a monetary task with gain and loss.	/pubmed/19375695	Ino T, Nakai R, Azuma T, Kimura T, Fukuyama H.	Cortex. 2010 Jan;46(1):2-14. Epub 2009 Mar 24.	Cortex. 2010	PubMed	citation	PMID:19375695	pubmed	19375695	create date:2009/04/21 | first author:Ino T
Altered effective connectivity and anomalous anatomy in the basal ganglia-thalamocortical circuit of stuttering speakers.	/pubmed/19375076	Lu C, Peng D, Chen C, Ning N, Ding G, Li K, Yang Y, Lin C.	Cortex. 2010 Jan;46(1):49-67. Epub 2009 Mar 13.	Cortex. 2010	PubMed	citation	PMID:19375076	pubmed	19375076	create date:2009/04/21 | first author:Lu C
Irony comprehension and theory of mind deficits in patients with Parkinson's disease.	/pubmed/19371867	Monetta L, Grindrod CM, Pell MD.	Cortex. 2009 Sep;45(8):972-81. Epub 2009 Mar 18.	Cortex. 2009	PubMed	citation	PMID:19371867	pubmed	19371867	create date:2009/04/18 | first author:Monetta L
How does transcranial magnetic stimulation modify neuronal activity in the brain? Implications for studies of cognition.	/pubmed/19371866	Siebner HR, Hartwigsen G, Kassuba T, Rothwell JC.	Cortex. 2009 Oct;45(9):1035-42. Epub 2009 Mar 3.	Cortex. 2009	PubMed	citation	PMID:19371866	pubmed	19371866	create date:2009/04/18 | first author:Siebner HR
Neuronavigation for transcranial magnetic stimulation (TMS): where we are and where we are going.	/pubmed/19371865	Sparing R, Hesse MD, Fink GR.	Cortex. 2010 Jan;46(1):118-20. Epub 2009 Mar 12. No abstract available.	Cortex. 2010	PubMed	citation	PMID:19371865	pubmed	19371865	create date:2009/04/18 | first author:Sparing R
Object naming and action-verb generation in Parkinson's disease: a fMRI study.	/pubmed/19368905	Péran P, Cardebat D, Cherubini A, Piras F, Luccichenti G, Peppe A, Caltagirone C, Rascol O, Démonet JF, Sabatini U.	Cortex. 2009 Sep;45(8):960-71. Epub 2009 Mar 14.	Cortex. 2009	PubMed	citation	PMID:19368905	pubmed	19368905	create date:2009/04/17 | first author:Péran P
On the selection of words and oral motor responses: evidence of a response-independent fronto-parietal network.	/pubmed/19362298	Tremblay P, Gracco VL.	Cortex. 2010 Jan;46(1):15-28. Epub 2009 Mar 18.	Cortex. 2010	PubMed	citation	PMID:19362298	pubmed	19362298	create date:2009/04/14 | first author:Tremblay P
What can TMS tell us about visual awareness?	/pubmed/19362297	Ro T.	Cortex. 2010 Jan;46(1):110-3. Epub 2009 Mar 21. No abstract available.	Cortex. 2010	PubMed	citation	PMID:19362297	pubmed	19362297	create date:2009/04/14 | first author:Ro T
TMS and the functional neuroanatomy of attention.	/pubmed/19361787	Chambers CD, Heinen K.	Cortex. 2010 Jan;46(1):114-7. Epub 2009 Mar 12. No abstract available.	Cortex. 2010	PubMed	citation	PMID:19361787	pubmed	19361787	create date:2009/04/14 | first author:Chambers CD
Non-motor basal ganglia functions: a review and proposal for a model of sensory predictability in auditory language perception.	/pubmed/19361785	Kotz SA, Schwartze M, Schmidt-Kassow M.	Cortex. 2009 Sep;45(8):982-90. Epub 2009 Mar 9. Review.	Cortex. 2009	PubMed	citation	PMID:19361785	pubmed	19361785	create date:2009/04/14 | first author:Kotz SA
Semantic activation in Parkinson's disease patients on and off levodopa.	/pubmed/19356748	Angwin AJ, Arnott WL, Copland DA, Haire MP, Murdoch BE, Silburn PA, Chenery HJ.	Cortex. 2009 Sep;45(8):950-9. Epub 2009 Mar 11.	Cortex. 2009	PubMed	citation	PMID:19356748	pubmed	19356748	create date:2009/04/10 | first author:Angwin AJ
The mechanism of transcranial magnetic stimulation in cognition.	/pubmed/19356747	Miniussi C, Ruzzoli M, Walsh V.	Cortex. 2010 Jan;46(1):128-30. Epub 2009 Mar 21. No abstract available.	Cortex. 2010	PubMed	citation	PMID:19356747	pubmed	19356747	create date:2009/04/10 | first author:Miniussi C
Increased effect of target eccentricity on covert shifts of visual attention in patients with neglect.	/pubmed/19345939	Hamilton RH, Stark M, Coslett HB.	Cortex. 2010 Jan;46(1):68-76. Epub 2009 Feb 27.	Cortex. 2010	PubMed	citation	PMID:19345939	pubmed	19345939	create date:2009/04/07 | first author:Hamilton RH
Systematic retinotopic reaching error vectors in unilateral optic ataxia.	/pubmed/19345345	Blangero A, Ota H, Rossetti Y, Fujii T, Ohtake H, Tabuchi M, Vighetto A, Yamadori A, Vindras P, Pisella L.	Cortex. 2010 Jan;46(1):77-93. Epub 2009 Mar 12.	Cortex. 2010	PubMed	citation	PMID:19345345	pubmed	19345345	create date:2009/04/07 | first author:Blangero A
Ventral premotor to primary motor cortical interactions during object-driven grasp in humans.	/pubmed/19345344	Davare M, Montague K, Olivier E, Rothwell JC, Lemon RN.	Cortex. 2009 Oct;45(9):1050-7. Epub 2009 Mar 10.	Cortex. 2009	PubMed	citation	PMID:19345344	pubmed	19345344	create date:2009/04/07 | first author:Davare M
TMS in cognitive neuroscience: virtual lesion and beyond.	/pubmed/19344895	Ziemann U.	Cortex. 2010 Jan;46(1):124-7. Epub 2009 Mar 17. No abstract available.	Cortex. 2010	PubMed	citation	PMID:19344895	pubmed	19344895	create date:2009/04/07 | first author:Ziemann U
Antisaccade performance in patients with multiple sclerosis.	/pubmed/19327763	Fielding J, Kilpatrick T, Millist L, White O.	Cortex. 2009 Jul-Aug;45(7):900-3. Epub 2009 Mar 12.	Cortex. 2009	PubMed	citation	PMID:19327763	pubmed	19327763	create date:2009/03/31 | first author:Fielding J
Cognitive dysfunction in non-demented Parkinson's disease patients: controlled and automatic behavior.	/pubmed/19327762	Koerts J, Leenders KL, Brouwer WH.	Cortex. 2009 Sep;45(8):922-9. Epub 2009 Mar 11. Review.	Cortex. 2009	PubMed	citation	PMID:19327762	pubmed	19327762	create date:2009/03/31 | first author:Koerts J
Captive chimpanzees use their right hand to communicate with each other: implications for the origin of the cerebral substrate for language.	/pubmed/19327761	Meguerditchian A, Vauclair J, Hopkins WD.	Cortex. 2010 Jan;46(1):40-8. Epub 2009 Mar 10.	Cortex. 2010	PubMed	citation	PMID:19327761	pubmed	19327761	create date:2009/03/31 | first author:Meguerditchian A
There is no non-materialist neuroscience.	/pubmed/19324333	Clark A.	Cortex. 2010 Feb;46(2):147-9. Epub 2009 Mar 12. No abstract available.	Cortex. 2010	PubMed	citation	PMID:19324333	pubmed	19324333	create date:2009/03/28 | first author:Clark A
Practice makes bimanual interference imperfect--on the way to the generation of bimanual motion primitives.	/pubmed/19321164	Sosnik R.	Cortex. 2010 Feb;46(2):264-7. Epub 2009 Mar 3. No abstract available.	Cortex. 2010	PubMed	citation	PMID:19321164	pubmed	19321164	create date:2009/03/27 | first author:Sosnik R
fMRI studies on drawing revealed two new neural correlates that coincide with the language network.	/pubmed/19303594	Makuuchi M.	Cortex. 2010 Feb;46(2):268-9. Epub 2009 Mar 3. No abstract available.	Cortex. 2010	PubMed	citation	PMID:19303594	pubmed	19303594	create date:2009/03/24 | first author:Makuuchi M
The impact of executive functions on verb production in patients with Parkinson's disease.	/pubmed/19303593	Colman KS, Koerts J, van Beilen M, Leenders KL, Post WJ, Bastiaanse R.	Cortex. 2009 Sep;45(8):930-42. Epub 2009 Feb 28.	Cortex. 2009	PubMed	citation	PMID:19303593	pubmed	19303593	create date:2009/03/24 | first author:Colman KS
The role of the anterior temporal lobes in the comprehension of concrete and abstract words: rTMS evidence.	/pubmed/19303592	Pobric G, Lambon Ralph MA, Jefferies E.	Cortex. 2009 Oct;45(9):1104-10. Epub 2009 Feb 28.	Cortex. 2009	PubMed	citation	PMID:19303592	pubmed	19303592	create date:2009/03/24 | first author:Pobric G
Divided hemispheres.	/pubmed/19298963	Wade NJ.	Cortex. 2011 Jun;47(6):633-4. Epub 2009 Feb 28. No abstract available.	Cortex. 2011	PubMed	citation	PMID:19298963	pubmed	19298963	create date:2009/03/21 | first author:Wade NJ
Galileo's vision.	/pubmed/19298962	Wade NJ.	Cortex. 2009 Jul-Aug;45(7):793-4. Epub 2009 Feb 28. No abstract available.	Cortex. 2009	PubMed	citation	PMID:19298962	pubmed	19298962	create date:2009/03/21 | first author:Wade NJ
Somatosensory processing and body representation.	/pubmed/19296932	Azañón E, Haggard P.	Cortex. 2009 Oct;45(9):1078-84. Epub 2009 Feb 13. Review.	Cortex. 2009	PubMed	citation	PMID:19296932	pubmed	19296932	create date:2009/03/20 | first author:Azañón E
Hemispheric lateralization and language skill coherence in temporal lobe epilepsy.	/pubmed/19286172	Tracy JI, Waldron B, Glosser D, Sharan A, Mintzer S, Zangaladze A, Skidmore C, Siddiqui I, Caris E, Sperling MR.	Cortex. 2009 Nov-Dec;45(10):1178-89. Epub 2009 Feb 13.	Cortex. 2009	PubMed	citation	PMID:19286172	pubmed	19286172	create date:2009/03/17 | first author:Tracy JI
Human dorsolateral prefrontal cortex is involved in visual search for conjunctions but not features: a theta TMS study.	/pubmed/19269631	Kalla R, Muggleton NG, Cowey A, Walsh V.	Cortex. 2009 Oct;45(9):1085-90. Epub 2009 Feb 11.	Cortex. 2009	PubMed	citation	PMID:19269631	pubmed	19269631	create date:2009/03/10 | first author:Kalla R
Implicit versus explicit interference effects in a number-color synesthete.	/pubmed/19268925	Berteletti I, Hubbard EM, Zorzi M.	Cortex. 2010 Feb;46(2):170-7. Epub 2009 Feb 13.	Cortex. 2010	PubMed	citation	PMID:19268925	pubmed	19268925	create date:2009/03/10 | first author:Berteletti I
Title	URL	Description	Details	ShortDetails	Resource	Type	Identifiers	Db	EntrezUID	Properties
Does TMS need functional imaging?	/pubmed/19268285	Sack AT.	Cortex. 2010 Jan;46(1):131-3. Epub 2009 Feb 13. No abstract available.	Cortex. 2010	PubMed	citation	PMID:19268285	pubmed	19268285	create date:2009/03/10 | first author:Sack AT
Does history repeat itself? Cortical columns: 4. Déja vu?	/pubmed/19261269	Smith CU.	Cortex. 2010 Sep;46(8):947-8. Epub 2009 Feb 13. No abstract available.	Cortex. 2010	PubMed	citation	PMID:19261269	pubmed	19261269	create date:2009/03/06 | first author:Smith CU
Lexical ambiguity resolution in Wernicke's area and its right homologue.	/pubmed/19251255	Harpaz Y, Levkovitz Y, Lavidor M.	Cortex. 2009 Oct;45(9):1097-103. Epub 2009 Jan 31.	Cortex. 2009	PubMed	citation	PMID:19251255	pubmed	19251255	create date:2009/03/03 | first author:Harpaz Y
The role of the striatum in phonological processing: evidence from early stages of Huntington's disease.	/pubmed/19249020	Teichmann M, Darcy I, Bachoud-Lévi AC, Dupoux E.	Cortex. 2009 Jul-Aug;45(7):839-49. Epub 2009 Jan 27.	Cortex. 2009	PubMed	citation	PMID:19249020	pubmed	19249020	create date:2009/03/03 | first author:Teichmann M
Stronger inference with direct manipulation of brain function.	/pubmed/19243744	Postle BR, Feredoes E.	Cortex. 2010 Jan;46(1):121-3. Epub 2009 Feb 5. No abstract available.	Cortex. 2010	PubMed	citation	PMID:19243744	pubmed	19243744	create date:2009/02/27 | first author:Postle BR
A selective deficit in the appreciation and recognition of brightness: brightness agnosia?	/pubmed/19243743	Nijboer TC, Nys GM, van der Smagt MJ, de Haan EH.	Cortex. 2009 Jul-Aug;45(7):816-24. Epub 2009 Jan 31.	Cortex. 2009	PubMed	citation	PMID:19243743	pubmed	19243743	create date:2009/02/27 | first author:Nijboer TC
M1 contributes to the intrinsic but not the extrinsic components of motor-skills.	/pubmed/19243742	Romei V, Thut G, Ramos-Estebanez C, Pascual-Leone A.	Cortex. 2009 Oct;45(9):1058-64. Epub 2009 Feb 5.	Cortex. 2009	PubMed	citation	PMID:19243742	pubmed	19243742	create date:2009/02/27 | first author:Romei V
Scaling of motor cortical excitability during unimanual force generation.	/pubmed/19243741	Perez MA, Cohen LG.	Cortex. 2009 Oct;45(9):1065-71. Epub 2009 Jan 31.	Cortex. 2009	PubMed	citation	PMID:19243741	pubmed	19243741	create date:2009/02/27 | first author:Perez MA
Supramarginal gyrus involvement in visual word recognition.	/pubmed/19232583	Stoeckel C, Gough PM, Watkins KE, Devlin JT.	Cortex. 2009 Oct;45(9):1091-6. Epub 2009 Jan 28.	Cortex. 2009	PubMed	citation	PMID:19232583	pubmed	19232583	create date:2009/02/24 | first author:Stoeckel C
Prism adaptation overcomes pseudoneglect for the greyscales task.	/pubmed/19231481	Loftus AM, Vijayakumar N, Nicholls ME.	Cortex. 2009 Apr;45(4):537-43. Epub 2008 Mar 2.	Cortex. 2009	PubMed	citation	PMID:19231481	pubmed	19231481	create date:2009/02/24 | first author:Loftus AM
Vowel-specific mismatch responses in the anterior superior temporal gyrus: an fMRI study.	/pubmed/19231480	Leff AP, Iverson P, Schofield TM, Kilner JM, Crinion JT, Friston KJ, Price CJ.	Cortex. 2009 Apr;45(4):517-26. Epub 2008 Feb 7.	Cortex. 2009	PubMed	citation	PMID:19231480	pubmed	19231480	create date:2009/02/24 | first author:Leff AP
The influence of distracters, stimulus duration and hemianopia on first saccade in patients with unilateral neglect.	/pubmed/19231479	Gainotti G, De Luca L, Figliozzi F, Doricchi F.	Cortex. 2009 Apr;45(4):506-16. Epub 2008 Feb 10.	Cortex. 2009	PubMed	citation	PMID:19231479	pubmed	19231479	create date:2009/02/24 | first author:Gainotti G
Re-evaluating split-fovea processing in word recognition: effects of word length.	/pubmed/19231478	Jordan TR, Paterson KB, Stachurski M.	Cortex. 2009 Apr;45(4):495-505. Epub 2008 Feb 11.	Cortex. 2009	PubMed	citation	PMID:19231478	pubmed	19231478	create date:2009/02/24 | first author:Jordan TR
Emergence and progression of 'non-semantic' deficits in semantic dementia.	/pubmed/19231477	Caine D, Breen N, Patterson K.	Cortex. 2009 Apr;45(4):483-94. Epub 2008 Feb 20.	Cortex. 2009	PubMed	citation	PMID:19231477	pubmed	19231477	create date:2009/02/24 | first author:Caine D
Patterns of autobiographical memory impairment according to disease severity in semantic dementia.	/pubmed/19231476	Matuszewski V, Piolino P, Belliard S, de la Sayette V, Laisney M, Lalevée C, Pélerin A, Viader F, Eustache F, Desgranges B.	Cortex. 2009 Apr;45(4):456-72. Epub 2008 Feb 13.	Cortex. 2009	PubMed	citation	PMID:19231476	pubmed	19231476	create date:2009/02/24 | first author:Matuszewski V
The use of a tool requires its incorporation into the movement: evidence from stick-pointing in apraxia.	/pubmed/19231475	Jacobs S, Bussel B, Combeaud M, Roby-Brami A.	Cortex. 2009 Apr;45(4):444-55. Epub 2008 Feb 10.	Cortex. 2009	PubMed	citation	PMID:19231475	pubmed	19231475	create date:2009/02/24 | first author:Jacobs S
Combining TMS and fMRI: from 'virtual lesions' to functional-network accounts of cognition.	/pubmed/19166996	Ruff CC, Driver J, Bestmann S.	Cortex. 2009 Oct;45(9):1043-9. Epub 2008 Dec 6.	Cortex. 2009	PubMed	citation	PMID:19166996	pubmed	19166996	create date:2009/01/27 | first author:Ruff CC
Decomposing interference during Stroop performance into different conflict factors: an event-related fMRI study.	/pubmed/19150520	Melcher T, Gruber O.	Cortex. 2009 Feb;45(2):189-200. Epub 2008 Jan 31.	Cortex. 2009	PubMed	citation	PMID:19150520	pubmed	19150520	create date:2009/01/20 | first author:Melcher T
Basic number processing and difficulties in single-digit arithmetic: evidence from Velo-Cardio-Facial Syndrome.	/pubmed/19150519	De Smedt B, Reynvoet B, Swillen A, Verschaffel L, Boets B, Ghesquière P.	Cortex. 2009 Feb;45(2):177-88. Epub 2008 Feb 1.	Cortex. 2009	PubMed	citation	PMID:19150519	pubmed	19150519	create date:2009/01/20 | first author:De Smedt B
Sex and performance level effects on brain activation during a verbal fluency task: a functional magnetic resonance imaging study.	/pubmed/19150518	Gauthier CT, Duyme M, Zanca M, Capron C.	Cortex. 2009 Feb;45(2):164-76. Epub 2008 Feb 5.	Cortex. 2009	PubMed	citation	PMID:19150518	pubmed	19150518	create date:2009/01/20 | first author:Gauthier CT
Cognitive neuropsychological and regional cerebral blood flow study of a Japanese-English bilingual girl with specific language impairment (SLI).	/pubmed/19150517	Uno A, Wydell TN, Kato M, Itoh K, Yoshino F.	Cortex. 2009 Feb;45(2):154-63. Epub 2008 Feb 5.	Cortex. 2009	PubMed	citation	PMID:19150517	pubmed	19150517	create date:2009/01/20 | first author:Uno A
Divided attention during retrieval suppresses false recognition in confabulation.	/pubmed/19150516	Ciaramelli E, Ghetti S, Borsotti M.	Cortex. 2009 Feb;45(2):141-53. Epub 2008 Feb 6.	Cortex. 2009	PubMed	citation	PMID:19150516	pubmed	19150516	create date:2009/01/20 | first author:Ciaramelli E
Re-evaluating split-fovea processing in word recognition: effects of word length during monocular viewing.	/pubmed/19147129	Jordan TR, Paterson KB, Kurtev S, Xu M.	Cortex. 2010 Jan;46(1):100-5. Epub 2008 Nov 18.	Cortex. 2010	PubMed	citation	PMID:19147129	pubmed	19147129	create date:2009/01/17 | first author:Jordan TR
Does history repeat itself? Cortical columns 2. From cytoarchitectonics to columns.	/pubmed/19138772	Smith CU.	Cortex. 2010 May;46(5):591-2. Epub 2008 Dec 14. No abstract available.	Cortex. 2010	PubMed	citation	PMID:19138772	pubmed	19138772	create date:2009/01/14 | first author:Smith CU
Does history repeat itself? Cortical columns 1. Introduction.	/pubmed/19135655	Smith CU.	Cortex. 2010 Mar;46(3):279-80. Epub 2008 Dec 10. No abstract available.	Cortex. 2010	PubMed	citation	PMID:19135655	pubmed	19135655	create date:2009/01/13 | first author:Smith CU
Cognitive neuroscience of drawing: contributions of neuropsychological, experimental and neurofunctional studies.	/pubmed/19131051	Trojano L, Grossi D, Flash T.	Cortex. 2009 Mar;45(3):269-77. Epub 2008 Dec 6. Review. No abstract available.	Cortex. 2009	PubMed	citation	PMID:19131051	pubmed	19131051	create date:2009/01/10 | first author:Trojano L
Foreign accent syndrome as a developmental motor speech disorder.	/pubmed/19121521	Mariën P, Verhoeven J, Wackenier P, Engelborghs S, De Deyn PP.	Cortex. 2009 Jul-Aug;45(7):870-8. Epub 2008 Nov 21.	Cortex. 2009	PubMed	citation	PMID:19121521	pubmed	19121521	create date:2009/01/06 | first author:Mariën P
Does history repeat itself? Cortical columns 3. A cortex of columns.	/pubmed/19118824	Smith CU.	Cortex. 2010 Jun;46(6):713-4. Epub 2008 Dec 10. No abstract available.	Cortex. 2010	PubMed	citation	PMID:19118824	pubmed	19118824	create date:2009/01/03 | first author:Smith CU
Writing about mirror writing.	/pubmed/19117554	Della Sala S, Cubelli R.	Cortex. 2009 Jun;45(6):791-2. Epub 2008 Dec 3. No abstract available.	Cortex. 2009	PubMed	citation	PMID:19117554	pubmed	19117554	create date:2009/01/02 | first author:Della Sala S
Leftward motion restores number space in neglect.	/pubmed/19111292	Salillas E, Granà A, Juncadella M, Rico I, Semenza C.	Cortex. 2009 Jun;45(6):730-7. Epub 2008 Nov 14.	Cortex. 2009	PubMed	citation	PMID:19111292	pubmed	19111292	create date:2008/12/30 | first author:Salillas E
The neural basis for simulated drawing and the semantic implications.	/pubmed/19111291	Harrington GS, Farias D, Davis CH.	Cortex. 2009 Mar;45(3):386-93. Epub 2008 Nov 12.	Cortex. 2009	PubMed	citation	PMID:19111291	pubmed	19111291	create date:2008/12/30 | first author:Harrington GS
Syntax without language: neurobiological evidence for cross-domain syntactic computations.	/pubmed/19111290	Tettamanti M, Rotondi I, Perani D, Scotti G, Fazio F, Cappa SF, Moro A.	Cortex. 2009 Jul-Aug;45(7):825-38. Epub 2008 Dec 3.	Cortex. 2009	PubMed	citation	PMID:19111290	pubmed	19111290	create date:2008/12/30 | first author:Tettamanti M
The temporal characteristics of functional activation in Broca's area during overt picture naming.	/pubmed/19111289	Schuhmann T, Schiller NO, Goebel R, Sack AT.	Cortex. 2009 Oct;45(9):1111-6. Epub 2008 Dec 6.	Cortex. 2009	PubMed	citation	PMID:19111289	pubmed	19111289	create date:2008/12/30 | first author:Schuhmann T
Collective representations elicit widespread individual false memories.	/pubmed/19111288	de Vito S, Cubelli R, Della Sala S.	Cortex. 2009 May;45(5):686-7. Epub 2008 Nov 8. No abstract available.	Cortex. 2009	PubMed	citation	PMID:19111288	pubmed	19111288	create date:2008/12/30 | first author:de Vito S
The use and misuse of neuroscience in education.	/pubmed/19103447	Sala SD.	Cortex. 2009 Apr;45(4):443. Epub 2008 Dec 3. No abstract available.	Cortex. 2009	PubMed	citation	PMID:19103447	pubmed	19103447	create date:2008/12/24 | first author:Sala SD
Electrophysiological correlates of different anomic patterns in comparison with normal word production.	/pubmed/19103446	Laganaro M, Morand S, Schwitter V, Zimmermann C, Camen C, Schnider A.	Cortex. 2009 Jun;45(6):697-707. Epub 2008 Nov 19.	Cortex. 2009	PubMed	citation	PMID:19103446	pubmed	19103446	create date:2008/12/24 | first author:Laganaro M
Integration of lexical and sublexical processing in the spelling of regular words: a multiple single-case study in Italian dysgraphic patients.	/pubmed/19103445	Laiacona M, Capitani E, Zonca G, Scola I, Saletta P, Luzzatti C.	Cortex. 2009 Jul-Aug;45(7):804-15. Epub 2008 Nov 21.	Cortex. 2009	PubMed	citation	PMID:19103445	pubmed	19103445	create date:2008/12/24 | first author:Laiacona M
Are the same phoneme and lexical layers used in speech production and comprehension? A case-series test of model of aphasic speech production.	/pubmed/19103444	Hanley JR, Nickels L.	Cortex. 2009 Jun;45(6):784-90. Epub 2008 Nov 14.	Cortex. 2009	PubMed	citation	PMID:19103444	pubmed	19103444	create date:2008/12/24 | first author:Hanley JR
Early electrophysiological correlates of meter and rhythm processing in music perception.	/pubmed/19100973	Geiser E, Ziegler E, Jancke L, Meyer M.	Cortex. 2009 Jan;45(1):93-102. Epub 2008 Nov 7.	Cortex. 2009	PubMed	citation	PMID:19100973	pubmed	19100973	create date:2008/12/23 | first author:Geiser E
Freezing or escaping? Opposite modulations of empathic reactivity to the pain of others.	/pubmed/19100972	Avenanti A, Minio-Paluello I, Sforza A, Aglioti SM.	Cortex. 2009 Oct;45(9):1072-7. Epub 2008 Oct 30.	Cortex. 2009	PubMed	citation	PMID:19100972	pubmed	19100972	create date:2008/12/23 | first author:Avenanti A
Is the human primary motor cortex activated by muscular or direction-dependent features of observed movements?	/pubmed/19100971	Alaerts K, Swinnen SP, Wenderoth N.	Cortex. 2009 Nov-Dec;45(10):1148-55. Epub 2008 Nov 8.	Cortex. 2009	PubMed	citation	PMID:19100971	pubmed	19100971	create date:2008/12/23 | first author:Alaerts K
Sex differences in left-right confusion depend on hemispheric asymmetry.	/pubmed/19100970	Hirnstein M, Ocklenburg S, Schneider D, Hausmann M.	Cortex. 2009 Jul-Aug;45(7):891-9. Epub 2008 Nov 21.	Cortex. 2009	PubMed	citation	PMID:19100970	pubmed	19100970	create date:2008/12/23 | first author:Hirnstein M
Granit's retina.	/pubmed/19100529	Wade NJ.	Cortex. 2010 Oct;46(9):1070-1. Epub 2008 Nov 19. No abstract available.	Cortex. 2010	PubMed	citation	PMID:19100529	pubmed	19100529	create date:2008/12/23 | first author:Wade NJ
ERP correlates of processing native and non-native language word stress in infants with different language outcomes.	/pubmed/19100528	Friedrich M, Herold B, Friederici AD.	Cortex. 2009 May;45(5):662-76. Epub 2008 Nov 8.	Cortex. 2009	PubMed	citation	PMID:19100528	pubmed	19100528	create date:2008/12/23 | first author:Friedrich M
The rhythmic brain.	/pubmed/19095231	Overy K, Turner R.	Cortex. 2009 Jan;45(1):1-3. Epub 2008 Nov 9. No abstract available.	Cortex. 2009	PubMed	citation	PMID:19095231	pubmed	19095231	create date:2008/12/20 | first author:Overy K
Recovery from hemineglect: differential neurobiological effects of optokinetic stimulation and alertness training.	/pubmed/19095230	Thimm M, Fink GR, Küst J, Karbe H, Willmes K, Sturm W.	Cortex. 2009 Jul-Aug;45(7):850-62. Epub 2008 Nov 14.	Cortex. 2009	PubMed	citation	PMID:19095230	pubmed	19095230	create date:2008/12/20 | first author:Thimm M
Feature detectors.	/pubmed/19095229	Wade NJ.	Cortex. 2011 May;47(5):519-20. Epub 2008 Nov 19. No abstract available.	Cortex. 2011	PubMed	citation	PMID:19095229	pubmed	19095229	create date:2008/12/20 | first author:Wade NJ
Hartline's Limulus.	/pubmed/19095227	Wade NJ.	Cortex. 2009 Jun;45(6):695-6. Epub 2008 Nov 19. No abstract available.	Cortex. 2009	PubMed	citation	PMID:19095227	pubmed	19095227	create date:2008/12/20 | first author:Wade NJ
Parkinson's disease: the syndrome, the pathogenesis and pathophysiology.	/pubmed/19095226	Bartels AL, Leenders KL.	Cortex. 2009 Sep;45(8):915-21. Epub 2008 Nov 27.	Cortex. 2009	PubMed	citation	PMID:19095226	pubmed	19095226	create date:2008/12/20 | first author:Bartels AL
Dr. Strangelove syndrome.	/pubmed/19095225	Sala SD.	Cortex. 2009 Nov-Dec;45(10):1278-9. Epub 2008 Dec 3. No abstract available.	Cortex. 2009	PubMed	citation	PMID:19095225	pubmed	19095225	create date:2008/12/20 | first author:Sala SD
Title	URL	Description	Details	ShortDetails	Resource	Type	Identifiers	Db	EntrezUID	Properties
The bi-pedal ape: plasticity and asymmetry in footedness.	/pubmed/19084834	Carey DP, Smith DT, Martin D, Smith G, Skriver J, Rutland A, Shepherd JW.	Cortex. 2009 May;45(5):650-61. Epub 2008 Nov 8.	Cortex. 2009	PubMed	citation	PMID:19084834	pubmed	19084834	create date:2008/12/17 | first author:Carey DP
Out of the body, but not out of mind.	/pubmed/19084833	Brugger P, Mohr C.	Cortex. 2009 Feb;45(2):137-40. Epub 2008 Nov 14. No abstract available.	Cortex. 2009	PubMed	citation	PMID:19084833	pubmed	19084833	create date:2008/12/17 | first author:Brugger P
Serial order short-term memory capacities and specific language impairment: no evidence for a causal association.	/pubmed/19084832	Majerus S, Leclercq AL, Grossmann A, Billard C, Touzin M, Van der Linden M, Poncelet M.	Cortex. 2009 Jun;45(6):708-20. Epub 2008 Nov 14.	Cortex. 2009	PubMed	citation	PMID:19084832	pubmed	19084832	create date:2008/12/17 | first author:Majerus S
Unusual use of objects after unilateral brain damage: the technical reasoning model.	/pubmed/19084221	Osiurak F, Jarry C, Allain P, Aubin G, Etcharry-Bouyx F, Richard I, Bernard I, Le Gall D.	Cortex. 2009 Jun;45(6):769-83. Epub 2008 Nov 8.	Cortex. 2009	PubMed	citation	PMID:19084221	pubmed	19084221	create date:2008/12/17 | first author:Osiurak F
Specific role of medial prefrontal cortex in retrieving recent autobiographical memories: an fMRI study of young female subjects.	/pubmed/19084220	Oddo S, Lux S, Weiss PH, Schwab A, Welzer H, Markowitsch HJ, Fink GR.	Cortex. 2010 Jan;46(1):29-39. Epub 2008 Nov 7.	Cortex. 2010	PubMed	citation	PMID:19084220	pubmed	19084220	create date:2008/12/17 | first author:Oddo S
Where (in the brain) do semantic errors come from?	/pubmed/19084219	Cloutman L, Gottesman R, Chaudhry P, Davis C, Kleinman JT, Pawlak M, Herskovits EH, Kannan V, Lee A, Newhart M, Heidler-Gary J, Hillis AE.	Cortex. 2009 May;45(5):641-9. Epub 2008 Nov 12.	Cortex. 2009	PubMed	citation	PMID:19084219	pubmed	19084219	create date:2008/12/17 | first author:Cloutman L
Attention selection, distractor suppression and N2pc.	/pubmed/19084218	Mazza V, Turatto M, Caramazza A.	Cortex. 2009 Jul-Aug;45(7):879-90. Epub 2008 Nov 14.	Cortex. 2009	PubMed	citation	PMID:19084218	pubmed	19084218	create date:2008/12/17 | first author:Mazza V
Memories as re-presentations.	/pubmed/19081560	Cubelli R, Della Sala S.	Cortex. 2009 May;45(5):688-92. Epub 2008 Nov 9. No abstract available.	Cortex. 2009	PubMed	citation	PMID:19081560	pubmed	19081560	create date:2008/12/17 | first author:Cubelli R
Distinct cortico-cerebellar activations in rhythmic auditory motor synchronization.	/pubmed/19081087	Thaut MH, Stephan KM, Wunderlich G, Schicks W, Tellmann L, Herzog H, McIntosh GC, Seitz RJ, Hömberg V.	Cortex. 2009 Jan;45(1):44-53. Epub 2008 Nov 7.	Cortex. 2009	PubMed	citation	PMID:19081087	pubmed	19081087	create date:2008/12/17 | first author:Thaut MH
Synaesthesia in fiction.	/pubmed/19081086	Duffy PL, Simner J.	Cortex. 2010 Feb;46(2):277-8. Epub 2008 Nov 12. No abstract available.	Cortex. 2010	PubMed	citation	PMID:19081086	pubmed	19081086	create date:2008/12/17 | first author:Duffy PL
Repetita iuvant: object-centered neglect with non-verbal visual stimuli induced by repetition.	/pubmed/19070836	Savazzi S, Mancini F, Veronesi G, Posteraro L.	Cortex. 2009 Jul-Aug;45(7):863-9. Epub 2008 Nov 14.	Cortex. 2009	PubMed	citation	PMID:19070836	pubmed	19070836	create date:2008/12/17 | first author:Savazzi S
Hemispherectomy sustained before adulthood does not cause persistent hemispatial neglect.	/pubmed/19059587	Marsh EB, Newhart M, Kleinman JT, Heidler-Gary J, Vining EP, Freeman JM, Kossoff EH, Hillis AE.	Cortex. 2009 May;45(5):677-85. Epub 2008 Nov 7.	Cortex. 2009	PubMed	citation	PMID:19059587	pubmed	19059587	create date:2008/12/09 | first author:Marsh EB
Neural differences in the processing of true and false sentences: insights into the nature of 'truth' in language comprehension.	/pubmed/19059586	Marques JF, Canessa N, Cappa S.	Cortex. 2009 Jun;45(6):759-68. Epub 2008 Nov 8.	Cortex. 2009	PubMed	citation	PMID:19059586	pubmed	19059586	create date:2008/12/09 | first author:Marques JF
Conventional rhythms enhance infants' and adults' perception of musical patterns.	/pubmed/19058799	Trehub SE, Hannon EE.	Cortex. 2009 Jan;45(1):110-8. Epub 2008 Nov 8.	Cortex. 2009	PubMed	citation	PMID:19058799	pubmed	19058799	create date:2008/12/09 | first author:Trehub SE
A putative implication for fronto-parietal connectivity in out-of-body experiences.	/pubmed/19058798	Easton S, Blanke O, Mohr C.	Cortex. 2009 Feb;45(2):216-27. Epub 2008 Oct 30.	Cortex. 2009	PubMed	citation	PMID:19058798	pubmed	19058798	create date:2008/12/09 | first author:Easton S
Metricality-enhanced temporal encoding and the subjective perception of rhythmic sequences.	/pubmed/19058797	Grube M, Griffiths TD.	Cortex. 2009 Jan;45(1):72-9. Epub 2008 Oct 30.	Cortex. 2009	PubMed	citation	PMID:19058797	pubmed	19058797	create date:2008/12/09 | first author:Grube M
Predictive coding of music--brain responses to rhythmic incongruity.	/pubmed/19054506	Vuust P, Ostergaard L, Pallesen KJ, Bailey C, Roepstorff A.	Cortex. 2009 Jan;45(1):80-92. Epub 2008 Nov 14.	Cortex. 2009	PubMed	citation	PMID:19054506	pubmed	19054506	create date:2008/12/05 | first author:Vuust P
Functional neurogenomics of the courtship song of male Drosophila melanogaster.	/pubmed/19054505	Moran CN, Kyriacou CP.	Cortex. 2009 Jan;45(1):18-34. Epub 2008 Nov 6.	Cortex. 2009	PubMed	citation	PMID:19054505	pubmed	19054505	create date:2008/12/05 | first author:Moran CN
The primal role of the vestibular system in determining musical rhythm.	/pubmed/19054504	Trainor LJ, Gao X, Lei JJ, Lehtovaara K, Harris LR.	Cortex. 2009 Jan;45(1):35-43. Epub 2008 Nov 7.	Cortex. 2009	PubMed	citation	PMID:19054504	pubmed	19054504	create date:2008/12/05 | first author:Trainor LJ
On the role and origin of isochrony in human rhythmic entrainment.	/pubmed/19046745	Merker BH, Madison GS, Eckerdal P.	Cortex. 2009 Jan;45(1):4-17. Epub 2008 Oct 30. Review.	Cortex. 2009	PubMed	citation	PMID:19046745	pubmed	19046745	create date:2008/12/03 | first author:Merker BH
Rhythmic motor entrainment in children with speech and language impairments: tapping to the beat.	/pubmed/19046744	Corriveau KH, Goswami U.	Cortex. 2009 Jan;45(1):119-30. Epub 2008 Oct 31.	Cortex. 2009	PubMed	citation	PMID:19046744	pubmed	19046744	create date:2008/12/03 | first author:Corriveau KH
Why are out-of-body experiences interesting for philosophers? The theoretical relevance of OBE research.	/pubmed/19046743	Metzinger T.	Cortex. 2009 Feb;45(2):256-8. Epub 2008 Oct 31. No abstract available.	Cortex. 2009	PubMed	citation	PMID:19046743	pubmed	19046743	create date:2008/12/03 | first author:Metzinger T
Listening to rhythms activates motor and premotor cortices.	/pubmed/19041965	Bengtsson SL, Ullén F, Ehrsson HH, Hashimoto T, Kito T, Naito E, Forssberg H, Sadato N.	Cortex. 2009 Jan;45(1):62-71. Epub 2008 Oct 30.	Cortex. 2009	PubMed	citation	PMID:19041965	pubmed	19041965	create date:2008/12/02 | first author:Bengtsson SL
Looking left with left neglect: the role of spatial attention when active vision selects local image features for fixation.	/pubmed/19038381	Ptak R, Golay L, Müri RM, Schnider A.	Cortex. 2009 Nov-Dec;45(10):1156-66. Epub 2008 Oct 17.	Cortex. 2009	PubMed	citation	PMID:19038381	pubmed	19038381	create date:2008/11/29 | first author:Ptak R
Biophysical foundations underlying TMS: setting the stage for an effective use of neurostimulation in the cognitive neurosciences.	/pubmed/19027896	Wagner T, Rushmore J, Eden U, Valero-Cabre A.	Cortex. 2009 Oct;45(9):1025-34. Epub 2008 Oct 22.	Cortex. 2009	PubMed	citation	PMID:19027896	pubmed	19027896	create date:2008/11/26 | first author:Wagner T
Impairment of beat-based rhythm discrimination in Parkinson's disease.	/pubmed/19027895	Grahn JA, Brett M.	Cortex. 2009 Jan;45(1):54-61. Epub 2008 Oct 30.	Cortex. 2009	PubMed	citation	PMID:19027895	pubmed	19027895	create date:2008/11/26 | first author:Grahn JA
Perceiving rhythm where none exists: event-related potential (ERP) correlates of subjective accenting.	/pubmed/19027894	Potter DD, Fenwick M, Abecasis D, Brochard R.	Cortex. 2009 Jan;45(1):103-9. Epub 2008 Oct 30.	Cortex. 2009	PubMed	citation	PMID:19027894	pubmed	19027894	create date:2008/11/26 | first author:Potter DD
Noun and verb differences in picture naming: past studies and new evidence.	/pubmed/19027106	Mätzig S, Druks J, Masterson J, Vigliocco G.	Cortex. 2009 Jun;45(6):738-58. Epub 2008 Nov 1. Review.	Cortex. 2009	PubMed	citation	PMID:19027106	pubmed	19027106	create date:2008/11/26 | first author:Mätzig S
Impairment of verbal recollection following ischemic damage to the right anterior hippocampus.	/pubmed/19019352	Peters J, Thoma P, Koch B, Schwarz M, Daum I.	Cortex. 2009 May;45(5):592-601. Epub 2008 Sep 25.	Cortex. 2009	PubMed	citation	PMID:19019352	pubmed	19019352	create date:2008/11/21 | first author:Peters J
A brain for numbers.	/pubmed/18976990	Sandrini M, Rusconi E.	Cortex. 2009 Jul-Aug;45(7):796-803. Epub 2008 Oct 1. Review.	Cortex. 2009	PubMed	citation	PMID:18976990	pubmed	18976990	create date:2008/11/04 | first author:Sandrini M
Event-related brain potentials uncover activation dynamics in the lexicon of multiplication facts.	/pubmed/18976746	Galfano G, Penolazzi B, Vervaeck I, Angrilli A, Umiltà C.	Cortex. 2009 Nov-Dec;45(10):1167-77. Epub 2008 Oct 1.	Cortex. 2009	PubMed	citation	PMID:18976746	pubmed	18976746	create date:2008/11/04 | first author:Galfano G
Amygdalar enlargement associated with unique perception.	/pubmed/18922517	Asari T, Konishi S, Jimura K, Chikazoe J, Nakamura N, Miyashita Y.	Cortex. 2010 Jan;46(1):94-9. Epub 2008 Sep 4.	Cortex. 2010	PubMed	citation	PMID:18922517	pubmed	18922517	create date:2008/10/17 | first author:Asari T
The transliminal brain at rest: baseline EEG, unusual experiences, and access to unconscious mental activity.	/pubmed/18814870	Fleck JI, Green DL, Stevenson JL, Payne L, Bowden EM, Jung-Beeman M, Kounios J.	Cortex. 2008 Nov-Dec;44(10):1353-63. Epub 2008 Aug 15.	Cortex. 2008	PubMed	citation	PMID:18814870	pubmed	18814870	create date:2008/09/26 | first author:Fleck JI
Paranormal experience and the COMT dopaminergic gene: a preliminary attempt to associate phenotype with genotype using an underlying brain theory.	/pubmed/18814869	Raz A, Hines T, Fossella J, Castro D.	Cortex. 2008 Nov-Dec;44(10):1336-41. Epub 2008 Aug 15.	Cortex. 2008	PubMed	citation	PMID:18814869	pubmed	18814869	create date:2008/09/26 | first author:Raz A
Dissociations in rod bisection: the effect of viewing conditions on perception and action.	/pubmed/18761142	Hughes LE, Bates TC, Aimola Davies AM.	Cortex. 2008 Oct;44(9):1279-87. Epub 2008 Jan 30.	Cortex. 2008	PubMed	citation	PMID:18761142	pubmed	18761142	create date:2008/09/02 | first author:Hughes LE
Decline in motor prediction in elderly subjects: right versus left arm differences in mentally simulated motor actions.	/pubmed/18761141	Skoura X, Personnier P, Vinter A, Pozzo T, Papaxanthis C.	Cortex. 2008 Oct;44(9):1271-8. Epub 2007 Dec 27.	Cortex. 2008	PubMed	citation	PMID:18761141	pubmed	18761141	create date:2008/09/02 | first author:Skoura X
Repeat and Point: differentiating semantic dementia from progressive non-fluent aphasia.	/pubmed/18761140	Hodges JR, Martinos M, Woollams AM, Patterson K, Adlam AL.	Cortex. 2008 Oct;44(9):1265-70. Epub 2007 Dec 27.	Cortex. 2008	PubMed	citation	PMID:18761140	pubmed	18761140	create date:2008/09/02 | first author:Hodges JR
The impact of dementia, age and sex on category fluency: greater deficits in women with Alzheimer's disease.	/pubmed/18761139	Moreno-Martínez FJ, Laws KR, Schulz J.	Cortex. 2008 Oct;44(9):1256-64. Epub 2008 Jan 20.	Cortex. 2008	PubMed	citation	PMID:18761139	pubmed	18761139	create date:2008/09/02 | first author:Moreno-Martínez FJ
An fMRI study of the numerical Stroop task in individuals with and without minimal cognitive impairment.	/pubmed/18761138	Kaufmann L, Ischebeck A, Weiss E, Koppelstaetter F, Siedentopf C, Vogel SE, Gotwald T, Marksteiner J, Wood G.	Cortex. 2008 Oct;44(9):1248-55. Epub 2008 Jan 20.	Cortex. 2008	PubMed	citation	PMID:18761138	pubmed	18761138	create date:2008/09/02 | first author:Kaufmann L
Longitudinal assessment of language and memory impairments in pathologically confirmed cortico-basal ganglionic degeneration.	/pubmed/18761137	Tree JJ, Kay J.	Cortex. 2008 Oct;44(9):1234-47. Epub 2007 Dec 27.	Cortex. 2008	PubMed	citation	PMID:18761137	pubmed	18761137	create date:2008/09/02 | first author:Tree JJ
Sluggish engagement and disengagement of non-spatial attention in dyslexic children.	/pubmed/18761136	Facoetti A, Ruffino M, Peru A, Paganoni P, Chelazzi L.	Cortex. 2008 Oct;44(9):1221-33. Epub 2008 Jan 30.	Cortex. 2008	PubMed	citation	PMID:18761136	pubmed	18761136	create date:2008/09/02 | first author:Facoetti A
Dissociation between egocentric and allocentric visuospatial and tactile neglect in acute stroke.	/pubmed/18761135	Marsh EB, Hillis AE.	Cortex. 2008 Oct;44(9):1215-20. Epub 2008 Jan 30.	Cortex. 2008	PubMed	citation	PMID:18761135	pubmed	18761135	create date:2008/09/02 | first author:Marsh EB
Cortical grey matter volume and sensorimotor gating in schizophrenia.	/pubmed/18761134	Kumari V, Fannon D, Geyer MA, Premkumar P, Antonova E, Simmons A, Kuipers E.	Cortex. 2008 Oct;44(9):1206-14. Epub 2008 Jan 20.	Cortex. 2008	PubMed	citation	PMID:18761134	pubmed	18761134	create date:2008/09/02 | first author:Kumari V
An electrophysiological analysis of coaching in Blackjack.	/pubmed/18761133	Hewig J, Trippe RH, Hecht H, Coles MG, Holroyd CB, Miltner WH.	Cortex. 2008 Oct;44(9):1197-205. Epub 2008 Jan 28.	Cortex. 2008	PubMed	citation	PMID:18761133	pubmed	18761133	create date:2008/09/02 | first author:Hewig J
Clustering and switching processes in semantic verbal fluency in the course of Alzheimer's disease subjects: results from the PAQUID longitudinal study.	/pubmed/18761132	Raoux N, Amieva H, Le Goff M, Auriacombe S, Carcaillon L, Letenneur L, Dartigues JF.	Cortex. 2008 Oct;44(9):1188-96. Epub 2007 Dec 27.	Cortex. 2008	PubMed	citation	PMID:18761132	pubmed	18761132	create date:2008/09/02 | first author:Raoux N
Cognitive representation of orientation: a case study.	/pubmed/18761131	Valtonen J, Dilks DD, McCloskey M.	Cortex. 2008 Oct;44(9):1171-87. Epub 2007 Dec 27.	Cortex. 2008	PubMed	citation	PMID:18761131	pubmed	18761131	create date:2008/09/02 | first author:Valtonen J
Does sex influence the age of acquisition of common names? A contrast of different semantic categories.	/pubmed/18761130	Barbarotto R, Laiacona M, Capitani E.	Cortex. 2008 Oct;44(9):1161-70. Epub 2008 Jan 30.	Cortex. 2008	PubMed	citation	PMID:18761130	pubmed	18761130	create date:2008/09/02 | first author:Barbarotto R
Developmental surface dyslexias.	/pubmed/18761129	Friedmann N, Lukov L.	Cortex. 2008 Oct;44(9):1146-60. Epub 2008 Mar 4.	Cortex. 2008	PubMed	citation	PMID:18761129	pubmed	18761129	create date:2008/09/02 | first author:Friedmann N
Eponyms to forget.	/pubmed/18761128	Cubelli R, Della Sala S.	Cortex. 2008 Oct;44(9):1137-8. Epub 2008 Jan 25. No abstract available.	Cortex. 2008	PubMed	citation	PMID:18761128	pubmed	18761128	create date:2008/09/02 | first author:Cubelli R
Animal magnetism: evidence for an attraction account of closing-in behaviour in pre-school children.	/pubmed/18760777	Ambron E, Della Sala S, McIntosh RD.	Cortex. 2009 Mar;45(3):278-84. Epub 2008 Jul 11.	Cortex. 2009	PubMed	citation	PMID:18760777	pubmed	18760777	create date:2008/09/02 | first author:Ambron E
Title	URL	Description	Details	ShortDetails	Resource	Type	Identifiers	Db	EntrezUID	Properties
Representational neglect in invisible" drawing from memory."	/pubmed/18718580	Cristinzio C, Bourlon C, Pradat-Diehl P, Trojano L, Grossi D, Chokron S, Bartolomeo P.	Cortex. 2009 Mar;45(3):313-7. Epub 2008 Jul 11.	Cortex. 2009	PubMed	citation	PMID:18718580	pubmed	18718580	create date:2008/08/23 | first author:Cristinzio C
Coordination of gaze and hand movements for tracking and tracing in 3D.	/pubmed/18718579	Gielen CC, Dijkstra TM, Roozen IJ, Welten J.	Cortex. 2009 Mar;45(3):340-55. Epub 2008 Jul 11.	Cortex. 2009	PubMed	citation	PMID:18718579	pubmed	18718579	create date:2008/08/23 | first author:Gielen CC
The persistence of spatial interference after extended training in a bimanual drawing task.	/pubmed/18718578	Albert NB, Ivry RB.	Cortex. 2009 Mar;45(3):377-85. Epub 2008 Jul 11.	Cortex. 2009	PubMed	citation	PMID:18718578	pubmed	18718578	create date:2008/08/23 | first author:Albert NB
Drawing cartoon faces--a functional imaging study of the cognitive neuroscience of drawing.	/pubmed/18715555	Miall RC, Gowen E, Tchalenko J.	Cortex. 2009 Mar;45(3):394-406. Epub 2008 Jul 11.	Cortex. 2009	PubMed	citation	PMID:18715555	pubmed	18715555	create date:2008/08/22 | first author:Miall RC
Motor cortical activity related to movement kinematics exhibits local spatial organization.	/pubmed/18715554	Stark E, Drori R, Abeles M.	Cortex. 2009 Mar;45(3):418-31. Epub 2008 Jul 10.	Cortex. 2009	PubMed	citation	PMID:18715554	pubmed	18715554	create date:2008/08/22 | first author:Stark E
Closing-in without severe drawing disorders: the fatal" consequences of pathological attraction."	/pubmed/18708188	Conson M, Salzano S, Manzo V, Grossi D, Trojano L.	Cortex. 2009 Mar;45(3):285-92. Epub 2008 Jul 11.	Cortex. 2009	PubMed	citation	PMID:18708188	pubmed	18708188	create date:2008/08/19 | first author:Conson M
Perseveration in left spatial neglect: drawing and cancellation tasks.	/pubmed/18708187	Ronchi R, Posteraro L, Fortis P, Bricolo E, Vallar G.	Cortex. 2009 Mar;45(3):300-12. Epub 2008 Jul 11.	Cortex. 2009	PubMed	citation	PMID:18708187	pubmed	18708187	create date:2008/08/19 | first author:Ronchi R
Are drawing perseverations part of the neglect syndrome?	/pubmed/18708186	Pia L, Folegatti A, Guagliardo M, Genero R, Gindri P.	Cortex. 2009 Mar;45(3):293-9. Epub 2008 Jul 11.	Cortex. 2009	PubMed	citation	PMID:18708186	pubmed	18708186	create date:2008/08/19 | first author:Pia L
Multi-authors' self-citation: a further impact factor bias?	/pubmed/18708185	Sala SD, Brooks J.	Cortex. 2008 Oct;44(9):1139-45. Epub 2008 Jul 6. No abstract available.	Cortex. 2008	PubMed	citation	PMID:18708185	pubmed	18708185	create date:2008/08/19 | first author:Sala SD
Believing in paranormal phenomena: relations to asymmetry of body and brain.	/pubmed/18706541	Schulter G, Papousek I.	Cortex. 2008 Nov-Dec;44(10):1326-35. Epub 2008 Jul 10.	Cortex. 2008	PubMed	citation	PMID:18706541	pubmed	18706541	create date:2008/08/19 | first author:Schulter G
Numerical performance increased by finger training: a fallacy due to regression toward the mean?	/pubmed/18706540	Fischer JP.	Cortex. 2010 Feb;46(2):272-3. Epub 2008 Jul 4. No abstract available.	Cortex. 2010	PubMed	citation	PMID:18706540	pubmed	18706540	create date:2008/08/19 | first author:Fischer JP
A new method to record and control for 2D-movement kinematics during functional magnetic resonance imaging (fMRI).	/pubmed/18706539	Hauptmann B, Sosnik R, Smikt O, Okon E, Manor D, Kushnir T, Flash T, Karni A.	Cortex. 2009 Mar;45(3):407-17. Epub 2008 Jul 11.	Cortex. 2009	PubMed	citation	PMID:18706539	pubmed	18706539	create date:2008/08/19 | first author:Hauptmann B
How research in the cognitive neuroscience sheds lights on subtypes of children with dyslexia: implications for teachers.	/pubmed/18701094	Katzir T.	Cortex. 2009 Apr;45(4):558-9. Epub 2008 Jun 29. No abstract available.	Cortex. 2009	PubMed	citation	PMID:18701094	pubmed	18701094	create date:2008/08/15 | first author:Katzir T
Visual attentional capture predicts belief in a meaningful world.	/pubmed/18701093	Bressan P, Kramer P, Germani M.	Cortex. 2008 Nov-Dec;44(10):1299-306. Epub 2008 Jul 10.	Cortex. 2008	PubMed	citation	PMID:18701093	pubmed	18701093	create date:2008/08/15 | first author:Bressan P
Integration of cross-modal emotional information in the human brain: an fMRI study.	/pubmed/18691703	Park JY, Gu BM, Kang DH, Shin YW, Choi CH, Lee JM, Kwon JS.	Cortex. 2010 Feb;46(2):161-9. Epub 2008 Jun 29.	Cortex. 2010	PubMed	citation	PMID:18691703	pubmed	18691703	create date:2008/08/12 | first author:Park JY
Three-dimensional arm movements at constant equi-affine speed.	/pubmed/18678364	Pollick FE, Maoz U, Handzel AA, Giblin PJ, Sapiro G, Flash T.	Cortex. 2009 Mar;45(3):325-39. Epub 2008 Jun 28.	Cortex. 2009	PubMed	citation	PMID:18678364	pubmed	18678364	create date:2008/08/06 | first author:Pollick FE
Neuroimaging techniques offer new perspectives on callosal transfer and interhemispheric communication.	/pubmed/18672233	Doron KW, Gazzaniga MS.	Cortex. 2008 Sep;44(8):1023-9. Epub 2008 May 23. Review.	Cortex. 2008	PubMed	citation	PMID:18672233	pubmed	18672233	create date:2008/08/02 | first author:Doron KW
Where are the educators? What is our role in the debate?	/pubmed/18667199	Greenwood R.	Cortex. 2009 Apr;45(4):552-4. Epub 2008 Jun 13. No abstract available.	Cortex. 2009	PubMed	citation	PMID:18667199	pubmed	18667199	create date:2008/08/01 | first author:Greenwood R
Theories on mind, not on brain, are relevant for education.	/pubmed/18656856	Cubelli R.	Cortex. 2009 Apr;45(4):562-4. Epub 2008 Jun 13. No abstract available.	Cortex. 2009	PubMed	citation	PMID:18656856	pubmed	18656856	create date:2008/07/29 | first author:Cubelli R
Eye-hand strategies in copying complex lines.	/pubmed/18656183	Tchalenko J, Chris Miall R.	Cortex. 2009 Mar;45(3):368-76. Epub 2008 Jun 14.	Cortex. 2009	PubMed	citation	PMID:18656183	pubmed	18656183	create date:2008/07/29 | first author:Tchalenko J
Don't forget about levels of explanation.	/pubmed/18653178	Anderson M, Reid C.	Cortex. 2009 Apr;45(4):560-1. Epub 2008 Jun 13. No abstract available.	Cortex. 2009	PubMed	citation	PMID:18653178	pubmed	18653178	create date:2008/07/26 | first author:Anderson M
Hypothesis regarding the transformation of the intended direction of movement during the production of graphic trajectories: a study of drawing movements in 8- to 12-year-old children.	/pubmed/18653177	Pellizzer G, Zesiger P.	Cortex. 2009 Mar;45(3):356-67. Epub 2008 Jun 14.	Cortex. 2009	PubMed	citation	PMID:18653177	pubmed	18653177	create date:2008/07/26 | first author:Pellizzer G
Thinking about mechanisms is crucial to connecting neuroscience and education.	/pubmed/18649878	Coch D, Ansari D.	Cortex. 2009 Apr;45(4):546-7. Epub 2008 Jun 11. No abstract available.	Cortex. 2009	PubMed	citation	PMID:18649878	pubmed	18649878	create date:2008/07/25 | first author:Coch D
A novel, illustrated questionnaire to distinguish projector and associator synaesthetes.	/pubmed/18644590	Skelton R, Ludwig C, Mohr C.	Cortex. 2009 Jun;45(6):721-9. Epub 2008 Jun 5.	Cortex. 2009	PubMed	citation	PMID:18644590	pubmed	18644590	create date:2008/07/23 | first author:Skelton R
Using and misusing neuroscience in education-related research.	/pubmed/18644589	Christodoulou JA, Gaab N.	Cortex. 2009 Apr;45(4):555-7. Epub 2008 Jun 11. No abstract available.	Cortex. 2009	PubMed	citation	PMID:18644589	pubmed	18644589	create date:2008/07/23 | first author:Christodoulou JA
Three problems in the marriage of neuroscience and education.	/pubmed/18644588	Willingham DT.	Cortex. 2009 Apr;45(4):544-5. Epub 2008 Jun 11. No abstract available.	Cortex. 2009	PubMed	citation	PMID:18644588	pubmed	18644588	create date:2008/07/23 | first author:Willingham DT
Magical ideation and hyperacusis.	/pubmed/18640670	Dubal S, Viaud-Delmon I.	Cortex. 2008 Nov-Dec;44(10):1379-86. Epub 2008 Jun 14.	Cortex. 2008	PubMed	citation	PMID:18640670	pubmed	18640670	create date:2008/07/22 | first author:Dubal S
Differential contribution of superior parietal and dorsal-lateral prefrontal cortices in copying.	/pubmed/18640669	Averbeck BB, Crowe DA, Chafee MV, Georgopoulos AP.	Cortex. 2009 Mar;45(3):432-41. Epub 2008 Jun 14.	Cortex. 2009	PubMed	citation	PMID:18640669	pubmed	18640669	create date:2008/07/22 | first author:Averbeck BB
Submovement changes characterize generalization of motor recovery after stroke.	/pubmed/18640668	Dipietro L, Krebs HI, Fasoli SE, Volpe BT, Hogan N.	Cortex. 2009 Mar;45(3):318-24. Epub 2008 Jun 14.	Cortex. 2009	PubMed	citation	PMID:18640668	pubmed	18640668	create date:2008/07/22 | first author:Dipietro L
Sentences with core knowledge violations increase the size of N400 among paranormal believers.	/pubmed/18640667	Lindeman M, Cederström S, Simola P, Simula A, Ollikainen S, Riekki T.	Cortex. 2008 Nov-Dec;44(10):1307-15. Epub 2008 Jun 14.	Cortex. 2008	PubMed	citation	PMID:18640667	pubmed	18640667	create date:2008/07/22 | first author:Lindeman M
An fMRI study of sex differences in brain activation during object naming.	/pubmed/18639870	Garn CL, Allen MD, Larsen JD.	Cortex. 2009 May;45(5):610-8. Epub 2008 Jun 5.	Cortex. 2009	PubMed	citation	PMID:18639870	pubmed	18639870	create date:2008/07/22 | first author:Garn CL
Studying connections in the living human brain with diffusion MRI.	/pubmed/18635164	Jones DK.	Cortex. 2008 Sep;44(8):936-52. Epub 2008 May 23.	Cortex. 2008	PubMed	citation	PMID:18635164	pubmed	18635164	create date:2008/07/19 | first author:Jones DK
The Haunt" project: an attempt to build a "haunted" room by manipulating complex electromagnetic fields and infrasound."	/pubmed/18635163	French CC, Haque U, Bunton-Stasyshyn R, Davis R.	Cortex. 2009 May;45(5):619-29. Epub 2008 Jun 5.	Cortex. 2009	PubMed	citation	PMID:18635163	pubmed	18635163	create date:2008/07/19 | first author:French CC
Psychological aspects of the alien contact experience.	/pubmed/18635162	French CC, Santomauro J, Hamilton V, Fox R, Thalbourne MA.	Cortex. 2008 Nov-Dec;44(10):1387-95. Epub 2008 Jun 5.	Cortex. 2008	PubMed	citation	PMID:18635162	pubmed	18635162	create date:2008/07/19 | first author:French CC
Apophenia, theory of mind and schizotypy: perceiving meaning and intentionality in randomness.	/pubmed/18635161	Fyfe S, Williams C, Mason OJ, Pickup GJ.	Cortex. 2008 Nov-Dec;44(10):1316-25. Epub 2008 Jun 5.	Cortex. 2008	PubMed	citation	PMID:18635161	pubmed	18635161	create date:2008/07/19 | first author:Fyfe S
Category-specific recognition and naming deficits following resection of a right anterior temporal lobe tumor in a patient with atypical language lateralization.	/pubmed/18632095	Drane DL, Ojemann GA, Ojemann JG, Aylward E, Silbergeld DL, Miller JW, Tranel D.	Cortex. 2009 May;45(5):630-40. Epub 2008 Jun 5.	Cortex. 2009	PubMed	citation	PMID:18632095	pubmed	18632095	create date:2008/07/18 | first author:Drane DL
Deficient mental own-body imagery in a neurological patient with out-of-body experiences due to cannabis use.	/pubmed/18632094	Overney LS, Arzy S, Blanke O.	Cortex. 2009 Feb;45(2):228-35. Epub 2008 Jun 5.	Cortex. 2009	PubMed	citation	PMID:18632094	pubmed	18632094	create date:2008/07/18 | first author:Overney LS
Bridging neuroscience and education: a two-way path is possible.	/pubmed/18632093	Mason L.	Cortex. 2009 Apr;45(4):548-9. Epub 2008 Jun 11. No abstract available.	Cortex. 2009	PubMed	citation	PMID:18632093	pubmed	18632093	create date:2008/07/18 | first author:Mason L
The paranormal mind: how the study of anomalous experiences and beliefs may inform cognitive neuroscience.	/pubmed/18632092	Brugger P, Mohr C.	Cortex. 2008 Nov-Dec;44(10):1291-8. Epub 2008 Jun 5. No abstract available.	Cortex. 2008	PubMed	citation	PMID:18632092	pubmed	18632092	create date:2008/07/18 | first author:Brugger P
Event-related potential correlates of paranormal ideation and unusual experiences.	/pubmed/18625497	Sumich A, Kumari V, Gordon E, Tunstall N, Brammer M.	Cortex. 2008 Nov-Dec;44(10):1342-52. Epub 2008 Jun 5.	Cortex. 2008	PubMed	citation	PMID:18625497	pubmed	18625497	create date:2008/07/16 | first author:Sumich A
Scepticism is not enough.	/pubmed/18625496	Howard-Jones PA.	Cortex. 2009 Apr;45(4):550-1. Epub 2008 Jun 11. No abstract available.	Cortex. 2009	PubMed	citation	PMID:18625496	pubmed	18625496	create date:2008/07/16 | first author:Howard-Jones PA
Disconnection's renaissance takes shape: Formal incorporation in group-level lesion studies.	/pubmed/18625495	Rudrauf D, Mehta S, Grabowski TJ.	Cortex. 2008 Sep;44(8):1084-96. Epub 2008 May 28.	Cortex. 2008	PubMed	citation	PMID:18625495	pubmed	18625495	create date:2008/07/16 | first author:Rudrauf D
Phonological dyslexia and dysgraphia: cognitive mechanisms and neural substrates.	/pubmed/18625494	Rapcsak SZ, Beeson PM, Henry ML, Leyden A, Kim E, Rising K, Andersen S, Cho H.	Cortex. 2009 May;45(5):575-91. Epub 2008 Jun 5.	Cortex. 2009	PubMed	citation	PMID:18625494	pubmed	18625494	create date:2008/07/16 | first author:Rapcsak SZ
Beyond body experiences: phantom limbs, pain and the locus of sensation.	/pubmed/18621367	Wade NJ.	Cortex. 2009 Feb;45(2):243-55. Epub 2008 Jun 5.	Cortex. 2009	PubMed	citation	PMID:18621367	pubmed	18621367	create date:2008/07/16 | first author:Wade NJ
Ganzfeld-induced hallucinatory experience, its phenomenology and cerebral electrophysiology.	/pubmed/18621366	Wackermann J, Pütz P, Allefeld C.	Cortex. 2008 Nov-Dec;44(10):1364-78. Epub 2008 Jun 5.	Cortex. 2008	PubMed	citation	PMID:18621366	pubmed	18621366	create date:2008/07/16 | first author:Wackermann J
The incidence and determinants of visual phenomenology during out-of-body experiences.	/pubmed/18621365	Terhune DB.	Cortex. 2009 Feb;45(2):236-42. Epub 2008 Jun 5.	Cortex. 2009	PubMed	citation	PMID:18621365	pubmed	18621365	create date:2008/07/16 | first author:Terhune DB
Do you remember what you did on March 13	1985?" A case study of confabulatory hypermnesia."	/pubmed/18621364	Dalla Barba G, Decaix C.	Cortex. 2009 May;45(5):566-74. Epub 2008 Jun 5.	Cortex. 2009	PubMed	citation	PMID:18621364	pubmed	18621364	create date:2008/07/16 | first author:Dalla Barba G
The body unbound: vestibular-motor hallucinations and out-of-body experiences.	/pubmed/18621363	Cheyne JA, Girard TA.	Cortex. 2009 Feb;45(2):201-15. Epub 2008 Jun 5.	Cortex. 2009	PubMed	citation	PMID:18621363	pubmed	18621363	create date:2008/07/16 | first author:Cheyne JA
Seeing the hand boosts feeling on the cheek.	/pubmed/18620343	Serino A, Padiglioni S, Haggard P, Làdavas E.	Cortex. 2009 May;45(5):602-9. Epub 2008 Jun 5.	Cortex. 2009	PubMed	citation	PMID:18620343	pubmed	18620343	create date:2008/07/16 | first author:Serino A
A diffusion tensor imaging tractography atlas for virtual in vivo dissections.	/pubmed/18619589	Catani M, Thiebaut de Schotten M.	Cortex. 2008 Sep;44(8):1105-32. Epub 2008 May 23.	Cortex. 2008	PubMed	citation	PMID:18619589	pubmed	18619589	create date:2008/07/16 | first author:Catani M
Title	URL	Description	Details	ShortDetails	Resource	Type	Identifiers	Db	EntrezUID	Properties
The arcuate fasciculus and the disconnection theme in language and aphasia: history and current state.	/pubmed/18614162	Catani M, Mesulam M.	Cortex. 2008 Sep;44(8):953-61. Epub 2008 May 23.	Cortex. 2008	PubMed	citation	PMID:18614162	pubmed	18614162	create date:2008/07/11 | first author:Catani M
Disconnection syndromes of basal ganglia, thalamus, and cerebrocerebellar systems.	/pubmed/18614161	Schmahmann JD, Pandya DN.	Cortex. 2008 Sep;44(8):1037-66. Epub 2008 May 23.	Cortex. 2008	PubMed	citation	PMID:18614161	pubmed	18614161	create date:2008/07/11 | first author:Schmahmann JD
What is a disconnection syndrome?	/pubmed/18603236	Catani M, Mesulam M.	Cortex. 2008 Sep;44(8):911-3. Epub 2008 May 23. No abstract available.	Cortex. 2008	PubMed	citation	PMID:18603236	pubmed	18603236	create date:2008/07/08 | first author:Catani M
White matter (dis)connections and gray matter (dys)functions in visual neglect: gaining insights into the brain networks of spatial awareness.	/pubmed/18603235	Doricchi F, Thiebaut de Schotten M, Tomaiuolo F, Bartolomeo P.	Cortex. 2008 Sep;44(8):983-95. Epub 2008 May 23. Review.	Cortex. 2008	PubMed	citation	PMID:18603235	pubmed	18603235	create date:2008/07/08 | first author:Doricchi F
Classical disconnection studies of the corpus callosum.	/pubmed/18603234	Glickstein M, Berlucchi G.	Cortex. 2008 Sep;44(8):914-27. Epub 2008 May 23.	Cortex. 2008	PubMed	citation	PMID:18603234	pubmed	18603234	create date:2008/07/08 | first author:Glickstein M
Visualization of disconnection syndromes in humans.	/pubmed/18602092	Thiebaut de Schotten M, Kinkingnéhun S, Delmaire C, Lehéricy S, Duffau H, Thivard L, Volle E, Levy R, Dubois B, Bartolomeo P.	Cortex. 2008 Sep;44(8):1097-103. Epub 2008 May 23.	Cortex. 2008	PubMed	citation	PMID:18602092	pubmed	18602092	create date:2008/07/08 | first author:Thiebaut de Schotten M
Disconnection in prosopagnosia and face processing.	/pubmed/18597749	Fox CJ, Iaria G, Barton JJ.	Cortex. 2008 Sep;44(8):996-1009. Epub 2008 May 23. Review.	Cortex. 2008	PubMed	citation	PMID:18597749	pubmed	18597749	create date:2008/07/04 | first author:Fox CJ
Left hand tactile agnosia after posterior callosal lesion.	/pubmed/18589409	Balsamo M, Trojano L, Giamundo A, Grossi D.	Cortex. 2008 Sep;44(8):1030-6. Epub 2008 May 23.	Cortex. 2008	PubMed	citation	PMID:18589409	pubmed	18589409	create date:2008/07/01 | first author:Balsamo M
Pure alexia as a disconnection syndrome: new diffusion imaging evidence for an old concept.	/pubmed/18586235	Epelbaum S, Pinel P, Gaillard R, Delmaire C, Perrin M, Dupont S, Dehaene S, Cohen L.	Cortex. 2008 Sep;44(8):962-74. Epub 2008 May 23.	Cortex. 2008	PubMed	citation	PMID:18586235	pubmed	18586235	create date:2008/07/01 | first author:Epelbaum S
The hodology of hallucinations.	/pubmed/18586234	Ffytche DH.	Cortex. 2008 Sep;44(8):1067-83. Epub 2008 May 23.	Cortex. 2008	PubMed	citation	PMID:18586234	pubmed	18586234	create date:2008/07/01 | first author:Ffytche DH
Sensory-specific amnesia and hypoemotionality in humans and monkeys: gateway for developing a hodology of memory.	/pubmed/18585698	Ross ED.	Cortex. 2008 Sep;44(8):1010-22. Epub 2008 May 23.	Cortex. 2008	PubMed	citation	PMID:18585698	pubmed	18585698	create date:2008/07/01 | first author:Ross ED
Medial temporal and prefrontal function: recent behavioural disconnection studies in the macaque monkey.	/pubmed/18585697	Gaffan D, Wilson CR.	Cortex. 2008 Sep;44(8):928-35. Epub 2008 May 23.	Cortex. 2008	PubMed	citation	PMID:18585697	pubmed	18585697	create date:2008/07/01 | first author:Gaffan D
The disconnection apraxias.	/pubmed/18585696	Heilman KM, Watson RT.	Cortex. 2008 Sep;44(8):975-82. Epub 2008 May 23.	Cortex. 2008	PubMed	citation	PMID:18585696	pubmed	18585696	create date:2008/07/01 | first author:Heilman KM
Where is January? The month-SNARC effect in sequence-form synaesthetes.	/pubmed/18489968	Price MC, Mentzoni RA.	Cortex. 2008 Jul-Aug;44(7):890-907. Epub 2007 Dec 23.	Cortex. 2008	PubMed	citation	PMID:18489968	pubmed	18489968	create date:2008/05/21 | first author:Price MC
Negative priming in naming of categorically related objects: an fMRI study.	/pubmed/18489967	de Zubicaray GI, McMahon KL, Eastburn MM, Pringle AJ.	Cortex. 2008 Jul-Aug;44(7):881-9. Epub 2007 Dec 23.	Cortex. 2008	PubMed	citation	PMID:18489967	pubmed	18489967	create date:2008/05/21 | first author:de Zubicaray GI
An fMRI study of verbal episodic memory encoding in amnestic mild cognitive impairment.	/pubmed/18489966	Dannhauser TM, Shergill SS, Stevens T, Lee L, Seal M, Walker RW, Walker Z.	Cortex. 2008 Jul-Aug;44(7):869-80. Epub 2007 Dec 23.	Cortex. 2008	PubMed	citation	PMID:18489966	pubmed	18489966	create date:2008/05/21 | first author:Dannhauser TM
Allographic agraphia: a case study.	/pubmed/18489965	Menichelli A, Rapp B, Semenza C.	Cortex. 2008 Jul-Aug;44(7):861-8. Epub 2007 Dec 23.	Cortex. 2008	PubMed	citation	PMID:18489965	pubmed	18489965	create date:2008/05/21 | first author:Menichelli A
Hemispheric differences in processing the literal interpretation of idioms: converging evidence from behavioral and fMRI studies.	/pubmed/18489964	Mashal N, Faust M, Hendler T, Jung-Beeman M.	Cortex. 2008 Jul-Aug;44(7):848-60. Epub 2007 Dec 23.	Cortex. 2008	PubMed	citation	PMID:18489964	pubmed	18489964	create date:2008/05/21 | first author:Mashal N
Verb comprehension and naming in frontotemporal degeneration: the role of the static depiction of actions.	/pubmed/18489963	d'Honincthun P, Pillon A.	Cortex. 2008 Jul-Aug;44(7):834-47. Epub 2007 Dec 23.	Cortex. 2008	PubMed	citation	PMID:18489963	pubmed	18489963	create date:2008/05/21 | first author:d'Honincthun P
Memory for pantomimed actions versus actions with real objects.	/pubmed/18489962	Senkfor AJ.	Cortex. 2008 Jul-Aug;44(7):820-33. Epub 2007 Dec 23.	Cortex. 2008	PubMed	citation	PMID:18489962	pubmed	18489962	create date:2008/05/21 | first author:Senkfor AJ
Evidence of an eye movement-based memory effect in congenital prosopagnosia.	/pubmed/18489961	Bate S, Haslam C, Tree JJ, Hodgson TL.	Cortex. 2008 Jul-Aug;44(7):806-19. Epub 2007 Dec 23.	Cortex. 2008	PubMed	citation	PMID:18489961	pubmed	18489961	create date:2008/05/21 | first author:Bate S
The multiple dimensions of sustained attention.	/pubmed/18489960	Shallice T, Stuss DT, Alexander MP, Picton TW, Derkzen D.	Cortex. 2008 Jul-Aug;44(7):794-805. Epub 2007 Dec 23.	Cortex. 2008	PubMed	citation	PMID:18489960	pubmed	18489960	create date:2008/05/21 | first author:Shallice T
Line bisection in left neglect: the importance of starting right.	/pubmed/18489959	Urbanski M, Bartolomeo P.	Cortex. 2008 Jul-Aug;44(7):782-93. Epub 2007 Dec 23.	Cortex. 2008	PubMed	citation	PMID:18489959	pubmed	18489959	create date:2008/05/21 | first author:Urbanski M
Longitudinal fMRI study of reading in a patient with letter-by-letter reading.	/pubmed/18489958	Ino T, Tokumoto K, Usami K, Kimura T, Hashimoto Y, Fukuyama H.	Cortex. 2008 Jul-Aug;44(7):773-81. Epub 2007 Dec 23.	Cortex. 2008	PubMed	citation	PMID:18489958	pubmed	18489958	create date:2008/05/21 | first author:Ino T
Is the content of confabulation positive? An experimental study.	/pubmed/18489957	Fotopoulou A, Conway MA, Tyrer S, Birchall D, Griffiths P, Solms M.	Cortex. 2008 Jul-Aug;44(7):764-72. Epub 2007 Dec 23.	Cortex. 2008	PubMed	citation	PMID:18489957	pubmed	18489957	create date:2008/05/21 | first author:Fotopoulou A
More to MCI than meets the eye.	/pubmed/18472045	Grabowski TJ.	Cortex. 2008 Jun;44(6):753-6. Epub 2007 Dec 23. No abstract available.	Cortex. 2008	PubMed	citation	PMID:18472045	pubmed	18472045	create date:2008/05/13 | first author:Grabowski TJ
Naming of objects, faces and buildings in mild cognitive impairment.	/pubmed/18472044	Ahmed S, Arnold R, Thompson SA, Graham KS, Hodges JR.	Cortex. 2008 Jun;44(6):746-52. Epub 2007 Dec 23.	Cortex. 2008	PubMed	citation	PMID:18472044	pubmed	18472044	create date:2008/05/13 | first author:Ahmed S
Good phonetic errors in poor spellers are associated with right-handedness and possible weak utilisation of visuospatial abilities.	/pubmed/18472043	Eglinton E, Annett M.	Cortex. 2008 Jun;44(6):737-45. Epub 2007 Dec 23.	Cortex. 2008	PubMed	citation	PMID:18472043	pubmed	18472043	create date:2008/05/13 | first author:Eglinton E
Intra- and interhemispheric number priming: evidence for rapid integration of magnitude information between hemispheres.	/pubmed/18472042	Reynvoet B, Ratinckx E, Notebaert K.	Cortex. 2008 Jun;44(6):728-36. Epub 2007 Dec 23.	Cortex. 2008	PubMed	citation	PMID:18472042	pubmed	18472042	create date:2008/05/13 | first author:Reynvoet B
Influence of unilateral motor behaviors on the judgment of valenced stimuli.	/pubmed/18472041	Dru V, Cretenet J.	Cortex. 2008 Jun;44(6):717-27. Epub 2007 Dec 23.	Cortex. 2008	PubMed	citation	PMID:18472041	pubmed	18472041	create date:2008/05/13 | first author:Dru V
Categories of manual asymmetry and their variation with advancing age.	/pubmed/18472040	Teixeira LA.	Cortex. 2008 Jun;44(6):707-16. Epub 2007 Dec 23.	Cortex. 2008	PubMed	citation	PMID:18472040	pubmed	18472040	create date:2008/05/13 | first author:Teixeira LA
Two types of phonological dyslexia - a contemporary review.	/pubmed/18472039	Tree JJ.	Cortex. 2008 Jun;44(6):698-706. Epub 2007 Dec 23. Review.	Cortex. 2008	PubMed	citation	PMID:18472039	pubmed	18472039	create date:2008/05/13 | first author:Tree JJ
Homographic and heterographic homophones in speech production: does orthography matter?	/pubmed/18472038	Biedermann B, Nickels L.	Cortex. 2008 Jun;44(6):683-97. Epub 2007 Dec 23.	Cortex. 2008	PubMed	citation	PMID:18472038	pubmed	18472038	create date:2008/05/13 | first author:Biedermann B
Semantic processing of neglected numbers.	/pubmed/18472037	Sackur J, Naccache L, Pradat-Diehl P, Azouvi P, Mazevet D, Katz R, Cohen L, Dehaene S.	Cortex. 2008 Jun;44(6):673-82. Epub 2007 Dec 23.	Cortex. 2008	PubMed	citation	PMID:18472037	pubmed	18472037	create date:2008/05/13 | first author:Sackur J
Effects of aging and exposure duration on perceptual biases in chimeric face processing.	/pubmed/18472036	Butler SH, Harvey M.	Cortex. 2008 Jun;44(6):665-72. Epub 2007 Dec 23.	Cortex. 2008	PubMed	citation	PMID:18472036	pubmed	18472036	create date:2008/05/13 | first author:Butler SH
Enactment versus conceptual encoding: equivalent item memory but different source memory.	/pubmed/18472035	Senkfor AJ, Van Petten C, Kutas M.	Cortex. 2008 Jun;44(6):649-64. Epub 2007 Dec 23.	Cortex. 2008	PubMed	citation	PMID:18472035	pubmed	18472035	create date:2008/05/13 | first author:Senkfor AJ
Confabulation: damage to a specific inferior medial prefrontal system.	/pubmed/18472034	Turner MS, Cipolotti L, Yousry TA, Shallice T.	Cortex. 2008 Jun;44(6):637-48. Epub 2007 Dec 27.	Cortex. 2008	PubMed	citation	PMID:18472034	pubmed	18472034	create date:2008/05/13 | first author:Turner MS
Age-dependent cognitive changes in carriers of the fragile X syndrome.	/pubmed/18472033	Cornish KM, Li L, Kogan CS, Jacquemont S, Turk J, Dalton A, Hagerman RJ, Hagerman PJ.	Cortex. 2008 Jun;44(6):628-36. Epub 2007 Dec 23.	Cortex. 2008	PubMed	citation	PMID:18472033	pubmed	18472033	create date:2008/05/13 | first author:Cornish KM
Fragile X--a challenge to models of the mind and to best clinical practice.	/pubmed/18472032	Hay DA.	Cortex. 2008 Jun;44(6):626-7. Epub 2007 Dec 23.	Cortex. 2008	PubMed	citation	PMID:18472032	pubmed	18472032	create date:2008/05/13 | first author:Hay DA
Federation of European Societies of Neuropsychology (ESN).	/pubmed/18472031	Della Sala S.	Cortex. 2008 Jun;44(6):621-5. Epub 2008 Feb 29. No abstract available.	Cortex. 2008	PubMed	citation	PMID:18472031	pubmed	18472031	create date:2008/05/13 | first author:Della Sala S
Reviews of popular science books.	/pubmed/18423433	MacPherson S, Della Sala S.	Cortex. 2008 Jul-Aug;44(7):763. Epub 2008 Apr 18. No abstract available.	Cortex. 2008	PubMed	citation	PMID:18423433	pubmed	18423433	create date:2008/04/22 | first author:MacPherson S
Flashbulb memories: special but not iconic.	/pubmed/18423432	Cubelli R, Della Sala S.	Cortex. 2008 Jul-Aug;44(7):908-9. Epub 2008 Apr 18. No abstract available.	Cortex. 2008	PubMed	citation	PMID:18423432	pubmed	18423432	create date:2008/04/22 | first author:Cubelli R
Continuous theta-burst stimulation over the dorsal premotor cortex interferes with associative learning during object lifting.	/pubmed/18400218	Nowak DA, Berner J, Herrnberger B, Kammer T, Grön G, Schönfeldt-Lecuona C.	Cortex. 2009 Apr;45(4):473-82. Epub 2008 Mar 2.	Cortex. 2009	PubMed	citation	PMID:18400218	pubmed	18400218	create date:2008/04/11 | first author:Nowak DA
Cognitive, linguistic and affective disturbances following a right superior cerebellar artery infarction: a case study.	/pubmed/18396269	Mariën P, Baillieux H, De Smet HJ, Engelborghs S, Wilssens I, Paquier P, De Deyn PP.	Cortex. 2009 Apr;45(4):527-36. Epub 2008 Mar 2.	Cortex. 2009	PubMed	citation	PMID:18396269	pubmed	18396269	create date:2008/04/09 | first author:Mariën P
Muscle imaging: mapping responses to transcranial magnetic stimulation with high-density surface electromyography.	/pubmed/18387593	van Elswijk G, Kleine BU, Overeem S, Eshuis B, Hekkert KD, Stegeman DF.	Cortex. 2008 May;44(5):609-16. Epub 2007 Dec 23.	Cortex. 2008	PubMed	citation	PMID:18387593	pubmed	18387593	create date:2008/04/05 | first author:van Elswijk G
Imaging causal interactions during sensorimotor processing.	/pubmed/18387592	O'Shea J, Taylor PC, Rushworth MF.	Cortex. 2008 May;44(5):598-608. Epub 2007 Dec 23. Review.	Cortex. 2008	PubMed	citation	PMID:18387592	pubmed	18387592	create date:2008/04/05 | first author:O'Shea J
Behavioral and cortical mechanisms for spatial coding and action planning.	/pubmed/18387591	Medendorp WP, Beurze SM, Van Pelt S, Van Der Werf J.	Cortex. 2008 May;44(5):587-97. Epub 2007 Dec 23. Review.	Cortex. 2008	PubMed	citation	PMID:18387591	pubmed	18387591	create date:2008/04/05 | first author:Medendorp WP
Fast responders have blinders on: ERP correlates of response inhibition in competition.	/pubmed/18387590	de Bruijn ER, Miedl SF, Bekkering H.	Cortex. 2008 May;44(5):580-6. Epub 2007 Dec 23.	Cortex. 2008	PubMed	citation	PMID:18387590	pubmed	18387590	create date:2008/04/05 | first author:de Bruijn ER
Action monitoring in major depressive disorder with psychomotor retardation.	/pubmed/18387589	Schrijvers D, de Bruijn ER, Maas Y, De Grave C, Sabbe BG, Hulstijn W.	Cortex. 2008 May;44(5):569-79. Epub 2007 Dec 23.	Cortex. 2008	PubMed	citation	PMID:18387589	pubmed	18387589	create date:2008/04/05 | first author:Schrijvers D
A hand and a field effect in on-line motor control in unilateral optic ataxia.	/pubmed/18387588	Blangero A, Gaveau V, Luauté J, Rode G, Salemme R, Guinard M, Boisson D, Rossetti Y, Pisella L.	Cortex. 2008 May;44(5):560-8. Epub 2007 Dec 23.	Cortex. 2008	PubMed	citation	PMID:18387588	pubmed	18387588	create date:2008/04/05 | first author:Blangero A
Title	URL	Description	Details	ShortDetails	Resource	Type	Identifiers	Db	EntrezUID	Properties
Dorsal anterior cingulate cortex integrates reinforcement history to guide voluntary behavior.	/pubmed/18387587	Holroyd CB, Coles MG.	Cortex. 2008 May;44(5):548-59. Epub 2007 Dec 23.	Cortex. 2008	PubMed	citation	PMID:18387587	pubmed	18387587	create date:2008/04/05 | first author:Holroyd CB
Switching between colors and shapes on the basis of positive and negative feedback: an fMRI and EEG study on feedback-based learning.	/pubmed/18387586	Zanolie K, Teng S, Donohue SE, van Duijvenvoorde AC, Band GP, Rombouts SA, Crone EA.	Cortex. 2008 May;44(5):537-47. Epub 2007 Dec 23.	Cortex. 2008	PubMed	citation	PMID:18387586	pubmed	18387586	create date:2008/04/05 | first author:Zanolie K
Dissociations between motor-related EEG measures in a cued movement sequence task.	/pubmed/18387585	Gladwin TE, 't Hart BM, de Jong R.	Cortex. 2008 May;44(5):521-36. Epub 2007 Dec 23. Erratum in: Cortex. 2009 Jul-Aug;45(7):906-7.	Cortex. 2008	PubMed	citation	PMID:18387585	pubmed	18387585	create date:2008/04/05 | first author:Gladwin TE
Delay-related cerebral activity and motor preparation.	/pubmed/18387584	Mars RB, Coles MG, Hulstijn W, Toni I.	Cortex. 2008 May;44(5):507-20. Epub 2007 Dec 23.	Cortex. 2008	PubMed	citation	PMID:18387584	pubmed	18387584	create date:2008/04/05 | first author:Mars RB
Motor imagery: a window into the mechanisms and alterations of the motor system.	/pubmed/18387583	de Lange FP, Roelofs K, Toni I.	Cortex. 2008 May;44(5):494-506. Epub 2007 Dec 23.	Cortex. 2008	PubMed	citation	PMID:18387583	pubmed	18387583	create date:2008/04/05 | first author:de Lange FP
Acquisition of a new bimanual coordination pattern modulates the cerebral activations elicited by an intrinsic pattern: an fMRI study.	/pubmed/18387582	Rémy F, Wenderoth N, Lipkens K, Swinnen SP.	Cortex. 2008 May;44(5):482-93. Epub 2007 Dec 23.	Cortex. 2008	PubMed	citation	PMID:18387582	pubmed	18387582	create date:2008/04/05 | first author:Rémy F
Selection, preparation, and monitoring: current approaches to studying the neural control of action.	/pubmed/18387581	Mars RB, Hulstijn W, Toni I.	Cortex. 2008 May;44(5):479-81. Epub 2008 Mar 6. No abstract available.	Cortex. 2008	PubMed	citation	PMID:18387581	pubmed	18387581	create date:2008/04/05 | first author:Mars RB
Mental representation: what can pitch tell us about the distance effect?	/pubmed/18387580	Cohen Kadosh R, Brodsky W, Levin M, Henik A.	Cortex. 2008 Apr;44(4):470-7. Epub 2007 Dec 23.	Cortex. 2008	PubMed	citation	PMID:18387580	pubmed	18387580	create date:2008/04/05 | first author:Cohen Kadosh R
Dissociation of numerosity and duration processing in the left intraparietal sulcus: a transcranial magnetic stimulation study.	/pubmed/18387579	Dormal V, Andres M, Pesenti M.	Cortex. 2008 Apr;44(4):462-9. Epub 2007 Dec 23.	Cortex. 2008	PubMed	citation	PMID:18387579	pubmed	18387579	create date:2008/04/05 | first author:Dormal V
Horizontal spatial representations of time: evidence for the STEARC effect.	/pubmed/18387578	Ishihara M, Keller PE, Rossetti Y, Prinz W.	Cortex. 2008 Apr;44(4):454-61. Epub 2007 Dec 23.	Cortex. 2008	PubMed	citation	PMID:18387578	pubmed	18387578	create date:2008/04/05 | first author:Ishihara M
Lost in number space after right brain damage: a neural signature of representational neglect.	/pubmed/18387577	Priftis K, Piccione F, Giorgi F, Meneghello F, Umiltà C, Zorzi M.	Cortex. 2008 Apr;44(4):449-53. Epub 2007 Dec 23.	Cortex. 2008	PubMed	citation	PMID:18387577	pubmed	18387577	create date:2008/04/05 | first author:Priftis K
Basic numerical processing in left intraparietal sulcus (IPS) acalculia.	/pubmed/18387576	Ashkenazi S, Henik A, Ifergane G, Shelef I.	Cortex. 2008 Apr;44(4):439-48. Epub 2007 Dec 23.	Cortex. 2008	PubMed	citation	PMID:18387576	pubmed	18387576	create date:2008/04/05 | first author:Ashkenazi S
Impairments of the mental number line for two-digit numbers in neglect.	/pubmed/18387575	Hoeckner SH, Moeller K, Zauner H, Wood G, Haider C, Gassner A, Nuerk HC.	Cortex. 2008 Apr;44(4):429-38. Epub 2007 Dec 23.	Cortex. 2008	PubMed	citation	PMID:18387575	pubmed	18387575	create date:2008/04/05 | first author:Hoeckner SH
Spatial representations of numbers in children and their connection with calculation abilities.	/pubmed/18387574	Lonnemann J, Krinzinger H, Knops A, Willmes K.	Cortex. 2008 Apr;44(4):420-8. Epub 2007 Dec 23.	Cortex. 2008	PubMed	citation	PMID:18387574	pubmed	18387574	create date:2008/04/05 | first author:Lonnemann J
Time course of number magnitude interference during grasping.	/pubmed/18387573	Andres M, Ostry DJ, Nicol F, Paus T.	Cortex. 2008 Apr;44(4):414-9. Epub 2007 Dec 23.	Cortex. 2008	PubMed	citation	PMID:18387573	pubmed	18387573	create date:2008/04/05 | first author:Andres M
Sensory and cognitive processes of shifts of spatial attention induced by numbers: an ERP study.	/pubmed/18387572	Salillas E, El Yagoubi R, Semenza C.	Cortex. 2008 Apr;44(4):406-13. Epub 2007 Dec 23.	Cortex. 2008	PubMed	citation	PMID:18387572	pubmed	18387572	create date:2008/04/05 | first author:Salillas E
Digits affect actions: the SNARC effect and response selection.	/pubmed/18387571	Daar M, Pratt J.	Cortex. 2008 Apr;44(4):400-5. Epub 2007 Dec 23.	Cortex. 2008	PubMed	citation	PMID:18387571	pubmed	18387571	create date:2008/04/05 | first author:Daar M
On the relationship between handedness and hand-digit mapping in finger counting.	/pubmed/18387570	Sato M, Lalain M.	Cortex. 2008 Apr;44(4):393-9. Epub 2007 Dec 23.	Cortex. 2008	PubMed	citation	PMID:18387570	pubmed	18387570	create date:2008/04/05 | first author:Sato M
Finger counting habits modulate spatial-numerical associations.	/pubmed/18387569	Fischer MH.	Cortex. 2008 Apr;44(4):386-92. Epub 2007 Dec 23.	Cortex. 2008	PubMed	citation	PMID:18387569	pubmed	18387569	create date:2008/04/05 | first author:Fischer MH
A developmental fMRI study of nonsymbolic numerical and spatial processing.	/pubmed/18387568	Kaufmann L, Vogel SE, Wood G, Kremser C, Schocke M, Zimmerhackl LB, Koten JW.	Cortex. 2008 Apr;44(4):376-85. Epub 2007 Dec 23.	Cortex. 2008	PubMed	citation	PMID:18387568	pubmed	18387568	create date:2008/04/05 | first author:Kaufmann L
Does finger training increase young children's numerical performance?	/pubmed/18387567	Gracia-Bafalluy M, Noël MP.	Cortex. 2008 Apr;44(4):368-75. Epub 2008 Jan 8.	Cortex. 2008	PubMed	citation	PMID:18387567	pubmed	18387567	create date:2008/04/05 | first author:Gracia-Bafalluy M
Mind the gap between both hands: evidence for internal finger-based number representations in children's mental calculation.	/pubmed/18387566	Domahs F, Krinzinger H, Willmes K.	Cortex. 2008 Apr;44(4):359-67. Epub 2007 Dec 23.	Cortex. 2008	PubMed	citation	PMID:18387566	pubmed	18387566	create date:2008/04/05 | first author:Domahs F
Numbers, space, and action - from finger counting to the mental number line and beyond.	/pubmed/18387565	Wood G, Fischer MH.	Cortex. 2008 Apr;44(4):353-8. Epub 2008 Jan 31. Review. No abstract available.	Cortex. 2008	PubMed	citation	PMID:18387565	pubmed	18387565	create date:2008/04/05 | first author:Wood G
Incomplete ipsilesional hallucinations in a patient with neglect.	/pubmed/18387564	Nys GM, Nijboer TC, de Haan EH.	Cortex. 2008 Mar;44(3):350-2. Epub 2007 Dec 27. No abstract available.	Cortex. 2008	PubMed	citation	PMID:18387564	pubmed	18387564	create date:2008/04/05 | first author:Nys GM
Automatic memory processes in normal ageing and Alzheimer's disease.	/pubmed/18387563	Hudson JM.	Cortex. 2008 Mar;44(3):345-9. Epub 2007 Dec 23.	Cortex. 2008	PubMed	citation	PMID:18387563	pubmed	18387563	create date:2008/04/05 | first author:Hudson JM
The role of the prefrontal cortex in sentence comprehension: an rTMS study.	/pubmed/18387562	Manenti R, Cappa SF, Rossini PM, Miniussi C.	Cortex. 2008 Mar;44(3):337-44. Epub 2007 Dec 23.	Cortex. 2008	PubMed	citation	PMID:18387562	pubmed	18387562	create date:2008/04/05 | first author:Manenti R
A case of selective impairment of encyclopaedic numerical knowledge or 'when December 25th is no longer Christmas day, but '20+5' is still 25'.	/pubmed/18387561	Cappelletti M, Jansari A, Kopelman M, Butterworth B.	Cortex. 2008 Mar;44(3):325-36. Epub 2007 Dec 23.	Cortex. 2008	PubMed	citation	PMID:18387561	pubmed	18387561	create date:2008/04/05 | first author:Cappelletti M
Phonological recoding, visual short-term store and the effect of unattended speech: evidence from a case of slowly progressive anarthria.	/pubmed/18387560	Papagno C, Lucchelli F, Vallar G.	Cortex. 2008 Mar;44(3):312-24. Epub 2007 Nov 17.	Cortex. 2008	PubMed	citation	PMID:18387560	pubmed	18387560	create date:2008/04/05 | first author:Papagno C
Intrusions in story recall: when over-learned information interferes with episodic memory recall. Evidence from Alzheimer's disease.	/pubmed/18387559	De Anna F, Attali E, Freynet L, Foubert L, Laurent A, Dubois B, Dalla Barba G.	Cortex. 2008 Mar;44(3):305-11. Epub 2007 Nov 17.	Cortex. 2008	PubMed	citation	PMID:18387559	pubmed	18387559	create date:2008/04/05 | first author:De Anna F
Script representation in patients with Alzheimer's disease.	/pubmed/18387558	Allain P, Le Gall D, Foucher C, Etcharry-Bouyx F, Barré J, Dubas F, Berrut G.	Cortex. 2008 Mar;44(3):294-304. Epub 2007 Nov 17.	Cortex. 2008	PubMed	citation	PMID:18387558	pubmed	18387558	create date:2008/04/05 | first author:Allain P
The representation of homophones: more evidence from the remediation of anomia.	/pubmed/18387557	Biedermann B, Nickels L.	Cortex. 2008 Mar;44(3):276-93. Epub 2007 Nov 19.	Cortex. 2008	PubMed	citation	PMID:18387557	pubmed	18387557	create date:2008/04/05 | first author:Biedermann B
Task-dependent and task-independent neurovascular responses to syntactic processing.	/pubmed/18387556	Caplan D, Chen E, Waters G.	Cortex. 2008 Mar;44(3):257-75. Epub 2007 Nov 19.	Cortex. 2008	PubMed	citation	PMID:18387556	pubmed	18387556	create date:2008/04/05 | first author:Caplan D
Categorical and coordinate spatial representations within object-location memory.	/pubmed/18387555	van Asselen M, Kessels RP, Kappelle LJ, Postma A.	Cortex. 2008 Mar;44(3):249-56. Epub 2007 Nov 17.	Cortex. 2008	PubMed	citation	PMID:18387555	pubmed	18387555	create date:2008/04/05 | first author:van Asselen M
Cross-modal recognition disorders for persons and other unique entities in a patient with right fronto-temporal degeneration.	/pubmed/18387554	Gainotti G, Ferraccioli M, Quaranta D, Marra C.	Cortex. 2008 Mar;44(3):238-48. Epub 2007 Nov 17.	Cortex. 2008	PubMed	citation	PMID:18387554	pubmed	18387554	create date:2008/04/05 | first author:Gainotti G
A reappraisal of person recognition and identification.	/pubmed/18387553	Lucchelli F, Spinnler H.	Cortex. 2008 Mar;44(3):230-7. Epub 2007 Nov 17. Review.	Cortex. 2008	PubMed	citation	PMID:18387553	pubmed	18387553	create date:2008/04/05 | first author:Lucchelli F
Cajal's retina.	/pubmed/18387551	Wade NJ.	Cortex. 2008 Mar;44(3):227-8. Epub 2007 Dec 15. No abstract available.	Cortex. 2008	PubMed	citation	PMID:18387551	pubmed	18387551	create date:2008/04/05 | first author:Wade NJ
Line bisection as an early method to assess homonymous hemianopia.	/pubmed/18387550	Kerkhoff G, Bucher L.	Cortex. 2008 Feb;44(2):200-5. Epub 2007 Nov 17.	Cortex. 2008	PubMed	citation	PMID:18387550	pubmed	18387550	create date:2008/04/05 | first author:Kerkhoff G
Spatial attentional bias in normal people: object or viewer-centered.	/pubmed/18387549	Drago V, Crucian GP, FitzGerald DB, Jeong Y, Finney GR, Heilman KM.	Cortex. 2008 Feb;44(2):196-9. Epub 2007 Nov 17.	Cortex. 2008	PubMed	citation	PMID:18387549	pubmed	18387549	create date:2008/04/05 | first author:Drago V
Variability in cognitive presentation of Alzheimer's disease.	/pubmed/18387548	Stopford CL, Snowden JS, Thompson JC, Neary D.	Cortex. 2008 Feb;44(2):185-95. Epub 2007 Nov 17.	Cortex. 2008	PubMed	citation	PMID:18387548	pubmed	18387548	create date:2008/04/05 | first author:Stopford CL
Cerebral blood flow regulation during cognitive tasks: effects of healthy aging.	/pubmed/18387547	Sorond FA, Schnyer DM, Serrador JM, Milberg WP, Lipsitz LA.	Cortex. 2008 Feb;44(2):179-84. Epub 2007 Nov 17.	Cortex. 2008	PubMed	citation	PMID:18387547	pubmed	18387547	create date:2008/04/05 | first author:Sorond FA
Retrograde memory after unilateral stroke.	/pubmed/18387546	Batchelor S, Thompson EO, Miller LA.	Cortex. 2008 Feb;44(2):170-8. Epub 2007 Nov 17.	Cortex. 2008	PubMed	citation	PMID:18387546	pubmed	18387546	create date:2008/04/05 | first author:Batchelor S
Cut the coda: early fluency intervals predict diagnoses.	/pubmed/18387545	Fernaeus SE, Ostberg P, Hellström A, Wahlund LO.	Cortex. 2008 Feb;44(2):161-9. Epub 2007 Nov 17.	Cortex. 2008	PubMed	citation	PMID:18387545	pubmed	18387545	create date:2008/04/05 | first author:Fernaeus SE
Recollection of public events in healthy people: a latent-variable stochastic approach to disentangling retrieval and storage.	/pubmed/18387544	Bizzozero I, Capitani E, Faglioni P, Lucchelli F, Saetti MC, Spinnler H.	Cortex. 2008 Feb;44(2):150-60. Epub 2007 Nov 17.	Cortex. 2008	PubMed	citation	PMID:18387544	pubmed	18387544	create date:2008/04/05 | first author:Bizzozero I
Generalised script sequencing deficits following frontal lobe lesions.	/pubmed/18387543	Zanini S.	Cortex. 2008 Feb;44(2):140-9. Epub 2007 Nov 17.	Cortex. 2008	PubMed	citation	PMID:18387543	pubmed	18387543	create date:2008/04/05 | first author:Zanini S
Generation of co-speech gestures based on spatial imagery from the right-hemisphere: evidence from split-brain patients.	/pubmed/18387542	Kita S, Lausberg H.	Cortex. 2008 Feb;44(2):131-9. Epub 2007 Nov 17.	Cortex. 2008	PubMed	citation	PMID:18387542	pubmed	18387542	create date:2008/04/05 | first author:Kita S
Strategic aspects of young, healthy older adults', and Alzheimer patients' arithmetic performance.	/pubmed/18387541	Arnaud L, Lemaire P, Allen P, Michel BF.	Cortex. 2008 Feb;44(2):119-30. Epub 2007 Nov 17.	Cortex. 2008	PubMed	citation	PMID:18387541	pubmed	18387541	create date:2008/04/05 | first author:Arnaud L
Selective deficit of mental visual imagery with intact primary visual cortex and visual perception.	/pubmed/18387540	Moro V, Berlucchi G, Lerch J, Tomaiuolo F, Aglioti SM.	Cortex. 2008 Feb;44(2):109-18. Epub 2007 Nov 17.	Cortex. 2008	PubMed	citation	PMID:18387540	pubmed	18387540	create date:2008/04/05 | first author:Moro V
The neural correlates of visual mental imagery: an ongoing debate.	/pubmed/18387539	Bartolomeo P.	Cortex. 2008 Feb;44(2):107-8. Epub 2007 Nov 17.	Cortex. 2008	PubMed	citation	PMID:18387539	pubmed	18387539	create date:2008/04/05 | first author:Bartolomeo P
Tartuferi's retina.	/pubmed/18387538	Wade NJ.	Cortex. 2008 Feb;44(2):105-6. Epub 2007 Dec 15. No abstract available.	Cortex. 2008	PubMed	citation	PMID:18387538	pubmed	18387538	create date:2008/04/05 | first author:Wade NJ
Are results from different techniques mutually exclusive in the study of how the brain processes visual search?	/pubmed/18387537	Ellison A.	Cortex. 2008 Jan;44(1):99-101. Epub 2007 Nov 17. No abstract available.	Cortex. 2008	PubMed	citation	PMID:18387537	pubmed	18387537	create date:2008/04/05 | first author:Ellison A
Title	URL	Description	Details	ShortDetails	Resource	Type	Identifiers	Db	EntrezUID	Properties
Handedness assessment in studies of seasonal anisotropy.	/pubmed/18387536	Beaton AA.	Cortex. 2008 Jan;44(1):97-8. Epub 2007 Nov 17. No abstract available.	Cortex. 2008	PubMed	citation	PMID:18387536	pubmed	18387536	create date:2008/04/05 | first author:Beaton AA
Wheel-chair driving improvement following visuo-manual prism adaptation.	/pubmed/18387535	Jacquin-Courtois S, Rode G, Pisella L, Boisson D, Rossetti Y.	Cortex. 2008 Jan;44(1):90-6. Epub 2007 Nov 17.	Cortex. 2008	PubMed	citation	PMID:18387535	pubmed	18387535	create date:2008/04/05 | first author:Jacquin-Courtois S
The ability to assess muscular force in asymmetrical Parkinson's disease.	/pubmed/18387534	Lafargue G, D'Amico A, Thobois S, Broussolle E, Sirigu A.	Cortex. 2008 Jan;44(1):82-9. Epub 2007 Nov 17.	Cortex. 2008	PubMed	citation	PMID:18387534	pubmed	18387534	create date:2008/04/05 | first author:Lafargue G
Season of birth and parental age in right, mixed and left handers.	/pubmed/18387533	Karev GB.	Cortex. 2008 Jan;44(1):79-81. Epub 2007 Nov 17.	Cortex. 2008	PubMed	citation	PMID:18387533	pubmed	18387533	create date:2008/04/05 | first author:Karev GB
Impaired search for orientation but not color in hemi-spatial neglect.	/pubmed/18387532	Wilkinson D, Ko P, Milberg W, McGlinchey R.	Cortex. 2008 Jan;44(1):68-78. Epub 2007 Nov 17.	Cortex. 2008	PubMed	citation	PMID:18387532	pubmed	18387532	create date:2008/04/05 | first author:Wilkinson D
Cerebellar cognitive affective syndrome without global mental retardation in two relatives with Gillespie syndrome.	/pubmed/18387531	Mariën P, Brouns R, Engelborghs S, Wackenier P, Verhoeven J, Ceulemans B, De Deyn PP.	Cortex. 2008 Jan;44(1):54-67. Epub 2007 Nov 17.	Cortex. 2008	PubMed	citation	PMID:18387531	pubmed	18387531	create date:2008/04/05 | first author:Mariën P
Visual search for facial expressions of emotion is less affected in simultanagnosia.	/pubmed/18387530	Pegna AJ, Caldara-Schnetzer AS, Khateb A.	Cortex. 2008 Jan;44(1):46-53. Epub 2007 Nov 17.	Cortex. 2008	PubMed	citation	PMID:18387530	pubmed	18387530	create date:2008/04/05 | first author:Pegna AJ
Functional retrograde amnesia: a multiple case study.	/pubmed/18387529	Fujiwara E, Brand M, Kracht L, Kessler J, Diebel A, Netz J, Markowitsch HJ.	Cortex. 2008 Jan;44(1):29-45. Epub 2007 Nov 17.	Cortex. 2008	PubMed	citation	PMID:18387529	pubmed	18387529	create date:2008/04/05 | first author:Fujiwara E
Differential processing of hierarchical visual stimuli in young and older healthy adults: implications for pathology.	/pubmed/18387528	Lux S, Marshall JC, Thimm M, Fink GR.	Cortex. 2008 Jan;44(1):21-8. Epub 2007 Nov 17.	Cortex. 2008	PubMed	citation	PMID:18387528	pubmed	18387528	create date:2008/04/05 | first author:Lux S
Animal lateralization and social recognition: quails use their left visual hemifield when approaching a companion and their right visual hemifield when approaching a stranger.	/pubmed/18387527	Zucca P, Sovrano VA.	Cortex. 2008 Jan;44(1):13-20. Epub 2007 Nov 17.	Cortex. 2008	PubMed	citation	PMID:18387527	pubmed	18387527	create date:2008/04/05 | first author:Zucca P
Seasonal anisotropy in handedness.	/pubmed/18387526	Jones GV, Martin M.	Cortex. 2008 Jan;44(1):8-12. Epub 2007 Nov 17.	Cortex. 2008	PubMed	citation	PMID:18387526	pubmed	18387526	create date:2008/04/05 | first author:Jones GV
Of mice and men - and lopsided birds.	/pubmed/18387525	Corballis MC.	Cortex. 2008 Jan;44(1):3-7. Epub 2007 Nov 17. Review.	Cortex. 2008	PubMed	citation	PMID:18387525	pubmed	18387525	create date:2008/04/05 | first author:Corballis MC
What are neuropsychologists up to?	/pubmed/18044680	Cubelli R, Sala SD.	Cortex. 2007 Nov;43(8):1122-4. No abstract available.	Cortex. 2007	PubMed	citation	PMID:18044680	pubmed	18044680	create date:2007/11/30 | first author:Cubelli R
Wake up or dream on? Six questions for Turnbull and Solms.	/pubmed/18044679	Hobson JA.	Cortex. 2007 Nov;43(8):1113-5; discussion 1116-21. No abstract available.	Cortex. 2007	PubMed	citation	PMID:18044679	pubmed	18044679	create date:2007/11/30 | first author:Hobson JA
Anosognosia, confabulation, and dreaming: a neuropsychological perspective.	/pubmed/18044678	Dumer AI, Frisina PG, Borod JC.	Cortex. 2007 Nov;43(8):1111-2; discussion 1116-21. No abstract available.	Cortex. 2007	PubMed	citation	PMID:18044678	pubmed	18044678	create date:2007/11/30 | first author:Dumer AI
Freud through the centuries.	/pubmed/18044677	Pribram K.	Cortex. 2007 Nov;43(8):1108-10; discussion 1116-21. No abstract available.	Cortex. 2007	PubMed	citation	PMID:18044677	pubmed	18044677	create date:2007/11/30 | first author:Pribram K
Neuro-psychoanalysis may enliven the mindbrain sciences.	/pubmed/18044676	Panksepp J.	Cortex. 2007 Nov;43(8):1106-7; discussion 1116-21. No abstract available.	Cortex. 2007	PubMed	citation	PMID:18044676	pubmed	18044676	create date:2007/11/30 | first author:Panksepp J
Motivations and emotions contribute to a-rational unconscious dynamics: evidence and conceptual clarification.	/pubmed/18044675	Bazan A, Shevrin H, Brakel LA, Snodgrass M.	Cortex. 2007 Nov;43(8):1104-5; discussion 1116-21. No abstract available.	Cortex. 2007	PubMed	citation	PMID:18044675	pubmed	18044675	create date:2007/11/30 | first author:Bazan A
Reconciling psychodynamic and neurological perspectives on denial.	/pubmed/18044674	McKay R, Anderson M.	Cortex. 2007 Nov;43(8):1102-3; discussion 1116-21. No abstract available.	Cortex. 2007	PubMed	citation	PMID:18044674	pubmed	18044674	create date:2007/11/30 | first author:McKay R
The hard problem" of anosognosia: delusional confabulation and anosognosia."	/pubmed/18044673	Feinberg TE.	Cortex. 2007 Nov;43(8):1099-101; discussion 1116-21. No abstract available.	Cortex. 2007	PubMed	citation	PMID:18044673	pubmed	18044673	create date:2007/11/30 | first author:Feinberg TE
[H]E is no more a person now but a whole climate of opinion" (Auden	1940)."	/pubmed/18044672	Huey ED, Zahn R, Grafman J.	Cortex. 2007 Nov;43(8):1097-8; discussion 1116-21. No abstract available.	Cortex. 2007	PubMed	citation	PMID:18044672	pubmed	18044672	create date:2007/11/30 | first author:Huey ED
From neurosciences to philosophy of mind.	/pubmed/18044671	Baldomero EB, Lizáro J.	Cortex. 2007 Nov;43(8):1095-6; discussion 1116-21. No abstract available.	Cortex. 2007	PubMed	citation	PMID:18044671	pubmed	18044671	create date:2007/11/30 | first author:Baldomero EB
False beliefs and motivated abnormal emotional behaviour in right brain-damaged patients.	/pubmed/18044670	Gainotti G.	Cortex. 2007 Nov;43(8):1093-4; discussion 1116-21. No abstract available.	Cortex. 2007	PubMed	citation	PMID:18044670	pubmed	18044670	create date:2007/11/30 | first author:Gainotti G
Freud and neuropsychology: comments related to anosognosia.	/pubmed/18044669	Heilman KM.	Cortex. 2007 Nov;43(8):1091-2; discussion 1116-21. No abstract available.	Cortex. 2007	PubMed	citation	PMID:18044669	pubmed	18044669	create date:2007/11/30 | first author:Heilman KM
Awareness, desire, and false beliefs: Freud in the light of modern neuropsychology.	/pubmed/18044668	Turnbull OH, Solms M.	Cortex. 2007 Nov;43(8):1083-90. Review. No abstract available.	Cortex. 2007	PubMed	citation	PMID:18044668	pubmed	18044668	create date:2007/11/30 | first author:Turnbull OH
Self-awareness and the left hemisphere: the dark side of selectively reviewing the literature.	/pubmed/18044667	Morin A.	Cortex. 2007 Nov;43(8):1068-73; discussion 1074-82. No abstract available.	Cortex. 2007	PubMed	citation	PMID:18044667	pubmed	18044667	create date:2007/11/30 | first author:Morin A
The semantic organisation of mass nouns: evidence from semantic refractory access dysphasia.	/pubmed/18044666	Crutch SJ, Warrington EK.	Cortex. 2007 Nov;43(8):1057-67.	Cortex. 2007	PubMed	citation	PMID:18044666	pubmed	18044666	create date:2007/11/30 | first author:Crutch SJ
Assessment of working memory performance in self-ordered selection tests.	/pubmed/18044665	Gillett R.	Cortex. 2007 Nov;43(8):1047-56. Review.	Cortex. 2007	PubMed	citation	PMID:18044665	pubmed	18044665	create date:2007/11/30 | first author:Gillett R
An investigation of attentional contributions to visual errors in right neglect dyslexia"."	/pubmed/18044664	Petrich JA, Greenwald ML, Berndt RS.	Cortex. 2007 Nov;43(8):1036-46.	Cortex. 2007	PubMed	citation	PMID:18044664	pubmed	18044664	create date:2007/11/30 | first author:Petrich JA
Antonio Berti, Giovanni Brugnoli and the first studies on aphasia in Italy.	/pubmed/18044663	Cubelli R, Zago S.	Cortex. 2007 Nov;43(8):1032-5. No abstract available.	Cortex. 2007	PubMed	citation	PMID:18044663	pubmed	18044663	create date:2007/11/30 | first author:Cubelli R
Primary and secondary anosognosia for memory impairment in patients with Alzheimer's disease.	/pubmed/17941357	Hannesdottir K, Morris RG.	Cortex. 2007 Oct;43(7):1020-30.	Cortex. 2007	PubMed	citation	PMID:17941357	pubmed	17941357	create date:2007/10/19 | first author:Hannesdottir K
Objective metamemory testing captures awareness of deficit in Alzheimer's disease.	/pubmed/17941356	Cosentino S, Metcalfe J, Butterfield B, Stern Y.	Cortex. 2007 Oct;43(7):1004-19.	Cortex. 2007	PubMed	citation	PMID:17941356	pubmed	17941356	create date:2007/10/19 | first author:Cosentino S
Metamemory in Alzheimer's disease.	/pubmed/17941355	Souchay C.	Cortex. 2007 Oct;43(7):987-1003. Review.	Cortex. 2007	PubMed	citation	PMID:17941355	pubmed	17941355	create date:2007/10/19 | first author:Souchay C
The quantitative assessment of apraxic deficits in Alzheimer's disease.	/pubmed/17941354	Crutch SJ, Rossor MN, Warrington EK.	Cortex. 2007 Oct;43(7):976-86.	Cortex. 2007	PubMed	citation	PMID:17941354	pubmed	17941354	create date:2007/10/19 | first author:Crutch SJ
Deterioration of visual-perceptual organization ability in Alzheimer's disease.	/pubmed/17941353	Paxton JL, Peavy GM, Jenkins C, Rice VA, Heindel WC, Salmon DP.	Cortex. 2007 Oct;43(7):967-75.	Cortex. 2007	PubMed	citation	PMID:17941353	pubmed	17941353	create date:2007/10/19 | first author:Paxton JL
Enhanced stimulus strength improves visual cognition in aging and Alzheimer's disease.	/pubmed/17941352	Cronin-Golomb A, Gilmore GC, Neargarder S, Morrison SR, Laudate TM.	Cortex. 2007 Oct;43(7):952-66.	Cortex. 2007	PubMed	citation	PMID:17941352	pubmed	17941352	create date:2007/10/19 | first author:Cronin-Golomb A
Central and peripheral agraphia in Alzheimer's disease: from the case of Auguste D. to a cognitive neuropsychology approach.	/pubmed/17941351	Lambert J, Giffard B, Nore F, de la Sayette V, Pasquier F, Eustache F.	Cortex. 2007 Oct;43(7):935-51.	Cortex. 2007	PubMed	citation	PMID:17941351	pubmed	17941351	create date:2007/10/19 | first author:Lambert J
Selective naming (and comprehension) deficits in Alzheimer's disease?	/pubmed/17941350	Masterson J, Druks J, Kopelman M, Clare L, Garley C, Hayes M.	Cortex. 2007 Oct;43(7):921-34.	Cortex. 2007	PubMed	citation	PMID:17941350	pubmed	17941350	create date:2007/10/19 | first author:Masterson J
Category specific deficits in Alzheimer's disease: fact or artefact?	/pubmed/17941349	Tippett LJ, Meier SL, Blackwood K, Diaz-Asper C.	Cortex. 2007 Oct;43(7):907-20.	Cortex. 2007	PubMed	citation	PMID:17941349	pubmed	17941349	create date:2007/10/19 | first author:Tippett LJ
Are faces special in Alzheimer's disease? Cognitive conceptualisation, neural correlates, and diagnostic relevance of impaired memory for faces and names.	/pubmed/17941348	Werheid K, Clare L.	Cortex. 2007 Oct;43(7):898-906. Review.	Cortex. 2007	PubMed	citation	PMID:17941348	pubmed	17941348	create date:2007/10/19 | first author:Werheid K
Repetition priming in aging and Alzheimer's disease: an integrative review and future directions.	/pubmed/17941347	Fleischman DA.	Cortex. 2007 Oct;43(7):889-97. Review.	Cortex. 2007	PubMed	citation	PMID:17941347	pubmed	17941347	create date:2007/10/19 | first author:Fleischman DA
Memory for the September 11, 2001, terrorist attacks one year later in patients with Alzheimer's disease, patients with mild cognitive impairment, and healthy older adults.	/pubmed/17941346	Budson AE, Simons JS, Waring JD, Sullivan AL, Hussoin T, Schacter DL.	Cortex. 2007 Oct;43(7):875-88.	Cortex. 2007	PubMed	citation	PMID:17941346	pubmed	17941346	create date:2007/10/19 | first author:Budson AE
Comparison of inhibitory functioning in mild Alzheimer's disease and frontotemporal dementia.	/pubmed/17941345	Collette F, Amieva H, Adam S, Hogge M, Van der Linden M, Fabrigoule C, Salmon E.	Cortex. 2007 Oct;43(7):866-74.	Cortex. 2007	PubMed	citation	PMID:17941345	pubmed	17941345	create date:2007/10/19 | first author:Collette F
Specific AD impairment in concurrent performance of two memory tasks.	/pubmed/17941344	MacPherson SE, Della Sala S, Logie RH, Wilcock GK.	Cortex. 2007 Oct;43(7):858-65.	Cortex. 2007	PubMed	citation	PMID:17941344	pubmed	17941344	create date:2007/10/19 | first author:MacPherson SE
Distinct memory profiles in Alzheimer's disease.	/pubmed/17941343	Stopford CL, Snowden JS, Thompson JC, Neary D.	Cortex. 2007 Oct;43(7):846-57.	Cortex. 2007	PubMed	citation	PMID:17941343	pubmed	17941343	create date:2007/10/19 | first author:Stopford CL
Cognitive phenotypes in Alzheimer's disease and genetic risk.	/pubmed/17941342	Snowden JS, Stopford CL, Julien CL, Thompson JC, Davidson Y, Gibbons L, Pritchard A, Lendon CL, Richardson AM, Varma A, Neary D, Mann D.	Cortex. 2007 Oct;43(7):835-45.	Cortex. 2007	PubMed	citation	PMID:17941342	pubmed	17941342	create date:2007/10/19 | first author:Snowden JS
Longitudinal trajectories of cognitive change in preclinical Alzheimer's disease: a growth mixture modeling analysis.	/pubmed/17941341	Small BJ, Bäckman L.	Cortex. 2007 Oct;43(7):826-34.	Cortex. 2007	PubMed	citation	PMID:17941341	pubmed	17941341	create date:2007/10/19 | first author:Small BJ
The centennial of Alzheimer's disease and the publication of Uber eine eigenartige Erkankung der Hirnrinde" by Alöis Alzheimer."	/pubmed/17941340	Morris RG, Salmon DP.	Cortex. 2007 Oct;43(7):821-5. No abstract available.	Cortex. 2007	PubMed	citation	PMID:17941340	pubmed	17941340	create date:2007/10/19 | first author:Morris RG
Bilingualism and memory: early 19th century ideas about the significance of polyglot aphasia.	/pubmed/17715800	Lorch M.	Cortex. 2007 Jul;43(5):658-66.	Cortex. 2007	PubMed	citation	PMID:17715800	pubmed	17715800	create date:2007/08/25 | first author:Lorch M
Memory, imagination and language in eighteenth-century French sensualism.	/pubmed/17715799	Kaitaro T.	Cortex. 2007 Jul;43(5):651-7.	Cortex. 2007	PubMed	citation	PMID:17715799	pubmed	17715799	create date:2007/08/25 | first author:Kaitaro T
Title	URL	Description	Details	ShortDetails	Resource	Type	Identifiers	Db	EntrezUID	Properties
Measures of short-term memory: a historical review.	/pubmed/17715798	Richardson JT.	Cortex. 2007 Jul;43(5):635-50. Review.	Cortex. 2007	PubMed	citation	PMID:17715798	pubmed	17715798	create date:2007/08/25 | first author:Richardson JT
Forgetting due to retroactive interference: a fusion of Müller and Pilzecker's (1900) early insights into everyday forgetting and recent research on anterograde amnesia.	/pubmed/17715797	Dewar MT, Cowan N, Sala SD.	Cortex. 2007 Jul;43(5):616-34.	Cortex. 2007	PubMed	citation	PMID:17715797	pubmed	17715797	create date:2007/08/25 | first author:Dewar MT
A temporal lobe factor in verb fluency.	/pubmed/17715796	Ostberg P, Crinelli RM, Danielsson R, Wahlund LO, Bogdanovic N, Fernaeus SE.	Cortex. 2007 Jul;43(5):607-15.	Cortex. 2007	PubMed	citation	PMID:17715796	pubmed	17715796	create date:2007/08/25 | first author:Ostberg P
Is the paced auditory serial addition test (PASAT) a valid means of assessing executive function in Parkinson's disease?	/pubmed/17715795	Dujardin K, Denève C, Ronval M, Krystkowiak P, Humez C, Destée A, Defebvre L.	Cortex. 2007 Jul;43(5):601-6.	Cortex. 2007	PubMed	citation	PMID:17715795	pubmed	17715795	create date:2007/08/25 | first author:Dujardin K
A review of cognitive impairments in dementia with Lewy bodies relative to Alzheimer's disease and Parkinson's disease with dementia.	/pubmed/17715794	Metzler-Baddeley C.	Cortex. 2007 Jul;43(5):583-600. Review.	Cortex. 2007	PubMed	citation	PMID:17715794	pubmed	17715794	create date:2007/08/25 | first author:Metzler-Baddeley C
Georg Elias Müller (1850-1934): a founder of experimental memory research in psychology.	/pubmed/17715793	Lüer G.	Cortex. 2007 Jul;43(5):579-82. No abstract available.	Cortex. 2007	PubMed	citation	PMID:17715793	pubmed	17715793	create date:2007/08/25 | first author:Lüer G
History of memory.	/pubmed/17715792	Lorch M.	Cortex. 2007 Jul;43(5):577-8. No abstract available.	Cortex. 2007	PubMed	citation	PMID:17715792	pubmed	17715792	create date:2007/08/25 | first author:Lorch M
The earliest behavioral expression of focal damage to human prefrontal cortex.	/pubmed/17710831	Anderson SW, Aksan N, Kochanska G, Damasio H, Wisnowski J, Afifi A.	Cortex. 2007 Aug;43(6):806-16.	Cortex. 2007	PubMed	citation	PMID:17710831	pubmed	17710831	create date:2007/08/23 | first author:Anderson SW
Executive function following focal frontal lobe lesions: impact of timing of lesion on outcome.	/pubmed/17710830	Jacobs R, Harvey AS, Anderson V.	Cortex. 2007 Aug;43(6):792-805.	Cortex. 2007	PubMed	citation	PMID:17710830	pubmed	17710830	create date:2007/08/23 | first author:Jacobs R
Brain structure correlates of component reading processes: implications for reading disability.	/pubmed/17710829	Phinney E, Pennington BF, Olson R, Filley CM, Filipek PA.	Cortex. 2007 Aug;43(6):777-91.	Cortex. 2007	PubMed	citation	PMID:17710829	pubmed	17710829	create date:2007/08/23 | first author:Phinney E
Non-word repetition in children with specific language impairment: a deficit in phonological working memory or in long-term verbal knowledge?	/pubmed/17710828	Casalini C, Brizzolara D, Chilosi A, Cipriani P, Marcolini S, Pecini C, Roncoli S, Burani C.	Cortex. 2007 Aug;43(6):769-76.	Cortex. 2007	PubMed	citation	PMID:17710828	pubmed	17710828	create date:2007/08/23 | first author:Casalini C
Typical and atypical development of visual estimation abilities.	/pubmed/17710827	Ansari D, Donlan C, Karmiloff-Smith A.	Cortex. 2007 Aug;43(6):758-68.	Cortex. 2007	PubMed	citation	PMID:17710827	pubmed	17710827	create date:2007/08/23 | first author:Ansari D
Developmental colour agnosia.	/pubmed/17710826	van Zandvoort MJ, Nijboer TC, de Haan E.	Cortex. 2007 Aug;43(6):750-7.	Cortex. 2007	PubMed	citation	PMID:17710826	pubmed	17710826	create date:2007/08/23 | first author:van Zandvoort MJ
Hereditary prosopagnosia: the first case series.	/pubmed/17710825	Grueter M, Grueter T, Bell V, Horst J, Laskowski W, Sperling K, Halligan PW, Ellis HD, Kennerknecht I.	Cortex. 2007 Aug;43(6):734-49.	Cortex. 2007	PubMed	citation	PMID:17710825	pubmed	17710825	create date:2007/08/23 | first author:Grueter M
Prosopagnosia without apparent cause: overview and diagnosis of six cases.	/pubmed/17710824	Dobel C, Bölte J, Aicher M, Schweinberger SR.	Cortex. 2007 Aug;43(6):718-33.	Cortex. 2007	PubMed	citation	PMID:17710824	pubmed	17710824	create date:2007/08/23 | first author:Dobel C
How common are symptoms of ADHD in typically developing preschoolers? A study on prevalence rates and prenatal/demographic risk factors.	/pubmed/17710823	Smidts DP, Oosterlaan J.	Cortex. 2007 Aug;43(6):710-7.	Cortex. 2007	PubMed	citation	PMID:17710823	pubmed	17710823	create date:2007/08/23 | first author:Smidts DP
ADHD and dysgraphia: underlying mechanisms.	/pubmed/17710822	Adi-Japha E, Landau YE, Frenkel L, Teicher M, Gross-Tsur V, Shalev RS.	Cortex. 2007 Aug;43(6):700-9.	Cortex. 2007	PubMed	citation	PMID:17710822	pubmed	17710822	create date:2007/08/23 | first author:Adi-Japha E
Heterogeneity in the patterns of neural abnormality in autistic spectrum disorders: evidence from ERP and MRI.	/pubmed/17710821	Salmond CH, Vargha-Khadem F, Gadian DG, de Haan M, Baldeweg T.	Cortex. 2007 Aug;43(6):686-99.	Cortex. 2007	PubMed	citation	PMID:17710821	pubmed	17710821	create date:2007/08/23 | first author:Salmond CH
Tracing syndrome-specific trajectories of attention across the lifespan.	/pubmed/17710820	Cornish K, Scerif G, Karmiloff-Smith A.	Cortex. 2007 Aug;43(6):672-85.	Cortex. 2007	PubMed	citation	PMID:17710820	pubmed	17710820	create date:2007/08/23 | first author:Cornish K
Selective developmental neuropsychological disorders.	/pubmed/17710819	Tranel D, de Haan E.	Cortex. 2007 Aug;43(6):667-71. No abstract available.	Cortex. 2007	PubMed	citation	PMID:17710819	pubmed	17710819	create date:2007/08/23 | first author:Tranel D
They have shaped Alzheimer disease: the protagonists, well known and less well known.	/pubmed/17624003	Boller F, Bick K, Duyckaerts C.	Cortex. 2007 May;43(4):565-9.	Cortex. 2007	PubMed	citation	PMID:17624003	pubmed	17624003	create date:2007/07/13 | first author:Boller F
Progressive anomia without semantic or phonological impairment.	/pubmed/17624002	Ingles JL, Fisk JD, Passmore M, Darvesh S.	Cortex. 2007 May;43(4):558-64.	Cortex. 2007	PubMed	citation	PMID:17624002	pubmed	17624002	create date:2007/07/13 | first author:Ingles JL
Relative suppression of magical thinking: a transcranial magnetic stimulation study.	/pubmed/17624001	Bell V, Reddy V, Halligan P, Kirov G, Ellis H.	Cortex. 2007 May;43(4):551-7.	Cortex. 2007	PubMed	citation	PMID:17624001	pubmed	17624001	create date:2007/07/13 | first author:Bell V
The mental representation of ordered sequences in visual neglect.	/pubmed/17624000	Zamarian L, Egger C, Delazer M.	Cortex. 2007 May;43(4):542-50.	Cortex. 2007	PubMed	citation	PMID:17624000	pubmed	17624000	create date:2007/07/13 | first author:Zamarian L
Distractor interference in selective reaching: effects of hemispace, movement direction, and type of movement.	/pubmed/17623999	Keulen RF, Adam JJ, Fischer MH, Kuipers H, Jolles J.	Cortex. 2007 May;43(4):531-41.	Cortex. 2007	PubMed	citation	PMID:17623999	pubmed	17623999	create date:2007/07/13 | first author:Keulen RF
Automatic and controlled uses of memory in Alzheimer's disease.	/pubmed/17623998	Hudson JM, Robertson C.	Cortex. 2007 May;43(4):524-30.	Cortex. 2007	PubMed	citation	PMID:17623998	pubmed	17623998	create date:2007/07/13 | first author:Hudson JM
Event related potentials (ERP) and behavioral measurements to verbal stimulation of visual fields.	/pubmed/17623997	Itzchak EB, Babkoff H, Faust M.	Cortex. 2007 May;43(4):511-23.	Cortex. 2007	PubMed	citation	PMID:17623997	pubmed	17623997	create date:2007/07/13 | first author:Itzchak EB
Anatomical asymmetries of anterior perisylvian speech-language regions.	/pubmed/17623996	Knaus TA, Corey DM, Bollich AM, Lemen LC, Foundas AL.	Cortex. 2007 May;43(4):499-510.	Cortex. 2007	PubMed	citation	PMID:17623996	pubmed	17623996	create date:2007/07/13 | first author:Knaus TA
Arthur Benton and Italian neuropsychology in the 1960s: a partial recall.	/pubmed/17623995	Vignolo LA.	Cortex. 2007 May;43(4):494-7. No abstract available.	Cortex. 2007	PubMed	citation	PMID:17623995	pubmed	17623995	create date:2007/07/13 | first author:Vignolo LA
Otfrid Foerster (1873-1941): German neurologist, neurosurgeon and system physiologist.	/pubmed/17623994	Wallesch CW.	Cortex. 2007 May;43(4):491-3. No abstract available.	Cortex. 2007	PubMed	citation	PMID:17623994	pubmed	17623994	create date:2007/07/13 | first author:Wallesch CW
Tool-use: capturing multisensory spatial attention or extending multisensory peripersonal space?	/pubmed/17533769	Holmes NP, Sanabria D, Calvert GA, Spence C.	Cortex. 2007 Apr;43(3):469-89. Erratum in: Cortex. 2007 May;43(4):575.	Cortex. 2007	PubMed	citation	PMID:17533769	pubmed	17533769	create date:2007/05/31 | first author:Holmes NP
Grounding object concepts in perception and action: evidence from fMRI studies of tools.	/pubmed/17533768	Beauchamp MS, Martin A.	Cortex. 2007 Apr;43(3):461-8. Review.	Cortex. 2007	PubMed	citation	PMID:17533768	pubmed	17533768	create date:2007/05/31 | first author:Beauchamp MS
Task-dependent selection of grasp kinematics and stiffness in human object manipulation.	/pubmed/17533767	Friedman J, Flash T.	Cortex. 2007 Apr;43(3):444-60.	Cortex. 2007	PubMed	citation	PMID:17533767	pubmed	17533767	create date:2007/05/31 | first author:Friedman J
Dynamic size-change of peri-hand space following tool-use: determinants and spatial characteristics revealed through cross-modal extinction.	/pubmed/17533766	Farnè A, Serino A, Làdavas E.	Cortex. 2007 Apr;43(3):436-43.	Cortex. 2007	PubMed	citation	PMID:17533766	pubmed	17533766	create date:2007/05/31 | first author:Farnè A
The impact of dysexecutive syndrome on use of tools and technical devices.	/pubmed/17533765	Goldenberg G, Hartmann-Schmid K, Sürer F, Daumüller M, Hermsdörfer J.	Cortex. 2007 Apr;43(3):424-35.	Cortex. 2007	PubMed	citation	PMID:17533765	pubmed	17533765	create date:2007/05/31 | first author:Goldenberg G
Left inferior parietal representations for skilled hand-object interactions: evidence from stroke and corticobasal degeneration.	/pubmed/17533764	Buxbaum LJ, Kyle K, Grossman M, Coslett HB.	Cortex. 2007 Apr;43(3):411-23.	Cortex. 2007	PubMed	citation	PMID:17533764	pubmed	17533764	create date:2007/05/31 | first author:Buxbaum LJ
Bisecting lines with different tools in right brain damaged patients: the role of action programming and sensory feedback in modulating spatial remapping.	/pubmed/17533763	Neppi-Mòdona M, Rabuffetti M, Folegatti A, Ricci R, Spinazzola L, Schiavone F, Ferrarin M, Berti A.	Cortex. 2007 Apr;43(3):397-410.	Cortex. 2007	PubMed	citation	PMID:17533763	pubmed	17533763	create date:2007/05/31 | first author:Neppi-Mòdona M
Functional organization of monkey brain for abstract operation.	/pubmed/17533762	Obayashi S, Matsumoto R, Suhara T, Nagai Y, Iriki A, Maeda J.	Cortex. 2007 Apr;43(3):389-96.	Cortex. 2007	PubMed	citation	PMID:17533762	pubmed	17533762	create date:2007/05/31 | first author:Obayashi S
Degraded semantic knowledge and accurate object use.	/pubmed/17533761	Negri GA, Lunardelli A, Reverberi C, Gigli GL, Rumiati RI.	Cortex. 2007 Apr;43(3):376-88.	Cortex. 2007	PubMed	citation	PMID:17533761	pubmed	17533761	create date:2007/05/31 | first author:Negri GA
What puts the how in where? Tool use and the divided visual streams hypothesis.	/pubmed/17533760	Frey SH.	Cortex. 2007 Apr;43(3):368-75. Review.	Cortex. 2007	PubMed	citation	PMID:17533760	pubmed	17533760	create date:2007/05/31 | first author:Frey SH
Ideomotor apraxia and functional ability.	/pubmed/17533759	Sunderland A, Shinner C.	Cortex. 2007 Apr;43(3):359-67. Review.	Cortex. 2007	PubMed	citation	PMID:17533759	pubmed	17533759	create date:2007/05/31 | first author:Sunderland A
Cerebellar activity evoked by common tool-use execution and imagery tasks: an fMRI study.	/pubmed/17533758	Higuchi S, Imamizu H, Kawato M.	Cortex. 2007 Apr;43(3):350-8.	Cortex. 2007	PubMed	citation	PMID:17533758	pubmed	17533758	create date:2007/05/31 | first author:Higuchi S
Reorganization of brain activity for multiple internal models after short but intensive training.	/pubmed/17533757	Imamizu H, Higuchi S, Toda A, Kawato M.	Cortex. 2007 Apr;43(3):338-49.	Cortex. 2007	PubMed	citation	PMID:17533757	pubmed	17533757	create date:2007/05/31 | first author:Imamizu H
Tool use and related errors in ideational apraxia: the quantitative simulation of patient error profiles.	/pubmed/17533756	Cooper RP.	Cortex. 2007 Apr;43(3):319-37. Review.	Cortex. 2007	PubMed	citation	PMID:17533756	pubmed	17533756	create date:2007/05/31 | first author:Cooper RP
A new notation system of object manipulation in the nesting-cup task for chimpanzees and humans.	/pubmed/17533755	Hayashi M.	Cortex. 2007 Apr;43(3):308-18.	Cortex. 2007	PubMed	citation	PMID:17533755	pubmed	17533755	create date:2007/05/31 | first author:Hayashi M
Differences between actual and imagined usage of chopsticks: an fMRI study.	/pubmed/17533754	Imazu S, Sugio T, Tanaka S, Inui T.	Cortex. 2007 Apr;43(3):301-7.	Cortex. 2007	PubMed	citation	PMID:17533754	pubmed	17533754	create date:2007/05/31 | first author:Imazu S
Neural correlates of state estimation in visually guided movements: an event-related fMRI study.	/pubmed/17533753	Ogawa K, Inui T, Sugio T.	Cortex. 2007 Apr;43(3):289-300.	Cortex. 2007	PubMed	citation	PMID:17533753	pubmed	17533753	create date:2007/05/31 | first author:Ogawa K
From sticks to coffee-maker: mastery of tools and technology by human and non-human primates.	/pubmed/17533752	Goldenberg G, Iriki A.	Cortex. 2007 Apr;43(3):285-8. No abstract available.	Cortex. 2007	PubMed	citation	PMID:17533752	pubmed	17533752	create date:2007/05/31 | first author:Goldenberg G
Apperceptive" alexia in posterior cortical atrophy."	/pubmed/17405672	Mendez MF, Shapira JS, Clark DG.	Cortex. 2007 Feb;43(2):264-70.	Cortex. 2007	PubMed	citation	PMID:17405672	pubmed	17405672	create date:2007/04/05 | first author:Mendez MF
Is short-term memory for discrete arm movements impaired in Huntington's disease?	/pubmed/17405671	Davis JD, Filoteo JV, Kesner RP.	Cortex. 2007 Feb;43(2):255-63.	Cortex. 2007	PubMed	citation	PMID:17405671	pubmed	17405671	create date:2007/04/05 | first author:Davis JD
Title	URL	Description	Details	ShortDetails	Resource	Type	Identifiers	Db	EntrezUID	Properties
Directional disorientation following left retrosplenial hemorrhage: a case report with fMRI studies.	/pubmed/17405670	Ino T, Doi T, Hirose S, Kimura T, Ito J, Fukuyama H.	Cortex. 2007 Feb;43(2):248-54.	Cortex. 2007	PubMed	citation	PMID:17405670	pubmed	17405670	create date:2007/04/05 | first author:Ino T
Long-term memory for verbal and visual information in Down syndrome and Williams syndrome: performance on the Doors and People test.	/pubmed/17405669	Jarrold C, Baddeley AD, Phillips C.	Cortex. 2007 Feb;43(2):233-47.	Cortex. 2007	PubMed	citation	PMID:17405669	pubmed	17405669	create date:2007/04/05 | first author:Jarrold C
Lower limb sensorimotor network: issues of somatotopy and overlap.	/pubmed/17405668	Kapreli E, Athanasopoulos S, Papathanasiou M, Van Hecke P, Keleki D, Peeters R, Strimpakos N, Sunaert S.	Cortex. 2007 Feb;43(2):219-32.	Cortex. 2007	PubMed	citation	PMID:17405668	pubmed	17405668	create date:2007/04/05 | first author:Kapreli E
Bilateral processing of redundant information: the influence of stimulus notation and processing speed in number comparison.	/pubmed/17405667	Ratinckx E, Fias W.	Cortex. 2007 Feb;43(2):207-18.	Cortex. 2007	PubMed	citation	PMID:17405667	pubmed	17405667	create date:2007/04/05 | first author:Ratinckx E
Processing of facial blends of emotion: support for right hemisphere cognitive aging.	/pubmed/17405666	Prodan CI, Orbelo DM, Ross ED.	Cortex. 2007 Feb;43(2):196-206.	Cortex. 2007	PubMed	citation	PMID:17405666	pubmed	17405666	create date:2007/04/05 | first author:Prodan CI
Autobiographical memory, the sense of recollection and executive functions after severe traumatic brain injury.	/pubmed/17405665	Piolino P, Desgranges B, Manning L, North P, Jokic C, Eustache F.	Cortex. 2007 Feb;43(2):176-95.	Cortex. 2007	PubMed	citation	PMID:17405665	pubmed	17405665	create date:2007/04/05 | first author:Piolino P
A double dissociation between impact factor and cited half life.	/pubmed/17405664	Della Sala S, Crawford JR.	Cortex. 2007 Feb;43(2):174-5. No abstract available.	Cortex. 2007	PubMed	citation	PMID:17405664	pubmed	17405664	create date:2007/04/05 | first author:Della Sala S
Modern neuropsychology in France: François Lhermitte (1921-1998).	/pubmed/17405663	Derouesné C, Boller F.	Cortex. 2007 Feb;43(2):171-3. No abstract available.	Cortex. 2007	PubMed	citation	PMID:17405663	pubmed	17405663	create date:2007/04/05 | first author:Derouesné C
Dual task demands on encoding and retrieval processes: evidence from healthy adult ageing.	/pubmed/17334215	Logie RH, Della Sala S, MacPherson SE, Cooper J.	Cortex. 2007 Jan;43(1):159-69.	Cortex. 2007	PubMed	citation	PMID:17334215	pubmed	17334215	create date:2007/03/06 | first author:Logie RH
Mapping the updating process: common and specific brain activations across different versions of the running span task.	/pubmed/17334214	Collette F, Van der Linden M, Laureys S, Arigoni F, Delfiore G, Degueldre C, Luxen A, Salmon E.	Cortex. 2007 Jan;43(1):146-58.	Cortex. 2007	PubMed	citation	PMID:17334214	pubmed	17334214	create date:2007/03/06 | first author:Collette F
Refreshing: a minimal executive function.	/pubmed/17334213	Raye CL, Johnson MK, Mitchell KJ, Greene EJ, Johnson MR.	Cortex. 2007 Jan;43(1):135-45.	Cortex. 2007	PubMed	citation	PMID:17334213	pubmed	17334213	create date:2007/03/06 | first author:Raye CL
From dichotic listening to the irrelevant sound effect: a behavioural and neuroimaging analysis of the processing of unattended speech.	/pubmed/17334212	Beaman CP, Bridges AM, Scott SK.	Cortex. 2007 Jan;43(1):124-34. Review.	Cortex. 2007	PubMed	citation	PMID:17334212	pubmed	17334212	create date:2007/03/06 | first author:Beaman CP
Proactive interference in a semantic short-term memory deficit: role of semantic and phonological relatedness.	/pubmed/17334211	Hamilton AC, Martin RC.	Cortex. 2007 Jan;43(1):112-23.	Cortex. 2007	PubMed	citation	PMID:17334211	pubmed	17334211	create date:2007/03/06 | first author:Hamilton AC
Working memory brain activation following severe traumatic brain injury.	/pubmed/17334210	Newsome MR, Scheibel RS, Steinberg JL, Troyanskaya M, Sharma RG, Rauch RA, Li X, Levin HS.	Cortex. 2007 Jan;43(1):95-111.	Cortex. 2007	PubMed	citation	PMID:17334210	pubmed	17334210	create date:2007/03/06 | first author:Newsome MR
Electrophysiological measures of maintaining representations in visual working memory.	/pubmed/17334209	McCollough AW, Machizawa MG, Vogel EK.	Cortex. 2007 Jan;43(1):77-94.	Cortex. 2007	PubMed	citation	PMID:17334209	pubmed	17334209	create date:2007/03/06 | first author:McCollough AW
Age-related differences in activation-performance relations in delayed-response tasks: a multiple component analysis.	/pubmed/17334208	Rypma B, Eldreth DA, Rebbechi D.	Cortex. 2007 Jan;43(1):65-76.	Cortex. 2007	PubMed	citation	PMID:17334208	pubmed	17334208	create date:2007/03/06 | first author:Rypma B
Reward expectancy-related prefrontal neuronal activities: are they neural substrates of affective" working memory?"	/pubmed/17334207	Watanabe M, Hikosaka K, Sakagami M, Shirakawa S.	Cortex. 2007 Jan;43(1):53-64. Review.	Cortex. 2007	PubMed	citation	PMID:17334207	pubmed	17334207	create date:2007/03/06 | first author:Watanabe M
Relationship between prefrontal task-related activity and information flow during spatial working memory performance.	/pubmed/17334206	Takeda K, Funahashi S.	Cortex. 2007 Jan;43(1):38-52.	Cortex. 2007	PubMed	citation	PMID:17334206	pubmed	17334206	create date:2007/03/06 | first author:Takeda K
Sustained and transient neural modulations in prefrontal cortex related to declarative long-term memory, working memory, and attention.	/pubmed/17334205	Marklund P, Fransson P, Cabeza R, Petersson KM, Ingvar M, Nyberg L.	Cortex. 2007 Jan;43(1):22-37.	Cortex. 2007	PubMed	citation	PMID:17334205	pubmed	17334205	create date:2007/03/06 | first author:Marklund P
Binding of what and where during working memory maintenance.	/pubmed/17334204	Sala JB, Courtney SM.	Cortex. 2007 Jan;43(1):5-21.	Cortex. 2007	PubMed	citation	PMID:17334204	pubmed	17334204	create date:2007/03/06 | first author:Sala JB
Working memory in the brain.	/pubmed/17334203	Logie RH, D'Esposito M.	Cortex. 2007 Jan;43(1):1-4. No abstract available.	Cortex. 2007	PubMed	citation	PMID:17334203	pubmed	17334203	create date:2007/03/06 | first author:Logie RH
Visual spatial neglect in multiple sclerosis.	/pubmed/17209419	Gilad R, Sadeh M, Boaz M, Lampl Y.	Cortex. 2006 Nov;42(8):1138-42.	Cortex. 2006	PubMed	citation	PMID:17209419	pubmed	17209419	create date:2007/01/11 | first author:Gilad R
Effects of interhemispheric communication on two-digit arabic number processing.	/pubmed/17209418	Ratinckx E, Nuerk HC, van Dijck JP, Klaus W.	Cortex. 2006 Nov;42(8):1128-37.	Cortex. 2006	PubMed	citation	PMID:17209418	pubmed	17209418	create date:2007/01/11 | first author:Ratinckx E
Breaking ranks: space and number may march to the beat of a different drum.	/pubmed/17209417	Rusconi E, Umiltà C, Galfano G.	Cortex. 2006 Nov;42(8):1124-7.	Cortex. 2006	PubMed	citation	PMID:17209417	pubmed	17209417	create date:2007/01/11 | first author:Rusconi E
Brain morphology and neuropsychological profiles in a family displaying dyslexia and superior nonverbal intelligence.	/pubmed/17209416	Craggs JG, Sanchez J, Kibby MY, Gilger JW, Hynd GW.	Cortex. 2006 Nov;42(8):1107-18.	Cortex. 2006	PubMed	citation	PMID:17209416	pubmed	17209416	create date:2007/01/11 | first author:Craggs JG
Functional anatomy of derivational morphology.	/pubmed/17209415	Marangolo P, Piras F, Galati G, Burani C.	Cortex. 2006 Nov;42(8):1093-106.	Cortex. 2006	PubMed	citation	PMID:17209415	pubmed	17209415	create date:2007/01/11 | first author:Marangolo P
Episodic memory in patients with focal frontal lobe lesions.	/pubmed/17209414	McDonald CR, Bauer RM, Filoteo JV, Grande L, Roper SN, Gilmore R.	Cortex. 2006 Nov;42(8):1080-92.	Cortex. 2006	PubMed	citation	PMID:17209414	pubmed	17209414	create date:2007/01/11 | first author:McDonald CR
Crossed hands and the SNARC effect: a failure to replicate Dehaene, Bossini and Giraux (1993).	/pubmed/17209413	Wood G, Nuerk HC, Willmes K.	Cortex. 2006 Nov;42(8):1069-79; discussion 1119-23.	Cortex. 2006	PubMed	citation	PMID:17209413	pubmed	17209413	create date:2007/01/11 | first author:Wood G
The future for SNARC could be stark...	/pubmed/17209412	Fischer MH.	Cortex. 2006 Nov;42(8):1066-8; discussion 1119-23. Review.	Cortex. 2006	PubMed	citation	PMID:17209412	pubmed	17209412	create date:2007/01/11 | first author:Fischer MH
Impact factor: does the 80/20 rule apply to Cortex?	/pubmed/17209411	Buchtel HA, Della Sala S.	Cortex. 2006 Nov;42(8):1064-5. No abstract available.	Cortex. 2006	PubMed	citation	PMID:17209411	pubmed	17209411	create date:2007/01/11 | first author:Buchtel HA
Modern neuropsychology in France: Henry Hécaen (1912-1983) and the Sainte-Anne Hospital.	/pubmed/17209410	Boller F.	Cortex. 2006 Nov;42(8):1061-3. No abstract available.	Cortex. 2006	PubMed	citation	PMID:17209410	pubmed	17209410	create date:2007/01/11 | first author:Boller F
A festschrift in honour of Professor John C. Marshall.	/pubmed/17195300	[No authors listed]	Cortex. 2006 Aug;42(6):785-969, cover. No abstract available.	Cortex. 2006	PubMed	citation	PMID:17195300	pubmed	17195300	create date:2006/12/30
In defense of the lexical-competition account of picture-word interference: a comment on Finkbeiner and Caramazza (2006).	/pubmed/17172183	La Heij W, Kuipers JR, Starreveld PA.	Cortex. 2006 Oct;42(7):1028-31; discussion 1032-6.	Cortex. 2006	PubMed	citation	PMID:17172183	pubmed	17172183	create date:2006/12/19 | first author:La Heij W
Lexical processing in illiteracy: effect of literacy or education?	/pubmed/17172182	Kosmidis MH, Tsapkini K, Folia V.	Cortex. 2006 Oct;42(7):1021-7.	Cortex. 2006	PubMed	citation	PMID:17172182	pubmed	17172182	create date:2006/12/19 | first author:Kosmidis MH
Attentional dysfunction of the central executive in AD: evidence from dual task and perseveration errors.	/pubmed/17172181	Sebastian MV, Menor J, Elosua MR.	Cortex. 2006 Oct;42(7):1015-20.	Cortex. 2006	PubMed	citation	PMID:17172181	pubmed	17172181	create date:2006/12/19 | first author:Sebastian MV
Mental rotation test performance in four cross-cultural samples (n = 3367): overall sex differences and the role of academic program in performance.	/pubmed/17172180	Peters M, Lehmann W, Takahira S, Takeuchi Y, Jordan K.	Cortex. 2006 Oct;42(7):1005-14.	Cortex. 2006	PubMed	citation	PMID:17172180	pubmed	17172180	create date:2006/12/19 | first author:Peters M
Preserved conceptual priming in Alzheimer's disease.	/pubmed/17172179	Martins CA, Lloyd-Jones TJ.	Cortex. 2006 Oct;42(7):995-1004.	Cortex. 2006	PubMed	citation	PMID:17172179	pubmed	17172179	create date:2006/12/19 | first author:Martins CA
Variability in the impairment of recognition memory in patients with frontal lobe lesions.	/pubmed/17172178	Bastin C, Van der Linden M, Lekeu F, Andrés P, Salmon E.	Cortex. 2006 Oct;42(7):983-94.	Cortex. 2006	PubMed	citation	PMID:17172178	pubmed	17172178	create date:2006/12/19 | first author:Bastin C
Efficacy of visuo-spatial training in right-brain damaged patients with spatial hemineglect and attention disorders.	/pubmed/17172177	Piccardi L, Nico D, Bureca I, Matano A, Guariglia C.	Cortex. 2006 Oct;42(7):973-82.	Cortex. 2006	PubMed	citation	PMID:17172177	pubmed	17172177	create date:2006/12/19 | first author:Piccardi L
Modern neuropsychology in France: Alajouanine's painter.	/pubmed/17172176	Boiler F.	Cortex. 2006 Oct;42(7):971-2. No abstract available.	Cortex. 2006	PubMed	citation	PMID:17172176	pubmed	17172176	create date:2006/12/19 | first author:Boiler F
Sex differences in neural mechanisms underlying implicit symmetry processing.	/pubmed/17131602	Lux S, Marshall JC, Neufang S, Fink GR.	Cortex. 2006 Aug;42(6):963-9.	Cortex. 2006	PubMed	citation	PMID:17131602	pubmed	17131602	create date:2006/11/30 | first author:Lux S
Re-visiting semantic facilitation" of word retrieval for people with aphasia: facilitation yes but semantic no."	/pubmed/17131601	Howard D, Hickin J, Redmond T, Clark P, Best W.	Cortex. 2006 Aug;42(6):946-62.	Cortex. 2006	PubMed	citation	PMID:17131601	pubmed	17131601	create date:2006/11/30 | first author:Howard D
Hand preference and performance in 20 pairs of monozygotic twins with discordant handedness.	/pubmed/17131600	Gurd JM, Schulz J, Cherkas L, Ebers GC.	Cortex. 2006 Aug;42(6):934-45.	Cortex. 2006	PubMed	citation	PMID:17131600	pubmed	17131600	create date:2006/11/30 | first author:Gurd JM
When Ciarli Ciaplin drives a Pejio' in Itali: writing loan words in a shallow language.	/pubmed/17131599	Meneghello F, Finco C, Denes G.	Cortex. 2006 Aug;42(6):926-33.	Cortex. 2006	PubMed	citation	PMID:17131599	pubmed	17131599	create date:2006/11/30 | first author:Meneghello F
A method for studies of madness.	/pubmed/17131598	David AS.	Cortex. 2006 Aug;42(6):921-5. Review.	Cortex. 2006	PubMed	citation	PMID:17131598	pubmed	17131598	create date:2006/11/30 | first author:David AS
Productive and defective impairments in the neglect syndrome: graphic perseveration, drawing productions and optic prism exposure.	/pubmed/17131597	Vallar G, Zilli T, Gandola M, Bottini G.	Cortex. 2006 Aug;42(6):911-20. Erratum in: Cortex. 2006 Oct;42(7):1058.	Cortex. 2006	PubMed	citation	PMID:17131597	pubmed	17131597	create date:2006/11/30 | first author:Vallar G
Developmental and acquired dyslexias.	/pubmed/17131596	Temple CM.	Cortex. 2006 Aug;42(6):898-910. Review.	Cortex. 2006	PubMed	citation	PMID:17131596	pubmed	17131596	create date:2006/11/30 | first author:Temple CM
Patterns of peripheral paralexia: pure alexia and the forgotten visual dyslexia?	/pubmed/17131595	Shallice T, Rosazza C.	Cortex. 2006 Aug;42(6):892-7. Review.	Cortex. 2006	PubMed	citation	PMID:17131595	pubmed	17131595	create date:2006/11/30 | first author:Shallice T
Retrieval pathways for common and proper names.	/pubmed/17131594	Semenza C.	Cortex. 2006 Aug;42(6):884-91. Review.	Cortex. 2006	PubMed	citation	PMID:17131594	pubmed	17131594	create date:2006/11/30 | first author:Semenza C
Verb-noun double dissociation in aphasia: theoretical and neuroanatomical foundations.	/pubmed/17131593	Luzzatti C, Aggujaro S, Crepaldi D.	Cortex. 2006 Aug;42(6):875-83. Review.	Cortex. 2006	PubMed	citation	PMID:17131593	pubmed	17131593	create date:2006/11/30 | first author:Luzzatti C
Title	URL	Description	Details	ShortDetails	Resource	Type	Identifiers	Db	EntrezUID	Properties
From unilateral neglect to the brain basis of consciousness.	/pubmed/17131592	Kinsbourne M.	Cortex. 2006 Aug;42(6):869-74. Review.	Cortex. 2006	PubMed	citation	PMID:17131592	pubmed	17131592	create date:2006/11/30 | first author:Kinsbourne M
Unilateral neglect is not unilateral: evidence for additional neglect of extreme right space.	/pubmed/17131591	Ellis AW, Jordan JL, Sullivan CA.	Cortex. 2006 Aug;42(6):861-8.	Cortex. 2006	PubMed	citation	PMID:17131591	pubmed	17131591	create date:2006/11/30 | first author:Ellis AW
John Marshall and the cognitive neuropsychology of reading.	/pubmed/17131590	Coltheart M.	Cortex. 2006 Aug;42(6):855-60. Review.	Cortex. 2006	PubMed	citation	PMID:17131590	pubmed	17131590	create date:2006/11/30 | first author:Coltheart M
The soul" of language does not use statistics: reflections on vowels and consonants."	/pubmed/17131589	Mehler J, Peña M, Nespor M, Bonatti L.	Cortex. 2006 Aug;42(6):846-54.	Cortex. 2006	PubMed	citation	PMID:17131589	pubmed	17131589	create date:2006/11/30 | first author:Mehler J
The cognitive genetics of attention deficit hyperactivity disorder (ADHD): sustained attention as a candidate phenotype.	/pubmed/17131588	Bellgrove MA, Hawi Z, Gill M, Robertson IH.	Cortex. 2006 Aug;42(6):838-45.	Cortex. 2006	PubMed	citation	PMID:17131588	pubmed	17131588	create date:2006/11/30 | first author:Bellgrove MA
Jumping to conclusions: language loss" versus "language impairment"."	/pubmed/17131587	Wales R.	Cortex. 2006 Aug;42(6):831-7. Review.	Cortex. 2006	PubMed	citation	PMID:17131587	pubmed	17131587	create date:2006/11/30 | first author:Wales R
Emotional words: what's so different from just words?	/pubmed/17131586	Landis T.	Cortex. 2006 Aug;42(6):823-30. Review.	Cortex. 2006	PubMed	citation	PMID:17131586	pubmed	17131586	create date:2006/11/30 | first author:Landis T
Word finding in the damaged brain: probing Marshall's caveat.	/pubmed/17131585	Ellis AW.	Cortex. 2006 Aug;42(6):817-22. Review.	Cortex. 2006	PubMed	citation	PMID:17131585	pubmed	17131585	create date:2006/11/30 | first author:Ellis AW
Meynert on Wernicke's aphasia.	/pubmed/17131584	Eling P.	Cortex. 2006 Aug;42(6):811-6.	Cortex. 2006	PubMed	citation	PMID:17131584	pubmed	17131584	create date:2006/11/30 | first author:Eling P
A linguist's views on progressive anomia: evidence for Delbrück (1886) in modern neurolinguistic research.	/pubmed/17131583	De Bleser R.	Cortex. 2006 Aug;42(6):805-10.	Cortex. 2006	PubMed	citation	PMID:17131583	pubmed	17131583	create date:2006/11/30 | first author:De Bleser R
Aphasic deficits in syntactic processing.	/pubmed/17131582	Caplan D.	Cortex. 2006 Aug;42(6):797-804. Review.	Cortex. 2006	PubMed	citation	PMID:17131582	pubmed	17131582	create date:2006/11/30 | first author:Caplan D
Now you see it, now you don't: on turning semantic interference into facilitation in a Stroop-like task.	/pubmed/17131581	Finkbeiner M, Caramazza A.	Cortex. 2006 Aug;42(6):790-6.	Cortex. 2006	PubMed	citation	PMID:17131581	pubmed	17131581	create date:2006/11/30 | first author:Finkbeiner M
A rough guide to the mind" a Festschrift in honour of Prof. John C. Marshall."	/pubmed/17131580	Halligan PW, Fink GR.	Cortex. 2006 Aug;42(6):785-6. No abstract available.	Cortex. 2006	PubMed	citation	PMID:17131580	pubmed	17131580	create date:2006/11/30 | first author:Halligan PW
Short memoir of Dr. MacDonald Critchley.	/pubmed/16909639	McDonald I.	Cortex. 2006 Jul;42(5):782-3. No abstract available.	Cortex. 2006	PubMed	citation	PMID:16909639	pubmed	16909639	create date:2006/08/17 | first author:McDonald I
Inferior parietal rtms affects performance in an addition task.	/pubmed/16909638	Göbell SM, Rushworth MF, Walsh V.	Cortex. 2006 Jul;42(5):774-81.	Cortex. 2006	PubMed	citation	PMID:16909638	pubmed	16909638	create date:2006/08/17 | first author:Göbell SM
Disorders of visual attention and the posterior parietal cortex.	/pubmed/16909637	Nachev P, Husain M.	Cortex. 2006 Jul;42(5):766-73. Review.	Cortex. 2006	PubMed	citation	PMID:16909637	pubmed	16909637	create date:2006/08/17 | first author:Nachev P
Do parietal cortical lesions impair spatial attention or allocentric spatial perception?	/pubmed/16909636	Cowey A, Irving-Bell L.	Cortex. 2006 Jul;42(5):755-65.	Cortex. 2006	PubMed	citation	PMID:16909636	pubmed	16909636	create date:2006/08/17 | first author:Cowey A
Differential effects of transcranial magnetic stimulation of left and right posterior parietal cortex on mental rotation tasks.	/pubmed/16909635	Feredoes EA, Sachdev PS.	Cortex. 2006 Jul;42(5):750-4.	Cortex. 2006	PubMed	citation	PMID:16909635	pubmed	16909635	create date:2006/08/17 | first author:Feredoes EA
Dorsal simultanagnosia: An impairment of visual processing or visual awareness?	/pubmed/16909634	Jackson GM, Shepherd T, Mueller SC, Husain M, Jackson SR.	Cortex. 2006 Jul;42(5):740-9.	Cortex. 2006	PubMed	citation	PMID:16909634	pubmed	16909634	create date:2006/08/17 | first author:Jackson GM
Oculomotor functions of the parietal lobe: Effects of chronic lesions in humans.	/pubmed/16909633	Rafal RD.	Cortex. 2006 Jul;42(5):730-9. Review.	Cortex. 2006	PubMed	citation	PMID:16909633	pubmed	16909633	create date:2006/08/17 | first author:Rafal RD
The role of the posterior parietal lobe in prism adaptation: Failure to adapt to optical prisms in a patient with bilateral damage to posterior parietal cortex.	/pubmed/16909632	Newport R, Brown L, Husain M, Mort D, Jackson SR.	Cortex. 2006 Jul;42(5):720-9.	Cortex. 2006	PubMed	citation	PMID:16909632	pubmed	16909632	create date:2006/08/17 | first author:Newport R
Sense of motor effort in patients with schizophrenia.	/pubmed/16909631	Lafargue G, Franck N, Sirigu A.	Cortex. 2006 Jul;42(5):711-9.	Cortex. 2006	PubMed	citation	PMID:16909631	pubmed	16909631	create date:2006/08/17 | first author:Lafargue G
Processing of emotional facial expressions in Korsakoff's syndrome.	/pubmed/16909630	Montagne B, Kessels RP, Wester AJ, de Haan EH.	Cortex. 2006 Jul;42(5):705-10.	Cortex. 2006	PubMed	citation	PMID:16909630	pubmed	16909630	create date:2006/08/17 | first author:Montagne B
The right arm likes to be close.	/pubmed/16909629	Graff-Radford J, Crucian GP, Heilman KM.	Cortex. 2006 Jul;42(5):699-704.	Cortex. 2006	PubMed	citation	PMID:16909629	pubmed	16909629	create date:2006/08/17 | first author:Graff-Radford J
The eyes have it: Oculomotor exploration and line bisection in neglect.	/pubmed/16909628	McIntosh RD.	Cortex. 2006 Jul;42(5):692-8. Review.	Cortex. 2006	PubMed	citation	PMID:16909628	pubmed	16909628	create date:2006/08/17 | first author:McIntosh RD
Approaches to subjective midpoint of horizontal lines in unilateral spatial neglect.	/pubmed/16909627	Ishiai S, Koyama Y, Seki K, Hayashi K, Izumi Y.	Cortex. 2006 Jul;42(5):685-91.	Cortex. 2006	PubMed	citation	PMID:16909627	pubmed	16909627	create date:2006/08/17 | first author:Ishiai S
Semantic knowledge in mild cognitive impairment and mild Alzheimer's disease.	/pubmed/16909626	Adlam AL, Bozeat S, Arnold R, Watson P, Hodges JR.	Cortex. 2006 Jul;42(5):675-84.	Cortex. 2006	PubMed	citation	PMID:16909626	pubmed	16909626	create date:2006/08/17 | first author:Adlam AL
Polyopic heautoscopy: Case report and review of the literature.	/pubmed/16909625	Brugger P, Blanke O, Regard M, Bradford DT, Landis T.	Cortex. 2006 Jul;42(5):666-74.	Cortex. 2006	PubMed	citation	PMID:16909625	pubmed	16909625	create date:2006/08/17 | first author:Brugger P
Fifty years of the parietal cortex: What could we tell Critchley today?	/pubmed/16909624	Walsh V, Cowey A.	Cortex. 2006 Jul;42(5):663-5. No abstract available.	Cortex. 2006	PubMed	citation	PMID:16909624	pubmed	16909624	create date:2006/08/17 | first author:Walsh V
Left-right asymmetry in volume and number of neurons in adult Broca's area.	/pubmed/16881273	Uylings HB, Jacobsen AM, Zilles K, Amunts K.	Cortex. 2006 May;42(4):652-8.	Cortex. 2006	PubMed	citation	PMID:16881273	pubmed	16881273	create date:2006/08/03 | first author:Uylings HB
Functional neuroanatomy of segmenting speech and nonspeech.	/pubmed/16881272	Burton MW, Small SL.	Cortex. 2006 May;42(4):644-51.	Cortex. 2006	PubMed	citation	PMID:16881272	pubmed	16881272	create date:2006/08/03 | first author:Burton MW
Specific reading and phonological processing deficits are associated with damage to the left frontal operculum.	/pubmed/16881271	Fiez JA, Tranel D, Seager-Frerichs D, Damasio H.	Cortex. 2006 May;42(4):624-43.	Cortex. 2006	PubMed	citation	PMID:16881271	pubmed	16881271	create date:2006/08/03 | first author:Fiez JA
When Broca experiences the Janus syndrome: an ER-fMRI study comparing sentence comprehension and cognitive sequence processing.	/pubmed/16881270	Hoen M, Pachot-Clouard M, Segebarth C, Dominey PF.	Cortex. 2006 May;42(4):605-23.	Cortex. 2006	PubMed	citation	PMID:16881270	pubmed	16881270	create date:2006/08/03 | first author:Hoen M
Determinants of bold signal correlates of processing object-extracted relative clauses.	/pubmed/16881269	Chen E, West WC, Waters G, Caplan D.	Cortex. 2006 May;42(4):591-604.	Cortex. 2006	PubMed	citation	PMID:16881269	pubmed	16881269	create date:2006/08/03 | first author:Chen E
A functional neuroimaging investigation of the roles of structural complexity and task-demand during auditory sentence processing.	/pubmed/16881268	Love T, Haist F, Nicol J, Swinney D.	Cortex. 2006 May;42(4):577-90.	Cortex. 2006	PubMed	citation	PMID:16881268	pubmed	16881268	create date:2006/08/03 | first author:Love T
Broca's area and inflectional morphology: evidence from broca's aphasia and computer modeling.	/pubmed/16881267	Penke M, Westermann G.	Cortex. 2006 May;42(4):563-76. Review.	Cortex. 2006	PubMed	citation	PMID:16881267	pubmed	16881267	create date:2006/08/03 | first author:Penke M
Abstract grammatical processing of nouns and verbs in Broca's area: evidence from fMRI.	/pubmed/16881266	Sahin NT, Pinker S, Halgren E.	Cortex. 2006 May;42(4):540-62.	Cortex. 2006	PubMed	citation	PMID:16881266	pubmed	16881266	create date:2006/08/03 | first author:Sahin NT
Sign language processing and the mirror neuron system.	/pubmed/16881265	Corina DP, Knapp H.	Cortex. 2006 May;42(4):529-39. Review.	Cortex. 2006	PubMed	citation	PMID:16881265	pubmed	16881265	create date:2006/08/03 | first author:Corina DP
The anatomical segregation of the frontal cortex: what does it mean for function?	/pubmed/16881264	Amunts K, von Cramon DY.	Cortex. 2006 May;42(4):525-8. Review.	Cortex. 2006	PubMed	citation	PMID:16881264	pubmed	16881264	create date:2006/08/03 | first author:Amunts K
The ventral premotor cortex, corticospinal region C, and the origin of primates.	/pubmed/16881263	Wise SP.	Cortex. 2006 May;42(4):521-4. Review.	Cortex. 2006	PubMed	citation	PMID:16881263	pubmed	16881263	create date:2006/08/03 | first author:Wise SP
Significance of Broca's area and ventral premotor cortex for music-syntactic processing.	/pubmed/16881262	Koelsch S.	Cortex. 2006 May;42(4):518-20. Review.	Cortex. 2006	PubMed	citation	PMID:16881262	pubmed	16881262	create date:2006/08/03 | first author:Koelsch S
What re-enactment earns us.	/pubmed/16881261	Prinz W.	Cortex. 2006 May;42(4):515-7. Review.	Cortex. 2006	PubMed	citation	PMID:16881261	pubmed	16881261	create date:2006/08/03 | first author:Prinz W
A sentence is to speech as what is to action?	/pubmed/16881260	Arbib MA.	Cortex. 2006 May;42(4):507-14. Review.	Cortex. 2006	PubMed	citation	PMID:16881260	pubmed	16881260	create date:2006/08/03 | first author:Arbib MA
Beyond a single area: motor control and language within a neural architecture encompassing Broca's area.	/pubmed/16881259	Iacoboni M, Wilson SM.	Cortex. 2006 May;42(4):503-6. Review.	Cortex. 2006	PubMed	citation	PMID:16881259	pubmed	16881259	create date:2006/08/03 | first author:Iacoboni M
Dynamic anticipatory processing of hierarchical sequential events: a common role for Broca's area and ventral premotor cortex across domains?	/pubmed/16881258	Fiebach CJ, Schubotz RI.	Cortex. 2006 May;42(4):499-502. Review.	Cortex. 2006	PubMed	citation	PMID:16881258	pubmed	16881258	create date:2006/08/03 | first author:Fiebach CJ
Comparable mechanisms for action and language: neural systems behind intentions, goals, and means.	/pubmed/16881257	van Schie HT, Toni I, Bekkering H.	Cortex. 2006 May;42(4):495-8. Review.	Cortex. 2006	PubMed	citation	PMID:16881257	pubmed	16881257	create date:2006/08/03 | first author:van Schie HT
Broca's area: a supramodal hierarchical processor?	/pubmed/16881256	Tettamanti M, Weniger D.	Cortex. 2006 May;42(4):491-4. Review.	Cortex. 2006	PubMed	citation	PMID:16881256	pubmed	16881256	create date:2006/08/03 | first author:Tettamanti M
Hand actions and speech representation in Broca's area.	/pubmed/16881255	Fadiga L, Craighero L.	Cortex. 2006 May;42(4):486-90. Review.	Cortex. 2006	PubMed	citation	PMID:16881255	pubmed	16881255	create date:2006/08/03 | first author:Fadiga L
Is Broca's area part of a basal ganglia thalamocortical circuit?	/pubmed/16881254	Ullman MT.	Cortex. 2006 May;42(4):480-5. Review.	Cortex. 2006	PubMed	citation	PMID:16881254	pubmed	16881254	create date:2006/08/03 | first author:Ullman MT
Structure mapping and semantic integration in a construction-based neurolinguistic model of sentence processing.	/pubmed/16881253	Dominey PF, Hoen M.	Cortex. 2006 May;42(4):476-9. Review.	Cortex. 2006	PubMed	citation	PMID:16881253	pubmed	16881253	create date:2006/08/03 | first author:Dominey PF
Title	URL	Description	Details	ShortDetails	Resource	Type	Identifiers	Db	EntrezUID	Properties
Broca's area and the ventral premotor cortex in language: functional differentiation and specificity.	/pubmed/16881252	Friederici AD.	Cortex. 2006 May;42(4):472-5. Review.	Cortex. 2006	PubMed	citation	PMID:16881252	pubmed	16881252	create date:2006/08/03 | first author:Friederici AD
Why is Broca's area involved in syntax?	/pubmed/16881251	Caplan D.	Cortex. 2006 May;42(4):469-71. Review.	Cortex. 2006	PubMed	citation	PMID:16881251	pubmed	16881251	create date:2006/08/03 | first author:Caplan D
The language faculty, Broca's region, and the mirror system.	/pubmed/16881250	Grodzinsky Y.	Cortex. 2006 May;42(4):464-8. Review.	Cortex. 2006	PubMed	citation	PMID:16881250	pubmed	16881250	create date:2006/08/03 | first author:Grodzinsky Y
What can't functional neuroimaging tell the cognitive psychologist?	/pubmed/16771054	Page MP.	Cortex. 2006 Apr;42(3):428-43. Review.	Cortex. 2006	PubMed	citation	PMID:16771054	pubmed	16771054	create date:2006/06/15 | first author:Page MP
Losing our brainless minds: how neuroimaging informs cognition.	/pubmed/16771052	Jack AI, Sylvester CM, Corbetta M.	Cortex. 2006 Apr;42(3):418-21; discussion 422-7. No abstract available.	Cortex. 2006	PubMed	citation	PMID:16771052	pubmed	16771052	create date:2006/06/15 | first author:Jack AI
What has functional neuroimaging told us about the mind? So many examples, so little space.	/pubmed/16771051	Jonides J, Nee DE, Berman MG.	Cortex. 2006 Apr;42(3):414-7; discussion 422-7. No abstract available.	Cortex. 2006	PubMed	citation	PMID:16771051	pubmed	16771051	create date:2006/06/15 | first author:Jonides J
Scaling problems in the brain-mind conundrum.	/pubmed/16771050	Schutter DJ, de Haan EH, van Honk J.	Cortex. 2006 Apr;42(3):411-3; discussion 422-7. No abstract available.	Cortex. 2006	PubMed	citation	PMID:16771050	pubmed	16771050	create date:2006/06/15 | first author:Schutter DJ
How images of the brain can constrain cognitive theory: the case of numerical cognition.	/pubmed/16771049	Seron X, Fias W.	Cortex. 2006 Apr;42(3):406-10; discussion 422-7. No abstract available.	Cortex. 2006	PubMed	citation	PMID:16771049	pubmed	16771049	create date:2006/06/15 | first author:Seron X
Mind, brain, and functional neuroimaging.	/pubmed/16771048	Vallar G.	Cortex. 2006 Apr;42(3):402-5; discussion 422-7. No abstract available.	Cortex. 2006	PubMed	citation	PMID:16771048	pubmed	16771048	create date:2006/06/15 | first author:Vallar G
Localization of cognitive functions in the brain does allow one to distinguish between psychological theories.	/pubmed/16771047	Umiltà C.	Cortex. 2006 Apr;42(3):399-401; discussion 422-7. No abstract available.	Cortex. 2006	PubMed	citation	PMID:16771047	pubmed	16771047	create date:2006/06/15 | first author:Umiltà C
Brain imaging: useful, helpful, beneficial?	/pubmed/16771046	Cappa SF.	Cortex. 2006 Apr;42(3):396-8; discussion 422-7. No abstract available.	Cortex. 2006	PubMed	citation	PMID:16771046	pubmed	16771046	create date:2006/06/15 | first author:Cappa SF
Using fMRI to discover cognitive operations.	/pubmed/16771045	Caplan D, Chen E.	Cortex. 2006 Apr;42(3):393-5; discussion 422-7. No abstract available.	Cortex. 2006	PubMed	citation	PMID:16771045	pubmed	16771045	create date:2006/06/15 | first author:Caplan D
What has (neuro)psychology told us about the mind (so far)? A reply to Coltheart (2006).	/pubmed/16771044	Henson R.	Cortex. 2006 Apr;42(3):387-92. No abstract available.	Cortex. 2006	PubMed	citation	PMID:16771044	pubmed	16771044	create date:2006/06/15 | first author:Henson R
Negative association of testosterone on spatial visualization in 35 to 80 year old men.	/pubmed/16771043	Yonker JE, Eriksson E, Nilsson LG, Herlitz A.	Cortex. 2006 Apr;42(3):376-86.	Cortex. 2006	PubMed	citation	PMID:16771043	pubmed	16771043	create date:2006/06/15 | first author:Yonker JE
Free recall in Williams syndrome: is there a dissociation between short- and long-term memory?	/pubmed/16771042	Brock J, Brown GD, Boucher J.	Cortex. 2006 Apr;42(3):366-75.	Cortex. 2006	PubMed	citation	PMID:16771042	pubmed	16771042	create date:2006/06/15 | first author:Brock J
A disconnection syndrome due to agenesis of the corpus callosum: disturbance of unilateral synchronization.	/pubmed/16771041	Midorikawa A, Kawamura M, Takaya R.	Cortex. 2006 Apr;42(3):356-65.	Cortex. 2006	PubMed	citation	PMID:16771041	pubmed	16771041	create date:2006/06/15 | first author:Midorikawa A
Differential verbal fluency deficits in the preclinical stages of Alzheimer's disease and vascular dementia.	/pubmed/16771040	Jones S, Laukka EJ, Bäckman L.	Cortex. 2006 Apr;42(3):347-55.	Cortex. 2006	PubMed	citation	PMID:16771040	pubmed	16771040	create date:2006/06/15 | first author:Jones S
The effect of body and environment-centred coordinates on free-viewing perceptual asymmetries for vertical and horizontal stimuli.	/pubmed/16771039	Nicholls ME, Smith A, Mattingley JB, Bradshaw JL.	Cortex. 2006 Apr;42(3):336-46.	Cortex. 2006	PubMed	citation	PMID:16771039	pubmed	16771039	create date:2006/06/15 | first author:Nicholls ME
How Berlusconi keeps his face: a neuropsychological study in a case of semantic dementia.	/pubmed/16771038	Mondini S, Semenza C.	Cortex. 2006 Apr;42(3):332-5.	Cortex. 2006	PubMed	citation	PMID:16771038	pubmed	16771038	create date:2006/06/15 | first author:Mondini S
What has functional neuroimaging told us about the mind (so far)?	/pubmed/16771037	Coltheart M.	Cortex. 2006 Apr;42(3):323-31. Review. No abstract available.	Cortex. 2006	PubMed	citation	PMID:16771037	pubmed	16771037	create date:2006/06/15 | first author:Coltheart M
Evidence against functionalism from neuroimaging of the alien colour effect in synaesthesia.	/pubmed/16683506	Gray JA, Parslow DM, Brammer MJ, Chopping S, Vythelingum GN, ffytche DH.	Cortex. 2006 Feb;42(2):309-18.	Cortex. 2006	PubMed	citation	PMID:16683506	pubmed	16683506	create date:2006/05/11 | first author:Gray JA
Activation of color-selective areas of the visual cortex in a blind synesthete.	/pubmed/16683505	Steven MS, Hansen PC, Blakemore C.	Cortex. 2006 Feb;42(2):304-8.	Cortex. 2006	PubMed	citation	PMID:16683505	pubmed	16683505	create date:2006/05/11 | first author:Steven MS
Neuronal correlates of colour-graphemic synaesthesia: a fMRI study.	/pubmed/16683504	Sperling JM, Prvulovic D, Linden DE, Singer W, Stirn A.	Cortex. 2006 Feb;42(2):295-303.	Cortex. 2006	PubMed	citation	PMID:16683504	pubmed	16683504	create date:2006/05/11 | first author:Sperling JM
Pupillometry of grapheme-color synaesthesia.	/pubmed/16683503	Paulsen HG, Laeng B.	Cortex. 2006 Feb;42(2):290-4.	Cortex. 2006	PubMed	citation	PMID:16683503	pubmed	16683503	create date:2006/05/11 | first author:Paulsen HG
Linguistic determinants of word colouring in grapheme-colour synaesthesia.	/pubmed/16683502	Simner J, Glover L, Mowat A.	Cortex. 2006 Feb;42(2):281-9.	Cortex. 2006	PubMed	citation	PMID:16683502	pubmed	16683502	create date:2006/05/11 | first author:Simner J
Sound-colour synaesthesia: to what extent does it use cross-modal mechanisms common to us all?	/pubmed/16683501	Ward J, Huckstep B, Tsakanikos E.	Cortex. 2006 Feb;42(2):264-80.	Cortex. 2006	PubMed	citation	PMID:16683501	pubmed	16683501	create date:2006/05/11 | first author:Ward J
Color congruity effect: where do colors and numbers interact in synesthesia?	/pubmed/16683500	Cohen Kadosh R, Henik A.	Cortex. 2006 Feb;42(2):259-63.	Cortex. 2006	PubMed	citation	PMID:16683500	pubmed	16683500	create date:2006/05/11 | first author:Cohen Kadosh R
Number synaesthesia: when hearing four plus five" looks like gold."	/pubmed/16683499	Jansari AS, Spiller MJ, Redfern S.	Cortex. 2006 Feb;42(2):253-8.	Cortex. 2006	PubMed	citation	PMID:16683499	pubmed	16683499	create date:2006/05/11 | first author:Jansari AS
The role of meaning in grapheme-colour synaesthesia.	/pubmed/16683498	Dixon MJ, Smilek D, Duffy PL, Zanna MP, Merikle PM.	Cortex. 2006 Feb;42(2):243-52.	Cortex. 2006	PubMed	citation	PMID:16683498	pubmed	16683498	create date:2006/05/11 | first author:Dixon MJ
Does binding of synesthetic color to the evoking grapheme require attention?	/pubmed/16683497	Sagiv N, Heer J, Robertson L.	Cortex. 2006 Feb;42(2):232-42.	Cortex. 2006	PubMed	citation	PMID:16683497	pubmed	16683497	create date:2006/05/11 | first author:Sagiv N
Do synaesthetic colours act as unique features in visual search?	/pubmed/16683496	Edquist J, Rich AN, Brinkman C, Mattingley JB.	Cortex. 2006 Feb;42(2):222-31.	Cortex. 2006	PubMed	citation	PMID:16683496	pubmed	16683496	create date:2006/05/11 | first author:Edquist J
Attentional load attenuates synaesthetic priming effects in grapheme-colour synaesthesia.	/pubmed/16683495	Mattingley JB, Payne JM, Rich AN.	Cortex. 2006 Feb;42(2):213-21.	Cortex. 2006	PubMed	citation	PMID:16683495	pubmed	16683495	create date:2006/05/11 | first author:Mattingley JB
Automatic perception and synaesthesia: evidence from colour and photism naming in a stroop-negative priming task.	/pubmed/16683494	Lupiáñez J, Callejas A.	Cortex. 2006 Feb;42(2):204-12.	Cortex. 2006	PubMed	citation	PMID:16683494	pubmed	16683494	create date:2006/05/11 | first author:Lupiáñez J
Perceptual interaction between real and synesthetic colors.	/pubmed/16683493	Kim CY, Blake R, Palmeri TJ.	Cortex. 2006 Feb;42(2):195-203.	Cortex. 2006	PubMed	citation	PMID:16683493	pubmed	16683493	create date:2006/05/11 | first author:Kim CY
Contrast affects the strength of synesthetic colors.	/pubmed/16683492	Hubbard EM, Manohar S, Ramachandran VS.	Cortex. 2006 Feb;42(2):184-94.	Cortex. 2006	PubMed	citation	PMID:16683492	pubmed	16683492	create date:2006/05/11 | first author:Hubbard EM
Synesthetic colors determined by having colored refrigerator magnets in childhood.	/pubmed/16683491	Witthoft N, Winawer J.	Cortex. 2006 Feb;42(2):175-83.	Cortex. 2006	PubMed	citation	PMID:16683491	pubmed	16683491	create date:2006/05/11 | first author:Witthoft N
Synaesthesia: pitch-colour isomorphism in RGB-space?	/pubmed/16683490	de Thornley Head P.	Cortex. 2006 Feb;42(2):164-74.	Cortex. 2006	PubMed	citation	PMID:16683490	pubmed	16683490	create date:2006/05/11 | first author:de Thornley Head P
Effect of a synesthete's photisms on name recall.	/pubmed/16683489	Mills CB, Innis J, Westendorf T, Owsianiecki L, McDonald A.	Cortex. 2006 Feb;42(2):155-63.	Cortex. 2006	PubMed	citation	PMID:16683489	pubmed	16683489	create date:2006/05/11 | first author:Mills CB
Mitempfindung in synaesthetes: co-incidence or meaningful association?	/pubmed/16683488	Burrack A, Knoch D, Brugger P.	Cortex. 2006 Feb;42(2):151-4.	Cortex. 2006	PubMed	citation	PMID:16683488	pubmed	16683488	create date:2006/05/11 | first author:Burrack A
Monozygotic twins' colour-number association: a case study.	/pubmed/16683487	Hancock P.	Cortex. 2006 Feb;42(2):147-50.	Cortex. 2006	PubMed	citation	PMID:16683487	pubmed	16683487	create date:2006/05/11 | first author:Hancock P
Diagnosing and phenotyping visual synaesthesia: a preliminary evaluation of the revised test of genuineness (TOG-R).	/pubmed/16683486	Asher JE, Aitken MR, Farooqi N, Kurmani S, Baron-Cohen S.	Cortex. 2006 Feb;42(2):137-46.	Cortex. 2006	PubMed	citation	PMID:16683486	pubmed	16683486	create date:2006/05/11 | first author:Asher JE
Synaesthesia: an overview of contemporary findings and controversies.	/pubmed/16683485	Ward J, Mattingley JB.	Cortex. 2006 Feb;42(2):129-36. Review.	Cortex. 2006	PubMed	citation	PMID:16683485	pubmed	16683485	create date:2006/05/11 | first author:Ward J
Cerebral asymmetry: a question of balance.	/pubmed/16509122	Corballis MC.	Cortex. 2006 Jan;42(1):117-8. Review. No abstract available.	Cortex. 2006	PubMed	citation	PMID:16509122	pubmed	16509122	create date:2006/03/03 | first author:Corballis MC
Anomalous lateralisation in neurodevelopmental disorders.	/pubmed/16509121	Klimkeit EI, Bradshaw JL.	Cortex. 2006 Jan;42(1):113-6. Review. No abstract available.	Cortex. 2006	PubMed	citation	PMID:16509121	pubmed	16509121	create date:2006/03/03 | first author:Klimkeit EI
Partial reversal of the brain generates new behavioural phenotypes.	/pubmed/16509120	Andrew RJ.	Cortex. 2006 Jan;42(1):110-2. Review. No abstract available.	Cortex. 2006	PubMed	citation	PMID:16509120	pubmed	16509120	create date:2006/03/03 | first author:Andrew RJ
Factors influencing development of lateralization.	/pubmed/16509119	Rogers LJ.	Cortex. 2006 Jan;42(1):107-9. Review. No abstract available.	Cortex. 2006	PubMed	citation	PMID:16509119	pubmed	16509119	create date:2006/03/03 | first author:Rogers LJ
Avian cerebral asymmetries: the view from the inside.	/pubmed/16509118	Güntürkün O.	Cortex. 2006 Jan;42(1):104-6. Review. No abstract available.	Cortex. 2006	PubMed	citation	PMID:16509118	pubmed	16509118	create date:2006/03/03 | first author:Güntürkün O
The case of the line-bisection: when both humans and chickens wander left.	/pubmed/16509117	Regolin L.	Cortex. 2006 Jan;42(1):101-3. Review. No abstract available.	Cortex. 2006	PubMed	citation	PMID:16509117	pubmed	16509117	create date:2006/03/03 | first author:Regolin L
Of birds and men: convergent evolution in hippocampal lateralization and spatial cognition.	/pubmed/16509116	Bingman VP, Gagliardo A.	Cortex. 2006 Jan;42(1):99-100. Review. No abstract available.	Cortex. 2006	PubMed	citation	PMID:16509116	pubmed	16509116	create date:2006/03/03 | first author:Bingman VP
Brain asymmetries for face recognition and emotion control in sheep.	/pubmed/16509115	Kendrick KM.	Cortex. 2006 Jan;42(1):96-8. Review. No abstract available.	Cortex. 2006	PubMed	citation	PMID:16509115	pubmed	16509115	create date:2006/03/03 | first author:Kendrick KM
Title	URL	Description	Details	ShortDetails	Resource	Type	Identifiers	Db	EntrezUID	Properties
Evolution of whole-body asymmetry related to handedness.	/pubmed/16509114	MacNeilage PF.	Cortex. 2006 Jan;42(1):94-5. Review. No abstract available.	Cortex. 2006	PubMed	citation	PMID:16509114	pubmed	16509114	create date:2006/03/03 | first author:MacNeilage PF
Chimpanzee right-handedness: internal and external validity in the assessment of hand use.	/pubmed/16509113	Hopkins WD.	Cortex. 2006 Jan;42(1):90-3. Review. No abstract available.	Cortex. 2006	PubMed	citation	PMID:16509113	pubmed	16509113	create date:2006/03/03 | first author:Hopkins WD
Auditory processing and hemispheric specialization in non-human primates.	/pubmed/16509112	Poremba A.	Cortex. 2006 Jan;42(1):87-9. Review. No abstract available.	Cortex. 2006	PubMed	citation	PMID:16509112	pubmed	16509112	create date:2006/03/03 | first author:Poremba A
Verbal dichotic listening in right and left-handed adults: laterality effects of directed attention.	/pubmed/16509111	Foundas AL, Corey DM, Hurley MM, Heilman KM.	Cortex. 2006 Jan;42(1):79-86.	Cortex. 2006	PubMed	citation	PMID:16509111	pubmed	16509111	create date:2006/03/03 | first author:Foundas AL
Sex differences in left/right confusion.	/pubmed/16509110	Jordan K, Wüstenberg T, Jaspers-Feyer F, Fellbrich A, Peters M.	Cortex. 2006 Jan;42(1):69-78.	Cortex. 2006	PubMed	citation	PMID:16509110	pubmed	16509110	create date:2006/03/03 | first author:Jordan K
Dual-task interference in right- and left-handers: typical laterality patterns are obtained despite reversal of baseline asymmetries.	/pubmed/16509109	Caroselli JS, Hiscock M, Bullock R.	Cortex. 2006 Jan;42(1):57-68.	Cortex. 2006	PubMed	citation	PMID:16509109	pubmed	16509109	create date:2006/03/03 | first author:Caroselli JS
What do semi-illiterate adults know about 2-digit Arabic numbers?	/pubmed/16509108	Wood G, Nuerk HC, Freitas P, Freitas G, Willmes K.	Cortex. 2006 Jan;42(1):48-56.	Cortex. 2006	PubMed	citation	PMID:16509108	pubmed	16509108	create date:2006/03/03 | first author:Wood G
Concurrent counting and typing: lateralized interference depends on a difference between the hands in motor skill.	/pubmed/16509107	Hiscock M, Caroselli JS, Wood S.	Cortex. 2006 Jan;42(1):38-47.	Cortex. 2006	PubMed	citation	PMID:16509107	pubmed	16509107	create date:2006/03/03 | first author:Hiscock M
Right unilateral jargonagraphia as a symptom of callosal disconnection.	/pubmed/16509106	Ihori N, Murayama J, Mimura M, Miyazawa Y, Kawamura M.	Cortex. 2006 Jan;42(1):28-37.	Cortex. 2006	PubMed	citation	PMID:16509106	pubmed	16509106	create date:2006/03/03 | first author:Ihori N
Temporal and spatio-temporal attention to tactile stimuli in extinction patients.	/pubmed/16509105	Guerrini C, Aglioti SM.	Cortex. 2006 Jan;42(1):17-27.	Cortex. 2006	PubMed	citation	PMID:16509105	pubmed	16509105	create date:2006/03/03 | first author:Guerrini C
Defective reproduction of passive meaningless gestures in right brain damage: a perceptual disorder of one's own body knowledge?	/pubmed/16509104	Borde C, Mazaux JM, Barat M.	Cortex. 2006 Jan;42(1):8-16.	Cortex. 2006	PubMed	citation	PMID:16509104	pubmed	16509104	create date:2006/03/03 | first author:Borde C
Cerebral lateralization: a common theme in the organization of the vertebrate brain.	/pubmed/16509103	Vallortigara G.	Cortex. 2006 Jan;42(1):5-7. No abstract available.	Cortex. 2006	PubMed	citation	PMID:16509103	pubmed	16509103	create date:2006/03/03 | first author:Vallortigara G
Modern neuropsychology in France: Théophile Alajouanine (1890-1980).	/pubmed/16509102	Boller F.	Cortex. 2006 Jan;42(1):3-4. No abstract available.	Cortex. 2006	PubMed	citation	PMID:16509102	pubmed	16509102	create date:2006/03/03 | first author:Boller F
Impact factor as we know it handicaps neuropsychology and neuropsychologists.	/pubmed/16509101	Della Sala S, Crawford JR.	Cortex. 2006 Jan;42(1):1-2. No abstract available.	Cortex. 2006	PubMed	citation	PMID:16509101	pubmed	16509101	create date:2006/03/03 | first author:Della Sala S
Multiregional cell assemblies, temporal binding and the representation of conceptual knowledge in cortex: a modern theory by a classical" neurologist	Carl Wernicke."	/pubmed/16353368	Gage N, Hickok G.	Cortex. 2005 Dec;41(6):823-32. Review.	Cortex. 2005	PubMed	citation	PMID:16353368	pubmed	16353368	create date:2005/12/16 | first author:Gage N
Bilateral thalamic lesions affect recollection- and familiarity-based recognition memory judgments.	/pubmed/16353367	Kishiyama MM, Yonelinas AP, Kroll NE, Lazzara MM, Nolan EC, Jones EG, Jagust WJ.	Cortex. 2005 Dec;41(6):778-88.	Cortex. 2005	PubMed	citation	PMID:16353367	pubmed	16353367	create date:2005/12/16 | first author:Kishiyama MM
Sentence processing in frontotemporal dementia.	/pubmed/16353366	Grossman M, Rhee J, Moore P.	Cortex. 2005 Dec;41(6):764-77.	Cortex. 2005	PubMed	citation	PMID:16353366	pubmed	16353366	create date:2005/12/16 | first author:Grossman M
Double dissociations on the same stimuli.	/pubmed/16350672	Sartori G, Lombardi L.	Cortex. 2005 Dec;41(6):867-8; discussion 869-72. No abstract available.	Cortex. 2005	PubMed	citation	PMID:16350672	pubmed	16350672	create date:2005/12/15 | first author:Sartori G
A re-analysis of a case of category-specific semantic impairment.	/pubmed/16350671	Rosazza C, Zorzi M, Cappa SF.	Cortex. 2005 Dec;41(6):865-6; discussion 869-72. No abstract available.	Cortex. 2005	PubMed	citation	PMID:16350671	pubmed	16350671	create date:2005/12/15 | first author:Rosazza C
Further methodological concerns in the study of category-specific identification effects.	/pubmed/16350670	McMullen PA, Filliter JH.	Cortex. 2005 Dec;41(6):863-4; discussion 869-72. No abstract available.	Cortex. 2005	PubMed	citation	PMID:16350670	pubmed	16350670	create date:2005/12/15 | first author:McMullen PA
Category-specificity: what is the question?	/pubmed/16350669	Marshall JC, Gurd JM.	Cortex. 2005 Dec;41(6):861-2; discussion 869-72. No abstract available.	Cortex. 2005	PubMed	citation	PMID:16350669	pubmed	16350669	create date:2005/12/15 | first author:Marshall JC
Category-specific naming and the importance of normal performance.	/pubmed/16350668	Marques JF.	Cortex. 2005 Dec;41(6):860; discussion 869-72. No abstract available.	Cortex. 2005	PubMed	citation	PMID:16350668	pubmed	16350668	create date:2005/12/15 | first author:Marques JF
On double dissociations, controls and gender: some neglected data about category specificity.	/pubmed/16350667	Laiacona M, Barbarotto R.	Cortex. 2005 Dec;41(6):858-9; discussion 869-72. No abstract available.	Cortex. 2005	PubMed	citation	PMID:16350667	pubmed	16350667	create date:2005/12/15 | first author:Laiacona M
Illusions of category specificity?	/pubmed/16350666	Låg T.	Cortex. 2005 Dec;41(6):856-7; discussion 869-72. No abstract available.	Cortex. 2005	PubMed	citation	PMID:16350666	pubmed	16350666	create date:2005/12/15 | first author:Låg T
An illusory illusion?	/pubmed/16350665	Capitani E, Laiacona M.	Cortex. 2005 Dec;41(6):854-5; discussion 869-72. No abstract available.	Cortex. 2005	PubMed	citation	PMID:16350665	pubmed	16350665	create date:2005/12/15 | first author:Capitani E
Illusions of normality": a methodological critique of category-specific naming."	/pubmed/16350664	Laws KR.	Cortex. 2005 Dec;41(6):842-51; discussion 852-3. Review.	Cortex. 2005	PubMed	citation	PMID:16350664	pubmed	16350664	create date:2005/12/15 | first author:Laws KR
Category-specific effects in object identification: what is normal"?"	/pubmed/16350663	Låg T.	Cortex. 2005 Dec;41(6):833-41.	Cortex. 2005	PubMed	citation	PMID:16350663	pubmed	16350663	create date:2005/12/15 | first author:Låg T
Luria: a unitary view of human brain and mind.	/pubmed/16350662	Mecacci L.	Cortex. 2005 Dec;41(6):816-22.	Cortex. 2005	PubMed	citation	PMID:16350662	pubmed	16350662	create date:2005/12/15 | first author:Mecacci L
The effect of explicit cultural bias on lateral preferences in Tunisia.	/pubmed/16350661	Dahmen R, Fagard J.	Cortex. 2005 Dec;41(6):805-15.	Cortex. 2005	PubMed	citation	PMID:16350661	pubmed	16350661	create date:2005/12/15 | first author:Dahmen R
Neural correlates of script event knowledge: a neuropsychological study following prefrontal injury.	/pubmed/16350660	Wood JN, Tierney M, Bidwell LA, Grafman J.	Cortex. 2005 Dec;41(6):796-804.	Cortex. 2005	PubMed	citation	PMID:16350660	pubmed	16350660	create date:2005/12/15 | first author:Wood JN
The ratio of the 2nd to 4th finger length predicts spatial ability in men but not women.	/pubmed/16350659	Sanders G, Bereczkei T, Csatho A, Manning J.	Cortex. 2005 Dec;41(6):789-95.	Cortex. 2005	PubMed	citation	PMID:16350659	pubmed	16350659	create date:2005/12/15 | first author:Sanders G
Spatial working memory and planning ability: contrasts between schizophrenia and bipolar I disorder.	/pubmed/16350658	Badcock JC, Michiel PT, Rock D.	Cortex. 2005 Dec;41(6):753-63.	Cortex. 2005	PubMed	citation	PMID:16350658	pubmed	16350658	create date:2005/12/15 | first author:Badcock JC
Does the left inferior parietal lobule contribute to multiplication facts?	/pubmed/16350657	van Harskamp NJ, Rudge P, Cipolotti L.	Cortex. 2005 Dec;41(6):742-52.	Cortex. 2005	PubMed	citation	PMID:16350657	pubmed	16350657	create date:2005/12/15 | first author:van Harskamp NJ
Modern neuropsychology in France: Jean Lhermitte (1877-1959).	/pubmed/16350656	Boller F.	Cortex. 2005 Dec;41(6):740-1. No abstract available.	Cortex. 2005	PubMed	citation	PMID:16350656	pubmed	16350656	create date:2005/12/15 | first author:Boller F
Levels of mind versus levels of being.	/pubmed/16209335	Goertzel B.	Cortex. 2005 Oct;41(5):727-9. No abstract available.	Cortex. 2005	PubMed	citation	PMID:16209335	pubmed	16209335	create date:2005/10/08 | first author:Goertzel B
Evolving an integral ecology of mind.	/pubmed/16209334	Lucas C.	Cortex. 2005 Oct;41(5):709-25; discussion 731-4. Review.	Cortex. 2005	PubMed	citation	PMID:16209334	pubmed	16209334	create date:2005/10/08 | first author:Lucas C
Only the mean survive?	/pubmed/16209333	Platek SM, Levin SL.	Cortex. 2005 Oct;41(5):705-7. No abstract available.	Cortex. 2005	PubMed	citation	PMID:16209333	pubmed	16209333	create date:2005/10/08 | first author:Platek SM
The right hemisphere and the dark side of consciousness.	/pubmed/16209332	Keenan JP, Rubio J, Racioppi C, Johnson A, Barnacz A.	Cortex. 2005 Oct;41(5):695-704; discussion 731-4. Review.	Cortex. 2005	PubMed	citation	PMID:16209332	pubmed	16209332	create date:2005/10/08 | first author:Keenan JP
Introspection and inference: on self-reports as empirical evidence.	/pubmed/16209331	Goldin GA.	Cortex. 2005 Oct;41(5):691-4. No abstract available.	Cortex. 2005	PubMed	citation	PMID:16209331	pubmed	16209331	create date:2005/10/08 | first author:Goldin GA
Fundamental principles and mechanisms of the conscious self.	/pubmed/16209330	Samsonovich AV, Nadel L.	Cortex. 2005 Oct;41(5):669-89; discussion 731-4. Review.	Cortex. 2005	PubMed	citation	PMID:16209330	pubmed	16209330	create date:2005/10/08 | first author:Samsonovich AV
Making the unconscious conscious, and vice versa: a bi-directional bridge between neuroscience/cognitive science and psychotherapy?	/pubmed/16209329	Grobstein P.	Cortex. 2005 Oct;41(5):663-8. No abstract available.	Cortex. 2005	PubMed	citation	PMID:16209329	pubmed	16209329	create date:2005/10/08 | first author:Grobstein P
Non-conscious prediction and a role for consciousness in correcting prediction errors.	/pubmed/16209328	Pally R.	Cortex. 2005 Oct;41(5):643-62; discussion 731-4. Review.	Cortex. 2005	PubMed	citation	PMID:16209328	pubmed	16209328	create date:2005/10/08 | first author:Pally R
Paradox lost: illusion regained.	/pubmed/16209327	Seager W.	Cortex. 2005 Oct;41(5):637-41. No abstract available.	Cortex. 2005	PubMed	citation	PMID:16209327	pubmed	16209327	create date:2005/10/08 | first author:Seager W
The conscious self: ontology, epistemology and the mirror quest.	/pubmed/16209326	Samsonovich AV, Ascoli GA.	Cortex. 2005 Oct;41(5):621-36; discussion 731-4. Review.	Cortex. 2005	PubMed	citation	PMID:16209326	pubmed	16209326	create date:2005/10/08 | first author:Samsonovich AV
Where does consciousness come from?	/pubmed/16209325	Grafman J.	Cortex. 2005 Oct;41(5):617-8. No abstract available.	Cortex. 2005	PubMed	citation	PMID:16209325	pubmed	16209325	create date:2005/10/08 | first author:Grafman J
Alzheimer's disease and depression: preclinical comorbidity effects on cognitive functioning.	/pubmed/16042036	Berger AK, Fratiglioni L, Winblad B, Bäckman L.	Cortex. 2005 Aug;41(4):603-12.	Cortex. 2005	PubMed	citation	PMID:16042036	pubmed	16042036	create date:2005/07/27 | first author:Berger AK
Relating medial temporal lobe volume to frontal fMRI activation for memory encoding in older adults.	/pubmed/16042035	Rosen AC, Gabrieli JD, Stoub T, Prull MW, O'Hara R, Yesavage J, deToledo-Morrell L.	Cortex. 2005 Aug;41(4):595-602.	Cortex. 2005	PubMed	citation	PMID:16042035	pubmed	16042035	create date:2005/07/27 | first author:Rosen AC
Dissociating age-related changes in cognitive strategy and neural efficiency using event-related fMRI.	/pubmed/16042034	Rypma B, Berger JS, Genova HM, Rebbechi D, D'Esposito M.	Cortex. 2005 Aug;41(4):582-94.	Cortex. 2005	PubMed	citation	PMID:16042034	pubmed	16042034	create date:2005/07/27 | first author:Rypma B
Adjustments of cognitive control in younger and older adults.	/pubmed/16042033	West R, Moore K.	Cortex. 2005 Aug;41(4):570-81.	Cortex. 2005	PubMed	citation	PMID:16042033	pubmed	16042033	create date:2005/07/27 | first author:West R
Age, sex and regional brain volumes predict perceptual-motor skill acquisition.	/pubmed/16042032	Kennedy KM, Raz N.	Cortex. 2005 Aug;41(4):560-9.	Cortex. 2005	PubMed	citation	PMID:16042032	pubmed	16042032	create date:2005/07/27 | first author:Kennedy KM
Title	URL	Description	Details	ShortDetails	Resource	Type	Identifiers	Db	EntrezUID	Properties
Anomic alexia of kanji in a patient with anomic aphasia.	/pubmed/16042031	Yamawaki R, Suzuki K, Tanji K, Fujii T, Endo K, Meguro K, Yamadori A.	Cortex. 2005 Aug;41(4):555-9.	Cortex. 2005	PubMed	citation	PMID:16042031	pubmed	16042031	create date:2005/07/27 | first author:Yamawaki R
Egocentric disorientation following bilateral parietal lobe damage.	/pubmed/16042030	Wilson BA, Berry E, Gracey F, Harrison C, Stow I, Macniven J, Weatherley J, Young AW.	Cortex. 2005 Aug;41(4):547-54.	Cortex. 2005	PubMed	citation	PMID:16042030	pubmed	16042030	create date:2005/07/27 | first author:Wilson BA
Coverbal gestures in Alzheimer's type dementia.	/pubmed/16042029	Carlomagno S, Pandolfi M, Marini A, Di Iasi G, Cristilli C.	Cortex. 2005 Aug;41(4):535-46.	Cortex. 2005	PubMed	citation	PMID:16042029	pubmed	16042029	create date:2005/07/27 | first author:Carlomagno S
Referential communication in Alzheimer's type dementia.	/pubmed/16042028	Carlomagno S, Santoro A, Menditti A, Pandolfi M, Marini A.	Cortex. 2005 Aug;41(4):520-34.	Cortex. 2005	PubMed	citation	PMID:16042028	pubmed	16042028	create date:2005/07/27 | first author:Carlomagno S
The zoom lens" of focal attention in visual search: changes in aging and Alzheimer's disease."	/pubmed/16042027	Rösler A, Mapstone M, Hays-Wicklund A, Gitelman DR, Weintraub S.	Cortex. 2005 Aug;41(4):512-9.	Cortex. 2005	PubMed	citation	PMID:16042027	pubmed	16042027	create date:2005/07/27 | first author:Rösler A
Unilateral visual cueing and asymmetric line geometry share a common attentional origin in the modulation of pseudoneglect.	/pubmed/16042026	McCourt ME, Garlinghouse M, Reuter-Lorenz PA.	Cortex. 2005 Aug;41(4):499-511.	Cortex. 2005	PubMed	citation	PMID:16042026	pubmed	16042026	create date:2005/07/27 | first author:McCourt ME
Effects of memory consolidation on human hippocampal activity during retrieval.	/pubmed/16042025	Bosshardt S, Schmidt CF, Jaermann T, Degonda N, Boesiger P, Nitsch RM, Hock C, Henke K.	Cortex. 2005 Aug;41(4):486-98.	Cortex. 2005	PubMed	citation	PMID:16042025	pubmed	16042025	create date:2005/07/27 | first author:Bosshardt S
A visual disorder producing highly selective deletion of recurring letters.	/pubmed/16042024	Weddell RA.	Cortex. 2005 Aug;41(4):471-85.	Cortex. 2005	PubMed	citation	PMID:16042024	pubmed	16042024	create date:2005/07/27 | first author:Weddell RA
Information transmission defect identified and localized in language learning impaired children by means of electrophysiology.	/pubmed/16042023	Huber M, Telser S, Falk M, Böhm A, Hackenberg B, Schwitzer J, Hinterhuber H.	Cortex. 2005 Aug;41(4):464-70.	Cortex. 2005	PubMed	citation	PMID:16042023	pubmed	16042023	create date:2005/07/27 | first author:Huber M
When is category specific in Alzheimer's disease?	/pubmed/16042022	Laws KR, Gale TM, Leeson VC, Crawford JR.	Cortex. 2005 Aug;41(4):452-63.	Cortex. 2005	PubMed	citation	PMID:16042022	pubmed	16042022	create date:2005/07/27 | first author:Laws KR
George Combe--phrenologist, philosopher, psychologist (1788-1858).	/pubmed/16042021	Wright P.	Cortex. 2005 Aug;41(4):447-51. No abstract available.	Cortex. 2005	PubMed	citation	PMID:16042021	pubmed	16042021	create date:2005/07/27 | first author:Wright P
Characterising compensation. (Commentary on Ullman and Pierpont, Specific language impairment is not specific to language: the procedural deficit hypothesis")."	/pubmed/15871605	Thomas MS.	Cortex. 2005 Jun;41(3):434-42.	Cortex. 2005	PubMed	citation	PMID:15871605	pubmed	15871605	create date:2005/05/06 | first author:Thomas MS
Specific language impairment is not specific to language: the procedural deficit hypothesis.	/pubmed/15871604	Ullman MT, Pierpont EI.	Cortex. 2005 Jun;41(3):399-433. Review.	Cortex. 2005	PubMed	citation	PMID:15871604	pubmed	15871604	create date:2005/05/06 | first author:Ullman MT
Impaired cerebellar learning in children with prenatal alcohol exposure: a comparative study of eyeblink conditioning in children with ADHD and dyslexia.	/pubmed/15871603	Coffin JM, Baroody S, Schneider K, O'Neill J.	Cortex. 2005 Jun;41(3):389-98.	Cortex. 2005	PubMed	citation	PMID:15871603	pubmed	15871603	create date:2005/05/06 | first author:Coffin JM
Abnormal brain activity related to performance monitoring and error detection in children with ADHD.	/pubmed/15871602	Liotti M, Pliszka SR, Perez R, Kothmann D, Woldorff MG.	Cortex. 2005 Jun;41(3):377-88.	Cortex. 2005	PubMed	citation	PMID:15871602	pubmed	15871602	create date:2005/05/06 | first author:Liotti M
Gamma abnormalities during perception of illusory figures in autism.	/pubmed/15871601	Brown C, Gruber T, Boucher J, Rippon G, Brock J.	Cortex. 2005 Jun;41(3):364-76.	Cortex. 2005	PubMed	citation	PMID:15871601	pubmed	15871601	create date:2005/05/06 | first author:Brown C
Children's reading performance is correlated with white matter structure measured by diffusion tensor imaging.	/pubmed/15871600	Deutsch GK, Dougherty RF, Bammer R, Siok WT, Gabrieli JD, Wandell B.	Cortex. 2005 Jun;41(3):354-63.	Cortex. 2005	PubMed	citation	PMID:15871600	pubmed	15871600	create date:2005/05/06 | first author:Deutsch GK
Neural correlates of eye-gaze detection in young children with autism.	/pubmed/15871599	Grice SJ, Halit H, Farroni T, Baron-Cohen S, Bolton P, Johnson MH.	Cortex. 2005 Jun;41(3):342-53.	Cortex. 2005	PubMed	citation	PMID:15871599	pubmed	15871599	create date:2005/05/06 | first author:Grice SJ
Individual differences in auditory processing in specific language impairment: a follow-up study using event-related potentials and behavioural thresholds.	/pubmed/15871598	Bishop DV, McArthur GM.	Cortex. 2005 Jun;41(3):327-41.	Cortex. 2005	PubMed	citation	PMID:15871598	pubmed	15871598	create date:2005/05/06 | first author:Bishop DV
SPECT findings in children with specific language impairment.	/pubmed/15871597	Ors M, Ryding E, Lindgren M, Gustafsson P, Blennow G, Rosén I.	Cortex. 2005 Jun;41(3):316-26.	Cortex. 2005	PubMed	citation	PMID:15871597	pubmed	15871597	create date:2005/05/06 | first author:Ors M
Anatomical signatures of dyslexia in children: unique information from manual and voxel based morphometry brain measures.	/pubmed/15871596	Eckert MA, Leonard CM, Wilke M, Eckert M, Richards T, Richards A, Berninger V.	Cortex. 2005 Jun;41(3):304-15.	Cortex. 2005	PubMed	citation	PMID:15871596	pubmed	15871596	create date:2005/05/06 | first author:Eckert MA
Brain event-related potentials (ERPs) measured at birth predict later language development in children with and without familial risk for dyslexia.	/pubmed/15871595	Guttorm TK, Leppänen PH, Poikkeus AM, Eklund KM, Lyytinen P, Lyytinen H.	Cortex. 2005 Jun;41(3):291-303.	Cortex. 2005	PubMed	citation	PMID:15871595	pubmed	15871595	create date:2005/05/06 | first author:Guttorm TK
Foreshortened dorsal extension of the central sulcus in Williams syndrome.	/pubmed/15871594	Jackowski AP, Schultz RT.	Cortex. 2005 Jun;41(3):282-90.	Cortex. 2005	PubMed	citation	PMID:15871594	pubmed	15871594	create date:2005/05/06 | first author:Jackowski AP
Freud's critical study.	/pubmed/15841569	Jacyna S.	Cortex. 2005 Apr;41(2):101-2. No abstract available.	Cortex. 2005	PubMed	citation	PMID:15841569	pubmed	15841569	create date:2005/04/22 | first author:Jacyna S
The history of neuropsychology according to Norman Geschwind: continuity and discontinuity in the development of science.	/pubmed/15714921	Cubelli R.	Cortex. 2005 Apr;41(2):271-4. No abstract available.	Cortex. 2005	PubMed	citation	PMID:15714921	pubmed	15714921	create date:2005/02/18 | first author:Cubelli R
Anosognosia and body representations forty years later.	/pubmed/15714920	Coslett HB.	Cortex. 2005 Apr;41(2):263-70. No abstract available.	Cortex. 2005	PubMed	citation	PMID:15714920	pubmed	15714920	create date:2005/02/18 | first author:Coslett HB
On the use of neuropsychology to diagnose brain damage and study brain-behavior relationships: a comment on Luria.	/pubmed/15714919	Tranel D.	Cortex. 2005 Apr;41(2):259-62. No abstract available.	Cortex. 2005	PubMed	citation	PMID:15714919	pubmed	15714919	create date:2005/02/18 | first author:Tranel D
Egon Weigl and the concept of inner speech.	/pubmed/15714918	De Bleser R, Marshall JC.	Cortex. 2005 Apr;41(2):249-57. No abstract available.	Cortex. 2005	PubMed	citation	PMID:15714918	pubmed	15714918	create date:2005/02/18 | first author:De Bleser R
Our paper on Visual orientation impairment in the three dimensions of space. An anatomical case"."	/pubmed/15714917	Michel F, Jeannerod M.	Cortex. 2005 Apr;41(2):245-7. No abstract available.	Cortex. 2005	PubMed	citation	PMID:15714917	pubmed	15714917	create date:2005/02/18 | first author:Michel F
The importance of converging operations in the study of human intelligence.	/pubmed/15714916	Sternberg RJ.	Cortex. 2005 Apr;41(2):243-4. No abstract available.	Cortex. 2005	PubMed	citation	PMID:15714916	pubmed	15714916	create date:2005/02/18 | first author:Sternberg RJ
G is about variance not contents.	/pubmed/15714915	Richardson K.	Cortex. 2005 Apr;41(2):241-2. No abstract available.	Cortex. 2005	PubMed	citation	PMID:15714915	pubmed	15714915	create date:2005/02/18 | first author:Richardson K
Frontal brain changes and cognitive performance in old age.	/pubmed/15714914	Rabbitt P.	Cortex. 2005 Apr;41(2):238-40. Review. No abstract available.	Cortex. 2005	PubMed	citation	PMID:15714914	pubmed	15714914	create date:2005/02/18 | first author:Rabbitt P
Both specific functions and general ability can be useful: but it depends what type of research question you ask.	/pubmed/15714913	Phillips L.	Cortex. 2005 Apr;41(2):236-7. No abstract available.	Cortex. 2005	PubMed	citation	PMID:15714913	pubmed	15714913	create date:2005/02/18 | first author:Phillips L
Uncertainty about the biology of intelligence: a role for a marker task.	/pubmed/15714912	Nettelbeck T, Wilson C.	Cortex. 2005 Apr;41(2):234-5. No abstract available.	Cortex. 2005	PubMed	citation	PMID:15714912	pubmed	15714912	create date:2005/02/18 | first author:Nettelbeck T
Difficult questions about g.	/pubmed/15714911	Morton J.	Cortex. 2005 Apr;41(2):232-3. No abstract available.	Cortex. 2005	PubMed	citation	PMID:15714911	pubmed	15714911	create date:2005/02/18 | first author:Morton J
Psychometric G and mental chronometry.	/pubmed/15714910	Jensen AR.	Cortex. 2005 Apr;41(2):230-1. No abstract available.	Cortex. 2005	PubMed	citation	PMID:15714910	pubmed	15714910	create date:2005/02/18 | first author:Jensen AR
The cortical substrate of general intelligence.	/pubmed/15714909	Fuster JM.	Cortex. 2005 Apr;41(2):228-9. No abstract available.	Cortex. 2005	PubMed	citation	PMID:15714909	pubmed	15714909	create date:2005/02/18 | first author:Fuster JM
The principles of cognition and the abilities of man: a natural collaboration.	/pubmed/15714908	Deary IJ.	Cortex. 2005 Apr;41(2):225-7. Review. No abstract available.	Cortex. 2005	PubMed	citation	PMID:15714908	pubmed	15714908	create date:2005/02/18 | first author:Deary IJ
Intelligence and executive control: evidence from aging and bilingualism.	/pubmed/15714907	Craik F, Bialystok E.	Cortex. 2005 Apr;41(2):222-4. Review. No abstract available.	Cortex. 2005	PubMed	citation	PMID:15714907	pubmed	15714907	create date:2005/02/18 | first author:Craik F
Executive function or G? Hmmmmm...	/pubmed/15714906	Carey DP.	Cortex. 2005 Apr;41(2):220-1. No abstract available.	Cortex. 2005	PubMed	citation	PMID:15714906	pubmed	15714906	create date:2005/02/18 | first author:Carey DP
Duncan's spearman's G--does it have a clinical application?	/pubmed/15714905	Andrewes D.	Cortex. 2005 Apr;41(2):218-9. No abstract available.	Cortex. 2005	PubMed	citation	PMID:15714905	pubmed	15714905	create date:2005/02/18 | first author:Andrewes D
Frontal lobe function and general intelligence: why it matters.	/pubmed/15714904	Duncan J.	Cortex. 2005 Apr;41(2):215-7. Review. No abstract available.	Cortex. 2005	PubMed	citation	PMID:15714904	pubmed	15714904	create date:2005/02/18 | first author:Duncan J
Saccade-contingent spatial and temporal errors are absent for saccadic head movements.	/pubmed/15714903	Jackson SR, Newport R, Osborne F, Wakely R, Smith D, Walsh V.	Cortex. 2005 Apr;41(2):205-12.	Cortex. 2005	PubMed	citation	PMID:15714903	pubmed	15714903	create date:2005/02/18 | first author:Jackson SR
Drawing from childhood experience: constructional apraxia and the production of oblique lines.	/pubmed/15714902	Smith AD, Gilchrist ID.	Cortex. 2005 Apr;41(2):195-204.	Cortex. 2005	PubMed	citation	PMID:15714902	pubmed	15714902	create date:2005/02/18 | first author:Smith AD
Processing of affective stimuli in alcoholism.	/pubmed/15714901	Uekermann J, Daum I, Schlebusch P, Trenckmann U.	Cortex. 2005 Apr;41(2):189-94.	Cortex. 2005	PubMed	citation	PMID:15714901	pubmed	15714901	create date:2005/02/18 | first author:Uekermann J
Gaze direction modulates auditory spatial deficits in stroke patients with neglect.	/pubmed/15714900	Pavani F, Làdavas E, Driver J.	Cortex. 2005 Apr;41(2):181-8.	Cortex. 2005	PubMed	citation	PMID:15714900	pubmed	15714900	create date:2005/02/18 | first author:Pavani F
Love is... an abstract word: the influence of lexical semantics on verbal short-term memory in Williams syndrome.	/pubmed/15714899	Laing E, Grant J, Thomas M, Parmigiani C, Ewing S, Karmiloff-Smith A.	Cortex. 2005 Apr;41(2):169-79.	Cortex. 2005	PubMed	citation	PMID:15714899	pubmed	15714899	create date:2005/02/18 | first author:Laing E
Hemispheric specialization for language in children with different types of specific language impairment.	/pubmed/15714898	Pecini C, Casalini C, Brizzolara D, Cipriani P, Pfanner L, Chilosi A.	Cortex. 2005 Apr;41(2):157-67.	Cortex. 2005	PubMed	citation	PMID:15714898	pubmed	15714898	create date:2005/02/18 | first author:Pecini C
Visuospatial and numerical cognitive deficits in children with chromosome 22q11.2 deletion syndrome.	/pubmed/15714897	Simon TJ, Bearden CE, Mc-Ginn DM, Zackai E.	Cortex. 2005 Apr;41(2):145-55.	Cortex. 2005	PubMed	citation	PMID:15714897	pubmed	15714897	create date:2005/02/18 | first author:Simon TJ
Allocentric and egocentric spatial impairments in a case of topographical disorientation.	/pubmed/15714896	Nyffeler T, Gutbrod K, Pflugshaupt T, von Wartburg R, Hess CW, Müri RM.	Cortex. 2005 Apr;41(2):133-43.	Cortex. 2005	PubMed	citation	PMID:15714896	pubmed	15714896	create date:2005/02/18 | first author:Nyffeler T
Title	URL	Description	Details	ShortDetails	Resource	Type	Identifiers	Db	EntrezUID	Properties
A pet study of visual and semantic knowledge about objects.	/pubmed/15714895	Kellenbach ML, Hovius M, Patterson K.	Cortex. 2005 Apr;41(2):121-32.	Cortex. 2005	PubMed	citation	PMID:15714895	pubmed	15714895	create date:2005/02/18 | first author:Kellenbach ML
Staring in the eye of auditory neglect: comments on 'gaze direction modulates auditory spatial deficits in stroke patients with neglect'.	/pubmed/15714894	Chambers CD.	Cortex. 2005 Apr;41(2):117-20.	Cortex. 2005	PubMed	citation	PMID:15714894	pubmed	15714894	create date:2005/02/18 | first author:Chambers CD
The hidden structure of neuropsychology: text mining of the journal Cortex: 1991--2001.	/pubmed/15714893	Kostoff RN, Buchtel HA, Andrews J, Pfeil KM.	Cortex. 2005 Apr;41(2):103-15.	Cortex. 2005	PubMed	citation	PMID:15714893	pubmed	15714893	create date:2005/02/18 | first author:Kostoff RN
Cortex forum on the concept of general intelligence in neuropsychology.	/pubmed/15714892	Anderson M.	Cortex. 2005 Apr;41(2):99-100. No abstract available.	Cortex. 2005	PubMed	citation	PMID:15714892	pubmed	15714892	create date:2005/02/18 | first author:Anderson M
A case of amusia caused by the infarction of anterior portion of bilateral temporal lobes.	/pubmed/15633709	Satoh M, Takeda K, Murakami Y, Onouchi K, Inoue K, Kuzuhara S.	Cortex. 2005 Feb;41(1):77-83.	Cortex. 2005	PubMed	citation	PMID:15633709	pubmed	15633709	create date:2005/01/07 | first author:Satoh M
Negative emotions and anosognosia.	/pubmed/15633708	Turnbull OH, Evans CE, Owen V.	Cortex. 2005 Feb;41(1):67-75.	Cortex. 2005	PubMed	citation	PMID:15633708	pubmed	15633708	create date:2005/01/07 | first author:Turnbull OH
Relative processing demands influence cerebral laterality for verbal-motor integration in persons with Down syndrome.	/pubmed/15633707	Heath M, Welsh TN, Simon DA, Tremblay L, Elliott D, Roy EA.	Cortex. 2005 Feb;41(1):61-6.	Cortex. 2005	PubMed	citation	PMID:15633707	pubmed	15633707	create date:2005/01/07 | first author:Heath M
Perception of facial expressions and voices and of their combination in the human brain.	/pubmed/15633706	Pourtois G, de Gelder B, Bol A, Crommelinck M.	Cortex. 2005 Feb;41(1):49-59.	Cortex. 2005	PubMed	citation	PMID:15633706	pubmed	15633706	create date:2005/01/07 | first author:Pourtois G
Proper name anomia after left temporal subcortical hemorrhage.	/pubmed/15633705	Otsuka Y, Suzuki K, Fujii T, Miura R, Endo K, Kondo H, Yamadori A.	Cortex. 2005 Feb;41(1):39-47.	Cortex. 2005	PubMed	citation	PMID:15633705	pubmed	15633705	create date:2005/01/07 | first author:Otsuka Y
A model of executive functions in very old community dwellers: evidence from The Sydney Older Persons Study.	/pubmed/15633704	Piguet O, Grayson DA, Tate RL, Bennett HP, Lye TC, Creasey H, Brooks WS, Broe GA.	Cortex. 2005 Feb;41(1):27-37.	Cortex. 2005	PubMed	citation	PMID:15633704	pubmed	15633704	create date:2005/01/07 | first author:Piguet O
Timed action and object naming.	/pubmed/15633703	Szekely A, D'Amico S, Devescovi A, Federmeier K, Herron D, Iyer G, Jacobsen T, Arévalo AL, Vargha A, Bates E.	Cortex. 2005 Feb;41(1):7-25.	Cortex. 2005	PubMed	citation	PMID:15633703	pubmed	15633703	create date:2005/01/07 | first author:Szekely A
What's in a name? Commentary on Szekely et al. (2005), timed action and object naming.	/pubmed/15633702	Frattali C.	Cortex. 2005 Feb;41(1):3-5. No abstract available.	Cortex. 2005	PubMed	citation	PMID:15633702	pubmed	15633702	create date:2005/01/07 | first author:Frattali C
Jean-Martin Charcot's mechanisms of language.	/pubmed/15633701	Jacyna S.	Cortex. 2005 Feb;41(1):1-2. No abstract available.	Cortex. 2005	PubMed	citation	PMID:15633701	pubmed	15633701	create date:2005/01/07 | first author:Jacyna S
2D but not 3D: pictorial-depth deficits in a case of visual agnosia.	/pubmed/15505981	Turnbull OH, Driver J, McCarthy RA.	Cortex. 2004 Sep-Dec;40(4-5):723-38.	Cortex. 2004	PubMed	citation	PMID:15505981	pubmed	15505981	create date:2004/10/28 | first author:Turnbull OH
Prism adaptation and spatial attention: a study of visual search in normals and patients with unilateral neglect.	/pubmed/15505980	Morris AP, Kritikos A, Berberovic N, Pisella L, Chambers CD, Mattingley JB.	Cortex. 2004 Sep-Dec;40(4-5):703-21.	Cortex. 2004	PubMed	citation	PMID:15505980	pubmed	15505980	create date:2004/10/28 | first author:Morris AP
Grasping what is graspable: evidence from visual form agnosia.	/pubmed/15505979	McIntosh RD, Dijkerman HC, Mon-Williams M, Milner AD.	Cortex. 2004 Sep-Dec;40(4-5):695-702.	Cortex. 2004	PubMed	citation	PMID:15505979	pubmed	15505979	create date:2004/10/28 | first author:McIntosh RD
Spatial representations and multiple-visual-systems hypotheses: evidence from a developmental deficit in visual location and orientation processing.	/pubmed/15505978	McCloskey M.	Cortex. 2004 Sep-Dec;40(4-5):677-94.	Cortex. 2004	PubMed	citation	PMID:15505978	pubmed	15505978	create date:2004/10/28 | first author:McCloskey M
Impaired spatial working memory: one component of the visual neglect syndrome?	/pubmed/15505977	Malhotra P, Mannan S, Driver J, Husain M.	Cortex. 2004 Sep-Dec;40(4-5):667-76.	Cortex. 2004	PubMed	citation	PMID:15505977	pubmed	15505977	create date:2004/10/28 | first author:Malhotra P
Comparison of the Milner and Bisiach Landmark Tasks: can neglect patients be classified consistently?	/pubmed/15505976	Harvey M, Olk B.	Cortex. 2004 Sep-Dec;40(4-5):659-65.	Cortex. 2004	PubMed	citation	PMID:15505976	pubmed	15505976	create date:2004/10/28 | first author:Harvey M
Visual and tactile length matching in spatial neglect.	/pubmed/15505975	Bisiach E, McIntosh RD, Dijkerman HC, McClements KI, Colombo M, Milner AD.	Cortex. 2004 Sep-Dec;40(4-5):651-7.	Cortex. 2004	PubMed	citation	PMID:15505975	pubmed	15505975	create date:2004/10/28 | first author:Bisiach E
The (neuropsychological) exploration of space.	/pubmed/15505974	Carey DP.	Cortex. 2004 Sep-Dec;40(4-5):645-50. No abstract available.	Cortex. 2004	PubMed	citation	PMID:15505974	pubmed	15505974	create date:2004/10/28 | first author:Carey DP
Cognitive and behavioral profile in a case of right anterior temporal lobe neurodegeneration.	/pubmed/15505973	Gorno-Tempini ML, Rankin KP, Woolley JD, Rosen HJ, Phengrasamy L, Miller BL.	Cortex. 2004 Sep-Dec;40(4-5):631-44.	Cortex. 2004	PubMed	citation	PMID:15505973	pubmed	15505973	create date:2004/10/28 | first author:Gorno-Tempini ML
Neural basis of spontaneous thought processes.	/pubmed/15505972	Christoff K, Ream JM, Gabrieli JD.	Cortex. 2004 Sep-Dec;40(4-5):623-30.	Cortex. 2004	PubMed	citation	PMID:15505972	pubmed	15505972	create date:2004/10/28 | first author:Christoff K
The neural basis of conditional reasoning with arbitrary content.	/pubmed/15505971	Noveck IA, Goel V, Smith KW.	Cortex. 2004 Sep-Dec;40(4-5):613-22.	Cortex. 2004	PubMed	citation	PMID:15505971	pubmed	15505971	create date:2004/10/28 | first author:Noveck IA
The effects of vagus nerve stimulation on decision-making.	/pubmed/15505970	Martin CO, Denburg NL, Tranel D, Granner MA, Bechara A.	Cortex. 2004 Sep-Dec;40(4-5):605-12.	Cortex. 2004	PubMed	citation	PMID:15505970	pubmed	15505970	create date:2004/10/28 | first author:Martin CO
Neuroimaging of performance monitoring: error detection and beyond.	/pubmed/15505969	Ullsperger M, von Cramon DY.	Cortex. 2004 Sep-Dec;40(4-5):593-604.	Cortex. 2004	PubMed	citation	PMID:15505969	pubmed	15505969	create date:2004/10/28 | first author:Ullsperger M
Neuroimaging of higher cognitive function.	/pubmed/15505968	Cappa SF, Grafman J.	Cortex. 2004 Sep-Dec;40(4-5):591-2. No abstract available.	Cortex. 2004	PubMed	citation	PMID:15505968	pubmed	15505968	create date:2004/10/28 | first author:Cappa SF
Tribute to Elizabeth Bates.	/pubmed/15259336	Volterra V.	Cortex. 2004 Jun;40(3):584-9. No abstract available.	Cortex. 2004	PubMed	citation	PMID:15259336	pubmed	15259336	create date:2004/07/21 | first author:Volterra V
Local versus global recurrency commentary on: Cortex, countercurrent context, and dimensional integration of lifetime memory by Bjorn Merker.	/pubmed/15259335	Lamme VA.	Cortex. 2004 Jun;40(3):580-1; discussion 582-3. No abstract available.	Cortex. 2004	PubMed	citation	PMID:15259335	pubmed	15259335	create date:2004/07/21 | first author:Lamme VA
The Calvinist cortex: penetrating evolutionary predestination. Commentary on Cortex	countercurrent context	and dimensional integration of lifetime memory" by Bjorn Merker."	/pubmed/15259334	Finlay BL.	Cortex. 2004 Jun;40(3):577-9; discussion 582-3. No abstract available.	Cortex. 2004	PubMed	citation	PMID:15259334	pubmed	15259334	create date:2004/07/21 | first author:Finlay BL
Cortex, countercurrent context, and dimensional integration of lifetime memory.	/pubmed/15259333	Merker B.	Cortex. 2004 Jun;40(3):559-76. Review.	Cortex. 2004	PubMed	citation	PMID:15259333	pubmed	15259333	create date:2004/07/21 | first author:Merker B
Statistical methods for single-case studies in neuropsychology: comparing the slope of a patient's regression line with those of a control sample.	/pubmed/15259332	Crawford JR, Garthwaite PH.	Cortex. 2004 Jun;40(3):533-48.	Cortex. 2004	PubMed	citation	PMID:15259332	pubmed	15259332	create date:2004/07/21 | first author:Crawford JR
Malingering and retrograde amnesia: the historic case of the Collegno amnesic.	/pubmed/15259331	Zago S, Sartori G, Scarlato G.	Cortex. 2004 Jun;40(3):519-32.	Cortex. 2004	PubMed	citation	PMID:15259331	pubmed	15259331	create date:2004/07/21 | first author:Zago S
Left on the right or viceversa: a case of alternating" constructional allochiria."	/pubmed/15259330	Grossi D, Di Cesare G, Trojano L.	Cortex. 2004 Jun;40(3):511-8.	Cortex. 2004	PubMed	citation	PMID:15259330	pubmed	15259330	create date:2004/07/21 | first author:Grossi D
A new standardized set of ecological pictures for experimental and clinical research on visual object processing.	/pubmed/15259329	Viggiano MP, Vannucci M, Righi S.	Cortex. 2004 Jun;40(3):491-509.	Cortex. 2004	PubMed	citation	PMID:15259329	pubmed	15259329	create date:2004/07/21 | first author:Viggiano MP
Metaphor comprehension in right brain-damaged patients with visuo-verbal and verbal material: a dissociation (re)considered.	/pubmed/15259328	Rinaldi MC, Marangolo P, Baldassarri F.	Cortex. 2004 Jun;40(3):479-90.	Cortex. 2004	PubMed	citation	PMID:15259328	pubmed	15259328	create date:2004/07/21 | first author:Rinaldi MC
Evidence for a new conceptualization of semantic representation in the left and right cerebral hemispheres.	/pubmed/15259327	Deacon D, Grose-Fifer J, Yang CM, Stanick V, Hewitt S, Dynowska A.	Cortex. 2004 Jun;40(3):467-78.	Cortex. 2004	PubMed	citation	PMID:15259327	pubmed	15259327	create date:2004/07/21 | first author:Deacon D
Biographical knowledge: modality-specific or modality-neutral?	/pubmed/15259326	Haslam C, Kay J, Hanley JR, Lyons F.	Cortex. 2004 Jun;40(3):451-66.	Cortex. 2004	PubMed	citation	PMID:15259326	pubmed	15259326	create date:2004/07/21 | first author:Haslam C
The use of optokinetic stimulation in rehabilitation of the hemineglect disorder.	/pubmed/15259325	Pizzamiglio L, Fasotti L, Jehkonen M, Antonucci G, Magnotti L, Boelen D, Asa S.	Cortex. 2004 Jun;40(3):441-50.	Cortex. 2004	PubMed	citation	PMID:15259325	pubmed	15259325	create date:2004/07/21 | first author:Pizzamiglio L
Spatiotemporal dynamics of attention in visual neglect: a case study.	/pubmed/15259324	Hillstrom AP, Husain M, Shapiro KL, Rorden C.	Cortex. 2004 Jun;40(3):433-40.	Cortex. 2004	PubMed	citation	PMID:15259324	pubmed	15259324	create date:2004/07/21 | first author:Hillstrom AP
A revised method for analysing neglect using the landmark task.	/pubmed/15259323	Toraldo A, McIntosh RD, Dijkerman HC, Milner AD.	Cortex. 2004 Jun;40(3):415-31. Erratum in: Cortex. 2010 Jan;46(1):144-5.	Cortex. 2004	PubMed	citation	PMID:15259323	pubmed	15259323	create date:2004/07/21 | first author:Toraldo A
Lichtheim's house"."	/pubmed/15259322	Jacyna S.	Cortex. 2004 Jun;40(3):413-4. No abstract available.	Cortex. 2004	PubMed	citation	PMID:15259322	pubmed	15259322	create date:2004/07/21 | first author:Jacyna S
Abstracts from the 21st European Workshop on Cognitive Neuropsychology. Bressanone, Italy. 2003.	/pubmed/15254995	[No authors listed]	Cortex. 2004 Feb;40(1):151-202. No abstract available.	Cortex. 2004	PubMed	citation	PMID:15254995	pubmed	15254995	create date:2004/07/17
Neural correlates of successful declarative memory formation and retrieval: the anatomical overlap.	/pubmed/15174485	Weis S, Klaver P, Reul J, Elger CE, Fernández G.	Cortex. 2004 Feb;40(1):200-2. No abstract available.	Cortex. 2004	PubMed	citation	PMID:15174485	pubmed	15174485	create date:2004/06/04 | first author:Weis S
Effects of strategies of mental rotation performed by unilateral brain damaged patients.	/pubmed/15174484	Tomasino B, Vorano L, Skrap M, Gigli G, Rumiati RI.	Cortex. 2004 Feb;40(1):197-9. No abstract available.	Cortex. 2004	PubMed	citation	PMID:15174484	pubmed	15174484	create date:2004/06/04 | first author:Tomasino B
The role of semantic and symbolic representations in arithmetic processing: insights from simulated dyscalculia in a connectionist model.	/pubmed/15174483	Stoianov I, Zorzi M, Umiltà C.	Cortex. 2004 Feb;40(1):194-6. No abstract available.	Cortex. 2004	PubMed	citation	PMID:15174483	pubmed	15174483	create date:2004/06/04 | first author:Stoianov I
Relevance of semantic features and category specificity.	/pubmed/15174482	Satori G, Negri G, Mariani I, Prioni S.	Cortex. 2004 Feb;40(1):191-3. No abstract available.	Cortex. 2004	PubMed	citation	PMID:15174482	pubmed	15174482	create date:2004/06/04 | first author:Satori G
Modulation of space-based and object-based neglect by perceptual parsing.	/pubmed/15174481	Pia L, Neppi-Mòdona M, Procopio L, Ricci R, Gindri P, Berti A.	Cortex. 2004 Feb;40(1):189-90. No abstract available. Erratum in: Cortex. 2004Jun;40(3):590.	Cortex. 2004	PubMed	citation	PMID:15174481	pubmed	15174481	create date:2004/06/04 | first author:Pia L
Verb-noun compounds in Italian: a multiple single-case study.	/pubmed/15174480	Moudini S, Luzzatti C, Zonca G, Pistarini C, Semenza C.	Cortex. 2004 Feb;40(1):187-8. No abstract available.	Cortex. 2004	PubMed	citation	PMID:15174480	pubmed	15174480	create date:2004/06/04 | first author:Moudini S
The neural substrates of derivational morphological processing: an FRMI study.	/pubmed/15174477	Marangolo P, Piras F, Galati G, Burani C.	Cortex. 2004 Feb;40(1):185-6. No abstract available.	Cortex. 2004	PubMed	citation	PMID:15174477	pubmed	15174477	create date:2004/06/04 | first author:Marangolo P
Title	URL	Description	Details	ShortDetails	Resource	Type	Identifiers	Db	EntrezUID	Properties
Dual-task interference of encoding and retrieval processes in healthy and impaired working memory.	/pubmed/15174474	MacPherson SE, Della Sala S, Logie RH.	Cortex. 2004 Feb;40(1):183-4. No abstract available.	Cortex. 2004	PubMed	citation	PMID:15174474	pubmed	15174474	create date:2004/06/04 | first author:MacPherson SE
Lost in the middle. Attentional modulation of the pseudoneglect phenomenon in a no hands" line bisection paradigm."	/pubmed/15174463	Lavanchy L, Mayer E, Hauert CA.	Cortex. 2004 Feb;40(1):181-2. No abstract available.	Cortex. 2004	PubMed	citation	PMID:15174463	pubmed	15174463	create date:2004/06/04 | first author:Lavanchy L
Implicit processing of global information in Balint's Syndrome.	/pubmed/15174462	Jackson GM, Swainson R, Mort D, Husain M, Jackson SR.	Cortex. 2004 Feb;40(1):179-80. No abstract available.	Cortex. 2004	PubMed	citation	PMID:15174462	pubmed	15174462	create date:2004/06/04 | first author:Jackson GM
Do signers think differently? The processing of number parity in deaf participants.	/pubmed/15174461	Iversen W, Nuerk HC, Willmes K.	Cortex. 2004 Feb;40(1):176-8. No abstract available.	Cortex. 2004	PubMed	citation	PMID:15174461	pubmed	15174461	create date:2004/06/04 | first author:Iversen W
Retrieval of episodic and semantic autobiographical memories in early Alzheimer's disease and semantic dementia.	/pubmed/15174457	Ivanoiu A, Cooper JM, Shanks MF, Venneri A.	Cortex. 2004 Feb;40(1):173-5. No abstract available.	Cortex. 2004	PubMed	citation	PMID:15174457	pubmed	15174457	create date:2004/06/04 | first author:Ivanoiu A
The mental representation of ordinal sequences is spatially organized: evidence from days of the week.	/pubmed/15174454	Gevers W, Reynvoet B, Fias W.	Cortex. 2004 Feb;40(1):171-2. No abstract available.	Cortex. 2004	PubMed	citation	PMID:15174454	pubmed	15174454	create date:2004/06/04 | first author:Gevers W
Joint attention for pointing but not grasping postures.	/pubmed/15174453	Fischer MH, Szymkowiak A.	Cortex. 2004 Feb;40(1):168-70. No abstract available.	Cortex. 2004	PubMed	citation	PMID:15174453	pubmed	15174453	create date:2004/06/04 | first author:Fischer MH
The acquisition of arithmetic knowledge - an FMRI study.	/pubmed/15174452	Delazer M, Domahs F, Lochy A, Bartha L, Brenneis C, Trieb T.	Cortex. 2004 Feb;40(1):166-7. No abstract available.	Cortex. 2004	PubMed	citation	PMID:15174452	pubmed	15174452	create date:2004/06/04 | first author:Delazer M
Ipsilesional neglect for left imaginal space.	/pubmed/15174451	Cocchini G, Bartolo A, Nichelli P.	Cortex. 2004 Feb;40(1):164-5. No abstract available.	Cortex. 2004	PubMed	citation	PMID:15174451	pubmed	15174451	create date:2004/06/04 | first author:Cocchini G
The recovery of subject clitics in mild agrammatism: implications for treatment and linguistic analysis.	/pubmed/15174450	Chinellato P.	Cortex. 2004 Feb;40(1):162-3. No abstract available.	Cortex. 2004	PubMed	citation	PMID:15174450	pubmed	15174450	create date:2004/06/04 | first author:Chinellato P
Supramodal representation of objects and actions in the human inferior temporal and ventral premotor cortex.	/pubmed/15174449	Binkofski F, Buccino G, Zilles K, Fink GR.	Cortex. 2004 Feb;40(1):159-61. No abstract available.	Cortex. 2004	PubMed	citation	PMID:15174449	pubmed	15174449	create date:2004/06/04 | first author:Binkofski F
Regular and irregular morphology and its relation with agrammatism: evidence from Spanish and Catalan.	/pubmed/15174448	de Diego Balaguer R, Costa A, Gallés NS, Juncadella M, Caramazza A.	Cortex. 2004 Feb;40(1):157-8. No abstract available.	Cortex. 2004	PubMed	citation	PMID:15174448	pubmed	15174448	create date:2004/06/04 | first author:de Diego Balaguer R
Mechanisms underlying visuo-spatial amelioration of neglect after prism adaptation.	/pubmed/15174447	Angeli V, Meneghello F, Mattioli F, Làdavas E.	Cortex. 2004 Feb;40(1):155-6. No abstract available.	Cortex. 2004	PubMed	citation	PMID:15174447	pubmed	15174447	create date:2004/06/04 | first author:Angeli V
A case-study of access deficit to stored multiplication facts: discrepancy between explicit and implicit tasks.	/pubmed/15174446	Aliette L, Frank D, Margarete D.	Cortex. 2004 Feb;40(1):153-4. No abstract available.	Cortex. 2004	PubMed	citation	PMID:15174446	pubmed	15174446	create date:2004/06/04 | first author:Aliette L
The number space and neglect.	/pubmed/15156797	Vuilleumier P, Ortigue S, Brugger P.	Cortex. 2004 Apr;40(2):399-410.	Cortex. 2004	PubMed	citation	PMID:15156797	pubmed	15156797	create date:2004/05/26 | first author:Vuilleumier P
Geographic information has to be spatialized to be neglected: a representational neglect case.	/pubmed/15156796	Rode G, Rossetti Y, Perenin MT, Boisson D.	Cortex. 2004 Apr;40(2):391-7.	Cortex. 2004	PubMed	citation	PMID:15156796	pubmed	15156796	create date:2004/05/26 | first author:Rode G
Impaired working memory for location but not for colour or shape in visual neglect: a comparison of parietal and non-parietal lesions.	/pubmed/15156795	Pisella L, Berberovic N, Mattingley JB.	Cortex. 2004 Apr;40(2):379-90.	Cortex. 2004	PubMed	citation	PMID:15156795	pubmed	15156795	create date:2004/05/26 | first author:Pisella L
The anatomy of anosognosia for hemiplegia: a meta-analysis.	/pubmed/15156794	Pia L, Neppi-Modona M, Ricci R, Berti A.	Cortex. 2004 Apr;40(2):367-77. Review.	Cortex. 2004	PubMed	citation	PMID:15156794	pubmed	15156794	create date:2004/05/26 | first author:Pia L
Auditory deficits in visuospatial neglect patients.	/pubmed/15156793	Pavani F, Husain M, Ládavas E, Driver J.	Cortex. 2004 Apr;40(2):347-65. Review.	Cortex. 2004	PubMed	citation	PMID:15156793	pubmed	15156793	create date:2004/05/26 | first author:Pavani F
Mind the gap": the size-distance dissociation in visual neglect is a cueing effect."	/pubmed/15156792	McIntosh RD, McClements KI, Dijkerman HC, Milner AD.	Cortex. 2004 Apr;40(2):339-46.	Cortex. 2004	PubMed	citation	PMID:15156792	pubmed	15156792	create date:2004/05/26 | first author:McIntosh RD
Judging the angles formed by visible and imaginary clock hands: a study of hemispatial effects in healthy volunteers.	/pubmed/15156791	Kukolja J, Marshall JC, Fink GR.	Cortex. 2004 Apr;40(2):329-37.	Cortex. 2004	PubMed	citation	PMID:15156791	pubmed	15156791	create date:2004/05/26 | first author:Kukolja J
Perceptual and premotor neglect: is there an ideal task to categorise patients?	/pubmed/15156790	Harvey M.	Cortex. 2004 Apr;40(2):323-8. Review.	Cortex. 2004	PubMed	citation	PMID:15156790	pubmed	15156790	create date:2004/05/26 | first author:Harvey M
Acceleration perception and spatial distortion in a left unilateral neglect patient.	/pubmed/15156789	Geminiani G, Corazzini LL, Stucchi N, Gindri P.	Cortex. 2004 Apr;40(2):315-22.	Cortex. 2004	PubMed	citation	PMID:15156789	pubmed	15156789	create date:2004/05/26 | first author:Geminiani G
Developmental neglect dyslexia in a Hebrew-reading child.	/pubmed/15156788	Friedmann N, Nachman-Katz I.	Cortex. 2004 Apr;40(2):301-13.	Cortex. 2004	PubMed	citation	PMID:15156788	pubmed	15156788	create date:2004/05/26 | first author:Friedmann N
Auditory neglect: what and where in auditory space.	/pubmed/15156787	Clarke S, Thiran AB.	Cortex. 2004 Apr;40(2):291-300. Review.	Cortex. 2004	PubMed	citation	PMID:15156787	pubmed	15156787	create date:2004/05/26 | first author:Clarke S
The role of vision in spatial representation.	/pubmed/15156786	Chokron S, Colliot P, Bartolomeo P.	Cortex. 2004 Apr;40(2):281-90.	Cortex. 2004	PubMed	citation	PMID:15156786	pubmed	15156786	create date:2004/05/26 | first author:Chokron S
Cognition in dyschiria: Edoardo Bisiach's theory of spatial disorders and consciousness.	/pubmed/15156785	Berti A.	Cortex. 2004 Apr;40(2):275-80.	Cortex. 2004	PubMed	citation	PMID:15156785	pubmed	15156785	create date:2004/05/26 | first author:Berti A
Hermann Zingerle's Impaired perception of the own body due to organic brain disorders". 1913. An introductory comment	and an abridged translation."	/pubmed/15156784	Benke T, Luzzatti C, Vallar G.	Cortex. 2004 Apr;40(2):265-74.	Cortex. 2004	PubMed	citation	PMID:15156784	pubmed	15156784	create date:2004/05/26 | first author:Benke T
Hemispatial neglect and visual search: a large scale analysis.	/pubmed/15156783	Behrmann M, Ebert P, Black SE.	Cortex. 2004 Apr;40(2):247-63.	Cortex. 2004	PubMed	citation	PMID:15156783	pubmed	15156783	create date:2004/05/26 | first author:Behrmann M
Visual neglect can be object-based or scene-based depending on task representation.	/pubmed/15156782	Baylis GC, Baylis LL, Gore CL.	Cortex. 2004 Apr;40(2):237-46.	Cortex. 2004	PubMed	citation	PMID:15156782	pubmed	15156782	create date:2004/05/26 | first author:Baylis GC
A Festschrift for Edoardo Bisiach (and spatial neglect).	/pubmed/15156781	[No authors listed]	Cortex. 2004 Apr;40(2):235-410. No abstract available.	Cortex. 2004	PubMed	citation	PMID:15156781	pubmed	15156781	create date:2004/05/26
Cortical microanatomy and human brain disorders: epilepsy.	/pubmed/15070019	DeFelipe J.	Cortex. 2004 Feb;40(1):232-3. Review. No abstract available.	Cortex. 2004	PubMed	citation	PMID:15070019	pubmed	15070019	create date:2004/04/09 | first author:DeFelipe J
On the anatomo-clinical method.	/pubmed/15070018	Marshall JC, Gurd JM.	Cortex. 2004 Feb;40(1):230-1. No abstract available.	Cortex. 2004	PubMed	citation	PMID:15070018	pubmed	15070018	create date:2004/04/09 | first author:Marshall JC
Anatomy of manual skill.	/pubmed/15070017	Beaton A.	Cortex. 2004 Feb;40(1):228-9. Review. No abstract available.	Cortex. 2004	PubMed	citation	PMID:15070017	pubmed	15070017	create date:2004/04/09 | first author:Beaton A
Language in an embodied brain: the role of animal models.	/pubmed/15070016	Dick F, Saygin AP, Moineau S, Aydelott J, Bates E.	Cortex. 2004 Feb;40(1):226-7. Review. No abstract available.	Cortex. 2004	PubMed	citation	PMID:15070016	pubmed	15070016	create date:2004/04/09 | first author:Dick F
Neuroanatomy of cognition, neuroanatomy and cognition.	/pubmed/15070015	Vallar G.	Cortex. 2004 Feb;40(1):223-5. Review. No abstract available.	Cortex. 2004	PubMed	citation	PMID:15070015	pubmed	15070015	create date:2004/04/09 | first author:Vallar G
Functional neuroanatomy of the medial temporal lobe memory system.	/pubmed/15070014	Suzuki WA, Amaral DG.	Cortex. 2004 Feb;40(1):220-2. Review. No abstract available.	Cortex. 2004	PubMed	citation	PMID:15070014	pubmed	15070014	create date:2004/04/09 | first author:Suzuki WA
Working memory and the functional anatomy of the frontal lobes.	/pubmed/15070013	Scheibel RS, Levin HS.	Cortex. 2004 Feb;40(1):218-9. Review. No abstract available.	Cortex. 2004	PubMed	citation	PMID:15070013	pubmed	15070013	create date:2004/04/09 | first author:Scheibel RS
The most direct visual pathway to the frontal cortex.	/pubmed/15070012	Galletti C, Fattori P, Gamberini M, Kutz DF.	Cortex. 2004 Feb;40(1):216-7. Review. No abstract available.	Cortex. 2004	PubMed	citation	PMID:15070012	pubmed	15070012	create date:2004/04/09 | first author:Galletti C
The study of neural connectivity using diffusion tensor tracking.	/pubmed/15070011	Shimony JS, Snyder AZ, Conturo TE, Corbetta M.	Cortex. 2004 Feb;40(1):213-5. Review. No abstract available.	Cortex. 2004	PubMed	citation	PMID:15070011	pubmed	15070011	create date:2004/04/09 | first author:Shimony JS
Towards a quantitative, probabilistic neuroanatomy of cerebral cortex.	/pubmed/15070010	Van Essen DC.	Cortex. 2004 Feb;40(1):211-2. Review. No abstract available.	Cortex. 2004	PubMed	citation	PMID:15070010	pubmed	15070010	create date:2004/04/09 | first author:Van Essen DC
Architectonics of the primates cortex: usefulness and limits.	/pubmed/15070009	Matelli M, Luppino G.	Cortex. 2004 Feb;40(1):209-10. Review. No abstract available.	Cortex. 2004	PubMed	citation	PMID:15070009	pubmed	15070009	create date:2004/04/09 | first author:Matelli M
Neuroanatomy is needed to define the organs" of the brain."	/pubmed/15070008	Kaas JH.	Cortex. 2004 Feb;40(1):207-8. Review. No abstract available.	Cortex. 2004	PubMed	citation	PMID:15070008	pubmed	15070008	create date:2004/04/09 | first author:Kaas JH
Dead tissue, living ideas: facts and theory from neuroanatomy.	/pubmed/15070007	Barbas H.	Cortex. 2004 Feb;40(1):205-6. Review. No abstract available.	Cortex. 2004	PubMed	citation	PMID:15070007	pubmed	15070007	create date:2004/04/09 | first author:Barbas H
Reaction and movement times in individuals with chronic traumatic brain injury with good motor recovery.	/pubmed/15070006	Incoccia C, Formisano R, Muscato P, Reali G, Zoccolotti P.	Cortex. 2004 Feb;40(1):111-5.	Cortex. 2004	PubMed	citation	PMID:15070006	pubmed	15070006	create date:2004/04/09 | first author:Incoccia C
Influence of task complexity on manual asymmetries.	/pubmed/15070005	Hausmann M, Kirk IJ, Corballis MC.	Cortex. 2004 Feb;40(1):103-10.	Cortex. 2004	PubMed	citation	PMID:15070005	pubmed	15070005	create date:2004/04/09 | first author:Hausmann M
Comprehension of spatial language terms in Williams syndrome: evidence for an interaction between domains of strength and weakness.	/pubmed/15070004	Phillips CE, Jarrold C, Baddeley AD, Grant J, Karmiloff-Smith A.	Cortex. 2004 Feb;40(1):85-101.	Cortex. 2004	PubMed	citation	PMID:15070004	pubmed	15070004	create date:2004/04/09 | first author:Phillips CE
Straight-ahead pointing correlates with long-line bisection in neglect patients.	/pubmed/15070003	Richard C, Honoré J, Bernati T, Rousseaux M.	Cortex. 2004 Feb;40(1):75-83.	Cortex. 2004	PubMed	citation	PMID:15070003	pubmed	15070003	create date:2004/04/09 | first author:Richard C
Adult crossed aphasia in dextrals revisited.	/pubmed/15070002	Mariën P, Paghera B, De Deyn PP, Vignolo LA.	Cortex. 2004 Feb;40(1):41-74. Review.	Cortex. 2004	PubMed	citation	PMID:15070002	pubmed	15070002	create date:2004/04/09 | first author:Mariën P
Anosognosia for plegia: specificity, extension, partiality and disunity of bodily unawareness.	/pubmed/15070001	Marcel AJ, Tegnér R, Nimmo-Smith I.	Cortex. 2004 Feb;40(1):19-40.	Cortex. 2004	PubMed	citation	PMID:15070001	pubmed	15070001	create date:2004/04/09 | first author:Marcel AJ
Title	URL	Description	Details	ShortDetails	Resource	Type	Identifiers	Db	EntrezUID	Properties
Anosognosia: the neurology of beliefs and uncertainties.	/pubmed/15070000	Vuilleumier P.	Cortex. 2004 Feb;40(1):9-17. Review.	Cortex. 2004	PubMed	citation	PMID:15070000	pubmed	15070000	create date:2004/04/09 | first author:Vuilleumier P
Bastian's four centres.	/pubmed/15069999	Jacyna S.	Cortex. 2004 Feb;40(1):7-8. No abstract available.	Cortex. 2004	PubMed	citation	PMID:15069999	pubmed	15069999	create date:2004/04/09 | first author:Jacyna S
Neuroanatomy in understanding primate brain function: status and challenges.	/pubmed/15069998	Cavada C.	Cortex. 2004 Feb;40(1):5-6. No abstract available.	Cortex. 2004	PubMed	citation	PMID:15069998	pubmed	15069998	create date:2004/04/09 | first author:Cavada C
Hebb, pandemonium and catastrophic hypermnesia: the hippocampus as a suppressor of inappropriate associations.	/pubmed/14584571	McNaughton N, Wickens J.	Cortex. 2003 Sep-Dec;39(4-5):1139-63. Review.	Cortex. 2003	PubMed	citation	PMID:14584571	pubmed	14584571	create date:2003/10/31 | first author:McNaughton N
Memory in autism: review and synthesis.	/pubmed/14584570	Ben Shalom D.	Cortex. 2003 Sep-Dec;39(4-5):1129-38. Review.	Cortex. 2003	PubMed	citation	PMID:14584570	pubmed	14584570	create date:2003/10/31 | first author:Ben Shalom D
On the involvement of prefrontal networks in cognitive ageing.	/pubmed/14584569	Tisserand DJ, Jolles J.	Cortex. 2003 Sep-Dec;39(4-5):1107-28. Review.	Cortex. 2003	PubMed	citation	PMID:14584569	pubmed	14584569	create date:2003/10/31 | first author:Tisserand DJ
High prevalence of white matter hyperintensities in normal aging: relation to blood pressure and cognition.	/pubmed/14584568	Söderlund H, Nyberg L, Adolfsson R, Nilsson LG, Launer LJ.	Cortex. 2003 Sep-Dec;39(4-5):1093-105.	Cortex. 2003	PubMed	citation	PMID:14584568	pubmed	14584568	create date:2003/10/31 | first author:Söderlund H
Acquisition, recall, and forgetting of verbal information in long-term memory by young, middle-aged, and elderly individuals.	/pubmed/14584567	Davis HP, Small SA, Stern Y, Mayeux R, Feldstein SN, Keller FR.	Cortex. 2003 Sep-Dec;39(4-5):1063-91.	Cortex. 2003	PubMed	citation	PMID:14584567	pubmed	14584567	create date:2003/10/31 | first author:Davis HP
Contributions of thalamic nuclei to declarative memory functioning.	/pubmed/14584566	Van der Werf YD, Jolles J, Witter MP, Uylings HB.	Cortex. 2003 Sep-Dec;39(4-5):1047-62. Review.	Cortex. 2003	PubMed	citation	PMID:14584566	pubmed	14584566	create date:2003/10/31 | first author:Van der Werf YD
FDG-PET findings in the Wernicke-Korsakoff syndrome.	/pubmed/14584565	Reed LJ, Lasserson D, Marsden P, Stanhope N, Stevens T, Bello F, Kingsley D, Colchester A, Kopelman MD.	Cortex. 2003 Sep-Dec;39(4-5):1027-45.	Cortex. 2003	PubMed	citation	PMID:14584565	pubmed	14584565	create date:2003/10/31 | first author:Reed LJ
Regional brain activations predicting subsequent memory success: an event-related fMRI study of the influence of encoding tasks.	/pubmed/14584564	Fletcher PC, Stephenson CM, Carpenter TA, Donovan T, Bullmorel ET.	Cortex. 2003 Sep-Dec;39(4-5):1009-26.	Cortex. 2003	PubMed	citation	PMID:14584564	pubmed	14584564	create date:2003/10/31 | first author:Fletcher PC
The role of theta-range oscillations in synchronising and integrating activity in distributed mnemonic networks.	/pubmed/14584563	Kirk IJ, Mackay JC.	Cortex. 2003 Sep-Dec;39(4-5):993-1008. Review.	Cortex. 2003	PubMed	citation	PMID:14584563	pubmed	14584563	create date:2003/10/31 | first author:Kirk IJ
Event-induced theta responses as a window on the dynamics of memory.	/pubmed/14584562	Bastiaansen M, Hagoort P.	Cortex. 2003 Sep-Dec;39(4-5):967-92. Review.	Cortex. 2003	PubMed	citation	PMID:14584562	pubmed	14584562	create date:2003/10/31 | first author:Bastiaansen M
Dissociating aspects of temporal and frequency processing: a functional ERP study in humans.	/pubmed/14584561	Gibbons H, Brandler S, Rammsayer TH.	Cortex. 2003 Sep-Dec;39(4-5):947-65.	Cortex. 2003	PubMed	citation	PMID:14584561	pubmed	14584561	create date:2003/10/31 | first author:Gibbons H
Seeking the neural substrates of visual working memory storage.	/pubmed/14584560	Postle BR, Druzgal TJ, D'Esposito M.	Cortex. 2003 Sep-Dec;39(4-5):927-46.	Cortex. 2003	PubMed	citation	PMID:14584560	pubmed	14584560	create date:2003/10/31 | first author:Postle BR
Segregation of the neural correlates of language and phonological short-term memory.	/pubmed/14584559	Silveri MC, Cappa A.	Cortex. 2003 Sep-Dec;39(4-5):913-25.	Cortex. 2003	PubMed	citation	PMID:14584559	pubmed	14584559	create date:2003/10/31 | first author:Silveri MC
Evidence for quantitative domain dominance for verbal and spatial working memory in frontal and parietal cortex.	/pubmed/14584558	Walter H, Bretschneider V, Grön G, Zurowski B, Wunderlich AP, Tomczak R, Spitzer M.	Cortex. 2003 Sep-Dec;39(4-5):897-911.	Cortex. 2003	PubMed	citation	PMID:14584558	pubmed	14584558	create date:2003/10/31 | first author:Walter H
Frontal cortex as the central executive of working memory: time to revise our view.	/pubmed/14584557	Andrés P.	Cortex. 2003 Sep-Dec;39(4-5):871-95. Review.	Cortex. 2003	PubMed	citation	PMID:14584557	pubmed	14584557	create date:2003/10/31 | first author:Andrés P
Role of the frontal lobes in implicit and explicit retrieval tasks.	/pubmed/14584556	Eskes GA, Szostak C, Stuss DT.	Cortex. 2003 Sep-Dec;39(4-5):847-69.	Cortex. 2003	PubMed	citation	PMID:14584556	pubmed	14584556	create date:2003/10/31 | first author:Eskes GA
Remembering and knowing in patients with frontal lobe injuries.	/pubmed/14584555	Wheeler MA, Stuss DT.	Cortex. 2003 Sep-Dec;39(4-5):827-46.	Cortex. 2003	PubMed	citation	PMID:14584555	pubmed	14584555	create date:2003/10/31 | first author:Wheeler MA
A cholinergic explanation of dense amnesia.	/pubmed/14584554	Easton A, Parker A.	Cortex. 2003 Sep-Dec;39(4-5):813-26. Review.	Cortex. 2003	PubMed	citation	PMID:14584554	pubmed	14584554	create date:2003/10/31 | first author:Easton A
Encoding and the frontal lobes: a dissociation between retrograde and anterograde memories.	/pubmed/14584553	Ward J.	Cortex. 2003 Sep-Dec;39(4-5):791-812.	Cortex. 2003	PubMed	citation	PMID:14584553	pubmed	14584553	create date:2003/10/31 | first author:Ward J
The impact of disrupted cortico-cortico connectivity: a long-term follow-up of a case of focal retrograde amnesia.	/pubmed/14584552	Evans JJ, Graham KS, Pratt KH, Hodges JR.	Cortex. 2003 Sep-Dec;39(4-5):767-90.	Cortex. 2003	PubMed	citation	PMID:14584552	pubmed	14584552	create date:2003/10/31 | first author:Evans JJ
New learning and remote memory in atypical Alzheimer's disease.	/pubmed/14584551	Thompson JC, Beswick T, Foster JK, Snowden JS.	Cortex. 2003 Sep-Dec;39(4-5):751-66.	Cortex. 2003	PubMed	citation	PMID:14584551	pubmed	14584551	create date:2003/10/31 | first author:Thompson JC
Two further investigations of autobiographical memory in semantic dementia.	/pubmed/14584550	Graham KS, Kropelnicki A, Goldman WP, Hodges JR.	Cortex. 2003 Sep-Dec;39(4-5):729-50.	Cortex. 2003	PubMed	citation	PMID:14584550	pubmed	14584550	create date:2003/10/31 | first author:Graham KS
The neuropsychology of autobiographical memory.	/pubmed/14584549	Greenberg DL, Rubin DC.	Cortex. 2003 Sep-Dec;39(4-5):687-728. Review.	Cortex. 2003	PubMed	citation	PMID:14584549	pubmed	14584549	create date:2003/10/31 | first author:Greenberg DL
Disruption of inhibitory control of memory following lesions to the frontal and temporal lobes.	/pubmed/14584548	Conway MA, Fthenaki A.	Cortex. 2003 Sep-Dec;39(4-5):667-86.	Cortex. 2003	PubMed	citation	PMID:14584548	pubmed	14584548	create date:2003/10/31 | first author:Conway MA
Engagement of lateral and medial prefrontal areas in the ecphory of sad and happy autobiographical memories.	/pubmed/14584547	Markowitsch HJ, Vandekerckhove MM, Lanfermann H, Russ MO.	Cortex. 2003 Sep-Dec;39(4-5):643-65.	Cortex. 2003	PubMed	citation	PMID:14584547	pubmed	14584547	create date:2003/10/31 | first author:Markowitsch HJ
Hemispheric asymmetries in memory processes as measured in a false recognition paradigm.	/pubmed/14584546	Westerberg CE, Marsolek CJ.	Cortex. 2003 Sep-Dec;39(4-5):627-42.	Cortex. 2003	PubMed	citation	PMID:14584546	pubmed	14584546	create date:2003/10/31 | first author:Westerberg CE
A case of amnesia at an early age.	/pubmed/14584545	Brizzolara D, Casalini C, Montanaro D, Posteraro F.	Cortex. 2003 Sep-Dec;39(4-5):605-25.	Cortex. 2003	PubMed	citation	PMID:14584545	pubmed	14584545	create date:2003/10/31 | first author:Brizzolara D
Long-term amnesia: a review and detailed illustrative case study.	/pubmed/14584544	Mayes AR, Isaac CL, Holdstock JS, Cariga P, Gummer A, Roberts N.	Cortex. 2003 Sep-Dec;39(4-5):567-603. Review.	Cortex. 2003	PubMed	citation	PMID:14584544	pubmed	14584544	create date:2003/10/31 | first author:Mayes AR
The neuropsychology of grammatical gender: an introduction.	/pubmed/12908503	Cacciaria C, Cubelli R.	Cortex. 2003 Jun;39(3):377-82. No abstract available.	Cortex. 2003	PubMed	citation	PMID:12908503	pubmed	12908503	create date:2003/08/12 | first author:Cacciaria C
Of frames and mirrors: reflections on neglect. a reply to McCarthy (2002).	/pubmed/12870827	Laeng B, Brennen T.	Cortex. 2003 Jun;39(3):541-53. Review. No abstract available.	Cortex. 2003	PubMed	citation	PMID:12870827	pubmed	12870827	create date:2003/07/23 | first author:Laeng B
Quaglino's 1867 case of prosopagnosia.	/pubmed/12870826	Quaglino A, Borelli GB, Della Sala S, Young AW.	Cortex. 2003 Jun;39(3):533-40. No abstract available.	Cortex. 2003	PubMed	citation	PMID:12870826	pubmed	12870826	create date:2003/07/23 | first author:Quaglino A
Arnold Pick's concept of dementia.	/pubmed/12870825	Spatt J.	Cortex. 2003 Jun;39(3):525-31.	Cortex. 2003	PubMed	citation	PMID:12870825	pubmed	12870825	create date:2003/07/23 | first author:Spatt J
Apraxia and beyond: life and work of Hugo Liepmann.	/pubmed/12870824	Goldenberg G.	Cortex. 2003 Jun;39(3):509-24.	Cortex. 2003	PubMed	citation	PMID:12870824	pubmed	12870824	create date:2003/07/23 | first author:Goldenberg G
Expecting gender: an event related brain potential study on the role of grammatical gender in comprehending a line drawing within a written sentence in Spanish.	/pubmed/12870823	Wicha NY, Moreno EM, Kutas M.	Cortex. 2003 Jun;39(3):483-508.	Cortex. 2003	PubMed	citation	PMID:12870823	pubmed	12870823	create date:2003/07/23 | first author:Wicha NY
Integrating gender and number information in Spanish word pairs: an ERP study.	/pubmed/12870822	Barber H, Carreiras M.	Cortex. 2003 Jun;39(3):465-82.	Cortex. 2003	PubMed	citation	PMID:12870822	pubmed	12870822	create date:2003/07/23 | first author:Barber H
When is gender accessed? A study of paraphasias in Hebrew anomia.	/pubmed/12870821	Friedmann N, Biran M.	Cortex. 2003 Jun;39(3):441-63.	Cortex. 2003	PubMed	citation	PMID:12870821	pubmed	12870821	create date:2003/07/23 | first author:Friedmann N
An investigation of semantic errors in unimpaired and Alzheimer's speakers of Italian.	/pubmed/12870820	Paganelli F, Vigliocco G, Vinson D, Siri S, Cappa S.	Cortex. 2003 Jun;39(3):419-39.	Cortex. 2003	PubMed	citation	PMID:12870820	pubmed	12870820	create date:2003/07/23 | first author:Paganelli F
Gender and case in agrammatic production.	/pubmed/12870819	Bastiaanse R, Jonkers R, Ruigendijk E, Van Zonneveld R.	Cortex. 2003 Jun;39(3):405-17. Review.	Cortex. 2003	PubMed	citation	PMID:12870819	pubmed	12870819	create date:2003/07/23 | first author:Bastiaanse R
The recognition of gender-marked nouns and verbs in Polish-speaking aphasic patients.	/pubmed/12870818	Perlak D, Jarema G.	Cortex. 2003 Jun;39(3):383-403.	Cortex. 2003	PubMed	citation	PMID:12870818	pubmed	12870818	create date:2003/07/23 | first author:Perlak D
Wanted: fully operational definitions of dissociations in single-case studies.	/pubmed/12784893	Crawford JR, Garthwaite PH, Gray CD.	Cortex. 2003 Apr;39(2):357-70. Review.	Cortex. 2003	PubMed	citation	PMID:12784893	pubmed	12784893	create date:2003/06/06 | first author:Crawford JR
Visuospatial deficits due to impaired visual attention: investigation of two cases of slowly progressive visuospatial impairment.	/pubmed/12784892	Suzuki K, Otsuka Y, Endo K, Ejima A, Saito H, Fujii T, Yamadori A.	Cortex. 2003 Apr;39(2):327-41.	Cortex. 2003	PubMed	citation	PMID:12784892	pubmed	12784892	create date:2003/06/06 | first author:Suzuki K
The control of sequential aiming movements: the influence of practice and manual asymmetries on the one-target advantage.	/pubmed/12784891	Lavrysen A, Helsen WF, Tremblay L, Elliott D, Adam JJ, Feys P, Buekers MJ.	Cortex. 2003 Apr;39(2):307-25.	Cortex. 2003	PubMed	citation	PMID:12784891	pubmed	12784891	create date:2003/06/06 | first author:Lavrysen A
Hemispherical asymmetry in human SMA during voluntary simple unilateral movements. An fMRI study.	/pubmed/12784890	Babiloni C, Carducci F, Del Gratta C, Demartin M, Romani GL, Babiloni F, Rossini PM.	Cortex. 2003 Apr;39(2):293-305.	Cortex. 2003	PubMed	citation	PMID:12784890	pubmed	12784890	create date:2003/06/06 | first author:Babiloni C
Cognitive structure of executive deficits in frontally lesioned head trauma patients performing activities of daily living.	/pubmed/12784889	Fortin S, Godbout L, Braun CM.	Cortex. 2003 Apr;39(2):273-91.	Cortex. 2003	PubMed	citation	PMID:12784889	pubmed	12784889	create date:2003/06/06 | first author:Fortin S
Cognitive, lexical and morpho-syntactic profiles of Israeli children with Williams syndrome.	/pubmed/12784888	Levy Y, Bechar T.	Cortex. 2003 Apr;39(2):255-71.	Cortex. 2003	PubMed	citation	PMID:12784888	pubmed	12784888	create date:2003/06/06 | first author:Levy Y
Recognition memory for hand positions and spatial locations in patients with Huntington's disease: differential visuospatial memory impairment?	/pubmed/12784887	Davis JD, Filoteo JV, Kesner RP, Roberts JW.	Cortex. 2003 Apr;39(2):239-53.	Cortex. 2003	PubMed	citation	PMID:12784887	pubmed	12784887	create date:2003/06/06 | first author:Davis JD
Written language as a window into residual language deficits: a study of children with persistent and residual speech and language impairments.	/pubmed/12784886	Bishop DV, Clarkson B.	Cortex. 2003 Apr;39(2):215-37.	Cortex. 2003	PubMed	citation	PMID:12784886	pubmed	12784886	create date:2003/06/06 | first author:Bishop DV
Title	URL	Description	Details	ShortDetails	Resource	Type	Identifiers	Db	EntrezUID	Properties
Defining dissociations.	/pubmed/12784885	Cubelli R.	Cortex. 2003 Apr;39(2):211-4. No abstract available.	Cortex. 2003	PubMed	citation	PMID:12784885	pubmed	12784885	create date:2003/06/06 | first author:Cubelli R
Proceedings and abstracts of the 20th European Workshop on Cognitive Neuropsychology. Bressanone 2002.	/pubmed/12701592	[No authors listed]	Cortex. 2002 Dec;38(5):689-914. No abstract available.	Cortex. 2002	PubMed	citation	PMID:12701592	pubmed	12701592	create date:2003/04/19
Beyond task dissociation logic: a richer conception of cognitive neuropsychology.	/pubmed/12627779	McCloskey M.	Cortex. 2003 Feb;39(1):196-202. No abstract available.	Cortex. 2003	PubMed	citation	PMID:12627779	pubmed	12627779	create date:2003/03/12 | first author:McCloskey M
Dissociations: double or quits?	/pubmed/12627778	Gurd JM, Marshall JC.	Cortex. 2003 Feb;39(1):192-5. No abstract available.	Cortex. 2003	PubMed	citation	PMID:12627778	pubmed	12627778	create date:2003/03/12 | first author:Gurd JM
Inference and explanation in cognitive neuropsychology.	/pubmed/12627777	Coltheart M, Davies M.	Cortex. 2003 Feb;39(1):188-91. No abstract available.	Cortex. 2003	PubMed	citation	PMID:12627777	pubmed	12627777	create date:2003/03/12 | first author:Coltheart M
Beyond existence: inferences about mental processes from reversed associations.	/pubmed/12627776	Kadlec H, van Rooij I.	Cortex. 2003 Feb;39(1):183-7. No abstract available.	Cortex. 2003	PubMed	citation	PMID:12627776	pubmed	12627776	create date:2003/03/12 | first author:Kadlec H
Process decomposition from double dissociation of subprocesses.	/pubmed/12627775	Sternberg S.	Cortex. 2003 Feb;39(1):180-2. No abstract available.	Cortex. 2003	PubMed	citation	PMID:12627775	pubmed	12627775	create date:2003/03/12 | first author:Sternberg S
The elusive dissociation.	/pubmed/12627774	Dunn JC.	Cortex. 2003 Feb;39(1):177-9. No abstract available.	Cortex. 2003	PubMed	citation	PMID:12627774	pubmed	12627774	create date:2003/03/12 | first author:Dunn JC
Interpreting dissociations: the issue of task comparability.	/pubmed/12627773	Reingold EM.	Cortex. 2003 Feb;39(1):174-6. No abstract available.	Cortex. 2003	PubMed	citation	PMID:12627773	pubmed	12627773	create date:2003/03/12 | first author:Reingold EM
More on the not-the-liver fallacy: medical, neuropsychological, and perceptual dissociations.	/pubmed/12627772	Bedford FL.	Cortex. 2003 Feb;39(1):170-3. No abstract available.	Cortex. 2003	PubMed	citation	PMID:12627772	pubmed	12627772	create date:2003/03/12 | first author:Bedford FL
How much can we learn from double dissociations?	/pubmed/12627771	Chater N.	Cortex. 2003 Feb;39(1):167-9. No abstract available.	Cortex. 2003	PubMed	citation	PMID:12627771	pubmed	12627771	create date:2003/03/12 | first author:Chater N
The module mistake.	/pubmed/12627770	Van Orden GC, Kloos H.	Cortex. 2003 Feb;39(1):164-6. No abstract available.	Cortex. 2003	PubMed	citation	PMID:12627770	pubmed	12627770	create date:2003/03/12 | first author:Van Orden GC
Double dissociations in developmental disorders? Theoretically misconceived, empirically dubious.	/pubmed/12627769	Karmiloff-Smith A, Scerif G, Ansari D.	Cortex. 2003 Feb;39(1):161-3. No abstract available.	Cortex. 2003	PubMed	citation	PMID:12627769	pubmed	12627769	create date:2003/03/12 | first author:Karmiloff-Smith A
Double dissociation and the benefit of experience.	/pubmed/12627768	Andrewes D.	Cortex. 2003 Feb;39(1):158-60. No abstract available.	Cortex. 2003	PubMed	citation	PMID:12627768	pubmed	12627768	create date:2003/03/12 | first author:Andrewes D
Pitfalls in the method of double dissociation: delineating the cognitive functions of the hippocampus.	/pubmed/12627767	Barr WB, Goldberg E.	Cortex. 2003 Feb;39(1):153-7. Review. No abstract available.	Cortex. 2003	PubMed	citation	PMID:12627767	pubmed	12627767	create date:2003/03/12 | first author:Barr WB
Double dissociations, models and serial position curves'.	/pubmed/12627766	Brown GD, Lamberts K.	Cortex. 2003 Feb;39(1):148-52. No abstract available.	Cortex. 2003	PubMed	citation	PMID:12627766	pubmed	12627766	create date:2003/03/12 | first author:Brown GD
Lesion studies, spared performance, and cognitive systems.	/pubmed/12627765	Lyons JC.	Cortex. 2003 Feb;39(1):145-7. No abstract available.	Cortex. 2003	PubMed	citation	PMID:12627765	pubmed	12627765	create date:2003/03/12 | first author:Lyons JC
Dissociation in connectionist systems.	/pubmed/12627764	Bullinaria JA.	Cortex. 2003 Feb;39(1):142-4. No abstract available.	Cortex. 2003	PubMed	citation	PMID:12627764	pubmed	12627764	create date:2003/03/12 | first author:Bullinaria JA
Interpreting double dissociations in connectionist networks.	/pubmed/12627763	Plaut DC.	Cortex. 2003 Feb;39(1):138-41. No abstract available.	Cortex. 2003	PubMed	citation	PMID:12627763	pubmed	12627763	create date:2003/03/12 | first author:Plaut DC
One word, one module?	/pubmed/12627762	Juola P.	Cortex. 2003 Feb;39(1):135-7. No abstract available.	Cortex. 2003	PubMed	citation	PMID:12627762	pubmed	12627762	create date:2003/03/12 | first author:Juola P
The emergence of a double dissociation in the modulation of a single control parameter in a nonlinear dynamical system.	/pubmed/12627761	Kello CT.	Cortex. 2003 Feb;39(1):132-4. No abstract available.	Cortex. 2003	PubMed	citation	PMID:12627761	pubmed	12627761	create date:2003/03/12 | first author:Kello CT
Double dissociations: not magic, but still useful.	/pubmed/12627760	Baddeley A.	Cortex. 2003 Feb;39(1):129-31. No abstract available.	Cortex. 2003	PubMed	citation	PMID:12627760	pubmed	12627760	create date:2003/03/12 | first author:Baddeley A
Should the temporal cortex be chopped in two?	/pubmed/12627759	Tiberghien G, Baudouin JY, Guillaume F, Montoute T.	Cortex. 2003 Feb;39(1):121-6. Review. No abstract available.	Cortex. 2003	PubMed	citation	PMID:12627759	pubmed	12627759	create date:2003/03/12 | first author:Tiberghien G
Cortical representation of the fovea: implications for visual half-field research.	/pubmed/12627758	Lindell AK, Nicholls ME.	Cortex. 2003 Feb;39(1):111-7; discussion 118-20. Review. No abstract available.	Cortex. 2003	PubMed	citation	PMID:12627758	pubmed	12627758	create date:2003/03/12 | first author:Lindell AK
A ticklish question: does magnetic stimulation of the primary motor cortex give rise to an 'efference copy'?	/pubmed/12627757	Chronicle EP, Glover J.	Cortex. 2003 Feb;39(1):105-10.	Cortex. 2003	PubMed	citation	PMID:12627757	pubmed	12627757	create date:2003/03/12 | first author:Chronicle EP
Verbal free recall in high altitude: proper names vs common names.	/pubmed/12627756	Pelamatti G, Pascotto M, Semenza C.	Cortex. 2003 Feb;39(1):97-103.	Cortex. 2003	PubMed	citation	PMID:12627756	pubmed	12627756	create date:2003/03/12 | first author:Pelamatti G
The residual calculation abilities of a patient with severe aphasia: evidence for a selective deficit of subtraction procedures.	/pubmed/12627755	Sandrini M, Miozzo A, Cotelli M, Cappa SF.	Cortex. 2003 Feb;39(1):85-96.	Cortex. 2003	PubMed	citation	PMID:12627755	pubmed	12627755	create date:2003/03/12 | first author:Sandrini M
Interhemispheric integration of letter stimuli presented foveally or extra-foveally.	/pubmed/12627754	Lavidor M, Ellis AW.	Cortex. 2003 Feb;39(1):69-83.	Cortex. 2003	PubMed	citation	PMID:12627754	pubmed	12627754	create date:2003/03/12 | first author:Lavidor M
Covert person recognition: its fadeout in a case of temporal lobe degeneration.	/pubmed/12627753	Sperber S, Spinnler H.	Cortex. 2003 Feb;39(1):57-67.	Cortex. 2003	PubMed	citation	PMID:12627753	pubmed	12627753	create date:2003/03/12 | first author:Sperber S
Covert matching of unfamiliar faces in a case of prosopagnosia: an ERP study.	/pubmed/12627752	Bobes MA, Lopera F, Garcia M, Díaz-Comas L, Galan L, Valdes-Sosa M.	Cortex. 2003 Feb;39(1):41-56.	Cortex. 2003	PubMed	citation	PMID:12627752	pubmed	12627752	create date:2003/03/12 | first author:Bobes MA
Perspectives on prosopagnosia and models of face recognition.	/pubmed/12627751	Stone A, Valentine T.	Cortex. 2003 Feb;39(1):31-40. Review.	Cortex. 2003	PubMed	citation	PMID:12627751	pubmed	12627751	create date:2003/03/12 | first author:Stone A
Covert recognition and the neural system for face processing.	/pubmed/12627750	Schweinberger SR, Burton AM.	Cortex. 2003 Feb;39(1):9-30. Review.	Cortex. 2003	PubMed	citation	PMID:12627750	pubmed	12627750	create date:2003/03/12 | first author:Schweinberger SR
What can we infer from double dissociations?	/pubmed/12627749	Dunn JC, Kirsner K.	Cortex. 2003 Feb;39(1):1-7. Review. No abstract available.	Cortex. 2003	PubMed	citation	PMID:12627749	pubmed	12627749	create date:2003/03/12 | first author:Dunn JC
Intermanual transfer in a simple motor task.	/pubmed/12507049	Schulze K, Lüders E, Jäncke L.	Cortex. 2002 Dec;38(5):805-15.	Cortex. 2002	PubMed	citation	PMID:12507049	pubmed	12507049	create date:2003/01/01 | first author:Schulze K
Impaired processing of affective prosody in Korsakoff's syndrome.	/pubmed/12507048	Snitz BE, Hellinger A, Daum I.	Cortex. 2002 Dec;38(5):797-803.	Cortex. 2002	PubMed	citation	PMID:12507048	pubmed	12507048	create date:2003/01/01 | first author:Snitz BE
Effect of background motion on line bisection performance in normal subjects.	/pubmed/12507047	Na DL, Son Y, Kim CH, Lee BH, Shon YM, Lee KJ, Lee KM, Adair JC, Watson RT, Heilman KM.	Cortex. 2002 Dec;38(5):787-96.	Cortex. 2002	PubMed	citation	PMID:12507047	pubmed	12507047	create date:2003/01/01 | first author:Na DL
Academic achievement and learning abilities in left-handers: guilt or gift?	/pubmed/12507046	Noroozian M, Lotfi J, Gassemzadeh H, Emami H, Mehrabi Y.	Cortex. 2002 Dec;38(5):779-85.	Cortex. 2002	PubMed	citation	PMID:12507046	pubmed	12507046	create date:2003/01/01 | first author:Noroozian M
Far bias on the radial line bisection task: measuring perceptual-attentional and motor-intentional bias in normal subjects.	/pubmed/12507045	Barrett AM, Crosson JB, Crucian GP, Heilman KM.	Cortex. 2002 Dec;38(5):769-78.	Cortex. 2002	PubMed	citation	PMID:12507045	pubmed	12507045	create date:2003/01/01 | first author:Barrett AM
Motor sequencing in Parkinson's disease: relationship to executive function and motor rigidity.	/pubmed/12507044	Fama R, Sullivan EV.	Cortex. 2002 Dec;38(5):753-67.	Cortex. 2002	PubMed	citation	PMID:12507044	pubmed	12507044	create date:2003/01/01 | first author:Fama R
Persistent cognitive deficits associated with lithium intoxication: a neuropsychological case description.	/pubmed/12507043	Bartha L, Marksteiner J, Bauer G, Benke T.	Cortex. 2002 Dec;38(5):743-52.	Cortex. 2002	PubMed	citation	PMID:12507043	pubmed	12507043	create date:2003/01/01 | first author:Bartha L
Seeing happy emotion in fearful and angry faces: qualitative analysis of facial expression recognition in a bilateral amygdala-damaged patient.	/pubmed/12507042	Sato W, Kubota Y, Okada T, Murai T, Yoshikawa S, Sengoku A.	Cortex. 2002 Dec;38(5):727-42.	Cortex. 2002	PubMed	citation	PMID:12507042	pubmed	12507042	create date:2003/01/01 | first author:Sato W
Pure topographical disorientation--the anatomical basis of landmark agnosia.	/pubmed/12507041	Takahashi N, Kawamura M.	Cortex. 2002 Dec;38(5):717-25.	Cortex. 2002	PubMed	citation	PMID:12507041	pubmed	12507041	create date:2003/01/01 | first author:Takahashi N
On the impact of different number representations in the number bisection task.	/pubmed/12507040	Nuerk HC, Geppert BE, van Herten M, Willmes K.	Cortex. 2002 Dec;38(5):691-715.	Cortex. 2002	PubMed	citation	PMID:12507040	pubmed	12507040	create date:2003/01/01 | first author:Nuerk HC
What does psychogen mean?	/pubmed/12465682	De Renzi E.	Cortex. 2002 Sep;38(4):678-81. No abstract available.	Cortex. 2002	PubMed	citation	PMID:12465682	pubmed	12465682	create date:2002/12/06 | first author:De Renzi E
Pure retrograde amnesia exists but what is the explanation?	/pubmed/12465681	Hodges JR.	Cortex. 2002 Sep;38(4):674-7. No abstract available.	Cortex. 2002	PubMed	citation	PMID:12465681	pubmed	12465681	create date:2002/12/06 | first author:Hodges JR
Does focal retrograde amnesia exist and if so, what causes it?	/pubmed/12465680	Mayes AR.	Cortex. 2002 Sep;38(4):670-3. No abstract available.	Cortex. 2002	PubMed	citation	PMID:12465680	pubmed	12465680	create date:2002/12/06 | first author:Mayes AR
The psychogenic" versus "organic" conundrum of pure retrograde amnesia: is it still worth pursuing?"	/pubmed/12465679	Lucchelli F, Spinnler H.	Cortex. 2002 Sep;38(4):665-9. No abstract available.	Cortex. 2002	PubMed	citation	PMID:12465679	pubmed	12465679	create date:2002/12/06 | first author:Lucchelli F
Mechanisms in 'pure retrograde amnesia': functional, physiological or pathophysiological?	/pubmed/12465678	Kapur N.	Cortex. 2002 Sep;38(4):660-4. No abstract available.	Cortex. 2002	PubMed	citation	PMID:12465678	pubmed	12465678	create date:2002/12/06 | first author:Kapur N
Organic retrograde amnesia.	/pubmed/12465677	Kopelman MD.	Cortex. 2002 Sep;38(4):655-9. No abstract available.	Cortex. 2002	PubMed	citation	PMID:12465677	pubmed	12465677	create date:2002/12/06 | first author:Kopelman MD
Functional retrograde amnesia--mnestic block syndrome.	/pubmed/12465676	Markowitsch HJ.	Cortex. 2002 Sep;38(4):651-4. No abstract available.	Cortex. 2002	PubMed	citation	PMID:12465676	pubmed	12465676	create date:2002/12/06 | first author:Markowitsch HJ
Title	URL	Description	Details	ShortDetails	Resource	Type	Identifiers	Db	EntrezUID	Properties
Why are our similarities so different? A reply to Humphreys and Riddoch.	/pubmed/12465675	Laws KR, Gale TM.	Cortex. 2002 Sep;38(4):643-50. No abstract available.	Cortex. 2002	PubMed	citation	PMID:12465675	pubmed	12465675	create date:2002/12/06 | first author:Laws KR
Contribution to the understanding of the amnesic symptom complex (Beitrag zur Kenntnis des Amnestischen Symptomenkomplexes). 1910 [classical article].	/pubmed/12465674	Liepmann H.	Cortex. 2002 Sep;38(4):635-9. No abstract available.	Cortex. 2002	PubMed	citation	PMID:12465674	pubmed	12465674	create date:2002/12/06 | first author:Liepmann H
Disentangling the organic" from the "psychic" was as difficult in 1910 as it is today--a commentary on Liepmann (1910)."	/pubmed/12465673	Goldenberg G.	Cortex. 2002 Sep;38(4):631-3. No abstract available.	Cortex. 2002	PubMed	citation	PMID:12465673	pubmed	12465673	create date:2002/12/06 | first author:Goldenberg G
Recognition of emotion from facial, prosodic and written verbal stimuli in Parkinson's disease.	/pubmed/12465672	Kan Y, Kawamura M, Hasegawa Y, Mochizuki S, Nakamura K.	Cortex. 2002 Sep;38(4):623-30.	Cortex. 2002	PubMed	citation	PMID:12465672	pubmed	12465672	create date:2002/12/06 | first author:Kan Y
Two cases of functional focal retrograde amnesia with impairment of object use.	/pubmed/12465671	Nakamura H, Kunori Y, Mori K, Nakaaki S, Yoshida S, Hamanaka T.	Cortex. 2002 Sep;38(4):613-22.	Cortex. 2002	PubMed	citation	PMID:12465671	pubmed	12465671	create date:2002/12/06 | first author:Nakamura H
Asymmetric functional roles of right and left ventromedial prefrontal cortices in social conduct, decision-making, and emotional processing.	/pubmed/12465670	Tranel D, Bechara A, Denburg NL.	Cortex. 2002 Sep;38(4):589-612.	Cortex. 2002	PubMed	citation	PMID:12465670	pubmed	12465670	create date:2002/12/06 | first author:Tranel D
The selective impairment of arithmetical procedures.	/pubmed/12465669	McNeil JE, Burgess PW.	Cortex. 2002 Sep;38(4):569-87.	Cortex. 2002	PubMed	citation	PMID:12465669	pubmed	12465669	create date:2002/12/06 | first author:McNeil JE
Patterns of phonological errors as a function of a phonological versus an articulatory locus of impairment.	/pubmed/12465668	Romani C, Olson A, Semenza C, Granà A.	Cortex. 2002 Sep;38(4):541-67.	Cortex. 2002	PubMed	citation	PMID:12465668	pubmed	12465668	create date:2002/12/06 | first author:Romani C
Evidence for a neuroanatomical difference within the olivo-cerebellar pathway of adults with dyslexia.	/pubmed/12465667	Finch AJ, Nicolson RI, Fawcett AJ.	Cortex. 2002 Sep;38(4):529-39.	Cortex. 2002	PubMed	citation	PMID:12465667	pubmed	12465667	create date:2002/12/06 | first author:Finch AJ
Multiple reference frames in neglect? An investigation of the object-centred frame and the dissociation between near" and "far" from the body by use of a mirror."	/pubmed/12465666	Laeng B, Brennen T, Johannessen K, Holmen K, Elvestad R.	Cortex. 2002 Sep;38(4):511-28.	Cortex. 2002	PubMed	citation	PMID:12465666	pubmed	12465666	create date:2002/12/06 | first author:Laeng B
Pure retrograde amnesia following a mild head trauma: a neuropsychological and metabolic study.	/pubmed/12465665	Sellal F, Manning L, Seegmuller C, Scheiber C, Schoenfelder F.	Cortex. 2002 Sep;38(4):499-509.	Cortex. 2002	PubMed	citation	PMID:12465665	pubmed	12465665	create date:2002/12/06 | first author:Sellal F
Cerebellar abnormalities in developmental dyslexia: cause, correlate or consequence?	/pubmed/12465664	Bishop DV.	Cortex. 2002 Sep;38(4):491-8. Review. No abstract available.	Cortex. 2002	PubMed	citation	PMID:12465664	pubmed	12465664	create date:2002/12/06 | first author:Bishop DV
Dyslexia and the cerebellar deficit hypothesis.	/pubmed/12465663	Beaton AA.	Cortex. 2002 Sep;38(4):479-90. Review. No abstract available.	Cortex. 2002	PubMed	citation	PMID:12465663	pubmed	12465663	create date:2002/12/06 | first author:Beaton AA
Fractionating the neglected space: the relevance of reference frames for defining left and right in spatial neglect.	/pubmed/12465662	McCarthy M.	Cortex. 2002 Sep;38(4):465-77. Review. No abstract available.	Cortex. 2002	PubMed	citation	PMID:12465662	pubmed	12465662	create date:2002/12/06 | first author:McCarthy M
Complexity management theory: motivation for ideological rigidity and social conflict.	/pubmed/12146676	Peterson JB, Flanders JL.	Cortex. 2002 Jun;38(3):429-58.	Cortex. 2002	PubMed	citation	PMID:12146676	pubmed	12146676	create date:2002/07/31 | first author:Peterson JB
How to assess the probability of acceptance of your new neuropsychological manuscript.	/pubmed/12146675	Dellatolas G.	Cortex. 2002 Jun;38(3):426-7. No abstract available.	Cortex. 2002	PubMed	citation	PMID:12146675	pubmed	12146675	create date:2002/07/31 | first author:Dellatolas G
Discussion, yes; testing, yes; but implementation: a bit premature!	/pubmed/12146674	Harnad S.	Cortex. 2002 Jun;38(3):425. No abstract available.	Cortex. 2002	PubMed	citation	PMID:12146674	pubmed	12146674	create date:2002/07/31 | first author:Harnad S
The insularity bias.	/pubmed/12146673	Henderson A.	Cortex. 2002 Jun;38(3):421-4. No abstract available.	Cortex. 2002	PubMed	citation	PMID:12146673	pubmed	12146673	create date:2002/07/31 | first author:Henderson A
The peer-review process: accept, revise, or reject?	/pubmed/12146672	Bock O.	Cortex. 2002 Jun;38(3):419-20. No abstract available.	Cortex. 2002	PubMed	citation	PMID:12146672	pubmed	12146672	create date:2002/07/31 | first author:Bock O
Naïve views of peer-review and what do they tell us.	/pubmed/12146671	Marques JF.	Cortex. 2002 Jun;38(3):417-8. No abstract available.	Cortex. 2002	PubMed	citation	PMID:12146671	pubmed	12146671	create date:2002/07/31 | first author:Marques JF
Guidelines for assessing the predictive value of neuropsychological measures.	/pubmed/12146670	Huppert FA.	Cortex. 2002 Jun;38(3):414-6. No abstract available.	Cortex. 2002	PubMed	citation	PMID:12146670	pubmed	12146670	create date:2002/07/31 | first author:Huppert FA
Ms not Dr.	/pubmed/12146669	Stone A.	Cortex. 2002 Jun;38(3):413. No abstract available.	Cortex. 2002	PubMed	citation	PMID:12146669	pubmed	12146669	create date:2002/07/31 | first author:Stone A
Peer review and data access.	/pubmed/12146668	Klein DF.	Cortex. 2002 Jun;38(3):412. No abstract available.	Cortex. 2002	PubMed	citation	PMID:12146668	pubmed	12146668	create date:2002/07/31 | first author:Klein DF
Cortex forum on peer-review multiple submissions.	/pubmed/12146667	Carlstedt RA.	Cortex. 2002 Jun;38(3):411. No abstract available.	Cortex. 2002	PubMed	citation	PMID:12146667	pubmed	12146667	create date:2002/07/31 | first author:Carlstedt RA
Evaluating reviews: a possible means for quality control and reward allocation in the review process.	/pubmed/12146666	Blank H.	Cortex. 2002 Jun;38(3):408-10. No abstract available.	Cortex. 2002	PubMed	citation	PMID:12146666	pubmed	12146666	create date:2002/07/31 | first author:Blank H
Peer-review: let's imitate the lawyers!	/pubmed/12146665	Jelicic M, Merckelbach H.	Cortex. 2002 Jun;38(3):406-7. No abstract available.	Cortex. 2002	PubMed	citation	PMID:12146665	pubmed	12146665	create date:2002/07/31 | first author:Jelicic M
Peer-review in neuropsychology: can we increase effectiveness without sacrificing rigor?	/pubmed/12146664	Bornstein RF.	Cortex. 2002 Jun;38(3):403-5. No abstract available.	Cortex. 2002	PubMed	citation	PMID:12146664	pubmed	12146664	create date:2002/07/31 | first author:Bornstein RF
Preserved calculation skills in a case of semantic dementia.	/pubmed/12146663	Crutch SJ, Warrington EK.	Cortex. 2002 Jun;38(3):389-99.	Cortex. 2002	PubMed	citation	PMID:12146663	pubmed	12146663	create date:2002/07/31 | first author:Crutch SJ
Utilization behavior as a white matter disconnection syndrome.	/pubmed/12146662	Ishihara K, Nishino H, Maki T, Kawamura M, Murayama S.	Cortex. 2002 Jun;38(3):379-87.	Cortex. 2002	PubMed	citation	PMID:12146662	pubmed	12146662	create date:2002/07/31 | first author:Ishihara K
The relationship between visual perception and visual mental imagery: a reappraisal of the neuropsychological evidence.	/pubmed/12146661	Bartolomeo P.	Cortex. 2002 Jun;38(3):357-78. Review.	Cortex. 2002	PubMed	citation	PMID:12146661	pubmed	12146661	create date:2002/07/31 | first author:Bartolomeo P
Successive memory test performance and priming in Alzheimer's disease: evidence from the word-fragment completion task.	/pubmed/12146660	Karlsson T, Börjesson A, Adolfsson R, Nilsson LG.	Cortex. 2002 Jun;38(3):341-55.	Cortex. 2002	PubMed	citation	PMID:12146660	pubmed	12146660	create date:2002/07/31 | first author:Karlsson T
Distinct areas in parietal cortex involved in long-term and short-term action planning: a PET investigation.	/pubmed/12146659	Ruby P, Sirigu A, Decety J.	Cortex. 2002 Jun;38(3):321-39.	Cortex. 2002	PubMed	citation	PMID:12146659	pubmed	12146659	create date:2002/07/31 | first author:Ruby P
Prism adaptation improves chronic visual and haptic neglect: a single case study.	/pubmed/12146658	McIntosh RD, Rossetti Y, Milner AD.	Cortex. 2002 Jun;38(3):309-20.	Cortex. 2002	PubMed	citation	PMID:12146658	pubmed	12146658	create date:2002/07/31 | first author:McIntosh RD
Utilisation behaviour consequent to bilateral SMA softening.	/pubmed/12146657	Boccardi E, Della Sala S, Motto C, Spinnler H.	Cortex. 2002 Jun;38(3):289-308.	Cortex. 2002	PubMed	citation	PMID:12146657	pubmed	12146657	create date:2002/07/31 | first author:Boccardi E
Conceptual knowledge in arithmetic: the core of calculation skills.	/pubmed/12146656	Semenza C.	Cortex. 2002 Jun;38(3):285-8. No abstract available.	Cortex. 2002	PubMed	citation	PMID:12146656	pubmed	12146656	create date:2002/07/31 | first author:Semenza C
Visuomotor adaptation to optical prisms: a new cure for spatial neglect?	/pubmed/12146655	Mattingley JB.	Cortex. 2002 Jun;38(3):277-83.	Cortex. 2002	PubMed	citation	PMID:12146655	pubmed	12146655	create date:2002/07/31 | first author:Mattingley JB
The anatomic basis of utilisation behaviour: a shift from frontal-parietal to intra-frontal mechanisms.	/pubmed/12146654	Eslinger PJ.	Cortex. 2002 Jun;38(3):273-6. No abstract available.	Cortex. 2002	PubMed	citation	PMID:12146654	pubmed	12146654	create date:2002/07/31 | first author:Eslinger PJ
Refereeing mortus est, vivat refereeing.	/pubmed/12146653	Della Sala S, Grafman J.	Cortex. 2002 Jun;38(3):269-71. No abstract available.	Cortex. 2002	PubMed	citation	PMID:12146653	pubmed	12146653	create date:2002/07/31 | first author:Della Sala S
Proceedings of the 19th European Workshop on Cognitive Neuropsychology. Bressanone, 2001.	/pubmed/12094775	[No authors listed]	Cortex. 2001 Dec;37(5):691-756. No abstract available.	Cortex. 2001	PubMed	citation	PMID:12094775	pubmed	12094775	create date:2002/07/04
Where does the free online scholarship movement stand today?	/pubmed/12056694	Suber P.	Cortex. 2002 Apr;38(2):261-4. No abstract available.	Cortex. 2002	PubMed	citation	PMID:12056694	pubmed	12056694	create date:2002/06/12 | first author:Suber P
Spatial awareness: a function of the posterior parietal lobe?	/pubmed/12056693	Marshall JC, Fink GR, Halligan PW, Vallar G.	Cortex. 2002 Apr;38(2):253-7; discussion 258-60. No abstract available.	Cortex. 2002	PubMed	citation	PMID:12056693	pubmed	12056693	create date:2002/06/12 | first author:Marshall JC
Why is magical ideation related to leftward deviation on an implicit line bisection task?	/pubmed/12056692	Taylor KI, Zäch P, Brugger P.	Cortex. 2002 Apr;38(2):247-52.	Cortex. 2002	PubMed	citation	PMID:12056692	pubmed	12056692	create date:2002/06/12 | first author:Taylor KI
Aware and unaware perception in hemispatial neglect: evidence from a stem completion priming task.	/pubmed/12056691	Esterman M, McGlinchey-Berroth R, Verfaellie M, Grande L, Kilduff P, Milberg W.	Cortex. 2002 Apr;38(2):233-46.	Cortex. 2002	PubMed	citation	PMID:12056691	pubmed	12056691	create date:2002/06/12 | first author:Esterman M
Story processing in patients with damage to the prefrontal cortex.	/pubmed/12056690	Zalla T, Phipps M, Grafman J.	Cortex. 2002 Apr;38(2):215-31.	Cortex. 2002	PubMed	citation	PMID:12056690	pubmed	12056690	create date:2002/06/12 | first author:Zalla T
Callosal function in multiple sclerosis: bimanual motor coordination.	/pubmed/12056689	Larson EB, Burnison DS, Brown WS.	Cortex. 2002 Apr;38(2):201-14.	Cortex. 2002	PubMed	citation	PMID:12056689	pubmed	12056689	create date:2002/06/12 | first author:Larson EB
Crowding effects on word identification in developmental dyslexia.	/pubmed/12056688	Spinelli- D, De Luca M, Judica A, Zoccolotti P.	Cortex. 2002 Apr;38(2):179-200.	Cortex. 2002	PubMed	citation	PMID:12056688	pubmed	12056688	create date:2002/06/12 | first author:Spinelli- D
Contribution of recollection and familiarity judgements to rate of forgetting in organic amnesia.	/pubmed/12056687	Green RE, Kopelman MD.	Cortex. 2002 Apr;38(2):161-78.	Cortex. 2002	PubMed	citation	PMID:12056687	pubmed	12056687	create date:2002/06/12 | first author:Green RE
The simon effect in schizophrenic patients with negative symptoms.	/pubmed/12056686	Gastaldo S, Umiltà C, Bianchin G, Prior M.	Cortex. 2002 Apr;38(2):149-59.	Cortex. 2002	PubMed	citation	PMID:12056686	pubmed	12056686	create date:2002/06/12 | first author:Gastaldo S
The effect of 'masking' on picture naming.	/pubmed/12056685	Laws KR, Leeson VC, Gale TM.	Cortex. 2002 Apr;38(2):137-47.	Cortex. 2002	PubMed	citation	PMID:12056685	pubmed	12056685	create date:2002/06/12 | first author:Laws KR
Can free-viewing perceptual asymmetries be explained by scanning, pre-motor or attentional biases?	/pubmed/12056684	Nicholls ME, Roberts GR.	Cortex. 2002 Apr;38(2):113-36.	Cortex. 2002	PubMed	citation	PMID:12056684	pubmed	12056684	create date:2002/06/12 | first author:Nicholls ME
Title	URL	Description	Details	ShortDetails	Resource	Type	Identifiers	Db	EntrezUID	Properties
On the origin of free-viewing perceptual asymmetries.	/pubmed/12056683	Chokron S.	Cortex. 2002 Apr;38(2):109-12. No abstract available.	Cortex. 2002	PubMed	citation	PMID:12056683	pubmed	12056683	create date:2002/06/12 | first author:Chokron S
Six proposals for freeing online access to the refereed literature and how the Cortex initiative can help.	/pubmed/11999338	Harnad S.	Cortex. 2002 Feb;38(1):93-9. No abstract available.	Cortex. 2002	PubMed	citation	PMID:11999338	pubmed	11999338	create date:2002/05/10 | first author:Harnad S
Normal mere exposure effect with impaired recognition in Alzheimer's disease.	/pubmed/11999337	Willems S, Adam S, Van der Linden M.	Cortex. 2002 Feb;38(1):77-86.	Cortex. 2002	PubMed	citation	PMID:11999337	pubmed	11999337	create date:2002/05/10 | first author:Willems S
Category-specific naming and the 'visual' characteristics of line drawn stimuli.	/pubmed/11999336	Laws KR, Gale TM.	Cortex. 2002 Feb;38(1):7-21.	Cortex. 2002	PubMed	citation	PMID:11999336	pubmed	11999336	create date:2002/05/10 | first author:Laws KR
Environmental sound recognition after unilateral subcortical lesions.	/pubmed/11999335	Tanaka Y, Nakano I, Obayashi T.	Cortex. 2002 Feb;38(1):69-76.	Cortex. 2002	PubMed	citation	PMID:11999335	pubmed	11999335	create date:2002/05/10 | first author:Tanaka Y
Reading direction and spatial neglect.	/pubmed/11999334	Speedie LJ, Wertman E, Verfaellie M, Butter C, Silberman N, Liechtenstein M, Heilman KM.	Cortex. 2002 Feb;38(1):59-67.	Cortex. 2002	PubMed	citation	PMID:11999334	pubmed	11999334	create date:2002/05/10 | first author:Speedie LJ
Preserved semantic learning in an amnesic patient.	/pubmed/11999333	McKenna P, Gerhand S.	Cortex. 2002 Feb;38(1):37-58.	Cortex. 2002	PubMed	citation	PMID:11999333	pubmed	11999333	create date:2002/05/10 | first author:McKenna P
Do pixel-level analyses describe psychological perceptual similarity? A comment on 'category-specific naming and the 'visual' characteristics of line drawn stimuli' by Laws and Gale.	/pubmed/11999332	Humphreys GW, Riddoch MJ.	Cortex. 2002 Feb;38(1):3-5. No abstract available.	Cortex. 2002	PubMed	citation	PMID:11999332	pubmed	11999332	create date:2002/05/10 | first author:Humphreys GW
Anomia for common names and geographical names with preserved retrieval of names of people: a semantic memory disorder.	/pubmed/11999331	Lyons F, Hanley JR, Kay J.	Cortex. 2002 Feb;38(1):23-35.	Cortex. 2002	PubMed	citation	PMID:11999331	pubmed	11999331	create date:2002/05/10 | first author:Lyons F
Spatial processing of spoken words in aphasia and in neglect.	/pubmed/11804233	Ziegler W, Kerkhoff G, ten Cate D, Artinger F, Zierdt A.	Cortex. 2001 Dec;37(5):754-6. No abstract available.	Cortex. 2001	PubMed	citation	PMID:11804233	pubmed	11804233	create date:2002/01/24 | first author:Ziegler W
Associating colours with people: a case of chromatic-lexical synaesthesia.	/pubmed/11804232	Weiss PH, Shah NJ, Toni I, Zilles K, Fink GR.	Cortex. 2001 Dec;37(5):750-3. No abstract available.	Cortex. 2001	PubMed	citation	PMID:11804232	pubmed	11804232	create date:2002/01/24 | first author:Weiss PH
Processing of homonyms: a functional MRI study on the separation of word forms from concepts.	/pubmed/11804231	Weis S, Grande M, Pollrich S, Willmes K, Huber W.	Cortex. 2001 Dec;37(5):745-9. No abstract available.	Cortex. 2001	PubMed	citation	PMID:11804231	pubmed	11804231	create date:2002/01/24 | first author:Weis S
Implicit processing and learning of visual stimuli in parietal extinction and neglect.	/pubmed/11804230	Vuilleumier P, Schwartz S, Husain M, Clarke K, Driver J.	Cortex. 2001 Dec;37(5):741-4. No abstract available.	Cortex. 2001	PubMed	citation	PMID:11804230	pubmed	11804230	create date:2002/01/24 | first author:Vuilleumier P
Critical dimensions affecting imitation performance of patients with ideomotor apraxia.	/pubmed/11804229	Toraldo A, Reverberi C, Rumiati RI.	Cortex. 2001 Dec;37(5):737-40. No abstract available.	Cortex. 2001	PubMed	citation	PMID:11804229	pubmed	11804229	create date:2002/01/24 | first author:Toraldo A
Proper names and movement to the determiner position: a neurolinguistic study on Alzheimer patients.	/pubmed/11804228	Semenza C, Longobardi G, Cocolo R, Granà A.	Cortex. 2001 Dec;37(5):734-6. No abstract available.	Cortex. 2001	PubMed	citation	PMID:11804228	pubmed	11804228	create date:2002/01/24 | first author:Semenza C
Selective deficit of imagining finger configurations.	/pubmed/11804227	Rumiati RI, Tomasino B, Vorano L, Umiltà C, De Luca G.	Cortex. 2001 Dec;37(5):730-3. No abstract available.	Cortex. 2001	PubMed	citation	PMID:11804227	pubmed	11804227	create date:2002/01/24 | first author:Rumiati RI
What is the role of semantics in selective damage to the phonological output lexicon?	/pubmed/11804226	Rieu D, Lorne F, Dalla Barba G.	Cortex. 2001 Dec;37(5):727-9. No abstract available.	Cortex. 2001	PubMed	citation	PMID:11804226	pubmed	11804226	create date:2002/01/24 | first author:Rieu D
On the nature of the selective impairment of verb and noun retrieval.	/pubmed/11804225	Luzzatti C, Raggi R, Zonca G, Pistarini C, Contardi A, Pinna GD.	Cortex. 2001 Dec;37(5):724-6. No abstract available.	Cortex. 2001	PubMed	citation	PMID:11804225	pubmed	11804225	create date:2002/01/24 | first author:Luzzatti C
The effects of magnetic stimulation and attentional cueing on tactile extinction.	/pubmed/11804224	Kerkhoff G, Heldmann B, Struppler A, Havel P, Jahn T.	Cortex. 2001 Dec;37(5):719-23. No abstract available.	Cortex. 2001	PubMed	citation	PMID:11804224	pubmed	11804224	create date:2002/01/24 | first author:Kerkhoff G
Organic or functional? A new case of foreign accent syndrome.	/pubmed/11804223	Gurd JM, Coleman JS, Costello A, Marshall JC.	Cortex. 2001 Dec;37(5):715-8. No abstract available.	Cortex. 2001	PubMed	citation	PMID:11804223	pubmed	11804223	create date:2002/01/24 | first author:Gurd JM
Illusions of length in spatial unilateral neglect.	/pubmed/11804222	Daini R, Angelelli P, Antonucci G, Cappa SF, Vallar G.	Cortex. 2001 Dec;37(5):710-4. No abstract available.	Cortex. 2001	PubMed	citation	PMID:11804222	pubmed	11804222	create date:2002/01/24 | first author:Daini R
Auditory midline and spatial discrimination in patients with unilateral neglect.	/pubmed/11804221	Cusack R, Carlyon RP, Robertson IH.	Cortex. 2001 Dec;37(5):706-9. No abstract available.	Cortex. 2001	PubMed	citation	PMID:11804221	pubmed	11804221	create date:2002/01/24 | first author:Cusack R
Hyperattention in neglect patients: perceptual or pre-motor phenomenon?	/pubmed/11804220	Cavina-Pratesi C, Bonato E, Bricolo E, Prior M, Posteraro L, Marzi CA.	Cortex. 2001 Dec;37(5):703-5. No abstract available.	Cortex. 2001	PubMed	citation	PMID:11804220	pubmed	11804220	create date:2002/01/24 | first author:Cavina-Pratesi C
Does case make the difference? Agrammatic comprehension of case-inflected sentences in German.	/pubmed/11804219	Burchert F, De Bleser R, Sonntag K.	Cortex. 2001 Dec;37(5):700-2. No abstract available.	Cortex. 2001	PubMed	citation	PMID:11804219	pubmed	11804219	create date:2002/01/24 | first author:Burchert F
Double dissociation between meaningful and meaningless gesture reproduction in apraxia.	/pubmed/11804218	Bartolo A, Cubelli R, Della Sala S, Drei S, Marchetti C.	Cortex. 2001 Dec;37(5):696-9. No abstract available.	Cortex. 2001	PubMed	citation	PMID:11804218	pubmed	11804218	create date:2002/01/24 | first author:Bartolo A
Syntactic and semantic organization in word form retrieval?	/pubmed/11804217	Bachoud-Lévi AC, Dupoux E, Degos JD.	Cortex. 2001 Dec;37(5):693-5. No abstract available.	Cortex. 2001	PubMed	citation	PMID:11804217	pubmed	11804217	create date:2002/01/24 | first author:Bachoud-Lévi AC
Pure anarthria with predominantly sequencing errors in phoneme articulation: a case report.	/pubmed/11804216	Tanji K, Suzuki K, Yamadori A, Tabuchi M, Endo K, Fujii T, Itoyama Y.	Cortex. 2001 Dec;37(5):671-8.	Cortex. 2001	PubMed	citation	PMID:11804216	pubmed	11804216	create date:2002/01/24 | first author:Tanji K
Line quadrisection errors in normal subjects.	/pubmed/11804215	Son Y, Na DL, Kwon HM, Kang Y, Adair JC, Heilman KM.	Cortex. 2001 Dec;37(5):665-70.	Cortex. 2001	PubMed	citation	PMID:11804215	pubmed	11804215	create date:2002/01/24 | first author:Son Y
The stability of compromised interhemispheric processing in callosal dysgenesis and partial commissurotomy.	/pubmed/11804214	Jeeves M, Ludwig T, Moes P, Norman W.	Cortex. 2001 Dec;37(5):643-64.	Cortex. 2001	PubMed	citation	PMID:11804214	pubmed	11804214	create date:2002/01/24 | first author:Jeeves M
Prearticulatory and postarticulatory self-monitoring in Broca's aphasia.	/pubmed/11804213	Oomen CC, Postma A, Kolk HH.	Cortex. 2001 Dec;37(5):627-41.	Cortex. 2001	PubMed	citation	PMID:11804213	pubmed	11804213	create date:2002/01/24 | first author:Oomen CC
Subcortical neglect as a consequence of a remote parieto-temporal dysfunction. A quantitative EEG study.	/pubmed/11804212	Colson C, Demeurisse G, Hublet C, Slachmuylder JL.	Cortex. 2001 Dec;37(5):619-25.	Cortex. 2001	PubMed	citation	PMID:11804212	pubmed	11804212	create date:2002/01/24 | first author:Colson C
Development and application of new journal impact measures.	/pubmed/11721878	van Leeuwen TN, Moed HF.	Cortex. 2001 Sep;37(4):607-10. No abstract available.	Cortex. 2001	PubMed	citation	PMID:11721878	pubmed	11721878	create date:2001/11/28 | first author:van Leeuwen TN
Normalization for citation analysis.	/pubmed/11721877	Kostoff RN.	Cortex. 2001 Sep;37(4):604-6. No abstract available.	Cortex. 2001	PubMed	citation	PMID:11721877	pubmed	11721877	create date:2001/11/28 | first author:Kostoff RN
Impact factors: aiming at the wrong target.	/pubmed/11721876	Adams KM.	Cortex. 2001 Sep;37(4):600-3. No abstract available.	Cortex. 2001	PubMed	citation	PMID:11721876	pubmed	11721876	create date:2001/11/28 | first author:Adams KM
So where should we publish?	/pubmed/11721875	Baddeley A.	Cortex. 2001 Sep;37(4):598-9. No abstract available.	Cortex. 2001	PubMed	citation	PMID:11721875	pubmed	11721875	create date:2001/11/28 | first author:Baddeley A
Some misuses of Journal Impact Factor in research evaluation.	/pubmed/11721874	Rey-Rocha J, Martín-Sempere MJ, Martínez-Frías J, López-Vera F.	Cortex. 2001 Sep;37(4):595-7. No abstract available.	Cortex. 2001	PubMed	citation	PMID:11721874	pubmed	11721874	create date:2001/11/28 | first author:Rey-Rocha J
[truncated: 95 more rows]
