# Supplementary material for: Rising Publication Delays Inflate Journal Impact Factors
Source: PLoS One. 2012 Dec 31;7(12):e53374. doi: 10.1371/journal.pone.0053374 (PMC3534064; doi:10.1371/journal.pone.0053374)
Supplement: Data S1 — Datasets used for the analysis. (ZIP) [file pone.0053374.s005.zip › Current Biology.csv]

Title	URL	Description	Details	ShortDetails	Resource	Type	Identifiers	Db	EntrezUID	Properties
Myosin-IXA Regulates Collective Epithelial Cell Migration by Targeting RhoGAP Activity to Cell-Cell Junctions.	/pubmed/22305756	Omelchenko T, Hall A.	Curr Biol. 2012 Feb 1. [Epub ahead of print]	Curr Biol. 2012	PubMed	citation	PMID:22305756	pubmed	22305756	create date:2012/02/07 | first author:Omelchenko T
Driving Oscillatory Activity in the Human Cortex Enhances Motor Performance.	/pubmed/22305755	Joundi RA, Jenkinson N, Brittain JS, Aziz TZ, Brown P.	Curr Biol. 2012 Feb 1. [Epub ahead of print]	Curr Biol. 2012	PubMed	citation	PMID:22305755	pubmed	22305755	create date:2012/02/07 | first author:Joundi RA
Loom-Sensitive Neurons Link Computation to Action in the Drosophila Visual System.	/pubmed/22305754	de Vries SE, Clandinin TR.	Curr Biol. 2012 Feb 1. [Epub ahead of print]	Curr Biol. 2012	PubMed	citation	PMID:22305754	pubmed	22305754	create date:2012/02/07 | first author:de Vries SE
Functional Biases in Visual Cortex Neurons with Identified Projections to Higher Cortical Targets.	/pubmed/22305753	Jarosiewicz B, Schummers J, Malik WQ, Brown EN, Sur M.	Curr Biol. 2012 Feb 1. [Epub ahead of print]	Curr Biol. 2012	PubMed	citation	PMID:22305753	pubmed	22305753	create date:2012/02/07 | first author:Jarosiewicz B
Drosophila Pez Acts in Hippo Signaling to Restrict Intestinal Stem Cell Proliferation.	/pubmed/22305752	Poernbacher I, Baumgartner R, Marada SK, Edwards K, Stocker H.	Curr Biol. 2012 Feb 1. [Epub ahead of print]	Curr Biol. 2012	PubMed	citation	PMID:22305752	pubmed	22305752	create date:2012/02/07 | first author:Poernbacher I
Cholinergic Enhancement of Visual Attention and Neural Oscillations in the Human Brain.	/pubmed/22305751	Bauer M, Kluge C, Bach D, Bradbury D, Heinze HJ, Dolan RJ, Driver J.	Curr Biol. 2012 Feb 1. [Epub ahead of print]	Curr Biol. 2012	PubMed	citation	PMID:22305751	pubmed	22305751	create date:2012/02/07 | first author:Bauer M
Stimulus Timing-Dependent Plasticity in High-Level Vision.	/pubmed/22305750	McMahon DB, Leopold DA.	Curr Biol. 2012 Feb 1. [Epub ahead of print]	Curr Biol. 2012	PubMed	citation	PMID:22305750	pubmed	22305750	create date:2012/02/07 | first author:McMahon DB
Improving the behavioural skills of robotic agents.	/pubmed/22295284	Miklósi A.	Curr Biol. 2011 Dec 20;21(24):R973-4. No abstract available.	Curr Biol. 2011	PubMed	citation	PMID:22295284	pubmed	22295284	create date:2012/02/02 | first author:Miklósi A
Funding troubles for evolution and ecology.	/pubmed/22295283	Martin C.	Curr Biol. 2011 Dec 20;21(24):R969-73.	Curr Biol. 2011	PubMed	citation	PMID:22295283	pubmed	22295283	create date:2012/02/02 | first author:Martin C
Infant Neural Sensitivity to Dynamic Eye Gaze Is Associated with Later Emerging Autism.	/pubmed/22285033	Elsabbagh M, Mercure E, Hudry K, Chandler S, Pasco G, Charman T, Pickles A, Baron-Cohen S, Bolton P, Johnson MH; the BASIS Team.	Curr Biol. 2012 Jan 24. [Epub ahead of print]	Curr Biol. 2012	PubMed	citation	PMID:22285033	pubmed	22285033	create date:2012/01/31 | first author:Elsabbagh M
Mcm10 Plays a Role in Functioning of the Eukaryotic Replicative DNA Helicase, Cdc45-Mcm-GINS.	/pubmed/22285032	Watase G, Takisawa H, Kanemaki MT.	Curr Biol. 2012 Jan 24. [Epub ahead of print]	Curr Biol. 2012	PubMed	citation	PMID:22285032	pubmed	22285032	create date:2012/01/31 | first author:Watase G
Rapid Establishment of Genetic Incompatibility through Natural Epigenetic Variation.	/pubmed/22285031	Durand S, Bouché N, Perez Strand E, Loudet O, Camilleri C.	Curr Biol. 2012 Jan 24. [Epub ahead of print]	Curr Biol. 2012	PubMed	citation	PMID:22285031	pubmed	22285031	create date:2012/01/31 | first author:Durand S
Kinase Activity of Fission Yeast Mph1 Is Required for Mad2 and Mad3 to Stably Bind the Anaphase Promoting Complex.	/pubmed/22281223	Zich J, Sochaj AM, Syred HM, Milne L, Cook AG, Ohkura H, Rappsilber J, Hardwick KG.	Curr Biol. 2012 Jan 24. [Epub ahead of print]	Curr Biol. 2012	PubMed	citation	PMID:22281223	pubmed	22281223	create date:2012/01/28 | first author:Zich J
New insights in human memory interference and consolidation.	/pubmed/22280913	Robertson EM.	Curr Biol. 2012 Jan 24;22(2):R66-71.	Curr Biol. 2012	PubMed	citation	PMID:22280913	pubmed	22280913	create date:2012/01/28 | first author:Robertson EM
Developmental biology: taking flight.	/pubmed/22280912	Roy S, Vijayraghavan K.	Curr Biol. 2012 Jan 24;22(2):R63-5.	Curr Biol. 2012	PubMed	citation	PMID:22280912	pubmed	22280912	create date:2012/01/28 | first author:Roy S
Sexual signaling: climatic carry-over.	/pubmed/22280911	Vitousek MN, Dor R, Safran RJ.	Curr Biol. 2012 Jan 24;22(2):R61-3.	Curr Biol. 2012	PubMed	citation	PMID:22280911	pubmed	22280911	create date:2012/01/28 | first author:Vitousek MN
Cell polarization: mechanical switch for a chemical reaction.	/pubmed/22280910	Verkhovsky AB.	Curr Biol. 2012 Jan 24;22(2):R58-61.	Curr Biol. 2012	PubMed	citation	PMID:22280910	pubmed	22280910	create date:2012/01/28 | first author:Verkhovsky AB
Auditory neuroscience: how to encode microsecond differences.	/pubmed/22280909	Köppl C.	Curr Biol. 2012 Jan 24;22(2):R56-8.	Curr Biol. 2012	PubMed	citation	PMID:22280909	pubmed	22280909	create date:2012/01/28 | first author:Köppl C
Epigenetic inheritance: what news for evolution?	/pubmed/22280908	Hunter B, Hollister JD, Bomblies K.	Curr Biol. 2012 Jan 24;22(2):R54-6.	Curr Biol. 2012	PubMed	citation	PMID:22280908	pubmed	22280908	create date:2012/01/28 | first author:Hunter B
Motor proteins: Kinesin can replace Myosin.	/pubmed/22280907	Scheffler K, Tran PT.	Curr Biol. 2012 Jan 24;22(2):R52-4.	Curr Biol. 2012	PubMed	citation	PMID:22280907	pubmed	22280907	create date:2012/01/28 | first author:Scheffler K
Animal cognition: chimpanzee alarm calls depend on what others know.	/pubmed/22280906	Seyfarth RM, Cheney DL.	Curr Biol. 2012 Jan 24;22(2):R51-2.	Curr Biol. 2012	PubMed	citation	PMID:22280906	pubmed	22280906	create date:2012/01/28 | first author:Seyfarth RM
Cell polarity: tension quenches the rear.	/pubmed/22280905	Mogilner A, Zhu J.	Curr Biol. 2012 Jan 24;22(2):R48-51.	Curr Biol. 2012	PubMed	citation	PMID:22280905	pubmed	22280905	create date:2012/01/28 | first author:Mogilner A
Motor development: activity matters after all.	/pubmed/22280904	Wenner P.	Curr Biol. 2012 Jan 24;22(2):R47-8.	Curr Biol. 2012	PubMed	citation	PMID:22280904	pubmed	22280904	create date:2012/01/28 | first author:Wenner P
Spike sorting.	/pubmed/22280903	Quiroga RQ.	Curr Biol. 2012 Jan 24;22(2):R45-6. No abstract available.	Curr Biol. 2012	PubMed	citation	PMID:22280903	pubmed	22280903	create date:2012/01/28 | first author:Quiroga RQ
Oncogene addiction.	/pubmed/22280902	Settleman J.	Curr Biol. 2012 Jan 24;22(2):R43-4. No abstract available.	Curr Biol. 2012	PubMed	citation	PMID:22280902	pubmed	22280902	create date:2012/01/28 | first author:Settleman J
Disrupted Circadian Rhythms in a Mouse Model of Schizophrenia.	/pubmed/22264613	Oliver PL, Sobczyk MV, Maywood ES, Edwards B, Lee S, Livieratos A, Oster H, Butler R, Godinho SI, Wulff K, Peirson SN, Fisher SP, Chesham JE, Smith JW, Hastings MH, Davies KE, Foster RG.	Curr Biol. 2012 Jan 18. [Epub ahead of print]	Curr Biol. 2012	PubMed	citation	PMID:22264613	pubmed	22264613	create date:2012/01/24 | first author:Oliver PL
Neural Locus of Color Afterimages.	/pubmed/22264612	Zaidi Q, Ennis R, Cao D, Lee B.	Curr Biol. 2012 Jan 18. [Epub ahead of print]	Curr Biol. 2012	PubMed	citation	PMID:22264612	pubmed	22264612	create date:2012/01/24 | first author:Zaidi Q
Divergence, Convergence, and the Ancestry of Feral Populations in the Domestic Rock Pigeon.	/pubmed/22264611	Stringham SA, Mulroy EE, Xing J, Record D, Guernsey MW, Aldenhoven JT, Osborne EJ, Shapiro MD.	Curr Biol. 2012 Jan 18. [Epub ahead of print]	Curr Biol. 2012	PubMed	citation	PMID:22264611	pubmed	22264611	create date:2012/01/24 | first author:Stringham SA
Attenuated Boundary Extension Produces a Paradoxical Memory Advantage in Amnesic Patients.	/pubmed/22264610	Mullally SL, Intraub H, Maguire EA.	Curr Biol. 2012 Jan 18. [Epub ahead of print]	Curr Biol. 2012	PubMed	citation	PMID:22264610	pubmed	22264610	create date:2012/01/24 | first author:Mullally SL
A Role for Metaphase Spindle Elongation Forces in Correction of Merotelic Kinetochore Attachments.	/pubmed/22264609	Choi SH, McCollum D.	Curr Biol. 2012 Jan 18. [Epub ahead of print]	Curr Biol. 2012	PubMed	citation	PMID:22264609	pubmed	22264609	create date:2012/01/24 | first author:Choi SH
Measuring Internal Representations from Behavioral and Brain Data.	/pubmed/22264608	Smith ML, Gosselin F, Schyns PG.	Curr Biol. 2012 Jan 18. [Epub ahead of print]	Curr Biol. 2012	PubMed	citation	PMID:22264608	pubmed	22264608	create date:2012/01/24 | first author:Smith ML
Myosin IIIB Uses an Actin-Binding Motif in Its Espin-1 Cargo to Reach the Tips of Actin Protrusions.	/pubmed/22264607	Merritt RC, Manor U, Salles FT, Grati M, Dose AC, Unrath WC, Quintero OA, Yengo CM, Kachar B.	Curr Biol. 2012 Jan 18. [Epub ahead of print]	Curr Biol. 2012	PubMed	citation	PMID:22264607	pubmed	22264607	create date:2012/01/24 | first author:Merritt RC
Peripheral and Central Inputs Shape Network Dynamics in the Developing Visual Cortex In Vivo.	/pubmed/22264606	Siegel F, Heimel JA, Peters J, Lohmann C.	Curr Biol. 2012 Jan 18. [Epub ahead of print]	Curr Biol. 2012	PubMed	citation	PMID:22264606	pubmed	22264606	create date:2012/01/24 | first author:Siegel F
Rapid, Repeated, and Clustered Loss of Duplicate Genes in Allopolyploid Plant Populations of Independent Origin.	/pubmed/22264605	Buggs RJ, Chamala S, Wu W, Tate JA, Schnable PS, Soltis DE, Soltis PS, Barbazuk WB.	Curr Biol. 2012 Jan 18. [Epub ahead of print]	Curr Biol. 2012	PubMed	citation	PMID:22264605	pubmed	22264605	create date:2012/01/24 | first author:Buggs RJ
Spread of Social Information and Dynamics of Social Transmission within Drosophila Groups.	/pubmed/22264604	Battesti M, Moreno C, Joly D, Mery F.	Curr Biol. 2012 Jan 18. [Epub ahead of print]	Curr Biol. 2012	PubMed	citation	PMID:22264604	pubmed	22264604	create date:2012/01/24 | first author:Battesti M
Ann-Shyn Chiang.	/pubmed/22263227	Chiang AS.	Curr Biol. 2011 Dec 6;21(23):R938-9. No abstract available.	Curr Biol. 2011	PubMed	citation	PMID:22263227	pubmed	22263227	create date:2012/01/21 | first author:Chiang AS
Small brain, big science.	/pubmed/22263226	Gross M.	Curr Biol. 2011 Dec 6;21(23):R935-7. No abstract available.	Curr Biol. 2011	PubMed	citation	PMID:22263226	pubmed	22263226	create date:2012/01/21 | first author:Gross M
CRAC Channels Drive Digital Activation and Provide Analog Control and Synergy to Ca(2+)-Dependent Gene Regulation.	/pubmed/22245003	Kar P, Nelson C, Parekh AB.	Curr Biol. 2012 Jan 11. [Epub ahead of print]	Curr Biol. 2012	PubMed	citation	PMID:22245003	pubmed	22245003	create date:2012/01/17 | first author:Kar P
Lead Transformation to Pyromorphite by Fungi.	/pubmed/22245002	Rhee YJ, Hillier S, Gadd GM.	Curr Biol. 2012 Jan 11. [Epub ahead of print]	Curr Biol. 2012	PubMed	citation	PMID:22245002	pubmed	22245002	create date:2012/01/17 | first author:Rhee YJ
Maternal control of nutrient allocation in plant seeds by genomic imprinting.	/pubmed/22245001	Costa LM, Yuan J, Rouster J, Paul W, Dickinson H, Gutierrez-Marcos JF.	Curr Biol. 2012 Jan 24;22(2):160-5. Epub 2012 Jan 12.	Curr Biol. 2012	PubMed	citation	PMID:22245001	pubmed	22245001	create date:2012/01/17 | first author:Costa LM
CDK-Dependent Potentiation of MPS1 Kinase Activity Is Essential to the Mitotic Checkpoint.	/pubmed/22245000	Morin V, Prieto S, Melines S, Hem S, Rossignol M, Lorca T, Espeut J, Morin N, Abrieu A.	Curr Biol. 2012 Jan 11. [Epub ahead of print]	Curr Biol. 2012	PubMed	citation	PMID:22245000	pubmed	22245000	create date:2012/01/17 | first author:Morin V
The HSF-like Transcription Factor TBF1 Is a Major Molecular Switch for Plant Growth-to-Defense Transition.	/pubmed/22244999	Pajerowska-Mukhtar KM, Wang W, Tada Y, Oka N, Tucker CL, Fonseca JP, Dong X.	Curr Biol. 2012 Jan 24;22(2):103-12. Epub 2012 Jan 12.	Curr Biol. 2012	PubMed	citation	PMID:22244999	pubmed	22244999	create date:2012/01/17 | first author:Pajerowska-Mukhtar KM
Marine Viruses Exploit Their Host's Two-Component Regulatory System in Response to Resource Limitation.	/pubmed/22244998	Zeng Q, Chisholm SW.	Curr Biol. 2012 Jan 24;22(2):124-8. Epub 2012 Jan 12.	Curr Biol. 2012	PubMed	citation	PMID:22244998	pubmed	22244998	create date:2012/01/17 | first author:Zeng Q
Sperm storage.	/pubmed/22240479	Orr TJ, Zuk M.	Curr Biol. 2012 Jan 10;22(1):R8-R10. No abstract available.	Curr Biol. 2012	PubMed	citation	PMID:22240479	pubmed	22240479	create date:2012/01/14 | first author:Orr TJ
Mechanisms of autophagosome biogenesis.	/pubmed/22240478	Rubinsztein DC, Shpilka T, Elazar Z.	Curr Biol. 2012 Jan 10;22(1):R29-34.	Curr Biol. 2012	PubMed	citation	PMID:22240478	pubmed	22240478	create date:2012/01/14 | first author:Rubinsztein DC
Neurogenesis: premature mitotic entry lets cleavage planes take off!	/pubmed/22240477	Singh P, Cabernard C.	Curr Biol. 2012 Jan 10;22(1):R25-8.	Curr Biol. 2012	PubMed	citation	PMID:22240477	pubmed	22240477	create date:2012/01/14 | first author:Singh P
Brain organization: wiring economy works for the large and small.	/pubmed/22240476	Stevens CF.	Curr Biol. 2012 Jan 10;22(1):R24-5.	Curr Biol. 2012	PubMed	citation	PMID:22240476	pubmed	22240476	create date:2012/01/14 | first author:Stevens CF
Binocular vision: the eyes add and subtract.	/pubmed/22240475	Kingdom FA.	Curr Biol. 2012 Jan 10;22(1):R22-4.	Curr Biol. 2012	PubMed	citation	PMID:22240475	pubmed	22240475	create date:2012/01/14 | first author:Kingdom FA
Human microbiome: a genetic bazaar for microbes?	/pubmed/22240474	Langille MG, Meehan CJ, Beiko RG.	Curr Biol. 2012 Jan 10;22(1):R20-2.	Curr Biol. 2012	PubMed	citation	PMID:22240474	pubmed	22240474	create date:2012/01/14 | first author:Langille MG
Visual cognition: rats compare shapes among the crowd.	/pubmed/22240473	Cruz-Martín A, Huberman AD.	Curr Biol. 2012 Jan 10;22(1):R18-20.	Curr Biol. 2012	PubMed	citation	PMID:22240473	pubmed	22240473	create date:2012/01/14 | first author:Cruz-Martín A
Title	URL	Description	Details	ShortDetails	Resource	Type	Identifiers	Db	EntrezUID	Properties
Thermoregulation: an orphan receptor finds its way in the cold.	/pubmed/22240472	Swoap SJ.	Curr Biol. 2012 Jan 10;22(1):R17-8.	Curr Biol. 2012	PubMed	citation	PMID:22240472	pubmed	22240472	create date:2012/01/14 | first author:Swoap SJ
Wound healing: calcium flashes illuminate early events.	/pubmed/22240471	Wood W.	Curr Biol. 2012 Jan 10;22(1):R14-6.	Curr Biol. 2012	PubMed	citation	PMID:22240471	pubmed	22240471	create date:2012/01/14 | first author:Wood W
Polarization vision: Drosophila enters the arena.	/pubmed/22240470	Hardie RC.	Curr Biol. 2012 Jan 10;22(1):R12-4.	Curr Biol. 2012	PubMed	citation	PMID:22240470	pubmed	22240470	create date:2012/01/14 | first author:Hardie RC
Genetic rediscovery of an 'extinct' Galápagos giant tortoise species.	/pubmed/22240469	Garrick RC, Benavides E, Russello MA, Gibbs JP, Poulakakis N, Dion KB, Hyseni C, Kajdacsi B, Márquez L, Bahan S, Ciofi C, Tapia W, Caccone A.	Curr Biol. 2012 Jan 10;22(1):R10-1.	Curr Biol. 2012	PubMed	citation	PMID:22240469	pubmed	22240469	create date:2012/01/14 | first author:Garrick RC
Anillin Acts as a Bifunctional Linker Coordinating Midbody Ring Biogenesis during Cytokinesis.	/pubmed/22226749	Kechad A, Jananji S, Ruella Y, Hickson GR.	Curr Biol. 2012 Jan 4. [Epub ahead of print]	Curr Biol. 2012	PubMed	citation	PMID:22226749	pubmed	22226749	create date:2012/01/10 | first author:Kechad A
The RhoGAP Domain of CYK-4 Has an Essential Role in RhoA Activation.	/pubmed/22226748	Loria A, Longhini KM, Glotzer M.	Curr Biol. 2012 Jan 5. [Epub ahead of print]	Curr Biol. 2012	PubMed	citation	PMID:22226748	pubmed	22226748	create date:2012/01/10 | first author:Loria A
The Effect of Sexual Selection on Offspring Fitness Depends on the Nature of Genetic Variation.	/pubmed/22226747	Long TA, Agrawal AF, Rowe L.	Curr Biol. 2012 Jan 4. [Epub ahead of print]	Curr Biol. 2012	PubMed	citation	PMID:22226747	pubmed	22226747	create date:2012/01/10 | first author:Long TA
An ARF6/Rab35 GTPase Cascade for Endocytic Recycling and Successful Cytokinesis.	/pubmed/22226746	Chesneau L, Dambournet D, Machicoane M, Kouranti I, Fukuda M, Goud B, Echard A.	Curr Biol. 2012 Jan 24;22(2):147-53. Epub 2012 Jan 5.	Curr Biol. 2012	PubMed	citation	PMID:22226746	pubmed	22226746	create date:2012/01/10 | first author:Chesneau L
A vesicular transport pathway shuttles cargo from mitochondria to lysosomes.	/pubmed/22226745	Soubannier V, McLelland GL, Zunino R, Braschi E, Rippstein P, Fon EA, McBride HM.	Curr Biol. 2012 Jan 24;22(2):135-41. Epub 2012 Jan 5.	Curr Biol. 2012	PubMed	citation	PMID:22226745	pubmed	22226745	create date:2012/01/10 | first author:Soubannier V
Dogs' Gaze Following Is Tuned to Human Communicative Signals.	/pubmed/22226744	Téglás E, Gergely A, Kupán K, Miklósi A, Topál J.	Curr Biol. 2012 Jan 4. [Epub ahead of print]	Curr Biol. 2012	PubMed	citation	PMID:22226744	pubmed	22226744	create date:2012/01/10 | first author:Téglás E
Dynamics of Eye-Position Signals in the Dorsal Visual System.	/pubmed/22225775	Morris AP, Kubischik M, Hoffmann KP, Krekelberg B, Bremmer F.	Curr Biol. 2012 Jan 4. [Epub ahead of print]	Curr Biol. 2012	PubMed	citation	PMID:22225775	pubmed	22225775	create date:2012/01/10 | first author:Morris AP
A range of areas in animal cognition. Susan Healy.	/pubmed/22220301	Healy S.	Curr Biol. 2011 Nov 22;21(22):R907-8. No abstract available.	Curr Biol. 2011	PubMed	citation	PMID:22220301	pubmed	22220301	create date:2012/01/06 | first author:Healy S
Functional evidence for a dual route to amygdala.	/pubmed/22209532	Garrido MI, Barnes GR, Sahani M, Dolan RJ.	Curr Biol. 2012 Jan 24;22(2):129-34. Epub 2011 Dec 29.	Curr Biol. 2012	PubMed	citation	PMID:22209532	pubmed	22209532	create date:2012/01/03 | first author:Garrido MI
Wild chimpanzees inform ignorant group members of danger.	/pubmed/22209531	Crockford C, Wittig RM, Mundry R, Zuberbühler K.	Curr Biol. 2012 Jan 24;22(2):142-6. Epub 2011 Dec 29.	Curr Biol. 2012	PubMed	citation	PMID:22209531	pubmed	22209531	create date:2012/01/03 | first author:Crockford C
A multivariate approach reveals the behavioral templates underlying visual discrimination in rats.	/pubmed/22209530	Vermaercke B, Op de Beeck HP.	Curr Biol. 2012 Jan 10;22(1):50-5. Epub 2011 Dec 29.	Curr Biol. 2012	PubMed	citation	PMID:22209530	pubmed	22209530	create date:2012/01/03 | first author:Vermaercke B
The Papaver Self-Incompatibility Pollen S-Determinant, PrpS, Functions in Arabidopsis thaliana.	/pubmed/22209529	de Graaf BH, Vatovec S, Juárez-Díaz JA, Chai L, Kooblall K, Wilkins KA, Zou H, Forbes T, Franklin FC, Franklin-Tong VE.	Curr Biol. 2012 Jan 24;22(2):154-9. Epub 2011 Dec 29.	Curr Biol. 2012	PubMed	citation	PMID:22209529	pubmed	22209529	create date:2012/01/03 | first author:de Graaf BH
Mad2 and Mad3 Cooperate to Arrest Budding Yeast in Mitosis.	/pubmed/22209528	Lau DT, Murray AW.	Curr Biol. 2011 Dec 28. [Epub ahead of print]	Curr Biol. 2011	PubMed	citation	PMID:22209528	pubmed	22209528	create date:2012/01/03 | first author:Lau DT
PP1-Mediated Moesin Dephosphorylation Couples Polar Relaxation to Mitotic Exit.	/pubmed/22209527	Kunda P, Rodrigues NT, Moeendarbary E, Liu T, Ivetic A, Charras G, Baum B.	Curr Biol. 2011 Dec 28. [Epub ahead of print]	Curr Biol. 2011	PubMed	citation	PMID:22209527	pubmed	22209527	create date:2012/01/03 | first author:Kunda P
Natural Variation in Biogenesis Efficiency of Individual Arabidopsis thaliana MicroRNAs.	/pubmed/22206705	Todesco M, Balasubramanian S, Cao J, Ott F, Sureshkumar S, Schneeberger K, Meyer RC, Altmann T, Weigel D.	Curr Biol. 2012 Jan 24;22(2):166-70. Epub 2011 Dec 28.	Curr Biol. 2012	PubMed	citation	PMID:22206705	pubmed	22206705	create date:2011/12/31 | first author:Todesco M
A neuronal network switch for approach/avoidance toggled by appetitive state.	/pubmed/22197246	Hirayama K, Gillette R.	Curr Biol. 2012 Jan 24;22(2):118-23. Epub 2011 Dec 22.	Curr Biol. 2012	PubMed	citation	PMID:22197246	pubmed	22197246	create date:2011/12/27 | first author:Hirayama K
Cleavage Furrow Organization Requires PIP(2)-Mediated Recruitment of Anillin.	/pubmed/22197245	Liu J, Fairn GD, Ceccarelli DF, Sicheri F, Wilde A.	Curr Biol. 2012 Jan 10;22(1):64-9. Epub 2011 Dec 22.	Curr Biol. 2012	PubMed	citation	PMID:22197245	pubmed	22197245	create date:2011/12/27 | first author:Liu J
A Genome-wide SNP Genotyping Array Reveals Patterns of Global and Repeated Species-Pair Divergence in Sticklebacks.	/pubmed/22197244	Jones FC, Chan YF, Schmutz J, Grimwood J, Brady SD, Southwick AM, Absher DM, Myers RM, Reimchen TE, Deagle BE, Schluter D, Kingsley DM.	Curr Biol. 2012 Jan 10;22(1):83-90. Epub 2011 Dec 22.	Curr Biol. 2012	PubMed	citation	PMID:22197244	pubmed	22197244	create date:2011/12/27 | first author:Jones FC
Emergence of patterned activity in the developing zebrafish spinal cord.	/pubmed/22197243	Warp E, Agarwal G, Wyart C, Friedmann D, Oldfield CS, Conner A, Del Bene F, Arrenberg AB, Baier H, Isacoff EY.	Curr Biol. 2012 Jan 24;22(2):93-102. Epub 2011 Dec 22.	Curr Biol. 2012	PubMed	citation	PMID:22197243	pubmed	22197243	create date:2011/12/27 | first author:Warp E
Semaphorin and Eph Receptor Signaling Guide a Series of Cell Movements for Ventral Enclosure in C. elegans.	/pubmed/22197242	Ikegami R, Simokat K, Zheng H, Brown L, Garriga G, Hardin J, Culotti J.	Curr Biol. 2012 Jan 10;22(1):1-11. Epub 2011 Dec 22.	Curr Biol. 2012	PubMed	citation	PMID:22197242	pubmed	22197242	create date:2011/12/27 | first author:Ikegami R
Children's Development of Self-Regulation in Speech Production.	/pubmed/22197241	Macdonald EN, Johnson EK, Forsythe J, Plante P, Munhall KG.	Curr Biol. 2012 Jan 24;22(2):113-7. Epub 2011 Dec 22.	Curr Biol. 2012	PubMed	citation	PMID:22197241	pubmed	22197241	create date:2011/12/27 | first author:Macdonald EN
A Role for the Melatonin-Related Receptor GPR50 in Leptin Signaling, Adaptive Thermogenesis, and Torpor.	/pubmed/22197240	Bechtold DA, Sidibe A, Saer BR, Li J, Hand LE, Ivanova EA, Darras VM, Dam J, Jockers R, Luckman SM, Loudon AS.	Curr Biol. 2012 Jan 10;22(1):70-7. Epub 2011 Dec 22.	Curr Biol. 2012	PubMed	citation	PMID:22197240	pubmed	22197240	create date:2011/12/27 | first author:Bechtold DA
Chemoreception: identifying friends and foes.	/pubmed/22192835	Koh TW, Carlson JR.	Curr Biol. 2011 Dec 20;21(24):R998-9.	Curr Biol. 2011	PubMed	citation	PMID:22192835	pubmed	22192835	create date:2011/12/24 | first author:Koh TW
Plant evolution: pulses of extinction and speciation in gymnosperm diversity.	/pubmed/22192834	Davis CC, Schaefer H.	Curr Biol. 2011 Dec 20;21(24):R995-8.	Curr Biol. 2011	PubMed	citation	PMID:22192834	pubmed	22192834	create date:2011/12/24 | first author:Davis CC
Reputation management: in autism, generosity is its own reward.	/pubmed/22192833	Frith U, Frith C.	Curr Biol. 2011 Dec 20;21(24):R994-5.	Curr Biol. 2011	PubMed	citation	PMID:22192833	pubmed	22192833	create date:2011/12/24 | first author:Frith U
Social evolution: evolving sex ratios.	/pubmed/22192832	Herre EA, Shuker DM, West SA.	Curr Biol. 2011 Dec 20;21(24):R992-4.	Curr Biol. 2011	PubMed	citation	PMID:22192832	pubmed	22192832	create date:2011/12/24 | first author:Herre EA
Fly vision: moving into the motion detection circuit.	/pubmed/22192831	Borst A.	Curr Biol. 2011 Dec 20;21(24):R990-2.	Curr Biol. 2011	PubMed	citation	PMID:22192831	pubmed	22192831	create date:2011/12/24 | first author:Borst A
Extracellular vesicles: budding regulated by a phosphatidylethanolamine translocase.	/pubmed/22192830	Tuck S.	Curr Biol. 2011 Dec 20;21(24):R988-90.	Curr Biol. 2011	PubMed	citation	PMID:22192830	pubmed	22192830	create date:2011/12/24 | first author:Tuck S
Acoustic communication: sound advice from piranhas.	/pubmed/22192829	Kastenhuber E, Neuhauss SC.	Curr Biol. 2011 Dec 20;21(24):R986-8.	Curr Biol. 2011	PubMed	citation	PMID:22192829	pubmed	22192829	create date:2011/12/24 | first author:Kastenhuber E
Anesthetic mechanisms: worms light the way.	/pubmed/22192828	Eckenhoff RG.	Curr Biol. 2011 Dec 20;21(24):R985-6.	Curr Biol. 2011	PubMed	citation	PMID:22192828	pubmed	22192828	create date:2011/12/24 | first author:Eckenhoff RG
Reduced activity of a sensory neuron during a sleep-like state in Caenorhabditis elegans.	/pubmed/22192827	Schwarz J, Lewandrowski I, Bringmann H.	Curr Biol. 2011 Dec 20;21(24):R983-4. No abstract available.	Curr Biol. 2011	PubMed	citation	PMID:22192827	pubmed	22192827	create date:2011/12/24 | first author:Schwarz J
Visual perception of materials and surfaces.	/pubmed/22192826	Anderson BL.	Curr Biol. 2011 Dec 20;21(24):R978-83. No abstract available.	Curr Biol. 2011	PubMed	citation	PMID:22192826	pubmed	22192826	create date:2011/12/24 | first author:Anderson BL
The contractile ring.	/pubmed/22192825	Miller AL.	Curr Biol. 2011 Dec 20;21(24):R976-8. No abstract available.	Curr Biol. 2011	PubMed	citation	PMID:22192825	pubmed	22192825	create date:2011/12/24 | first author:Miller AL
Pyramidal neurons.	/pubmed/22192824	Bekkers JM.	Curr Biol. 2011 Dec 20;21(24):R975. No abstract available.	Curr Biol. 2011	PubMed	citation	PMID:22192824	pubmed	22192824	create date:2011/12/24 | first author:Bekkers JM
Paleogenomics of archaic hominins.	/pubmed/22192823	Lalueza-Fox C, Gilbert MT.	Curr Biol. 2011 Dec 20;21(24):R1002-9.	Curr Biol. 2011	PubMed	citation	PMID:22192823	pubmed	22192823	create date:2011/12/24 | first author:Lalueza-Fox C
Macroevolution: dynamics of diversity.	/pubmed/22192822	Erwin DH.	Curr Biol. 2011 Dec 20;21(24):R1000-1.	Curr Biol. 2011	PubMed	citation	PMID:22192822	pubmed	22192822	create date:2011/12/24 | first author:Erwin DH
Cognitive neuroscience or cognitive psychology should have some background in philosophy of mind — and conversely.	/pubmed/22187731	Adolphs R.	Curr Biol. 2011 Nov 8;21(21):R874-5. No abstract available.	Curr Biol. 2011	PubMed	citation	PMID:22187731	pubmed	22187731	create date:2011/12/22 | first author:Adolphs R
Virtual neanderthals.	/pubmed/22187730	Gross M.	Curr Biol. 2011 Nov 8;21(21):R871-3.	Curr Biol. 2011	PubMed	citation	PMID:22187730	pubmed	22187730	create date:2011/12/22 | first author:Gross M
Flying Drosophila orient to sky polarization.	/pubmed/22177905	Weir PT, Dickinson MH.	Curr Biol. 2012 Jan 10;22(1):21-7. Epub 2011 Dec 15.	Curr Biol. 2012	PubMed	citation	PMID:22177905	pubmed	22177905	create date:2011/12/20 | first author:Weir PT
Genetic dissection reveals two separate retinal substrates for polarization vision in Drosophila.	/pubmed/22177904	Wernet MF, Velez MM, Clark DA, Baumann-Klausener F, Brown JR, Klovstad M, Labhart T, Clandinin TR.	Curr Biol. 2012 Jan 10;22(1):12-20. Epub 2011 Dec 15.	Curr Biol. 2012	PubMed	citation	PMID:22177904	pubmed	22177904	create date:2011/12/20 | first author:Wernet MF
Cross-generational effects of climate change on expression of a sexually selected trait.	/pubmed/22177903	Scordato ES, Bontrager AL, Price TD.	Curr Biol. 2012 Jan 10;22(1):78-82. Epub 2011 Dec 15.	Curr Biol. 2012	PubMed	citation	PMID:22177903	pubmed	22177903	create date:2011/12/20 | first author:Scordato ES
Serotonin Signaling Is Required for Wnt-Dependent GRP Specification and Leftward Flow in Xenopus.	/pubmed/22177902	Beyer T, Danilchik M, Thumberger T, Vick P, Tisler M, Schneider I, Bogusch S, Andre P, Ulmer B, Walentek P, Niesler B, Blum M, Schweickert A.	Curr Biol. 2012 Jan 10;22(1):33-9. Epub 2011 Dec 15.	Curr Biol. 2012	PubMed	citation	PMID:22177902	pubmed	22177902	create date:2011/12/20 | first author:Beyer T
Perceived direction of motion determined by adaptation to static binocular images.	/pubmed/22177901	May KA, Zhaoping L, Hibbard PB.	Curr Biol. 2012 Jan 10;22(1):28-32. Epub 2011 Dec 15.	Curr Biol. 2012	PubMed	citation	PMID:22177901	pubmed	22177901	create date:2011/12/20 | first author:May KA
Mosquitoes Cool Down during Blood Feeding to Avoid Overheating.	/pubmed/22177900	Lahondère C, Lazzari CR.	Curr Biol. 2012 Jan 10;22(1):40-5. Epub 2011 Dec 15.	Curr Biol. 2012	PubMed	citation	PMID:22177900	pubmed	22177900	create date:2011/12/20 | first author:Lahondère C
When correlation implies causation in multisensory integration.	/pubmed/22177899	Parise CV, Spence C, Ernst MO.	Curr Biol. 2012 Jan 10;22(1):46-9. Epub 2011 Dec 15.	Curr Biol. 2012	PubMed	citation	PMID:22177899	pubmed	22177899	create date:2011/12/20 | first author:Parise CV
The rpd3 core complex is a chromatin stabilization module.	/pubmed/22177115	Chen XF, Kuryan B, Kitada T, Tran N, Li JY, Kurdistani S, Grunstein M, Li B, Carey M.	Curr Biol. 2012 Jan 10;22(1):56-63. Epub 2011 Dec 15.	Curr Biol. 2012	PubMed	citation	PMID:22177115	pubmed	22177115	create date:2011/12/20 | first author:Chen XF
Title	URL	Description	Details	ShortDetails	Resource	Type	Identifiers	Db	EntrezUID	Properties
Tor complex 1 controls telomere length by affecting the level of Ku.	/pubmed/22169538	Ungar L, Harari Y, Toren A, Kupiec M.	Curr Biol. 2011 Dec 20;21(24):2115-20. Epub 2011 Dec 8.	Curr Biol. 2011	PubMed	citation	PMID:22169538	pubmed	22169538	create date:2011/12/16 | first author:Ungar L
Acquiring the Knowledge" of London's layout drives structural brain changes."	/pubmed/22169537	Woollett K, Maguire EA.	Curr Biol. 2011 Dec 20;21(24):2109-14. Epub 2011 Dec 8.	Curr Biol. 2011	PubMed	citation	PMID:22169537	pubmed	22169537	create date:2011/12/16 | first author:Woollett K
A general principle of neural arbor branch density.	/pubmed/22169536	Teeter CM, Stevens CF.	Curr Biol. 2011 Dec 20;21(24):2105-8. Epub 2011 Dec 8.	Curr Biol. 2011	PubMed	citation	PMID:22169536	pubmed	22169536	create date:2011/12/16 | first author:Teeter CM
Transcriptomes of the parasitic plant family Orobanchaceae reveal surprising conservation of chlorophyll synthesis.	/pubmed/22169535	Wickett NJ, Honaas LA, Wafula EK, Das M, Huang K, Wu B, Landherr L, Timko MP, Yoder J, Westwood JH, dePamphilis CW.	Curr Biol. 2011 Dec 20;21(24):2098-104. Epub 2011 Dec 8.	Curr Biol. 2011	PubMed	citation	PMID:22169535	pubmed	22169535	create date:2011/12/16 | first author:Wickett NJ
Cortactin releases the brakes in actin- based motility by enhancing WASP-VCA detachment from Arp2/3 branches.	/pubmed/22169534	Siton O, Ideses Y, Albeck S, Unger T, Bershadsky AD, Gov NS, Bernheim-Groswasser A.	Curr Biol. 2011 Dec 20;21(24):2092-7. Epub 2011 Dec 8.	Curr Biol. 2011	PubMed	citation	PMID:22169534	pubmed	22169534	create date:2011/12/16 | first author:Siton O
Origin association of Sld3, Sld7, and Cdc45 proteins is a key step for determination of origin-firing timing.	/pubmed/22169533	Tanaka S, Nakato R, Katou Y, Shirahige K, Araki H.	Curr Biol. 2011 Dec 20;21(24):2055-63. Epub 2011 Dec 8.	Curr Biol. 2011	PubMed	citation	PMID:22169533	pubmed	22169533	create date:2011/12/16 | first author:Tanaka S
The single-molecule mechanics of the latent TGF-β1 complex.	/pubmed/22169532	Buscemi L, Ramonet D, Klingberg F, Formey A, Smith-Clerc J, Meister JJ, Hinz B.	Curr Biol. 2011 Dec 20;21(24):2046-54. Epub 2011 Dec 8.	Curr Biol. 2011	PubMed	citation	PMID:22169532	pubmed	22169532	create date:2011/12/16 | first author:Buscemi L
Auditory perception: hearing the texture of sounds.	/pubmed/22153169	Rabinowitz NC, King AJ.	Curr Biol. 2011 Dec 6;21(23):R967-8. Epub 2011 Dec 5.	Curr Biol. 2011	PubMed	citation	PMID:22153169	pubmed	22153169	create date:2011/12/14 | first author:Rabinowitz NC
Invertebrate evolution: bringing order to the molluscan chaos.	/pubmed/22153168	Telford MJ, Budd GE.	Curr Biol. 2011 Dec 6;21(23):R964-6. Epub 2011 Dec 5.	Curr Biol. 2011	PubMed	citation	PMID:22153168	pubmed	22153168	create date:2011/12/14 | first author:Telford MJ
Spatial representation: maps in a temporal void.	/pubmed/22153167	Giocomo LM, Moser EI.	Curr Biol. 2011 Dec 6;21(23):R962-4. Epub 2011 Dec 5.	Curr Biol. 2011	PubMed	citation	PMID:22153167	pubmed	22153167	create date:2011/12/14 | first author:Giocomo LM
Invertebrate neuroethology: food play and sex.	/pubmed/22153166	Rezával C, Fabre CC, Goodwin SF.	Curr Biol. 2011 Dec 6;21(23):R960-2. Epub 2011 Dec 5.	Curr Biol. 2011	PubMed	citation	PMID:22153166	pubmed	22153166	create date:2011/12/14 | first author:Rezával C
Cell differentiation: midbody remnants - junk or fate factors?	/pubmed/22153165	Schink KO, Stenmark H.	Curr Biol. 2011 Dec 6;21(23):R958-60. Epub 2011 Dec 5.	Curr Biol. 2011	PubMed	citation	PMID:22153165	pubmed	22153165	create date:2011/12/14 | first author:Schink KO
Cortical circuits: finding balance in the brain.	/pubmed/22153164	Siegle JH, Moore CI.	Curr Biol. 2011 Dec 6;21(23):R956-7. Epub 2011 Dec 5.	Curr Biol. 2011	PubMed	citation	PMID:22153164	pubmed	22153164	create date:2011/12/14 | first author:Siegle JH
Adaptive radiations: there's something about finches.	/pubmed/22153163	Price TD.	Curr Biol. 2011 Dec 6;21(23):R953-5. Epub 2011 Dec 5.	Curr Biol. 2011	PubMed	citation	PMID:22153163	pubmed	22153163	create date:2011/12/14 | first author:Price TD
Comparative cognition: united we stand.	/pubmed/22153162	Santos LR.	Curr Biol. 2011 Dec 6;21(23):R951-3. Epub 2011 Dec 5.	Curr Biol. 2011	PubMed	citation	PMID:22153162	pubmed	22153162	create date:2011/12/14 | first author:Santos LR
Mitochondrial-ER tethering: the inheritance of a functional unit.	/pubmed/22153161	McBride HM.	Curr Biol. 2011 Dec 6;21(23):R949-51. Epub 2011 Dec 5.	Curr Biol. 2011	PubMed	citation	PMID:22153161	pubmed	22153161	create date:2011/12/14 | first author:McBride HM
Heightened neural reactivity to threat in child victims of family violence.	/pubmed/22153160	McCrory EJ, De Brito SA, Sebastian CL, Mechelli A, Bird G, Kelly PA, Viding E.	Curr Biol. 2011 Dec 6;21(23):R947-8. Epub 2011 Dec 5. No abstract available.	Curr Biol. 2011	PubMed	citation	PMID:22153160	pubmed	22153160	create date:2011/12/14 | first author:McCrory EJ
The rubber hand illusion increases histamine reactivity in the real arm.	/pubmed/22153159	Barnsley N, McAuley JH, Mohan R, Dey A, Thomas P, Moseley GL.	Curr Biol. 2011 Dec 6;21(23):R945-6. Epub 2011 Dec 5. No abstract available.	Curr Biol. 2011	PubMed	citation	PMID:22153159	pubmed	22153159	create date:2011/12/14 | first author:Barnsley N
The optimism bias.	/pubmed/22153158	Sharot T.	Curr Biol. 2011 Dec 6;21(23):R941-5. Epub 2011 Dec 5. No abstract available.	Curr Biol. 2011	PubMed	citation	PMID:22153158	pubmed	22153158	create date:2011/12/14 | first author:Sharot T
Ectosomes.	/pubmed/22153157	Cocucci E, Meldolesi J.	Curr Biol. 2011 Dec 6;21(23):R940-1. Epub 2011 Dec 5. No abstract available.	Curr Biol. 2011	PubMed	citation	PMID:22153157	pubmed	22153157	create date:2011/12/14 | first author:Cocucci E
Dissociation of neuronal and psychophysical responses to local and global motion.	/pubmed/22153156	Hedges JH, Gartshteyn Y, Kohn A, Rust NC, Shadlen MN, Newsome WT, Movshon JA.	Curr Biol. 2011 Dec 6;21(23):2023-8. Epub 2011 Dec 5.	Curr Biol. 2011	PubMed	citation	PMID:22153156	pubmed	22153156	create date:2011/12/14 | first author:Hedges JH
The quantitative aspects of biology. Sten Grillner.	/pubmed/22145159	Grillner S.	Curr Biol. 2011 Oct 25;21(20):R835-6. No abstract available.	Curr Biol. 2011	PubMed	citation	PMID:22145159	pubmed	22145159	create date:2011/12/07 | first author:Grillner S
Shining new light on the brain.	/pubmed/22145158	Gross M.	Curr Biol. 2011 Oct 25;21(20):R831-3.	Curr Biol. 2011	PubMed	citation	PMID:22145158	pubmed	22145158	create date:2011/12/07 | first author:Gross M
Optical reversal of halothane-induced immobility in C. elegans.	/pubmed/22137475	Singaram VK, Somerlot BH, Falk SA, Falk MJ, Sedensky MM, Morgan PG.	Curr Biol. 2011 Dec 20;21(24):2070-6. Epub 2011 Dec 1.	Curr Biol. 2011	PubMed	citation	PMID:22137475	pubmed	22137475	create date:2011/12/06 | first author:Singaram VK
LIN-42/PERIOD controls cyclical and developmental progression of C. elegans molts.	/pubmed/22137474	Monsalve GC, Van Buskirk C, Frand AR.	Curr Biol. 2011 Dec 20;21(24):2033-45. Epub 2011 Dec 1.	Curr Biol. 2011	PubMed	citation	PMID:22137474	pubmed	22137474	create date:2011/12/06 | first author:Monsalve GC
Shaping fission yeast cells by rerouting actin-based transport on microtubules.	/pubmed/22137473	Lo Presti L, Martin SG.	Curr Biol. 2011 Dec 20;21(24):2064-9. Epub 2011 Dec 1.	Curr Biol. 2011	PubMed	citation	PMID:22137473	pubmed	22137473	create date:2011/12/06 | first author:Lo Presti L
Actin depolymerization-based force retracts the cell rear in polarizing and migrating cells.	/pubmed/22137472	Mseka T, Cramer LP.	Curr Biol. 2011 Dec 20;21(24):2085-91. Epub 2011 Dec 1.	Curr Biol. 2011	PubMed	citation	PMID:22137472	pubmed	22137472	create date:2011/12/06 | first author:Mseka T
Cholinergic circuits integrate neighboring visual signals in a Drosophila motion detection pathway.	/pubmed/22137471	Takemura SY, Karuppudurai T, Ting CY, Lu Z, Lee CH, Meinertzhagen IA.	Curr Biol. 2011 Dec 20;21(24):2077-84. Epub 2011 Dec 1.	Curr Biol. 2011	PubMed	citation	PMID:22137471	pubmed	22137471	create date:2011/12/06 | first author:Takemura SY
Visual motion and the perception of surface material.	/pubmed/22119529	Doerschner K, Fleming RW, Yilmaz O, Schrater PR, Hartung B, Kersten D.	Curr Biol. 2011 Dec 6;21(23):2010-6. Epub 2011 Nov 23.	Curr Biol. 2011	PubMed	citation	PMID:22119529	pubmed	22119529	create date:2011/11/29 | first author:Doerschner K
WNK1 promotes PIP₂ synthesis to coordinate growth factor and GPCR-Gq signaling.	/pubmed/22119528	An SW, Cha SK, Yoon J, Chang S, Ross EM, Huang CL.	Curr Biol. 2011 Dec 6;21(23):1979-87. Epub 2011 Nov 23.	Curr Biol. 2011	PubMed	citation	PMID:22119528	pubmed	22119528	create date:2011/11/29 | first author:An SW
Wiring economy and volume exclusion determine neuronal placement in the Drosophila brain.	/pubmed/22119527	Rivera-Alba M, Vitaladevuni SN, Mischenko Y, Lu Z, Takemura SY, Scheffer L, Meinertzhagen IA, Chklovskii DB, de Polavieja GG.	Curr Biol. 2011 Dec 6;21(23):2000-5. Epub 2011 Nov 23.	Curr Biol. 2011	PubMed	citation	PMID:22119527	pubmed	22119527	create date:2011/11/29 | first author:Rivera-Alba M
REM sleep depotentiates amygdala activity to previous emotional experiences.	/pubmed/22119526	van der Helm E, Yao J, Dutt S, Rao V, Saletin JM, Walker MP.	Curr Biol. 2011 Dec 6;21(23):2029-32. Epub 2011 Nov 23.	Curr Biol. 2011	PubMed	citation	PMID:22119526	pubmed	22119526	create date:2011/11/29 | first author:van der Helm E
SIN-inhibitory phosphatase complex promotes Cdc11p dephosphorylation and propagates SIN asymmetry in fission yeast.	/pubmed/22119525	Singh NS, Shao N, McLean JR, Sevugan M, Ren L, Chew TG, Bimbo A, Sharma R, Tang X, Gould KL, Balasubramanian MK.	Curr Biol. 2011 Dec 6;21(23):1968-78. Epub 2011 Nov 23.	Curr Biol. 2011	PubMed	citation	PMID:22119525	pubmed	22119525	create date:2011/11/29 | first author:Singh NS
Role for cER and Mmr1p in anchorage of mitochondria at sites of polarized surface growth in budding yeast.	/pubmed/22119524	Swayne TC, Zhou C, Boldogh IR, Charalel JK, McFaline-Figueroa JR, Thoms S, Yang C, Leung G, McInnes J, Erdmann R, Pon LA.	Curr Biol. 2011 Dec 6;21(23):1994-9. Epub 2011 Nov 23.	Curr Biol. 2011	PubMed	citation	PMID:22119524	pubmed	22119524	create date:2011/11/29 | first author:Swayne TC
Phosphoinositide function in cytokinesis.	/pubmed/22115464	Brill JA, Wong R, Wilde A.	Curr Biol. 2011 Nov 22;21(22):R930-4.	Curr Biol. 2011	PubMed	citation	PMID:22115464	pubmed	22115464	create date:2011/11/26 | first author:Brill JA
Olfactory coding: random scents make sense.	/pubmed/22115463	Kay LM.	Curr Biol. 2011 Nov 22;21(22):R928-9.	Curr Biol. 2011	PubMed	citation	PMID:22115463	pubmed	22115463	create date:2011/11/26 | first author:Kay LM
Plant cytokinesis: circles within circles.	/pubmed/22115462	Lloyd C.	Curr Biol. 2011 Nov 22;21(22):R926-7.	Curr Biol. 2011	PubMed	citation	PMID:22115462	pubmed	22115462	create date:2011/11/26 | first author:Lloyd C
Feedback modulation: a window into cortical function.	/pubmed/22115461	Franklin DW, Wolpert DM.	Curr Biol. 2011 Nov 22;21(22):R924-6.	Curr Biol. 2011	PubMed	citation	PMID:22115461	pubmed	22115461	create date:2011/11/26 | first author:Franklin DW
Organelle dynamics: ER embraces mitochondria for fission.	/pubmed/22115460	Westermann B.	Curr Biol. 2011 Nov 22;21(22):R922-4.	Curr Biol. 2011	PubMed	citation	PMID:22115460	pubmed	22115460	create date:2011/11/26 | first author:Westermann B
Centromere clustering: where synapsis begins.	/pubmed/22115459	Subramanian VV, Hochwagen A.	Curr Biol. 2011 Nov 22;21(22):R920-2.	Curr Biol. 2011	PubMed	citation	PMID:22115459	pubmed	22115459	create date:2011/11/26 | first author:Subramanian VV
Marine optics: dark disguise.	/pubmed/22115458	Land MF, Osorio DC.	Curr Biol. 2011 Nov 22;21(22):R918-20.	Curr Biol. 2011	PubMed	citation	PMID:22115458	pubmed	22115458	create date:2011/11/26 | first author:Land MF
Cellular mechanotransduction: filamin a strains to regulate motility.	/pubmed/22115457	Lynch CD, Sheetz MP.	Curr Biol. 2011 Nov 22;21(22):R916-8.	Curr Biol. 2011	PubMed	citation	PMID:22115457	pubmed	22115457	create date:2011/11/26 | first author:Lynch CD
Visual perception: lightness in a high-dynamic-range world.	/pubmed/22115456	Graham DJ.	Curr Biol. 2011 Nov 22;21(22):R914-6.	Curr Biol. 2011	PubMed	citation	PMID:22115456	pubmed	22115456	create date:2011/11/26 | first author:Graham DJ
Working memory without consciousness.	/pubmed/22115455	Soto D, Mäntylä T, Silvanto J.	Curr Biol. 2011 Nov 22;21(22):R912-3. No abstract available.	Curr Biol. 2011	PubMed	citation	PMID:22115455	pubmed	22115455	create date:2011/11/26 | first author:Soto D
Reduced perceptual sensitivity for biological motion in paraplegia patients.	/pubmed/22115454	Arrighi R, Cartocci G, Burr D.	Curr Biol. 2011 Nov 22;21(22):R910-1. No abstract available.	Curr Biol. 2011	PubMed	citation	PMID:22115454	pubmed	22115454	create date:2011/11/26 | first author:Arrighi R
Stress.	/pubmed/22115453	Procko C, Shaham S.	Curr Biol. 2011 Nov 22;21(22):R908-10. No abstract available.	Curr Biol. 2011	PubMed	citation	PMID:22115453	pubmed	22115453	create date:2011/11/26 | first author:Procko C
Principles of neural coding.	/pubmed/22102998	Quian Quiroga R.	Curr Biol. 2011 Oct 11;21(19):R798-9. No abstract available.	Curr Biol. 2011	PubMed	citation	PMID:22102998	pubmed	22102998	create date:2011/11/22 | first author:Quian Quiroga R
The P4-ATPase TAT-5 inhibits the budding of extracellular vesicles in C. elegans embryos.	/pubmed/22100064	Wehman AM, Poggioli C, Schweinsberg P, Grant BD, Nance J.	Curr Biol. 2011 Dec 6;21(23):1951-9. Epub 2011 Nov 17.	Curr Biol. 2011	PubMed	citation	PMID:22100064	pubmed	22100064	create date:2011/11/22 | first author:Wehman AM
Cortical hypersynchrony predicts breakdown of sensory processing during loss of consciousness.	/pubmed/22100063	Supp GG, Siegel M, Hipp JF, Engel AK.	Curr Biol. 2011 Dec 6;21(23):1988-93. Epub 2011 Nov 17.	Curr Biol. 2011	PubMed	citation	PMID:22100063	pubmed	22100063	create date:2011/11/22 | first author:Supp GG
Evidence for extensive recent intron transposition in closely related fungi.	/pubmed/22100062	Torriani SF, Stukenbrock EH, Brunner PC, McDonald BA, Croll D.	Curr Biol. 2011 Dec 6;21(23):2017-22. Epub 2011 Nov 17.	Curr Biol. 2011	PubMed	citation	PMID:22100062	pubmed	22100062	create date:2011/11/22 | first author:Torriani SF
Title	URL	Description	Details	ShortDetails	Resource	Type	Identifiers	Db	EntrezUID	Properties
A Gαq-Ca²⁺ signaling pathway promotes actin-mediated epidermal wound closure in C. elegans.	/pubmed/22100061	Xu S, Chisholm AD.	Curr Biol. 2011 Dec 6;21(23):1960-7. Epub 2011 Nov 17.	Curr Biol. 2011	PubMed	citation	PMID:22100061	pubmed	22100061	create date:2011/11/22 | first author:Xu S
Enhanced cortical excitability in grapheme-color synesthesia and its modulation.	/pubmed/22100060	Terhune DB, Tai S, Cowey A, Popescu T, Cohen Kadosh R.	Curr Biol. 2011 Dec 6;21(23):2006-9. Epub 2011 Nov 17.	Curr Biol. 2011	PubMed	citation	PMID:22100060	pubmed	22100060	create date:2011/11/22 | first author:Terhune DB
The dynamic range of human lightness perception.	/pubmed/22079116	Radonjić A, Allred SR, Gilchrist AL, Brainard DH.	Curr Biol. 2011 Nov 22;21(22):1931-6. Epub 2011 Nov 10.	Curr Biol. 2011	PubMed	citation	PMID:22079116	pubmed	22079116	create date:2011/11/15 | first author:Radonjić A
Distinct cellular mechanisms of blood vessel fusion in the zebrafish embryo.	/pubmed/22079115	Herwig L, Blum Y, Krudewig A, Ellertsdottir E, Lenard A, Belting HG, Affolter M.	Curr Biol. 2011 Nov 22;21(22):1942-8. Epub 2011 Nov 10.	Curr Biol. 2011	PubMed	citation	PMID:22079115	pubmed	22079115	create date:2011/11/15 | first author:Herwig L
The origin of phragmoplast asymmetry.	/pubmed/22079114	Smertenko AP, Piette B, Hussey PJ.	Curr Biol. 2011 Nov 22;21(22):1924-30. Epub 2011 Nov 10.	Curr Biol. 2011	PubMed	citation	PMID:22079114	pubmed	22079114	create date:2011/11/15 | first author:Smertenko AP
Mesopelagic cephalopods switch between transparency and pigmentation to optimize camouflage in the deep.	/pubmed/22079113	Zylinski S, Johnsen S.	Curr Biol. 2011 Nov 22;21(22):1937-41. Epub 2011 Nov 10.	Curr Biol. 2011	PubMed	citation	PMID:22079113	pubmed	22079113	create date:2011/11/15 | first author:Zylinski S
Positional information by differential endocytosis splits auxin response to drive Arabidopsis root meristem growth.	/pubmed/22079112	Santuari L, Scacchi E, Rodriguez-Villalon A, Salinas P, Dohmann EM, Brunoud G, Vernoux T, Smith RS, Hardtke CS.	Curr Biol. 2011 Nov 22;21(22):1918-23. Epub 2011 Nov 10.	Curr Biol. 2011	PubMed	citation	PMID:22079112	pubmed	22079112	create date:2011/11/15 | first author:Santuari L
Ubiquitination of Cdc20 by the APC occurs through an intramolecular mechanism.	/pubmed/22079111	Foe IT, Foster SA, Cheung SK, DeLuca SZ, Morgan DO, Toczyski DP.	Curr Biol. 2011 Nov 22;21(22):1870-7. Epub 2011 Nov 10.	Curr Biol. 2011	PubMed	citation	PMID:22079111	pubmed	22079111	create date:2011/11/15 | first author:Foe IT
Sexually dimorphic fin regeneration in zebrafish controlled by androgen/GSK3 signaling.	/pubmed/22079110	Nachtrab G, Czerwinski M, Poss KD.	Curr Biol. 2011 Nov 22;21(22):1912-7. Epub 2011 Nov 10.	Curr Biol. 2011	PubMed	citation	PMID:22079110	pubmed	22079110	create date:2011/11/15 | first author:Nachtrab G
Spindle checkpoint silencing: PP1 tips the balance.	/pubmed/22075433	Lesage B, Qian J, Bollen M.	Curr Biol. 2011 Nov 8;21(21):R898-903.	Curr Biol. 2011	PubMed	citation	PMID:22075433	pubmed	22075433	create date:2011/11/15 | first author:Lesage B
Fungal sex: meiosis machinery in ancient symbiotic fungi.	/pubmed/22075432	Sanders IR.	Curr Biol. 2011 Nov 8;21(21):R896-7.	Curr Biol. 2011	PubMed	citation	PMID:22075432	pubmed	22075432	create date:2011/11/15 | first author:Sanders IR
Circadian pacemakers: how clock properties relate to their cellular properties.	/pubmed/22075431	Taghert PH.	Curr Biol. 2011 Nov 8;21(21):R894-6.	Curr Biol. 2011	PubMed	citation	PMID:22075431	pubmed	22075431	create date:2011/11/15 | first author:Taghert PH
Neurostimulation: a new way to influence cortical excitability?	/pubmed/22075430	Bestmann S.	Curr Biol. 2011 Nov 8;21(21):R893-4.	Curr Biol. 2011	PubMed	citation	PMID:22075430	pubmed	22075430	create date:2011/11/15 | first author:Bestmann S
Cell-cell junctions: α-catenin and E-cadherin help fence in Yap1.	/pubmed/22075429	Robinson BS, Moberg KH.	Curr Biol. 2011 Nov 8;21(21):R890-2.	Curr Biol. 2011	PubMed	citation	PMID:22075429	pubmed	22075429	create date:2011/11/15 | first author:Robinson BS
Face recognition: vision and emotions beyond the bubble.	/pubmed/22075428	Tang H, Kreiman G.	Curr Biol. 2011 Nov 8;21(21):R888-90.	Curr Biol. 2011	PubMed	citation	PMID:22075428	pubmed	22075428	create date:2011/11/15 | first author:Tang H
Neuroscience: how is three-dimensional space encoded in the brain?	/pubmed/22075427	Ulanovsky N.	Curr Biol. 2011 Nov 8;21(21):R886-8.	Curr Biol. 2011	PubMed	citation	PMID:22075427	pubmed	22075427	create date:2011/11/15 | first author:Ulanovsky N
Animal behavior: stay close for comfort.	/pubmed/22075426	Zuk M.	Curr Biol. 2011 Nov 8;21(21):R885-6.	Curr Biol. 2011	PubMed	citation	PMID:22075426	pubmed	22075426	create date:2011/11/15 | first author:Zuk M
Changing expectations about speed alters perceived motion direction.	/pubmed/22075425	Sotiropoulos G, Seitz AR, Seriès P.	Curr Biol. 2011 Nov 8;21(21):R883-4. No abstract available.	Curr Biol. 2011	PubMed	citation	PMID:22075425	pubmed	22075425	create date:2011/11/15 | first author:Sotiropoulos G
Copper: an essential metal in biology.	/pubmed/22075424	Festa RA, Thiele DJ.	Curr Biol. 2011 Nov 8;21(21):R877-83. No abstract available.	Curr Biol. 2011	PubMed	citation	PMID:22075424	pubmed	22075424	create date:2011/11/15 | first author:Festa RA
Boring algae.	/pubmed/22075423	Verbruggen H, Tribollet A.	Curr Biol. 2011 Nov 8;21(21):R876-7. No abstract available.	Curr Biol. 2011	PubMed	citation	PMID:22075423	pubmed	22075423	create date:2011/11/15 | first author:Verbruggen H
Hippocampal-prefrontal connectivity predicts midfrontal oscillations and long-term memory performance.	/pubmed/22055295	Cohen MX.	Curr Biol. 2011 Nov 22;21(22):1900-5. Epub 2011 Nov 3.	Curr Biol. 2011	PubMed	citation	PMID:22055295	pubmed	22055295	create date:2011/11/08 | first author:Cohen MX
UVA phototransduction drives early melanin synthesis in human melanocytes.	/pubmed/22055294	Wicks NL, Chan JW, Najera JA, Ciriello JM, Oancea E.	Curr Biol. 2011 Nov 22;21(22):1906-11. Epub 2011 Nov 3.	Curr Biol. 2011	PubMed	citation	PMID:22055294	pubmed	22055294	create date:2011/11/08 | first author:Wicks NL
The 3'-to-5' exoribonuclease Nibbler shapes the 3' ends of microRNAs bound to Drosophila Argonaute1.	/pubmed/22055293	Han BW, Hung JH, Weng Z, Zamore PD, Ameres SL.	Curr Biol. 2011 Nov 22;21(22):1878-87. Epub 2011 Nov 3.	Curr Biol. 2011	PubMed	citation	PMID:22055293	pubmed	22055293	create date:2011/11/08 | first author:Han BW
The exoribonuclease Nibbler controls 3' end processing of microRNAs in Drosophila.	/pubmed/22055292	Liu N, Abe M, Sabin LR, Hendriks GJ, Naqvi AS, Yu Z, Cherry S, Bonini NM.	Curr Biol. 2011 Nov 22;21(22):1888-93. Epub 2011 Nov 3.	Curr Biol. 2011	PubMed	citation	PMID:22055292	pubmed	22055292	create date:2011/11/08 | first author:Liu N
Spikes in retinal bipolar cells phase-lock to visual stimuli with millisecond precision.	/pubmed/22055291	Baden T, Esposti F, Nikolaev A, Lagnado L.	Curr Biol. 2011 Nov 22;21(22):1859-69. Epub 2011 Nov 3.	Curr Biol. 2011	PubMed	citation	PMID:22055291	pubmed	22055291	create date:2011/11/08 | first author:Baden T
Why do people riot?	/pubmed/22053334	Gross M.	Curr Biol. 2011 Sep 27;21(18):R673-6. No abstract available.	Curr Biol. 2011	PubMed	citation	PMID:22053334	pubmed	22053334	create date:2011/11/05 | first author:Gross M
As an evolutionary biologist. Debashish Bhattacharya.	/pubmed/22053333	Bhattacharya D.	Curr Biol. 2011 Sep 27;21(18):R676-7. No abstract available.	Curr Biol. 2011	PubMed	citation	PMID:22053333	pubmed	22053333	create date:2011/11/05 | first author:Bhattacharya D
Phytochrome regulation of cellulose synthesis in Arabidopsis.	/pubmed/22036185	Bischoff V, Desprez T, Mouille G, Vernhettes S, Gonneau M, Höfte H.	Curr Biol. 2011 Nov 8;21(21):1822-7. Epub 2011 Oct 27.	Curr Biol. 2011	PubMed	citation	PMID:22036185	pubmed	22036185	create date:2011/11/01 | first author:Bischoff V
Optic flow cues guide flight in birds.	/pubmed/22036184	Bhagavatula PS, Claudianos C, Ibbotson MR, Srinivasan MV.	Curr Biol. 2011 Nov 8;21(21):1794-9. Epub 2011 Oct 27.	Curr Biol. 2011	PubMed	citation	PMID:22036184	pubmed	22036184	create date:2011/11/01 | first author:Bhagavatula PS
Stimulation of category-selective brain areas modulates ERP to their preferred categories.	/pubmed/22036183	Sadeh B, Pitcher D, Brandman T, Eisen A, Thaler A, Yovel G.	Curr Biol. 2011 Nov 22;21(22):1894-9. Epub 2011 Oct 27.	Curr Biol. 2011	PubMed	citation	PMID:22036183	pubmed	22036183	create date:2011/11/01 | first author:Sadeh B
Synaptonemal complex-dependent centromeric clustering and the initiation of synapsis in Drosophila oocytes.	/pubmed/22036182	Takeo S, Lake CM, Morais-de-Sá E, Sunkel CE, Hawley RS.	Curr Biol. 2011 Nov 8;21(21):1845-51. Epub 2011 Oct 27.	Curr Biol. 2011	PubMed	citation	PMID:22036182	pubmed	22036182	create date:2011/11/01 | first author:Takeo S
A pathway for synapsis initiation during zygotene in Drosophila oocytes.	/pubmed/22036181	Tanneti NS, Landy K, Joyce EF, McKim KS.	Curr Biol. 2011 Nov 8;21(21):1852-7. Epub 2011 Oct 27.	Curr Biol. 2011	PubMed	citation	PMID:22036181	pubmed	22036181	create date:2011/11/01 | first author:Tanneti NS
A head view-invariant representation of gaze direction in anterior superior temporal sulcus.	/pubmed/22036180	Carlin JD, Calder AJ, Kriegeskorte N, Nili H, Rowe JB.	Curr Biol. 2011 Nov 8;21(21):1817-21. Epub 2011 Oct 27.	Curr Biol. 2011	PubMed	citation	PMID:22036180	pubmed	22036180	create date:2011/11/01 | first author:Carlin JD
Temporal dynamics of bacterial aging and rejuvenation.	/pubmed/22036179	Rang CU, Peng AY, Chao L.	Curr Biol. 2011 Nov 8;21(21):1813-6. Epub 2011 Oct 27.	Curr Biol. 2011	PubMed	citation	PMID:22036179	pubmed	22036179	create date:2011/11/01 | first author:Rang CU
Seaweed communities in retreat from ocean warming.	/pubmed/22036178	Wernberg T, Russell BD, Thomsen MS, Gurgel CF, Bradshaw CJ, Poloczanska ES, Connell SD.	Curr Biol. 2011 Nov 8;21(21):1828-32. Epub 2011 Oct 27.	Curr Biol. 2011	PubMed	citation	PMID:22036178	pubmed	22036178	create date:2011/11/01 | first author:Wernberg T
Dreamed movement elicits activation in the sensorimotor cortex.	/pubmed/22036177	Dresler M, Koch SP, Wehrle R, Spoormaker VI, Holsboer F, Steiger A, Sämann PG, Obrig H, Czisch M.	Curr Biol. 2011 Nov 8;21(21):1833-7. Epub 2011 Oct 27.	Curr Biol. 2011	PubMed	citation	PMID:22036177	pubmed	22036177	create date:2011/11/01 | first author:Dresler M
Animal orientation strategies for movement in flows.	/pubmed/22032194	Chapman JW, Klaassen RH, Drake VA, Fossette S, Hays GC, Metcalfe JD, Reynolds AM, Reynolds DR, Alerstam T.	Curr Biol. 2011 Oct 25;21(20):R861-70.	Curr Biol. 2011	PubMed	citation	PMID:22032194	pubmed	22032194	create date:2011/10/29 | first author:Chapman JW
Transcriptional repressors: shutting off gene expression at the source affects developmental dynamics.	/pubmed/22032193	Arnosti DN.	Curr Biol. 2011 Oct 25;21(20):R859-60.	Curr Biol. 2011	PubMed	citation	PMID:22032193	pubmed	22032193	create date:2011/10/29 | first author:Arnosti DN
Mitotic exit control: a space and time odyssey.	/pubmed/22032192	Segal M.	Curr Biol. 2011 Oct 25;21(20):R857-9.	Curr Biol. 2011	PubMed	citation	PMID:22032192	pubmed	22032192	create date:2011/10/29 | first author:Segal M
Developmental biology: physics adds a twist to gut looping.	/pubmed/22032191	Arnaout R, Stainier DY.	Curr Biol. 2011 Oct 25;21(20):R854-7.	Curr Biol. 2011	PubMed	citation	PMID:22032191	pubmed	22032191	create date:2011/10/29 | first author:Arnaout R
Phagocytosis: coupling of mitochondrial uncoupling and engulfment.	/pubmed/22032190	Cereghetti GM, Scorrano L.	Curr Biol. 2011 Oct 25;21(20):R852-4.	Curr Biol. 2011	PubMed	citation	PMID:22032190	pubmed	22032190	create date:2011/10/29 | first author:Cereghetti GM
Embryonic stem cells: testing the germ-cell theory.	/pubmed/22032189	Hochedlinger K.	Curr Biol. 2011 Oct 25;21(20):R850-2.	Curr Biol. 2011	PubMed	citation	PMID:22032189	pubmed	22032189	create date:2011/10/29 | first author:Hochedlinger K
Cytokinesis: cells go back and forth about division.	/pubmed/22032188	Dorn JF, Maddox AS.	Curr Biol. 2011 Oct 25;21(20):R848-50.	Curr Biol. 2011	PubMed	citation	PMID:22032188	pubmed	22032188	create date:2011/10/29 | first author:Dorn JF
Mimicry: the hunting of the supergene.	/pubmed/22032187	Charlesworth D, Charlesworth B.	Curr Biol. 2011 Oct 25;21(20):R846-8.	Curr Biol. 2011	PubMed	citation	PMID:22032187	pubmed	22032187	create date:2011/10/29 | first author:Charlesworth D
Animal navigation: following signposts in the sea.	/pubmed/22032186	Collett TS, Collett M.	Curr Biol. 2011 Oct 25;21(20):R843-6.	Curr Biol. 2011	PubMed	citation	PMID:22032186	pubmed	22032186	create date:2011/10/29 | first author:Collett TS
Vesicle trafficking: a Rab family profile.	/pubmed/22032185	Harris KP, Littleton JT.	Curr Biol. 2011 Oct 25;21(20):R841-3.	Curr Biol. 2011	PubMed	citation	PMID:22032185	pubmed	22032185	create date:2011/10/29 | first author:Harris KP
Morphogenesis: forcing the tissue.	/pubmed/22032184	Fleming A.	Curr Biol. 2011 Oct 25;21(20):R840-1.	Curr Biol. 2011	PubMed	citation	PMID:22032184	pubmed	22032184	create date:2011/10/29 | first author:Fleming A
Right temporal TMS impairs voice detection.	/pubmed/22032183	Bestelmeyer PE, Belin P, Grosbras MH.	Curr Biol. 2011 Oct 25;21(20):R838-9. No abstract available.	Curr Biol. 2011	PubMed	citation	PMID:22032183	pubmed	22032183	create date:2011/10/29 | first author:Bestelmeyer PE
Genetic drift.	/pubmed/22032182	Masel J.	Curr Biol. 2011 Oct 25;21(20):R837-8. No abstract available.	Curr Biol. 2011	PubMed	citation	PMID:22032182	pubmed	22032182	create date:2011/10/29 | first author:Masel J
‘Load theory’ of attention. Nilli Lavie.	/pubmed/22022728	Lavie N.	Curr Biol. 2011 Sep 13;21(17):R645-7. No abstract available.	Curr Biol. 2011	PubMed	citation	PMID:22022728	pubmed	22022728	create date:2011/10/25 | first author:Lavie N
Title	URL	Description	Details	ShortDetails	Resource	Type	Identifiers	Db	EntrezUID	Properties
New directions in crop protection.	/pubmed/22022725	Gross M.	Curr Biol. 2011 Sep 13;21(17):R641-3. No abstract available.	Curr Biol. 2011	PubMed	citation	PMID:22022725	pubmed	22022725	create date:2011/10/25 | first author:Gross M
Multilocus resolution of phylogeny and timescale in the extant adaptive radiation of Hawaiian honeycreepers.	/pubmed/22018543	Lerner HR, Meyer M, James HF, Hofreiter M, Fleischer RC.	Curr Biol. 2011 Nov 8;21(21):1838-44. Epub 2011 Oct 20.	Curr Biol. 2011	PubMed	citation	PMID:22018543	pubmed	22018543	create date:2011/10/25 | first author:Lerner HR
Adult-specific electrical silencing of pacemaker neurons uncouples molecular clock from circadian outputs.	/pubmed/22018542	Depetris-Chauvin A, Berni J, Aranovich EJ, Muraro NI, Beckwith EJ, Ceriani MF.	Curr Biol. 2011 Nov 8;21(21):1783-93. Epub 2011 Oct 20.	Curr Biol. 2011	PubMed	citation	PMID:22018542	pubmed	22018542	create date:2011/10/25 | first author:Depetris-Chauvin A
Alternative sites of synaptic plasticity in two homologous fan-out fan-in" learning and memory networks."	/pubmed/22018541	Shomrat T, Graindorge N, Bellanger C, Fiorito G, Loewenstein Y, Hochner B.	Curr Biol. 2011 Nov 8;21(21):1773-82. Epub 2011 Oct 20.	Curr Biol. 2011	PubMed	citation	PMID:22018541	pubmed	22018541	create date:2011/10/25 | first author:Shomrat T
Rapid de novo centromere formation occurs independently of heterochromatin protein 1 in C. elegans embryos.	/pubmed/22018540	Yuen KW, Nabeshima K, Oegema K, Desai A.	Curr Biol. 2011 Nov 8;21(21):1800-7. Epub 2011 Oct 20.	Curr Biol. 2011	PubMed	citation	PMID:22018540	pubmed	22018540	create date:2011/10/25 | first author:Yuen KW
Culture and geographic variation in orangutan behavior.	/pubmed/22018539	Krützen M, Willems EP, van Schaik CP.	Curr Biol. 2011 Nov 8;21(21):1808-12. Epub 2011 Oct 20.	Curr Biol. 2011	PubMed	citation	PMID:22018539	pubmed	22018539	create date:2011/10/25 | first author:Krützen M
Anterior prefrontal cortex inhibition impairs control over social emotional actions.	/pubmed/22000109	Volman I, Roelofs K, Koch S, Verhagen L, Toni I.	Curr Biol. 2011 Oct 25;21(20):1766-70. Epub 2011 Oct 13.	Curr Biol. 2011	PubMed	citation	PMID:22000109	pubmed	22000109	create date:2011/10/18 | first author:Volman I
Emergent growth cone responses to combinations of Slit1 and Netrin 1 in thalamocortical axon topography.	/pubmed/22000108	Bielle F, Marcos-Mondéjar P, Leyva-Díaz E, Lokmane L, Mire E, Mailhes C, Keita M, García N, Tessier-Lavigne M, Garel S, López-Bendito G.	Curr Biol. 2011 Oct 25;21(20):1748-55. Epub 2011 Oct 13.	Curr Biol. 2011	PubMed	citation	PMID:22000108	pubmed	22000108	create date:2011/10/18 | first author:Bielle F
Blimp1 expression predicts embryonic stem cell development in vitro.	/pubmed/22000107	Chu LF, Surani MA, Jaenisch R, Zwaka TP.	Curr Biol. 2011 Oct 25;21(20):1759-65. Epub 2011 Oct 13.	Curr Biol. 2011	PubMed	citation	PMID:22000107	pubmed	22000107	create date:2011/10/18 | first author:Chu LF
Reconstitution of amoeboid motility in vitro identifies a motor-independent mechanism for cell body retraction.	/pubmed/22000106	Shimabukuro K, Noda N, Stewart M, Roberts TM.	Curr Biol. 2011 Oct 25;21(20):1727-31. Epub 2011 Oct 13.	Curr Biol. 2011	PubMed	citation	PMID:22000106	pubmed	22000106	create date:2011/10/18 | first author:Shimabukuro K
Systematic discovery of Rab GTPases with synaptic functions in Drosophila.	/pubmed/22000105	Chan CC, Scoggin S, Wang D, Cherry S, Dembo T, Greenberg B, Jin EJ, Kuey C, Lopez A, Mehta SQ, Perkins TJ, Brankatschk M, Rothenfluh A, Buszczak M, Hiesinger PR.	Curr Biol. 2011 Oct 25;21(20):1704-15. Epub 2011 Oct 13.	Curr Biol. 2011	PubMed	citation	PMID:22000105	pubmed	22000105	create date:2011/10/18 | first author:Chan CC
Nonretinotopic exogenous attention.	/pubmed/22000104	Boi M, Vergeer M, Ogmen H, Herzog MH.	Curr Biol. 2011 Oct 25;21(20):1732-7. Epub 2011 Oct 13.	Curr Biol. 2011	PubMed	citation	PMID:22000104	pubmed	22000104	create date:2011/10/18 | first author:Boi M
Endogenous transcription at the centromere facilitates centromere activity in budding yeast.	/pubmed/22000103	Ohkuni K, Kitagawa K.	Curr Biol. 2011 Oct 25;21(20):1695-703. Epub 2011 Oct 13.	Curr Biol. 2011	PubMed	citation	PMID:22000103	pubmed	22000103	create date:2011/10/18 | first author:Ohkuni K
Adaptive secondary sex ratio adjustments via sex-specific infanticide in a bird.	/pubmed/22000102	Heinsohn R, Langmore NE, Cockburn A, Kokko H.	Curr Biol. 2011 Oct 25;21(20):1744-7. Epub 2011 Oct 13.	Curr Biol. 2011	PubMed	citation	PMID:22000102	pubmed	22000102	create date:2011/10/18 | first author:Heinsohn R
Children, but not chimpanzees, prefer to collaborate.	/pubmed/22000101	Rekers Y, Haun DB, Tomasello M.	Curr Biol. 2011 Oct 25;21(20):1756-8. Epub 2011 Oct 13.	Curr Biol. 2011	PubMed	citation	PMID:22000101	pubmed	22000101	create date:2011/10/18 | first author:Rekers Y
Mitochondrial preprotein translocase of trypanosomatids has a bacterial origin.	/pubmed/22000100	Pusnik M, Schmidt O, Perry AJ, Oeljeklaus S, Niemann M, Warscheid B, Lithgow T, Meisinger C, Schneider A.	Curr Biol. 2011 Oct 25;21(20):1738-43. Epub 2011 Oct 13.	Curr Biol. 2011	PubMed	citation	PMID:22000100	pubmed	22000100	create date:2011/10/18 | first author:Pusnik M
Bulk cytoplasmic actin and its functions in meiosis and mitosis.	/pubmed/21996509	Field CM, Lénárt P.	Curr Biol. 2011 Oct 11;21(19):R825-30.	Curr Biol. 2011	PubMed	citation	PMID:21996509	pubmed	21996509	create date:2011/10/15 | first author:Field CM
Novel ecosystems: altering fish assemblages in warming waters.	/pubmed/21996508	Harborne AR, Mumby PJ.	Curr Biol. 2011 Oct 11;21(19):R822-4.	Curr Biol. 2011	PubMed	citation	PMID:21996508	pubmed	21996508	create date:2011/10/15 | first author:Harborne AR
Synaptic ribbons: machines for priming vesicle release?	/pubmed/21996507	Pelassa I, Lagnado L.	Curr Biol. 2011 Oct 11;21(19):R819-21.	Curr Biol. 2011	PubMed	citation	PMID:21996507	pubmed	21996507	create date:2011/10/15 | first author:Pelassa I
Plant development: light exposure directs meristem fate.	/pubmed/21996506	Griffiths J, Halliday K.	Curr Biol. 2011 Oct 11;21(19):R817-9.	Curr Biol. 2011	PubMed	citation	PMID:21996506	pubmed	21996506	create date:2011/10/15 | first author:Griffiths J
Morphogen gradients: expand and repress.	/pubmed/21996505	Restrepo S, Basler K.	Curr Biol. 2011 Oct 11;21(19):R815-7.	Curr Biol. 2011	PubMed	citation	PMID:21996505	pubmed	21996505	create date:2011/10/15 | first author:Restrepo S
Perceptual learning: stimulus-specific learning from low-level visual plasticity?	/pubmed/21996504	Seitz AR.	Curr Biol. 2011 Oct 11;21(19):R814-5.	Curr Biol. 2011	PubMed	citation	PMID:21996504	pubmed	21996504	create date:2011/10/15 | first author:Seitz AR
Membrane trafficking: decoding vesicle identity with contrasting chemistries.	/pubmed/21996503	Frost A.	Curr Biol. 2011 Oct 11;21(19):R811-3.	Curr Biol. 2011	PubMed	citation	PMID:21996503	pubmed	21996503	create date:2011/10/15 | first author:Frost A
Stem cells: keeping BMP signaling local.	/pubmed/21996502	Ma X, Xie T.	Curr Biol. 2011 Oct 11;21(19):R809-11.	Curr Biol. 2011	PubMed	citation	PMID:21996502	pubmed	21996502	create date:2011/10/15 | first author:Ma X
Nuclear architecture: the cell biology of a laminopathy.	/pubmed/21996501	Brickner JH.	Curr Biol. 2011 Oct 11;21(19):R807-9.	Curr Biol. 2011	PubMed	citation	PMID:21996501	pubmed	21996501	create date:2011/10/15 | first author:Brickner JH
Neurophysiology: vertigo in MRI machines.	/pubmed/21996500	Straumann D, Bockisch CJ.	Curr Biol. 2011 Oct 11;21(19):R806-7.	Curr Biol. 2011	PubMed	citation	PMID:21996500	pubmed	21996500	create date:2011/10/15 | first author:Straumann D
Multisensory disintegration and the disappearing hand trick.	/pubmed/21996499	Newport R, Gilpin HR.	Curr Biol. 2011 Oct 11;21(19):R804-5. No abstract available.	Curr Biol. 2011	PubMed	citation	PMID:21996499	pubmed	21996499	create date:2011/10/15 | first author:Newport R
Females floated first in bubble-rafting snails.	/pubmed/21996498	Churchill CK, Ó Foighil D, Strong EE, Gittenberger A.	Curr Biol. 2011 Oct 11;21(19):R802-3. No abstract available.	Curr Biol. 2011	PubMed	citation	PMID:21996498	pubmed	21996498	create date:2011/10/15 | first author:Churchill CK
Peroxisomes.	/pubmed/21996497	Islinger M, Schrader M.	Curr Biol. 2011 Oct 11;21(19):R800-1. No abstract available.	Curr Biol. 2011	PubMed	citation	PMID:21996497	pubmed	21996497	create date:2011/10/15 | first author:Islinger M
Pectin-induced changes in cell wall mechanics underlie organ initiation in Arabidopsis.	/pubmed/21982593	Peaucelle A, Braybrook SA, Le Guillou L, Bron E, Kuhlemeier C, Höfte H.	Curr Biol. 2011 Oct 25;21(20):1720-6. Epub 2011 Oct 6.	Curr Biol. 2011	PubMed	citation	PMID:21982593	pubmed	21982593	create date:2011/10/11 | first author:Peaucelle A
Guarding males protect females from predation in a wild insect.	/pubmed/21982592	Rodríguez-Muñoz R, Bretman A, Tregenza T.	Curr Biol. 2011 Oct 25;21(20):1716-9. Epub 2011 Oct 6.	Curr Biol. 2011	PubMed	citation	PMID:21982592	pubmed	21982592	create date:2011/10/11 | first author:Rodríguez-Muñoz R
The tubulin deglutamylase CCPP-1 regulates the function and stability of sensory cilia in C. elegans.	/pubmed/21982591	O'Hagan R, Piasecki BP, Silva M, Phirke P, Nguyen KC, Hall DH, Swoboda P, Barr MM.	Curr Biol. 2011 Oct 25;21(20):1685-94. Epub 2011 Oct 6.	Curr Biol. 2011	PubMed	citation	PMID:21982591	pubmed	21982591	create date:2011/10/11 | first author:O'Hagan R
Parallel processing of appetitive short- and long-term memories in Drosophila.	/pubmed/21962716	Trannoy S, Redt-Clouet C, Dura JM, Preat T.	Curr Biol. 2011 Oct 11;21(19):1647-53. Epub 2011 Sep 29.	Curr Biol. 2011	PubMed	citation	PMID:21962716	pubmed	21962716	create date:2011/10/04 | first author:Trannoy S
Cohesin selectively binds and regulates genes with paused RNA polymerase.	/pubmed/21962715	Fay A, Misulovin Z, Li J, Schaaf CA, Gause M, Gilmour DS, Dorsett D.	Curr Biol. 2011 Oct 11;21(19):1624-34. Epub 2011 Sep 29.	Curr Biol. 2011	PubMed	citation	PMID:21962715	pubmed	21962715	create date:2011/10/04 | first author:Fay A
Practicing coarse orientation discrimination improves orientation signals in macaque cortical area v4.	/pubmed/21962714	Adab HZ, Vogels R.	Curr Biol. 2011 Oct 11;21(19):1661-6. Epub 2011 Sep 29.	Curr Biol. 2011	PubMed	citation	PMID:21962714	pubmed	21962714	create date:2011/10/04 | first author:Adab HZ
Mobile 24 nt small RNAs direct transcriptional gene silencing in the root meristems of Arabidopsis thaliana.	/pubmed/21962713	Melnyk CW, Molnar A, Bassett A, Baulcombe DC.	Curr Biol. 2011 Oct 11;21(19):1678-83. Epub 2011 Sep 29.	Curr Biol. 2011	PubMed	citation	PMID:21962713	pubmed	21962713	create date:2011/10/04 | first author:Melnyk CW
Single-unit responses selective for whole faces in the human amygdala.	/pubmed/21962712	Rutishauser U, Tudusciuc O, Neumann D, Mamelak AN, Heller AC, Ross IB, Philpott L, Sutherling WW, Adolphs R.	Curr Biol. 2011 Oct 11;21(19):1654-60. Epub 2011 Sep 29.	Curr Biol. 2011	PubMed	citation	PMID:21962712	pubmed	21962712	create date:2011/10/04 | first author:Rutishauser U
Multiple TGF-β superfamily signals modulate the adult Drosophila immune response.	/pubmed/21962711	Clark RI, Woodcock KJ, Geissmann F, Trouillet C, Dionne MS.	Curr Biol. 2011 Oct 11;21(19):1672-7. Epub 2011 Sep 29.	Curr Biol. 2011	PubMed	citation	PMID:21962711	pubmed	21962711	create date:2011/10/04 | first author:Clark RI
An EDMD mutation in C. elegans lamin blocks muscle-specific gene relocation and compromises muscle integrity.	/pubmed/21962710	Mattout A, Pike BL, Towbin BD, Bank EM, Gonzalez-Sandoval A, Stadler MB, Meister P, Gruenbaum Y, Gasser SM.	Curr Biol. 2011 Oct 11;21(19):1603-14. Epub 2011 Sep 29.	Curr Biol. 2011	PubMed	citation	PMID:21962710	pubmed	21962710	create date:2011/10/04 | first author:Mattout A
Decoding successive computational stages of saliency processing.	/pubmed/21962709	Bogler C, Bode S, Haynes JD.	Curr Biol. 2011 Oct 11;21(19):1667-71. Epub 2011 Sep 29.	Curr Biol. 2011	PubMed	citation	PMID:21962709	pubmed	21962709	create date:2011/10/04 | first author:Bogler C
Nuclear and genome dynamics in multinucleate ascomycete fungi.	/pubmed/21959169	Roper M, Ellison C, Taylor JW, Glass NL.	Curr Biol. 2011 Sep 27;21(18):R786-93. Review.	Curr Biol. 2011	PubMed	citation	PMID:21959169	pubmed	21959169	create date:2011/10/01 | first author:Roper M
Life histories of symbiotic rhizobia and mycorrhizal fungi.	/pubmed/21959168	Denison RF, Kiers ET.	Curr Biol. 2011 Sep 27;21(18):R775-85. Review.	Curr Biol. 2011	PubMed	citation	PMID:21959168	pubmed	21959168	create date:2011/10/01 | first author:Denison RF
Macroparasite life histories.	/pubmed/21959167	Viney M, Cable J.	Curr Biol. 2011 Sep 27;21(18):R767-74. Review.	Curr Biol. 2011	PubMed	citation	PMID:21959167	pubmed	21959167	create date:2011/10/01 | first author:Viney M
Hormone signaling and phenotypic plasticity in nematode development and evolution.	/pubmed/21959166	Sommer RJ, Ogawa A.	Curr Biol. 2011 Sep 27;21(18):R758-66. Review.	Curr Biol. 2011	PubMed	citation	PMID:21959166	pubmed	21959166	create date:2011/10/01 | first author:Sommer RJ
Coordinating growth and maturation - insights from Drosophila.	/pubmed/21959165	Tennessen JM, Thummel CS.	Curr Biol. 2011 Sep 27;21(18):R750-7. Review.	Curr Biol. 2011	PubMed	citation	PMID:21959165	pubmed	21959165	create date:2011/10/01 | first author:Tennessen JM
Polyphenism in insects.	/pubmed/21959164	Simpson SJ, Sword GA, Lo N.	Curr Biol. 2011 Sep 27;21(18):R738-49.	Curr Biol. 2011	PubMed	citation	PMID:21959164	pubmed	21959164	create date:2011/10/01 | first author:Simpson SJ
The origins and evolution of vertebrate metamorphosis.	/pubmed/21959163	Laudet V.	Curr Biol. 2011 Sep 27;21(18):R726-37. Review.	Curr Biol. 2011	PubMed	citation	PMID:21959163	pubmed	21959163	create date:2011/10/01 | first author:Laudet V
Ecological and evolutionary consequences of linked life-history stages in the sea.	/pubmed/21959162	Marshall DJ, Morgan SG.	Curr Biol. 2011 Sep 27;21(18):R718-25. Review. Erratum in: Curr Biol. 2011 Oct 25;21(20):1771.	Curr Biol. 2011	PubMed	citation	PMID:21959162	pubmed	21959162	create date:2011/10/01 | first author:Marshall DJ
Primates and the evolution of long, slow life histories.	/pubmed/21959161	Jones JH.	Curr Biol. 2011 Sep 27;21(18):R708-17. Review.	Curr Biol. 2011	PubMed	citation	PMID:21959161	pubmed	21959161	create date:2011/10/01 | first author:Jones JH
On the programmed/non-programmed nature of ageing within the life history.	/pubmed/21959160	Kirkwood TB, Melov S.	Curr Biol. 2011 Sep 27;21(18):R701-7. Review.	Curr Biol. 2011	PubMed	citation	PMID:21959160	pubmed	21959160	create date:2011/10/01 | first author:Kirkwood TB
Title	URL	Description	Details	ShortDetails	Resource	Type	Identifiers	Db	EntrezUID	Properties
It's all life history.	/pubmed/21959159	Maderspacher F.	Curr Biol. 2011 Sep 27;21(18):R700. No abstract available.	Curr Biol. 2011	PubMed	citation	PMID:21959159	pubmed	21959159	create date:2011/10/01 | first author:Maderspacher F
Autophagy: cells SNARE selves.	/pubmed/21959158	Stroupe C.	Curr Biol. 2011 Sep 27;21(18):R697-9.	Curr Biol. 2011	PubMed	citation	PMID:21959158	pubmed	21959158	create date:2011/10/01 | first author:Stroupe C
Affective neuroscience: tracing the trace of fear.	/pubmed/21959157	Schiller D.	Curr Biol. 2011 Sep 27;21(18):R695-6.	Curr Biol. 2011	PubMed	citation	PMID:21959157	pubmed	21959157	create date:2011/10/01 | first author:Schiller D
Protein degradation: BAGging up the trash.	/pubmed/21959156	Ast T, Schuldiner M.	Curr Biol. 2011 Sep 27;21(18):R692-5.	Curr Biol. 2011	PubMed	citation	PMID:21959156	pubmed	21959156	create date:2011/10/01 | first author:Ast T
Tissue polarity: PCP inheritance ensured by selective mitotic endocytosis.	/pubmed/21959155	Founounou N, Le Borgne R.	Curr Biol. 2011 Sep 27;21(18):R690-2.	Curr Biol. 2011	PubMed	citation	PMID:21959155	pubmed	21959155	create date:2011/10/01 | first author:Founounou N
Chromosome segregation: spindle mechanics come to life.	/pubmed/21959154	Dumont S.	Curr Biol. 2011 Sep 27;21(18):R688-90.	Curr Biol. 2011	PubMed	citation	PMID:21959154	pubmed	21959154	create date:2011/10/01 | first author:Dumont S
Plant sex chromosomes: a non-degenerated Y?	/pubmed/21959153	Bachtrog D.	Curr Biol. 2011 Sep 27;21(18):R685-8.	Curr Biol. 2011	PubMed	citation	PMID:21959153	pubmed	21959153	create date:2011/10/01 | first author:Bachtrog D
Baby brain: training executive control in infancy.	/pubmed/21959152	Holmes J.	Curr Biol. 2011 Sep 27;21(18):R684-5.	Curr Biol. 2011	PubMed	citation	PMID:21959152	pubmed	21959152	create date:2011/10/01 | first author:Holmes J
Prestin links extrinsic tuning to neural excitation in the mammalian cochlea.	/pubmed/21959151	Weddell TD, Mellado-Lagarde M, Lukashkina VA, Lukashkin AN, Zuo J, Russell IJ.	Curr Biol. 2011 Sep 27;21(18):R682-3. No abstract available.	Curr Biol. 2011	PubMed	citation	PMID:21959151	pubmed	21959151	create date:2011/10/01 | first author:Weddell TD
Bioluminescent aposematism in millipedes.	/pubmed/21959150	Marek P, Papaj D, Yeager J, Molina S, Moore W.	Curr Biol. 2011 Sep 27;21(18):R680-1. No abstract available.	Curr Biol. 2011	PubMed	citation	PMID:21959150	pubmed	21959150	create date:2011/10/01 | first author:Marek P
Visual crowding.	/pubmed/21959149	Levi DM.	Curr Biol. 2011 Sep 27;21(18):R678-9. No abstract available.	Curr Biol. 2011	PubMed	citation	PMID:21959149	pubmed	21959149	create date:2011/10/01 | first author:Levi DM
Cyclin-specific docking motifs promote phosphorylation of yeast signaling proteins by G1/S Cdk complexes.	/pubmed/21945277	Bhaduri S, Pryciak PM.	Curr Biol. 2011 Oct 11;21(19):1615-23. Epub 2011 Sep 22.	Curr Biol. 2011	PubMed	citation	PMID:21945277	pubmed	21945277	create date:2011/09/29 | first author:Bhaduri S
MRI magnetic field stimulates rotational sensors of the brain.	/pubmed/21945276	Roberts DC, Marcelli V, Gillen JS, Carey JP, Della Santina CC, Zee DS.	Curr Biol. 2011 Oct 11;21(19):1635-40. Epub 2011 Sep 22.	Curr Biol. 2011	PubMed	citation	PMID:21945276	pubmed	21945276	create date:2011/09/29 | first author:Roberts DC
Reconstructing visual experiences from brain activity evoked by natural movies.	/pubmed/21945275	Nishimoto S, Vu AT, Naselaris T, Benjamini Y, Yu B, Gallant JL.	Curr Biol. 2011 Oct 11;21(19):1641-6. Epub 2011 Sep 22.	Curr Biol. 2011	PubMed	citation	PMID:21945275	pubmed	21945275	create date:2011/09/29 | first author:Nishimoto S
In vivo optogenetic stimulation of neocortical excitatory neurons drives brain-state-dependent inhibition.	/pubmed/21945274	Mateo C, Avermann M, Gentet LJ, Zhang F, Deisseroth K, Petersen CC.	Curr Biol. 2011 Oct 11;21(19):1593-602. Epub 2011 Sep 22.	Curr Biol. 2011	PubMed	citation	PMID:21945274	pubmed	21945274	create date:2011/09/29 | first author:Mateo C
My life has been a succession of lucky accidents. John Ross.	/pubmed/21936067	Ross J.	Curr Biol. 2011 Aug 9;21(15):R575-6. No abstract available.	Curr Biol. 2011	PubMed	citation	PMID:21936067	pubmed	21936067	create date:2011/09/22 | first author:Ross J
Copy numbers count for autism.	/pubmed/21936066	Gross M.	Curr Biol. 2011 Aug 9;21(15):R571-3. No abstract available.	Curr Biol. 2011	PubMed	citation	PMID:21936066	pubmed	21936066	create date:2011/09/22 | first author:Gross M
An essential protein that interacts with endosomes and promotes movement of the SHORT-ROOT transcription factor.	/pubmed/21924907	Koizumi K, Wu S, MacRae-Crerar A, Gallagher KL.	Curr Biol. 2011 Sep 27;21(18):1559-64. Epub 2011 Sep 15.	Curr Biol. 2011	PubMed	citation	PMID:21924907	pubmed	21924907	create date:2011/09/20 | first author:Koizumi K
Continental shelf-wide response of a fish assemblage to rapid warming of the sea.	/pubmed/21924906	Simpson SD, Jennings S, Johnson MP, Blanchard JL, Schön PJ, Sims DW, Genner MJ.	Curr Biol. 2011 Sep 27;21(18):1565-70. Epub 2011 Sep 15.	Curr Biol. 2011	PubMed	citation	PMID:21924906	pubmed	21924906	create date:2011/09/20 | first author:Simpson SD
HURP regulates chromosome congression by modulating kinesin Kif18A function.	/pubmed/21924616	Ye F, Tan L, Yang Q, Xia Y, Deng LW, Murata-Hori M, Liou YC.	Curr Biol. 2011 Sep 27;21(18):1584-91. Epub 2011 Sep 14.	Curr Biol. 2011	PubMed	citation	PMID:21924616	pubmed	21924616	create date:2011/09/20 | first author:Ye F
The snail repressor inhibits release, not elongation, of paused Pol II in the Drosophila embryo.	/pubmed/21920753	Bothma JP, Magliocco J, Levine M.	Curr Biol. 2011 Sep 27;21(18):1571-7. Epub 2011 Sep 14.	Curr Biol. 2011	PubMed	citation	PMID:21920753	pubmed	21920753	create date:2011/09/17 | first author:Bothma JP
Uncovering new functions for microRNAs in Caenorhabditis elegans.	/pubmed/21920301	Abbott AL.	Curr Biol. 2011 Sep 13;21(17):R668-71. Review.	Curr Biol. 2011	PubMed	citation	PMID:21920301	pubmed	21920301	create date:2011/09/17 | first author:Abbott AL
Sensory biology: bats feel the air flow.	/pubmed/21920300	Jones G.	Curr Biol. 2011 Sep 13;21(17):R666-7.	Curr Biol. 2011	PubMed	citation	PMID:21920300	pubmed	21920300	create date:2011/09/17 | first author:Jones G
Subcellular positioning: unstable filaments on the move.	/pubmed/21920299	Graumann PL.	Curr Biol. 2011 Sep 13;21(17):R663-5. Erratum in: Curr Biol. 2011 Oct 11;21(19):1684.	Curr Biol. 2011	PubMed	citation	PMID:21920299	pubmed	21920299	create date:2011/09/17 | first author:Graumann PL
Comparative anatomy: all vertebrates do have vertebrae.	/pubmed/21920298	Janvier P.	Curr Biol. 2011 Sep 13;21(17):R661-3.	Curr Biol. 2011	PubMed	citation	PMID:21920298	pubmed	21920298	create date:2011/09/17 | first author:Janvier P
Gene regulation: implications of histone dispersal patterns for epigenetics.	/pubmed/21920297	Francis NJ.	Curr Biol. 2011 Sep 13;21(17):R659-61.	Curr Biol. 2011	PubMed	citation	PMID:21920297	pubmed	21920297	create date:2011/09/17 | first author:Francis NJ
Sex determination: switch and suppress.	/pubmed/21920296	Herpin A, Schartl M.	Curr Biol. 2011 Sep 13;21(17):R656-9.	Curr Biol. 2011	PubMed	citation	PMID:21920296	pubmed	21920296	create date:2011/09/17 | first author:Herpin A
Organelle transport: mitochondria hitch a ride on dynamic microtubules.	/pubmed/21920295	Pon LA.	Curr Biol. 2011 Sep 13;21(17):R654-6. No abstract available.	Curr Biol. 2011	PubMed	citation	PMID:21920295	pubmed	21920295	create date:2011/09/17 | first author:Pon LA
The Circe principle: are pollinators waylaid by attractive habitats?	/pubmed/21920294	Bartomeus I, Winfree R.	Curr Biol. 2011 Sep 13;21(17):R652-4. No abstract available.	Curr Biol. 2011	PubMed	citation	PMID:21920294	pubmed	21920294	create date:2011/09/17 | first author:Bartomeus I
Sensory neurophysiology: motion vision during motor action.	/pubmed/21920293	Longden KD, Krapp HG.	Curr Biol. 2011 Sep 13;21(17):R650-2. No abstract available. Erratum in: Curr Biol. 2011 Oct 11;21(19):1684.	Curr Biol. 2011	PubMed	citation	PMID:21920293	pubmed	21920293	create date:2011/09/17 | first author:Longden KD
The cohesin complex: a platform for checkpoint activation and DNA repair?	/pubmed/21920292	Paschal CR, Bhalla N.	Curr Biol. 2011 Sep 13;21(17):R649-50. No abstract available.	Curr Biol. 2011	PubMed	citation	PMID:21920292	pubmed	21920292	create date:2011/09/17 | first author:Paschal CR
Paget disease of bone in a Jurassic dinosaur.	/pubmed/21920291	Witzmann F, Claeson KM, Hampe O, Wieder F, Hilger A, Manke I, Niederhagen M, Rothschild BM, Asbach P.	Curr Biol. 2011 Sep 13;21(17):R647-8. No abstract available.	Curr Biol. 2011	PubMed	citation	PMID:21920291	pubmed	21920291	create date:2011/09/17 | first author:Witzmann F
Nuptial gifts.	/pubmed/21920290	Lewis S, South A, Burns R, Al-Wathiqui N.	Curr Biol. 2011 Sep 13;21(17):R644-5. No abstract available.	Curr Biol. 2011	PubMed	citation	PMID:21920290	pubmed	21920290	create date:2011/09/17 | first author:Lewis S
Organization of the smallest eukaryotic spindle.	/pubmed/21906950	Gan L, Ladinsky MS, Jensen GJ.	Curr Biol. 2011 Sep 27;21(18):1578-83. Epub 2011 Sep 8.	Curr Biol. 2011	PubMed	citation	PMID:21906950	pubmed	21906950	create date:2011/09/13 | first author:Gan L
Hedgehog signaling regulates nociceptive sensitization.	/pubmed/21906949	Babcock DT, Shi S, Jo J, Shaw M, Gutstein HB, Galko MJ.	Curr Biol. 2011 Sep 27;21(18):1525-33. Epub 2011 Sep 8.	Curr Biol. 2011	PubMed	citation	PMID:21906949	pubmed	21906949	create date:2011/09/13 | first author:Babcock DT
A shift in sensory processing that enables the developing human brain to discriminate touch from pain.	/pubmed/21906948	Fabrizi L, Slater R, Worley A, Meek J, Boyd S, Olhede S, Fitzgerald M.	Curr Biol. 2011 Sep 27;21(18):1552-8. Epub 2011 Sep 8.	Curr Biol. 2011	PubMed	citation	PMID:21906948	pubmed	21906948	create date:2011/09/13 | first author:Fabrizi L
Regulation of sexual plasticity in a nematode that produces males, females, and hermaphrodites.	/pubmed/21906947	Chaudhuri J, Kache V, Pires-daSilva A.	Curr Biol. 2011 Sep 27;21(18):1548-51. Epub 2011 Sep 8. Erratum in: Curr Biol. 2011 Nov 22;21(22):1949.	Curr Biol. 2011	PubMed	citation	PMID:21906947	pubmed	21906947	create date:2011/09/13 | first author:Chaudhuri J
Autophagy and lipid metabolism coordinately modulate life span in germline-less C. elegans.	/pubmed/21906946	Lapierre LR, Gelino S, Meléndez A, Hansen M.	Curr Biol. 2011 Sep 27;21(18):1507-14. Epub 2011 Sep 8.	Curr Biol. 2011	PubMed	citation	PMID:21906946	pubmed	21906946	create date:2011/09/13 | first author:Lapierre LR
Arg kinase regulates epithelial cell polarity by targeting β1-integrin and small GTPase pathways.	/pubmed/21906945	Li R, Pendergast AM.	Curr Biol. 2011 Sep 27;21(18):1534-42. Epub 2011 Sep 8.	Curr Biol. 2011	PubMed	citation	PMID:21906945	pubmed	21906945	create date:2011/09/13 | first author:Li R
Valuing nature.	/pubmed/21905303	Gross M.	Curr Biol. 2011 Jul 26;21(14):R525-7. No abstract available.	Curr Biol. 2011	PubMed	citation	PMID:21905303	pubmed	21905303	create date:2011/09/10 | first author:Gross M
Interview. Laurent Keller.	/pubmed/21905302	Keller L.	Curr Biol. 2011 Jul 26;21(14):R532-3. No abstract available.	Curr Biol. 2011	PubMed	citation	PMID:21905302	pubmed	21905302	create date:2011/09/10 | first author:Keller L
Preservation of the Y transcriptome in a 10-million-year-old plant sex chromosome system.	/pubmed/21889891	Bergero R, Charlesworth D.	Curr Biol. 2011 Sep 13;21(17):1470-4.	Curr Biol. 2011	PubMed	citation	PMID:21889891	pubmed	21889891	create date:2011/09/06 | first author:Bergero R
Plant Y chromosome degeneration is retarded by haploid purifying selection.	/pubmed/21889890	Chibalina MV, Filatov DA.	Curr Biol. 2011 Sep 13;21(17):1475-9.	Curr Biol. 2011	PubMed	citation	PMID:21889890	pubmed	21889890	create date:2011/09/06 | first author:Chibalina MV
Training attentional control in infancy.	/pubmed/21889346	Wass S, Porayska-Pomsta K, Johnson MH.	Curr Biol. 2011 Sep 27;21(18):1543-7. Epub 2011 Sep 1.	Curr Biol. 2011	PubMed	citation	PMID:21889346	pubmed	21889346	create date:2011/09/06 | first author:Wass S
Molecular organization of Drosophila neuroendocrine cells by Dimmed.	/pubmed/21885285	Park D, Hadžić T, Yin P, Rusch J, Abruzzi K, Rosbash M, Skeath JB, Panda S, Sweedler JV, Taghert PH.	Curr Biol. 2011 Sep 27;21(18):1515-24. Epub 2011 Sep 1.	Curr Biol. 2011	PubMed	citation	PMID:21885285	pubmed	21885285	create date:2011/09/03 | first author:Park D
Interhemispheric connections shape subjective experience of bistable motion.	/pubmed/21885284	Genç E, Bergmann J, Singer W, Kohler A.	Curr Biol. 2011 Sep 13;21(17):1494-9. Epub 2011 Sep 1.	Curr Biol. 2011	PubMed	citation	PMID:21885284	pubmed	21885284	create date:2011/09/03 | first author:Genç E
Distinct roles for F-BAR proteins Cdc15p and Bzz1p in actin polymerization at sites of endocytosis in fission yeast.	/pubmed/21885283	Arasada R, Pollard TD.	Curr Biol. 2011 Sep 13;21(17):1450-9. Epub 2011 Sep 1.	Curr Biol. 2011	PubMed	citation	PMID:21885283	pubmed	21885283	create date:2011/09/03 | first author:Arasada R
Kif18A uses a microtubule binding site in the tail for plus-end localization and spindle length regulation.	/pubmed/21885282	Weaver LN, Ems-McClung SC, Stout JR, LeBlanc C, Shaw SL, Gardner MK, Walczak CE.	Curr Biol. 2011 Sep 13;21(17):1500-6. Epub 2011 Sep 1.	Curr Biol. 2011	PubMed	citation	PMID:21885282	pubmed	21885282	create date:2011/09/03 | first author:Weaver LN
Dscam1-mediated self-avoidance counters netrin-dependent targeting of dendrites in Drosophila.	/pubmed/21871804	Matthews BJ, Grueber WB.	Curr Biol. 2011 Sep 13;21(17):1480-7. Epub 2011 Aug 25.	Curr Biol. 2011	PubMed	citation	PMID:21871804	pubmed	21871804	create date:2011/08/30 | first author:Matthews BJ
The F box protein partner of paired regulates stability of Drosophila centromeric histone H3, CenH3(CID).	/pubmed/21871803	Moreno-Moreno O, Medina-Giró S, Torras-Llort M, Azorín F.	Curr Biol. 2011 Sep 13;21(17):1488-93. Epub 2011 Aug 25.	Curr Biol. 2011	PubMed	citation	PMID:21871803	pubmed	21871803	create date:2011/08/30 | first author:Moreno-Moreno O
Title	URL	Description	Details	ShortDetails	Resource	Type	Identifiers	Db	EntrezUID	Properties
Cortactin controls cell motility and lamellipodial dynamics by regulating ECM secretion.	/pubmed/21856159	Sung BH, Zhu X, Kaverina I, Weaver AM.	Curr Biol. 2011 Sep 13;21(17):1460-9.	Curr Biol. 2011	PubMed	citation	PMID:21856159	pubmed	21856159	create date:2011/08/23 | first author:Sung BH
Loading of meiotic cohesin by SCC-2 is required for early processing of DSBs and for the DNA damage checkpoint.	/pubmed/21856158	Lightfoot J, Testori S, Barroso C, Martinez-Perez E.	Curr Biol. 2011 Sep 13;21(17):1421-30.	Curr Biol. 2011	PubMed	citation	PMID:21856158	pubmed	21856158	create date:2011/08/23 | first author:Lightfoot J
mmb1p binds mitochondria to dynamic microtubules.	/pubmed/21856157	Fu C, Jain D, Costa J, Velve-Casquillas G, Tran PT.	Curr Biol. 2011 Sep 13;21(17):1431-9.	Curr Biol. 2011	PubMed	citation	PMID:21856157	pubmed	21856157	create date:2011/08/23 | first author:Fu C
Selenium hyperaccumulators facilitate selenium-tolerant neighbors via phytoenrichment and reduced herbivory.	/pubmed/21856156	El Mehdawi AF, Quinn CF, Pilon-Smits EA.	Curr Biol. 2011 Sep 13;21(17):1440-9.	Curr Biol. 2011	PubMed	citation	PMID:21856156	pubmed	21856156	create date:2011/08/23 | first author:El Mehdawi AF
DNA replication: mammalian Treslin-TopBP1 interaction mirrors yeast Sld3-Dpb11.	/pubmed/21855008	Mueller AC, Keaton MA, Dutta A.	Curr Biol. 2011 Aug 23;21(16):R638-40.	Curr Biol. 2011	PubMed	citation	PMID:21855008	pubmed	21855008	create date:2011/08/23 | first author:Mueller AC
Circadian rhythms: FLOWERING LOCUS T extends opening hours.	/pubmed/21855007	Hubbard KE, Webb AA.	Curr Biol. 2011 Aug 23;21(16):R636-8.	Curr Biol. 2011	PubMed	citation	PMID:21855007	pubmed	21855007	create date:2011/08/23 | first author:Hubbard KE
Chromosome segregation: monopolin attracts condensin.	/pubmed/21855006	Dudas A, Polakova S, Gregan J.	Curr Biol. 2011 Aug 23;21(16):R634-6.	Curr Biol. 2011	PubMed	citation	PMID:21855006	pubmed	21855006	create date:2011/08/23 | first author:Dudas A
Sensory transduction: the 'swarm intelligence' of auditory hair bundles.	/pubmed/21855005	Albert J.	Curr Biol. 2011 Aug 23;21(16):R632-4.	Curr Biol. 2011	PubMed	citation	PMID:21855005	pubmed	21855005	create date:2011/08/23 | first author:Albert J
Oogenesis: active heterochromatin.	/pubmed/21855004	Finnegan DJ.	Curr Biol. 2011 Aug 23;21(16):R630-2.	Curr Biol. 2011	PubMed	citation	PMID:21855004	pubmed	21855004	create date:2011/08/23 | first author:Finnegan DJ
Bacterial cell wall: thinking globally, actin locally.	/pubmed/21855003	Eraso JM, Margolin W.	Curr Biol. 2011 Aug 23;21(16):R628-30.	Curr Biol. 2011	PubMed	citation	PMID:21855003	pubmed	21855003	create date:2011/08/23 | first author:Eraso JM
Yeast mating: trying out new pickup lines.	/pubmed/21855002	Whiteway M.	Curr Biol. 2011 Aug 23;21(16):R626-8.	Curr Biol. 2011	PubMed	citation	PMID:21855002	pubmed	21855002	create date:2011/08/23 | first author:Whiteway M
Metabolism: what causes the gut's circadian instincts?	/pubmed/21855001	Gimble JM, Floyd ZE.	Curr Biol. 2011 Aug 23;21(16):R624-6.	Curr Biol. 2011	PubMed	citation	PMID:21855001	pubmed	21855001	create date:2011/08/23 | first author:Gimble JM
Endosymbiosis: bacteria sharing the load.	/pubmed/21855000	Keeling PJ.	Curr Biol. 2011 Aug 23;21(16):R623-4.	Curr Biol. 2011	PubMed	citation	PMID:21855000	pubmed	21855000	create date:2011/08/23 | first author:Keeling PJ
Genetic detection of mislabeled fish from a certified sustainable fishery.	/pubmed/21854999	Marko PB, Nance HA, Guynn KD.	Curr Biol. 2011 Aug 23;21(16):R621-2. No abstract available.	Curr Biol. 2011	PubMed	citation	PMID:21854999	pubmed	21854999	create date:2011/08/23 | first author:Marko PB
Neural basis of mathematical cognition.	/pubmed/21854998	Butterworth B, Walsh V.	Curr Biol. 2011 Aug 23;21(16):R618-21.	Curr Biol. 2011	PubMed	citation	PMID:21854998	pubmed	21854998	create date:2011/08/23 | first author:Butterworth B
Coprinopsis cinerea.	/pubmed/21854997	Pukkila PJ.	Curr Biol. 2011 Aug 23;21(16):R616-7. No abstract available.	Curr Biol. 2011	PubMed	citation	PMID:21854997	pubmed	21854997	create date:2011/08/23 | first author:Pukkila PJ
The Lombard effect.	/pubmed/21854996	Zollinger SA, Brumm H.	Curr Biol. 2011 Aug 23;21(16):R614-5. No abstract available.	Curr Biol. 2011	PubMed	citation	PMID:21854996	pubmed	21854996	create date:2011/08/23 | first author:Zollinger SA
Voice cells in the primate temporal lobe.	/pubmed/21835625	Perrodin C, Kayser C, Logothetis NK, Petkov CI.	Curr Biol. 2011 Aug 23;21(16):1408-15. Epub 2011 Aug 11.	Curr Biol. 2011	PubMed	citation	PMID:21835625	pubmed	21835625	create date:2011/08/13 | first author:Perrodin C
Asymmetry in sexual pheromones is not required for ascomycete mating.	/pubmed/21835624	Gonçalves-Sá J, Murray A.	Curr Biol. 2011 Aug 23;21(16):1337-46. Epub 2011 Aug 11.	Curr Biol. 2011	PubMed	citation	PMID:21835624	pubmed	21835624	create date:2011/08/13 | first author:Gonçalves-Sá J
Differential prefrontal white matter development in chimpanzees and humans.	/pubmed/21835623	Sakai T, Mikami A, Tomonaga M, Matsui M, Suzuki J, Hamada Y, Tanaka M, Miyabe-Nishiwaki T, Makishima H, Nakatsukasa M, Matsuzawa T.	Curr Biol. 2011 Aug 23;21(16):1397-402. Epub 2011 Aug 11.	Curr Biol. 2011	PubMed	citation	PMID:21835623	pubmed	21835623	create date:2011/08/13 | first author:Sakai T
An interdependent metabolic patchwork in the nested symbiosis of mealybugs.	/pubmed/21835622	McCutcheon JP, von Dohlen CD.	Curr Biol. 2011 Aug 23;21(16):1366-72. Epub 2011 Aug 11.	Curr Biol. 2011	PubMed	citation	PMID:21835622	pubmed	21835622	create date:2011/08/13 | first author:McCutcheon JP
Expansion-repression mechanism for scaling the Dpp activation gradient in Drosophila wing imaginal discs.	/pubmed/21835621	Ben-Zvi D, Pyrowolakis G, Barkai N, Shilo BZ.	Curr Biol. 2011 Aug 23;21(16):1391-6. Epub 2011 Aug 11.	Curr Biol. 2011	PubMed	citation	PMID:21835621	pubmed	21835621	create date:2011/08/13 | first author:Ben-Zvi D
A bias caused by ectopic development produces sexually dimorphic sperm in nematodes.	/pubmed/21835620	Baldi C, Viviano J, Ellis RE.	Curr Biol. 2011 Aug 23;21(16):1416-20. Epub 2011 Aug 11.	Curr Biol. 2011	PubMed	citation	PMID:21835620	pubmed	21835620	create date:2011/08/13 | first author:Baldi C
Boom time for neuroscience in China.	/pubmed/21826804	Gross M.	Curr Biol. 2011 Jun 21;21(12):R441-4. No abstract available.	Curr Biol. 2011	PubMed	citation	PMID:21826804	pubmed	21826804	create date:2011/08/10 | first author:Gross M
Vision and cognitive neuroscience. Fang Fang.	/pubmed/21826803	Fang F.	Curr Biol. 2011 Jun 21;21(12):R444-6. No abstract available.	Curr Biol. 2011	PubMed	citation	PMID:21826803	pubmed	21826803	create date:2011/08/10 | first author:Fang F
Cell division orientation in animals.	/pubmed/21820628	Gillies TE, Cabernard C.	Curr Biol. 2011 Aug 9;21(15):R599-609. Review.	Curr Biol. 2011	PubMed	citation	PMID:21820628	pubmed	21820628	create date:2011/08/09 | first author:Gillies TE
Cell migration: PKA and RhoA set the pace.	/pubmed/21820627	Newell-Litwa KA, Horwitz AR.	Curr Biol. 2011 Aug 9;21(15):R596-8.	Curr Biol. 2011	PubMed	citation	PMID:21820627	pubmed	21820627	create date:2011/08/09 | first author:Newell-Litwa KA
Centrosome size: scaling without measuring.	/pubmed/21820626	Marshall WF.	Curr Biol. 2011 Aug 9;21(15):R594-6.	Curr Biol. 2011	PubMed	citation	PMID:21820626	pubmed	21820626	create date:2011/08/09 | first author:Marshall WF
Evolution of development: diversified dorsoventral patterning.	/pubmed/21820625	Bier E.	Curr Biol. 2011 Aug 9;21(15):R591-4.	Curr Biol. 2011	PubMed	citation	PMID:21820625	pubmed	21820625	create date:2011/08/09 | first author:Bier E
Parahippocampal cortex: translating vision into space.	/pubmed/21820624	Doeller CF, Kaplan R.	Curr Biol. 2011 Aug 9;21(15):R589-91.	Curr Biol. 2011	PubMed	citation	PMID:21820624	pubmed	21820624	create date:2011/08/09 | first author:Doeller CF
Microbial genomics: E. coli relatives out of doors and out of body.	/pubmed/21820623	Cohan FM, Kopac SM.	Curr Biol. 2011 Aug 9;21(15):R587-9.	Curr Biol. 2011	PubMed	citation	PMID:21820623	pubmed	21820623	create date:2011/08/09 | first author:Cohan FM
Tissue remodeling: making way for cellular invaders.	/pubmed/21820622	Schramp M, Hardin J.	Curr Biol. 2011 Aug 9;21(15):R585-7.	Curr Biol. 2011	PubMed	citation	PMID:21820622	pubmed	21820622	create date:2011/08/09 | first author:Schramp M
Cognitive neuroscience: swapping bodies in the brain.	/pubmed/21820621	Moseley GL.	Curr Biol. 2011 Aug 9;21(15):R583-5.	Curr Biol. 2011	PubMed	citation	PMID:21820621	pubmed	21820621	create date:2011/08/09 | first author:Moseley GL
Adaptive introgression: the seeds of resistance.	/pubmed/21820620	Rieseberg L.	Curr Biol. 2011 Aug 9;21(15):R581-3.	Curr Biol. 2011	PubMed	citation	PMID:21820620	pubmed	21820620	create date:2011/08/09 | first author:Rieseberg L
Associative memory: without a trace.	/pubmed/21820619	Perisse E, Waddell S.	Curr Biol. 2011 Aug 9;21(15):R579-81.	Curr Biol. 2011	PubMed	citation	PMID:21820619	pubmed	21820619	create date:2011/08/09 | first author:Perisse E
Anhydrobiosis: the model worm as a model?	/pubmed/21820618	Wharton DA.	Curr Biol. 2011 Aug 9;21(15):R578-9.	Curr Biol. 2011	PubMed	citation	PMID:21820618	pubmed	21820618	create date:2011/08/09 | first author:Wharton DA
Acquisition of an animal gene by microsporidian intracellular parasites.	/pubmed/21820617	Selman M, Pombert JF, Solter L, Farinelli L, Weiss LM, Keeling P, Corradi N.	Curr Biol. 2011 Aug 9;21(15):R576-7. No abstract available.	Curr Biol. 2011	PubMed	citation	PMID:21820617	pubmed	21820617	create date:2011/08/09 | first author:Selman M
Brown algae.	/pubmed/21820616	Cock JM, Peters AF, Coelho SM.	Curr Biol. 2011 Aug 9;21(15):R573-5. No abstract available.	Curr Biol. 2011	PubMed	citation	PMID:21820616	pubmed	21820616	create date:2011/08/09 | first author:Cock JM
piRNA production requires heterochromatin formation in Drosophila.	/pubmed/21820311	Rangan P, Malone CD, Navarro C, Newbold SP, Hayes PS, Sachidanandam R, Hannon GJ, Lehmann R.	Curr Biol. 2011 Aug 23;21(16):1373-9. Epub 2011 Aug 4.	Curr Biol. 2011	PubMed	citation	PMID:21820311	pubmed	21820311	create date:2011/08/09 | first author:Rangan P
Nocturnin regulates circadian trafficking of dietary lipid in intestinal enterocytes.	/pubmed/21820310	Douris N, Kojima S, Pan X, Lerch-Gaggl AF, Duong SQ, Hussain MM, Green CB.	Curr Biol. 2011 Aug 23;21(16):1347-55. Epub 2011 Aug 4.	Curr Biol. 2011	PubMed	citation	PMID:21820310	pubmed	21820310	create date:2011/08/09 | first author:Douris N
A complex of Kif18b and MCAK promotes microtubule depolymerization and is negatively regulated by Aurora kinases.	/pubmed/21820309	Tanenbaum ME, Macurek L, van der Vaart B, Galli M, Akhmanova A, Medema RH.	Curr Biol. 2011 Aug 23;21(16):1356-65. Epub 2011 Aug 4.	Curr Biol. 2011	PubMed	citation	PMID:21820309	pubmed	21820309	create date:2011/08/09 | first author:Tanenbaum ME
Speech facilitation by left inferior frontal cortex stimulation.	/pubmed/21820308	Holland R, Leff AP, Josephs O, Galea JM, Desikan M, Price CJ, Rothwell JC, Crinion J.	Curr Biol. 2011 Aug 23;21(16):1403-7. Epub 2011 Aug 4.	Curr Biol. 2011	PubMed	citation	PMID:21820308	pubmed	21820308	create date:2011/08/09 | first author:Holland R
An in vivo assay of synaptic function mediating human cognition.	/pubmed/21802302	Moran RJ, Symmonds M, Stephan KE, Friston KJ, Dolan RJ.	Curr Biol. 2011 Aug 9;21(15):1320-5. Epub 2011 Jul 28.	Curr Biol. 2011	PubMed	citation	PMID:21802302	pubmed	21802302	create date:2011/08/02 | first author:Moran RJ
The Arabidopsis RWP-RK protein RKD4 triggers gene expression and pattern formation in early embryogenesis.	/pubmed/21802301	Waki T, Hiki T, Watanabe R, Hashimoto T, Nakajima K.	Curr Biol. 2011 Aug 9;21(15):1277-81. Epub 2011 Jul 28.	Curr Biol. 2011	PubMed	citation	PMID:21802301	pubmed	21802301	create date:2011/08/02 | first author:Waki T
Limiting amounts of centrosome material set centrosome size in C. elegans embryos.	/pubmed/21802300	Decker M, Jaensch S, Pozniakovsky A, Zinke A, O'Connell KF, Zachariae W, Myers E, Hyman AA.	Curr Biol. 2011 Aug 9;21(15):1259-67. Epub 2011 Jul 28.	Curr Biol. 2011	PubMed	citation	PMID:21802300	pubmed	21802300	create date:2011/08/02 | first author:Decker M
The C. elegans touch response facilitates escape from predacious fungi.	/pubmed/21802299	Maguire SM, Clark CM, Nunnari J, Pirri JK, Alkema MJ.	Curr Biol. 2011 Aug 9;21(15):1326-30. Epub 2011 Jul 28.	Curr Biol. 2011	PubMed	citation	PMID:21802299	pubmed	21802299	create date:2011/08/02 | first author:Maguire SM
Crosstalk between Nodal/activin and MAPK p38 signaling is essential for anterior-posterior axis specification.	/pubmed/21802298	Clements M, Pernaute B, Vella F, Rodriguez TA.	Curr Biol. 2011 Aug 9;21(15):1289-95. Epub 2011 Jul 28.	Curr Biol. 2011	PubMed	citation	PMID:21802298	pubmed	21802298	create date:2011/08/02 | first author:Clements M
Regenerant Arabidopsis lineages display a distinct genome-wide spectrum of mutations conferring variant phenotypes.	/pubmed/21802297	Jiang C, Mithani A, Gan X, Belfield EJ, Klingler JP, Zhu JK, Ragoussis J, Mott R, Harberd NP.	Curr Biol. 2011 Aug 23;21(16):1385-90. Epub 2011 Jul 28.	Curr Biol. 2011	PubMed	citation	PMID:21802297	pubmed	21802297	create date:2011/08/02 | first author:Jiang C
Spatiotopic visual maps revealed by saccadic adaptation in humans.	/pubmed/21802296	Zimmermann E, Burr D, Morrone MC.	Curr Biol. 2011 Aug 23;21(16):1380-4. Epub 2011 Jul 28.	Curr Biol. 2011	PubMed	citation	PMID:21802296	pubmed	21802296	create date:2011/08/02 | first author:Zimmermann E
The RWP-RK factor GROUNDED promotes embryonic polarity by facilitating YODA MAP kinase signaling.	/pubmed/21802295	Jeong S, Palmer TM, Lukowitz W.	Curr Biol. 2011 Aug 9;21(15):1268-76. Epub 2011 Jul 28.	Curr Biol. 2011	PubMed	citation	PMID:21802295	pubmed	21802295	create date:2011/08/02 | first author:Jeong S
Title	URL	Description	Details	ShortDetails	Resource	Type	Identifiers	Db	EntrezUID	Properties
Divergent strategies for controlling the nuclear membrane satisfy geometric constraints during nuclear division.	/pubmed/21802294	Yam C, He Y, Zhang D, Chiam KH, Oliferenko S.	Curr Biol. 2011 Aug 9;21(15):1314-9. Epub 2011 Jul 28.	Curr Biol. 2011	PubMed	citation	PMID:21802294	pubmed	21802294	create date:2011/08/02 | first author:Yam C
Global change on infectious disease. Frederick Cohan.	/pubmed/21793241	Cohan F.	Curr Biol. 2011 Jun 7;21(11):R412-4. No abstract available.	Curr Biol. 2011	PubMed	citation	PMID:21793241	pubmed	21793241	create date:2011/07/28 | first author:Cohan F
A global view of funding for the plant sciences.	/pubmed/21793240	Martin C.	Curr Biol. 2011 Jun 7;21(11):R407-11. No abstract available.	Curr Biol. 2011	PubMed	citation	PMID:21793240	pubmed	21793240	create date:2011/07/28 | first author:Martin C
Building distinct actin filament networks in a common cytoplasm.	/pubmed/21783039	Michelot A, Drubin DG.	Curr Biol. 2011 Jul 26;21(14):R560-9. Review.	Curr Biol. 2011	PubMed	citation	PMID:21783039	pubmed	21783039	create date:2011/07/26 | first author:Michelot A
Cell division: aurora B illuminates a checkpoint pathway.	/pubmed/21783038	Maresca TJ.	Curr Biol. 2011 Jul 26;21(14):R557-9.	Curr Biol. 2011	PubMed	citation	PMID:21783038	pubmed	21783038	create date:2011/07/26 | first author:Maresca TJ
Plant genomics: homoplasy heaven in a lycophyte genome.	/pubmed/21783037	Friedman WE.	Curr Biol. 2011 Jul 26;21(14):R554-6.	Curr Biol. 2011	PubMed	citation	PMID:21783037	pubmed	21783037	create date:2011/07/26 | first author:Friedman WE
Cell biology: actin keeps endocytosis on a short leash.	/pubmed/21783036	Sirotkin V.	Curr Biol. 2011 Jul 26;21(14):R552-4.	Curr Biol. 2011	PubMed	citation	PMID:21783036	pubmed	21783036	create date:2011/07/26 | first author:Sirotkin V
Mycorrhizal symbioses: how to be seen as a good fungus.	/pubmed/21783035	Sanders IR.	Curr Biol. 2011 Jul 26;21(14):R550-2.	Curr Biol. 2011	PubMed	citation	PMID:21783035	pubmed	21783035	create date:2011/07/26 | first author:Sanders IR
Inflammation: cell recruitment versus local proliferation.	/pubmed/21783034	Helming L.	Curr Biol. 2011 Jul 26;21(14):R548-50.	Curr Biol. 2011	PubMed	citation	PMID:21783034	pubmed	21783034	create date:2011/07/26 | first author:Helming L
Seed dispersal: same gene, different organs.	/pubmed/21783033	Gasser CS, Simon MK.	Curr Biol. 2011 Jul 26;21(14):R546-8.	Curr Biol. 2011	PubMed	citation	PMID:21783033	pubmed	21783033	create date:2011/07/26 | first author:Gasser CS
Speech perception: a language-trained chimpanzee weighs in.	/pubmed/21783032	Fitch WT.	Curr Biol. 2011 Jul 26;21(14):R543-6.	Curr Biol. 2011	PubMed	citation	PMID:21783032	pubmed	21783032	create date:2011/07/26 | first author:Fitch WT
Gene regulation: piecing together the puzzle of enhancer evolution.	/pubmed/21783031	Datta RR, Small S.	Curr Biol. 2011 Jul 26;21(14):R542-3.	Curr Biol. 2011	PubMed	citation	PMID:21783031	pubmed	21783031	create date:2011/07/26 | first author:Datta RR
Stomata: active portals for flourishing on land.	/pubmed/21783030	Bowman JL.	Curr Biol. 2011 Jul 26;21(14):R540-1.	Curr Biol. 2011	PubMed	citation	PMID:21783030	pubmed	21783030	create date:2011/07/26 | first author:Bowman JL
Brief periods of monocular deprivation disrupt ocular balance in human adult visual cortex.	/pubmed/21783029	Lunghi C, Burr DC, Morrone C.	Curr Biol. 2011 Jul 26;21(14):R538-9. No abstract available.	Curr Biol. 2011	PubMed	citation	PMID:21783029	pubmed	21783029	create date:2011/07/26 | first author:Lunghi C
Phagocytosis.	/pubmed/21783028	Botelho RJ, Grinstein S.	Curr Biol. 2011 Jul 26;21(14):R533-8. No abstract available.	Curr Biol. 2011	PubMed	citation	PMID:21783028	pubmed	21783028	create date:2011/07/26 | first author:Botelho RJ
Desmosomes.	/pubmed/21783027	Dubash AD, Green KJ.	Curr Biol. 2011 Jul 26;21(14):R529-31. No abstract available.	Curr Biol. 2011	PubMed	citation	PMID:21783027	pubmed	21783027	create date:2011/07/26 | first author:Dubash AD
Electric fish.	/pubmed/21783026	Nelson ME.	Curr Biol. 2011 Jul 26;21(14):R528-9. No abstract available.	Curr Biol. 2011	PubMed	citation	PMID:21783026	pubmed	21783026	create date:2011/07/26 | first author:Nelson ME
Adaptive introgression of anticoagulant rodent poison resistance by hybridization between old world mice.	/pubmed/21782438	Song Y, Endepols S, Klemann N, Richter D, Matuschka FR, Shih CH, Nachman MW, Kohn MH.	Curr Biol. 2011 Aug 9;21(15):1296-301. Epub 2011 Jul 21.	Curr Biol. 2011	PubMed	citation	PMID:21782438	pubmed	21782438	create date:2011/07/26 | first author:Song Y
A new molecular logic for BMP-mediated dorsoventral patterning in the leech Helobdella.	/pubmed/21782437	Kuo DH, Weisblat DA.	Curr Biol. 2011 Aug 9;21(15):1282-8. Epub 2011 Jul 21.	Curr Biol. 2011	PubMed	citation	PMID:21782437	pubmed	21782437	create date:2011/07/26 | first author:Kuo DH
The Circe principle explains how resource-rich land can waylay pollinators in fragmented landscapes.	/pubmed/21782436	Lander TA, Bebber DP, Choy CT, Harris SA, Boshier DH.	Curr Biol. 2011 Aug 9;21(15):1302-7. Epub 2011 Jul 21.	Curr Biol. 2011	PubMed	citation	PMID:21782436	pubmed	21782436	create date:2011/07/26 | first author:Lander TA
A maternal factor unique to ascidians silences the germline via binding to P-TEFb and RNAP II regulation.	/pubmed/21782435	Kumano G, Takatori N, Negishi T, Takada T, Nishida H.	Curr Biol. 2011 Aug 9;21(15):1308-13. Epub 2011 Jul 21.	Curr Biol. 2011	PubMed	citation	PMID:21782435	pubmed	21782435	create date:2011/07/26 | first author:Kumano G
Trehalose renders the dauer larva of Caenorhabditis elegans resistant to extreme desiccation.	/pubmed/21782434	Erkut C, Penkov S, Khesbak H, Vorkel D, Verbavatz JM, Fahmy K, Kurzchalia TV.	Curr Biol. 2011 Aug 9;21(15):1331-6. Epub 2011 Jul 21.	Curr Biol. 2011	PubMed	citation	PMID:21782434	pubmed	21782434	create date:2011/07/26 | first author:Erkut C
A secreted fungal effector of Glomus intraradices promotes symbiotic biotrophy.	/pubmed/21757354	Kloppholz S, Kuhn H, Requena N.	Curr Biol. 2011 Jul 26;21(14):1204-9. Epub 2011 Jul 14.	Curr Biol. 2011	PubMed	citation	PMID:21757354	pubmed	21757354	create date:2011/07/16 | first author:Kloppholz S
Kinesin-3 KLP-6 regulates intraflagellar transport in male-specific cilia of Caenorhabditis elegans.	/pubmed/21757353	Morsci NS, Barr MM.	Curr Biol. 2011 Jul 26;21(14):1239-44. Epub 2011 Jul 14.	Curr Biol. 2011	PubMed	citation	PMID:21757353	pubmed	21757353	create date:2011/07/16 | first author:Morsci NS
A secreted effector protein of Laccaria bicolor is required for symbiosis development.	/pubmed/21757352	Plett JM, Kemppainen M, Kale SD, Kohler A, Legué V, Brun A, Tyler BM, Pardo AG, Martin F.	Curr Biol. 2011 Jul 26;21(14):1197-203. Epub 2011 Jul 14.	Curr Biol. 2011	PubMed	citation	PMID:21757352	pubmed	21757352	create date:2011/07/16 | first author:Plett JM
UBAP1 is a component of an endosome-specific ESCRT-I complex that is essential for MVB sorting.	/pubmed/21757351	Stefani F, Zhang L, Taylor S, Donovan J, Rollinson S, Doyotte A, Brownhill K, Bennion J, Pickering-Brown S, Woodman P.	Curr Biol. 2011 Jul 26;21(14):1245-50. Epub 2011 Jul 14.	Curr Biol. 2011	PubMed	citation	PMID:21757351	pubmed	21757351	create date:2011/07/16 | first author:Stefani F
Isabelle Côté.	/pubmed/21751444	Côté I.	Curr Biol. 2011 May 24;21(10):R383. No abstract available.	Curr Biol. 2011	PubMed	citation	PMID:21751444	pubmed	21751444	create date:2011/07/14 | first author:Côté I
Energy U-turn in Germany.	/pubmed/21751442	Gross M.	Curr Biol. 2011 May 24;21(10):R379-81.	Curr Biol. 2011	PubMed	citation	PMID:21751442	pubmed	21751442	create date:2011/07/14 | first author:Gross M
New moves in motor control.	/pubmed/21741590	Büschges A, Scholz H, El Manira A.	Curr Biol. 2011 Jul 12;21(13):R513-24. Review.	Curr Biol. 2011	PubMed	citation	PMID:21741590	pubmed	21741590	create date:2011/07/12 | first author:Büschges A
Apiology: royal secrets in the queen's fat body.	/pubmed/21741589	Yamanaka N, O'Connor MB.	Curr Biol. 2011 Jul 12;21(13):R510-2.	Curr Biol. 2011	PubMed	citation	PMID:21741589	pubmed	21741589	create date:2011/07/12 | first author:Yamanaka N
Animal cooperation: keeping a clean(ing) reputation.	/pubmed/21741588	Fernald RD.	Curr Biol. 2011 Jul 12;21(13):R508-10.	Curr Biol. 2011	PubMed	citation	PMID:21741588	pubmed	21741588	create date:2011/07/12 | first author:Fernald RD
Vesicle transport: springing the TRAPP.	/pubmed/21741587	Conibear E.	Curr Biol. 2011 Jul 12;21(13):R506-8.	Curr Biol. 2011	PubMed	citation	PMID:21741587	pubmed	21741587	create date:2011/07/12 | first author:Conibear E
Olfactory coding: giant inhibitory neuron governs sparse odor codes.	/pubmed/21741586	Gupta N, Stopfer M.	Curr Biol. 2011 Jul 12;21(13):R504-6.	Curr Biol. 2011	PubMed	citation	PMID:21741586	pubmed	21741586	create date:2011/07/12 | first author:Gupta N
Phyllotaxis: in search of the golden angle.	/pubmed/21741585	Palauqui JC, Laufs P.	Curr Biol. 2011 Jul 12;21(13):R502-4.	Curr Biol. 2011	PubMed	citation	PMID:21741585	pubmed	21741585	create date:2011/07/12 | first author:Palauqui JC
Phagocytes: fussy about carbs.	/pubmed/21741584	Kerrigan AM, Brown GD.	Curr Biol. 2011 Jul 12;21(13):R500-2.	Curr Biol. 2011	PubMed	citation	PMID:21741584	pubmed	21741584	create date:2011/07/12 | first author:Kerrigan AM
Basal ganglia: insights into origins from lamprey brains.	/pubmed/21741583	Wullimann MF.	Curr Biol. 2011 Jul 12;21(13):R497-500.	Curr Biol. 2011	PubMed	citation	PMID:21741583	pubmed	21741583	create date:2011/07/12 | first author:Wullimann MF
Asexuality: the insects that stick with it.	/pubmed/21741582	Maderspacher F.	Curr Biol. 2011 Jul 12;21(13):R495-7.	Curr Biol. 2011	PubMed	citation	PMID:21741582	pubmed	21741582	create date:2011/07/12 | first author:Maderspacher F
Learning to reach for 'invisible' visual input.	/pubmed/21741581	Roseboom W, Arnold DH.	Curr Biol. 2011 Jul 12;21(13):R493-4. No abstract available.	Curr Biol. 2011	PubMed	citation	PMID:21741581	pubmed	21741581	create date:2011/07/12 | first author:Roseboom W
Toll-like receptors.	/pubmed/21741580	Moresco EM, LaVine D, Beutler B.	Curr Biol. 2011 Jul 12;21(13):R488-93. Review. No abstract available.	Curr Biol. 2011	PubMed	citation	PMID:21741580	pubmed	21741580	create date:2011/07/12 | first author:Moresco EM
Houses made by protists.	/pubmed/21741579	Hansell M.	Curr Biol. 2011 Jul 12;21(13):R485-7. No abstract available.	Curr Biol. 2011	PubMed	citation	PMID:21741579	pubmed	21741579	create date:2011/07/12 | first author:Hansell M
Ancient hybridization and an Irish origin for the modern polar bear matriline.	/pubmed/21737280	Edwards CJ, Suchard MA, Lemey P, Welch JJ, Barnes I, Fulton TL, Barnett R, O'Connell TC, Coxon P, Monaghan N, Valdiosera CE, Lorenzen ED, Willerslev E, Baryshnikov GF, Rambaut A, Thomas MG, Bradley DG, Shapiro B.	Curr Biol. 2011 Aug 9;21(15):1251-8. Epub 2011 Jul 7.	Curr Biol. 2011	PubMed	citation	PMID:21737280	pubmed	21737280	create date:2011/07/09 | first author:Edwards CJ
The same regulatory point mutation changed seed-dispersal structures in evolution and domestication.	/pubmed/21737279	Arnaud N, Lawrenson T, Østergaard L, Sablowski R.	Curr Biol. 2011 Jul 26;21(14):1215-9. Epub 2011 Jul 7.	Curr Biol. 2011	PubMed	citation	PMID:21737279	pubmed	21737279	create date:2011/07/09 | first author:Arnaud N
Notch-dependent induction of left/right asymmetry in C. elegans interneurons and motoneurons.	/pubmed/21737278	Bertrand V, Bisso P, Poole RJ, Hobert O.	Curr Biol. 2011 Jul 26;21(14):1225-31. Epub 2011 Jul 7.	Curr Biol. 2011	PubMed	citation	PMID:21737278	pubmed	21737278	create date:2011/07/09 | first author:Bertrand V
FLOWERING LOCUS T regulates stomatal opening.	/pubmed/21737277	Kinoshita T, Ono N, Hayashi Y, Morimoto S, Nakamura S, Soda M, Kato Y, Ohnishi M, Nakano T, Inoue S, Shimazaki K.	Curr Biol. 2011 Jul 26;21(14):1232-8. Epub 2011 Jul 7.	Curr Biol. 2011	PubMed	citation	PMID:21737277	pubmed	21737277	create date:2011/07/09 | first author:Kinoshita T
Rapid evolutionary rewiring of a structurally constrained eye enhancer.	/pubmed/21737276	Swanson CI, Schwimmer DB, Barolo S.	Curr Biol. 2011 Jul 26;21(14):1186-96. Epub 2011 Jul 7.	Curr Biol. 2011	PubMed	citation	PMID:21737276	pubmed	21737276	create date:2011/07/09 | first author:Swanson CI
Early specialization for voice and emotion processing in the infant brain.	/pubmed/21723130	Blasi A, Mercure E, Lloyd-Fox S, Thomson A, Brammer M, Sauter D, Deeley Q, Barker GJ, Renvall V, Deoni S, Gasston D, Williams SC, Johnson MH, Simmons A, Murphy DG.	Curr Biol. 2011 Jul 26;21(14):1220-4. Epub 2011 Jun 30.	Curr Biol. 2011	PubMed	citation	PMID:21723130	pubmed	21723130	create date:2011/07/05 | first author:Blasi A
Rhythmic TMS causes local entrainment of natural oscillatory signatures.	/pubmed/21723129	Thut G, Veniero D, Romei V, Miniussi C, Schyns P, Gross J.	Curr Biol. 2011 Jul 26;21(14):1176-85. Epub 2011 Jun 30.	Curr Biol. 2011	PubMed	citation	PMID:21723129	pubmed	21723129	create date:2011/07/05 | first author:Thut G
Plk1 controls the Nek2A-PP1γ antagonism in centrosome disjunction.	/pubmed/21723128	Mardin BR, Agircan FG, Lange C, Schiebel E.	Curr Biol. 2011 Jul 12;21(13):1145-51. Epub 2011 Jun 30.	Curr Biol. 2011	PubMed	citation	PMID:21723128	pubmed	21723128	create date:2011/07/05 | first author:Mardin BR
Feedback control in sensing chromosome biorientation by the Aurora B kinase.	/pubmed/21723127	Salimian KJ, Ballister ER, Smoak EM, Wood S, Panchenko T, Lampson MA, Black BE.	Curr Biol. 2011 Jul 12;21(13):1158-65. Epub 2011 Jun 30.	Curr Biol. 2011	PubMed	citation	PMID:21723127	pubmed	21723127	create date:2011/07/05 | first author:Salimian KJ
Structural organization of the actin cytoskeleton at sites of clathrin-mediated endocytosis.	/pubmed/21723126	Collins A, Warrington A, Taylor KA, Svitkina T.	Curr Biol. 2011 Jul 26;21(14):1167-75. Epub 2011 Jun 30.	Curr Biol. 2011	PubMed	citation	PMID:21723126	pubmed	21723126	create date:2011/07/05 | first author:Collins A
Title	URL	Description	Details	ShortDetails	Resource	Type	Identifiers	Db	EntrezUID	Properties
A chimpanzee recognizes synthetic speech with significantly reduced acoustic cues to phonetic content.	/pubmed/21723125	Heimbauer LA, Beran MJ, Owren MJ.	Curr Biol. 2011 Jul 26;21(14):1210-4. Epub 2011 Jun 30.	Curr Biol. 2011	PubMed	citation	PMID:21723125	pubmed	21723125	create date:2011/07/05 | first author:Heimbauer LA
Perceiving spatial relations via attentional tracking and shifting.	/pubmed/21703857	Holcombe AO, Linares D, Vaziri-Pashkam M.	Curr Biol. 2011 Jul 12;21(13):1135-9. Epub 2011 Jun 23.	Curr Biol. 2011	PubMed	citation	PMID:21703857	pubmed	21703857	create date:2011/06/28 | first author:Holcombe AO
Iva Tolic-Nørrelykke.	/pubmed/21702097	Tolic-Nørrelykke I.	Curr Biol. 2011 May 10;21(9):R299-300. No abstract available.	Curr Biol. 2011	PubMed	citation	PMID:21702097	pubmed	21702097	create date:2011/06/28 | first author:Tolic-Nørrelykke I
Myrmecomorphomania.	/pubmed/21702096	Maderspacher F, Stensmyr M.	Curr Biol. 2011 May 10;21(9):R291-3.	Curr Biol. 2011	PubMed	citation	PMID:21702096	pubmed	21702096	create date:2011/06/28 | first author:Maderspacher F
Retromer controls epithelial cell polarity by trafficking the apical determinant Crumbs.	/pubmed/21700461	Pocha SM, Wassmer T, Niehage C, Hoflack B, Knust E.	Curr Biol. 2011 Jul 12;21(13):1111-7. Epub 2011 Jun 23.	Curr Biol. 2011	PubMed	citation	PMID:21700461	pubmed	21700461	create date:2011/06/28 | first author:Pocha SM
Evolutionary conservation of the basal ganglia as a common vertebrate mechanism for action selection.	/pubmed/21700460	Stephenson-Jones M, Samuelsson E, Ericsson J, Robertson B, Grillner S.	Curr Biol. 2011 Jul 12;21(13):1081-91. Epub 2011 Jun 23.	Curr Biol. 2011	PubMed	citation	PMID:21700460	pubmed	21700460	create date:2011/06/28 | first author:Stephenson-Jones M
Regulation of DNA replication through Sld3-Dpb11 interaction is conserved from yeast to humans.	/pubmed/21700459	Boos D, Sanchez-Pulido L, Rappas M, Pearl LH, Oliver AW, Ponting CP, Diffley JF.	Curr Biol. 2011 Jul 12;21(13):1152-7. Epub 2011 Jun 23.	Curr Biol. 2011	PubMed	citation	PMID:21700459	pubmed	21700459	create date:2011/06/28 | first author:Boos D
Cleaner wrasses Labroides dimidiatus are more cooperative in the presence of an audience.	/pubmed/21700458	Pinto A, Oates J, Grutter A, Bshary R.	Curr Biol. 2011 Jul 12;21(13):1140-4. Epub 2011 Jun 23.	Curr Biol. 2011	PubMed	citation	PMID:21700458	pubmed	21700458	create date:2011/06/28 | first author:Pinto A
Arabidopsis PLETHORA transcription factors control phyllotaxis.	/pubmed/21700457	Prasad K, Grigg SP, Barkoulas M, Yadav RK, Sanchez-Perez GF, Pinon V, Blilou I, Hofhuis H, Dhonukshe P, Galinha C, Mähönen AP, Muller WH, Raman S, Verkleij AJ, Snel B, Reddy GV, Tsiantis M, Scheres B.	Curr Biol. 2011 Jul 12;21(13):1123-8. Epub 2011 Jun 23.	Curr Biol. 2011	PubMed	citation	PMID:21700457	pubmed	21700457	create date:2011/06/28 | first author:Prasad K
Mitochondrial dynamics: a strategy for avoiding autophagy.	/pubmed/21683905	Galluzzi L, Kepp O, Kroemer G.	Curr Biol. 2011 Jun 21;21(12):R478-80.	Curr Biol. 2011	PubMed	citation	PMID:21683905	pubmed	21683905	create date:2011/06/21 | first author:Galluzzi L
Development: a pathway to plant female germ cells.	/pubmed/21683904	Wang Y, Ma H.	Curr Biol. 2011 Jun 21;21(12):R476-8.	Curr Biol. 2011	PubMed	citation	PMID:21683904	pubmed	21683904	create date:2011/06/21 | first author:Wang Y
Innate immunity: unfolding the neuro-immuno connections.	/pubmed/21683903	Tan MW.	Curr Biol. 2011 Jun 21;21(12):R474-6.	Curr Biol. 2011	PubMed	citation	PMID:21683903	pubmed	21683903	create date:2011/06/21 | first author:Tan MW
Tendon homeostasis: the right pull.	/pubmed/21683902	Sharir A, Zelzer E.	Curr Biol. 2011 Jun 21;21(12):R472-4.	Curr Biol. 2011	PubMed	citation	PMID:21683902	pubmed	21683902	create date:2011/06/21 | first author:Sharir A
Behavioral neurobiology: the bitter life of male flies.	/pubmed/21683901	Agrawal S, Riffell JA.	Curr Biol. 2011 Jun 21;21(12):R470-2.	Curr Biol. 2011	PubMed	citation	PMID:21683901	pubmed	21683901	create date:2011/06/21 | first author:Agrawal S
Conservation biology: the many ways to protect biodiversity.	/pubmed/21683900	Côté IM.	Curr Biol. 2011 Jun 21;21(12):R468-70.	Curr Biol. 2011	PubMed	citation	PMID:21683900	pubmed	21683900	create date:2011/06/21 | first author:Côté IM
Thermal robustness: lessons from bacterial chemotaxis.	/pubmed/21683899	Dufour YS, Sneddon MW, Emonet T.	Curr Biol. 2011 Jun 21;21(12):R465-8.	Curr Biol. 2011	PubMed	citation	PMID:21683899	pubmed	21683899	create date:2011/06/21 | first author:Dufour YS
Animal behaviour: emotion in invertebrates?	/pubmed/21683898	Mendl M, Paul ES, Chittka L.	Curr Biol. 2011 Jun 21;21(12):R463-5.	Curr Biol. 2011	PubMed	citation	PMID:21683898	pubmed	21683898	create date:2011/06/21 | first author:Mendl M
Rocking synchronizes brain waves during a short nap.	/pubmed/21683897	Bayer L, Constantinescu I, Perrig S, Vienne J, Vidal PP, Mühlethaler M, Schwartz S.	Curr Biol. 2011 Jun 21;21(12):R461-2. No abstract available.	Curr Biol. 2011	PubMed	citation	PMID:21683897	pubmed	21683897	create date:2011/06/21 | first author:Bayer L
Could Scott have survived with today's physiological knowledge?	/pubmed/21683896	Halsey LG, Stroud MA.	Curr Biol. 2011 Jun 21;21(12):R457-61.	Curr Biol. 2011	PubMed	citation	PMID:21683896	pubmed	21683896	create date:2011/06/21 | first author:Halsey LG
Antarctic marine biology.	/pubmed/21683895	Barnes DK, Clarke A.	Curr Biol. 2011 Jun 21;21(12):R451-7. No abstract available.	Curr Biol. 2011	PubMed	citation	PMID:21683895	pubmed	21683895	create date:2011/06/21 | first author:Barnes DK
Reproductive interference.	/pubmed/21683894	Burdfield-Steel ER, Shuker DM.	Curr Biol. 2011 Jun 21;21(12):R450-1. No abstract available.	Curr Biol. 2011	PubMed	citation	PMID:21683894	pubmed	21683894	create date:2011/06/21 | first author:Burdfield-Steel ER
Argonaute proteins.	/pubmed/21683893	Cenik ES, Zamore PD.	Curr Biol. 2011 Jun 21;21(12):R446-9. No abstract available.	Curr Biol. 2011	PubMed	citation	PMID:21683893	pubmed	21683893	create date:2011/06/21 | first author:Cenik ES
Molecular evidence for ancient asexuality in timema stick insects.	/pubmed/21683598	Schwander T, Henry L, Crespi BJ.	Curr Biol. 2011 Jul 12;21(13):1129-34. Epub 2011 Jun 16.	Curr Biol. 2011	PubMed	citation	PMID:21683598	pubmed	21683598	create date:2011/06/21 | first author:Schwander T
Phosphorylation of Groucho mediates RTK feedback inhibition and prolonged pathway target gene expression.	/pubmed/21683597	Helman A, Cinnamon E, Mezuman S, Hayouka Z, Von Ohlen T, Orian A, Jiménez G, Paroush Z.	Curr Biol. 2011 Jul 12;21(13):1102-10. Epub 2011 Jun 16.	Curr Biol. 2011	PubMed	citation	PMID:21683597	pubmed	21683597	create date:2011/06/21 | first author:Helman A
From part- to whole-body ownership in the multisensory brain.	/pubmed/21683596	Petkova VI, Björnsdotter M, Gentile G, Jonsson T, Li TQ, Ehrsson HH.	Curr Biol. 2011 Jul 12;21(13):1118-22. Epub 2011 Jun 16.	Curr Biol. 2011	PubMed	citation	PMID:21683596	pubmed	21683596	create date:2011/06/21 | first author:Petkova VI
Modularity of the bacterial cell cycle enables independent spatial and temporal control of DNA replication.	/pubmed/21683595	Jonas K, Chen YE, Laub MT.	Curr Biol. 2011 Jul 12;21(13):1092-101. Epub 2011 Jun 16.	Curr Biol. 2011	PubMed	citation	PMID:21683595	pubmed	21683595	create date:2011/06/21 | first author:Jonas K
Nancy Knowlton.	/pubmed/21667526	Knowlton N.	Curr Biol. 2011 Apr 26;21(8):R270-1. No abstract available.	Curr Biol. 2011	PubMed	citation	PMID:21667526	pubmed	21667526	create date:2011/06/15 | first author:Knowlton N
Revived interest in bacteriophages.	/pubmed/21667525	Gross M.	Curr Biol. 2011 Apr 26;21(8):R267-70. Review. No abstract available.	Curr Biol. 2011	PubMed	citation	PMID:21667525	pubmed	21667525	create date:2011/06/15 | first author:Gross M
A positive feedback loop involving Haspin and Aurora B promotes CPC accumulation at centromeres in mitosis.	/pubmed/21658950	Wang F, Ulyanova NP, van der Waal MS, Patnaik D, Lens SM, Higgins JM.	Curr Biol. 2011 Jun 21;21(12):1061-9. Epub 2011 Jun 9.	Curr Biol. 2011	PubMed	citation	PMID:21658950	pubmed	21658950	create date:2011/06/11 | first author:Wang F
Protected and threatened components of fish biodiversity in the Mediterranean sea.	/pubmed/21658949	Mouillot D, Albouy C, Guilhaumon F, Ben Rais Lasram F, Coll M, Devictor V, Meynard CN, Pauly D, Tomasini JA, Troussellier M, Velez L, Watson R, Douzery EJ, Mouquet N.	Curr Biol. 2011 Jun 21;21(12):1044-50. Epub 2011 Jun 9.	Curr Biol. 2011	PubMed	citation	PMID:21658949	pubmed	21658949	create date:2011/06/11 | first author:Mouillot D
The inositol 5-phosphatase dOCRL controls PI(4,5)P2 homeostasis and is necessary for cytokinesis.	/pubmed/21658948	Ben El Kadhi K, Roubinet C, Solinet S, Emery G, Carréno S.	Curr Biol. 2011 Jun 21;21(12):1074-9. Epub 2011 Jun 9.	Curr Biol. 2011	PubMed	citation	PMID:21658948	pubmed	21658948	create date:2011/06/11 | first author:Ben El Kadhi K
Arabidopsis WIH1 and WIH2 genes act in the transition from somatic to reproductive cell fate.	/pubmed/21658947	Lieber D, Lora J, Schrempp S, Lenhard M, Laux T.	Curr Biol. 2011 Jun 21;21(12):1009-17. Epub 2011 Jun 9.	Curr Biol. 2011	PubMed	citation	PMID:21658947	pubmed	21658947	create date:2011/06/11 | first author:Lieber D
Cell plate restricted association of DRP1A and PIN proteins is required for cell polarity establishment in Arabidopsis.	/pubmed/21658946	Mravec J, Petrášek J, Li N, Boeren S, Karlova R, Kitakura S, Pařezová M, Naramoto S, Nodzyński T, Dhonukshe P, Bednarek SY, Zažímalová E, de Vries S, Friml J.	Curr Biol. 2011 Jun 21;21(12):1055-60. Epub 2011 Jun 9.	Curr Biol. 2011	PubMed	citation	PMID:21658946	pubmed	21658946	create date:2011/06/11 | first author:Mravec J
Land plants acquired active stomatal control early in their evolutionary history.	/pubmed/21658945	Ruszala EM, Beerling DJ, Franks PJ, Chater C, Casson SA, Gray JE, Hetherington AM.	Curr Biol. 2011 Jun 21;21(12):1030-5. Epub 2011 Jun 9.	Curr Biol. 2011	PubMed	citation	PMID:21658945	pubmed	21658945	create date:2011/06/11 | first author:Ruszala EM
Regulatory mechanism controlling stomatal behavior conserved across 400 million years of land plant evolution.	/pubmed/21658944	Chater C, Kamisugi Y, Movahedi M, Fleming A, Cuming AC, Gray JE, Beerling DJ.	Curr Biol. 2011 Jun 21;21(12):1025-9. Epub 2011 Jun 9.	Curr Biol. 2011	PubMed	citation	PMID:21658944	pubmed	21658944	create date:2011/06/11 | first author:Chater C
Cohesion fatigue induces chromatid separation in cells delayed at metaphase.	/pubmed/21658943	Daum JR, Potapova TA, Sivakumar S, Daniel JJ, Flynn JN, Rankin S, Gorbsky GJ.	Curr Biol. 2011 Jun 21;21(12):1018-24. Epub 2011 Jun 9.	Curr Biol. 2011	PubMed	citation	PMID:21658943	pubmed	21658943	create date:2011/06/11 | first author:Daum JR
KNL1/Spc105 recruits PP1 to silence the spindle assembly checkpoint.	/pubmed/21640906	Rosenberg JS, Cross FR, Funabiki H.	Curr Biol. 2011 Jun 7;21(11):942-7.	Curr Biol. 2011	PubMed	citation	PMID:21640906	pubmed	21640906	create date:2011/06/07 | first author:Rosenberg JS
Olfactory neuroscience: beyond the bulb.	/pubmed/21640905	Friedrich RW.	Curr Biol. 2011 Jun 7;21(11):R438-40.	Curr Biol. 2011	PubMed	citation	PMID:21640905	pubmed	21640905	create date:2011/06/07 | first author:Friedrich RW
Cognitive neuroscience: scene layout from vision and touch.	/pubmed/21640904	Epstein RA.	Curr Biol. 2011 Jun 7;21(11):R437-8.	Curr Biol. 2011	PubMed	citation	PMID:21640904	pubmed	21640904	create date:2011/06/07 | first author:Epstein RA
Primary cilia: how to keep the riff-raff in the plasma membrane.	/pubmed/21640903	Breslow DK, Nachury MV.	Curr Biol. 2011 Jun 7;21(11):R434-6.	Curr Biol. 2011	PubMed	citation	PMID:21640903	pubmed	21640903	create date:2011/06/07 | first author:Breslow DK
Comparative cognition: comparing human and monkey memory.	/pubmed/21640902	Crystal JD.	Curr Biol. 2011 Jun 7;21(11):R432-4.	Curr Biol. 2011	PubMed	citation	PMID:21640902	pubmed	21640902	create date:2011/06/07 | first author:Crystal JD
Epithelial organization: new perspective on α-catenin from an ancient source.	/pubmed/21640901	Reynolds AB.	Curr Biol. 2011 Jun 7;21(11):R430-2.	Curr Biol. 2011	PubMed	citation	PMID:21640901	pubmed	21640901	create date:2011/06/07 | first author:Reynolds AB
Force generation: ATP-powered proteasomes pull the rope.	/pubmed/21640900	Dufrêne YF, Müller DJ.	Curr Biol. 2011 Jun 7;21(11):R427-30.	Curr Biol. 2011	PubMed	citation	PMID:21640900	pubmed	21640900	create date:2011/06/07 | first author:Dufrêne YF
Neuroanatomy: uninhibited connectivity in neocortex?	/pubmed/21640899	Martin KA.	Curr Biol. 2011 Jun 7;21(11):R425-7.	Curr Biol. 2011	PubMed	citation	PMID:21640899	pubmed	21640899	create date:2011/06/07 | first author:Martin KA
Root development: cytokinin transport matters, too!	/pubmed/21640898	Muraro D, Wilson M, Bennett MJ.	Curr Biol. 2011 Jun 7;21(11):R423-5.	Curr Biol. 2011	PubMed	citation	PMID:21640898	pubmed	21640898	create date:2011/06/07 | first author:Muraro D
Plants.	/pubmed/21640897	Delwiche CF, Timme RE.	Curr Biol. 2011 Jun 7;21(11):R417-22. Review. No abstract available.	Curr Biol. 2011	PubMed	citation	PMID:21640897	pubmed	21640897	create date:2011/06/07 | first author:Delwiche CF
Microsaccades.	/pubmed/21640896	Krekelberg B.	Curr Biol. 2011 Jun 7;21(11):R416. Review. No abstract available.	Curr Biol. 2011	PubMed	citation	PMID:21640896	pubmed	21640896	create date:2011/06/07 | first author:Krekelberg B
KASH and SUN proteins.	/pubmed/21640895	Starr DA.	Curr Biol. 2011 Jun 7;21(11):R414-5. Review. No abstract available.	Curr Biol. 2011	PubMed	citation	PMID:21640895	pubmed	21640895	create date:2011/06/07 | first author:Starr DA
The kynurenine pathway modulates neurodegeneration in a Drosophila model of Huntington's disease.	/pubmed/21636279	Campesan S, Green EW, Breda C, Sathyasaikumar KV, Muchowski PJ, Schwarcz R, Kyriacou CP, Giorgini F.	Curr Biol. 2011 Jun 7;21(11):961-6.	Curr Biol. 2011	PubMed	citation	PMID:21636279	pubmed	21636279	create date:2011/06/04 | first author:Campesan S
Pervasive multinucleotide mutational events in eukaryotes.	/pubmed/21636278	Schrider DR, Hourmozdi JN, Hahn MW.	Curr Biol. 2011 Jun 21;21(12):1051-4.	Curr Biol. 2011	PubMed	citation	PMID:21636278	pubmed	21636278	create date:2011/06/04 | first author:Schrider DR
Title	URL	Description	Details	ShortDetails	Resource	Type	Identifiers	Db	EntrezUID	Properties
Agitated honeybees exhibit pessimistic cognitive biases.	/pubmed/21636277	Bateson M, Desire S, Gartside SE, Wright GA.	Curr Biol. 2011 Jun 21;21(12):1070-3.	Curr Biol. 2011	PubMed	citation	PMID:21636277	pubmed	21636277	create date:2011/06/04 | first author:Bateson M
Modality-independent coding of spatial layout in the human brain.	/pubmed/21620708	Wolbers T, Klatzky RL, Loomis JM, Wutte MG, Giudice NA.	Curr Biol. 2011 Jun 7;21(11):984-9. Epub 2011 May 27.	Curr Biol. 2011	PubMed	citation	PMID:21620708	pubmed	21620708	create date:2011/05/31 | first author:Wolbers T
Different roles for homologous interneurons in species exhibiting similar rhythmic behaviors.	/pubmed/21620707	Sakurai A, Newcomb JM, Lillvis JL, Katz PS.	Curr Biol. 2011 Jun 21;21(12):1036-43. Epub 2011 May 27.	Curr Biol. 2011	PubMed	citation	PMID:21620707	pubmed	21620707	create date:2011/05/31 | first author:Sakurai A
Causal role of dorsolateral prefrontal cortex in human perceptual decision making.	/pubmed/21620706	Philiastides MG, Auksztulewicz R, Heekeren HR, Blankenburg F.	Curr Biol. 2011 Jun 7;21(11):980-3. Epub 2011 May 27.	Curr Biol. 2011	PubMed	citation	PMID:21620706	pubmed	21620706	create date:2011/05/31 | first author:Philiastides MG
Phloem-transported cytokinin regulates polar auxin transport and maintains vascular pattern in the root meristem.	/pubmed/21620705	Bishopp A, Lehesranta S, Vatén A, Help H, El-Showk S, Scheres B, Helariutta K, Mähönen AP, Sakakibara H, Helariutta Y.	Curr Biol. 2011 Jun 7;21(11):927-32. Epub 2011 May 27.	Curr Biol. 2011	PubMed	citation	PMID:21620705	pubmed	21620705	create date:2011/05/31 | first author:Bishopp A
Characterization of dip1p reveals a switch in Arp2/3-dependent actin assembly for fission yeast endocytosis.	/pubmed/21620704	Basu R, Chang F.	Curr Biol. 2011 Jun 7;21(11):905-16. Epub 2011 May 27.	Curr Biol. 2011	PubMed	citation	PMID:21620704	pubmed	21620704	create date:2011/05/31 | first author:Basu R
Spire-type actin nucleators cooperate with Formin-2 to drive asymmetric oocyte division.	/pubmed/21620703	Pfender S, Kuznetsov V, Pleiser S, Kerkhoff E, Schuh M.	Curr Biol. 2011 Jun 7;21(11):955-60. Epub 2011 May 27.	Curr Biol. 2011	PubMed	citation	PMID:21620703	pubmed	21620703	create date:2011/05/31 | first author:Pfender S
A mutually inhibitory interaction between auxin and cytokinin specifies vascular pattern in roots.	/pubmed/21620702	Bishopp A, Help H, El-Showk S, Weijers D, Scheres B, Friml J, Benková E, Mähönen AP, Helariutta Y.	Curr Biol. 2011 Jun 7;21(11):917-26. Epub 2011 May 27.	Curr Biol. 2011	PubMed	citation	PMID:21620702	pubmed	21620702	create date:2011/05/31 | first author:Bishopp A
A molecular switch for initiating cell differentiation in Arabidopsis.	/pubmed/21620701	Sanmartín M, Sauer M, Muñoz A, Zouhar J, Ordóñez A, van de Ven WT, Caro E, de la Paz Sánchez M, Raikhel NV, Gutiérrez C, Sánchez-Serrano JJ, Rojo E.	Curr Biol. 2011 Jun 21;21(12):999-1008. Epub 2011 May 27.	Curr Biol. 2011	PubMed	citation	PMID:21620701	pubmed	21620701	create date:2011/05/31 | first author:Sanmartín M
Chemical genetics reveals negative regulation of abscisic acid signaling by a plant immune response pathway.	/pubmed/21620700	Kim TH, Hauser F, Ha T, Xue S, Böhmer M, Nishimura N, Munemasa S, Hubbard K, Peine N, Lee BH, Lee S, Robert N, Parker JE, Schroeder JI.	Curr Biol. 2011 Jun 7;21(11):990-7. Epub 2011 May 27.	Curr Biol. 2011	PubMed	citation	PMID:21620700	pubmed	21620700	create date:2011/05/31 | first author:Kim TH
Tony Hyman.	/pubmed/21618732	Hyman T.	Curr Biol. 2011 Apr 12;21(7):R240-2. No abstract available.	Curr Biol. 2011	PubMed	citation	PMID:21618732	pubmed	21618732	create date:2011/05/28 | first author:Hyman T
Regenerative medicine spoilt for choice.	/pubmed/21618731	Gross M.	Curr Biol. 2011 Apr 12;21(7):R235-7. No abstract available.	Curr Biol. 2011	PubMed	citation	PMID:21618731	pubmed	21618731	create date:2011/05/28 | first author:Gross M
Synaptic growth: dancing with adducin.	/pubmed/21601803	Stevens RJ, Littleton JT.	Curr Biol. 2011 May 24;21(10):R402-5.	Curr Biol. 2011	PubMed	citation	PMID:21601803	pubmed	21601803	create date:2011/05/24 | first author:Stevens RJ
Circadian rhythms: lost in post-translation.	/pubmed/21601802	McClung CR.	Curr Biol. 2011 May 24;21(10):R400-2.	Curr Biol. 2011	PubMed	citation	PMID:21601802	pubmed	21601802	create date:2011/05/24 | first author:McClung CR
Evolutionary genetics: evolution with foresight.	/pubmed/21601801	Salverda ML, de Visser JA.	Curr Biol. 2011 May 24;21(10):R398-400.	Curr Biol. 2011	PubMed	citation	PMID:21601801	pubmed	21601801	create date:2011/05/24 | first author:Salverda ML
Notch signaling: a role in sleep and stress.	/pubmed/21601800	Wu MN, Raizen DM.	Curr Biol. 2011 May 24;21(10):R397-8.	Curr Biol. 2011	PubMed	citation	PMID:21601800	pubmed	21601800	create date:2011/05/24 | first author:Wu MN
Organelle dynamics: a tale of fusing nucleoli.	/pubmed/21601799	Tüzel E.	Curr Biol. 2011 May 24;21(10):R395-7.	Curr Biol. 2011	PubMed	citation	PMID:21601799	pubmed	21601799	create date:2011/05/24 | first author:Tüzel E
Memory formation: filling in the gaps in flies.	/pubmed/21601798	Tanenhaus AK, Yin JC.	Curr Biol. 2011 May 24;21(10):R394-5.	Curr Biol. 2011	PubMed	citation	PMID:21601798	pubmed	21601798	create date:2011/05/24 | first author:Tanenhaus AK
Chloroplast signaling: retrograde regulation revelations.	/pubmed/21601797	Beale SI.	Curr Biol. 2011 May 24;21(10):R391-3.	Curr Biol. 2011	PubMed	citation	PMID:21601797	pubmed	21601797	create date:2011/05/24 | first author:Beale SI
Perceptual learning: visual function improved by LTP/LTD-like stimulation.	/pubmed/21601796	Andersen GJ.	Curr Biol. 2011 May 24;21(10):R390-1.	Curr Biol. 2011	PubMed	citation	PMID:21601796	pubmed	21601796	create date:2011/05/24 | first author:Andersen GJ
Cell size: chromosomes get slapped by a midzone ruler.	/pubmed/21601795	Ladouceur AM, Ranjan R, Maddox PS.	Curr Biol. 2011 May 24;21(10):R388-90.	Curr Biol. 2011	PubMed	citation	PMID:21601795	pubmed	21601795	create date:2011/05/24 | first author:Ladouceur AM
Septins.	/pubmed/21601794	Estey MP, Kim MS, Trimble WS.	Curr Biol. 2011 May 24;21(10):R384-7. Review. No abstract available.	Curr Biol. 2011	PubMed	citation	PMID:21601794	pubmed	21601794	create date:2011/05/24 | first author:Estey MP
Lymphoid tissue inducer cells.	/pubmed/21601793	Withers DR.	Curr Biol. 2011 May 24;21(10):R381-2. No abstract available.	Curr Biol. 2011	PubMed	citation	PMID:21601793	pubmed	21601793	create date:2011/05/24 | first author:Withers DR
Conversion of mechanical force into TGF-β-mediated biochemical signals.	/pubmed/21600772	Maeda T, Sakabe T, Sunaga A, Sakai K, Rivera AL, Keene DR, Sasaki T, Stavnezer E, Iannotti J, Schweitzer R, Ilic D, Baskaran H, Sakai T.	Curr Biol. 2011 Jun 7;21(11):933-41. Epub 2011 May 19.	Curr Biol. 2011	PubMed	citation	PMID:21600772	pubmed	21600772	create date:2011/05/24 | first author:Maeda T
Visual short-term memory compared in rhesus monkeys and humans.	/pubmed/21596568	Elmore LC, Ma WJ, Magnotti JF, Leising KJ, Passaro AD, Katz JS, Wright AA.	Curr Biol. 2011 Jun 7;21(11):975-9. Epub 2011 May 19.	Curr Biol. 2011	PubMed	citation	PMID:21596568	pubmed	21596568	create date:2011/05/21 | first author:Elmore LC
The Arf GAP CNT-2 regulates the apoptotic fate in C. elegans asymmetric neuroblast divisions.	/pubmed/21596567	Singhvi A, Teuliere J, Talavera K, Cordes S, Ou G, Vale RD, Prasad BC, Clark SG, Garriga G.	Curr Biol. 2011 Jun 7;21(11):948-54. Epub 2011 May 19.	Curr Biol. 2011	PubMed	citation	PMID:21596567	pubmed	21596567	create date:2011/05/21 | first author:Singhvi A
Rab6, Rab8, and MICAL3 cooperate in controlling docking and fusion of exocytotic carriers.	/pubmed/21596566	Grigoriev I, Yu KL, Martinez-Sanchez E, Serra-Marques A, Smal I, Meijering E, Demmers J, Peränen J, Pasterkamp RJ, van der Sluijs P, Hoogenraad CC, Akhmanova A.	Curr Biol. 2011 Jun 7;21(11):967-74. Epub 2011 May 19.	Curr Biol. 2011	PubMed	citation	PMID:21596566	pubmed	21596566	create date:2011/05/21 | first author:Grigoriev I
KIF4 regulates midzone length during cytokinesis.	/pubmed/21565503	Hu CK, Coughlin M, Field CM, Mitchison TJ.	Curr Biol. 2011 May 24;21(10):815-24. Epub 2011 May 12.	Curr Biol. 2011	PubMed	citation	PMID:21565503	pubmed	21565503	create date:2011/05/14 | first author:Hu CK
Heme synthesis by plastid ferrochelatase I regulates nuclear gene expression in plants.	/pubmed/21565502	Woodson JD, Perez-Ruiz JM, Chory J.	Curr Biol. 2011 May 24;21(10):897-903. Epub 2011 May 12.	Curr Biol. 2011	PubMed	citation	PMID:21565502	pubmed	21565502	create date:2011/05/14 | first author:Woodson JD
FT, a mobile developmental signal in plants.	/pubmed/21549960	Wigge PA.	Curr Biol. 2011 May 10;21(9):R374-8. Review.	Curr Biol. 2011	PubMed	citation	PMID:21549960	pubmed	21549960	create date:2011/05/10 | first author:Wigge PA
Hormone signalling crosstalk in plant growth regulation.	/pubmed/21549959	Depuydt S, Hardtke CS.	Curr Biol. 2011 May 10;21(9):R365-73. Review.	Curr Biol. 2011	PubMed	citation	PMID:21549959	pubmed	21549959	create date:2011/05/10 | first author:Depuydt S
Peptide signaling in plant development.	/pubmed/21549958	Katsir L, Davies KA, Bergmann DC, Laux T.	Curr Biol. 2011 May 10;21(9):R356-64. Review.	Curr Biol. 2011	PubMed	citation	PMID:21549958	pubmed	21549958	create date:2011/05/10 | first author:Katsir L
Evolution of abscisic acid synthesis and signaling mechanisms.	/pubmed/21549957	Hauser F, Waadt R, Schroeder JI.	Curr Biol. 2011 May 10;21(9):R346-55. Review.	Curr Biol. 2011	PubMed	citation	PMID:21549957	pubmed	21549957	create date:2011/05/10 | first author:Hauser F
The molecular mechanism and evolution of the GA-GID1-DELLA signaling module in plants.	/pubmed/21549956	Sun TP.	Curr Biol. 2011 May 10;21(9):R338-45. Review.	Curr Biol. 2011	PubMed	citation	PMID:21549956	pubmed	21549956	create date:2011/05/10 | first author:Sun TP
Auxin, self-organisation, and the colonial nature of plants.	/pubmed/21549955	Leyser O.	Curr Biol. 2011 May 10;21(9):R331-7. Review.	Curr Biol. 2011	PubMed	citation	PMID:21549955	pubmed	21549955	create date:2011/05/10 | first author:Leyser O
Two-component systems and their co-option for eukaryotic signal transduction.	/pubmed/21549954	Schaller GE, Shiu SH, Armitage JP.	Curr Biol. 2011 May 10;21(9):R320-30. Review.	Curr Biol. 2011	PubMed	citation	PMID:21549954	pubmed	21549954	create date:2011/05/10 | first author:Schaller GE
Plant signalling pathways: a comparative evolutionary overview.	/pubmed/21549953	Hetherington AM, Bardwell L.	Curr Biol. 2011 May 10;21(9):R317-9. No abstract available.	Curr Biol. 2011	PubMed	citation	PMID:21549953	pubmed	21549953	create date:2011/05/10 | first author:Hetherington AM
Malaria: surprising mechanism of merozoite egress revealed.	/pubmed/21549952	Lew VL.	Curr Biol. 2011 May 10;21(9):R314-6.	Curr Biol. 2011	PubMed	citation	PMID:21549952	pubmed	21549952	create date:2011/05/10 | first author:Lew VL
Circadian biology: the supporting cast takes on a starring role.	/pubmed/21549951	Griffith LC.	Curr Biol. 2011 May 10;21(9):R313-4.	Curr Biol. 2011	PubMed	citation	PMID:21549951	pubmed	21549951	create date:2011/05/10 | first author:Griffith LC
Animal cognition: monkeys recall previously seen images.	/pubmed/21549950	Schwartz BL.	Curr Biol. 2011 May 10;21(9):R311-3.	Curr Biol. 2011	PubMed	citation	PMID:21549950	pubmed	21549950	create date:2011/05/10 | first author:Schwartz BL
Mechanotransduction: getting morphogenesis down pat.	/pubmed/21549949	Hardin J.	Curr Biol. 2011 May 10;21(9):R309-11.	Curr Biol. 2011	PubMed	citation	PMID:21549949	pubmed	21549949	create date:2011/05/10 | first author:Hardin J
Pollinator attraction: the importance of looking good and smelling nice.	/pubmed/21549948	Glover BJ.	Curr Biol. 2011 May 10;21(9):R307-9.	Curr Biol. 2011	PubMed	citation	PMID:21549948	pubmed	21549948	create date:2011/05/10 | first author:Glover BJ
Circadian rhythms: biological clocks work in phospho-time.	/pubmed/21549947	Duvall LB, Taghert PH.	Curr Biol. 2011 May 10;21(9):R305-7.	Curr Biol. 2011	PubMed	citation	PMID:21549947	pubmed	21549947	create date:2011/05/10 | first author:Duvall LB
Cell migration: katanin gives microtubules a trim.	/pubmed/21549946	Baas PW, Sharma V.	Curr Biol. 2011 May 10;21(9):R302-4.	Curr Biol. 2011	PubMed	citation	PMID:21549946	pubmed	21549946	create date:2011/05/10 | first author:Baas PW
Appetitive learning: memories need calories.	/pubmed/21549945	Wright GA.	Curr Biol. 2011 May 10;21(9):R301-2.	Curr Biol. 2011	PubMed	citation	PMID:21549945	pubmed	21549945	create date:2011/05/10 | first author:Wright GA
Neutrophil extracellular traps.	/pubmed/21549944	Amulic B, Hayes G.	Curr Biol. 2011 May 10;21(9):R297-8. Review. No abstract available.	Curr Biol. 2011	PubMed	citation	PMID:21549944	pubmed	21549944	create date:2011/05/10 | first author:Amulic B
C. elegans Notch signaling regulates adult chemosensory response and larval molting quiescence.	/pubmed/21549604	Singh K, Chao MY, Somers GA, Komatsu H, Corkins ME, Larkins-Ford J, Tucey T, Dionne HM, Walsh MB, Beaumont EK, Hart DP, Lockery SR, Hart AC.	Curr Biol. 2011 May 24;21(10):825-34. Epub 2011 May 5.	Curr Biol. 2011	PubMed	citation	PMID:21549604	pubmed	21549604	create date:2011/05/10 | first author:Singh K
TRPM channels modulate epileptic-like convulsions via systemic ion homeostasis.	/pubmed/21549603	Stawicki TM, Zhou K, Yochem J, Chen L, Jin Y.	Curr Biol. 2011 May 24;21(10):883-8. Epub 2011 May 5.	Curr Biol. 2011	PubMed	citation	PMID:21549603	pubmed	21549603	create date:2011/05/10 | first author:Stawicki TM
Sustained elongation of sperm tail promoted by local remodeling of giant mitochondria in Drosophila.	/pubmed/21549602	Noguchi T, Koizumi M, Hayashi S.	Curr Biol. 2011 May 24;21(10):805-14. Epub 2011 May 5.	Curr Biol. 2011	PubMed	citation	PMID:21549602	pubmed	21549602	create date:2011/05/10 | first author:Noguchi T
The requirement for the Dam1 complex is dependent upon the number of kinetochore proteins and microtubules.	/pubmed/21549601	Burrack LS, Applen SE, Berman J.	Curr Biol. 2011 May 24;21(10):889-96. Epub 2011 May 5.	Curr Biol. 2011	PubMed	citation	PMID:21549601	pubmed	21549601	create date:2011/05/10 | first author:Burrack LS
Title	URL	Description	Details	ShortDetails	Resource	Type	Identifiers	Db	EntrezUID	Properties
Improvement and impairment of visually guided behavior through LTP- and LTD-like exposure-based visual learning.	/pubmed/21549600	Beste C, Wascher E, Güntürkün O, Dinse HR.	Curr Biol. 2011 May 24;21(10):876-82. Epub 2011 May 5.	Curr Biol. 2011	PubMed	citation	PMID:21549600	pubmed	21549600	create date:2011/05/10 | first author:Beste C
Notch signaling modulates sleep homeostasis and learning after sleep deprivation in Drosophila.	/pubmed/21549599	Seugnet L, Suzuki Y, Merlin G, Gottschalk L, Duntley SP, Shaw PJ.	Curr Biol. 2011 May 24;21(10):835-40. Epub 2011 May 5.	Curr Biol. 2011	PubMed	citation	PMID:21549599	pubmed	21549599	create date:2011/05/10 | first author:Seugnet L
Subjective socioeconomic status predicts human ventral striatal responses to social status information.	/pubmed/21530264	Ly M, Haynes MR, Barter JW, Weinberger DR, Zink CF.	Curr Biol. 2011 May 10;21(9):794-7. Epub 2011 Apr 28.	Curr Biol. 2011	PubMed	citation	PMID:21530264	pubmed	21530264	create date:2011/05/03 | first author:Ly M
Proteasome function is required for biological timing throughout the twenty-four hour cycle.	/pubmed/21530263	van Ooijen G, Dixon LE, Troein C, Millar AJ.	Curr Biol. 2011 May 24;21(10):869-75. Epub 2011 Apr 28.	Curr Biol. 2011	PubMed	citation	PMID:21530263	pubmed	21530263	create date:2011/05/03 | first author:van Ooijen G
Box jellyfish use terrestrial visual cues for navigation.	/pubmed/21530262	Garm A, Oskarsson M, Nilsson DE.	Curr Biol. 2011 May 10;21(9):798-803. Epub 2011 Apr 28.	Curr Biol. 2011	PubMed	citation	PMID:21530262	pubmed	21530262	create date:2011/05/03 | first author:Garm A
QUASIMODO, a Novel GPI-anchored zona pellucida protein involved in light input to the Drosophila circadian clock.	/pubmed/21530261	Chen KF, Peschel N, Zavodska R, Sehadova H, Stanewsky R.	Curr Biol. 2011 May 10;21(9):719-29. Epub 2011 Apr 28.	Curr Biol. 2011	PubMed	citation	PMID:21530261	pubmed	21530261	create date:2011/05/03 | first author:Chen KF
Cofilin tunes the nucleotide state of actin filaments and severs at bare and decorated segment boundaries.	/pubmed/21530260	Suarez C, Roland J, Boujemaa-Paterski R, Kang H, McCullough BR, Reymann AC, Guérin C, Martiel JL, De la Cruz EM, Blanchoin L.	Curr Biol. 2011 May 24;21(10):862-8. Epub 2011 Apr 28. Erratum in: Curr Biol. 2011 May 24;21(10):904.	Curr Biol. 2011	PubMed	citation	PMID:21530260	pubmed	21530260	create date:2011/05/03 | first author:Suarez C
The Y-encoded gene zfy2 acts to remove cells with unpaired chromosomes at the first meiotic metaphase in male mice.	/pubmed/21530259	Vernet N, Mahadevaiah SK, Ojarikre OA, Longepied G, Prosser HM, Bradley A, Mitchell MJ, Burgoyne PS.	Curr Biol. 2011 May 10;21(9):787-93. Epub 2011 Apr 28.	Curr Biol. 2011	PubMed	citation	PMID:21530259	pubmed	21530259	create date:2011/05/03 | first author:Vernet N
A pair of inhibitory neurons are required to sustain labile memory in the Drosophila mushroom body.	/pubmed/21530258	Pitman JL, Huetteroth W, Burke CJ, Krashes MJ, Lai SL, Lee T, Waddell S.	Curr Biol. 2011 May 24;21(10):855-61. Epub 2011 Apr 28.	Curr Biol. 2011	PubMed	citation	PMID:21530258	pubmed	21530258	create date:2011/05/03 | first author:Pitman JL
Monkeys recall and reproduce simple shapes from memory.	/pubmed/21530257	Basile BM, Hampton RR.	Curr Biol. 2011 May 10;21(9):774-8. Epub 2011 Apr 28.	Curr Biol. 2011	PubMed	citation	PMID:21530257	pubmed	21530257	create date:2011/05/03 | first author:Basile BM
Heterotypic gap junctions between two neurons in the drosophila brain are critical for memory.	/pubmed/21530256	Wu CL, Shih MF, Lai JS, Yang HT, Turner GC, Chen L, Chiang AS.	Curr Biol. 2011 May 24;21(10):848-54. Epub 2011 Apr 28.	Curr Biol. 2011	PubMed	citation	PMID:21530256	pubmed	21530256	create date:2011/05/03 | first author:Wu CL
Oogenesis: when most is good enough.	/pubmed/21514514	Hawley RS.	Curr Biol. 2011 Apr 26;21(8):R288-90.	Curr Biol. 2011	PubMed	citation	PMID:21514514	pubmed	21514514	create date:2011/04/26 | first author:Hawley RS
Motor learning: spare the rod to benefit the child?	/pubmed/21514513	Rothwell J.	Curr Biol. 2011 Apr 26;21(8):R287-8.	Curr Biol. 2011	PubMed	citation	PMID:21514513	pubmed	21514513	create date:2011/04/26 | first author:Rothwell J
Alternative strategies: the evolution of switch points.	/pubmed/21514512	Roff DA.	Curr Biol. 2011 Apr 26;21(8):R285-7.	Curr Biol. 2011	PubMed	citation	PMID:21514512	pubmed	21514512	create date:2011/04/26 | first author:Roff DA
Microtubule end binding: EBs sense the guanine nucleotide state.	/pubmed/21514511	Akhmanova A, Steinmetz MO.	Curr Biol. 2011 Apr 26;21(8):R283-5.	Curr Biol. 2011	PubMed	citation	PMID:21514511	pubmed	21514511	create date:2011/04/26 | first author:Akhmanova A
Cognitive neuroscience: feedback for natural visual stimuli.	/pubmed/21514510	Muggleton NG, Banissy MJ, Walsh VZ.	Curr Biol. 2011 Apr 26;21(8):R282-3.	Curr Biol. 2011	PubMed	citation	PMID:21514510	pubmed	21514510	create date:2011/04/26 | first author:Muggleton NG
Invadopodia: RhoC runs rings around cofilin.	/pubmed/21514509	MacGrath SM, Koleske AJ.	Curr Biol. 2011 Apr 26;21(8):R280-2.	Curr Biol. 2011	PubMed	citation	PMID:21514509	pubmed	21514509	create date:2011/04/26 | first author:MacGrath SM
Animal communication: flies' ears are tuned in.	/pubmed/21514508	Immonen E, Ritchie MG.	Curr Biol. 2011 Apr 26;21(8):R278-80.	Curr Biol. 2011	PubMed	citation	PMID:21514508	pubmed	21514508	create date:2011/04/26 | first author:Immonen E
Neural networks: more about flexibility than synaptic strength.	/pubmed/21514507	Goaillard JM.	Curr Biol. 2011 Apr 26;21(8):R276-8.	Curr Biol. 2011	PubMed	citation	PMID:21514507	pubmed	21514507	create date:2011/04/26 | first author:Goaillard JM
Developmental biology: small RNAs play their part.	/pubmed/21514506	Maine EM.	Curr Biol. 2011 Apr 26;21(8):R274-6.	Curr Biol. 2011	PubMed	citation	PMID:21514506	pubmed	21514506	create date:2011/04/26 | first author:Maine EM
Animal eyes: defending the coat of mail.	/pubmed/21514505	Land MF.	Curr Biol. 2011 Apr 26;21(8):R273-4.	Curr Biol. 2011	PubMed	citation	PMID:21514505	pubmed	21514505	create date:2011/04/26 | first author:Land MF
Strepsiptera.	/pubmed/21514504	McMahon DP, Hayward A, Kathirithamby J.	Curr Biol. 2011 Apr 26;21(8):R271-2. No abstract available.	Curr Biol. 2011	PubMed	citation	PMID:21514504	pubmed	21514504	create date:2011/04/26 | first author:McMahon DP
Amphiregulin exosomes increase cancer cell invasion.	/pubmed/21514161	Higginbotham JN, Demory Beckler M, Gephart JD, Franklin JL, Bogatcheva G, Kremers GJ, Piston DW, Ayers GD, McConnell RE, Tyska MJ, Coffey RJ.	Curr Biol. 2011 May 10;21(9):779-86. Epub 2011 Apr 21.	Curr Biol. 2011	PubMed	citation	PMID:21514161	pubmed	21514161	create date:2011/04/26 | first author:Higginbotham JN
Blue light-dependent interaction of CRY2 with SPA1 regulates COP1 activity and floral initiation in Arabidopsis.	/pubmed/21514160	Zuo Z, Liu H, Liu B, Liu X, Lin C.	Curr Biol. 2011 May 24;21(10):841-7. Epub 2011 Apr 21.	Curr Biol. 2011	PubMed	citation	PMID:21514160	pubmed	21514160	create date:2011/04/26 | first author:Zuo Z
Remembering nutrient quality of sugar in Drosophila.	/pubmed/21514159	Burke CJ, Waddell S.	Curr Biol. 2011 May 10;21(9):746-50. Epub 2011 Apr 21.	Curr Biol. 2011	PubMed	citation	PMID:21514159	pubmed	21514159	create date:2011/04/26 | first author:Burke CJ
Visual motion induces a forward prediction of spatial pattern.	/pubmed/21514158	Roach NW, McGraw PV, Johnston A.	Curr Biol. 2011 May 10;21(9):740-5. Epub 2011 Apr 21.	Curr Biol. 2011	PubMed	citation	PMID:21514158	pubmed	21514158	create date:2011/04/26 | first author:Roach NW
PP1/Repo-man dephosphorylates mitotic histone H3 at T3 and regulates chromosomal aurora B targeting.	/pubmed/21514157	Qian J, Lesage B, Beullens M, Van Eynde A, Bollen M.	Curr Biol. 2011 May 10;21(9):766-73. Epub 2011 Apr 21.	Curr Biol. 2011	PubMed	citation	PMID:21514157	pubmed	21514157	create date:2011/04/26 | first author:Qian J
NEMO kinase contributes to core period determination by slowing the pace of the Drosophila circadian oscillator.	/pubmed/21514156	Yu W, Houl JH, Hardin PE.	Curr Biol. 2011 May 10;21(9):756-61. Epub 2011 Apr 21.	Curr Biol. 2011	PubMed	citation	PMID:21514156	pubmed	21514156	create date:2011/04/26 | first author:Yu W
Resurrecting extinct interactions with extant substitutes.	/pubmed/21514155	Griffiths CJ, Hansen DM, Jones CG, Zuël N, Harris S.	Curr Biol. 2011 May 10;21(9):762-5. Epub 2011 Apr 21.	Curr Biol. 2011	PubMed	citation	PMID:21514155	pubmed	21514155	create date:2011/04/26 | first author:Griffiths CJ
Drosophila evaluates and learns the nutritional value of sugars.	/pubmed/21514154	Fujita M, Tanimura T.	Curr Biol. 2011 May 10;21(9):751-5. Epub 2011 Apr 21.	Curr Biol. 2011	PubMed	citation	PMID:21514154	pubmed	21514154	create date:2011/04/26 | first author:Fujita M
KIBRA suppresses apical exocytosis through inhibition of aPKC kinase activity in epithelial cells.	/pubmed/21497093	Yoshihama Y, Sasaki K, Horikoshi Y, Suzuki A, Ohtsuka T, Hakuno F, Takahashi S, Ohno S, Chida K.	Curr Biol. 2011 Apr 26;21(8):705-11. Epub 2011 Apr 14.	Curr Biol. 2011	PubMed	citation	PMID:21497093	pubmed	21497093	create date:2011/04/19 | first author:Yoshihama Y
Suppression of Ptf1a activity induces acinar-to-endocrine conversion.	/pubmed/21497092	Hesselson D, Anderson RM, Stainier DY.	Curr Biol. 2011 Apr 26;21(8):712-7. Epub 2011 Apr 14.	Curr Biol. 2011	PubMed	citation	PMID:21497092	pubmed	21497092	create date:2011/04/19 | first author:Hesselson D
A chiton uses aragonite lenses to form images.	/pubmed/21497091	Speiser DI, Eernisse DJ, Johnsen S.	Curr Biol. 2011 Apr 26;21(8):665-70. Epub 2011 Apr 14.	Curr Biol. 2011	PubMed	citation	PMID:21497091	pubmed	21497091	create date:2011/04/19 | first author:Speiser DI
Caveolin-1 deficiency causes cholesterol-dependent mitochondrial dysfunction and apoptotic susceptibility.	/pubmed/21497090	Bosch M, Marí M, Herms A, Fernández A, Fajardo A, Kassan A, Giralt A, Colell A, Balgoma D, Barbero E, González-Moreno E, Matias N, Tebar F, Balsinde J, Camps M, Enrich C, Gross SP, García-Ruiz C, Pérez-Navarro E, Fernández-Checa JC, Pol A.	Curr Biol. 2011 Apr 26;21(8):681-6. Epub 2011 Apr 14.	Curr Biol. 2011	PubMed	citation	PMID:21497090	pubmed	21497090	create date:2011/04/19 | first author:Bosch M
Dynamic horizontal cultural transmission of humpback whale song at the ocean basin scale.	/pubmed/21497089	Garland EC, Goldizen AW, Rekdahl ML, Constantine R, Garrigue C, Hauser ND, Poole MM, Robbins J, Noad MJ.	Curr Biol. 2011 Apr 26;21(8):687-91. Epub 2011 Apr 14.	Curr Biol. 2011	PubMed	citation	PMID:21497089	pubmed	21497089	create date:2011/04/19 | first author:Garland EC
Glial cells physiologically modulate clock neurons and circadian behavior in a calcium-dependent manner.	/pubmed/21497088	Ng FS, Tangredi MM, Jackson FR.	Curr Biol. 2011 Apr 26;21(8):625-34. Epub 2011 Apr 14.	Curr Biol. 2011	PubMed	citation	PMID:21497088	pubmed	21497088	create date:2011/04/19 | first author:Ng FS
Pollinator choice in Petunia depends on two major genetic Loci for floral scent production.	/pubmed/21497087	Klahre U, Gurba A, Hermann K, Saxenhofer M, Bossolini E, Guerin PM, Kuhlemeier C.	Curr Biol. 2011 May 10;21(9):730-9. Epub 2011 Apr 14.	Curr Biol. 2011	PubMed	citation	PMID:21497087	pubmed	21497087	create date:2011/04/19 | first author:Klahre U
Geminin escapes degradation in G1 of mouse pluripotent cells and mediates the expression of Oct4, Sox2, and Nanog.	/pubmed/21497086	Yang VS, Carter SA, Hyland SJ, Tachibana-Konwalski K, Laskey RA, Gonzalez MA.	Curr Biol. 2011 Apr 26;21(8):692-9. Epub 2011 Apr 14.	Curr Biol. 2011	PubMed	citation	PMID:21497086	pubmed	21497086	create date:2011/04/19 | first author:Yang VS
Oocyte-specific differences in cell-cycle control create an innate susceptibility to meiotic errors.	/pubmed/21497085	Nagaoka SI, Hodges CA, Albertini DF, Hunt PA.	Curr Biol. 2011 Apr 26;21(8):651-7. Epub 2011 Apr 14.	Curr Biol. 2011	PubMed	citation	PMID:21497085	pubmed	21497085	create date:2011/04/19 | first author:Nagaoka SI
Alexander Borst.	/pubmed/21495234	Borst A.	Curr Biol. 2011 Mar 8;21(5):R175-6. No abstract available.	Curr Biol. 2011	PubMed	citation	PMID:21495234	pubmed	21495234	create date:2011/04/19 | first author:Borst A
The benefits of bottlenecks.	/pubmed/21495233	Maderspacher F.	Curr Biol. 2011 Mar 8;21(5):R171-3. No abstract available.	Curr Biol. 2011	PubMed	citation	PMID:21495233	pubmed	21495233	create date:2011/04/19 | first author:Maderspacher F
Auditory neuroscience: how to stop tinnitus by buzzing the vagus.	/pubmed/21481765	Schnupp J.	Curr Biol. 2011 Apr 12;21(7):R263-5.	Curr Biol. 2011	PubMed	citation	PMID:21481765	pubmed	21481765	create date:2011/04/13 | first author:Schnupp J
Chromosome segregation: a kinetochore missing link is found.	/pubmed/21481764	Maresca TJ.	Curr Biol. 2011 Apr 12;21(7):R261-3.	Curr Biol. 2011	PubMed	citation	PMID:21481764	pubmed	21481764	create date:2011/04/13 | first author:Maresca TJ
Visual perception: bizarre contours go against the odds.	/pubmed/21481763	Fleming RW.	Curr Biol. 2011 Apr 12;21(7):R259-61.	Curr Biol. 2011	PubMed	citation	PMID:21481763	pubmed	21481763	create date:2011/04/13 | first author:Fleming RW
Genomic imprinting: an obsession with depilatory mice.	/pubmed/21481762	Haig D, Úbeda F.	Curr Biol. 2011 Apr 12;21(7):R257-9.	Curr Biol. 2011	PubMed	citation	PMID:21481762	pubmed	21481762	create date:2011/04/13 | first author:Haig D
Cytoskeletal regulation: sorting out stress fibers with tropomyosin.	/pubmed/21481761	Lord M.	Curr Biol. 2011 Apr 12;21(7):R255-7.	Curr Biol. 2011	PubMed	citation	PMID:21481761	pubmed	21481761	create date:2011/04/13 | first author:Lord M
Hybridization: expressing yourself in a crowd.	/pubmed/21481760	Hegarty M.	Curr Biol. 2011 Apr 12;21(7):R254-5.	Curr Biol. 2011	PubMed	citation	PMID:21481760	pubmed	21481760	create date:2011/04/13 | first author:Hegarty M
Auditory neuroscience: temporal anticipation enhances cortical processing.	/pubmed/21481759	Walker KM, King AJ.	Curr Biol. 2011 Apr 12;21(7):R251-3.	Curr Biol. 2011	PubMed	citation	PMID:21481759	pubmed	21481759	create date:2011/04/13 | first author:Walker KM
Synthetic biology: modulating the MAP kinase module.	/pubmed/21481758	Bardwell L.	Curr Biol. 2011 Apr 12;21(7):R249-51.	Curr Biol. 2011	PubMed	citation	PMID:21481758	pubmed	21481758	create date:2011/04/13 | first author:Bardwell L
Bitter taste induces nausea.	/pubmed/21481757	Peyrot des Gachons C, Beauchamp GK, Stern RM, Koch KL, Breslin PA.	Curr Biol. 2011 Apr 12;21(7):R247-8. No abstract available.	Curr Biol. 2011	PubMed	citation	PMID:21481757	pubmed	21481757	create date:2011/04/13 | first author:Peyrot des Gachons C
Title	URL	Description	Details	ShortDetails	Resource	Type	Identifiers	Db	EntrezUID	Properties
Lateral gene transfer.	/pubmed/21481756	Zhaxybayeva O, Doolittle WF.	Curr Biol. 2011 Apr 12;21(7):R242-6. No abstract available.	Curr Biol. 2011	PubMed	citation	PMID:21481756	pubmed	21481756	create date:2011/04/13 | first author:Zhaxybayeva O
Velvet worms.	/pubmed/21481755	Blaxter M, Sunnucks P.	Curr Biol. 2011 Apr 12;21(7):R238-40. No abstract available.	Curr Biol. 2011	PubMed	citation	PMID:21481755	pubmed	21481755	create date:2011/04/13 | first author:Blaxter M
Political orientations are correlated with brain structure in young adults.	/pubmed/21474316	Kanai R, Feilden T, Firth C, Rees G.	Curr Biol. 2011 Apr 26;21(8):677-80. Epub 2011 Apr 7.	Curr Biol. 2011	PubMed	citation	PMID:21474316	pubmed	21474316	create date:2011/04/09 | first author:Kanai R
Evolutionary convergence on sleep loss in cavefish populations.	/pubmed/21474315	Duboué ER, Keene AC, Borowsky RL.	Curr Biol. 2011 Apr 26;21(8):671-6. Epub 2011 Apr 7.	Curr Biol. 2011	PubMed	citation	PMID:21474315	pubmed	21474315	create date:2011/04/09 | first author:Duboué ER
A novel spatiotemporal RhoC activation pathway locally regulates cofilin activity at invadopodia.	/pubmed/21474314	Bravo-Cordero JJ, Oser M, Chen X, Eddy R, Hodgson L, Condeelis J.	Curr Biol. 2011 Apr 26;21(8):635-44. Epub 2011 Apr 7.	Curr Biol. 2011	PubMed	citation	PMID:21474314	pubmed	21474314	create date:2011/04/09 | first author:Bravo-Cordero JJ
A common frame of reference for learned and communicated vectors in honeybee navigation.	/pubmed/21474313	Menzel R, Kirbach A, Haass WD, Fischer B, Fuchs J, Koblofsky M, Lehmann K, Reiter L, Meyer H, Nguyen H, Jones S, Norton P, Greggers U.	Curr Biol. 2011 Apr 26;21(8):645-50. Epub 2011 Apr 7.	Curr Biol. 2011	PubMed	citation	PMID:21474313	pubmed	21474313	create date:2011/04/09 | first author:Menzel R
Gene duplication in Mimulus underlies parallel floral evolution via independent trans-regulatory changes.	/pubmed/21474312	Cooley AM, Modliszewski JL, Rommel ML, Willis JH.	Curr Biol. 2011 Apr 26;21(8):700-4. Epub 2011 Apr 7.	Curr Biol. 2011	PubMed	citation	PMID:21474312	pubmed	21474312	create date:2011/04/09 | first author:Cooley AM
Active process mediates species-specific tuning of Drosophila ears.	/pubmed/21458268	Riabinina O, Dai M, Duke T, Albert JT.	Curr Biol. 2011 Apr 26;21(8):658-64. Epub 2011 Mar 31.	Curr Biol. 2011	PubMed	citation	PMID:21458268	pubmed	21458268	create date:2011/04/05 | first author:Riabinina O
The phosphorylation state of an aurora-like kinase marks the length of growing flagella in Chlamydomonas.	/pubmed/21458267	Luo M, Cao M, Kan Y, Li G, Snell W, Pan J.	Curr Biol. 2011 Apr 12;21(7):586-91. Epub 2011 Mar 31.	Curr Biol. 2011	PubMed	citation	PMID:21458267	pubmed	21458267	create date:2011/04/05 | first author:Luo M
NompC TRP channel is essential for Drosophila sound receptor function.	/pubmed/21458266	Effertz T, Wiek R, Göpfert MC.	Curr Biol. 2011 Apr 12;21(7):592-7. Epub 2011 Mar 31.	Curr Biol. 2011	PubMed	citation	PMID:21458266	pubmed	21458266	create date:2011/04/05 | first author:Effertz T
RAF inhibitor-induced KSR1/B-RAF binding and its effects on ERK cascade signaling.	/pubmed/21458265	McKay MM, Ritt DA, Morrison DK.	Curr Biol. 2011 Apr 12;21(7):563-8. Epub 2011 Mar 31.	Curr Biol. 2011	PubMed	citation	PMID:21458265	pubmed	21458265	create date:2011/04/05 | first author:McKay MM
A molecular pathway for myosin II recruitment to stress fibers.	/pubmed/21458264	Tojkander S, Gateva G, Schevzov G, Hotulainen P, Naumanen P, Martin C, Gunning PW, Lappalainen P.	Curr Biol. 2011 Apr 12;21(7):539-50. Epub 2011 Mar 31.	Curr Biol. 2011	PubMed	citation	PMID:21458264	pubmed	21458264	create date:2011/04/05 | first author:Tojkander S
Quantitative variation in autocrine signaling and pathway crosstalk in the Caenorhabditis vulval network.	/pubmed/21458263	Hoyos E, Kim K, Milloz J, Barkoulas M, Pénigault JB, Munro E, Félix MA.	Curr Biol. 2011 Apr 12;21(7):527-38. Epub 2011 Mar 31.	Curr Biol. 2011	PubMed	citation	PMID:21458263	pubmed	21458263	create date:2011/04/05 | first author:Hoyos E
Compensatory neural reorganization in Tourette syndrome.	/pubmed/21439830	Jackson SR, Parkinson A, Jung J, Ryan SE, Morgan PS, Hollis C, Jackson GM.	Curr Biol. 2011 Apr 12;21(7):580-5.	Curr Biol. 2011	PubMed	citation	PMID:21439830	pubmed	21439830	create date:2011/03/29 | first author:Jackson SR
Habitat complexity drives experimental evolution of a conditionally expressed secondary sexual trait.	/pubmed/21439829	Tomkins JL, Hazel WN, Penrose MA, Radwan JW, LeBas NR.	Curr Biol. 2011 Apr 12;21(7):569-73.	Curr Biol. 2011	PubMed	citation	PMID:21439829	pubmed	21439829	create date:2011/03/29 | first author:Tomkins JL
An early Cambrian hemichordate zooid.	/pubmed/21439828	Hou XG, Aldridge RJ, Siveter DJ, Siveter DJ, Williams M, Zalasiewicz J, Ma XY.	Curr Biol. 2011 Apr 12;21(7):612-6. Epub 2011 Mar 31.	Curr Biol. 2011	PubMed	citation	PMID:21439828	pubmed	21439828	create date:2011/03/29 | first author:Hou XG
Males use multiple, redundant cues to detect mating rivals.	/pubmed/21439827	Bretman A, Westmancoat JD, Gage MJ, Chapman T.	Curr Biol. 2011 Apr 12;21(7):617-22.	Curr Biol. 2011	PubMed	citation	PMID:21439827	pubmed	21439827	create date:2011/03/29 | first author:Bretman A
Amphiastral mitotic spindle assembly in vertebrate cells lacking centrosomes.	/pubmed/21439826	Hornick JE, Mader CC, Tribble EK, Bagne CC, Vaughan KT, Shaw SL, Hinchcliffe EH.	Curr Biol. 2011 Apr 12;21(7):598-605.	Curr Biol. 2011	PubMed	citation	PMID:21439826	pubmed	21439826	create date:2011/03/29 | first author:Hornick JE
Intracellular transport by an anchored homogeneously contracting F-actin meshwork.	/pubmed/21439825	Mori M, Monnier N, Daigle N, Bathe M, Ellenberg J, Lénárt P.	Curr Biol. 2011 Apr 12;21(7):606-11.	Curr Biol. 2011	PubMed	citation	PMID:21439825	pubmed	21439825	create date:2011/03/29 | first author:Mori M
Decoupling of activation and effector binding underlies ARF6 priming of fast endocytic recycling.	/pubmed/21439824	Montagnac G, de Forges H, Smythe E, Gueudry C, Romao M, Salamero J, Chavrier P.	Curr Biol. 2011 Apr 12;21(7):574-9.	Curr Biol. 2011	PubMed	citation	PMID:21439824	pubmed	21439824	create date:2011/03/29 | first author:Montagnac G
Rosie Redfield.	/pubmed/21438184	Redfield R.	Curr Biol. 2011 Feb 22;21(4):R141-2. No abstract available.	Curr Biol. 2011	PubMed	citation	PMID:21438184	pubmed	21438184	create date:2011/03/26 | first author:Redfield R
New fears over bee declines.	/pubmed/21438183	Gross M.	Curr Biol. 2011 Feb 22;21(4):R137-9. No abstract available.	Curr Biol. 2011	PubMed	citation	PMID:21438183	pubmed	21438183	create date:2011/03/26 | first author:Gross M
Michael Dickinson.	/pubmed/21429839	Dickinson M.	Curr Biol. 2011 Mar 22;21(6):R206-7. No abstract available.	Curr Biol. 2011	PubMed	citation	PMID:21429839	pubmed	21429839	create date:2011/03/25 | first author:Dickinson M
Riding the wave of biological data.	/pubmed/21429838	Gross M.	Curr Biol. 2011 Mar 22;21(6):R204-6. No abstract available.	Curr Biol. 2011	PubMed	citation	PMID:21429838	pubmed	21429838	create date:2011/03/25 | first author:Gross M
Sexual selection: do flies lie with asymmetric legs?	/pubmed/21419993	Ritchie MG, Vahed K.	Curr Biol. 2011 Mar 22;21(6):R233-4.	Curr Biol. 2011	PubMed	citation	PMID:21419993	pubmed	21419993	create date:2011/03/23 | first author:Ritchie MG
Oogenesis: matrix revolutions.	/pubmed/21419992	Bastock R, St Johnston D.	Curr Biol. 2011 Mar 22;21(6):R231-3.	Curr Biol. 2011	PubMed	citation	PMID:21419992	pubmed	21419992	create date:2011/03/23 | first author:Bastock R
Multisensory integration: what you see is where you hear.	/pubmed/21419991	Murray MM, Spierer L.	Curr Biol. 2011 Mar 22;21(6):R229-31.	Curr Biol. 2011	PubMed	citation	PMID:21419991	pubmed	21419991	create date:2011/03/23 | first author:Murray MM
Autophagy: regulation by energy sensing.	/pubmed/21419990	Meijer AJ, Codogno P.	Curr Biol. 2011 Mar 22;21(6):R227-9.	Curr Biol. 2011	PubMed	citation	PMID:21419990	pubmed	21419990	create date:2011/03/23 | first author:Meijer AJ
Animal navigation: longitude at last.	/pubmed/21419989	Gould JL.	Curr Biol. 2011 Mar 22;21(6):R225-7.	Curr Biol. 2011	PubMed	citation	PMID:21419989	pubmed	21419989	create date:2011/03/23 | first author:Gould JL
Chromatin: bind at your own RSC.	/pubmed/21419988	Buchler NE, Bai L.	Curr Biol. 2011 Mar 22;21(6):R223-5.	Curr Biol. 2011	PubMed	citation	PMID:21419988	pubmed	21419988	create date:2011/03/23 | first author:Buchler NE
Prokaryotic cytokinesis: little rings bring big cylindrical things.	/pubmed/21419987	Haeusser DP, Margolin W.	Curr Biol. 2011 Mar 22;21(6):R221-3.	Curr Biol. 2011	PubMed	citation	PMID:21419987	pubmed	21419987	create date:2011/03/23 | first author:Haeusser DP
Immunology: the origin of sweetbreads in lampreys?	/pubmed/21419986	Flajnik M.	Curr Biol. 2011 Mar 22;21(6):R218-20.	Curr Biol. 2011	PubMed	citation	PMID:21419986	pubmed	21419986	create date:2011/03/23 | first author:Flajnik M
Invertebrate neurobiology: visual direction of arm movements in an octopus.	/pubmed/21419985	Niven JE.	Curr Biol. 2011 Mar 22;21(6):R217-8.	Curr Biol. 2011	PubMed	citation	PMID:21419985	pubmed	21419985	create date:2011/03/23 | first author:Niven JE
Force nanoscopy of living cells.	/pubmed/21419984	Müller DJ, Dufrêne YF.	Curr Biol. 2011 Mar 22;21(6):R212-6. No abstract available.	Curr Biol. 2011	PubMed	citation	PMID:21419984	pubmed	21419984	create date:2011/03/23 | first author:Müller DJ
Why should biomedical scientists care about biodiversity?	/pubmed/21419983	Kelsh RN, Székely T, Stuart S.	Curr Biol. 2011 Mar 22;21(6):R210-1. No abstract available.	Curr Biol. 2011	PubMed	citation	PMID:21419983	pubmed	21419983	create date:2011/03/23 | first author:Kelsh RN
Myrmecophiles.	/pubmed/21419982	Kronauer DJ, Pierce NE.	Curr Biol. 2011 Mar 22;21(6):R208-9. No abstract available.	Curr Biol. 2011	PubMed	citation	PMID:21419982	pubmed	21419982	create date:2011/03/23 | first author:Kronauer DJ
Third genetic code, anyone?	/pubmed/21419981	North G.	Curr Biol. 2011 Mar 22;21(6):R203. No abstract available.	Curr Biol. 2011	PubMed	citation	PMID:21419981	pubmed	21419981	create date:2011/03/23 | first author:North G
Reward improves long-term retention of a motor memory through induction of offline memory gains.	/pubmed/21419628	Abe M, Schambra H, Wassermann EM, Luckenbaugh D, Schweighofer N, Cohen LG.	Curr Biol. 2011 Apr 12;21(7):557-62. Epub 2011 Mar 17.	Curr Biol. 2011	PubMed	citation	PMID:21419628	pubmed	21419628	create date:2011/03/23 | first author:Abe M
Transcriptomic shock generates evolutionary novelty in a newly formed, natural allopolyploid plant.	/pubmed/21419627	Buggs RJ, Zhang L, Miles N, Tate JA, Gao L, Wei W, Schnable PS, Barbazuk WB, Soltis PS, Soltis DE.	Curr Biol. 2011 Apr 12;21(7):551-6. Epub 2011 Mar 17.	Curr Biol. 2011	PubMed	citation	PMID:21419627	pubmed	21419627	create date:2011/03/23 | first author:Buggs RJ
Hosts improve the reliability of chick recognition by delaying the hatching of brood parasitic eggs.	/pubmed/21396823	Shizuka D, Lyon BE.	Curr Biol. 2011 Mar 22;21(6):515-9.	Curr Biol. 2011	PubMed	citation	PMID:21396823	pubmed	21396823	create date:2011/03/15 | first author:Shizuka D
The AP2/ERF transcription factor WIND1 controls cell dedifferentiation in Arabidopsis.	/pubmed/21396822	Iwase A, Mitsuda N, Koyama T, Hiratsu K, Kojima M, Arai T, Inoue Y, Seki M, Sakakibara H, Sugimoto K, Ohme-Takagi M.	Curr Biol. 2011 Mar 22;21(6):508-14.	Curr Biol. 2011	PubMed	citation	PMID:21396822	pubmed	21396822	create date:2011/03/15 | first author:Iwase A
Live-cell imaging reveals the dynamics of two sperm cells during double fertilization in Arabidopsis thaliana.	/pubmed/21396821	Hamamura Y, Saito C, Awai C, Kurihara D, Miyawaki A, Nakagawa T, Kanaoka MM, Sasaki N, Nakano A, Berger F, Higashiyama T.	Curr Biol. 2011 Mar 22;21(6):497-502.	Curr Biol. 2011	PubMed	citation	PMID:21396821	pubmed	21396821	create date:2011/03/15 | first author:Hamamura Y
EGO-1, a C. elegans RdRP, modulates gene expression via production of mRNA-templated short antisense RNAs.	/pubmed/21396820	Maniar JM, Fire AZ.	Curr Biol. 2011 Mar 22;21(6):449-59.	Curr Biol. 2011	PubMed	citation	PMID:21396820	pubmed	21396820	create date:2011/03/15 | first author:Maniar JM
Hepatocyte growth factor acutely perturbs actin filament anchorage at the epithelial zonula adherens.	/pubmed/21396819	Mangold S, Wu SK, Norwood SJ, Collins BM, Hamilton NA, Thorn P, Yap AS.	Curr Biol. 2011 Mar 22;21(6):503-7.	Curr Biol. 2011	PubMed	citation	PMID:21396819	pubmed	21396819	create date:2011/03/15 | first author:Mangold S
Octopus vulgaris uses visual information to determine the location of its arm.	/pubmed/21396818	Gutnick T, Byrne RA, Hochner B, Kuba M.	Curr Biol. 2011 Mar 22;21(6):460-2.	Curr Biol. 2011	PubMed	citation	PMID:21396818	pubmed	21396818	create date:2011/03/15 | first author:Gutnick T
The AFB4 auxin receptor is a negative regulator of auxin signaling in seedlings.	/pubmed/21396817	Greenham K, Santner A, Castillejo C, Mooney S, Sairanen I, Ljung K, Estelle M.	Curr Biol. 2011 Mar 22;21(6):520-5.	Curr Biol. 2011	PubMed	citation	PMID:21396817	pubmed	21396817	create date:2011/03/15 | first author:Greenham K
Manfred Kayser.	/pubmed/21391314	Kayser M.	Curr Biol. 2011 Feb 8;21(3):R98-9. No abstract available.	Curr Biol. 2011	PubMed	citation	PMID:21391314	pubmed	21391314	create date:2011/03/11 | first author:Kayser M
Profit of gloom.	/pubmed/21391313	Williams N.	Curr Biol. 2011 Feb 8;21(3):R97-8. No abstract available.	Curr Biol. 2011	PubMed	citation	PMID:21391313	pubmed	21391313	create date:2011/03/11 | first author:Williams N
New plans for wild areas.	/pubmed/21391312	Williams N.	Curr Biol. 2011 Feb 8;21(3):R96-7. No abstract available.	Curr Biol. 2011	PubMed	citation	PMID:21391312	pubmed	21391312	create date:2011/03/11 | first author:Williams N
Seabed search boost.	/pubmed/21391311	Gross M.	Curr Biol. 2011 Feb 8;21(3):R94-5. No abstract available.	Curr Biol. 2011	PubMed	citation	PMID:21391311	pubmed	21391311	create date:2011/03/11 | first author:Gross M
Title	URL	Description	Details	ShortDetails	Resource	Type	Identifiers	Db	EntrezUID	Properties
Deep drilling moves ahead.	/pubmed/21391310	Williams N.	Curr Biol. 2011 Feb 8;21(3):R93-4. No abstract available.	Curr Biol. 2011	PubMed	citation	PMID:21391310	pubmed	21391310	create date:2011/03/11 | first author:Williams N
Climbing plants: attachment and the ascent for light.	/pubmed/21377100	Niklas KJ.	Curr Biol. 2011 Mar 8;21(5):R199-201.	Curr Biol. 2011	PubMed	citation	PMID:21377100	pubmed	21377100	create date:2011/03/08 | first author:Niklas KJ
Cell polarity: PIN it down!	/pubmed/21377099	Korbei B, Luschnig C.	Curr Biol. 2011 Mar 8;21(5):R197-9.	Curr Biol. 2011	PubMed	citation	PMID:21377099	pubmed	21377099	create date:2011/03/08 | first author:Korbei B
Cooperative breeding: a question of climate?	/pubmed/21377098	Cockburn A, Russell AF.	Curr Biol. 2011 Mar 8;21(5):R195-7.	Curr Biol. 2011	PubMed	citation	PMID:21377098	pubmed	21377098	create date:2011/03/08 | first author:Cockburn A
Host-pathogen interactions: cheating the host by making new connections.	/pubmed/21377097	de Curtis I.	Curr Biol. 2011 Mar 8;21(5):R192-4.	Curr Biol. 2011	PubMed	citation	PMID:21377097	pubmed	21377097	create date:2011/03/08 | first author:de Curtis I
Climate: baselines for the biological effects of environmental change.	/pubmed/21377096	Raven JA.	Curr Biol. 2011 Mar 8;21(5):R190-2.	Curr Biol. 2011	PubMed	citation	PMID:21377096	pubmed	21377096	create date:2011/03/08 | first author:Raven JA
Cognitive neuroscience: distinguishing self from other.	/pubmed/21377095	Burnett S, Husain M.	Curr Biol. 2011 Mar 8;21(5):R189-90.	Curr Biol. 2011	PubMed	citation	PMID:21377095	pubmed	21377095	create date:2011/03/08 | first author:Burnett S
Structural colour: elusive iridescence strategies brought to light.	/pubmed/21377094	Vukusic P.	Curr Biol. 2011 Mar 8;21(5):R187-9.	Curr Biol. 2011	PubMed	citation	PMID:21377094	pubmed	21377094	create date:2011/03/08 | first author:Vukusic P
Cell cycle: who turns the crank?	/pubmed/21377093	Tyson JJ, Novak B.	Curr Biol. 2011 Mar 8;21(5):R185-7.	Curr Biol. 2011	PubMed	citation	PMID:21377093	pubmed	21377093	create date:2011/03/08 | first author:Tyson JJ
Wake deterioration and sleep restoration of human learning.	/pubmed/21377092	Mander BA, Santhanam S, Saletin JM, Walker MP.	Curr Biol. 2011 Mar 8;21(5):R183-4. No abstract available.	Curr Biol. 2011	PubMed	citation	PMID:21377092	pubmed	21377092	create date:2011/03/08 | first author:Mander BA
Sexual selection in plants.	/pubmed/21377091	Moore JC, Pannell JR.	Curr Biol. 2011 Mar 8;21(5):R176-82. Review. No abstract available.	Curr Biol. 2011	PubMed	citation	PMID:21377091	pubmed	21377091	create date:2011/03/08 | first author:Moore JC
Drosophila embryonic hemocytes.	/pubmed/21377090	Evans IR, Wood W.	Curr Biol. 2011 Mar 8;21(5):R173-4. No abstract available.	Curr Biol. 2011	PubMed	citation	PMID:21377090	pubmed	21377090	create date:2011/03/08 | first author:Evans IR
Temporal control of contractile ring assembly by Plo1 regulation of myosin II recruitment by Mid1/anillin.	/pubmed/21376600	Almonacid M, Celton-Morizur S, Jakubowski JL, Dingli F, Loew D, Mayeux A, Chen JS, Gould KL, Clifford DM, Paoletti A.	Curr Biol. 2011 Mar 22;21(6):473-9. Epub 2011 Mar 3.	Curr Biol. 2011	PubMed	citation	PMID:21376600	pubmed	21376600	create date:2011/03/08 | first author:Almonacid M
Transport of germ plasm on astral microtubules directs germ cell development in Drosophila.	/pubmed/21376599	Lerit DA, Gavis ER.	Curr Biol. 2011 Mar 22;21(6):439-48. Epub 2011 Mar 3.	Curr Biol. 2011	PubMed	citation	PMID:21376599	pubmed	21376599	create date:2011/03/08 | first author:Lerit DA
Interkinetic nuclear migration is a broadly conserved feature of cell division in pseudostratified epithelia.	/pubmed/21376598	Meyer EJ, Ikmi A, Gibson MC.	Curr Biol. 2011 Mar 22;21(6):485-91. Epub 2011 Mar 3.	Curr Biol. 2011	PubMed	citation	PMID:21376598	pubmed	21376598	create date:2011/03/08 | first author:Meyer EJ
Non-Bayesian contour synthesis.	/pubmed/21376597	Anderson BL, O'Vari J, Barth H.	Curr Biol. 2011 Mar 22;21(6):492-6. Epub 2011 Mar 3.	Curr Biol. 2011	PubMed	citation	PMID:21376597	pubmed	21376597	create date:2011/03/08 | first author:Anderson BL
The role of GABA in human motor learning.	/pubmed/21376596	Stagg CJ, Bachtiar V, Johansen-Berg H.	Curr Biol. 2011 Mar 22;21(6):480-4. Epub 2011 Mar 3.	Curr Biol. 2011	PubMed	citation	PMID:21376596	pubmed	21376596	create date:2011/03/08 | first author:Stagg CJ
IQGAP-related Rng2p organizes cortical nodes and ensures position of cell division in fission yeast.	/pubmed/21376595	Padmanabhan A, Bakka K, Sevugan M, Naqvi NI, D'souza V, Tang X, Mishra M, Balasubramanian MK.	Curr Biol. 2011 Mar 22;21(6):467-72. Epub 2011 Mar 3.	Curr Biol. 2011	PubMed	citation	PMID:21376595	pubmed	21376595	create date:2011/03/08 | first author:Padmanabhan A
Long- and short-range transcriptional repressors induce distinct chromatin states on repressed genes.	/pubmed/21353562	Li LM, Arnosti DN.	Curr Biol. 2011 Mar 8;21(5):406-12. Epub 2011 Feb 25.	Curr Biol. 2011	PubMed	citation	PMID:21353562	pubmed	21353562	create date:2011/03/01 | first author:Li LM
Longitude perception and bicoordinate magnetic maps in sea turtles.	/pubmed/21353561	Putman NF, Endres CS, Lohmann CM, Lohmann KJ.	Curr Biol. 2011 Mar 22;21(6):463-6. Epub 2011 Feb 25.	Curr Biol. 2011	PubMed	citation	PMID:21353561	pubmed	21353561	create date:2011/03/01 | first author:Putman NF
Identification of a polo-like kinase 4-dependent pathway for de novo centriole formation.	/pubmed/21353560	Eckerdt F, Yamamoto TM, Lewellyn AL, Maller JL.	Curr Biol. 2011 Mar 8;21(5):428-32. Epub 2011 Feb 25.	Curr Biol. 2011	PubMed	citation	PMID:21353560	pubmed	21353560	create date:2011/03/01 | first author:Eckerdt F
Magnetoreception in an avian brain in part mediated by inner ear lagena.	/pubmed/21353559	Wu LQ, Dickman JD.	Curr Biol. 2011 Mar 8;21(5):418-23. Epub 2011 Feb 25.	Curr Biol. 2011	PubMed	citation	PMID:21353559	pubmed	21353559	create date:2011/03/01 | first author:Wu LQ
A sensory code for host seeking in parasitic nematodes.	/pubmed/21353558	Hallem EA, Dillman AR, Hong AV, Zhang Y, Yano JM, DeMarco SF, Sternberg PW.	Curr Biol. 2011 Mar 8;21(5):377-83. Epub 2011 Feb 25.	Curr Biol. 2011	PubMed	citation	PMID:21353558	pubmed	21353558	create date:2011/03/01 | first author:Hallem EA
Single-locus recessive inheritance of asexual reproduction in a parasitoid wasp.	/pubmed/21353557	Sandrock C, Vorburger C.	Curr Biol. 2011 Mar 8;21(5):433-7. Epub 2011 Feb 25.	Curr Biol. 2011	PubMed	citation	PMID:21353557	pubmed	21353557	create date:2011/03/01 | first author:Sandrock C
Direct binding of Cenp-C to the Mis12 complex joins the inner and outer kinetochore.	/pubmed/21353556	Screpanti E, De Antoni A, Alushin GM, Petrovic A, Melis T, Nogales E, Musacchio A.	Curr Biol. 2011 Mar 8;21(5):391-8. Epub 2011 Feb 25.	Curr Biol. 2011	PubMed	citation	PMID:21353556	pubmed	21353556	create date:2011/03/01 | first author:Screpanti E
CENP-C is a structural platform for kinetochore assembly.	/pubmed/21353555	Przewloka MR, Venkei Z, Bolanos-Garcia VM, Debski J, Dadlez M, Glover DM.	Curr Biol. 2011 Mar 8;21(5):399-405. Epub 2011 Feb 25.	Curr Biol. 2011	PubMed	citation	PMID:21353555	pubmed	21353555	create date:2011/03/01 | first author:Przewloka MR
Kinetic analysis reveals the fate of a microRNA following target regulation in mammalian cells.	/pubmed/21353554	Baccarini A, Chauhan H, Gardner TJ, Jayaprakash AD, Sachidanandam R, Brown BD.	Curr Biol. 2011 Mar 8;21(5):369-76. Epub 2011 Feb 25.	Curr Biol. 2011	PubMed	citation	PMID:21353554	pubmed	21353554	create date:2011/03/01 | first author:Baccarini A
Phospholipid transport: sighting a new face of an old friend.	/pubmed/21334301	Williamson P.	Curr Biol. 2011 Feb 22;21(4):R168-9.	Curr Biol. 2011	PubMed	citation	PMID:21334301	pubmed	21334301	create date:2011/02/22 | first author:Williamson P
Genome evolution: horizontal movements in the fungi.	/pubmed/21334300	Richards TA.	Curr Biol. 2011 Feb 22;21(4):R166-8.	Curr Biol. 2011	PubMed	citation	PMID:21334300	pubmed	21334300	create date:2011/02/22 | first author:Richards TA
Circuit assembly: the repulsive side of lamination.	/pubmed/21334299	Kerschensteiner D.	Curr Biol. 2011 Feb 22;21(4):R163-6.	Curr Biol. 2011	PubMed	citation	PMID:21334299	pubmed	21334299	create date:2011/02/22 | first author:Kerschensteiner D
Split genes: another surprise from Giardia.	/pubmed/21334298	Blumenthal T.	Curr Biol. 2011 Feb 22;21(4):R162-3.	Curr Biol. 2011	PubMed	citation	PMID:21334298	pubmed	21334298	create date:2011/02/22 | first author:Blumenthal T
Visual perception: more than meets the eye.	/pubmed/21334297	Burr D.	Curr Biol. 2011 Feb 22;21(4):R159-61.	Curr Biol. 2011	PubMed	citation	PMID:21334297	pubmed	21334297	create date:2011/02/22 | first author:Burr D
Cellular reprogramming: chromatin puts on the brake.	/pubmed/21334296	Sengupta P, Schedl T.	Curr Biol. 2011 Feb 22;21(4):R157-9.	Curr Biol. 2011	PubMed	citation	PMID:21334296	pubmed	21334296	create date:2011/02/22 | first author:Sengupta P
Germline determination: don't mind the P granules.	/pubmed/21334295	Marcello MR, Singson A.	Curr Biol. 2011 Feb 22;21(4):R155-7.	Curr Biol. 2011	PubMed	citation	PMID:21334295	pubmed	21334295	create date:2011/02/22 | first author:Marcello MR
Object vision: a matter of principle.	/pubmed/21334294	Willmore BD.	Curr Biol. 2011 Feb 22;21(4):R153-5.	Curr Biol. 2011	PubMed	citation	PMID:21334294	pubmed	21334294	create date:2011/02/22 | first author:Willmore BD
Animal evolution: a soap opera of unremarkable worms.	/pubmed/21334293	Lowe CJ, Pani AM.	Curr Biol. 2011 Feb 22;21(4):R151-3.	Curr Biol. 2011	PubMed	citation	PMID:21334293	pubmed	21334293	create date:2011/02/22 | first author:Lowe CJ
Asymmetric segregation: the shape of things to come?	/pubmed/21334292	Kennedy BK, McCormick MA.	Curr Biol. 2011 Feb 22;21(4):R149-51.	Curr Biol. 2011	PubMed	citation	PMID:21334292	pubmed	21334292	create date:2011/02/22 | first author:Kennedy BK
Scott's collections help reveal accelerating marine life growth in Antarctica.	/pubmed/21334291	Barnes DK, Kuklinski P, Jackson JA, Keel GW, Morley SA, Winston JE.	Curr Biol. 2011 Feb 22;21(4):R147-8. No abstract available.	Curr Biol. 2011	PubMed	citation	PMID:21334291	pubmed	21334291	create date:2011/02/22 | first author:Barnes DK
Maintaining a memory by transcriptional autoregulation.	/pubmed/21334290	Hobert O.	Curr Biol. 2011 Feb 22;21(4):R146-7.	Curr Biol. 2011	PubMed	citation	PMID:21334290	pubmed	21334290	create date:2011/02/22 | first author:Hobert O
Human voice perception.	/pubmed/21334289	Latinus M, Belin P.	Curr Biol. 2011 Feb 22;21(4):R143-5.	Curr Biol. 2011	PubMed	citation	PMID:21334289	pubmed	21334289	create date:2011/02/22 | first author:Latinus M
Neurospora.	/pubmed/21334288	Selker EU.	Curr Biol. 2011 Feb 22;21(4):R139-40. No abstract available.	Curr Biol. 2011	PubMed	citation	PMID:21334288	pubmed	21334288	create date:2011/02/22 | first author:Selker EU
The formin DAD domain plays dual roles in autoinhibition and actin nucleation.	/pubmed/21333540	Gould CJ, Maiti S, Michelot A, Graziano BR, Blanchoin L, Goode BL.	Curr Biol. 2011 Mar 8;21(5):384-90. Epub 2011 Feb 17.	Curr Biol. 2011	PubMed	citation	PMID:21333540	pubmed	21333540	create date:2011/02/22 | first author:Gould CJ
A ventral visual stream reading center independent of visual experience.	/pubmed/21333539	Reich L, Szwed M, Cohen L, Amedi A.	Curr Biol. 2011 Mar 8;21(5):363-8. Epub 2011 Feb 17.	Curr Biol. 2011	PubMed	citation	PMID:21333539	pubmed	21333539	create date:2011/02/22 | first author:Reich L
Plant stem cell signaling involves ligand-dependent trafficking of the CLAVATA1 receptor kinase.	/pubmed/21333538	Nimchuk ZL, Tarr PT, Ohno C, Qu X, Meyerowitz EM.	Curr Biol. 2011 Mar 8;21(5):345-52. Epub 2011 Feb 17.	Curr Biol. 2011	PubMed	citation	PMID:21333538	pubmed	21333538	create date:2011/02/22 | first author:Nimchuk ZL
Social group size predicts the evolution of individuality.	/pubmed/21333537	Pollard KA, Blumstein DT.	Curr Biol. 2011 Mar 8;21(5):413-7. Epub 2011 Feb 17.	Curr Biol. 2011	PubMed	citation	PMID:21333537	pubmed	21333537	create date:2011/02/22 | first author:Pollard KA
Inbreeding depression is purged in the invasive insect Harmonia axyridis.	/pubmed/21333536	Facon B, Hufbauer RA, Tayeh A, Loiseau A, Lombaert E, Vitalis R, Guillemaud T, Lundgren JG, Estoup A.	Curr Biol. 2011 Mar 8;21(5):424-7. Epub 2011 Feb 17.	Curr Biol. 2011	PubMed	citation	PMID:21333536	pubmed	21333536	create date:2011/02/22 | first author:Facon B
Kevin Foster.	/pubmed/21322174	Foster K.	Curr Biol. 2011 Jan 25;21(2):R58-9. No abstract available.	Curr Biol. 2011	PubMed	citation	PMID:21322174	pubmed	21322174	create date:2011/02/16 | first author:Foster K
Gorilla success.	/pubmed/21322173	Williams N.	Curr Biol. 2011 Jan 25;21(2):R57-8. No abstract available.	Curr Biol. 2011	PubMed	citation	PMID:21322173	pubmed	21322173	create date:2011/02/16 | first author:Williams N
Fresh swine flu worries.	/pubmed/21322172	Dixon B.	Curr Biol. 2011 Jan 25;21(2):R56-7. No abstract available.	Curr Biol. 2011	PubMed	citation	PMID:21322172	pubmed	21322172	create date:2011/02/16 | first author:Dixon B
Biofuel policies under pressure.	/pubmed/21322171	Williams N.	Curr Biol. 2011 Jan 25;21(2):R54-5. No abstract available.	Curr Biol. 2011	PubMed	citation	PMID:21322171	pubmed	21322171	create date:2011/02/16 | first author:Williams N
Title	URL	Description	Details	ShortDetails	Resource	Type	Identifiers	Db	EntrezUID	Properties
Europe challenged on GM crops.	/pubmed/21322170	Williams N.	Curr Biol. 2011 Jan 25;21(2):R53-4. No abstract available.	Curr Biol. 2011	PubMed	citation	PMID:21322170	pubmed	21322170	create date:2011/02/16 | first author:Williams N
Crop prices soar as climate and demand hammer markets.	/pubmed/21322169	Williams N.	Curr Biol. 2011 Jan 25;21(2):R51-2. No abstract available.	Curr Biol. 2011	PubMed	citation	PMID:21322169	pubmed	21322169	create date:2011/02/16 | first author:Williams N
Regulation of response properties and operating range of the AFD thermosensory neurons by cGMP signaling.	/pubmed/21315599	Wasserman SM, Beverly M, Bell HW, Sengupta P.	Curr Biol. 2011 Mar 8;21(5):353-62.	Curr Biol. 2011	PubMed	citation	PMID:21315599	pubmed	21315599	create date:2011/02/15 | first author:Wasserman SM
Red and green algal monophyly and extensive gene sharing found in a rich repertoire of red algal genes.	/pubmed/21315598	Chan CX, Yang EC, Banerjee T, Yoon HS, Martone PT, Estevez JM, Bhattacharya D.	Curr Biol. 2011 Feb 22;21(4):328-33.	Curr Biol. 2011	PubMed	citation	PMID:21315598	pubmed	21315598	create date:2011/02/15 | first author:Chan CX
PIN polarity maintenance by the cell wall in Arabidopsis.	/pubmed/21315597	Feraru E, Feraru MI, Kleine-Vehn J, Martinière A, Mouille G, Vanneste S, Vernhettes S, Runions J, Friml J.	Curr Biol. 2011 Feb 22;21(4):338-43.	Curr Biol. 2011	PubMed	citation	PMID:21315597	pubmed	21315597	create date:2011/02/15 | first author:Feraru E
Split introns in the genome of Giardia intestinalis are excised by spliceosome-mediated trans-splicing.	/pubmed/21315596	Kamikawa R, Inagaki Y, Tokoro M, Roger AJ, Hashimoto T.	Curr Biol. 2011 Feb 22;21(4):311-5.	Curr Biol. 2011	PubMed	citation	PMID:21315596	pubmed	21315596	create date:2011/02/15 | first author:Kamikawa R
A sparse object coding scheme in area V4.	/pubmed/21315595	Carlson ET, Rasquinha RJ, Zhang K, Connor CE.	Curr Biol. 2011 Feb 22;21(4):288-93.	Curr Biol. 2011	PubMed	citation	PMID:21315595	pubmed	21315595	create date:2011/02/15 | first author:Carlson ET
Extreme aggression in male squid induced by a β-MSP-like pheromone.	/pubmed/21315594	Cummins SF, Boal JG, Buresch KC, Kuanpradit C, Sobhon P, Holm JB, Degnan BM, Nagle GT, Hanlon RT.	Curr Biol. 2011 Feb 22;21(4):322-7.	Curr Biol. 2011	PubMed	citation	PMID:21315594	pubmed	21315594	create date:2011/02/15 | first author:Cummins SF
The capsaicin receptor TRPV1 is a crucial mediator of the noxious effects of mustard oil.	/pubmed/21315593	Everaerts W, Gees M, Alpizar YA, Farre R, Leten C, Apetrei A, Dewachter I, van Leuven F, Vennekens R, De Ridder D, Nilius B, Voets T, Talavera K.	Curr Biol. 2011 Feb 22;21(4):316-21.	Curr Biol. 2011	PubMed	citation	PMID:21315593	pubmed	21315593	create date:2011/02/15 | first author:Everaerts W
Rhythmic TMS over parietal cortex links distinct brain frequencies to global versus local visual processing.	/pubmed/21315592	Romei V, Driver J, Schyns PG, Thut G.	Curr Biol. 2011 Feb 22;21(4):334-7.	Curr Biol. 2011	PubMed	citation	PMID:21315592	pubmed	21315592	create date:2011/02/15 | first author:Romei V
Kindlins.	/pubmed/21300280	Bouaouina M, Calderwood DA.	Curr Biol. 2011 Feb 8;21(3):R99-101. No abstract available.	Curr Biol. 2011	PubMed	citation	PMID:21300280	pubmed	21300280	create date:2011/02/09 | first author:Bouaouina M
Molecular regulation of lumen morphogenesis.	/pubmed/21300279	Datta A, Bryant DM, Mostov KE.	Curr Biol. 2011 Feb 8;21(3):R126-36. Review.	Curr Biol. 2011	PubMed	citation	PMID:21300279	pubmed	21300279	create date:2011/02/09 | first author:Datta A
Neuroscience: what we cannot model, we do not understand.	/pubmed/21300278	Anderson WS, Kreiman G.	Curr Biol. 2011 Feb 8;21(3):R123-5.	Curr Biol. 2011	PubMed	citation	PMID:21300278	pubmed	21300278	create date:2011/02/09 | first author:Anderson WS
Cell-cell fusion: a new function for invadosomes.	/pubmed/21300277	Sung BH, Weaver A.	Curr Biol. 2011 Feb 8;21(3):R121-3.	Curr Biol. 2011	PubMed	citation	PMID:21300277	pubmed	21300277	create date:2011/02/09 | first author:Sung BH
Cytokinesis: thinking outside the cell.	/pubmed/21300276	Jordan SN, Olson S, Canman JC.	Curr Biol. 2011 Feb 8;21(3):R119-21.	Curr Biol. 2011	PubMed	citation	PMID:21300276	pubmed	21300276	create date:2011/02/09 | first author:Jordan SN
Animal cognition: concepts from apes to bees.	/pubmed/21300275	Chittka L, Jensen K.	Curr Biol. 2011 Feb 8;21(3):R116-9.	Curr Biol. 2011	PubMed	citation	PMID:21300275	pubmed	21300275	create date:2011/02/09 | first author:Chittka L
Super-resolution microscopy: a new dimension in focal adhesions.	/pubmed/21300274	Schwartz MA.	Curr Biol. 2011 Feb 8;21(3):R115-6.	Curr Biol. 2011	PubMed	citation	PMID:21300274	pubmed	21300274	create date:2011/02/09 | first author:Schwartz MA
Cell evolution: gene transfer agents and the origin of mitochondria.	/pubmed/21300273	Richards TA, Archibald JM.	Curr Biol. 2011 Feb 8;21(3):R112-4.	Curr Biol. 2011	PubMed	citation	PMID:21300273	pubmed	21300273	create date:2011/02/09 | first author:Richards TA
Chromosome segregation: keeping kinetochores in the loop.	/pubmed/21300272	Schmidt JC, Cheeseman IM.	Curr Biol. 2011 Feb 8;21(3):R110-2.	Curr Biol. 2011	PubMed	citation	PMID:21300272	pubmed	21300272	create date:2011/02/09 | first author:Schmidt JC
Repeated colonization and hybridization in Lake Malawi cichlids.	/pubmed/21300271	Joyce DA, Lunt DH, Genner MJ, Turner GF, Bills R, Seehausen O.	Curr Biol. 2011 Feb 8;21(3):R108-9. No abstract available. Erratum in: Curr Biol. 2011 Mar 22;21(6):526.	Curr Biol. 2011	PubMed	citation	PMID:21300271	pubmed	21300271	create date:2011/02/09 | first author:Joyce DA
Structural and functional fractionation of right superior parietal cortex in bistable perception.	/pubmed/21300270	Kanai R, Carmel D, Bahrami B, Rees G.	Curr Biol. 2011 Feb 8;21(3):R106-7. No abstract available.	Curr Biol. 2011	PubMed	citation	PMID:21300270	pubmed	21300270	create date:2011/02/09 | first author:Kanai R
Polarisation vision.	/pubmed/21300269	Marshall J, Cronin TW.	Curr Biol. 2011 Feb 8;21(3):R101-5. No abstract available.	Curr Biol. 2011	PubMed	citation	PMID:21300269	pubmed	21300269	create date:2011/02/09 | first author:Marshall J
High spontaneous rate of gene duplication in Caenorhabditis elegans.	/pubmed/21295484	Lipinski KJ, Farslow JC, Fitzpatrick KA, Lynch M, Katju V, Bergthorsson U.	Curr Biol. 2011 Feb 22;21(4):306-10. Epub 2011 Feb 3.	Curr Biol. 2011	PubMed	citation	PMID:21295484	pubmed	21295484	create date:2011/02/08 | first author:Lipinski KJ
A Bmp/Admp regulatory circuit controls maintenance and regeneration of dorsal-ventral polarity in planarians.	/pubmed/21295483	Gaviño MA, Reddien PW.	Curr Biol. 2011 Feb 22;21(4):294-9. Epub 2011 Feb 3.	Curr Biol. 2011	PubMed	citation	PMID:21295483	pubmed	21295483	create date:2011/02/08 | first author:Gaviño MA
Control of local Rho GTPase crosstalk by Abr.	/pubmed/21295482	Vaughan EM, Miller AL, Yu HY, Bement WM.	Curr Biol. 2011 Feb 22;21(4):270-7. Epub 2011 Feb 3. Erratum in: Curr Biol. 2011 Apr 12;21(7):623.	Curr Biol. 2011	PubMed	citation	PMID:21295482	pubmed	21295482	create date:2011/02/08 | first author:Vaughan EM
Noggin and noggin-like genes control dorsoventral axis regeneration in planarians.	/pubmed/21295481	Molina MD, Neto A, Maeso I, Gómez-Skarmeta JL, Saló E, Cebrià F.	Curr Biol. 2011 Feb 22;21(4):300-5. Epub 2011 Feb 3.	Curr Biol. 2011	PubMed	citation	PMID:21295481	pubmed	21295481	create date:2011/02/08 | first author:Molina MD
Herbaria source of new plant species.	/pubmed/21280266	Gross M.	Curr Biol. 2011 Jan 11;21(1):R6-7. No abstract available.	Curr Biol. 2011	PubMed	citation	PMID:21280266	pubmed	21280266	create date:2011/02/01 | first author:Gross M
Europe fisheries policy protest.	/pubmed/21280265	Williams N.	Curr Biol. 2011 Jan 11;21(1):R3-4. No abstract available.	Curr Biol. 2011	PubMed	citation	PMID:21280265	pubmed	21280265	create date:2011/02/01 | first author:Williams N
Marcus Stensmyr.	/pubmed/21280246	Stensmyr M.	Curr Biol. 2011 Jan 11;21(1):R7-9. No abstract available.	Curr Biol. 2011	PubMed	citation	PMID:21280246	pubmed	21280246	create date:2011/02/01 | first author:Stensmyr M
Biodiversity boost to African crop.	/pubmed/21280245	Williams N.	Curr Biol. 2011 Jan 11;21(1):R4-5. No abstract available.	Curr Biol. 2011	PubMed	citation	PMID:21280245	pubmed	21280245	create date:2011/02/01 | first author:Williams N
Climate change talks stumble on.	/pubmed/21280244	Williams N.	Curr Biol. 2011 Jan 11;21(1):R1-2. No abstract available.	Curr Biol. 2011	PubMed	citation	PMID:21280244	pubmed	21280244	create date:2011/02/01 | first author:Williams N
Modeling vesicle traffic reveals unexpected consequences for Cdc42p-mediated polarity establishment.	/pubmed/21277209	Layton AT, Savage NS, Howell AS, Carroll SY, Drubin DG, Lew DJ.	Curr Biol. 2011 Feb 8;21(3):184-94.	Curr Biol. 2011	PubMed	citation	PMID:21277209	pubmed	21277209	create date:2011/02/01 | first author:Layton AT
Visual crowding is correlated with awareness.	/pubmed/21277208	Wallis TS, Bex PJ.	Curr Biol. 2011 Feb 8;21(3):254-8.	Curr Biol. 2011	PubMed	citation	PMID:21277208	pubmed	21277208	create date:2011/02/01 | first author:Wallis TS
Intertissue mechanical stress affects Frizzled-mediated planar cell polarity in the Drosophila notum epidermis.	/pubmed/21276726	Olguín P, Glavic A, Mlodzik M.	Curr Biol. 2011 Feb 8;21(3):236-42. Epub 2011 Jan 27.	Curr Biol. 2011	PubMed	citation	PMID:21276726	pubmed	21276726	create date:2011/02/01 | first author:Olguín P
Apoptosis ensures spacing pattern formation of Drosophila sensory organs.	/pubmed/21276725	Koto A, Kuranaga E, Miura M.	Curr Biol. 2011 Feb 22;21(4):278-87. Epub 2011 Jan 27.	Curr Biol. 2011	PubMed	citation	PMID:21276725	pubmed	21276725	create date:2011/02/01 | first author:Koto A
Visual influences on echo suppression.	/pubmed/21276724	Bishop CW, London S, Miller LM.	Curr Biol. 2011 Feb 8;21(3):221-5. Epub 2011 Jan 27.	Curr Biol. 2011	PubMed	citation	PMID:21276724	pubmed	21276724	create date:2011/02/01 | first author:Bishop CW
PAR-4/LKB1 mobilizes nonmuscle myosin through anillin to regulate C. elegans embryonic polarization and cytokinesis.	/pubmed/21276723	Chartier NT, Salazar Ospina DP, Benkemoun L, Mayer M, Grill SW, Maddox AS, Labbé JC.	Curr Biol. 2011 Feb 22;21(4):259-69. Epub 2011 Jan 27.	Curr Biol. 2011	PubMed	citation	PMID:21276723	pubmed	21276723	create date:2011/02/01 | first author:Chartier NT
Model systems of invertebrate allorecognition.	/pubmed/21256442	Rosengarten RD, Nicotra ML.	Curr Biol. 2011 Jan 25;21(2):R82-92. Review.	Curr Biol. 2011	PubMed	citation	PMID:21256442	pubmed	21256442	create date:2011/01/25 | first author:Rosengarten RD
Neural control: closed-loop human brain reading.	/pubmed/21256441	Földiák P.	Curr Biol. 2011 Jan 25;21(2):R80-1.	Curr Biol. 2011	PubMed	citation	PMID:21256441	pubmed	21256441	create date:2011/01/25 | first author:Földiák P
Microtubule dynamics: Patronin, protector of the minus end.	/pubmed/21256440	O'Rourke BP, Sharp DJ.	Curr Biol. 2011 Jan 25;21(2):R77-9.	Curr Biol. 2011	PubMed	citation	PMID:21256440	pubmed	21256440	create date:2011/01/25 | first author:O'Rourke BP
Affective neuroscience: amygdala's role in experiencing fear.	/pubmed/21256439	Hamann S.	Curr Biol. 2011 Jan 25;21(2):R75-7.	Curr Biol. 2011	PubMed	citation	PMID:21256439	pubmed	21256439	create date:2011/01/25 | first author:Hamann S
Pyroptosis: macrophage suicide exposes hidden invaders.	/pubmed/21256438	Brodsky IE, Medzhitov R.	Curr Biol. 2011 Jan 25;21(2):R72-5.	Curr Biol. 2011	PubMed	citation	PMID:21256438	pubmed	21256438	create date:2011/01/25 | first author:Brodsky IE
Motor memory: a declaration of non-independence.	/pubmed/21256437	Baugh LA, Flanagan JR.	Curr Biol. 2011 Jan 25;21(2):R70-2.	Curr Biol. 2011	PubMed	citation	PMID:21256437	pubmed	21256437	create date:2011/01/25 | first author:Baugh LA
Protein dynamics: Moore's law in molecular biology.	/pubmed/21256436	Vendruscolo M, Dobson CM.	Curr Biol. 2011 Jan 25;21(2):R68-70.	Curr Biol. 2011	PubMed	citation	PMID:21256436	pubmed	21256436	create date:2011/01/25 | first author:Vendruscolo M
Actin-based motility: WAVE regulatory complex structure reopens old SCARs.	/pubmed/21256435	Davidson AJ, Insall RH.	Curr Biol. 2011 Jan 25;21(2):R66-8.	Curr Biol. 2011	PubMed	citation	PMID:21256435	pubmed	21256435	create date:2011/01/25 | first author:Davidson AJ
Sexual selection.	/pubmed/21256434	Hosken DJ, House CM.	Curr Biol. 2011 Jan 25;21(2):R62-5.	Curr Biol. 2011	PubMed	citation	PMID:21256434	pubmed	21256434	create date:2011/01/25 | first author:Hosken DJ
Aplysia.	/pubmed/21256433	Moroz LL.	Curr Biol. 2011 Jan 25;21(2):R60-1. No abstract available.	Curr Biol. 2011	PubMed	citation	PMID:21256433	pubmed	21256433	create date:2011/01/25 | first author:Moroz LL
Social cognition LabLinks.	/pubmed/21256432	North G.	Curr Biol. 2011 Jan 25;21(2):R49-50. No abstract available.	Curr Biol. 2011	PubMed	citation	PMID:21256432	pubmed	21256432	create date:2011/01/25 | first author:North G
A mechanical signal biases caste development in a social wasp.	/pubmed/21256023	Suryanarayanan S, Hermanson JC, Jeanne RL.	Curr Biol. 2011 Feb 8;21(3):231-5. Epub 2011 Jan 20.	Curr Biol. 2011	PubMed	citation	PMID:21256023	pubmed	21256023	create date:2011/01/25 | first author:Suryanarayanan S
Ndc80 internal loop interacts with Dis1/TOG to ensure proper kinetochore-spindle attachment in fission yeast.	/pubmed/21256022	Hsu KS, Toda T.	Curr Biol. 2011 Feb 8;21(3):214-20. Epub 2011 Jan 20.	Curr Biol. 2011	PubMed	citation	PMID:21256022	pubmed	21256022	create date:2011/01/25 | first author:Hsu KS
Title	URL	Description	Details	ShortDetails	Resource	Type	Identifiers	Db	EntrezUID	Properties
Cell-to-cell variability in PI3K protein level regulates PI3K-AKT pathway activity in cell populations.	/pubmed/21256021	Yuan TL, Wulf G, Burga L, Cantley LC.	Curr Biol. 2011 Feb 8;21(3):173-83. Epub 2011 Jan 20.	Curr Biol. 2011	PubMed	citation	PMID:21256021	pubmed	21256021	create date:2011/01/25 | first author:Yuan TL
Emotional and social behaviors elicited by electrical stimulation of the insula in the macaque monkey.	/pubmed/21256020	Caruana F, Jezzini A, Sbriscia-Fioretti B, Rizzolatti G, Gallese V.	Curr Biol. 2011 Feb 8;21(3):195-9. Epub 2011 Jan 20.	Curr Biol. 2011	PubMed	citation	PMID:21256020	pubmed	21256020	create date:2011/01/25 | first author:Caruana F
The Ndc80 loop region facilitates formation of kinetochore attachment to the dynamic microtubule plus end.	/pubmed/21256019	Maure JF, Komoto S, Oku Y, Mino A, Pasqualato S, Natsume K, Clayton L, Musacchio A, Tanaka TU.	Curr Biol. 2011 Feb 8;21(3):207-13. Epub 2011 Jan 20.	Curr Biol. 2011	PubMed	citation	PMID:21256019	pubmed	21256019	create date:2011/01/25 | first author:Maure JF
Observers exploit stochastic models of sensory change to help judge the passage of time.	/pubmed/21256018	Ahrens MB, Sahani M.	Curr Biol. 2011 Feb 8;21(3):200-6. Epub 2011 Jan 20.	Curr Biol. 2011	PubMed	citation	PMID:21256018	pubmed	21256018	create date:2011/01/25 | first author:Ahrens MB
A Southern Hemisphere bathyal fauna is distributed in latitudinal bands.	/pubmed/21256017	O'Hara TD, Rowden AA, Bax NJ.	Curr Biol. 2011 Feb 8;21(3):226-30. Epub 2011 Jan 20.	Curr Biol. 2011	PubMed	citation	PMID:21256017	pubmed	21256017	create date:2011/01/25 | first author:O'Hara TD
Redox-responsive zinc finger fidelity switch in homing endonuclease and intron promiscuity in oxidative stress.	/pubmed/21256016	Robbins JB, Smith D, Belfort M.	Curr Biol. 2011 Feb 8;21(3):243-8. Epub 2011 Jan 20.	Curr Biol. 2011	PubMed	citation	PMID:21256016	pubmed	21256016	create date:2011/01/25 | first author:Robbins JB
Representation of others' action by neurons in monkey medial frontal cortex.	/pubmed/21256015	Yoshida K, Saito N, Iriki A, Isoda M.	Curr Biol. 2011 Feb 8;21(3):249-53. Epub 2011 Jan 20.	Curr Biol. 2011	PubMed	citation	PMID:21256015	pubmed	21256015	create date:2011/01/25 | first author:Yoshida K
Transcriptional profiling identifies TNS4 function in epithelial tubulogenesis.	/pubmed/21236678	Kwon SH, Nedvetsky PI, Mostov KE.	Curr Biol. 2011 Jan 25;21(2):161-6. Epub 2011 Jan 13.	Curr Biol. 2011	PubMed	citation	PMID:21236678	pubmed	21236678	create date:2011/01/18 | first author:Kwon SH
Opsin is a phospholipid flippase.	/pubmed/21236677	Menon I, Huber T, Sanyal S, Banerjee S, Barré P, Canis S, Warren JD, Hwa J, Sakmar TP, Menon AK.	Curr Biol. 2011 Jan 25;21(2):149-53. Epub 2011 Jan 13.	Curr Biol. 2011	PubMed	citation	PMID:21236677	pubmed	21236677	create date:2011/01/18 | first author:Menon I
Regulation of stereocilia length by myosin XVa and whirlin depends on the actin-regulatory protein Eps8.	/pubmed/21236676	Manor U, Disanza A, Grati M, Andrade L, Lin H, Di Fiore PP, Scita G, Kachar B.	Curr Biol. 2011 Jan 25;21(2):167-72. Epub 2011 Jan 13.	Curr Biol. 2011	PubMed	citation	PMID:21236676	pubmed	21236676	create date:2011/01/18 | first author:Manor U
Temporal repression of core circadian genes is mediated through EARLY FLOWERING 3 in Arabidopsis.	/pubmed/21236675	Dixon LE, Knox K, Kozma-Bognar L, Southern MM, Pokhilko A, Millar AJ.	Curr Biol. 2011 Jan 25;21(2):120-5. Epub 2011 Jan 13.	Curr Biol. 2011	PubMed	citation	PMID:21236675	pubmed	21236675	create date:2011/01/18 | first author:Dixon LE
View-based encoding of actions in mirror neurons of area f5 in macaque premotor cortex.	/pubmed/21236674	Caggiano V, Fogassi L, Rizzolatti G, Pomper JK, Thier P, Giese MA, Casile A.	Curr Biol. 2011 Jan 25;21(2):144-8. Epub 2011 Jan 13.	Curr Biol. 2011	PubMed	citation	PMID:21236674	pubmed	21236674	create date:2011/01/18 | first author:Caggiano V
LUX ARRHYTHMO encodes a nighttime repressor of circadian gene expression in the Arabidopsis core clock.	/pubmed/21236673	Helfer A, Nusinow DA, Chow BY, Gehrke AR, Bulyk ML, Kay SA.	Curr Biol. 2011 Jan 25;21(2):126-33. Epub 2011 Jan 13.	Curr Biol. 2011	PubMed	citation	PMID:21236673	pubmed	21236673	create date:2011/01/18 | first author:Helfer A
A nonmotor microtubule binding site in kinesin-5 is required for filament crosslinking and sliding.	/pubmed/21236672	Weinger JS, Qiu M, Yang G, Kapoor TM.	Curr Biol. 2011 Jan 25;21(2):154-60. Epub 2011 Jan 13.	Curr Biol. 2011	PubMed	citation	PMID:21236672	pubmed	21236672	create date:2011/01/18 | first author:Weinger JS
Vocal mimicry.	/pubmed/21215939	Kelley LA, Healy SD.	Curr Biol. 2011 Jan 11;21(1):R9-10. No abstract available.	Curr Biol. 2011	PubMed	citation	PMID:21215939	pubmed	21215939	create date:2011/01/11 | first author:Kelley LA
Mechanism and significance of cis-inhibition in Notch signalling.	/pubmed/21215938	del Álamo D, Rouault H, Schweisguth F.	Curr Biol. 2011 Jan 11;21(1):R40-7. Review.	Curr Biol. 2011	PubMed	citation	PMID:21215938	pubmed	21215938	create date:2011/01/11 | first author:del Álamo D
Growth control: Myc and Yorkie get connected.	/pubmed/21215937	Stocker H.	Curr Biol. 2011 Jan 11;21(1):R37-9.	Curr Biol. 2011	PubMed	citation	PMID:21215937	pubmed	21215937	create date:2011/01/11 | first author:Stocker H
Developmental biology: extending the limb and body with vectors and scalars.	/pubmed/21215936	Lewandoski M, Mackem S.	Curr Biol. 2011 Jan 11;21(1):R34-6.	Curr Biol. 2011	PubMed	citation	PMID:21215936	pubmed	21215936	create date:2011/01/11 | first author:Lewandoski M
Telomeres: a new means to an end.	/pubmed/21215935	Blumenstiel J.	Curr Biol. 2011 Jan 11;21(1):R32-4.	Curr Biol. 2011	PubMed	citation	PMID:21215935	pubmed	21215935	create date:2011/01/11 | first author:Blumenstiel J
Axon guidance: push and pull with ephrins and GDNF.	/pubmed/21215934	Drescher U.	Curr Biol. 2011 Jan 11;21(1):R30-2.	Curr Biol. 2011	PubMed	citation	PMID:21215934	pubmed	21215934	create date:2011/01/11 | first author:Drescher U
Actin motility: formin a SCAry tail.	/pubmed/21215933	Alberts A, Way M.	Curr Biol. 2011 Jan 11;21(1):R27-30.	Curr Biol. 2011	PubMed	citation	PMID:21215933	pubmed	21215933	create date:2011/01/11 | first author:Alberts A
Photoreceptors: unconventional ways of seeing.	/pubmed/21215932	Diaz NN, Sprecher SG.	Curr Biol. 2011 Jan 11;21(1):R25-7.	Curr Biol. 2011	PubMed	citation	PMID:21215932	pubmed	21215932	create date:2011/01/11 | first author:Diaz NN
Photoperiodism: shall EYA compare thee to a summer's day?	/pubmed/21215931	Hut RA.	Curr Biol. 2011 Jan 11;21(1):R22-5.	Curr Biol. 2011	PubMed	citation	PMID:21215931	pubmed	21215931	create date:2011/01/11 | first author:Hut RA
Chromatin reprogramming: gender equality during Arabidopsis germline differentiation.	/pubmed/21215930	Jacob Y, Martienssen RA.	Curr Biol. 2011 Jan 11;21(1):R20-2.	Curr Biol. 2011	PubMed	citation	PMID:21215930	pubmed	21215930	create date:2011/01/11 | first author:Jacob Y
Neuroanatomy: decoding the fly brain.	/pubmed/21215929	Kohl J, Jefferis GS.	Curr Biol. 2011 Jan 11;21(1):R19-20.	Curr Biol. 2011	PubMed	citation	PMID:21215929	pubmed	21215929	create date:2011/01/11 | first author:Kohl J
Artificial tethering to nuclear pores promotes partitioning of extrachromosomal DNA during yeast asymmetric cell division.	/pubmed/21215928	Khmelinskii A, Meurer M, Knop M, Schiebel E.	Curr Biol. 2011 Jan 11;21(1):R17-8.	Curr Biol. 2011	PubMed	citation	PMID:21215928	pubmed	21215928	create date:2011/01/11 | first author:Khmelinskii A
Parental alarm calls warn nestlings about different predatory threats.	/pubmed/21215927	Suzuki TN.	Curr Biol. 2011 Jan 11;21(1):R15-6. No abstract available.	Curr Biol. 2011	PubMed	citation	PMID:21215927	pubmed	21215927	create date:2011/01/11 | first author:Suzuki TN
Cell competition.	/pubmed/21215926	Baker NE.	Curr Biol. 2011 Jan 11;21(1):R11-5. No abstract available.	Curr Biol. 2011	PubMed	citation	PMID:21215926	pubmed	21215926	create date:2011/01/11 | first author:Baker NE
Complexin has opposite effects on two modes of synaptic vesicle fusion.	/pubmed/21215634	Martin JA, Hu Z, Fenz KM, Fernandez J, Dittman JS.	Curr Biol. 2011 Jan 25;21(2):97-105. Epub 2011 Jan 6.	Curr Biol. 2011	PubMed	citation	PMID:21215634	pubmed	21215634	create date:2011/01/11 | first author:Martin JA
A secreted protein promotes cleavage furrow maturation during cytokinesis.	/pubmed/21215633	Xu X, Vogel BE.	Curr Biol. 2011 Jan 25;21(2):114-9. Epub 2011 Jan 6.	Curr Biol. 2011	PubMed	citation	PMID:21215633	pubmed	21215633	create date:2011/01/11 | first author:Xu X
Motion silences awareness of visual change.	/pubmed/21215632	Suchow JW, Alvarez GA.	Curr Biol. 2011 Jan 25;21(2):140-3. Epub 2011 Jan 6.	Curr Biol. 2011	PubMed	citation	PMID:21215632	pubmed	21215632	create date:2011/01/11 | first author:Suchow JW
Complexin maintains vesicles in the primed state in C. elegans.	/pubmed/21215631	Hobson RJ, Liu Q, Watanabe S, Jorgensen EM.	Curr Biol. 2011 Jan 25;21(2):106-13. Epub 2011 Jan 6.	Curr Biol. 2011	PubMed	citation	PMID:21215631	pubmed	21215631	create date:2011/01/11 | first author:Hobson RJ
New support for polar bears and tigers.	/pubmed/21210537	Williams N.	Curr Biol. 2010 Dec 21;20(24):R1056-7. No abstract available.	Curr Biol. 2010	PubMed	citation	PMID:21210537	pubmed	21210537	create date:2011/01/07 | first author:Williams N
UK body backs food from cloned animals.	/pubmed/21210536	Dixon B.	Curr Biol. 2010 Dec 21;20(24):R1055-6. No abstract available.	Curr Biol. 2010	PubMed	citation	PMID:21210536	pubmed	21210536	create date:2011/01/07 | first author:Dixon B
Warming puzzle for Tibetan plants.	/pubmed/21210535	Williams N.	Curr Biol. 2010 Dec 21;20(24):R1054-5. No abstract available.	Curr Biol. 2010	PubMed	citation	PMID:21210535	pubmed	21210535	create date:2011/01/07 | first author:Williams N
Research ponder a 4 degreesC temperature rise.	/pubmed/21210534	Gross M.	Curr Biol. 2010 Dec 21;20(24):R1052-3. No abstract available.	Curr Biol. 2010	PubMed	citation	PMID:21210534	pubmed	21210534	create date:2011/01/07 | first author:Gross M
Nanog overcomes reprogramming barriers and induces pluripotency in minimal conditions.	/pubmed/21194951	Theunissen TW, van Oosten AL, Castelo-Branco G, Hall J, Smith A, Silva JC.	Curr Biol. 2011 Jan 11;21(1):65-71. Epub 2010 Dec 30.	Curr Biol. 2011	PubMed	citation	PMID:21194951	pubmed	21194951	create date:2011/01/05 | first author:Theunissen TW
Nuclear geometry and rapid mitosis ensure asymmetric episome segregation in yeast.	/pubmed/21194950	Gehlen LR, Nagai S, Shimada K, Meister P, Taddei A, Gasser SM.	Curr Biol. 2011 Jan 11;21(1):25-33. Epub 2010 Dec 30.	Curr Biol. 2011	PubMed	citation	PMID:21194950	pubmed	21194950	create date:2011/01/05 | first author:Gehlen LR
Horizontal transfer of a large and highly toxic secondary metabolic gene cluster between fungi.	/pubmed/21194949	Slot JC, Rokas A.	Curr Biol. 2011 Jan 25;21(2):134-9. Epub 2010 Dec 30.	Curr Biol. 2011	PubMed	citation	PMID:21194949	pubmed	21194949	create date:2011/01/05 | first author:Slot JC
AP-1 controls the trafficking of Notch and Sanpodo toward E-cadherin junctions in sensory organ precursors.	/pubmed/21194948	Benhra N, Lallet S, Cotton M, Le Bras S, Dussert A, Le Borgne R.	Curr Biol. 2011 Jan 11;21(1):87-95. Epub 2010 Dec 30.	Curr Biol. 2011	PubMed	citation	PMID:21194948	pubmed	21194948	create date:2011/01/05 | first author:Benhra N
Lars Chittka.	/pubmed/21189491	[No authors listed]	Curr Biol. 2010 Dec 7;20(23):R1007-8. No abstract available.	Curr Biol. 2010	PubMed	citation	PMID:21189491	pubmed	21189491	create date:2010/12/30
Modified vector attack on dengue.	/pubmed/21189490	Williams N.	Curr Biol. 2010 Dec 7;20(23):R1004-5. No abstract available.	Curr Biol. 2010	PubMed	citation	PMID:21189490	pubmed	21189490	create date:2010/12/30 | first author:Williams N
Prize for the HeLa cell story.	/pubmed/21189489	Williams N.	Curr Biol. 2010 Dec 7;20(23):R1003-4. No abstract available.	Curr Biol. 2010	PubMed	citation	PMID:21189489	pubmed	21189489	create date:2010/12/30 | first author:Williams N
Europe's faltering biofuel aims.	/pubmed/21189488	Williams N.	Curr Biol. 2010 Dec 7;20(23):R1002. No abstract available.	Curr Biol. 2010	PubMed	citation	PMID:21189488	pubmed	21189488	create date:2010/12/30 | first author:Williams N
Cool build-up to climate conference.	/pubmed/21189487	Williams N.	Curr Biol. 2010 Dec 7;20(23):R1000-1. No abstract available.	Curr Biol. 2010	PubMed	citation	PMID:21189487	pubmed	21189487	create date:2010/12/30 | first author:Williams N
Fees hike leads to UK student riot.	/pubmed/21189484	Gross M.	Curr Biol. 2010 Dec 7;20(23):R999-1000. No abstract available.	Curr Biol. 2010	PubMed	citation	PMID:21189484	pubmed	21189484	create date:2010/12/30 | first author:Gross M
Environmental uncertainty and the global biogeography of cooperative breeding in birds.	/pubmed/21185192	Jetz W, Rubenstein DR.	Curr Biol. 2011 Jan 11;21(1):72-8. Epub 2010 Dec 23. Erratum in: Curr Biol. 2011 Mar 8;21(5):438.	Curr Biol. 2011	PubMed	citation	PMID:21185192	pubmed	21185192	create date:2010/12/28 | first author:Jetz W
Zebrafish neural tube morphogenesis requires Scribble-dependent oriented cell divisions.	/pubmed/21185191	Žigman M, Trinh le A, Fraser SE, Moens CB.	Curr Biol. 2011 Jan 11;21(1):79-86. Epub 2010 Dec 23.	Curr Biol. 2011	PubMed	citation	PMID:21185191	pubmed	21185191	create date:2010/12/28 | first author:Žigman M
ATP hydrolysis is required for relocating cohesin from sites occupied by its Scc2/4 loading complex.	/pubmed/21185190	Hu B, Itoh T, Mishra A, Katoh Y, Chan KL, Upcher W, Godlee C, Roig MB, Shirahige K, Nasmyth K.	Curr Biol. 2011 Jan 11;21(1):12-24. Epub 2010 Dec 23.	Curr Biol. 2011	PubMed	citation	PMID:21185190	pubmed	21185190	create date:2010/12/28 | first author:Hu B
A role for vasa in regulating mitotic chromosome condensation in Drosophila.	/pubmed/21185189	Pek JW, Kai T.	Curr Biol. 2011 Jan 11;21(1):39-44. Epub 2010 Dec 23.	Curr Biol. 2011	PubMed	citation	PMID:21185189	pubmed	21185189	create date:2010/12/28 | first author:Pek JW
Title	URL	Description	Details	ShortDetails	Resource	Type	Identifiers	Db	EntrezUID	Properties
THRUMIN1 is a light-regulated actin-bundling protein involved in chloroplast motility.	/pubmed/21185188	Whippo CW, Khurana P, Davis PA, DeBlasio SL, DeSloover D, Staiger CJ, Hangarter RP.	Curr Biol. 2011 Jan 11;21(1):59-64. Epub 2010 Dec 23.	Curr Biol. 2011	PubMed	citation	PMID:21185188	pubmed	21185188	create date:2010/12/28 | first author:Whippo CW
Alex Kacelnik.	/pubmed/21174389	Kacelnik A.	Curr Biol. 2010 Aug 24;20(16):R662-3. No abstract available.	Curr Biol. 2010	PubMed	citation	PMID:21174389	pubmed	21174389	create date:2010/12/22 | first author:Kacelnik A
Cloned cow controversy.	/pubmed/21174388	Dixon B.	Curr Biol. 2010 Aug 24;20(16):R657-8. No abstract available.	Curr Biol. 2010	PubMed	citation	PMID:21174388	pubmed	21174388	create date:2010/12/22 | first author:Dixon B
Fears over new Galápagos status.	/pubmed/21174387	Gross M.	Curr Biol. 2010 Aug 24;20(16):R656-7. No abstract available.	Curr Biol. 2010	PubMed	citation	PMID:21174387	pubmed	21174387	create date:2010/12/22 | first author:Gross M
British government scraps advice bodies.	/pubmed/21174386	Williams N.	Curr Biol. 2010 Aug 24;20(16):R655-6. No abstract available.	Curr Biol. 2010	PubMed	citation	PMID:21174386	pubmed	21174386	create date:2010/12/22 | first author:Williams N
Marine revelations.	/pubmed/21174383	Williams N.	Curr Biol. 2010 Aug 24;20(16):R659-61. No abstract available.	Curr Biol. 2010	PubMed	citation	PMID:21174383	pubmed	21174383	create date:2010/12/22 | first author:Williams N
Ambient thermometers in plants: from physiological outputs towards mechanisms of thermal sensing.	/pubmed/21172632	McClung CR, Davis SJ.	Curr Biol. 2010 Dec 21;20(24):R1086-92. Review.	Curr Biol. 2010	PubMed	citation	PMID:21172632	pubmed	21172632	create date:2010/12/22 | first author:McClung CR
Kinetochores: NDC80 toes the line.	/pubmed/21172631	Sundin LJ, Deluca JG.	Curr Biol. 2010 Dec 21;20(24):R1083-5.	Curr Biol. 2010	PubMed	citation	PMID:21172631	pubmed	21172631	create date:2010/12/22 | first author:Sundin LJ
Fruit development: new directions for an old pathway.	/pubmed/21172630	Moran CN, Halliday KJ.	Curr Biol. 2010 Dec 21;20(24):R1081-3.	Curr Biol. 2010	PubMed	citation	PMID:21172630	pubmed	21172630	create date:2010/12/22 | first author:Moran CN
Sex allocation: size matters for red spider mites.	/pubmed/21172629	Jackson DE, Martin SJ.	Curr Biol. 2010 Dec 21;20(24):R1080-1.	Curr Biol. 2010	PubMed	citation	PMID:21172629	pubmed	21172629	create date:2010/12/22 | first author:Jackson DE
Eukaryotic evolution: the importance of being archaebacterial.	/pubmed/21172628	Logsdon JM Jr.	Curr Biol. 2010 Dec 21;20(24):R1078-9.	Curr Biol. 2010	PubMed	citation	PMID:21172628	pubmed	21172628	create date:2010/12/22 | first author:Logsdon JM Jr
Aging: miRacles of longevity?	/pubmed/21172627	Murphy CT.	Curr Biol. 2010 Dec 21;20(24):R1076-8.	Curr Biol. 2010	PubMed	citation	PMID:21172627	pubmed	21172627	create date:2010/12/22 | first author:Murphy CT
Primatology: monkey bromance.	/pubmed/21172626	Cheney DL.	Curr Biol. 2010 Dec 21;20(24):R1074-6.	Curr Biol. 2010	PubMed	citation	PMID:21172626	pubmed	21172626	create date:2010/12/22 | first author:Cheney DL
Speciation genetics: search for the missing snowball.	/pubmed/21172625	Presgraves DC.	Curr Biol. 2010 Dec 21;20(24):R1073-4.	Curr Biol. 2010	PubMed	citation	PMID:21172625	pubmed	21172625	create date:2010/12/22 | first author:Presgraves DC
Social cognition: feeling voices to recognize emotions.	/pubmed/21172624	Adolphs R.	Curr Biol. 2010 Dec 21;20(24):R1071-2.	Curr Biol. 2010	PubMed	citation	PMID:21172624	pubmed	21172624	create date:2010/12/22 | first author:Adolphs R
Centrosome biogenesis: centrosomin sizes things up!	/pubmed/21172623	Gomez-Ferreria M, Pelletier L.	Curr Biol. 2010 Dec 21;20(24):R1069-71.	Curr Biol. 2010	PubMed	citation	PMID:21172623	pubmed	21172623	create date:2010/12/22 | first author:Gomez-Ferreria M
Sex differences in chimpanzees' use of sticks as play objects resemble those of children.	/pubmed/21172622	Kahlenberg SM, Wrangham RW.	Curr Biol. 2010 Dec 21;20(24):R1067-8. No abstract available.	Curr Biol. 2010	PubMed	citation	PMID:21172622	pubmed	21172622	create date:2010/12/22 | first author:Kahlenberg SM
Adhesion signalling complexes.	/pubmed/21172621	Byron A, Morgan MR, Humphries MJ.	Curr Biol. 2010 Dec 21;20(24):R1063-7.	Curr Biol. 2010	PubMed	citation	PMID:21172621	pubmed	21172621	create date:2010/12/22 | first author:Byron A
Bats.	/pubmed/21172620	Fenton MB, Ratcliffe JM.	Curr Biol. 2010 Dec 21;20(24):R1060-2. No abstract available.	Curr Biol. 2010	PubMed	citation	PMID:21172620	pubmed	21172620	create date:2010/12/22 | first author:Fenton MB
Current biology at 20.	/pubmed/21172619	North G.	Curr Biol. 2010 Dec 21;20(24):R1049-51. No abstract available.	Curr Biol. 2010	PubMed	citation	PMID:21172619	pubmed	21172619	create date:2010/12/22 | first author:North G
A high proliferation rate is required for cell reprogramming and maintenance of human embryonic stem cell identity.	/pubmed/21167714	Ruiz S, Panopoulos AD, Herrerías A, Bissig KD, Lutz M, Berggren WT, Verma IM, Izpisua Belmonte JC.	Curr Biol. 2011 Jan 11;21(1):45-52. Epub 2010 Dec 17.	Curr Biol. 2011	PubMed	citation	PMID:21167714	pubmed	21167714	create date:2010/12/21 | first author:Ruiz S
Influence of combinatorial histone modifications on antibody and effector protein recognition.	/pubmed/21167713	Fuchs SM, Krajewski K, Baker RW, Miller VL, Strahl BD.	Curr Biol. 2011 Jan 11;21(1):53-8. Epub 2010 Dec 17.	Curr Biol. 2011	PubMed	citation	PMID:21167713	pubmed	21167713	create date:2010/12/21 | first author:Fuchs SM
The human amygdala and the induction and experience of fear.	/pubmed/21167712	Feinstein JS, Adolphs R, Damasio A, Tranel D.	Curr Biol. 2011 Jan 11;21(1):34-8. Epub 2010 Dec 16.	Curr Biol. 2011	PubMed	citation	PMID:21167712	pubmed	21167712	create date:2010/12/21 | first author:Feinstein JS
Audubon set to hit the record books.	/pubmed/21155100	Williams N.	Curr Biol. 2010 Nov 23;20(22):R961-2. No abstract available.	Curr Biol. 2010	PubMed	citation	PMID:21155100	pubmed	21155100	create date:2010/12/16 | first author:Williams N
Randolph Blake.	/pubmed/21155099	Blake R.	Curr Biol. 2010 Nov 23;20(22):R959-61. No abstract available.	Curr Biol. 2010	PubMed	citation	PMID:21155099	pubmed	21155099	create date:2010/12/16 | first author:Blake R
Lights up for new Berlin natural history display.	/pubmed/21155098	Williams N.	Curr Biol. 2010 Nov 23;20(22):R958-9. No abstract available.	Curr Biol. 2010	PubMed	citation	PMID:21155098	pubmed	21155098	create date:2010/12/16 | first author:Williams N
Rapid baseline changes challenge biodiversity insights.	/pubmed/21155097	Williams N.	Curr Biol. 2010 Nov 23;20(22):R956-7. No abstract available.	Curr Biol. 2010	PubMed	citation	PMID:21155097	pubmed	21155097	create date:2010/12/16 | first author:Williams N
Red List reveals conservation pay-offs.	/pubmed/21155096	Williams N.	Curr Biol. 2010 Nov 23;20(22):R954-5. No abstract available.	Curr Biol. 2010	PubMed	citation	PMID:21155096	pubmed	21155096	create date:2010/12/16 | first author:Williams N
Market forces drive biological diversity deal.	/pubmed/21155095	Williams N.	Curr Biol. 2010 Nov 23;20(22):R953-4. No abstract available.	Curr Biol. 2010	PubMed	citation	PMID:21155095	pubmed	21155095	create date:2010/12/16 | first author:Williams N
Cnn dynamics drive centrosome size asymmetry to ensure daughter centriole retention in Drosophila neuroblasts.	/pubmed/21145745	Conduit PT, Raff JW.	Curr Biol. 2010 Dec 21;20(24):2187-92. Epub 2010 Dec 9.	Curr Biol. 2010	PubMed	citation	PMID:21145745	pubmed	21145745	create date:2010/12/15 | first author:Conduit PT
The habenula prevents helpless behavior in larval zebrafish.	/pubmed/21145744	Lee A, Mathuru AS, Teh C, Kibat C, Korzh V, Penney TB, Jesuthasan S.	Curr Biol. 2010 Dec 21;20(24):2211-6. Epub 2010 Dec 9.	Curr Biol. 2010	PubMed	citation	PMID:21145744	pubmed	21145744	create date:2010/12/15 | first author:Lee A
Multigene phylogeny of the green lineage reveals the origin and diversification of land plants.	/pubmed/21145743	Finet C, Timme RE, Delwiche CF, Marlétaz F.	Curr Biol. 2010 Dec 21;20(24):2217-22. Epub 2010 Dec 9.	Curr Biol. 2010	PubMed	citation	PMID:21145743	pubmed	21145743	create date:2010/12/15 | first author:Finet C
Directed microtubule growth, +TIPs, and kinesin-2 are required for uniform microtubule polarity in dendrites.	/pubmed/21145742	Mattie FJ, Stackpole MM, Stone MC, Clippard JR, Rudnick DA, Qiu Y, Tao J, Allender DL, Parmar M, Rolls MM.	Curr Biol. 2010 Dec 21;20(24):2169-77. Epub 2010 Dec 9.	Curr Biol. 2010	PubMed	citation	PMID:21145742	pubmed	21145742	create date:2010/12/15 | first author:Mattie FJ
Centrioles regulate centrosome size by controlling the rate of Cnn incorporation into the PCM.	/pubmed/21145741	Conduit PT, Brunk K, Dobbelaere J, Dix CI, Lucas EP, Raff JW.	Curr Biol. 2010 Dec 21;20(24):2178-86. Epub 2010 Dec 9.	Curr Biol. 2010	PubMed	citation	PMID:21145741	pubmed	21145741	create date:2010/12/15 | first author:Conduit PT
Tension management in the kinetochore.	/pubmed/21145023	Bloom K, Yeh E.	Curr Biol. 2010 Dec 7;20(23):R1040-8. Review.	Curr Biol. 2010	PubMed	citation	PMID:21145023	pubmed	21145023	create date:2010/12/15 | first author:Bloom K
Animal tool-use.	/pubmed/21145022	Seed A, Byrne R.	Curr Biol. 2010 Dec 7;20(23):R1032-9. Review.	Curr Biol. 2010	PubMed	citation	PMID:21145022	pubmed	21145022	create date:2010/12/15 | first author:Seed A
Asymmetric cell division: a new way to divide unequally.	/pubmed/21145021	Higgins CD, Goldstein B.	Curr Biol. 2010 Dec 7;20(23):R1029-31.	Curr Biol. 2010	PubMed	citation	PMID:21145021	pubmed	21145021	create date:2010/12/15 | first author:Higgins CD
Nuclear migration: rock and roll facilitated by dynein and kinesin.	/pubmed/21145020	Zhang X, Han M.	Curr Biol. 2010 Dec 7;20(23):R1027-9.	Curr Biol. 2010	PubMed	citation	PMID:21145020	pubmed	21145020	create date:2010/12/15 | first author:Zhang X
Bacterial cytokinesis: FzlA frizzes FtsZ filaments for fission force.	/pubmed/21145019	Beuria TK, Margolin W.	Curr Biol. 2010 Dec 7;20(23):R1024-7.	Curr Biol. 2010	PubMed	citation	PMID:21145019	pubmed	21145019	create date:2010/12/15 | first author:Beuria TK
Male meiosis: Y keep it silenced?	/pubmed/21145018	Tóth A, Jessberger R.	Curr Biol. 2010 Dec 7;20(23):R1022-4.	Curr Biol. 2010	PubMed	citation	PMID:21145018	pubmed	21145018	create date:2010/12/15 | first author:Tóth A
Pollination: sexual mimicry abounds.	/pubmed/21145017	Schiestl FP.	Curr Biol. 2010 Dec 7;20(23):R1020-2.	Curr Biol. 2010	PubMed	citation	PMID:21145017	pubmed	21145017	create date:2010/12/15 | first author:Schiestl FP
Heterochromatin replication: better late than ever.	/pubmed/21145016	Su TT.	Curr Biol. 2010 Dec 7;20(23):R1018-20.	Curr Biol. 2010	PubMed	citation	PMID:21145016	pubmed	21145016	create date:2010/12/15 | first author:Su TT
Adaptive diversity: hormones and metabolism in freshwaters.	/pubmed/21145015	Laudet V.	Curr Biol. 2010 Dec 7;20(23):R1016-8.	Curr Biol. 2010	PubMed	citation	PMID:21145015	pubmed	21145015	create date:2010/12/15 | first author:Laudet V
Meiotic checkpoints: repair or removal?	/pubmed/21145014	Bhalla N.	Curr Biol. 2010 Dec 7;20(23):R1014-6.	Curr Biol. 2010	PubMed	citation	PMID:21145014	pubmed	21145014	create date:2010/12/15 | first author:Bhalla N
Dreaming and offline memory processing.	/pubmed/21145013	Wamsley EJ, Stickgold R.	Curr Biol. 2010 Dec 7;20(23):R1010-3.	Curr Biol. 2010	PubMed	citation	PMID:21145013	pubmed	21145013	create date:2010/12/15 | first author:Wamsley EJ
Dictyostelium.	/pubmed/21145012	Fets L, Kay R, Velazquez F.	Curr Biol. 2010 Dec 7;20(23):R1008-10. No abstract available.	Curr Biol. 2010	PubMed	citation	PMID:21145012	pubmed	21145012	create date:2010/12/15 | first author:Fets L
MicroRNAs both promote and antagonize longevity in C. elegans.	/pubmed/21129974	de Lencastre A, Pincus Z, Zhou K, Kato M, Lee SS, Slack FJ.	Curr Biol. 2010 Dec 21;20(24):2159-68. Epub 2010 Dec 2.	Curr Biol. 2010	PubMed	citation	PMID:21129974	pubmed	21129974	create date:2010/12/07 | first author:de Lencastre A
Acute induction of Eya3 by late-night light stimulation triggers TSHβ expression in photoperiodism.	/pubmed/21129973	Masumoto KH, Ukai-Tadenuma M, Kasukawa T, Nagano M, Uno KD, Tsujino K, Horikawa K, Shigeyoshi Y, Ueda HR.	Curr Biol. 2010 Dec 21;20(24):2199-206. Epub 2010 Dec 2.	Curr Biol. 2010	PubMed	citation	PMID:21129973	pubmed	21129973	create date:2010/12/07 | first author:Masumoto KH
Reinforcement can overcome gene flow during speciation in Drosophila.	/pubmed/21129972	Matute DR.	Curr Biol. 2010 Dec 21;20(24):2229-33. Epub 2010 Dec 2.	Curr Biol. 2010	PubMed	citation	PMID:21129972	pubmed	21129972	create date:2010/12/07 | first author:Matute DR
A molecular switch for photoperiod responsiveness in mammals.	/pubmed/21129971	Dardente H, Wyse CA, Birnie MJ, Dupré SM, Loudon AS, Lincoln GA, Hazlerigg DG.	Curr Biol. 2010 Dec 21;20(24):2193-8. Epub 2010 Dec 2.	Curr Biol. 2010	PubMed	citation	PMID:21129971	pubmed	21129971	create date:2010/12/07 | first author:Dardente H
Title	URL	Description	Details	ShortDetails	Resource	Type	Identifiers	Db	EntrezUID	Properties
Arabidopsis thaliana leaf form evolved via loss of KNOX expression in leaves in association with a selective sweep.	/pubmed/21129970	Piazza P, Bailey CD, Cartolano M, Krieger J, Cao J, Ossowski S, Schneeberger K, He F, de Meaux J, Hall N, Macleod N, Filatov D, Hay A, Tsiantis M.	Curr Biol. 2010 Dec 21;20(24):2223-8. Epub 2010 Dec 2.	Curr Biol. 2010	PubMed	citation	PMID:21129970	pubmed	21129970	create date:2010/12/07 | first author:Piazza P
Parallel reinforcement pathways for conditioned food aversions in the honeybee.	/pubmed/21129969	Wright GA, Mustard JA, Simcock NK, Ross-Taylor AA, McNicholas LD, Popescu A, Marion-Poll F.	Curr Biol. 2010 Dec 21;20(24):2234-40. Epub 2010 Dec 2.	Curr Biol. 2010	PubMed	citation	PMID:21129969	pubmed	21129969	create date:2010/12/07 | first author:Wright GA
Three-dimensional reconstruction of brain-wide wiring networks in Drosophila at single-cell resolution.	/pubmed/21129968	Chiang AS, Lin CY, Chuang CC, Chang HM, Hsieh CH, Yeh CW, Shih CT, Wu JJ, Wang GT, Chen YC, Wu CC, Chen GY, Ching YT, Lee PC, Lin CY, Lin HH, Wu CC, Hsu HW, Huang YA, Chen JY, Chiang HJ, Lu CF, et al.	Curr Biol. 2011 Jan 11;21(1):1-11. Epub 2010 Dec 2.	Curr Biol. 2011	PubMed	citation	PMID:21129968	pubmed	21129968	create date:2010/12/07 | first author:Chiang AS
Spatial heterogeneity in the perception of face and form attributes.	/pubmed/21109440	Afraz A, Pashkam MV, Cavanagh P.	Curr Biol. 2010 Dec 7;20(23):2112-6. Epub 2010 Nov 25.	Curr Biol. 2010	PubMed	citation	PMID:21109440	pubmed	21109440	create date:2010/11/27 | first author:Afraz A
GDNF acts as a chemoattractant to support ephrinA-induced repulsion of limb motor axons.	/pubmed/21109439	Dudanova I, Gatto G, Klein R.	Curr Biol. 2010 Dec 7;20(23):2150-6. Epub 2010 Nov 25.	Curr Biol. 2010	PubMed	citation	PMID:21109439	pubmed	21109439	create date:2010/11/27 | first author:Dudanova I
SPIKE1 signals originate from and assemble specialized domains of the endoplasmic reticulum.	/pubmed/21109438	Zhang C, Kotchoni SO, Samuels AL, Szymanski DB.	Curr Biol. 2010 Dec 7;20(23):2144-9. Epub 2010 Nov 25.	Curr Biol. 2010	PubMed	citation	PMID:21109438	pubmed	21109438	create date:2010/11/27 | first author:Zhang C
Sara J. Shettleworth.	/pubmed/21105221	Shettleworth SJ.	Curr Biol. 2010 Nov 9;20(21):R910-1. No abstract available.	Curr Biol. 2010	PubMed	citation	PMID:21105221	pubmed	21105221	create date:2010/11/26 | first author:Shettleworth SJ
New language found.	/pubmed/21105220	Williams N.	Curr Biol. 2010 Nov 9;20(21):R909. No abstract available.	Curr Biol. 2010	PubMed	citation	PMID:21105220	pubmed	21105220	create date:2010/11/26 | first author:Williams N
Britain cuts back deeply on spending.	/pubmed/21105219	Gross M.	Curr Biol. 2010 Nov 9;20(21):R905-6. No abstract available.	Curr Biol. 2010	PubMed	citation	PMID:21105219	pubmed	21105219	create date:2010/11/26 | first author:Gross M
Deep ocean species discovered.	/pubmed/21105203	Williams N.	Curr Biol. 2010 Nov 9;20(21):R909-10. No abstract available.	Curr Biol. 2010	PubMed	citation	PMID:21105203	pubmed	21105203	create date:2010/11/26 | first author:Williams N
Fresh advice on climate change.	/pubmed/21105202	Williams N.	Curr Biol. 2010 Nov 9;20(21):R907-8. No abstract available.	Curr Biol. 2010	PubMed	citation	PMID:21105202	pubmed	21105202	create date:2010/11/26 | first author:Williams N
Signaling and transcriptional control of reproductive development in Arabidopsis.	/pubmed/21093795	Ge X, Chang F, Ma H.	Curr Biol. 2010 Nov 23;20(22):R988-97. Review.	Curr Biol. 2010	PubMed	citation	PMID:21093795	pubmed	21093795	create date:2010/11/26 | first author:Ge X
Social evolution: war of the worms.	/pubmed/21093794	Newey P, Keller L.	Curr Biol. 2010 Nov 23;20(22):R985-7.	Curr Biol. 2010	PubMed	citation	PMID:21093794	pubmed	21093794	create date:2010/11/26 | first author:Newey P
Palaeoecology: different dinosaur ecologies in deep time?	/pubmed/21093793	Dyke GJ.	Curr Biol. 2010 Nov 23;20(22):R983-5.	Curr Biol. 2010	PubMed	citation	PMID:21093793	pubmed	21093793	create date:2010/11/26 | first author:Dyke GJ
Life history: the energy-efficient orangutan.	/pubmed/21093792	Russon AE.	Curr Biol. 2010 Nov 23;20(22):R981-3.	Curr Biol. 2010	PubMed	citation	PMID:21093792	pubmed	21093792	create date:2010/11/26 | first author:Russon AE
Gene regulation: global transcription rates scale with size.	/pubmed/21093791	Dungrawala H, Manukyan A, Schneider BL.	Curr Biol. 2010 Nov 23;20(22):R979-81.	Curr Biol. 2010	PubMed	citation	PMID:21093791	pubmed	21093791	create date:2010/11/26 | first author:Dungrawala H
Evolution: plastic sociality in a sweat bee.	/pubmed/21093790	Chapuisat M.	Curr Biol. 2010 Nov 23;20(22):R977-9.	Curr Biol. 2010	PubMed	citation	PMID:21093790	pubmed	21093790	create date:2010/11/26 | first author:Chapuisat M
Numerical processing: stimulating numbers.	/pubmed/21093789	Lepage JF, Théoret H.	Curr Biol. 2010 Nov 23;20(22):R975-7.	Curr Biol. 2010	PubMed	citation	PMID:21093789	pubmed	21093789	create date:2010/11/26 | first author:Lepage JF
Vascular lumen formation: negativity will tear us apart.	/pubmed/21093788	Robbins RM, Beitel GJ.	Curr Biol. 2010 Nov 23;20(22):R973-5.	Curr Biol. 2010	PubMed	citation	PMID:21093788	pubmed	21093788	create date:2010/11/26 | first author:Robbins RM
Sexual dimorphism: why the sexes are (and are not) different.	/pubmed/21093787	Punzalan D, Hosken DJ.	Curr Biol. 2010 Nov 23;20(22):R972-3.	Curr Biol. 2010	PubMed	citation	PMID:21093787	pubmed	21093787	create date:2010/11/26 | first author:Punzalan D
Estimating human age from T-cell DNA rearrangements.	/pubmed/21093786	Zubakov D, Liu F, van Zelm MC, Vermeulen J, Oostra BA, van Duijn CM, Driessen GJ, van Dongen JJ, Kayser M, Langerak AW.	Curr Biol. 2010 Nov 23;20(22):R970-1. No abstract available.	Curr Biol. 2010	PubMed	citation	PMID:21093786	pubmed	21093786	create date:2010/11/26 | first author:Zubakov D
The natural history of Caenorhabditis elegans.	/pubmed/21093785	Félix MA, Braendle C.	Curr Biol. 2010 Nov 23;20(22):R965-9. No abstract available.	Curr Biol. 2010	PubMed	citation	PMID:21093785	pubmed	21093785	create date:2010/11/26 | first author:Félix MA
Hydra.	/pubmed/21093784	Glauber KM, Dana CE, Steele RE.	Curr Biol. 2010 Nov 23;20(22):R964-5. No abstract available.	Curr Biol. 2010	PubMed	citation	PMID:21093784	pubmed	21093784	create date:2010/11/26 | first author:Glauber KM
Meiotic sex chromosome inactivation.	/pubmed/21093783	Cloutier JM, Turner JM.	Curr Biol. 2010 Nov 23;20(22):R962-3. No abstract available.	Curr Biol. 2010	PubMed	citation	PMID:21093783	pubmed	21093783	create date:2010/11/26 | first author:Cloutier JM
Specialization of a Drosophila capping protein essential for the protection of sperm telomeres.	/pubmed/21093267	Dubruille R, Orsi GA, Delabaere L, Cortier E, Couble P, Marais GA, Loppin B.	Curr Biol. 2010 Dec 7;20(23):2090-9. Epub 2010 Nov 18.	Curr Biol. 2010	PubMed	citation	PMID:21093267	pubmed	21093267	create date:2010/11/26 | first author:Dubruille R
Zygotic resetting of the HISTONE 3 variant repertoire participates in epigenetic reprogramming in Arabidopsis.	/pubmed/21093266	Ingouff M, Rademacher S, Holec S, Soljić L, Xin N, Readshaw A, Foo SH, Lahouze B, Sprunck S, Berger F.	Curr Biol. 2010 Dec 7;20(23):2137-43. Epub 2010 Nov 18.	Curr Biol. 2010	PubMed	citation	PMID:21093266	pubmed	21093266	create date:2010/11/26 | first author:Ingouff M
Adaptive divergence in the thyroid hormone signaling pathway in the stickleback radiation.	/pubmed/21093265	Kitano J, Lema SC, Luckenbach JA, Mori S, Kawagishi Y, Kusakabe M, Swanson P, Peichel CL.	Curr Biol. 2010 Dec 7;20(23):2124-30. Epub 2010 Nov 18.	Curr Biol. 2010	PubMed	citation	PMID:21093265	pubmed	21093265	create date:2010/11/26 | first author:Kitano J
Evidence that meiotic sex chromosome inactivation is essential for male fertility.	/pubmed/21093264	Royo H, Polikiewicz G, Mahadevaiah SK, Prosser H, Mitchell M, Bradley A, de Rooij DG, Burgoyne PS, Turner JM.	Curr Biol. 2010 Dec 7;20(23):2117-23. Epub 2010 Nov 18.	Curr Biol. 2010	PubMed	citation	PMID:21093264	pubmed	21093264	create date:2010/11/26 | first author:Royo H
Disrupting parietal function prolongs dominance durations in binocular rivalry.	/pubmed/21093263	Zaretskaya N, Thielscher A, Logothetis NK, Bartels A.	Curr Biol. 2010 Dec 7;20(23):2106-11. Epub 2010 Nov 18.	Curr Biol. 2010	PubMed	citation	PMID:21093263	pubmed	21093263	create date:2010/11/26 | first author:Zaretskaya N
Inhibition of respiration extends C. elegans life span via reactive oxygen species that increase HIF-1 activity.	/pubmed/21093262	Lee SJ, Hwang AB, Kenyon C.	Curr Biol. 2010 Dec 7;20(23):2131-6. Epub 2010 Nov 18.	Curr Biol. 2010	PubMed	citation	PMID:21093262	pubmed	21093262	create date:2010/11/26 | first author:Lee SJ
Social bonds enhance reproductive success in male macaques.	/pubmed/21093261	Schülke O, Bhagavatula J, Vigilant L, Ostner J.	Curr Biol. 2010 Dec 21;20(24):2207-10. Epub 2010 Nov 18.	Curr Biol. 2010	PubMed	citation	PMID:21093261	pubmed	21093261	create date:2010/11/26 | first author:Schülke O
Demographic history of Oceania inferred from genome-wide data.	/pubmed/21074440	Wollstein A, Lao O, Becker C, Brauer S, Trent RJ, Nürnberg P, Stoneking M, Kayser M.	Curr Biol. 2010 Nov 23;20(22):1983-92. Epub 2010 Nov 11.	Curr Biol. 2010	PubMed	citation	PMID:21074440	pubmed	21074440	create date:2010/11/16 | first author:Wollstein A
Developmental control of late replication and S phase length.	/pubmed/21074439	Shermoen AW, McCleland ML, O'Farrell PH.	Curr Biol. 2010 Dec 7;20(23):2067-77. Epub 2010 Nov 11.	Curr Biol. 2010	PubMed	citation	PMID:21074439	pubmed	21074439	create date:2010/11/16 | first author:Shermoen AW
TAp73 acts via the bHLH Hey2 to promote long-term maintenance of neural precursors.	/pubmed/21074438	Fujitani M, Cancino GI, Dugani CB, Weaver IC, Gauthier-Fisher A, Paquin A, Mak TW, Wojtowicz MJ, Miller FD, Kaplan DR.	Curr Biol. 2010 Nov 23;20(22):2058-65. Epub 2010 Nov 11.	Curr Biol. 2010	PubMed	citation	PMID:21074438	pubmed	21074438	create date:2010/11/16 | first author:Fujitani M
Multisubunit tethering complexes and their role in membrane fusion.	/pubmed/21056839	Bröcker C, Engelbrecht-Vandré S, Ungermann C.	Curr Biol. 2010 Nov 9;20(21):R943-52. Review.	Curr Biol. 2010	PubMed	citation	PMID:21056839	pubmed	21056839	create date:2010/11/09 | first author:Bröcker C
Apoptosis: opening PANdora's BoX.	/pubmed/21056838	Peter C, Wesselborg S, Lauber K.	Curr Biol. 2010 Nov 9;20(21):R940-2. Erratum in: Curr Biol. 2011 Jan 11;21(1):96.	Curr Biol. 2010	PubMed	citation	PMID:21056838	pubmed	21056838	create date:2010/11/09 | first author:Peter C
Marine connectivity: timing is everything.	/pubmed/21056837	McQuaid CD.	Curr Biol. 2010 Nov 9;20(21):R938-40.	Curr Biol. 2010	PubMed	citation	PMID:21056837	pubmed	21056837	create date:2010/11/09 | first author:McQuaid CD
Mechanosensitive channels: in touch with Piezo.	/pubmed/21056836	Xiao R, Xu XZ.	Curr Biol. 2010 Nov 9;20(21):R936-8.	Curr Biol. 2010	PubMed	citation	PMID:21056836	pubmed	21056836	create date:2010/11/09 | first author:Xiao R
Brain development: critical periods for cross-sensory plasticity.	/pubmed/21056835	Morrone MC.	Curr Biol. 2010 Nov 9;20(21):R934-6.	Curr Biol. 2010	PubMed	citation	PMID:21056835	pubmed	21056835	create date:2010/11/09 | first author:Morrone MC
Communal breeding: clever defense against cheats.	/pubmed/21056834	Lyon BE, Shizuka D.	Curr Biol. 2010 Nov 9;20(21):R931-3.	Curr Biol. 2010	PubMed	citation	PMID:21056834	pubmed	21056834	create date:2010/11/09 | first author:Lyon BE
Ciliary trafficking: CEP290 guards a gated community.	/pubmed/21056833	Betleja E, Cole DG.	Curr Biol. 2010 Nov 9;20(21):R928-31.	Curr Biol. 2010	PubMed	citation	PMID:21056833	pubmed	21056833	create date:2010/11/09 | first author:Betleja E
Reproductive strategies: how big is your love?	/pubmed/21056832	Maderspacher F.	Curr Biol. 2010 Nov 9;20(21):R925-8.	Curr Biol. 2010	PubMed	citation	PMID:21056832	pubmed	21056832	create date:2010/11/09 | first author:Maderspacher F
Nuclear membrane: nuclear envelope PORosity in fission yeast meiosis.	/pubmed/21056831	Sazer S.	Curr Biol. 2010 Nov 9;20(21):R923-5.	Curr Biol. 2010	PubMed	citation	PMID:21056831	pubmed	21056831	create date:2010/11/09 | first author:Sazer S
Brain development after birth differs between Neanderthals and modern humans.	/pubmed/21056830	Gunz P, Neubauer S, Maureille B, Hublin JJ.	Curr Biol. 2010 Nov 9;20(21):R921-2. No abstract available.	Curr Biol. 2010	PubMed	citation	PMID:21056830	pubmed	21056830	create date:2010/11/09 | first author:Gunz P
A spliceosomal intron of mitochondrial DNA origin.	/pubmed/21056829	Curtis BA, Archibald JM.	Curr Biol. 2010 Nov 9;20(21):R919-20. No abstract available.	Curr Biol. 2010	PubMed	citation	PMID:21056829	pubmed	21056829	create date:2010/11/09 | first author:Curtis BA
Carnivores.	/pubmed/21056828	Van Valkenburgh B, Wayne RK.	Curr Biol. 2010 Nov 9;20(21):R915-9. No abstract available. Erratum in: Curr Biol. 2010 Dec 7;20(23):2157.	Curr Biol. 2010	PubMed	citation	PMID:21056828	pubmed	21056828	create date:2010/11/09 | first author:Van Valkenburgh B
Animal personality.	/pubmed/21056827	Briffa M, Weiss A.	Curr Biol. 2010 Nov 9;20(21):R912-4. No abstract available.	Curr Biol. 2010	PubMed	citation	PMID:21056827	pubmed	21056827	create date:2010/11/09 | first author:Briffa M
WNT5A/JNK and FGF/MAPK pathways regulate the cellular events shaping the vertebrate limb bud.	/pubmed/21055947	Gros J, Hu JK, Vinegoni C, Feruglio PF, Weissleder R, Tabin CJ.	Curr Biol. 2010 Nov 23;20(22):1993-2002. Epub 2010 Nov 4.	Curr Biol. 2010	PubMed	citation	PMID:21055947	pubmed	21055947	create date:2010/11/09 | first author:Gros J
A model for cleavage plane determination in early amphibian and fish embryos.	/pubmed/21055946	Wühr M, Tan ES, Parker SK, Detrich HW 3rd, Mitchison TJ.	Curr Biol. 2010 Nov 23;20(22):2040-5. Epub 2010 Nov 4.	Curr Biol. 2010	PubMed	citation	PMID:21055946	pubmed	21055946	create date:2010/11/09 | first author:Wühr M
Modulating neuronal activity produces specific and long-lasting changes in numerical competence.	/pubmed/21055945	Cohen Kadosh R, Soskic S, Iuculano T, Kanai R, Walsh V.	Curr Biol. 2010 Nov 23;20(22):2016-20. Epub 2010 Nov 4.	Curr Biol. 2010	PubMed	citation	PMID:21055945	pubmed	21055945	create date:2010/11/09 | first author:Cohen Kadosh R
Title	URL	Description	Details	ShortDetails	Resource	Type	Identifiers	Db	EntrezUID	Properties
Self-serving punishment of a common enemy creates a public good in reef fishes.	/pubmed/21055944	Bshary A, Bshary R.	Curr Biol. 2010 Nov 23;20(22):2032-5. Epub 2010 Nov 4.	Curr Biol. 2010	PubMed	citation	PMID:21055944	pubmed	21055944	create date:2010/11/09 | first author:Bshary A
Intralocus sexual conflict unresolved by sex-limited trait expression.	/pubmed/21055943	Harano T, Okada K, Nakayama S, Miyatake T, Hosken DJ.	Curr Biol. 2010 Nov 23;20(22):2036-9. Epub 2010 Nov 4.	Curr Biol. 2010	PubMed	citation	PMID:21055943	pubmed	21055943	create date:2010/11/09 | first author:Harano T
Stem cell dynamics in response to nutrient availability.	/pubmed/21055942	McLeod CJ, Wang L, Wong C, Jones DL.	Curr Biol. 2010 Dec 7;20(23):2100-5. Epub 2010 Nov 4.	Curr Biol. 2010	PubMed	citation	PMID:21055942	pubmed	21055942	create date:2010/11/09 | first author:McLeod CJ
Actomyosin tube formation in polar body cytokinesis requires Anillin in C. elegans.	/pubmed/21055941	Dorn JF, Zhang L, Paradis V, Edoh-Bedi D, Jusu S, Maddox PS, Maddox AS.	Curr Biol. 2010 Nov 23;20(22):2046-51. Epub 2010 Nov 4.	Curr Biol. 2010	PubMed	citation	PMID:21055941	pubmed	21055941	create date:2010/11/09 | first author:Dorn JF
Cryptic plasticity underlies a major evolutionary transition.	/pubmed/21055940	Field J, Paxton RJ, Soro A, Bridge C.	Curr Biol. 2010 Nov 23;20(22):2028-31. Epub 2010 Nov 4.	Curr Biol. 2010	PubMed	citation	PMID:21055940	pubmed	21055940	create date:2010/11/09 | first author:Field J
Synchronized neural input shapes stimulus selectivity in a collision-detecting neuron.	/pubmed/21055939	Jones PW, Gabbiani F.	Curr Biol. 2010 Nov 23;20(22):2052-7. Epub 2010 Nov 4.	Curr Biol. 2010	PubMed	citation	PMID:21055939	pubmed	21055939	create date:2010/11/09 | first author:Jones PW
An evolutionarily conserved autoinhibitory molecular switch in ELMO proteins regulates Rac signaling.	/pubmed/21035343	Patel M, Margaron Y, Fradet N, Yang Q, Wilkes B, Bouvier M, Hofmann K, Côté JF.	Curr Biol. 2010 Nov 23;20(22):2021-7. Epub 2010 Oct 28.	Curr Biol. 2010	PubMed	citation	PMID:21035343	pubmed	21035343	create date:2010/11/03 | first author:Patel M
Rab-family GTPase regulates TOR complex 2 signaling in fission yeast.	/pubmed/21035342	Tatebe H, Morigasaki S, Murayama S, Zeng CT, Shiozaki K.	Curr Biol. 2010 Nov 23;20(22):1975-82. Epub 2010 Oct 28.	Curr Biol. 2010	PubMed	citation	PMID:21035342	pubmed	21035342	create date:2010/11/03 | first author:Tatebe H
Reconstitution and protein composition analysis of endocytic actin patches.	/pubmed/21035341	Michelot A, Costanzo M, Sarkeshik A, Boone C, Yates JR 3rd, Drubin DG.	Curr Biol. 2010 Nov 9;20(21):1890-9. Epub 2010 Oct 28.	Curr Biol. 2010	PubMed	citation	PMID:21035341	pubmed	21035341	create date:2010/11/03 | first author:Michelot A
Optogenetic approaches in neuroscience.	/pubmed/20971436	Fiala A, Suska A, Schlüter OM.	Curr Biol. 2010 Oct 26;20(20):R897-903. Review.	Curr Biol. 2010	PubMed	citation	PMID:20971436	pubmed	20971436	create date:2010/10/26 | first author:Fiala A
Actin crosslinkers: repairing the sense of touch.	/pubmed/20971435	Sun SX, Walcott S.	Curr Biol. 2010 Oct 26;20(20):R895-6.	Curr Biol. 2010	PubMed	citation	PMID:20971435	pubmed	20971435	create date:2010/10/26 | first author:Sun SX
Sensory ecology: night lights alter reproductive behavior of blue tits.	/pubmed/20971434	Longcore T.	Curr Biol. 2010 Oct 26;20(20):R893-5.	Curr Biol. 2010	PubMed	citation	PMID:20971434	pubmed	20971434	create date:2010/10/26 | first author:Longcore T
Chemosensory ecology: deceiving Drosophila.	/pubmed/20971433	Benton R.	Curr Biol. 2010 Oct 26;20(20):R891-3.	Curr Biol. 2010	PubMed	citation	PMID:20971433	pubmed	20971433	create date:2010/10/26 | first author:Benton R
Calcium signalling: fishing out molecules of mitochondrial calcium transport.	/pubmed/20971432	Hajnóczky G, Csordás G.	Curr Biol. 2010 Oct 26;20(20):R888-91.	Curr Biol. 2010	PubMed	citation	PMID:20971432	pubmed	20971432	create date:2010/10/26 | first author:Hajnóczky G
Gene regulation: the cohesin ring connects developmental highways.	/pubmed/20971431	Dorsett D.	Curr Biol. 2010 Oct 26;20(20):R886-8.	Curr Biol. 2010	PubMed	citation	PMID:20971431	pubmed	20971431	create date:2010/10/26 | first author:Dorsett D
Developmental biology: a DOR connecting growth and clocks.	/pubmed/20971430	Delanoue R, Léopold P.	Curr Biol. 2010 Oct 26;20(20):R884-6.	Curr Biol. 2010	PubMed	citation	PMID:20971430	pubmed	20971430	create date:2010/10/26 | first author:Delanoue R
Decision neuroscience: choices of description and of experience.	/pubmed/20971429	Jessup RK, O'Doherty JP.	Curr Biol. 2010 Oct 26;20(20):R881-3.	Curr Biol. 2010	PubMed	citation	PMID:20971429	pubmed	20971429	create date:2010/10/26 | first author:Jessup RK
Chromosome segregation: taking the passenger seat.	/pubmed/20971428	Vader G, Lens SM.	Curr Biol. 2010 Oct 26;20(20):R879-81.	Curr Biol. 2010	PubMed	citation	PMID:20971428	pubmed	20971428	create date:2010/10/26 | first author:Vader G
Stable inheritance of an acquired behavior in Caenorhabditis elegans.	/pubmed/20971427	Remy JJ.	Curr Biol. 2010 Oct 26;20(20):R877-8. No abstract available.	Curr Biol. 2010	PubMed	citation	PMID:20971427	pubmed	20971427	create date:2010/10/26 | first author:Remy JJ
Multicellular development in a choanoflagellate.	/pubmed/20971426	Fairclough SR, Dayel MJ, King N.	Curr Biol. 2010 Oct 26;20(20):R875-6. No abstract available.	Curr Biol. 2010	PubMed	citation	PMID:20971426	pubmed	20971426	create date:2010/10/26 | first author:Fairclough SR
Infant cognition.	/pubmed/20971425	Moll H, Tomasello M.	Curr Biol. 2010 Oct 26;20(20):R872-5. Review. No abstract available.	Curr Biol. 2010	PubMed	citation	PMID:20971425	pubmed	20971425	create date:2010/10/26 | first author:Moll H
Atavisms.	/pubmed/20971424	Hall BK.	Curr Biol. 2010 Oct 26;20(20):R871. No abstract available.	Curr Biol. 2010	PubMed	citation	PMID:20971424	pubmed	20971424	create date:2010/10/26 | first author:Hall BK
Eggshell chitin and chitin-interacting proteins prevent polyspermy in C. elegans.	/pubmed/20971008	Johnston WL, Krizus A, Dennis JW.	Curr Biol. 2010 Nov 9;20(21):1932-7. Epub 2010 Oct 28.	Curr Biol. 2010	PubMed	citation	PMID:20971008	pubmed	20971008	create date:2010/10/26 | first author:Johnston WL
Nucleoredoxin sustains Wnt/β-catenin signaling by retaining a pool of inactive dishevelled protein.	/pubmed/20970343	Funato Y, Terabayashi T, Sakamoto R, Okuzaki D, Ichise H, Nojima H, Yoshida N, Miki H.	Curr Biol. 2010 Nov 9;20(21):1945-52. Epub 2010 Oct 21.	Curr Biol. 2010	PubMed	citation	PMID:20970343	pubmed	20970343	create date:2010/10/26 | first author:Funato Y
Virtual breakdown of the nuclear envelope in fission yeast meiosis.	/pubmed/20970342	Asakawa H, Kojidani T, Mori C, Osakada H, Sato M, Ding DQ, Hiraoka Y, Haraguchi T.	Curr Biol. 2010 Nov 9;20(21):1919-25. Epub 2010 Oct 21.	Curr Biol. 2010	PubMed	citation	PMID:20970342	pubmed	20970342	create date:2010/10/26 | first author:Asakawa H
A coordinated global control over cellular transcription.	/pubmed/20970341	Zhurinsky J, Leonhard K, Watt S, Marguerat S, Bähler J, Nurse P.	Curr Biol. 2010 Nov 23;20(22):2010-5. Epub 2010 Oct 21.	Curr Biol. 2010	PubMed	citation	PMID:20970341	pubmed	20970341	create date:2010/10/26 | first author:Zhurinsky J
Stereotypical cell division orientation controls neural rod midline formation in zebrafish.	/pubmed/20970340	Quesada-Hernández E, Caneparo L, Schneider S, Winkler S, Liebling M, Fraser SE, Heisenberg CP.	Curr Biol. 2010 Nov 9;20(21):1966-72. Epub 2010 Oct 21.	Curr Biol. 2010	PubMed	citation	PMID:20970340	pubmed	20970340	create date:2010/10/26 | first author:Quesada-Hernández E
Meiotic errors activate checkpoints that improve gamete quality without triggering apoptosis in male germ cells.	/pubmed/20970339	Jaramillo-Lambert A, Harigaya Y, Vitt J, Villeneuve A, Engebrecht J.	Curr Biol. 2010 Dec 7;20(23):2078-89. Epub 2010 Oct 21.	Curr Biol. 2010	PubMed	citation	PMID:20970339	pubmed	20970339	create date:2010/10/26 | first author:Jaramillo-Lambert A
Fission yeast Mto1 regulates diversity of cytoplasmic microtubule organizing centers.	/pubmed/20970338	Samejima I, Miller VJ, Rincon SA, Sawin KE.	Curr Biol. 2010 Nov 9;20(21):1959-65. Epub 2010 Oct 21.	Curr Biol. 2010	PubMed	citation	PMID:20970338	pubmed	20970338	create date:2010/10/26 | first author:Samejima I
Sensitive period for a multimodal response in human visual motion area MT/MST.	/pubmed/20970337	Bedny M, Konkle T, Pelphrey K, Saxe R, Pascual-Leone A.	Curr Biol. 2010 Nov 9;20(21):1900-6. Epub 2010 Oct 21.	Curr Biol. 2010	PubMed	citation	PMID:20970337	pubmed	20970337	create date:2010/10/26 | first author:Bedny M
Electrostatic cell-surface repulsion initiates lumen formation in developing blood vessels.	/pubmed/20970336	Strilić B, Eglinger J, Krieg M, Zeeb M, Axnick J, Babál P, Müller DJ, Lammert E.	Curr Biol. 2010 Nov 23;20(22):2003-9. Epub 2010 Oct 21.	Curr Biol. 2010	PubMed	citation	PMID:20970336	pubmed	20970336	create date:2010/10/26 | first author:Strilić B
Localization and activation of the Drosophila protease easter require the ER-resident saposin-like protein seele.	/pubmed/20970335	Stein D, Charatsi I, Cho YS, Zhang Z, Nguyen J, DeLotto R, Luschnig S, Moussian B.	Curr Biol. 2010 Nov 9;20(21):1953-8. Epub 2010 Oct 21.	Curr Biol. 2010	PubMed	citation	PMID:20970335	pubmed	20970335	create date:2010/10/26 | first author:Stein D
Nuclear compartmentalization is abolished during fission yeast meiosis.	/pubmed/20970334	Arai K, Sato M, Tanaka K, Yamamoto M.	Curr Biol. 2010 Nov 9;20(21):1913-8. Epub 2010 Oct 21.	Curr Biol. 2010	PubMed	citation	PMID:20970334	pubmed	20970334	create date:2010/10/26 | first author:Arai K
Peter J. Hollenbeck.	/pubmed/20960677	Hollenbeck PJ.	Curr Biol. 2010 Oct 12;20(19):R834-5. No abstract available.	Curr Biol. 2010	PubMed	citation	PMID:20960677	pubmed	20960677	create date:2010/10/21 | first author:Hollenbeck PJ
Diversity worries.	/pubmed/20960676	Williams N.	Curr Biol. 2010 Oct 12;20(19):R832-3. No abstract available.	Curr Biol. 2010	PubMed	citation	PMID:20960676	pubmed	20960676	create date:2010/10/21 | first author:Williams N
Extreme insects.	/pubmed/20960675	Williams N.	Curr Biol. 2010 Oct 12;20(19):R831-2. No abstract available.	Curr Biol. 2010	PubMed	citation	PMID:20960675	pubmed	20960675	create date:2010/10/21 | first author:Williams N
Beefing up biodiversity issues.	/pubmed/20960674	Williams N.	Curr Biol. 2010 Oct 12;20(19):R830. No abstract available.	Curr Biol. 2010	PubMed	citation	PMID:20960674	pubmed	20960674	create date:2010/10/21 | first author:Williams N
New insights into climate carbon.	/pubmed/20960673	Williams N.	Curr Biol. 2010 Oct 12;20(19):R828-9. No abstract available.	Curr Biol. 2010	PubMed	citation	PMID:20960673	pubmed	20960673	create date:2010/10/21 | first author:Williams N
Depth charges.	/pubmed/20960672	Harris RF.	Curr Biol. 2010 Oct 12;20(19):R827-8. No abstract available.	Curr Biol. 2010	PubMed	citation	PMID:20960672	pubmed	20960672	create date:2010/10/21 | first author:Harris RF
Physcomitrella patens auxin-resistant mutants affect conserved elements of an auxin-signaling pathway.	/pubmed/20951049	Prigge MJ, Lavy M, Ashton NW, Estelle M.	Curr Biol. 2010 Nov 9;20(21):1907-12. Epub 2010 Oct 14.	Curr Biol. 2010	PubMed	citation	PMID:20951049	pubmed	20951049	create date:2010/10/19 | first author:Prigge MJ
Reproductive timing alters population connectivity in marine metapopulations.	/pubmed/20951048	Carson HS, López-Duarte PC, Rasmussen L, Wang D, Levin LA.	Curr Biol. 2010 Nov 9;20(21):1926-31. Epub 2010 Oct 14.	Curr Biol. 2010	PubMed	citation	PMID:20951048	pubmed	20951048	create date:2010/10/19 | first author:Carson HS
Encoding of motor skill in the corticomuscular system of musicians.	/pubmed/20951047	Gentner R, Gorges S, Weise D, aufm Kampe K, Buttmann M, Classen J.	Curr Biol. 2010 Oct 26;20(20):1869-74. Epub 2010 Oct 14.	Curr Biol. 2010	PubMed	citation	PMID:20951047	pubmed	20951047	create date:2010/10/19 | first author:Gentner R
LIN-14 inhibition of LIN-12 contributes to precision and timing of C. elegans vulval fate patterning.	/pubmed/20951046	Li J, Greenwald I.	Curr Biol. 2010 Oct 26;20(20):1875-9. Epub 2010 Oct 14.	Curr Biol. 2010	PubMed	citation	PMID:20951046	pubmed	20951046	create date:2010/10/19 | first author:Li J
14-3-3 coordinates microtubules, Rac, and myosin II to control cell mechanics and cytokinesis.	/pubmed/20951045	Zhou Q, Kee YS, Poirier CC, Jelinek C, Osborne J, Divi S, Surcel A, Will ME, Eggert US, Müller-Taubenberger A, Iglesias PA, Cotter RJ, Robinson DN.	Curr Biol. 2010 Nov 9;20(21):1881-9. Epub 2010 Oct 14.	Curr Biol. 2010	PubMed	citation	PMID:20951045	pubmed	20951045	create date:2010/10/19 | first author:Zhou Q
Effectively reducing sensory eye dominance with a push-pull perceptual learning protocol.	/pubmed/20951044	Xu JP, He ZJ, Ooi TL.	Curr Biol. 2010 Oct 26;20(20):1864-8. Epub 2010 Oct 14.	Curr Biol. 2010	PubMed	citation	PMID:20951044	pubmed	20951044	create date:2010/10/19 | first author:Xu JP
Structural long-term changes at mushroom body input synapses.	/pubmed/20951043	Kremer MC, Christiansen F, Leiss F, Paehler M, Knapek S, Andlauer TF, Förstner F, Kloppenburg P, Sigrist SJ, Tavosanis G.	Curr Biol. 2010 Nov 9;20(21):1938-44. Epub 2010 Oct 14.	Curr Biol. 2010	PubMed	citation	PMID:20951043	pubmed	20951043	create date:2010/10/19 | first author:Kremer MC
Emerging roles for natural microRNA sponges.	/pubmed/20937476	Ebert MS, Sharp PA.	Curr Biol. 2010 Oct 12;20(19):R858-61. Review.	Curr Biol. 2010	PubMed	citation	PMID:20937476	pubmed	20937476	create date:2010/10/13 | first author:Ebert MS
Behavioural ecology: social networking for dullards.	/pubmed/20937475	McDonald DB.	Curr Biol. 2010 Oct 12;20(19):R856-7.	Curr Biol. 2010	PubMed	citation	PMID:20937475	pubmed	20937475	create date:2010/10/13 | first author:McDonald DB
Community ecology: top-down turned upside-down.	/pubmed/20937474	Anderson TM.	Curr Biol. 2010 Oct 12;20(19):R854-5.	Curr Biol. 2010	PubMed	citation	PMID:20937474	pubmed	20937474	create date:2010/10/13 | first author:Anderson TM
Motor control: exploring the neurochemistry of subliminal inhibition.	/pubmed/20937473	Egner T.	Curr Biol. 2010 Oct 12;20(19):R852-3.	Curr Biol. 2010	PubMed	citation	PMID:20937473	pubmed	20937473	create date:2010/10/13 | first author:Egner T
Title	URL	Description	Details	ShortDetails	Resource	Type	Identifiers	Db	EntrezUID	Properties
Cyanotoxins: a poison that frees phosphate.	/pubmed/20937472	Raven JA.	Curr Biol. 2010 Oct 12;20(19):R850-2.	Curr Biol. 2010	PubMed	citation	PMID:20937472	pubmed	20937472	create date:2010/10/13 | first author:Raven JA
Insect vision: a few tricks to regulate flight altitude.	/pubmed/20937471	Floreano D, Zufferey JC.	Curr Biol. 2010 Oct 12;20(19):R847-9.	Curr Biol. 2010	PubMed	citation	PMID:20937471	pubmed	20937471	create date:2010/10/13 | first author:Floreano D
Intracellular transport: ER and mitochondria meet and greet along designated tracks.	/pubmed/20937470	Barlan K, Gelfand VI.	Curr Biol. 2010 Oct 12;20(19):R845-7.	Curr Biol. 2010	PubMed	citation	PMID:20937470	pubmed	20937470	create date:2010/10/13 | first author:Barlan K
Plant development: early events in lateral root initiation.	/pubmed/20937469	Yadav SR, Bishopp A, Helariutta Y.	Curr Biol. 2010 Oct 12;20(19):R843-5.	Curr Biol. 2010	PubMed	citation	PMID:20937469	pubmed	20937469	create date:2010/10/13 | first author:Yadav SR
Sex determination: a worm does it by elimination.	/pubmed/20937468	Charlesworth B.	Curr Biol. 2010 Oct 12;20(19):R841-3.	Curr Biol. 2010	PubMed	citation	PMID:20937468	pubmed	20937468	create date:2010/10/13 | first author:Charlesworth B
Dogs showing separation-related behaviour exhibit a 'pessimistic' cognitive bias.	/pubmed/20937467	Mendl M, Brooks J, Basse C, Burman O, Paul E, Blackwell E, Casey R.	Curr Biol. 2010 Oct 12;20(19):R839-40. No abstract available.	Curr Biol. 2010	PubMed	citation	PMID:20937467	pubmed	20937467	create date:2010/10/13 | first author:Mendl M
Grasses.	/pubmed/20937466	Raven J, Thomas H.	Curr Biol. 2010 Oct 12;20(19):R837-9. No abstract available.	Curr Biol. 2010	PubMed	citation	PMID:20937466	pubmed	20937466	create date:2010/10/13 | first author:Raven J
Lysenko rising.	/pubmed/20937465	Maderspacher F.	Curr Biol. 2010 Oct 12;20(19):R835-7. No abstract available.	Curr Biol. 2010	PubMed	citation	PMID:20937465	pubmed	20937465	create date:2010/10/13 | first author:Maderspacher F
Par3 controls epithelial spindle orientation by aPKC-mediated phosphorylation of apical Pins.	/pubmed/20933426	Hao Y, Du Q, Chen X, Zheng Z, Balsbaugh JL, Maitra S, Shabanowitz J, Hunt DF, Macara IG.	Curr Biol. 2010 Oct 26;20(20):1809-18. Epub 2010 Oct 7.	Curr Biol. 2010	PubMed	citation	PMID:20933426	pubmed	20933426	create date:2010/10/12 | first author:Hao Y
A deceptive pollination system targeting drosophilids through olfactory mimicry of yeast.	/pubmed/20933425	Stökl J, Strutz A, Dafni A, Svatos A, Doubsky J, Knaden M, Sachse S, Hansson BS, Stensmyr MC.	Curr Biol. 2010 Oct 26;20(20):1846-52. Epub 2010 Oct 7.	Curr Biol. 2010	PubMed	citation	PMID:20933425	pubmed	20933425	create date:2010/10/12 | first author:Stökl J
Keeping cell identity in Arabidopsis requires PRC1 RING-finger homologs that catalyze H2A monoubiquitination.	/pubmed/20933424	Bratzel F, López-Torrejón G, Koch M, Del Pozo JC, Calonje M.	Curr Biol. 2010 Oct 26;20(20):1853-9. Epub 2010 Oct 7.	Curr Biol. 2010	PubMed	citation	PMID:20933424	pubmed	20933424	create date:2010/10/12 | first author:Bratzel F
Cetaceans on a molecular fast track to ultrasonic hearing.	/pubmed/20933423	Liu Y, Rossiter SJ, Han X, Cotton JA, Zhang S.	Curr Biol. 2010 Oct 26;20(20):1834-9. Epub 2010 Oct 7.	Curr Biol. 2010	PubMed	citation	PMID:20933423	pubmed	20933423	create date:2010/10/12 | first author:Liu Y
A direct role for cohesin in gene regulation and ecdysone response in Drosophila salivary glands.	/pubmed/20933422	Pauli A, van Bemmel JG, Oliveira RA, Itoh T, Shirahige K, van Steensel B, Nasmyth K.	Curr Biol. 2010 Oct 26;20(20):1787-98. Epub 2010 Oct 7.	Curr Biol. 2010	PubMed	citation	PMID:20933422	pubmed	20933422	create date:2010/10/12 | first author:Pauli A
Learning to use an invisible visual signal for perception.	/pubmed/20933421	Di Luca M, Ernst MO, Backus BT.	Curr Biol. 2010 Oct 26;20(20):1860-3. Epub 2010 Oct 7.	Curr Biol. 2010	PubMed	citation	PMID:20933421	pubmed	20933421	create date:2010/10/12 | first author:Di Luca M
Cse1l is a negative regulator of CFTR-dependent fluid secretion.	/pubmed/20933420	Bagnat M, Navis A, Herbstreith S, Brand-Arzamendi K, Curado S, Gabriel S, Mostov K, Huisken J, Stainier DY.	Curr Biol. 2010 Oct 26;20(20):1840-5. Epub 2010 Oct 7. Erratum in: Curr Biol. 2010 Dec 7;20(23):2157.	Curr Biol. 2010	PubMed	citation	PMID:20933420	pubmed	20933420	create date:2010/10/12 | first author:Bagnat M
A novel aux/IAA28 signaling cascade activates GATA23-dependent specification of lateral root founder cell identity.	/pubmed/20888232	De Rybel B, Vassileva V, Parizot B, Demeulenaere M, Grunewald W, Audenaert D, Van Campenhout J, Overvoorde P, Jansen L, Vanneste S, Möller B, Wilson M, Holman T, Van Isterdael G, Brunoud G, Vuylsteke M, Vernoux T, De Veylder L, Inzé D, Weijers D, Bennett MJ, Beeckman T.	Curr Biol. 2010 Oct 12;20(19):1697-706. Epub 2010 Sep 30.	Curr Biol. 2010	PubMed	citation	PMID:20888232	pubmed	20888232	create date:2010/10/05 | first author:De Rybel B
Differentiable neural substrates for learned and described value and risk.	/pubmed/20888231	Fitzgerald TH, Seymour B, Bach DR, Dolan RJ.	Curr Biol. 2010 Oct 26;20(20):1823-9. Epub 2010 Sep 30.	Curr Biol. 2010	PubMed	citation	PMID:20888231	pubmed	20888231	create date:2010/10/05 | first author:Fitzgerald TH
Mek1 kinase governs outcomes of meiotic recombination and the checkpoint response.	/pubmed/20888230	Wu HY, Ho HC, Burgess SM.	Curr Biol. 2010 Oct 12;20(19):1707-16. Epub 2010 Sep 30.	Curr Biol. 2010	PubMed	citation	PMID:20888230	pubmed	20888230	create date:2010/10/05 | first author:Wu HY
A simple rule reduces costs of extragroup parasitism in a communally breeding bird.	/pubmed/20888229	Riehl C.	Curr Biol. 2010 Oct 26;20(20):1830-3. Epub 2010 Sep 30.	Curr Biol. 2010	PubMed	citation	PMID:20888229	pubmed	20888229	create date:2010/10/05 | first author:Riehl C
dDOR is an EcR coactivator that forms a feed-forward loop connecting insulin and ecdysone signaling.	/pubmed/20888228	Francis VA, Zorzano A, Teleman AA.	Curr Biol. 2010 Oct 26;20(20):1799-808. Epub 2010 Sep 30.	Curr Biol. 2010	PubMed	citation	PMID:20888228	pubmed	20888228	create date:2010/10/05 | first author:Francis VA
Individual differences in subconscious motor control predicted by GABA concentration in SMA.	/pubmed/20888227	Boy F, Evans CJ, Edden RA, Singh KD, Husain M, Sumner P.	Curr Biol. 2010 Oct 12;20(19):1779-85. Epub 2010 Sep 30.	Curr Biol. 2010	PubMed	citation	PMID:20888227	pubmed	20888227	create date:2010/10/05 | first author:Boy F
The involvement of the left motor cortex in learning of a novel action word lexicon.	/pubmed/20888226	Liuzzi G, Freundlieb N, Ridder V, Hoppe J, Heise K, Zimerman M, Dobel C, Enriquez-Geppert S, Gerloff C, Zwitserlood P, Hummel FC.	Curr Biol. 2010 Oct 12;20(19):1745-51. Epub 2010 Sep 30.	Curr Biol. 2010	PubMed	citation	PMID:20888226	pubmed	20888226	create date:2010/10/05 | first author:Liuzzi G
Stuart Anstis.	/pubmed/20886684	Anstis S.	Curr Biol. 2010 Sep 28;20(18):R795-6. No abstract available.	Curr Biol. 2010	PubMed	citation	PMID:20886684	pubmed	20886684	create date:2010/10/05 | first author:Anstis S
Champions of the hidden kingdom.	/pubmed/20886681	Williams N.	Curr Biol. 2010 Sep 28;20(18):R792-4. No abstract available.	Curr Biol. 2010	PubMed	citation	PMID:20886681	pubmed	20886681	create date:2010/10/05 | first author:Williams N
Flour powers.	/pubmed/20886680	Dixon B.	Curr Biol. 2010 Sep 28;20(18):R789-90. No abstract available.	Curr Biol. 2010	PubMed	citation	PMID:20886680	pubmed	20886680	create date:2010/10/05 | first author:Dixon B
Cracks in the ice.	/pubmed/20886679	Williams N.	Curr Biol. 2010 Sep 28;20(18):R787-8. No abstract available.	Curr Biol. 2010	PubMed	citation	PMID:20886679	pubmed	20886679	create date:2010/10/05 | first author:Williams N
Building the centriole.	/pubmed/20869612	Azimzadeh J, Marshall WF.	Curr Biol. 2010 Sep 28;20(18):R816-25. Review.	Curr Biol. 2010	PubMed	citation	PMID:20869612	pubmed	20869612	create date:2010/09/28 | first author:Azimzadeh J
Visual perception: ambiguity involving parietal cortex.	/pubmed/20869611	Clifford CW.	Curr Biol. 2010 Sep 28;20(18):R813-5.	Curr Biol. 2010	PubMed	citation	PMID:20869611	pubmed	20869611	create date:2010/09/28 | first author:Clifford CW
Cancer: miRNA addiction - depending on life's little things.	/pubmed/20869610	Dornan D, Settleman J.	Curr Biol. 2010 Sep 28;20(18):R812-3.	Curr Biol. 2010	PubMed	citation	PMID:20869610	pubmed	20869610	create date:2010/09/28 | first author:Dornan D
Spontaneous mutation: real-time in living cells.	/pubmed/20869609	Rosenberg SM.	Curr Biol. 2010 Sep 28;20(18):R810-1.	Curr Biol. 2010	PubMed	citation	PMID:20869609	pubmed	20869609	create date:2010/09/28 | first author:Rosenberg SM
Auditory neuroscience: Balancing excitation and inhibition during development.	/pubmed/20869608	King AJ.	Curr Biol. 2010 Sep 28;20(18):R808-10.	Curr Biol. 2010	PubMed	citation	PMID:20869608	pubmed	20869608	create date:2010/09/28 | first author:King AJ
Host defence: getting by with a little help from our friends.	/pubmed/20869607	Hurst GD, Hutchence KJ.	Curr Biol. 2010 Sep 28;20(18):R806-8.	Curr Biol. 2010	PubMed	citation	PMID:20869607	pubmed	20869607	create date:2010/09/28 | first author:Hurst GD
Neurogenetics: short-circuiting sexually dimorphic behaviors.	/pubmed/20869606	Arbeitman M, Winbush A.	Curr Biol. 2010 Sep 28;20(18):R804-6.	Curr Biol. 2010	PubMed	citation	PMID:20869606	pubmed	20869606	create date:2010/09/28 | first author:Arbeitman M
Notch signaling: filopodia dynamics confer robustness.	/pubmed/20869605	Milán M, Cohen SM.	Curr Biol. 2010 Sep 28;20(18):R802-4.	Curr Biol. 2010	PubMed	citation	PMID:20869605	pubmed	20869605	create date:2010/09/28 | first author:Milán M
Sensory evolution: picking up good vibrations.	/pubmed/20869604	Greenwood AK.	Curr Biol. 2010 Sep 28;20(18):R801-2.	Curr Biol. 2010	PubMed	citation	PMID:20869604	pubmed	20869604	create date:2010/09/28 | first author:Greenwood AK
Right parietal TMS shortens dominance durations in binocular rivalry.	/pubmed/20869603	Carmel D, Walsh V, Lavie N, Rees G.	Curr Biol. 2010 Sep 28;20(18):R799-800.	Curr Biol. 2010	PubMed	citation	PMID:20869603	pubmed	20869603	create date:2010/09/28 | first author:Carmel D
Pig cognition.	/pubmed/20869602	Mendl M, Held S, Byrne RW.	Curr Biol. 2010 Sep 28;20(18):R796-8. No abstract available.	Curr Biol. 2010	PubMed	citation	PMID:20869602	pubmed	20869602	create date:2010/09/28 | first author:Mendl M
Cooling the thermal grill illusion through self-touch.	/pubmed/20869246	Kammers MP, de Vignemont F, Haggard P.	Curr Biol. 2010 Oct 26;20(20):1819-22. Epub 2010 Sep 30.	Curr Biol. 2010	PubMed	citation	PMID:20869246	pubmed	20869246	create date:2010/09/28 | first author:Kammers MP
Determination of onset of sexual maturation and mating behavior by melanocortin receptor 4 polymorphisms.	/pubmed/20869245	Lampert KP, Schmidt C, Fischer P, Volff JN, Hoffmann C, Muck J, Lohse MJ, Ryan MJ, Schartl M.	Curr Biol. 2010 Oct 12;20(19):1729-34. Epub 2010 Sep 30.	Curr Biol. 2010	PubMed	citation	PMID:20869245	pubmed	20869245	create date:2010/09/28 | first author:Lampert KP
Individual-level bet hedging in the bacterium Sinorhizobium meliloti.	/pubmed/20869244	Ratcliff WC, Denison RF.	Curr Biol. 2010 Oct 12;20(19):1740-4. Epub 2010 Sep 30.	Curr Biol. 2010	PubMed	citation	PMID:20869244	pubmed	20869244	create date:2010/09/28 | first author:Ratcliff WC
E. Peter Geiduschek.	/pubmed/20853543	Geiduschek EP.	Curr Biol. 2010 Sep 14;20(17):R694-5.	Curr Biol. 2010	PubMed	citation	PMID:20853543	pubmed	20853543	create date:2010/09/21 | first author:Geiduschek EP
Conservation measures continue.	/pubmed/20853542	Williams N.	Curr Biol. 2010 Sep 14;20(17):R691.	Curr Biol. 2010	PubMed	citation	PMID:20853542	pubmed	20853542	create date:2010/09/21 | first author:Williams N
Heat and disasters spur climate researchers.	/pubmed/20853541	Williams N.	Curr Biol. 2010 Sep 14;20(17):R687-8.	Curr Biol. 2010	PubMed	citation	PMID:20853541	pubmed	20853541	create date:2010/09/21 | first author:Williams N
Web effects.	/pubmed/20853526	Martin C.	Curr Biol. 2010 Sep 14;20(17):R692.	Curr Biol. 2010	PubMed	citation	PMID:20853526	pubmed	20853526	create date:2010/09/21 | first author:Martin C
New fisheries battle looms.	/pubmed/20853525	Williams N.	Curr Biol. 2010 Sep 14;20(17):R689-90.	Curr Biol. 2010	PubMed	citation	PMID:20853525	pubmed	20853525	create date:2010/09/21 | first author:Williams N
Artificial night lighting affects dawn song, extra-pair siring success, and lay date in songbirds.	/pubmed/20850324	Kempenaers B, Borgström P, Loës P, Schlicht E, Valcu M.	Curr Biol. 2010 Oct 12;20(19):1735-9. Epub 2010 Sep 16.	Curr Biol. 2010	PubMed	citation	PMID:20850324	pubmed	20850324	create date:2010/09/21 | first author:Kempenaers B
A catalytic role for Mod5 in the formation of the Tea1 cell polarity landmark.	/pubmed/20850323	Bicho CC, Kelly DA, Snaith HA, Goryachev AB, Sawin KE.	Curr Biol. 2010 Oct 12;20(19):1752-7. Epub 2010 Sep 16.	Curr Biol. 2010	PubMed	citation	PMID:20850323	pubmed	20850323	create date:2010/09/21 | first author:Bicho CC
Human muscle spindles act as forward sensory models.	/pubmed/20850322	Dimitriou M, Edin BB.	Curr Biol. 2010 Oct 12;20(19):1763-7. Epub 2010 Sep 16.	Curr Biol. 2010	PubMed	citation	PMID:20850322	pubmed	20850322	create date:2010/09/21 | first author:Dimitriou M
Cholinergic enhancement augments magnitude and specificity of visual perceptual learning in healthy humans.	/pubmed/20850321	Rokem A, Silver MA.	Curr Biol. 2010 Oct 12;20(19):1723-8. Epub 2010 Sep 16.	Curr Biol. 2010	PubMed	citation	PMID:20850321	pubmed	20850321	create date:2010/09/21 | first author:Rokem A
Shapes of krill swarms and fish schools emerge as aggregation members avoid predators and access oxygen.	/pubmed/20850320	Brierley AS, Cox MJ.	Curr Biol. 2010 Oct 12;20(19):1758-62. Epub 2010 Sep 16.	Curr Biol. 2010	PubMed	citation	PMID:20850320	pubmed	20850320	create date:2010/09/21 | first author:Brierley AS
Title	URL	Description	Details	ShortDetails	Resource	Type	Identifiers	Db	EntrezUID	Properties
In vitro reconstitution of the functional interplay between MCAK and EB3 at microtubule plus ends.	/pubmed/20850319	Montenegro Gouveia S, Leslie K, Kapitein LC, Buey RM, Grigoriev I, Wagenbach M, Smal I, Meijering E, Hoogenraad CC, Wordeman L, Steinmetz MO, Akhmanova A.	Curr Biol. 2010 Oct 12;20(19):1717-22. Epub 2010 Sep 16.	Curr Biol. 2010	PubMed	citation	PMID:20850319	pubmed	20850319	create date:2010/09/21 | first author:Montenegro Gouveia S
Improved probabilistic inference as a general learning mechanism with action video games.	/pubmed/20833324	Green CS, Pouget A, Bavelier D.	Curr Biol. 2010 Sep 14;20(17):1573-9.	Curr Biol. 2010	PubMed	citation	PMID:20833324	pubmed	20833324	create date:2010/09/14 | first author:Green CS
Evolution of eukaryotic DNA methylation and the pursuit of safer sex.	/pubmed/20833323	Zemach A, Zilberman D.	Curr Biol. 2010 Sep 14;20(17):R780-5. Review.	Curr Biol. 2010	PubMed	citation	PMID:20833323	pubmed	20833323	create date:2010/09/14 | first author:Zemach A
Using synthetic biology to understand the evolution of gene expression.	/pubmed/20833322	Bayer TS.	Curr Biol. 2010 Sep 14;20(17):R772-9. Review.	Curr Biol. 2010	PubMed	citation	PMID:20833322	pubmed	20833322	create date:2010/09/14 | first author:Bayer TS
Transcriptional repression: conserved and evolved features.	/pubmed/20833321	Payankaulam S, Li LM, Arnosti DN.	Curr Biol. 2010 Sep 14;20(17):R764-71. Review.	Curr Biol. 2010	PubMed	citation	PMID:20833321	pubmed	20833321	create date:2010/09/14 | first author:Payankaulam S
Transcriptional enhancers in animal development and evolution.	/pubmed/20833320	Levine M.	Curr Biol. 2010 Sep 14;20(17):R754-63.	Curr Biol. 2010	PubMed	citation	PMID:20833320	pubmed	20833320	create date:2010/09/14 | first author:Levine M
Evolution of transcription networks--lessons from yeasts.	/pubmed/20833319	Li H, Johnson AD.	Curr Biol. 2010 Sep 14;20(17):R746-53. Review.	Curr Biol. 2010	PubMed	citation	PMID:20833319	pubmed	20833319	create date:2010/09/14 | first author:Li H
Hierarchical evolution of the bacterial sporulation network.	/pubmed/20833318	de Hoon MJ, Eichenberger P, Vitkup D.	Curr Biol. 2010 Sep 14;20(17):R735-45. Review.	Curr Biol. 2010	PubMed	citation	PMID:20833318	pubmed	20833318	create date:2010/09/14 | first author:de Hoon MJ
Evolution of complex gene regulatory circuits by addition of refinements.	/pubmed/20833317	Little JW.	Curr Biol. 2010 Sep 14;20(17):R724-34. Review.	Curr Biol. 2010	PubMed	citation	PMID:20833317	pubmed	20833317	create date:2010/09/14 | first author:Little JW
Jacob and Monod: from operons to EvoDevo.	/pubmed/20833316	Gann A.	Curr Biol. 2010 Sep 14;20(17):R718-23. No abstract available.	Curr Biol. 2010	PubMed	citation	PMID:20833316	pubmed	20833316	create date:2010/09/14 | first author:Gann A
Binocular rivalry: neurons unwire when they can't simultaneously fire.	/pubmed/20833315	Wilson HR.	Curr Biol. 2010 Sep 14;20(17):R715-7.	Curr Biol. 2010	PubMed	citation	PMID:20833315	pubmed	20833315	create date:2010/09/14 | first author:Wilson HR
Axon regeneration: electrical silencing is a condition for regrowth.	/pubmed/20833314	Tedeschi A, He Z.	Curr Biol. 2010 Sep 14;20(17):R713-4.	Curr Biol. 2010	PubMed	citation	PMID:20833314	pubmed	20833314	create date:2010/09/14 | first author:Tedeschi A
Phenotypic plasticity: different teeth for different feasts.	/pubmed/20833313	Kiontke K, Fitch DH.	Curr Biol. 2010 Sep 14;20(17):R710-2.	Curr Biol. 2010	PubMed	citation	PMID:20833313	pubmed	20833313	create date:2010/09/14 | first author:Kiontke K
Memory: reconsolidation allows modification of motor memories.	/pubmed/20833312	Birbaumer N.	Curr Biol. 2010 Sep 14;20(17):R709-10.	Curr Biol. 2010	PubMed	citation	PMID:20833312	pubmed	20833312	create date:2010/09/14 | first author:Birbaumer N
Signal transduction: bacterial thermometer works by measuring membrane thickness.	/pubmed/20833311	Ramamurthi KS.	Curr Biol. 2010 Sep 14;20(17):R707-9.	Curr Biol. 2010	PubMed	citation	PMID:20833311	pubmed	20833311	create date:2010/09/14 | first author:Ramamurthi KS
Gene silencing: small RNAs control RNA polymerase II elongation.	/pubmed/20833310	Alló M, Kornblihtt AR.	Curr Biol. 2010 Sep 14;20(17):R704-7.	Curr Biol. 2010	PubMed	citation	PMID:20833310	pubmed	20833310	create date:2010/09/14 | first author:Alló M
Visual system: how does blindsight arise?	/pubmed/20833309	Cowey A.	Curr Biol. 2010 Sep 14;20(17):R702-4.	Curr Biol. 2010	PubMed	citation	PMID:20833309	pubmed	20833309	create date:2010/09/14 | first author:Cowey A
Female meiosis: coming unglued with age.	/pubmed/20833308	Hunt P, Hassold T.	Curr Biol. 2010 Sep 14;20(17):R699-702.	Curr Biol. 2010	PubMed	citation	PMID:20833308	pubmed	20833308	create date:2010/09/14 | first author:Hunt P
Gene regulation: enhancers stepping out of the shadow.	/pubmed/20833307	Hobert O.	Curr Biol. 2010 Sep 14;20(17):R697-9.	Curr Biol. 2010	PubMed	citation	PMID:20833307	pubmed	20833307	create date:2010/09/14 | first author:Hobert O
Quick guide. Paternally transmitted parasites.	/pubmed/20833306	Longdon B, Jiggins FM.	Curr Biol. 2010 Sep 14;20(17):R695-6. No abstract available.	Curr Biol. 2010	PubMed	citation	PMID:20833306	pubmed	20833306	create date:2010/09/14 | first author:Longdon B
Cellular organization of the neural circuit that drives Drosophila courtship behavior.	/pubmed/20832315	Yu JY, Kanai MI, Demir E, Jefferis GS, Dickson BJ.	Curr Biol. 2010 Sep 28;20(18):1602-14. Epub 2010 Sep 9.	Curr Biol. 2010	PubMed	citation	PMID:20832315	pubmed	20832315	create date:2010/09/14 | first author:Yu JY
Great bowerbirds create theaters with forced perspective when seen by their audience.	/pubmed/20832314	Endler JA, Endler LC, Doerr NR.	Curr Biol. 2010 Sep 28;20(18):1679-84. Epub 2010 Sep 9.	Curr Biol. 2010	PubMed	citation	PMID:20832314	pubmed	20832314	create date:2010/09/14 | first author:Endler JA
Coupling of apoptosis and L/R patterning controls stepwise organ looping.	/pubmed/20832313	Suzanne M, Petzoldt AG, Spéder P, Coutelis JB, Steller H, Noselli S.	Curr Biol. 2010 Oct 12;20(19):1773-8. Epub 2010 Sep 9.	Curr Biol. 2010	PubMed	citation	PMID:20832313	pubmed	20832313	create date:2010/09/14 | first author:Suzanne M
Phosphorylation of eEF1A1 at Ser300 by TβR-I results in inhibition of mRNA translation.	/pubmed/20832312	Lin KW, Yakymovych I, Jia M, Yakymovych M, Souchelnytskyi S.	Curr Biol. 2010 Sep 28;20(18):1615-25. Epub 2010 Sep 9.	Curr Biol. 2010	PubMed	citation	PMID:20832312	pubmed	20832312	create date:2010/09/14 | first author:Lin KW
Sexual dimorphism in the fly brain.	/pubmed/20832311	Cachero S, Ostrovsky AD, Yu JY, Dickson BJ, Jefferis GS.	Curr Biol. 2010 Sep 28;20(18):1589-601. Epub 2010 Sep 9.	Curr Biol. 2010	PubMed	citation	PMID:20832311	pubmed	20832311	create date:2010/09/14 | first author:Cachero S
Prolonged prometaphase blocks daughter cell proliferation despite normal completion of mitosis.	/pubmed/20832310	Uetake Y, Sluder G.	Curr Biol. 2010 Sep 28;20(18):1666-71. Epub 2010 Sep 9.	Curr Biol. 2010	PubMed	citation	PMID:20832310	pubmed	20832310	create date:2010/09/14 | first author:Uetake Y
Genetics, chromatin diminution, and sex chromosome evolution in the parasitic nematode genus Strongyloides.	/pubmed/20832309	Nemetschke L, Eberhardt AG, Hertzberg H, Streit A.	Curr Biol. 2010 Oct 12;20(19):1687-96. Epub 2010 Sep 9.	Curr Biol. 2010	PubMed	citation	PMID:20832309	pubmed	20832309	create date:2010/09/14 | first author:Nemetschke L
Evidence that weakened centromere cohesion is a leading cause of age-related aneuploidy in oocytes.	/pubmed/20817534	Chiang T, Duncan FE, Schindler K, Schultz RM, Lampson MA.	Curr Biol. 2010 Sep 14;20(17):1522-8.	Curr Biol. 2010	PubMed	citation	PMID:20817534	pubmed	20817534	create date:2010/09/08 | first author:Chiang T
Age-related meiotic segregation errors in mammalian oocytes are preceded by depletion of cohesin and Sgo2.	/pubmed/20817533	Lister LM, Kouznetsova A, Hyslop LA, Kalleas D, Pace SL, Barel JC, Nathan A, Floros V, Adelfalk C, Watanabe Y, Jessberger R, Kirkwood TB, Höög C, Herbert M.	Curr Biol. 2010 Sep 14;20(17):1511-21.	Curr Biol. 2010	PubMed	citation	PMID:20817533	pubmed	20817533	create date:2010/09/08 | first author:Lister LM
Modification of existing human motor memories is enabled by primary cortical processing during memory reactivation.	/pubmed/20817532	Censor N, Dimyan MA, Cohen LG.	Curr Biol. 2010 Sep 14;20(17):1545-9.	Curr Biol. 2010	PubMed	citation	PMID:20817532	pubmed	20817532	create date:2010/09/08 | first author:Censor N
Oocyte cohesin expression restricted to predictyate stages provides full fertility and prevents aneuploidy.	/pubmed/20817531	Revenkova E, Herrmann K, Adelfalk C, Jessberger R.	Curr Biol. 2010 Sep 14;20(17):1529-33.	Curr Biol. 2010	PubMed	citation	PMID:20817531	pubmed	20817531	create date:2010/09/08 | first author:Revenkova E
Defensive plant-ants stabilize megaherbivore-driven landscape change in an African savanna.	/pubmed/20817530	Goheen JR, Palmer TM.	Curr Biol. 2010 Oct 12;20(19):1768-72.	Curr Biol. 2010	PubMed	citation	PMID:20817530	pubmed	20817530	create date:2010/09/08 | first author:Goheen JR
Imaging of transgenic cricket embryos reveals cell movements consistent with a syncytial patterning mechanism.	/pubmed/20800488	Nakamura T, Yoshizaki M, Ogawa S, Okamoto H, Shinmyo Y, Bando T, Ohuchi H, Noji S, Mito T.	Curr Biol. 2010 Sep 28;20(18):1641-7. Epub 2010 Aug 26.	Curr Biol. 2010	PubMed	citation	PMID:20800488	pubmed	20800488	create date:2010/08/31 | first author:Nakamura T
Shadow enhancers foster robustness of Drosophila gastrulation.	/pubmed/20797865	Perry MW, Boettiger AN, Bothma JP, Levine M.	Curr Biol. 2010 Sep 14;20(17):1562-7.	Curr Biol. 2010	PubMed	citation	PMID:20797865	pubmed	20797865	create date:2010/08/28 | first author:Perry MW
Mitotic kinesin CENP-E promotes microtubule plus-end elongation.	/pubmed/20797864	Sardar HS, Luczak VG, Lopez MM, Lister BC, Gilbert SP.	Curr Biol. 2010 Sep 28;20(18):1648-53.	Curr Biol. 2010	PubMed	citation	PMID:20797864	pubmed	20797864	create date:2010/08/28 | first author:Sardar HS
Drosophila TRPA1 channel is required to avoid the naturally occurring insect repellent citronellal.	/pubmed/20797863	Kwon Y, Kim SH, Ronderos DS, Lee Y, Akitake B, Woodward OM, Guggino WB, Smith DP, Montell C.	Curr Biol. 2010 Sep 28;20(18):1672-8.	Curr Biol. 2010	PubMed	citation	PMID:20797863	pubmed	20797863	create date:2010/08/28 | first author:Kwon Y
The Mon1-Ccz1 complex is the GEF of the late endosomal Rab7 homolog Ypt7.	/pubmed/20797862	Nordmann M, Cabrera M, Perz A, Bröcker C, Ostrowicz C, Engelbrecht-Vandré S, Ungermann C.	Curr Biol. 2010 Sep 28;20(18):1654-9.	Curr Biol. 2010	PubMed	citation	PMID:20797862	pubmed	20797862	create date:2010/08/28 | first author:Nordmann M
Hos1 is a lysine deacetylase for the Smc3 subunit of cohesin.	/pubmed/20797861	Xiong B, Lu S, Gerton JL.	Curr Biol. 2010 Sep 28;20(18):1660-5.	Curr Biol. 2010	PubMed	citation	PMID:20797861	pubmed	20797861	create date:2010/08/28 | first author:Xiong B
Social learning: the importance of copying others.	/pubmed/20728057	Grüter C, Leadbeater E, Ratnieks FL.	Curr Biol. 2010 Aug 24;20(16):R683-5.	Curr Biol. 2010	PubMed	citation	PMID:20728057	pubmed	20728057	create date:2010/08/24 | first author:Grüter C
Plant fertilization: bursting pollen tubes!	/pubmed/20728056	Franklin-Tong N.	Curr Biol. 2010 Aug 24;20(16):R681-3.	Curr Biol. 2010	PubMed	citation	PMID:20728056	pubmed	20728056	create date:2010/08/24 | first author:Franklin-Tong N
Neurophysiology: recording from neurons in action.	/pubmed/20728055	Borst A.	Curr Biol. 2010 Aug 24;20(16):R679-80.	Curr Biol. 2010	PubMed	citation	PMID:20728055	pubmed	20728055	create date:2010/08/24 | first author:Borst A
Bacterial invasion: entry through the exocyst door.	/pubmed/20728054	Braun V, Brumell JH.	Curr Biol. 2010 Aug 24;20(16):R677-9.	Curr Biol. 2010	PubMed	citation	PMID:20728054	pubmed	20728054	create date:2010/08/24 | first author:Braun V
Synthetic biology: now that we're creators, what should we create?	/pubmed/20728053	Cohan FM.	Curr Biol. 2010 Aug 24;20(16):R675-7.	Curr Biol. 2010	PubMed	citation	PMID:20728053	pubmed	20728053	create date:2010/08/24 | first author:Cohan FM
Neuronal morphogenesis: worms get an EFF in dendritic arborization.	/pubmed/20728052	Shrestha BR, Grueber WB.	Curr Biol. 2010 Aug 24;20(16):R673-5.	Curr Biol. 2010	PubMed	citation	PMID:20728052	pubmed	20728052	create date:2010/08/24 | first author:Shrestha BR
Sexual selection: the weevils of inbreeding.	/pubmed/20728051	Booksmythe I, Kokko H, Jennions MD.	Curr Biol. 2010 Aug 24;20(16):R672-3.	Curr Biol. 2010	PubMed	citation	PMID:20728051	pubmed	20728051	create date:2010/08/24 | first author:Booksmythe I
Cell-matrix adhesion: slip and immobilization under force.	/pubmed/20728050	Verkhovsky AB.	Curr Biol. 2010 Aug 24;20(16):R669-71.	Curr Biol. 2010	PubMed	citation	PMID:20728050	pubmed	20728050	create date:2010/08/24 | first author:Verkhovsky AB
Biomechanics: an army marching with its stomach.	/pubmed/20728049	Sutton GP.	Curr Biol. 2010 Aug 24;20(16):R668-9.	Curr Biol. 2010	PubMed	citation	PMID:20728049	pubmed	20728049	create date:2010/08/24 | first author:Sutton GP
Tudor domain.	/pubmed/20728048	Lasko P.	Curr Biol. 2010 Aug 24;20(16):R666-7. No abstract available.	Curr Biol. 2010	PubMed	citation	PMID:20728048	pubmed	20728048	create date:2010/08/24 | first author:Lasko P
Visual filling-in.	/pubmed/20728047	Anstis S.	Curr Biol. 2010 Aug 24;20(16):R664-6. No abstract available.	Curr Biol. 2010	PubMed	citation	PMID:20728047	pubmed	20728047	create date:2010/08/24 | first author:Anstis S
Visual control of altitude in flying Drosophila.	/pubmed/20727759	Straw AD, Lee S, Dickinson MH.	Curr Biol. 2010 Sep 14;20(17):1550-6. Epub 2010 Aug 19.	Curr Biol. 2010	PubMed	citation	PMID:20727759	pubmed	20727759	create date:2010/08/24 | first author:Straw AD
Title	URL	Description	Details	ShortDetails	Resource	Type	Identifiers	Db	EntrezUID	Properties
Warts and Yorkie mediate intestinal regeneration by influencing stem cell proliferation.	/pubmed/20727758	Staley BK, Irvine KD.	Curr Biol. 2010 Sep 14;20(17):1580-7. Epub 2010 Aug 19.	Curr Biol. 2010	PubMed	citation	PMID:20727758	pubmed	20727758	create date:2010/08/24 | first author:Staley BK
Human parietal cortex structure predicts individual differences in perceptual rivalry.	/pubmed/20727757	Kanai R, Bahrami B, Rees G.	Curr Biol. 2010 Sep 28;20(18):1626-30. Epub 2010 Aug 19.	Curr Biol. 2010	PubMed	citation	PMID:20727757	pubmed	20727757	create date:2010/08/24 | first author:Kanai R
Social punishment of dishonest signalers caused by mismatch between signal and behavior.	/pubmed/20727756	Tibbetts EA, Izzo A.	Curr Biol. 2010 Sep 28;20(18):1637-40. Epub 2010 Aug 19.	Curr Biol. 2010	PubMed	citation	PMID:20727756	pubmed	20727756	create date:2010/08/24 | first author:Tibbetts EA
An aerial-hawking bat uses stealth echolocation to counter moth hearing.	/pubmed/20727755	Goerlitz HR, ter Hofstede HM, Zeale MR, Jones G, Holderied MW.	Curr Biol. 2010 Sep 14;20(17):1568-72. Epub 2010 Aug 19. Erratum in: Curr Biol. 2010 Sep 14;20(17):1588.	Curr Biol. 2010	PubMed	citation	PMID:20727755	pubmed	20727755	create date:2010/08/24 | first author:Goerlitz HR
Q&A: Elizabeth C. Raff.	/pubmed/20705542	Raff EC.	Curr Biol. 2010 Aug 10;20(15):R620-2. No abstract available.	Curr Biol. 2010	PubMed	citation	PMID:20705542	pubmed	20705542	create date:2010/08/14 | first author:Raff EC
Panama's frog decline.	/pubmed/20705541	Williams N.	Curr Biol. 2010 Aug 10;20(15):R620. No abstract available.	Curr Biol. 2010	PubMed	citation	PMID:20705541	pubmed	20705541	create date:2010/08/14 | first author:Williams N
Local moulding.	/pubmed/20705540	Williams N.	Curr Biol. 2010 Aug 10;20(15):R619.	Curr Biol. 2010	PubMed	citation	PMID:20705540	pubmed	20705540	create date:2010/08/14 | first author:Williams N
Arctic reality.	/pubmed/20705539	Williams N.	Curr Biol. 2010 Aug 10;20(15):R617-8.	Curr Biol. 2010	PubMed	citation	PMID:20705539	pubmed	20705539	create date:2010/08/14 | first author:Williams N
Cuts spark university rethink.	/pubmed/20705538	Gross M.	Curr Biol. 2010 Aug 10;20(15):R616-7.	Curr Biol. 2010	PubMed	citation	PMID:20705538	pubmed	20705538	create date:2010/08/14 | first author:Gross M
Population in the spotlight.	/pubmed/20705537	Williams N.	Curr Biol. 2010 Aug 10;20(15):R615-6.	Curr Biol. 2010	PubMed	citation	PMID:20705537	pubmed	20705537	create date:2010/08/14 | first author:Williams N
Gulf braced for the big clean-up.	/pubmed/20705536	Williams N.	Curr Biol. 2010 Aug 10;20(15):R613-4.	Curr Biol. 2010	PubMed	citation	PMID:20705536	pubmed	20705536	create date:2010/08/14 | first author:Williams N
Differential regulation of unconventional fission yeast myosins via the actin track.	/pubmed/20705471	Clayton JE, Sammons MR, Stark BC, Hodges AR, Lord M.	Curr Biol. 2010 Aug 24;20(16):1423-31. Epub 2010 Aug 12.	Curr Biol. 2010	PubMed	citation	PMID:20705471	pubmed	20705471	create date:2010/08/14 | first author:Clayton JE
Membrane thickness cue for cold sensing in a bacterium.	/pubmed/20705470	Cybulski LE, Martín M, Mansilla MC, Fernández A, de Mendoza D.	Curr Biol. 2010 Sep 14;20(17):1539-44. Epub 2010 Aug 12.	Curr Biol. 2010	PubMed	citation	PMID:20705470	pubmed	20705470	create date:2010/08/14 | first author:Cybulski LE
Evolution of a behavioral shift mediated by superficial neuromasts helps cavefish find food in darkness.	/pubmed/20705469	Yoshizawa M, Goricki S, Soares D, Jeffery WR.	Curr Biol. 2010 Sep 28;20(18):1631-6. Epub 2010 Aug 12.	Curr Biol. 2010	PubMed	citation	PMID:20705469	pubmed	20705469	create date:2010/08/14 | first author:Yoshizawa M
SPATULA links daytime temperature and plant growth rate.	/pubmed/20705468	Sidaway-Lee K, Josse EM, Brown A, Gan Y, Halliday KJ, Graham IA, Penfield S.	Curr Biol. 2010 Aug 24;20(16):1493-7. Epub 2010 Aug 12.	Curr Biol. 2010	PubMed	citation	PMID:20705468	pubmed	20705468	create date:2010/08/14 | first author:Sidaway-Lee K
Dosage compensation and demasculinization of X chromosomes in Drosophila.	/pubmed/20705467	Bachtrog D, Toda NR, Lockton S.	Curr Biol. 2010 Aug 24;20(16):1476-81. Epub 2010 Aug 12.	Curr Biol. 2010	PubMed	citation	PMID:20705467	pubmed	20705467	create date:2010/08/14 | first author:Bachtrog D
Fimbrin and tropomyosin competition regulates endocytosis and cytokinesis kinetics in fission yeast.	/pubmed/20705466	Skau CT, Kovar DR.	Curr Biol. 2010 Aug 24;20(16):1415-22. Epub 2010 Aug 12.	Curr Biol. 2010	PubMed	citation	PMID:20705466	pubmed	20705466	create date:2010/08/14 | first author:Skau CT
Enslavement in the water body by toxic Aphanizomenon ovalisporum, inducing alkaline phosphatase in phytoplanktons.	/pubmed/20705465	Bar-Yosef Y, Sukenik A, Hadas O, Viner-Mozzini Y, Kaplan A.	Curr Biol. 2010 Sep 14;20(17):1557-61. Epub 2010 Aug 12.	Curr Biol. 2010	PubMed	citation	PMID:20705465	pubmed	20705465	create date:2010/08/14 | first author:Bar-Yosef Y
Cytoskeletal cross-linking and bundling in motor-independent contraction.	/pubmed/20692617	Sun SX, Walcott S, Wolgemuth CW.	Curr Biol. 2010 Aug 10;20(15):R649-54. Review.	Curr Biol. 2010	PubMed	citation	PMID:20692617	pubmed	20692617	create date:2010/08/10 | first author:Sun SX
Cell polarity: keeping worms LeGaL.	/pubmed/20692616	Prehoda KE, Bowerman B.	Curr Biol. 2010 Aug 10;20(15):R646-8.	Curr Biol. 2010	PubMed	citation	PMID:20692616	pubmed	20692616	create date:2010/08/10 | first author:Prehoda KE
Visual consciousness: the binocular rivalry explosion.	/pubmed/20692615	Baker DH.	Curr Biol. 2010 Aug 10;20(15):R644-6.	Curr Biol. 2010	PubMed	citation	PMID:20692615	pubmed	20692615	create date:2010/08/10 | first author:Baker DH
Sensory learning: rapid extraction of meaning from noise.	/pubmed/20692614	Seitz AR.	Curr Biol. 2010 Aug 10;20(15):R643-4.	Curr Biol. 2010	PubMed	citation	PMID:20692614	pubmed	20692614	create date:2010/08/10 | first author:Seitz AR
Axonal transport: CDKs as traffic signals for motor-ists along the axon?	/pubmed/20692613	Holzbaur E.	Curr Biol. 2010 Aug 10;20(15):R641-2.	Curr Biol. 2010	PubMed	citation	PMID:20692613	pubmed	20692613	create date:2010/08/10 | first author:Holzbaur E
Animal cognition: multi-modal interactions in ant learning.	/pubmed/20692612	Graham P, Philippides A, Baddeley B.	Curr Biol. 2010 Aug 10;20(15):R639-40.	Curr Biol. 2010	PubMed	citation	PMID:20692612	pubmed	20692612	create date:2010/08/10 | first author:Graham P
Evolutionary genetics: desperate times call for more sex.	/pubmed/20692611	Zeyl C.	Curr Biol. 2010 Aug 10;20(15):R637-9.	Curr Biol. 2010	PubMed	citation	PMID:20692611	pubmed	20692611	create date:2010/08/10 | first author:Zeyl C
Cell cycle: deconstructing tension.	/pubmed/20692610	Musacchio A.	Curr Biol. 2010 Aug 10;20(15):R634-7.	Curr Biol. 2010	PubMed	citation	PMID:20692610	pubmed	20692610	create date:2010/08/10 | first author:Musacchio A
Primatology: a faithful friend is the medicine of life"."	/pubmed/20692609	Alberts SC.	Curr Biol. 2010 Aug 10;20(15):R632-4.	Curr Biol. 2010	PubMed	citation	PMID:20692609	pubmed	20692609	create date:2010/08/10 | first author:Alberts SC
Signal transduction: RABGEF1 fingers RAS for ubiquitination.	/pubmed/20692608	Colicelli J.	Curr Biol. 2010 Aug 10;20(15):R630-2.	Curr Biol. 2010	PubMed	citation	PMID:20692608	pubmed	20692608	create date:2010/08/10 | first author:Colicelli J
Mammalian herbivore breath alerts aphids to flee host plant.	/pubmed/20692607	Gish M, Dafni A, Inbar M.	Curr Biol. 2010 Aug 10;20(15):R628-9.	Curr Biol. 2010	PubMed	citation	PMID:20692607	pubmed	20692607	create date:2010/08/10 | first author:Gish M
Spontaneous brain rhythms predict sleep stability in the face of noise.	/pubmed/20692606	Dang-Vu TT, McKinney SM, Buxton OM, Solet JM, Ellenbogen JM.	Curr Biol. 2010 Aug 10;20(15):R626-7.	Curr Biol. 2010	PubMed	citation	PMID:20692606	pubmed	20692606	create date:2010/08/10 | first author:Dang-Vu TT
Spider monkeys.	/pubmed/20692605	Aureli F, Schaffner CM.	Curr Biol. 2010 Aug 10;20(15):R624-6. No abstract available.	Curr Biol. 2010	PubMed	citation	PMID:20692605	pubmed	20692605	create date:2010/08/10 | first author:Aureli F
Mosquito-specialist spiders.	/pubmed/20692604	Cross FR, Jackson RR.	Curr Biol. 2010 Aug 10;20(15):R622-4. No abstract available.	Curr Biol. 2010	PubMed	citation	PMID:20692604	pubmed	20692604	create date:2010/08/10 | first author:Cross FR
Bicaudal-D regulates fragile X mental retardation protein levels, motility, and function during neuronal morphogenesis.	/pubmed/20691595	Bianco A, Dienstbier M, Salter HK, Gatto G, Bullock SL.	Curr Biol. 2010 Aug 24;20(16):1487-92. Epub 2010 Aug 5.	Curr Biol. 2010	PubMed	citation	PMID:20691595	pubmed	20691595	create date:2010/08/10 | first author:Bianco A
Biological bifocal lenses with image separation.	/pubmed/20691594	Stowasser A, Rapaport A, Layne JE, Morgan RC, Buschbeck EK.	Curr Biol. 2010 Aug 24;20(16):1482-6. Epub 2010 Aug 5.	Curr Biol. 2010	PubMed	citation	PMID:20691594	pubmed	20691594	create date:2010/08/10 | first author:Stowasser A
The role of the magnetite-based receptors in the beak in pigeon homing.	/pubmed/20691593	Wiltschko R, Schiffner I, Fuhrmann P, Wiltschko W.	Curr Biol. 2010 Sep 14;20(17):1534-8. Epub 2010 Aug 5.	Curr Biol. 2010	PubMed	citation	PMID:20691593	pubmed	20691593	create date:2010/08/10 | first author:Wiltschko R
Sequential activation of apical and basolateral contractility drives ascidian endoderm invagination.	/pubmed/20691592	Sherrard K, Robin F, Lemaire P, Munro E.	Curr Biol. 2010 Sep 14;20(17):1499-510. Epub 2010 Aug 5.	Curr Biol. 2010	PubMed	citation	PMID:20691592	pubmed	20691592	create date:2010/08/10 | first author:Sherrard K
Björn Brembs.	/pubmed/20681038	Brembs B.	Curr Biol. 2010 Jul 27;20(14):R588-9. No abstract available.	Curr Biol. 2010	PubMed	citation	PMID:20681038	pubmed	20681038	create date:2010/08/04 | first author:Brembs B
Cliff hanger.	/pubmed/20681037	Williams N.	Curr Biol. 2010 Jul 27;20(14):R586-7. No abstract available.	Curr Biol. 2010	PubMed	citation	PMID:20681037	pubmed	20681037	create date:2010/08/04 | first author:Williams N
Right rare whales.	/pubmed/20681036	Williams N.	Curr Biol. 2010 Jul 27;20(14):R585. No abstract available.	Curr Biol. 2010	PubMed	citation	PMID:20681036	pubmed	20681036	create date:2010/08/04 | first author:Williams N
The heat is on.	/pubmed/20681035	Williams N.	Curr Biol. 2010 Jul 27;20(14):R584. No abstract available.	Curr Biol. 2010	PubMed	citation	PMID:20681035	pubmed	20681035	create date:2010/08/04 | first author:Williams N
GM crop trial changes.	/pubmed/20681034	Williams N.	Curr Biol. 2010 Jul 27;20(14):R583. No abstract available.	Curr Biol. 2010	PubMed	citation	PMID:20681034	pubmed	20681034	create date:2010/08/04 | first author:Williams N
Experience-driven plasticity in binocular vision.	/pubmed/20674360	Klink PC, Brascamp JW, Blake R, van Wezel RJ.	Curr Biol. 2010 Aug 24;20(16):1464-9. Epub 2010 Jul 30.	Curr Biol. 2010	PubMed	citation	PMID:20674360	pubmed	20674360	create date:2010/08/03 | first author:Klink PC
Seeing mutations in living cells.	/pubmed/20674359	Elez M, Murray AW, Bi LJ, Zhang XE, Matic I, Radman M.	Curr Biol. 2010 Aug 24;20(16):1432-7. Epub 2010 Jul 30.	Curr Biol. 2010	PubMed	citation	PMID:20674359	pubmed	20674359	create date:2010/08/03 | first author:Elez M
Plasmodium falciparum accompanied the human expansion out of Africa.	/pubmed/20656209	Tanabe K, Mita T, Jombart T, Eriksson A, Horibe S, Palacpac N, Ranford-Cartwright L, Sawai H, Sakihama N, Ohmae H, Nakamura M, Ferreira MU, Escalante AA, Prugnolle F, Björkman A, Färnert A, Kaneko A, Horii T, Manica A, Kishino H, Balloux F.	Curr Biol. 2010 Jul 27;20(14):1283-9. Epub 2010 Jun 17.	Curr Biol. 2010	PubMed	citation	PMID:20656209	pubmed	20656209	create date:2010/07/27 | first author:Tanabe K
Centriole reduplication during prolonged interphase requires procentriole maturation governed by Plk1.	/pubmed/20656208	Loncarek J, Hergert P, Khodjakov A.	Curr Biol. 2010 Jul 27;20(14):1277-82. Epub 2010 Jun 17.	Curr Biol. 2010	PubMed	citation	PMID:20656208	pubmed	20656208	create date:2010/07/27 | first author:Loncarek J
Polarisation vision: beetles see circularly polarised light.	/pubmed/20656207	Warrant EJ.	Curr Biol. 2010 Jul 27;20(14):R610-2.	Curr Biol. 2010	PubMed	citation	PMID:20656207	pubmed	20656207	create date:2010/07/27 | first author:Warrant EJ
Circadian clocks and metabolism: the nutrient-sensing AKT and TOR pathways make the link.	/pubmed/20656206	Giebultowicz J, Kapahi P.	Curr Biol. 2010 Jul 27;20(14):R608-9.	Curr Biol. 2010	PubMed	citation	PMID:20656206	pubmed	20656206	create date:2010/07/27 | first author:Giebultowicz J
Cell migration: MIM takes the driver's seat.	/pubmed/20656205	Van de Bor V, Noselli S.	Curr Biol. 2010 Jul 27;20(14):R606-8.	Curr Biol. 2010	PubMed	citation	PMID:20656205	pubmed	20656205	create date:2010/07/27 | first author:Van de Bor V
Touch perception: how we know where we are touched.	/pubmed/20656204	Heed T.	Curr Biol. 2010 Jul 27;20(14):R604-6.	Curr Biol. 2010	PubMed	citation	PMID:20656204	pubmed	20656204	create date:2010/07/27 | first author:Heed T
Cytokinesis: the Ubc of positioning.	/pubmed/20656203	Hotz M, Barral Y.	Curr Biol. 2010 Jul 27;20(14):R602-4.	Curr Biol. 2010	PubMed	citation	PMID:20656203	pubmed	20656203	create date:2010/07/27 | first author:Hotz M
Title	URL	Description	Details	ShortDetails	Resource	Type	Identifiers	Db	EntrezUID	Properties
Genetics: biased transmission of genomes according to parents of origin.	/pubmed/20656202	Keller L.	Curr Biol. 2010 Jul 27;20(14):R601-2.	Curr Biol. 2010	PubMed	citation	PMID:20656202	pubmed	20656202	create date:2010/07/27 | first author:Keller L
MicroRNAs: genetically sensitized worms reveal new secrets.	/pubmed/20656201	Ambros V.	Curr Biol. 2010 Jul 27;20(14):R598-600.	Curr Biol. 2010	PubMed	citation	PMID:20656201	pubmed	20656201	create date:2010/07/27 | first author:Ambros V
Motor control: correcting errors and learning from mistakes.	/pubmed/20656200	Miall C.	Curr Biol. 2010 Jul 27;20(14):R596-8.	Curr Biol. 2010	PubMed	citation	PMID:20656200	pubmed	20656200	create date:2010/07/27 | first author:Miall C
Bird navigation: a clear view of magnetoreception.	/pubmed/20656199	Biro D.	Curr Biol. 2010 Jul 27;20(14):R595-6.	Curr Biol. 2010	PubMed	citation	PMID:20656199	pubmed	20656199	create date:2010/07/27 | first author:Biro D
(Mis)understanding mirror neurons.	/pubmed/20656198	Hickok G, Hauser M.	Curr Biol. 2010 Jul 27;20(14):R593-4. No abstract available.	Curr Biol. 2010	PubMed	citation	PMID:20656198	pubmed	20656198	create date:2010/07/27 | first author:Hickok G
Pycnogonids.	/pubmed/20656197	Cobb M.	Curr Biol. 2010 Jul 27;20(14):R591-3. No abstract available.	Curr Biol. 2010	PubMed	citation	PMID:20656197	pubmed	20656197	create date:2010/07/27 | first author:Cobb M
Lions.	/pubmed/20656196	Packer C.	Curr Biol. 2010 Jul 27;20(14):R590-1. No abstract available.	Curr Biol. 2010	PubMed	citation	PMID:20656196	pubmed	20656196	create date:2010/07/27 | first author:Packer C
Feedback regulation of Ras signaling by Rabex-5-mediated ubiquitination.	/pubmed/20655225	Xu L, Lubkov V, Taylor LJ, Bar-Sagi D.	Curr Biol. 2010 Aug 10;20(15):1372-7. Epub 2010 Jul 22.	Curr Biol. 2010	PubMed	citation	PMID:20655225	pubmed	20655225	create date:2010/07/27 | first author:Xu L
Rabex-5 ubiquitin ligase activity restricts Ras signaling to establish pathway homeostasis in Drosophila.	/pubmed/20655224	Yan H, Jahanshahi M, Horvath EA, Liu HY, Pfleger CM.	Curr Biol. 2010 Aug 10;20(15):1378-82. Epub 2010 Jul 22.	Curr Biol. 2010	PubMed	citation	PMID:20655224	pubmed	20655224	create date:2010/07/27 | first author:Yan H
Visceral-locomotory pistoning in crawling caterpillars.	/pubmed/20655223	Simon MA, Woods WA Jr, Serebrenik YV, Simon SM, van Griethuijsen LI, Socha JJ, Lee WK, Trimmer BA.	Curr Biol. 2010 Aug 24;20(16):1458-63. Epub 2010 Jul 22.	Curr Biol. 2010	PubMed	citation	PMID:20655223	pubmed	20655223	create date:2010/07/27 | first author:Simon MA
Walking modulates speed sensitivity in Drosophila motion vision.	/pubmed/20655222	Chiappe ME, Seelig JD, Reiser MB, Jayaraman V.	Curr Biol. 2010 Aug 24;20(16):1470-5. Epub 2010 Jul 22.	Curr Biol. 2010	PubMed	citation	PMID:20655222	pubmed	20655222	create date:2010/07/27 | first author:Chiappe ME
Evolution of biological diversity.	/pubmed/20641176	Magurran A.	Curr Biol. 2010 Jul 13;20(13):R545-6. No abstract available.	Curr Biol. 2010	PubMed	citation	PMID:20641176	pubmed	20641176	create date:2010/07/20 | first author:Magurran A
Winging it.	/pubmed/20641175	Williams N.	Curr Biol. 2010 Jul 13;20(13):R544-5. No abstract available.	Curr Biol. 2010	PubMed	citation	PMID:20641175	pubmed	20641175	create date:2010/07/20 | first author:Williams N
Whaling talks collapse.	/pubmed/20641174	Williams N.	Curr Biol. 2010 Jul 13;20(13):R539-40. No abstract available.	Curr Biol. 2010	PubMed	citation	PMID:20641174	pubmed	20641174	create date:2010/07/20 | first author:Williams N
Case nuove.	/pubmed/20641153	Williams N.	Curr Biol. 2010 Jul 13;20(13):R547. No abstract available.	Curr Biol. 2010	PubMed	citation	PMID:20641153	pubmed	20641153	create date:2010/07/20 | first author:Williams N
Future proofing.	/pubmed/20641151	Williams N.	Curr Biol. 2010 Jul 13;20(13):R543. No abstract available.	Curr Biol. 2010	PubMed	citation	PMID:20641151	pubmed	20641151	create date:2010/07/20 | first author:Williams N
Grain drain.	/pubmed/20641150	Williams N.	Curr Biol. 2010 Jul 13;20(13):R542-3. No abstract available.	Curr Biol. 2010	PubMed	citation	PMID:20641150	pubmed	20641150	create date:2010/07/20 | first author:Williams N
Iron findings.	/pubmed/20641149	Gross M.	Curr Biol. 2010 Jul 13;20(13):R541. No abstract available.	Curr Biol. 2010	PubMed	citation	PMID:20641149	pubmed	20641149	create date:2010/07/20 | first author:Gross M
DNA methylation is dispensable for the growth and survival of the extraembryonic lineages.	/pubmed/20637626	Sakaue M, Ohta H, Kumaki Y, Oda M, Sakaide Y, Matsuoka C, Yamagiwa A, Niwa H, Wakayama T, Okano M.	Curr Biol. 2010 Aug 24;20(16):1452-7. Epub 2010 Jul 15.	Curr Biol. 2010	PubMed	citation	PMID:20637626	pubmed	20637626	create date:2010/07/20 | first author:Sakaue M
Segment number and axial identity in a segmentation clock period mutant.	/pubmed/20637625	Schröter C, Oates AC.	Curr Biol. 2010 Jul 27;20(14):1254-8. Epub 2010 Jul 15.	Curr Biol. 2010	PubMed	citation	PMID:20637625	pubmed	20637625	create date:2010/07/20 | first author:Schröter C
Specific dopaminergic neurons for the formation of labile aversive memory.	/pubmed/20637624	Aso Y, Siwanowicz I, Bräcker L, Ito K, Kitamoto T, Tanimoto H.	Curr Biol. 2010 Aug 24;20(16):1445-51. Epub 2010 Jul 15.	Curr Biol. 2010	PubMed	citation	PMID:20637624	pubmed	20637624	create date:2010/07/20 | first author:Aso Y
The hippocampus plays a selective role in the retrieval of detailed contextual memories.	/pubmed/20637623	Wiltgen BJ, Zhou M, Cai Y, Balaji J, Karlsson MG, Parivash SN, Li W, Silva AJ.	Curr Biol. 2010 Aug 10;20(15):1336-44. Epub 2010 Jul 15.	Curr Biol. 2010	PubMed	citation	PMID:20637623	pubmed	20637623	create date:2010/07/20 | first author:Wiltgen BJ
Determinants of divergent adaptation and Dobzhansky-Muller interaction in experimental yeast populations.	/pubmed/20637622	Anderson JB, Funt J, Thompson DA, Prabhu S, Socha A, Sirjusingh C, Dettman JR, Parreiras L, Guttman DS, Regev A, Kohn LM.	Curr Biol. 2010 Aug 10;20(15):1383-8. Epub 2010 Jul 15.	Curr Biol. 2010	PubMed	citation	PMID:20637622	pubmed	20637622	create date:2010/07/20 | first author:Anderson JB
An olfactory subsystem that detects carbon disulfide and mediates food-related social learning.	/pubmed/20637621	Munger SD, Leinders-Zufall T, McDougall LM, Cockerham RE, Schmid A, Wandernoth P, Wennemuth G, Biel M, Zufall F, Kelliher KR.	Curr Biol. 2010 Aug 24;20(16):1438-44. Epub 2010 Jul 15.	Curr Biol. 2010	PubMed	citation	PMID:20637621	pubmed	20637621	create date:2010/07/20 | first author:Munger SD
Intercellular coupling regulates the period of the segmentation clock.	/pubmed/20637620	Herrgen L, Ares S, Morelli LG, Schröter C, Jülicher F, Oates AC.	Curr Biol. 2010 Jul 27;20(14):1244-53. Epub 2010 Jul 15.	Curr Biol. 2010	PubMed	citation	PMID:20637620	pubmed	20637620	create date:2010/07/20 | first author:Herrgen L
The posterior parietal cortex remaps touch into external space.	/pubmed/20637619	Azañón E, Longo MR, Soto-Faraco S, Haggard P.	Curr Biol. 2010 Jul 27;20(14):1304-9. Epub 2010 Jul 15.	Curr Biol. 2010	PubMed	citation	PMID:20637619	pubmed	20637619	create date:2010/07/20 | first author:Azañón E
Rebecca Heald.	/pubmed/20627848	Heald R.	Curr Biol. 2010 Jun 22;20(12):R503-4. No abstract available.	Curr Biol. 2010	PubMed	citation	PMID:20627848	pubmed	20627848	create date:2010/07/16 | first author:Heald R
Crystal depth.	/pubmed/20627847	Williams N.	Curr Biol. 2010 Jun 22;20(12):R500-1. No abstract available.	Curr Biol. 2010	PubMed	citation	PMID:20627847	pubmed	20627847	create date:2010/07/16 | first author:Williams N
Life forms.	/pubmed/20627846	Dixon B.	Curr Biol. 2010 Jun 22;20(12):R499-500. No abstract available.	Curr Biol. 2010	PubMed	citation	PMID:20627846	pubmed	20627846	create date:2010/07/16 | first author:Dixon B
Forest alliance.	/pubmed/20627845	Gross M.	Curr Biol. 2010 Jun 22;20(12):R497-8. No abstract available.	Curr Biol. 2010	PubMed	citation	PMID:20627845	pubmed	20627845	create date:2010/07/16 | first author:Gross M
Missed targets.	/pubmed/20627844	Gross M, Williams N.	Curr Biol. 2010 Jun 22;20(12):R496-7. No abstract available.	Curr Biol. 2010	PubMed	citation	PMID:20627844	pubmed	20627844	create date:2010/07/16 | first author:Gross M
The last tortoise.	/pubmed/20627842	Williams N.	Curr Biol. 2010 Jun 22;20(12):R493-5. No abstract available.	Curr Biol. 2010	PubMed	citation	PMID:20627842	pubmed	20627842	create date:2010/07/16 | first author:Williams N
Plus-end-tracking proteins and their interactions at microtubule ends.	/pubmed/20620909	Galjart N.	Curr Biol. 2010 Jun 22;20(12):R528-37. Review.	Curr Biol. 2010	PubMed	citation	PMID:20620909	pubmed	20620909	create date:2010/07/14 | first author:Galjart N
Intracellular transport: force controls motor switching at filament junctions.	/pubmed/20620908	Rock RS.	Curr Biol. 2010 Jun 22;20(12):R525-7.	Curr Biol. 2010	PubMed	citation	PMID:20620908	pubmed	20620908	create date:2010/07/14 | first author:Rock RS
Kinetochores: orchestrating the chromosomal minuet.	/pubmed/20620907	Stukenberg PT, Foltz DR.	Curr Biol. 2010 Jun 22;20(12):R522-5.	Curr Biol. 2010	PubMed	citation	PMID:20620907	pubmed	20620907	create date:2010/07/14 | first author:Stukenberg PT
Evolutionary biology: the origins of two sexes.	/pubmed/20620906	Charlesworth D, Charlesworth B.	Curr Biol. 2010 Jun 22;20(12):R519-21.	Curr Biol. 2010	PubMed	citation	PMID:20620906	pubmed	20620906	create date:2010/07/14 | first author:Charlesworth D
Neandertal genome: the ins and outs of African genetic diversity.	/pubmed/20620905	Hodgson JA, Bergey CM, Disotell TR.	Curr Biol. 2010 Jun 22;20(12):R517-9.	Curr Biol. 2010	PubMed	citation	PMID:20620905	pubmed	20620905	create date:2010/07/14 | first author:Hodgson JA
DNA replication: metazoan Sld3 steps forward.	/pubmed/20620904	Fu YV, Walter JC.	Curr Biol. 2010 Jun 22;20(12):R515-7.	Curr Biol. 2010	PubMed	citation	PMID:20620904	pubmed	20620904	create date:2010/07/14 | first author:Fu YV
Palaeontology: the new conservative.	/pubmed/20620903	Maderspacher F.	Curr Biol. 2010 Jun 22;20(12):R513-5.	Curr Biol. 2010	PubMed	citation	PMID:20620903	pubmed	20620903	create date:2010/07/14 | first author:Maderspacher F
Plant development: size matters, and it's all down to hormones.	/pubmed/20620902	Ubeda-Tomas S, Bennett MJ.	Curr Biol. 2010 Jun 22;20(12):R511-3.	Curr Biol. 2010	PubMed	citation	PMID:20620902	pubmed	20620902	create date:2010/07/14 | first author:Ubeda-Tomas S
Homology explains the functional similarities of Treslin/Ticrr and Sld3.	/pubmed/20620901	Sanchez-Pulido L, Diffley JF, Ponting CP.	Curr Biol. 2010 Jun 22;20(12):R509-10. No abstract available.	Curr Biol. 2010	PubMed	citation	PMID:20620901	pubmed	20620901	create date:2010/07/14 | first author:Sanchez-Pulido L
Lethal intergroup aggression leads to territorial expansion in wild chimpanzees.	/pubmed/20620900	Mitani JC, Watts DP, Amsler SJ.	Curr Biol. 2010 Jun 22;20(12):R507-8. No abstract available.	Curr Biol. 2010	PubMed	citation	PMID:20620900	pubmed	20620900	create date:2010/07/14 | first author:Mitani JC
Phytochromes.	/pubmed/20620899	Quail PH.	Curr Biol. 2010 Jun 22;20(12):R504-7. No abstract available.	Curr Biol. 2010	PubMed	citation	PMID:20620899	pubmed	20620899	create date:2010/07/14 | first author:Quail PH
Cooperation of stop-transfer and conservative sorting mechanisms in mitochondrial protein transport.	/pubmed/20619821	Bohnert M, Rehling P, Guiard B, Herrmann JM, Pfanner N, van der Laan M.	Curr Biol. 2010 Jul 13;20(13):1227-32. Epub 2010 Jun 17.	Curr Biol. 2010	PubMed	citation	PMID:20619821	pubmed	20619821	create date:2010/07/14 | first author:Bohnert M
Within-host competition drives selection for the capsule virulence determinant of Streptococcus pneumoniae.	/pubmed/20619820	Lysenko ES, Lijek RS, Brown SP, Weiser JN.	Curr Biol. 2010 Jul 13;20(13):1222-6. Epub 2010 Jun 17.	Curr Biol. 2010	PubMed	citation	PMID:20619820	pubmed	20619820	create date:2010/07/14 | first author:Lysenko ES
AKT and TOR signaling set the pace of the circadian pacemaker.	/pubmed/20619819	Zheng X, Sehgal A.	Curr Biol. 2010 Jul 13;20(13):1203-8. Epub 2010 Jun 17.	Curr Biol. 2010	PubMed	citation	PMID:20619819	pubmed	20619819	create date:2010/07/14 | first author:Zheng X
Wood cell-wall structure requires local 2D-microtubule disassembly by a novel plasma membrane-anchored protein.	/pubmed/20619818	Oda Y, Iida Y, Kondo Y, Fukuda H.	Curr Biol. 2010 Jul 13;20(13):1197-202. Epub 2010 Jun 17.	Curr Biol. 2010	PubMed	citation	PMID:20619818	pubmed	20619818	create date:2010/07/14 | first author:Oda Y
Altruistic colony defense by menopausal female insects.	/pubmed/20619817	Uematsu K, Kutsukake M, Fukatsu T, Shimada M, Shibao H.	Curr Biol. 2010 Jul 13;20(13):1182-6. Epub 2010 Jun 17.	Curr Biol. 2010	PubMed	citation	PMID:20619817	pubmed	20619817	create date:2010/07/14 | first author:Uematsu K
Perisaccadic stereo depth with zero retinal disparity.	/pubmed/20619816	Zhang ZL, Cantor CR, Schor CM.	Curr Biol. 2010 Jul 13;20(13):1176-81. Epub 2010 Jun 17.	Curr Biol. 2010	PubMed	citation	PMID:20619816	pubmed	20619816	create date:2010/07/14 | first author:Zhang ZL
How the opinion of others affects our valuation of objects.	/pubmed/20619815	Campbell-Meiklejohn DK, Bach DR, Roepstorff A, Dolan RJ, Frith CD.	Curr Biol. 2010 Jul 13;20(13):1165-70. Epub 2010 Jun 17.	Curr Biol. 2010	PubMed	citation	PMID:20619815	pubmed	20619815	create date:2010/07/14 | first author:Campbell-Meiklejohn DK
Title	URL	Description	Details	ShortDetails	Resource	Type	Identifiers	Db	EntrezUID	Properties
Upstream regulation of the hippo size control pathway.	/pubmed/20619814	Grusche FA, Richardson HE, Harvey KF.	Curr Biol. 2010 Jul 13;20(13):R574-82. Review.	Curr Biol. 2010	PubMed	citation	PMID:20619814	pubmed	20619814	create date:2010/07/14 | first author:Grusche FA
Fertilization: monogamy by mutually assured destruction.	/pubmed/20619813	Johnson MA.	Curr Biol. 2010 Jul 13;20(13):R571-3.	Curr Biol. 2010	PubMed	citation	PMID:20619813	pubmed	20619813	create date:2010/07/14 | first author:Johnson MA
Gut microbiota: metagenomics to study complex ecology.	/pubmed/20619812	Vacharaksa A, Finlay BB.	Curr Biol. 2010 Jul 13;20(13):R569-71.	Curr Biol. 2010	PubMed	citation	PMID:20619812	pubmed	20619812	create date:2010/07/14 | first author:Vacharaksa A
Stereo-vision: head-centric coding of retinal signals.	/pubmed/20619811	van Ee R, Erkelens CJ.	Curr Biol. 2010 Jul 13;20(13):R567-8.	Curr Biol. 2010	PubMed	citation	PMID:20619811	pubmed	20619811	create date:2010/07/14 | first author:van Ee R
Mitochondrial biogenesis: sorting mechanisms cooperate in ABC transporter assembly.	/pubmed/20619810	Webb CT, Lithgow T.	Curr Biol. 2010 Jul 13;20(13):R564-7.	Curr Biol. 2010	PubMed	citation	PMID:20619810	pubmed	20619810	create date:2010/07/14 | first author:Webb CT
Spatial perception: time tells where a smell comes from.	/pubmed/20619809	Arzi A, Sobel N.	Curr Biol. 2010 Jul 13;20(13):R563-4.	Curr Biol. 2010	PubMed	citation	PMID:20619809	pubmed	20619809	create date:2010/07/14 | first author:Arzi A
Blood flow: metalloproteases cut loose in primitive erythrocytes.	/pubmed/20619808	Tamplin OJ, Zon LI.	Curr Biol. 2010 Jul 13;20(13):R561-2.	Curr Biol. 2010	PubMed	citation	PMID:20619808	pubmed	20619808	create date:2010/07/14 | first author:Tamplin OJ
Behavioural ecology: the menopausal aphid glue-bomb.	/pubmed/20619807	Foster WA.	Curr Biol. 2010 Jul 13;20(13):R559-60.	Curr Biol. 2010	PubMed	citation	PMID:20619807	pubmed	20619807	create date:2010/07/14 | first author:Foster WA
Perceptual learning: cortical changes when cats learn a new trick.	/pubmed/20619806	Sasaki Y, Gold J, Watanabe T.	Curr Biol. 2010 Jul 13;20(13):R557-8.	Curr Biol. 2010	PubMed	citation	PMID:20619806	pubmed	20619806	create date:2010/07/14 | first author:Sasaki Y
Animal traditions: experimental evidence of learning by imitation in an unlikely animal.	/pubmed/20619805	Galef BG.	Curr Biol. 2010 Jul 13;20(13):R555-6.	Curr Biol. 2010	PubMed	citation	PMID:20619805	pubmed	20619805	create date:2010/07/14 | first author:Galef BG
Ant farmers practice proactive personal hygiene to protect their fungus crop.	/pubmed/20619804	Morelos-Juárez C, Walker TN, Lopes JF, Hughes WO.	Curr Biol. 2010 Jul 13;20(13):R553-4. No abstract available.	Curr Biol. 2010	PubMed	citation	PMID:20619804	pubmed	20619804	create date:2010/07/14 | first author:Morelos-Juárez C
Emotion.	/pubmed/20619803	Adolphs R.	Curr Biol. 2010 Jul 13;20(13):R549-52. No abstract available.	Curr Biol. 2010	PubMed	citation	PMID:20619803	pubmed	20619803	create date:2010/07/14 | first author:Adolphs R
Cleaner fish.	/pubmed/20619802	Grutter AS.	Curr Biol. 2010 Jul 13;20(13):R547-9. No abstract available.	Curr Biol. 2010	PubMed	citation	PMID:20619802	pubmed	20619802	create date:2010/07/14 | first author:Grutter AS
Vps35 mediates vesicle transport between the mitochondria and peroxisomes.	/pubmed/20619655	Braschi E, Goyon V, Zunino R, Mohanty A, Xu L, McBride HM.	Curr Biol. 2010 Jul 27;20(14):1310-5. Epub 2010 Jul 8.	Curr Biol. 2010	PubMed	citation	PMID:20619655	pubmed	20619655	create date:2010/07/14 | first author:Braschi E
Magnetoreception of directional information in birds requires nondegraded vision.	/pubmed/20619654	Stapput K, Güntürkün O, Hoffmann KP, Wiltschko R, Wiltschko W.	Curr Biol. 2010 Jul 27;20(14):1259-62. Epub 2010 Jul 8.	Curr Biol. 2010	PubMed	citation	PMID:20619654	pubmed	20619654	create date:2010/07/14 | first author:Stapput K
Path integration provides a scaffold for landmark learning in desert ants.	/pubmed/20619653	Müller M, Wehner R.	Curr Biol. 2010 Aug 10;20(15):1368-71. Epub 2010 Jul 8.	Curr Biol. 2010	PubMed	citation	PMID:20619653	pubmed	20619653	create date:2010/07/14 | first author:Müller M
Shedding of the mucin-like flocculin Flo11p reveals a new aspect of fungal adhesion regulation.	/pubmed/20619652	Karunanithi S, Vadaie N, Chavel CA, Birkaya B, Joshi J, Grell L, Cullen PJ.	Curr Biol. 2010 Aug 10;20(15):1389-95. Epub 2010 Jul 8.	Curr Biol. 2010	PubMed	citation	PMID:20619652	pubmed	20619652	create date:2010/07/14 | first author:Karunanithi S
Relocation of the chromosomal passenger complex prevents mitotic checkpoint engagement at anaphase.	/pubmed/20619651	Vázquez-Novelle MD, Petronczki M.	Curr Biol. 2010 Aug 10;20(15):1402-7. Epub 2010 Jul 8.	Curr Biol. 2010	PubMed	citation	PMID:20619651	pubmed	20619651	create date:2010/07/14 | first author:Vázquez-Novelle MD
Sli15(INCENP) dephosphorylation prevents mitotic checkpoint reengagement due to loss of tension at anaphase onset.	/pubmed/20619650	Mirchenko L, Uhlmann F.	Curr Biol. 2010 Aug 10;20(15):1396-401. Epub 2010 Jul 8.	Curr Biol. 2010	PubMed	citation	PMID:20619650	pubmed	20619650	create date:2010/07/14 | first author:Mirchenko L
Others' actions reduce crossmodal integration in peripersonal space.	/pubmed/20619649	Heed T, Habets B, Sebanz N, Knoblich G.	Curr Biol. 2010 Aug 10;20(15):1345-9. Epub 2010 Jul 8.	Curr Biol. 2010	PubMed	citation	PMID:20619649	pubmed	20619649	create date:2010/07/14 | first author:Heed T
ASPP2 regulates epithelial cell polarity through the PAR complex.	/pubmed/20619648	Cong W, Hirose T, Harita Y, Yamashita A, Mizuno K, Hirano H, Ohno S.	Curr Biol. 2010 Aug 10;20(15):1408-14. Epub 2010 Jul 8.	Curr Biol. 2010	PubMed	citation	PMID:20619648	pubmed	20619648	create date:2010/07/14 | first author:Cong W
Imitation and traditions in wild banded mongooses.	/pubmed/20605459	Müller CA, Cant MA.	Curr Biol. 2010 Jul 13;20(13):1171-5. Epub 2010 Jun 3.	Curr Biol. 2010	PubMed	citation	PMID:20605459	pubmed	20605459	create date:2010/07/08 | first author:Müller CA
Pipe-dependent ventral processing of Easter by Snake is the defining step in Drosophila embryo DV axis formation.	/pubmed/20605458	Cho YS, Stevens LM, Stein D.	Curr Biol. 2010 Jun 22;20(12):1133-7. Epub 2010 Jun 3.	Curr Biol. 2010	PubMed	citation	PMID:20605458	pubmed	20605458	create date:2010/07/08 | first author:Cho YS
Metalloprotease-dependent onset of blood circulation in zebrafish.	/pubmed/20605457	Iida A, Sakaguchi K, Sato K, Sakurai H, Nishimura D, Iwaki A, Takeuchi M, Kobayashi M, Misaki K, Yonemura S, Kawahara A, Sehara-Fujisawa A.	Curr Biol. 2010 Jun 22;20(12):1110-6. Epub 2010 Jun 3.	Curr Biol. 2010	PubMed	citation	PMID:20605457	pubmed	20605457	create date:2010/07/08 | first author:Iida A
Direct recordings of pitch responses from human auditory cortex.	/pubmed/20605456	Griffiths TD, Kumar S, Sedley W, Nourski KV, Kawasaki H, Oya H, Patterson RD, Brugge JF, Howard MA.	Curr Biol. 2010 Jun 22;20(12):1128-32. Epub 2010 Jun 3.	Curr Biol. 2010	PubMed	citation	PMID:20605456	pubmed	20605456	create date:2010/07/08 | first author:Griffiths TD
The rate of cell differentiation controls the Arabidopsis root meristem growth phase.	/pubmed/20605455	Moubayidin L, Perilli S, Dello Ioio R, Di Mambro R, Costantino P, Sabatini S.	Curr Biol. 2010 Jun 22;20(12):1138-43. Epub 2010 Jun 3.	Curr Biol. 2010	PubMed	citation	PMID:20605455	pubmed	20605455	create date:2010/07/08 | first author:Moubayidin L
A gene-specific requirement of RNA polymerase II CTD phosphorylation for sexual differentiation in S. pombe.	/pubmed/20605454	Coudreuse D, van Bakel H, Dewez M, Soutourina J, Parnell T, Vandenhaute J, Cairns B, Werner M, Hermand D.	Curr Biol. 2010 Jun 22;20(12):1053-64. Epub 2010 Jun 3.	Curr Biol. 2010	PubMed	citation	PMID:20605454	pubmed	20605454	create date:2010/07/08 | first author:Coudreuse D
Responsibility assignment in redundant systems.	/pubmed/20598886	White O, Diedrichsen J.	Curr Biol. 2010 Jul 27;20(14):1290-5. Epub 2010 Jul 8.	Curr Biol. 2010	PubMed	citation	PMID:20598886	pubmed	20598886	create date:2010/07/06 | first author:White O
Fitness-associated sexual reproduction in a filamentous fungus.	/pubmed/20598542	Schoustra S, Rundle HD, Dali R, Kassen R.	Curr Biol. 2010 Aug 10;20(15):1350-5. Epub 2010 Jul 1.	Curr Biol. 2010	PubMed	citation	PMID:20598542	pubmed	20598542	create date:2010/07/06 | first author:Schoustra S
Strong and consistent social bonds enhance the longevity of female baboons.	/pubmed/20598541	Silk JB, Beehner JC, Bergman TJ, Crockford C, Engh AL, Moscovice LR, Wittig RM, Seyfarth RM, Cheney DL.	Curr Biol. 2010 Aug 10;20(15):1359-61. Epub 2010 Jul 1.	Curr Biol. 2010	PubMed	citation	PMID:20598541	pubmed	20598541	create date:2010/07/06 | first author:Silk JB
Olfaction modulates visual perception in binocular rivalry.	/pubmed/20598540	Zhou W, Jiang Y, He S, Chen D.	Curr Biol. 2010 Aug 10;20(15):1356-8. Epub 2010 Jul 1.	Curr Biol. 2010	PubMed	citation	PMID:20598540	pubmed	20598540	create date:2010/07/06 | first author:Zhou W
Ubiquitylation regulates interactions of astral microtubules with the cleavage apparatus.	/pubmed/20598539	Kammerer D, Stevermann L, Liakopoulos D.	Curr Biol. 2010 Jul 27;20(14):1233-43. Epub 2010 Jul 1.	Curr Biol. 2010	PubMed	citation	PMID:20598539	pubmed	20598539	create date:2010/07/06 | first author:Kammerer D
Visual sensitivity underlying changes in visual consciousness.	/pubmed/20598538	Alais D, Cass J, O'Shea RP, Blake R.	Curr Biol. 2010 Aug 10;20(15):1362-7. Epub 2010 Jul 1.	Curr Biol. 2010	PubMed	citation	PMID:20598538	pubmed	20598538	create date:2010/07/06 | first author:Alais D
LGL can partition the cortex of one-cell Caenorhabditis elegans embryos into two domains.	/pubmed/20579886	Hoege C, Constantinescu AT, Schwager A, Goehring NW, Kumar P, Hyman AA.	Curr Biol. 2010 Jul 27;20(14):1296-303. Epub 2010 Jun 24.	Curr Biol. 2010	PubMed	citation	PMID:20579886	pubmed	20579886	create date:2010/06/29 | first author:Hoege C
Synergistic activation of phospholipase C-beta3 by Galpha(q) and Gbetagamma describes a simple two-state coincidence detector.	/pubmed/20579885	Philip F, Kadamur G, Silos RG, Woodson J, Ross EM.	Curr Biol. 2010 Aug 10;20(15):1327-35. Epub 2010 Jun 24.	Curr Biol. 2010	PubMed	citation	PMID:20579885	pubmed	20579885	create date:2010/06/29 | first author:Philip F
Salmonella-directed recruitment of new membrane to invasion foci via the host exocyst complex.	/pubmed/20579884	Nichols CD, Casanova JE.	Curr Biol. 2010 Jul 27;20(14):1316-20. Epub 2010 Jun 24.	Curr Biol. 2010	PubMed	citation	PMID:20579884	pubmed	20579884	create date:2010/06/29 | first author:Nichols CD
Wnt/Frizzled signaling requires dPRR, the Drosophila homolog of the prorenin receptor.	/pubmed/20579883	Buechling T, Bartscherer K, Ohkawara B, Chaudhary V, Spirohn K, Niehrs C, Boutros M.	Curr Biol. 2010 Jul 27;20(14):1263-8. Epub 2010 Jun 24.	Curr Biol. 2010	PubMed	citation	PMID:20579883	pubmed	20579883	create date:2010/06/29 | first author:Buechling T
Male reproductive senescence causes potential for sexual conflict over mating.	/pubmed/20579882	Dean R, Cornwallis CK, Løvlie H, Worley K, Richardson DS, Pizzari T.	Curr Biol. 2010 Jul 13;20(13):1192-6. Epub 2010 Jun 24.	Curr Biol. 2010	PubMed	citation	PMID:20579882	pubmed	20579882	create date:2010/06/29 | first author:Dean R
Loss of individual microRNAs causes mutant phenotypes in sensitized genetic backgrounds in C. elegans.	/pubmed/20579881	Brenner JL, Jasiewicz KL, Fahley AF, Kemp BJ, Abbott AL.	Curr Biol. 2010 Jul 27;20(14):1321-5. Epub 2010 Jun 24.	Curr Biol. 2010	PubMed	citation	PMID:20579881	pubmed	20579881	create date:2010/06/29 | first author:Brenner JL
Electrical activity suppresses axon growth through Ca(v)1.2 channels in adult primary sensory neurons.	/pubmed/20579880	Enes J, Langwieser N, Ruschel J, Carballosa-Gonzalez MM, Klug A, Traut MH, Ylera B, Tahirovic S, Hofmann F, Stein V, Moosmang S, Hentall ID, Bradke F.	Curr Biol. 2010 Jul 13;20(13):1154-64. Epub 2010 Jun 24.	Curr Biol. 2010	PubMed	citation	PMID:20579880	pubmed	20579880	create date:2010/06/29 | first author:Enes J
Regulation of Frizzled-dependent planar polarity signaling by a V-ATPase subunit.	/pubmed/20579879	Hermle T, Saltukoglu D, Grünewald J, Walz G, Simons M.	Curr Biol. 2010 Jul 27;20(14):1269-76. Epub 2010 Jun 24.	Curr Biol. 2010	PubMed	citation	PMID:20579879	pubmed	20579879	create date:2010/06/29 | first author:Hermle T
Dwindling returns.	/pubmed/20560158	Williams N.	Curr Biol. 2010 Jun 8;20(11):R458. No abstract available.	Curr Biol. 2010	PubMed	citation	PMID:20560158	pubmed	20560158	create date:2010/06/19 | first author:Williams N
Tropical treasure trove.	/pubmed/20560156	Williams N.	Curr Biol. 2010 Jun 8;20(11):R464-5. No abstract available.	Curr Biol. 2010	PubMed	citation	PMID:20560156	pubmed	20560156	create date:2010/06/19 | first author:Williams N
Ken Cheng.	/pubmed/20560155	Cheng K.	Curr Biol. 2010 Jun 8;20(11):R463-4. No abstract available.	Curr Biol. 2010	PubMed	citation	PMID:20560155	pubmed	20560155	create date:2010/06/19 | first author:Cheng K
New focus on tar sands.	/pubmed/20560154	Williams N.	Curr Biol. 2010 Jun 8;20(11):R461-2. No abstract available.	Curr Biol. 2010	PubMed	citation	PMID:20560154	pubmed	20560154	create date:2010/06/19 | first author:Williams N
Heat is on.	/pubmed/20560153	Williams N.	Curr Biol. 2010 Jun 8;20(11):R460. No abstract available.	Curr Biol. 2010	PubMed	citation	PMID:20560153	pubmed	20560153	create date:2010/06/19 | first author:Williams N
Signs of cod recovery.	/pubmed/20560152	Williams N.	Curr Biol. 2010 Jun 8;20(11):R459. No abstract available.	Curr Biol. 2010	PubMed	citation	PMID:20560152	pubmed	20560152	create date:2010/06/19 | first author:Williams N
Funding fisheries collapse.	/pubmed/20560151	Williams N.	Curr Biol. 2010 Jun 8;20(11):R457-8. No abstract available.	Curr Biol. 2010	PubMed	citation	PMID:20560151	pubmed	20560151	create date:2010/06/19 | first author:Williams N
Working memory: the importance of theta and gamma oscillations.	/pubmed/20541499	Lisman J.	Curr Biol. 2010 Jun 8;20(11):R490-2.	Curr Biol. 2010	PubMed	citation	PMID:20541499	pubmed	20541499	create date:2010/06/15 | first author:Lisman J
Plasmodesmata formation: poking holes in walls with ise.	/pubmed/20541498	Lee DK, Sieburth LE.	Curr Biol. 2010 Jun 8;20(11):R488-90.	Curr Biol. 2010	PubMed	citation	PMID:20541498	pubmed	20541498	create date:2010/06/15 | first author:Lee DK
Title	URL	Description	Details	ShortDetails	Resource	Type	Identifiers	Db	EntrezUID	Properties
Retinal processing: global players like it local.	/pubmed/20541497	Schubert T, Euler T.	Curr Biol. 2010 Jun 8;20(11):R486-8.	Curr Biol. 2010	PubMed	citation	PMID:20541497	pubmed	20541497	create date:2010/06/15 | first author:Schubert T
Cytokinesis: ER keeps Mid1 in the middle.	/pubmed/20541496	McCollum D.	Curr Biol. 2010 Jun 8;20(11):R484-6.	Curr Biol. 2010	PubMed	citation	PMID:20541496	pubmed	20541496	create date:2010/06/15 | first author:McCollum D
Mating-system evolution: rise of the irresistible males.	/pubmed/20541495	Pannell JR, Korbecka G.	Curr Biol. 2010 Jun 8;20(11):R482-4.	Curr Biol. 2010	PubMed	citation	PMID:20541495	pubmed	20541495	create date:2010/06/15 | first author:Pannell JR
Epigenetic switching: bacteria hedge bets about staying or moving.	/pubmed/20541494	Piggot P.	Curr Biol. 2010 Jun 8;20(11):R480-2.	Curr Biol. 2010	PubMed	citation	PMID:20541494	pubmed	20541494	create date:2010/06/15 | first author:Piggot P
Intergroup empathy: how does race affect empathic neural responses?	/pubmed/20541493	Chiao JY, Mathur VA.	Curr Biol. 2010 Jun 8;20(11):R478-80.	Curr Biol. 2010	PubMed	citation	PMID:20541493	pubmed	20541493	create date:2010/06/15 | first author:Chiao JY
Musical consonance: the importance of harmonicity.	/pubmed/20541492	Plack CJ.	Curr Biol. 2010 Jun 8;20(11):R476-8.	Curr Biol. 2010	PubMed	citation	PMID:20541492	pubmed	20541492	create date:2010/06/15 | first author:Plack CJ
Sexual behavior: dietary food switch induced by sex.	/pubmed/20541491	Kubli E.	Curr Biol. 2010 Jun 8;20(11):R474-6.	Curr Biol. 2010	PubMed	citation	PMID:20541491	pubmed	20541491	create date:2010/06/15 | first author:Kubli E
The shadow of the future affects cooperation in a cleaner fish.	/pubmed/20541490	Oates J, Manica A, Bshary R.	Curr Biol. 2010 Jun 8;20(11):R472-3.	Curr Biol. 2010	PubMed	citation	PMID:20541490	pubmed	20541490	create date:2010/06/15 | first author:Oates J
Motor learning.	/pubmed/20541489	Wolpert DM, Flanagan JR.	Curr Biol. 2010 Jun 8;20(11):R467-72.	Curr Biol. 2010	PubMed	citation	PMID:20541489	pubmed	20541489	create date:2010/06/15 | first author:Wolpert DM
The scuttle fly.	/pubmed/20541488	Varney RL, Noor MA.	Curr Biol. 2010 Jun 8;20(11):R466-7. No abstract available.	Curr Biol. 2010	PubMed	citation	PMID:20541488	pubmed	20541488	create date:2010/06/15 | first author:Varney RL
Transient frictional slip between integrin and the ECM in focal adhesions under myosin II tension.	/pubmed/20541412	Aratyn-Schaus Y, Gardel ML.	Curr Biol. 2010 Jul 13;20(13):1145-53. Epub 2010 Jun 10.	Curr Biol. 2010	PubMed	citation	PMID:20541412	pubmed	20541412	create date:2010/06/15 | first author:Aratyn-Schaus Y
The function of bilateral odor arrival time differences in olfactory orientation of sharks.	/pubmed/20541411	Gardiner JM, Atema J.	Curr Biol. 2010 Jul 13;20(13):1187-91. Epub 2010 Jun 10.	Curr Biol. 2010	PubMed	citation	PMID:20541411	pubmed	20541411	create date:2010/06/15 | first author:Gardiner JM
Determinants of myosin II cortical localization during cytokinesis.	/pubmed/20541410	Uehara R, Goshima G, Mabuchi I, Vale RD, Spudich JA, Griffis ER.	Curr Biol. 2010 Jun 22;20(12):1080-5. Epub 2010 Jun 10.	Curr Biol. 2010	PubMed	citation	PMID:20541410	pubmed	20541410	create date:2010/06/15 | first author:Uehara R
Clock and cycle limit starvation-induced sleep loss in Drosophila.	/pubmed/20541409	Keene AC, Duboué ER, McDonald DM, Dus M, Suh GS, Waddell S, Blau J.	Curr Biol. 2010 Jul 13;20(13):1209-15. Epub 2010 Jun 10.	Curr Biol. 2010	PubMed	citation	PMID:20541409	pubmed	20541409	create date:2010/06/15 | first author:Keene AC
Segregation in a mycorrhizal fungus alters rice growth and symbiosis-specific gene transcription.	/pubmed/20541408	Angelard C, Colard A, Niculita-Hirzel H, Croll D, Sanders IR.	Curr Biol. 2010 Jul 13;20(13):1216-21. Epub 2010 Jun 10.	Curr Biol. 2010	PubMed	citation	PMID:20541408	pubmed	20541408	create date:2010/06/15 | first author:Angelard C
New stages in the program of malaria parasite egress imaged in normal and sickle erythrocytes.	/pubmed/20537541	Glushakova S, Humphrey G, Leikina E, Balaban A, Miller J, Zimmerberg J.	Curr Biol. 2010 Jun 22;20(12):1117-21. Epub 2010 May 27.	Curr Biol. 2010	PubMed	citation	PMID:20537541	pubmed	20537541	create date:2010/06/12 | first author:Glushakova S
Motion adaptation and the velocity coding of natural scenes.	/pubmed/20537540	Barnett PD, Nordström K, O'Carroll DC.	Curr Biol. 2010 Jun 8;20(11):994-9. Epub 2010 May 27.	Curr Biol. 2010	PubMed	citation	PMID:20537540	pubmed	20537540	create date:2010/06/12 | first author:Barnett PD
Racial bias reduces empathic sensorimotor resonance with other-race pain.	/pubmed/20537539	Avenanti A, Sirigu A, Aglioti SM.	Curr Biol. 2010 Jun 8;20(11):1018-22. Epub 2010 May 27.	Curr Biol. 2010	PubMed	citation	PMID:20537539	pubmed	20537539	create date:2010/06/12 | first author:Avenanti A
Modulation of bitter taste perception by a small molecule hTAS2R antagonist.	/pubmed/20537538	Slack JP, Brockhoff A, Batram C, Menzel S, Sonnabend C, Born S, Galindo MM, Kohl S, Thalmann S, Ostopovici-Halip L, Simons CT, Ungureanu I, Duineveld K, Bologa CG, Behrens M, Furrer S, Oprea TI, Meyerhof W.	Curr Biol. 2010 Jun 22;20(12):1104-9. Epub 2010 May 27.	Curr Biol. 2010	PubMed	citation	PMID:20537538	pubmed	20537538	create date:2010/06/12 | first author:Slack JP
Robust growth of Escherichia coli.	/pubmed/20537537	Wang P, Robert L, Pelletier J, Dang WL, Taddei F, Wright A, Jun S.	Curr Biol. 2010 Jun 22;20(12):1099-103. Epub 2010 May 27.	Curr Biol. 2010	PubMed	citation	PMID:20537537	pubmed	20537537	create date:2010/06/12 | first author:Wang P
DAP1, a novel substrate of mTOR, negatively regulates autophagy.	/pubmed/20537536	Koren I, Reem E, Kimchi A.	Curr Biol. 2010 Jun 22;20(12):1093-8. Epub 2010 May 27.	Curr Biol. 2010	PubMed	citation	PMID:20537536	pubmed	20537536	create date:2010/06/12 | first author:Koren I
Hydractinia allodeterminant alr1 resides in an immunoglobulin superfamily-like gene complex.	/pubmed/20537535	Rosa SF, Powell AE, Rosengarten RD, Nicotra ML, Moreno MA, Grimwood J, Lakkis FG, Dellaporta SL, Buss LW.	Curr Biol. 2010 Jun 22;20(12):1122-7. Epub 2010 May 27.	Curr Biol. 2010	PubMed	citation	PMID:20537535	pubmed	20537535	create date:2010/06/12 | first author:Rosa SF
Colin Clifford.	/pubmed/20518117	Clifford C.	Curr Biol. 2010 May 25;20(10):R427-8. No abstract available.	Curr Biol. 2010	PubMed	citation	PMID:20518117	pubmed	20518117	create date:2010/06/03 | first author:Clifford C
Pushing ahead on climate advice.	/pubmed/20518116	Williams N.	Curr Biol. 2010 May 25;20(10):R422-3. No abstract available.	Curr Biol. 2010	PubMed	citation	PMID:20518116	pubmed	20518116	create date:2010/06/03 | first author:Williams N
A withering political climate.	/pubmed/20518115	Harris RF.	Curr Biol. 2010 May 25;20(10):R420-1. No abstract available.	Curr Biol. 2010	PubMed	citation	PMID:20518115	pubmed	20518115	create date:2010/06/03 | first author:Harris RF
Oil spill ramifications pour in.	/pubmed/20518114	Martin C.	Curr Biol. 2010 May 25;20(10):R419-20. No abstract available.	Curr Biol. 2010	PubMed	citation	PMID:20518114	pubmed	20518114	create date:2010/06/03 | first author:Martin C
Cellular homeostasis: coping with ER overload during an immune response.	/pubmed/20504757	Ewbank JJ, Pujol N.	Curr Biol. 2010 May 25;20(10):R452-5.	Curr Biol. 2010	PubMed	citation	PMID:20504757	pubmed	20504757	create date:2010/05/28 | first author:Ewbank JJ
Plant cell biology: how to pattern a wall.	/pubmed/20504756	Höfte H.	Curr Biol. 2010 May 25;20(10):R450-2.	Curr Biol. 2010	PubMed	citation	PMID:20504756	pubmed	20504756	create date:2010/05/28 | first author:Höfte H
Motor proteins: kinesins influence each other through load.	/pubmed/20504755	Brouhard GJ.	Curr Biol. 2010 May 25;20(10):R448-50.	Curr Biol. 2010	PubMed	citation	PMID:20504755	pubmed	20504755	create date:2010/05/28 | first author:Brouhard GJ
Cell polarity: lateral perspectives.	/pubmed/20504754	Grebe M.	Curr Biol. 2010 May 25;20(10):R446-8.	Curr Biol. 2010	PubMed	citation	PMID:20504754	pubmed	20504754	create date:2010/05/28 | first author:Grebe M
Sperm competition: discrimination isn't always bad.	/pubmed/20504753	Okada K, Hosken DJ.	Curr Biol. 2010 May 25;20(10):R444-6.	Curr Biol. 2010	PubMed	citation	PMID:20504753	pubmed	20504753	create date:2010/05/28 | first author:Okada K
Vision: keeping the world still when the eyes move.	/pubmed/20504752	Burr DC, Morrone MC.	Curr Biol. 2010 May 25;20(10):R442-4.	Curr Biol. 2010	PubMed	citation	PMID:20504752	pubmed	20504752	create date:2010/05/28 | first author:Burr DC
Evolutionary biology: speciation on islands.	/pubmed/20504751	Presgraves DC, Glor RE.	Curr Biol. 2010 May 25;20(10):R440-2.	Curr Biol. 2010	PubMed	citation	PMID:20504751	pubmed	20504751	create date:2010/05/28 | first author:Presgraves DC
Invertebrate neurobiology: brain control of insect walking.	/pubmed/20504750	Zill S.	Curr Biol. 2010 May 25;20(10):R438-40.	Curr Biol. 2010	PubMed	citation	PMID:20504750	pubmed	20504750	create date:2010/05/28 | first author:Zill S
Kinesthetic information disambiguates visual motion signals.	/pubmed/20504749	Hu B, Knill DC.	Curr Biol. 2010 May 25;20(10):R436-7.	Curr Biol. 2010	PubMed	citation	PMID:20504749	pubmed	20504749	create date:2010/05/28 | first author:Hu B
Magnetoreception.	/pubmed/20504748	Gould JL.	Curr Biol. 2010 May 25;20(10):R431-5.	Curr Biol. 2010	PubMed	citation	PMID:20504748	pubmed	20504748	create date:2010/05/28 | first author:Gould JL
Imaginal discs.	/pubmed/20504747	Aldaz S, Escudero LM.	Curr Biol. 2010 May 25;20(10):R429-31. No abstract available.	Curr Biol. 2010	PubMed	citation	PMID:20504747	pubmed	20504747	create date:2010/05/28 | first author:Aldaz S
Why so long?	/pubmed/20504746	Marder E.	Curr Biol. 2010 May 25;20(10):R426. No abstract available.	Curr Biol. 2010	PubMed	citation	PMID:20504746	pubmed	20504746	create date:2010/05/28 | first author:Marder E
Cell-length-dependent microtubule accumulation during polarization.	/pubmed/20493705	Seetapun D, Odde DJ.	Curr Biol. 2010 Jun 8;20(11):979-88. Epub 2010 May 20.	Curr Biol. 2010	PubMed	citation	PMID:20493705	pubmed	20493705	create date:2010/05/25 | first author:Seetapun D
Individual differences reveal the basis of consonance.	/pubmed/20493704	McDermott JH, Lehr AJ, Oxenham AJ.	Curr Biol. 2010 Jun 8;20(11):1035-41. Epub 2010 May 20.	Curr Biol. 2010	PubMed	citation	PMID:20493704	pubmed	20493704	create date:2010/05/25 | first author:McDermott JH
A eucrustacean metanauplius from the Lower Cambrian.	/pubmed/20493703	Zhang XG, Maas A, Haug JT, Siveter DJ, Waloszek D.	Curr Biol. 2010 Jun 22;20(12):1075-9. Epub 2010 May 20.	Curr Biol. 2010	PubMed	citation	PMID:20493703	pubmed	20493703	create date:2010/05/25 | first author:Zhang XG
Vibrational signaling in the agonistic interactions of red-eyed treefrogs.	/pubmed/20493702	Caldwell MS, Johnston GR, McDaniel JG, Warkentin KM.	Curr Biol. 2010 Jun 8;20(11):1012-7. Epub 2010 May 20.	Curr Biol. 2010	PubMed	citation	PMID:20493702	pubmed	20493702	create date:2010/05/25 | first author:Caldwell MS
The leucokinin pathway and its neurons regulate meal size in Drosophila.	/pubmed/20493701	Al-Anzi B, Armand E, Nagamei P, Olszewski M, Sapin V, Waters C, Zinn K, Wyman RJ, Benzer S.	Curr Biol. 2010 Jun 8;20(11):969-78. Epub 2010 May 20.	Curr Biol. 2010	PubMed	citation	PMID:20493701	pubmed	20493701	create date:2010/05/25 | first author:Al-Anzi B
Crumbs/DaPKC-dependent apical exclusion of Bazooka promotes photoreceptor polarity remodeling.	/pubmed/20493700	Walther RF, Pichaud F.	Curr Biol. 2010 Jun 22;20(12):1065-74. Epub 2010 May 20.	Curr Biol. 2010	PubMed	citation	PMID:20493700	pubmed	20493700	create date:2010/05/25 | first author:Walther RF
A complex between FAK, RACK1, and PDE4D5 controls spreading initiation and cancer cell polarity.	/pubmed/20493699	Serrels B, Sandilands E, Serrels A, Baillie G, Houslay MD, Brunton VG, Canel M, Machesky LM, Anderson KI, Frame MC.	Curr Biol. 2010 Jun 22;20(12):1086-92. Epub 2010 May 20.	Curr Biol. 2010	PubMed	citation	PMID:20493699	pubmed	20493699	create date:2010/05/25 | first author:Serrels B
Neck linker length determines the degree of processivity in kinesin-1 and kinesin-2 motors.	/pubmed/20471270	Shastry S, Hancock WO.	Curr Biol. 2010 May 25;20(10):939-43. Epub 2010 May 13.	Curr Biol. 2010	PubMed	citation	PMID:20471270	pubmed	20471270	create date:2010/05/18 | first author:Shastry S
EGF signaling and the origin of axial polarity among the insects.	/pubmed/20471269	Lynch JA, Peel AD, Drechsler A, Averof M, Roth S.	Curr Biol. 2010 Jun 8;20(11):1042-7. Epub 2010 May 13.	Curr Biol. 2010	PubMed	citation	PMID:20471269	pubmed	20471269	create date:2010/05/18 | first author:Lynch JA
Sex peptide receptor and neuronal TOR/S6K signaling modulate nutrient balancing in Drosophila.	/pubmed/20471268	Ribeiro C, Dickson BJ.	Curr Biol. 2010 Jun 8;20(11):1000-5. Epub 2010 May 13.	Curr Biol. 2010	PubMed	citation	PMID:20471268	pubmed	20471268	create date:2010/05/18 | first author:Ribeiro C
History-dependent catastrophes regulate axonal microtubule behavior.	/pubmed/20471267	Stepanova T, Smal I, van Haren J, Akinci U, Liu Z, Miedema M, Limpens R, van Ham M, van der Reijden M, Poot R, Grosveld F, Mommaas M, Meijering E, Galjart N.	Curr Biol. 2010 Jun 8;20(11):1023-8. Epub 2010 May 13.	Curr Biol. 2010	PubMed	citation	PMID:20471267	pubmed	20471267	create date:2010/05/18 | first author:Stepanova T
A role for S6 kinase and serotonin in postmating dietary switch and balance of nutrients in D. melanogaster.	/pubmed/20471266	Vargas MA, Luo N, Yamaguchi A, Kapahi P.	Curr Biol. 2010 Jun 8;20(11):1006-11. Epub 2010 May 13.	Curr Biol. 2010	PubMed	citation	PMID:20471266	pubmed	20471266	create date:2010/05/18 | first author:Vargas MA
Title	URL	Description	Details	ShortDetails	Resource	Type	Identifiers	Db	EntrezUID	Properties
Rapid expansion and functional divergence of subtelomeric gene families in yeasts.	/pubmed/20471265	Brown CA, Murray AW, Verstrepen KJ.	Curr Biol. 2010 May 25;20(10):895-903. Epub 2010 May 13.	Curr Biol. 2010	PubMed	citation	PMID:20471265	pubmed	20471265	create date:2010/05/18 | first author:Brown CA
Functional comparison of H1 histones in Xenopus reveals isoform-specific regulation by Cdk1 and RanGTP.	/pubmed/20471264	Freedman BS, Heald R.	Curr Biol. 2010 Jun 8;20(11):1048-52. Epub 2010 May 13.	Curr Biol. 2010	PubMed	citation	PMID:20471264	pubmed	20471264	create date:2010/05/18 | first author:Freedman BS
William Theurkauf.	/pubmed/20468083	Theurkauf W.	Curr Biol. 2010 May 11;20(9):R389-90. No abstract available.	Curr Biol. 2010	PubMed	citation	PMID:20468083	pubmed	20468083	create date:2010/05/15 | first author:Theurkauf W
Language evolution puzzle.	/pubmed/20468082	Williams N.	Curr Biol. 2010 May 11;20(9):R388-9. No abstract available.	Curr Biol. 2010	PubMed	citation	PMID:20468082	pubmed	20468082	create date:2010/05/15 | first author:Williams N
Protein secretion: unconventional exit by exophagy.	/pubmed/20462486	Abrahamsen H, Stenmark H.	Curr Biol. 2010 May 11;20(9):R415-8.	Curr Biol. 2010	PubMed	citation	PMID:20462486	pubmed	20462486	create date:2010/05/14 | first author:Abrahamsen H
Vesicle transport: a new player in APP trafficking.	/pubmed/20462485	Owen DJ, Collins BM.	Curr Biol. 2010 May 11;20(9):R413-5.	Curr Biol. 2010	PubMed	citation	PMID:20462485	pubmed	20462485	create date:2010/05/14 | first author:Owen DJ
Bidirectional transport: matchmaking for motors.	/pubmed/20462484	Welte MA.	Curr Biol. 2010 May 11;20(9):R410-3.	Curr Biol. 2010	PubMed	citation	PMID:20462484	pubmed	20462484	create date:2010/05/14 | first author:Welte MA
Motor proteins: kinesin drives with an underhead cam.	/pubmed/20462483	Lang MJ, Hwang W.	Curr Biol. 2010 May 11;20(9):R408-10.	Curr Biol. 2010	PubMed	citation	PMID:20462483	pubmed	20462483	create date:2010/05/14 | first author:Lang MJ
Evolution: aging up a tree?	/pubmed/20462482	Moorad JA, Promislow DE.	Curr Biol. 2010 May 11;20(9):R406-8.	Curr Biol. 2010	PubMed	citation	PMID:20462482	pubmed	20462482	create date:2010/05/14 | first author:Moorad JA
Nucleosome positioning: an essential component of the enhancer regulatory code?	/pubmed/20462481	Ay A, Arnosti DN.	Curr Biol. 2010 May 11;20(9):R404-6.	Curr Biol. 2010	PubMed	citation	PMID:20462481	pubmed	20462481	create date:2010/05/14 | first author:Ay A
Animal behavior: the family that works together stays together.	/pubmed/20462480	Ryan MJ.	Curr Biol. 2010 May 11;20(9):R403-4.	Curr Biol. 2010	PubMed	citation	PMID:20462480	pubmed	20462480	create date:2010/05/14 | first author:Ryan MJ
Axon guidance: repulsion and attraction in roundabout ways.	/pubmed/20462479	Pappu KS, Zipursky SL.	Curr Biol. 2010 May 11;20(9):R400-2.	Curr Biol. 2010	PubMed	citation	PMID:20462479	pubmed	20462479	create date:2010/05/14 | first author:Pappu KS
Vision: when does looking bigger mean seeing better?	/pubmed/20462478	Kersten D, Murray SO.	Curr Biol. 2010 May 11;20(9):R398-9.	Curr Biol. 2010	PubMed	citation	PMID:20462478	pubmed	20462478	create date:2010/05/14 | first author:Kersten D
Plant volatiles.	/pubmed/20462477	Baldwin IT.	Curr Biol. 2010 May 11;20(9):R392-7. Review.	Curr Biol. 2010	PubMed	citation	PMID:20462477	pubmed	20462477	create date:2010/05/14 | first author:Baldwin IT
Trichoderma.	/pubmed/20462476	Brotman Y, Kapuganti JG, Viterbo A.	Curr Biol. 2010 May 11;20(9):R390-1. Review. No abstract available.	Curr Biol. 2010	PubMed	citation	PMID:20462476	pubmed	20462476	create date:2010/05/14 | first author:Brotman Y
An S-acylation switch of conserved G domain cysteines is required for polarity signaling by ROP GTPases.	/pubmed/20451389	Sorek N, Segev O, Gutman O, Bar E, Richter S, Poraty L, Hirsch JA, Henis YI, Lewinsohn E, Jürgens G, Yalovsky S.	Curr Biol. 2010 May 25;20(10):914-20. Epub 2010 May 6. Erratum in: Curr Biol. 2010 Jul 27;20(14):1326.	Curr Biol. 2010	PubMed	citation	PMID:20451389	pubmed	20451389	create date:2010/05/11 | first author:Sorek N
Perceptual learning improves contrast sensitivity of V1 neurons in cats.	/pubmed/20451388	Hua T, Bao P, Huang CB, Wang Z, Xu J, Zhou Y, Lu ZL.	Curr Biol. 2010 May 25;20(10):887-94. Epub 2010 May 6.	Curr Biol. 2010	PubMed	citation	PMID:20451388	pubmed	20451388	create date:2010/05/11 | first author:Hua T
Systematic reduction of cohesin differentially affects chromosome segregation, condensation, and DNA repair.	/pubmed/20451387	Heidinger-Pauli JM, Mert O, Davenport C, Guacci V, Koshland D.	Curr Biol. 2010 May 25;20(10):957-63. Epub 2010 May 6.	Curr Biol. 2010	PubMed	citation	PMID:20451387	pubmed	20451387	create date:2010/05/11 | first author:Heidinger-Pauli JM
Aurora B and 14-3-3 coordinately regulate clustering of centralspindlin during cytokinesis.	/pubmed/20451386	Douglas ME, Davies T, Joseph N, Mishima M.	Curr Biol. 2010 May 25;20(10):927-33. Epub 2010 May 6.	Curr Biol. 2010	PubMed	citation	PMID:20451386	pubmed	20451386	create date:2010/05/11 | first author:Douglas ME
Trafficking to the outer polar domain defines the root-soil interface.	/pubmed/20451385	Langowski L, Růzicka K, Naramoto S, Kleine-Vehn J, Friml J.	Curr Biol. 2010 May 25;20(10):904-8. Epub 2010 May 6.	Curr Biol. 2010	PubMed	citation	PMID:20451385	pubmed	20451385	create date:2010/05/11 | first author:Langowski L
A distance-weighted interaction map reveals a previously uncharacterized layer of the Bacillus subtilis spore coat.	/pubmed/20451384	McKenney PT, Driks A, Eskandarian HA, Grabowski P, Guberman J, Wang KH, Gitai Z, Eichenberger P.	Curr Biol. 2010 May 25;20(10):934-8. Epub 2010 May 6.	Curr Biol. 2010	PubMed	citation	PMID:20451384	pubmed	20451384	create date:2010/05/11 | first author:McKenney PT
Cindr interacts with anillin to control cytokinesis in Drosophila melanogaster.	/pubmed/20451383	Haglund K, Nezis IP, Lemus D, Grabbe C, Wesche J, Liestøl K, Dikic I, Palmer R, Stenmark H.	Curr Biol. 2010 May 25;20(10):944-50. Epub 2010 May 6.	Curr Biol. 2010	PubMed	citation	PMID:20451383	pubmed	20451383	create date:2010/05/11 | first author:Haglund K
Neural activity in the central complex of the insect brain is linked to locomotor changes.	/pubmed/20451382	Bender JA, Pollack AJ, Ritzmann RE.	Curr Biol. 2010 May 25;20(10):921-6. Epub 2010 May 6.	Curr Biol. 2010	PubMed	citation	PMID:20451382	pubmed	20451382	create date:2010/05/11 | first author:Bender JA
Category-specific versus category-general semantic impairment induced by transcranial magnetic stimulation.	/pubmed/20451381	Pobric G, Jefferies E, Lambon Ralph MA.	Curr Biol. 2010 May 25;20(10):964-8. Epub 2010 May 6.	Curr Biol. 2010	PubMed	citation	PMID:20451381	pubmed	20451381	create date:2010/05/11 | first author:Pobric G
Loss of INCREASED SIZE EXCLUSION LIMIT (ISE)1 or ISE2 increases the formation of secondary plasmodesmata.	/pubmed/20434343	Burch-Smith TM, Zambryski PC.	Curr Biol. 2010 Jun 8;20(11):989-93. Epub 2010 Apr 29.	Curr Biol. 2010	PubMed	citation	PMID:20434343	pubmed	20434343	create date:2010/05/04 | first author:Burch-Smith TM
Contribution of inferior temporal and posterior parietal activity to three-dimensional shape perception.	/pubmed/20434342	Verhoef BE, Vogels R, Janssen P.	Curr Biol. 2010 May 25;20(10):909-13. Epub 2010 Apr 29.	Curr Biol. 2010	PubMed	citation	PMID:20434342	pubmed	20434342	create date:2010/05/04 | first author:Verhoef BE
Identification of Eya3 and TAC1 as long-day signals in the sheep pituitary.	/pubmed/20434341	Dupré SM, Miedzinska K, Duval CV, Yu L, Goodman RL, Lincoln GA, Davis JR, McNeilly AS, Burt DD, Loudon AS.	Curr Biol. 2010 May 11;20(9):829-35. Epub 2010 Apr 29.	Curr Biol. 2010	PubMed	citation	PMID:20434341	pubmed	20434341	create date:2010/05/04 | first author:Dupré SM
Proper organization of microtubule minus ends is needed for midzone stability and cytokinesis.	/pubmed/20434340	Cai S, Weaver LN, Ems-McClung SC, Walczak CE.	Curr Biol. 2010 May 11;20(9):880-5. Epub 2010 Apr 29.	Curr Biol. 2010	PubMed	citation	PMID:20434340	pubmed	20434340	create date:2010/05/04 | first author:Cai S
Visual sensitivity can scale with illusory size changes.	/pubmed/20434339	Schindel R, Arnold DH.	Curr Biol. 2010 May 11;20(9):841-4. Epub 2010 Apr 29.	Curr Biol. 2010	PubMed	citation	PMID:20434339	pubmed	20434339	create date:2010/05/04 | first author:Schindel R
A cis-regulatory signature in ascidians and flies, independent of transcription factor binding sites.	/pubmed/20434338	Khoueiry P, Rothbächer U, Ohtsuka Y, Daian F, Frangulian E, Roure A, Dubchak I, Lemaire P.	Curr Biol. 2010 May 11;20(9):792-802. Epub 2010 Apr 29.	Curr Biol. 2010	PubMed	citation	PMID:20434338	pubmed	20434338	create date:2010/05/04 | first author:Khoueiry P
Four-jointed modulates growth and planar polarity by reducing the affinity of dachsous for fat.	/pubmed/20434337	Brittle AL, Repiso A, Casal J, Lawrence PA, Strutt D.	Curr Biol. 2010 May 11;20(9):803-10. Epub 2010 Apr 29.	Curr Biol. 2010	PubMed	citation	PMID:20434337	pubmed	20434337	create date:2010/05/04 | first author:Brittle AL
The cortical ER network limits the permissive zone for actomyosin ring assembly.	/pubmed/20434336	Zhang D, Vjestica A, Oliferenko S.	Curr Biol. 2010 Jun 8;20(11):1029-34. Epub 2010 Apr 29.	Curr Biol. 2010	PubMed	citation	PMID:20434336	pubmed	20434336	create date:2010/05/04 | first author:Zhang D
Modulation of fat:dachsous binding by the cadherin domain kinase four-jointed.	/pubmed/20434335	Simon MA, Xu A, Ishikawa HO, Irvine KD.	Curr Biol. 2010 May 11;20(9):811-7. Epub 2010 Apr 29.	Curr Biol. 2010	PubMed	citation	PMID:20434335	pubmed	20434335	create date:2010/05/04 | first author:Simon MA
Proteolytic instability and the action of nonclassical transcriptional activators.	/pubmed/20417106	Wang X, Muratani M, Tansey WP, Ptashne M.	Curr Biol. 2010 May 11;20(9):868-71. Epub 2010 Apr 22.	Curr Biol. 2010	PubMed	citation	PMID:20417106	pubmed	20417106	create date:2010/04/27 | first author:Wang X
Robust selectivity to two-object images in human visual cortex.	/pubmed/20417105	Agam Y, Liu H, Papanastassiou A, Buia C, Golby AJ, Madsen JR, Kreiman G.	Curr Biol. 2010 May 11;20(9):872-9. Epub 2010 Apr 22.	Curr Biol. 2010	PubMed	citation	PMID:20417105	pubmed	20417105	create date:2010/04/27 | first author:Agam Y
c-Abl, Lamellipodin, and Ena/VASP proteins cooperate in dorsal ruffling of fibroblasts and axonal morphogenesis.	/pubmed/20417104	Michael M, Vehlow A, Navarro C, Krause M.	Curr Biol. 2010 May 11;20(9):783-91. Epub 2010 Apr 22.	Curr Biol. 2010	PubMed	citation	PMID:20417104	pubmed	20417104	create date:2010/04/27 | first author:Michael M
Acoustic experience shapes alternative mating tactics and reproductive investment in male field crickets.	/pubmed/20417103	Bailey NW, Gray B, Zuk M.	Curr Biol. 2010 May 11;20(9):845-9. Epub 2010 Apr 22.	Curr Biol. 2010	PubMed	citation	PMID:20417103	pubmed	20417103	create date:2010/04/27 | first author:Bailey NW
Dreaming of a learning task is associated with enhanced sleep-dependent memory consolidation.	/pubmed/20417102	Wamsley EJ, Tucker M, Payne JD, Benavides JA, Stickgold R.	Curr Biol. 2010 May 11;20(9):850-5. Epub 2010 Apr 22.	Curr Biol. 2010	PubMed	citation	PMID:20417102	pubmed	20417102	create date:2010/04/27 | first author:Wamsley EJ
SCHIZORIZA controls tissue system complexity in plants.	/pubmed/20417101	Pernas M, Ryan E, Dolan L.	Curr Biol. 2010 May 11;20(9):818-23. Epub 2010 Apr 22.	Curr Biol. 2010	PubMed	citation	PMID:20417101	pubmed	20417101	create date:2010/04/27 | first author:Pernas M
Circuit neuroscience in zebrafish.	/pubmed/21749961	Friedrich RW, Jacobson GA, Zhu P.	Curr Biol. 2010 Apr 27;20(8):R371-81. Review.	Curr Biol. 2010	PubMed	citation	PMID:21749961	pubmed	21749961	create date:2010/04/27 | first author:Friedrich RW
Ribosomal genes: safety in numbers.	/pubmed/21749960	Aragón L.	Curr Biol. 2010 Apr 27;20(8):R368-70.	Curr Biol. 2010	PubMed	citation	PMID:21749960	pubmed	21749960	create date:2010/04/27 | first author:Aragón L
Honeybee communication: a signal for danger.	/pubmed/21749959	Srinivasan MV.	Curr Biol. 2010 Apr 27;20(8):R366-8.	Curr Biol. 2010	PubMed	citation	PMID:21749959	pubmed	21749959	create date:2010/04/27 | first author:Srinivasan MV
Spindle assembly: more than just microtubules.	/pubmed/21749958	Rogers GC.	Curr Biol. 2010 Apr 27;20(8):R364-6.	Curr Biol. 2010	PubMed	citation	PMID:21749958	pubmed	21749958	create date:2010/04/27 | first author:Rogers GC
Cognitive ability: does working memory training enhance intelligence?	/pubmed/21749957	Conway AR, Getz SJ.	Curr Biol. 2010 Apr 27;20(8):R362-4.	Curr Biol. 2010	PubMed	citation	PMID:21749957	pubmed	21749957	create date:2010/04/27 | first author:Conway AR
Neuronal guidance: a redox signal involving Mical.	/pubmed/21749956	Bernstein BW, Bamburg JR.	Curr Biol. 2010 Apr 27;20(8):R360-2.	Curr Biol. 2010	PubMed	citation	PMID:21749956	pubmed	21749956	create date:2010/04/27 | first author:Bernstein BW
Mitosis: taking the measure of spindle length.	/pubmed/21749955	Needleman DJ, Farhadifar R.	Curr Biol. 2010 Apr 27;20(8):R359-60.	Curr Biol. 2010	PubMed	citation	PMID:21749955	pubmed	21749955	create date:2010/04/27 | first author:Needleman DJ
Eye movements: illusions in slow motion.	/pubmed/21749954	Ernst MO.	Curr Biol. 2010 Apr 27;20(8):R357-9.	Curr Biol. 2010	PubMed	citation	PMID:21749954	pubmed	21749954	create date:2010/04/27 | first author:Ernst MO
Cell polarity: which way to grow in an electric field?	/pubmed/21749953	Kalinina IM, Krstić V, Tolić-Nørrelykke IM.	Curr Biol. 2010 Apr 27;20(8):R355-6.	Curr Biol. 2010	PubMed	citation	PMID:21749953	pubmed	21749953	create date:2010/04/27 | first author:Kalinina IM
Social neuroscience: mirror neurons recorded in humans.	/pubmed/21749952	Keysers C, Gazzola V.	Curr Biol. 2010 Apr 27;20(8):R353-4.	Curr Biol. 2010	PubMed	citation	PMID:21749952	pubmed	21749952	create date:2010/04/27 | first author:Keysers C
Chimpanzee mothers at Bossou, Guinea carry the mummified remains of their dead infants.	/pubmed/21749951	Biro D, Humle T, Koops K, Sousa C, Hayashi M, Matsuzawa T.	Curr Biol. 2010 Apr 27;20(8):R351-2.	Curr Biol. 2010	PubMed	citation	PMID:21749951	pubmed	21749951	create date:2010/04/27 | first author:Biro D
Title	URL	Description	Details	ShortDetails	Resource	Type	Identifiers	Db	EntrezUID	Properties
Pan thanatology.	/pubmed/21749950	Anderson JR, Gillies A, Lock LC.	Curr Biol. 2010 Apr 27;20(8):R349-51.	Curr Biol. 2010	PubMed	citation	PMID:21749950	pubmed	21749950	create date:2010/04/27 | first author:Anderson JR
Visual search.	/pubmed/21749949	Wolfe JM.	Curr Biol. 2010 Apr 27;20(8):R346-9. No abstract available.	Curr Biol. 2010	PubMed	citation	PMID:21749949	pubmed	21749949	create date:2010/04/27 | first author:Wolfe JM
RASSF proteins.	/pubmed/21749948	Pfeifer GP, Dammann R, Tommasi S.	Curr Biol. 2010 Apr 27;20(8):R344-5. No abstract available.	Curr Biol. 2010	PubMed	citation	PMID:21749948	pubmed	21749948	create date:2010/04/27 | first author:Pfeifer GP
A career in biology. Josep Call.	/pubmed/21749947	Call J.	Curr Biol. 2010 Apr 27;20(8):R343. No abstract available.	Curr Biol. 2010	PubMed	citation	PMID:21749947	pubmed	21749947	create date:2010/04/27 | first author:Call J
Golden insights.	/pubmed/21749946	Williams N.	Curr Biol. 2010 Apr 27;20(8):R342. No abstract available.	Curr Biol. 2010	PubMed	citation	PMID:21749946	pubmed	21749946	create date:2010/04/27 | first author:Williams N
For your name's sake.	/pubmed/21749945	Zhaoping L.	Curr Biol. 2010 Apr 27;20(8):R341. No abstract available.	Curr Biol. 2010	PubMed	citation	PMID:21749945	pubmed	21749945	create date:2010/04/27 | first author:Zhaoping L
Dragon surprise.	/pubmed/21749944	Williams N.	Curr Biol. 2010 Apr 27;20(8):R340. No abstract available.	Curr Biol. 2010	PubMed	citation	PMID:21749944	pubmed	21749944	create date:2010/04/27 | first author:Williams N
New epoch mooted.	/pubmed/21749943	Williams N.	Curr Biol. 2010 Apr 27;20(8):R339. No abstract available.	Curr Biol. 2010	PubMed	citation	PMID:21749943	pubmed	21749943	create date:2010/04/27 | first author:Williams N
Final drive for Antarctic breakthrough.	/pubmed/21749942	Gross M.	Curr Biol. 2010 Apr 27;20(8):R337-8. No abstract available.	Curr Biol. 2010	PubMed	citation	PMID:21749942	pubmed	21749942	create date:2010/04/27 | first author:Gross M
Row over new marine reserve plans.	/pubmed/21749941	Williams N.	Curr Biol. 2010 Apr 27;20(8):R336-7. No abstract available.	Curr Biol. 2010	PubMed	citation	PMID:21749941	pubmed	21749941	create date:2010/04/27 | first author:Williams N
Push for new climate change agreement.	/pubmed/21749940	Williams N.	Curr Biol. 2010 Apr 27;20(8):R335-6. No abstract available.	Curr Biol. 2010	PubMed	citation	PMID:21749940	pubmed	21749940	create date:2010/04/27 | first author:Williams N
Cortical actin dynamics facilitate early-stage centrosome separation.	/pubmed/20409712	Cao J, Crest J, Fasulo B, Sullivan W.	Curr Biol. 2010 Apr 27;20(8):770-6. Epub 2010 Apr 22.	Curr Biol. 2010	PubMed	citation	PMID:20409712	pubmed	20409712	create date:2010/04/23 | first author:Cao J
A protein complex required for polymerase V transcripts and RNA- directed DNA methylation in Arabidopsis.	/pubmed/20409711	Law JA, Ausin I, Johnson LM, Vashisht AA, Zhu JK, Wohlschlegel JA, Jacobsen SE.	Curr Biol. 2010 May 25;20(10):951-6. Epub 2010 Apr 22.	Curr Biol. 2010	PubMed	citation	PMID:20409711	pubmed	20409711	create date:2010/04/23 | first author:Law JA
Aquatic invasions.	/pubmed/20405545	Williams N.	Curr Biol. 2010 Apr 13;20(7):R304. No abstract available.	Curr Biol. 2010	PubMed	citation	PMID:20405545	pubmed	20405545	create date:2010/04/21 | first author:Williams N
Centrosomal localization of cyclin E-Cdk2 is required for initiation of DNA synthesis.	/pubmed/20399658	Ferguson RL, Maller JL.	Curr Biol. 2010 May 11;20(9):856-60. Epub 2010 Apr 22.	Curr Biol. 2010	PubMed	citation	PMID:20399658	pubmed	20399658	create date:2010/04/20 | first author:Ferguson RL
Motor coordination via a tug-of-war mechanism drives bidirectional vesicle transport.	/pubmed/20399099	Hendricks AG, Perlson E, Ross JL, Schroeder HW 3rd, Tokito M, Holzbaur EL.	Curr Biol. 2010 Apr 27;20(8):697-702. Epub 2010 Apr 15.	Curr Biol. 2010	PubMed	citation	PMID:20399099	pubmed	20399099	create date:2010/04/20 | first author:Hendricks AG
Motor number controls cargo switching at actin-microtubule intersections in vitro.	/pubmed/20399098	Schroeder HW 3rd, Mitchell C, Shuman H, Holzbaur EL, Goldman YE.	Curr Biol. 2010 Apr 27;20(8):687-96. Epub 2010 Apr 15.	Curr Biol. 2010	PubMed	citation	PMID:20399098	pubmed	20399098	create date:2010/04/20 | first author:Schroeder HW 3rd
The microtubule-associated protein AtMAP70-5 regulates secondary wall patterning in Arabidopsis wood cells.	/pubmed/20399097	Pesquet E, Korolev AV, Calder G, Lloyd CW.	Curr Biol. 2010 Apr 27;20(8):744-9. Epub 2010 Apr 15.	Curr Biol. 2010	PubMed	citation	PMID:20399097	pubmed	20399097	create date:2010/04/20 | first author:Pesquet E
A Bayesian model of perceived head-centered velocity during smooth pursuit eye movement.	/pubmed/20399096	Freeman TC, Champion RA, Warren PA.	Curr Biol. 2010 Apr 27;20(8):757-62. Epub 2010 Apr 15.	Curr Biol. 2010	PubMed	citation	PMID:20399096	pubmed	20399096	create date:2010/04/20 | first author:Freeman TC
Microtubule motility on reconstituted meiotic chromatin.	/pubmed/20399095	Bieling P, Kronja I, Surrey T.	Curr Biol. 2010 Apr 27;20(8):763-9. Epub 2010 Apr 15.	Curr Biol. 2010	PubMed	citation	PMID:20399095	pubmed	20399095	create date:2010/04/20 | first author:Bieling P
Neuronal synaptic outputs determine the sexual fate of postsynaptic targets.	/pubmed/20399094	Nojima T, Kimura K, Koganezawa M, Yamamoto D.	Curr Biol. 2010 May 11;20(9):836-40. Epub 2010 Apr 15.	Curr Biol. 2010	PubMed	citation	PMID:20399094	pubmed	20399094	create date:2010/04/20 | first author:Nojima T
Sensing and signaling in antiviral innate immunity.	/pubmed/20392426	O'Neill LA, Bowie AG.	Curr Biol. 2010 Apr 13;20(7):R328-33. Review.	Curr Biol. 2010	PubMed	citation	PMID:20392426	pubmed	20392426	create date:2010/04/16 | first author:O'Neill LA
Apoptosis: conserved roles for integrins in clearance.	/pubmed/20392425	D'mello V, Birge RB.	Curr Biol. 2010 Apr 13;20(7):R324-7.	Curr Biol. 2010	PubMed	citation	PMID:20392425	pubmed	20392425	create date:2010/04/16 | first author:D'mello V
Circadian biology: environmental regulation of a multi-oscillator network.	/pubmed/20392424	Choi C, Nitabach MN.	Curr Biol. 2010 Apr 13;20(7):R322-4.	Curr Biol. 2010	PubMed	citation	PMID:20392424	pubmed	20392424	create date:2010/04/16 | first author:Choi C
Evolution: redundancy as an opportunity for innovation.	/pubmed/20392423	Bomblies K.	Curr Biol. 2010 Apr 13;20(7):R320-2.	Curr Biol. 2010	PubMed	citation	PMID:20392423	pubmed	20392423	create date:2010/04/16 | first author:Bomblies K
Animal behaviour: ultraviolet fish faces.	/pubmed/20392422	Partridge JC, Cuthill IC.	Curr Biol. 2010 Apr 13;20(7):R318-20.	Curr Biol. 2010	PubMed	citation	PMID:20392422	pubmed	20392422	create date:2010/04/16 | first author:Partridge JC
Thymocyte selection: chemokine signaling is not only about the destination.	/pubmed/20392421	Gleimer M, von Boehmer H.	Curr Biol. 2010 Apr 13;20(7):R316-8.	Curr Biol. 2010	PubMed	citation	PMID:20392421	pubmed	20392421	create date:2010/04/16 | first author:Gleimer M
Cooperation: the secret society of sperm.	/pubmed/20392420	Foster KR, Pizzari T.	Curr Biol. 2010 Apr 13;20(7):R314-6.	Curr Biol. 2010	PubMed	citation	PMID:20392420	pubmed	20392420	create date:2010/04/16 | first author:Foster KR
Vesicular traffic: a Rab SANDwich.	/pubmed/20392419	Bohdanowicz M, Grinstein S.	Curr Biol. 2010 Apr 13;20(7):R311-4.	Curr Biol. 2010	PubMed	citation	PMID:20392419	pubmed	20392419	create date:2010/04/16 | first author:Bohdanowicz M
Visuomotor control: Drosophila bridges the gap.	/pubmed/20392418	Niven JE.	Curr Biol. 2010 Apr 13;20(7):R309-11.	Curr Biol. 2010	PubMed	citation	PMID:20392418	pubmed	20392418	create date:2010/04/16 | first author:Niven JE
Absence of racial, but not gender, stereotyping in Williams syndrome children.	/pubmed/20392417	Santos A, Meyer-Lindenberg A, Deruelle C.	Curr Biol. 2010 Apr 13;20(7):R307-8. No abstract available.	Curr Biol. 2010	PubMed	citation	PMID:20392417	pubmed	20392417	create date:2010/04/16 | first author:Santos A
Levels of selection.	/pubmed/20392416	Okasha S.	Curr Biol. 2010 Apr 13;20(7):R306-7. No abstract available.	Curr Biol. 2010	PubMed	citation	PMID:20392416	pubmed	20392416	create date:2010/04/16 | first author:Okasha S
Primary cilia regulate branching morphogenesis during mammary gland development.	/pubmed/20381354	McDermott KM, Liu BY, Tlsty TD, Pazour GJ.	Curr Biol. 2010 Apr 27;20(8):731-7. Epub 2010 Apr 8.	Curr Biol. 2010	PubMed	citation	PMID:20381354	pubmed	20381354	create date:2010/04/13 | first author:McDermott KM
Single-neuron responses in humans during execution and observation of actions.	/pubmed/20381353	Mukamel R, Ekstrom AD, Kaplan J, Iacoboni M, Fried I.	Curr Biol. 2010 Apr 27;20(8):750-6. Epub 2010 Apr 8.	Curr Biol. 2010	PubMed	citation	PMID:20381353	pubmed	20381353	create date:2010/04/13 | first author:Mukamel R
The nodal inhibitor Coco is a critical target of leftward flow in Xenopus.	/pubmed/20381352	Schweickert A, Vick P, Getwan M, Weber T, Schneider I, Eberhardt M, Beyer T, Pachur A, Blum M.	Curr Biol. 2010 Apr 27;20(8):738-43. Epub 2010 Apr 8.	Curr Biol. 2010	PubMed	citation	PMID:20381352	pubmed	20381352	create date:2010/04/13 | first author:Schweickert A
Microstimulation reveals limits in detecting different signals from a local cortical region.	/pubmed/20381351	Ni AM, Maunsell JH.	Curr Biol. 2010 May 11;20(9):824-8. Epub 2010 Apr 8.	Curr Biol. 2010	PubMed	citation	PMID:20381351	pubmed	20381351	create date:2010/04/13 | first author:Ni AM
The Cdc42/Par6/aPKC polarity complex regulates apoptosis-induced compensatory proliferation in epithelia.	/pubmed/20381350	Warner SJ, Yashiro H, Longmore GD.	Curr Biol. 2010 Apr 27;20(8):677-86. Epub 2010 Apr 8.	Curr Biol. 2010	PubMed	citation	PMID:20381350	pubmed	20381350	create date:2010/04/13 | first author:Warner SJ
DN1(p) circadian neurons coordinate acute light and PDF inputs to produce robust daily behavior in Drosophila.	/pubmed/20362452	Zhang L, Chung BY, Lear BC, Kilman VL, Liu Y, Mahesh G, Meissner RA, Hardin PE, Allada R.	Curr Biol. 2010 Apr 13;20(7):591-9. Epub 2010 Apr 1.	Curr Biol. 2010	PubMed	citation	PMID:20362452	pubmed	20362452	create date:2010/04/07 | first author:Zhang L
Electrical control of cell polarization in the fission yeast Schizosaccharomyces pombe.	/pubmed/20362451	Minc N, Chang F.	Curr Biol. 2010 Apr 27;20(8):710-6. Epub 2010 Apr 1.	Curr Biol. 2010	PubMed	citation	PMID:20362451	pubmed	20362451	create date:2010/04/07 | first author:Minc N
A two-step inactivation mechanism of Myt1 ensures CDK1/cyclin B activation and meiosis I entry.	/pubmed/20362450	Ruiz EJ, Vilar M, Nebreda AR.	Curr Biol. 2010 Apr 27;20(8):717-23. Epub 2010 Apr 1.	Curr Biol. 2010	PubMed	citation	PMID:20362450	pubmed	20362450	create date:2010/04/07 | first author:Ruiz EJ
Light and temperature control the contribution of specific DN1 neurons to Drosophila circadian behavior.	/pubmed/20362449	Zhang Y, Liu Y, Bilodeau-Wentworth D, Hardin PE, Emery P.	Curr Biol. 2010 Apr 13;20(7):600-5. Epub 2010 Apr 1.	Curr Biol. 2010	PubMed	citation	PMID:20362449	pubmed	20362449	create date:2010/04/07 | first author:Zhang Y
GMF is a cofilin homolog that binds Arp2/3 complex to stimulate filament debranching and inhibit actin nucleation.	/pubmed/20362448	Gandhi M, Smith BA, Bovellan M, Paavilainen V, Daugherty-Clarke K, Gelles J, Lappalainen P, Goode BL.	Curr Biol. 2010 May 11;20(9):861-7. Epub 2010 Apr 1.	Curr Biol. 2010	PubMed	citation	PMID:20362448	pubmed	20362448	create date:2010/04/07 | first author:Gandhi M
Lgl, aPKC, and Crumbs regulate the Salvador/Warts/Hippo pathway through two distinct mechanisms.	/pubmed/20362447	Grzeschik NA, Parsons LM, Allott ML, Harvey KF, Richardson HE.	Curr Biol. 2010 Apr 13;20(7):573-81. Epub 2010 Apr 1.	Curr Biol. 2010	PubMed	citation	PMID:20362447	pubmed	20362447	create date:2010/04/07 | first author:Grzeschik NA
Repression of retroelements in Drosophila germline via piRNA pathway by the Tudor domain protein Tejas.	/pubmed/20362446	Patil VS, Kai T.	Curr Biol. 2010 Apr 27;20(8):724-30. Epub 2010 Apr 1.	Curr Biol. 2010	PubMed	citation	PMID:20362446	pubmed	20362446	create date:2010/04/07 | first author:Patil VS
Crumbs regulates Salvador/Warts/Hippo signaling in Drosophila via the FERM-domain protein Expanded.	/pubmed/20362445	Robinson BS, Huang J, Hong Y, Moberg KH.	Curr Biol. 2010 Apr 13;20(7):582-90. Epub 2010 Apr 1.	Curr Biol. 2010	PubMed	citation	PMID:20362445	pubmed	20362445	create date:2010/04/07 | first author:Robinson BS
Interview with Michael Hastings.	/pubmed/20355257	Hastings M.	Curr Biol. 2010 Mar 23;20(6):R260-1. No abstract available.	Curr Biol. 2010	PubMed	citation	PMID:20355257	pubmed	20355257	create date:2010/04/01 | first author:Hastings M
New climate change scenarios.	/pubmed/20355256	Williams N.	Curr Biol. 2010 Mar 23;20(6):R257-8. No abstract available.	Curr Biol. 2010	PubMed	citation	PMID:20355256	pubmed	20355256	create date:2010/04/01 | first author:Williams N
Whaling battles.	/pubmed/20355255	Gross M.	Curr Biol. 2010 Mar 23;20(6):R256-7. No abstract available.	Curr Biol. 2010	PubMed	citation	PMID:20355255	pubmed	20355255	create date:2010/04/01 | first author:Gross M
Arctic acid test.	/pubmed/20355254	Williams N.	Curr Biol. 2010 Mar 23;20(6):R255-6. No abstract available.	Curr Biol. 2010	PubMed	citation	PMID:20355254	pubmed	20355254	create date:2010/04/01 | first author:Williams N
Tiam1-Rac signaling counteracts Eg5 during bipolar spindle assembly to facilitate chromosome congression.	/pubmed/20346677	Woodcock SA, Rushton HJ, Castañeda-Saucedo E, Myant K, White GR, Blyth K, Sansom OJ, Malliri A.	Curr Biol. 2010 Apr 13;20(7):669-75. Epub 2010 Mar 25.	Curr Biol. 2010	PubMed	citation	PMID:20346677	pubmed	20346677	create date:2010/03/30 | first author:Woodcock SA
Title	URL	Description	Details	ShortDetails	Resource	Type	Identifiers	Db	EntrezUID	Properties
Inactivation of both Foxo and reaper promotes long-term adult neurogenesis in Drosophila.	/pubmed/20346676	Siegrist SE, Haque NS, Chen CH, Hay BA, Hariharan IK.	Curr Biol. 2010 Apr 13;20(7):643-8. Epub 2010 Mar 25.	Curr Biol. 2010	PubMed	citation	PMID:20346676	pubmed	20346676	create date:2010/03/30 | first author:Siegrist SE
Purified TPC isoforms form NAADP receptors with distinct roles for Ca(2+) signaling and endolysosomal trafficking.	/pubmed/20346675	Ruas M, Rietdorf K, Arredouani A, Davis LC, Lloyd-Evans E, Koegel H, Funnell TM, Morgan AJ, Ward JA, Watanabe K, Cheng X, Churchill GC, Zhu MX, Platt FM, Wessel GM, Parrington J, Galione A.	Curr Biol. 2010 Apr 27;20(8):703-9. Epub 2010 Mar 25.	Curr Biol. 2010	PubMed	citation	PMID:20346675	pubmed	20346675	create date:2010/03/30 | first author:Ruas M
Visual targeting of motor actions in climbing Drosophila.	/pubmed/20346674	Triphan T, Poeck B, Neuser K, Strauss R.	Curr Biol. 2010 Apr 13;20(7):663-8. Epub 2010 Mar 25.	Curr Biol. 2010	PubMed	citation	PMID:20346674	pubmed	20346674	create date:2010/03/30 | first author:Triphan T
Working memory training promotes general cognitive abilities in genetically heterogeneous mice.	/pubmed/20346673	Light KR, Kolata S, Wass C, Denman-Brice A, Zagalsky R, Matzel LD.	Curr Biol. 2010 Apr 27;20(8):777-82. Epub 2010 Mar 25.	Curr Biol. 2010	PubMed	citation	PMID:20346673	pubmed	20346673	create date:2010/03/30 | first author:Light KR
Multiple grasp-specific representations of tool dynamics mediate skillful manipulation.	/pubmed/20346672	Ingram JN, Howard IS, Flanagan JR, Wolpert DM.	Curr Biol. 2010 Apr 13;20(7):618-23. Epub 2010 Mar 25.	Curr Biol. 2010	PubMed	citation	PMID:20346672	pubmed	20346672	create date:2010/03/30 | first author:Ingram JN
Backward masking and unmasking across saccadic eye movements.	/pubmed/20346671	De Pisapia N, Kaunitz L, Melcher D.	Curr Biol. 2010 Apr 13;20(7):613-7. Epub 2010 Mar 25.	Curr Biol. 2010	PubMed	citation	PMID:20346671	pubmed	20346671	create date:2010/03/30 | first author:De Pisapia N
Mechanisms of chromosomal instability.	/pubmed/20334839	Thompson SL, Bakhoum SF, Compton DA.	Curr Biol. 2010 Mar 23;20(6):R285-95. Review.	Curr Biol. 2010	PubMed	citation	PMID:20334839	pubmed	20334839	create date:2010/03/26 | first author:Thompson SL
Auditory neuroscience: recalibration of space perception requires cortical feedback.	/pubmed/20334838	Ghazanfar AA.	Curr Biol. 2010 Mar 23;20(6):R282-4. No abstract available.	Curr Biol. 2010	PubMed	citation	PMID:20334838	pubmed	20334838	create date:2010/03/26 | first author:Ghazanfar AA
Circadian rhythms: how does a reindeer tell time?	/pubmed/20334837	Paul MJ, Schwartz WJ.	Curr Biol. 2010 Mar 23;20(6):R280-2. No abstract available.	Curr Biol. 2010	PubMed	citation	PMID:20334837	pubmed	20334837	create date:2010/03/26 | first author:Paul MJ
Vertebrate vision: TRP channels in the spotlight.	/pubmed/20334836	Ribelayga C.	Curr Biol. 2010 Mar 23;20(6):R278-80. No abstract available.	Curr Biol. 2010	PubMed	citation	PMID:20334836	pubmed	20334836	create date:2010/03/26 | first author:Ribelayga C
Behavioral neurobiology: leech lust in the lab.	/pubmed/20334835	Crisp KM.	Curr Biol. 2010 Mar 23;20(6):R276-8. No abstract available.	Curr Biol. 2010	PubMed	citation	PMID:20334835	pubmed	20334835	create date:2010/03/26 | first author:Crisp KM
Mitochondrial function: OMA1 and OPA1, the grandmasters of mitochondrial health.	/pubmed/20334834	McBride H, Soubannier V.	Curr Biol. 2010 Mar 23;20(6):R274-6. No abstract available.	Curr Biol. 2010	PubMed	citation	PMID:20334834	pubmed	20334834	create date:2010/03/26 | first author:McBride H
Meiosis: a PRDM9 guide to the hotspots of recombination.	/pubmed/20334833	Hochwagen A, Marais GA.	Curr Biol. 2010 Mar 23;20(6):R271-4. No abstract available.	Curr Biol. 2010	PubMed	citation	PMID:20334833	pubmed	20334833	create date:2010/03/26 | first author:Hochwagen A
Brain imaging: decoding your memories.	/pubmed/20334832	Schultz J.	Curr Biol. 2010 Mar 23;20(6):R269-71. No abstract available.	Curr Biol. 2010	PubMed	citation	PMID:20334832	pubmed	20334832	create date:2010/03/26 | first author:Schultz J
Organ size: the role of mobile signals.	/pubmed/20334831	Rolland-Lagan AG.	Curr Biol. 2010 Mar 23;20(6):R268-9. No abstract available.	Curr Biol. 2010	PubMed	citation	PMID:20334831	pubmed	20334831	create date:2010/03/26 | first author:Rolland-Lagan AG
A circadian egg timer gates ovulation.	/pubmed/20334830	Sellix MT, Yoshikawa T, Menaker M.	Curr Biol. 2010 Mar 23;20(6):R266-7. No abstract available.	Curr Biol. 2010	PubMed	citation	PMID:20334830	pubmed	20334830	create date:2010/03/26 | first author:Sellix MT
Eye position predicts what number you have in mind.	/pubmed/20334829	Loetscher T, Bockisch CJ, Nicholls ME, Brugger P.	Curr Biol. 2010 Mar 23;20(6):R264-5. No abstract available.	Curr Biol. 2010	PubMed	citation	PMID:20334829	pubmed	20334829	create date:2010/03/26 | first author:Loetscher T
Xenopus.	/pubmed/20334828	Wallingford JB, Liu KJ, Zheng Y.	Curr Biol. 2010 Mar 23;20(6):R263-4. No abstract available.	Curr Biol. 2010	PubMed	citation	PMID:20334828	pubmed	20334828	create date:2010/03/26 | first author:Wallingford JB
Butterfly effect.	/pubmed/20306579	Williams N.	Curr Biol. 2010 Mar 9;20(5):R223-4. No abstract available.	Curr Biol. 2010	PubMed	citation	PMID:20306579	pubmed	20306579	create date:2010/03/23 | first author:Williams N
New biofuel questions.	/pubmed/20306578	Williams N.	Curr Biol. 2010 Mar 9;20(5):R219-20. No abstract available.	Curr Biol. 2010	PubMed	citation	PMID:20306578	pubmed	20306578	create date:2010/03/23 | first author:Williams N
Ransom for rainforests.	/pubmed/20306577	Gross M.	Curr Biol. 2010 Mar 9;20(5):R217-8. No abstract available.	Curr Biol. 2010	PubMed	citation	PMID:20306577	pubmed	20306577	create date:2010/03/23 | first author:Gross M
Stuart Pimm.	/pubmed/20306559	Pimm S.	Curr Biol. 2010 Mar 9;20(5):R224-6. No abstract available.	Curr Biol. 2010	PubMed	citation	PMID:20306559	pubmed	20306559	create date:2010/03/23 | first author:Pimm S
The missing climate change policy.	/pubmed/20306558	Williams N.	Curr Biol. 2010 Mar 9;20(5):R221-2.	Curr Biol. 2010	PubMed	citation	PMID:20306558	pubmed	20306558	create date:2010/03/23 | first author:Williams N
Leaning on advice.	/pubmed/20306557	Williams N.	Curr Biol. 2010 Mar 9;20(5):R218-9. No abstract available.	Curr Biol. 2010	PubMed	citation	PMID:20306557	pubmed	20306557	create date:2010/03/23 | first author:Williams N
Sensor fusion in identified visual interneurons.	/pubmed/20303270	Parsons MM, Krapp HG, Laughlin SB.	Curr Biol. 2010 Apr 13;20(7):624-8. Epub 2010 Mar 18.	Curr Biol. 2010	PubMed	citation	PMID:20303270	pubmed	20303270	create date:2010/03/23 | first author:Parsons MM
Ajuba LIM proteins are negative regulators of the Hippo signaling pathway.	/pubmed/20303269	Das Thakur M, Feng Y, Jagannathan R, Seppa MJ, Skeath JB, Longmore GD.	Curr Biol. 2010 Apr 13;20(7):657-62. Epub 2010 Mar 18.	Curr Biol. 2010	PubMed	citation	PMID:20303269	pubmed	20303269	create date:2010/03/23 | first author:Das Thakur M
Membrane targeting of Bazooka/PAR-3 is mediated by direct binding to phosphoinositide lipids.	/pubmed/20303268	Krahn MP, Klopfenstein DR, Fischer N, Wodarz A.	Curr Biol. 2010 Apr 13;20(7):636-42. Epub 2010 Mar 18.	Curr Biol. 2010	PubMed	citation	PMID:20303268	pubmed	20303268	create date:2010/03/23 | first author:Krahn MP
Human-monkey gaze correlations reveal convergent and divergent patterns of movie viewing.	/pubmed/20303267	Shepherd SV, Steckenfinger SA, Hasson U, Ghazanfar AA.	Curr Biol. 2010 Apr 13;20(7):649-56. Epub 2010 Mar 18.	Curr Biol. 2010	PubMed	citation	PMID:20303267	pubmed	20303267	create date:2010/03/23 | first author:Shepherd SV
Theta-coupled periodic replay in working memory.	/pubmed/20303266	Fuentemilla L, Penny WD, Cashdollar N, Bunzeck N, Düzel E.	Curr Biol. 2010 Apr 13;20(7):606-12. Epub 2010 Mar 18.	Curr Biol. 2010	PubMed	citation	PMID:20303266	pubmed	20303266	create date:2010/03/23 | first author:Fuentemilla L
The role of recently derived FT paralogs in sunflower domestication.	/pubmed/20303265	Blackman BK, Strasburg JL, Raduski AR, Michaels SD, Rieseberg LH.	Curr Biol. 2010 Apr 13;20(7):629-35. Epub 2010 Mar 18.	Curr Biol. 2010	PubMed	citation	PMID:20303265	pubmed	20303265	create date:2010/03/23 | first author:Blackman BK
Engulfment of apoptotic cells in C. elegans is mediated by integrin alpha/SRC signaling.	/pubmed/20226672	Hsu TY, Wu YC.	Curr Biol. 2010 Mar 23;20(6):477-86. Epub 2010 Mar 11.	Curr Biol. 2010	PubMed	citation	PMID:20226672	pubmed	20226672	create date:2010/03/17 | first author:Hsu TY
Arabidopsis female gametophyte gene expression map reveals similarities between plant and animal gametes.	/pubmed/20226671	Wuest SE, Vijverberg K, Schmidt A, Weiss M, Gheyselinck J, Lohr M, Wellmer F, Rahnenführer J, von Mering C, Grossniklaus U.	Curr Biol. 2010 Mar 23;20(6):506-12. Epub 2010 Mar 11.	Curr Biol. 2010	PubMed	citation	PMID:20226671	pubmed	20226671	create date:2010/03/17 | first author:Wuest SE
A hormone-activated central pattern generator for courtship.	/pubmed/20226670	Wagenaar DA, Hamilton MS, Huang T, Kristan WB, French KA.	Curr Biol. 2010 Mar 23;20(6):487-95. Epub 2010 Mar 11.	Curr Biol. 2010	PubMed	citation	PMID:20226670	pubmed	20226670	create date:2010/03/17 | first author:Wagenaar DA
Endocytic internalization routes required for delta/notch signaling.	/pubmed/20226669	Windler SL, Bilder D.	Curr Biol. 2010 Mar 23;20(6):538-43. Epub 2010 Mar 11.	Curr Biol. 2010	PubMed	citation	PMID:20226669	pubmed	20226669	create date:2010/03/17 | first author:Windler SL
Phosphorylation of TFIIB links transcription initiation and termination.	/pubmed/20226668	Wang Y, Fairley JA, Roberts SG.	Curr Biol. 2010 Mar 23;20(6):548-53. Epub 2010 Mar 11.	Curr Biol. 2010	PubMed	citation	PMID:20226668	pubmed	20226668	create date:2010/03/17 | first author:Wang Y
A circadian clock is not required in an arctic mammal.	/pubmed/20226667	Lu W, Meng QJ, Tyler NJ, Stokkan KA, Loudon AS.	Curr Biol. 2010 Mar 23;20(6):533-7. Epub 2010 Mar 11.	Curr Biol. 2010	PubMed	citation	PMID:20226667	pubmed	20226667	create date:2010/03/17 | first author:Lu W
Regulation of cytokinesis by the formin cdc12p.	/pubmed/20226666	Yonetani A, Chang F.	Curr Biol. 2010 Mar 23;20(6):561-6. Epub 2010 Mar 11.	Curr Biol. 2010	PubMed	citation	PMID:20226666	pubmed	20226666	create date:2010/03/17 | first author:Yonetani A
Decoding individual episodic memory traces in the human hippocampus.	/pubmed/20226665	Chadwick MJ, Hassabis D, Weiskopf N, Maguire EA.	Curr Biol. 2010 Mar 23;20(6):544-7. Epub 2010 Mar 11.	Curr Biol. 2010	PubMed	citation	PMID:20226665	pubmed	20226665	create date:2010/03/17 | first author:Chadwick MJ
p53 prevents entry into mitosis with uncapped telomeres.	/pubmed/20226664	Thanasoula M, Escandell JM, Martinez P, Badie S, Muñoz P, Blasco MA, Tarsounas M.	Curr Biol. 2010 Mar 23;20(6):521-6. Epub 2010 Mar 11.	Curr Biol. 2010	PubMed	citation	PMID:20226664	pubmed	20226664	create date:2010/03/17 | first author:Thanasoula M
A role of receptor Notch in ligand cis-inhibition in Drosophila.	/pubmed/20226663	Becam I, Fiuza UM, Arias AM, Milán M.	Curr Biol. 2010 Mar 23;20(6):554-60. Epub 2010 Mar 11.	Curr Biol. 2010	PubMed	citation	PMID:20226663	pubmed	20226663	create date:2010/03/17 | first author:Becam I
Dpp signaling directs cell motility and invasiveness during epithelial morphogenesis.	/pubmed/20226662	Ninov N, Menezes-Cabral S, Prat-Rojo C, Manjón C, Weiss A, Pyrowolakis G, Affolter M, Martín-Blanco E.	Curr Biol. 2010 Mar 23;20(6):513-20. Epub 2010 Mar 11.	Curr Biol. 2010	PubMed	citation	PMID:20226662	pubmed	20226662	create date:2010/03/17 | first author:Ninov N
The bicoid morphogen system.	/pubmed/20219179	Porcher A, Dostatni N.	Curr Biol. 2010 Mar 9;20(5):R249-54. Review.	Curr Biol. 2010	PubMed	citation	PMID:20219179	pubmed	20219179	create date:2010/03/12 | first author:Porcher A
Plant development: confused root cells have mixed identity in SCHIZORIZA.	/pubmed/20219178	Doerner P.	Curr Biol. 2010 Mar 9;20(5):R246-8.	Curr Biol. 2010	PubMed	citation	PMID:20219178	pubmed	20219178	create date:2010/03/12 | first author:Doerner P
Brain evolution: microcephaly genes weigh in.	/pubmed/20219177	Montgomery SH, Mundy NI.	Curr Biol. 2010 Mar 9;20(5):R244-6.	Curr Biol. 2010	PubMed	citation	PMID:20219177	pubmed	20219177	create date:2010/03/12 | first author:Montgomery SH
Parasitoid wasps: from natural history to genomic studies.	/pubmed/20219176	Wurm Y, Keller L.	Curr Biol. 2010 Mar 9;20(5):R242-4.	Curr Biol. 2010	PubMed	citation	PMID:20219176	pubmed	20219176	create date:2010/03/12 | first author:Wurm Y
Transcriptional memory: mothers SET the table for daughters.	/pubmed/20219175	Peterson CL.	Curr Biol. 2010 Mar 9;20(5):R240-2.	Curr Biol. 2010	PubMed	citation	PMID:20219175	pubmed	20219175	create date:2010/03/12 | first author:Peterson CL
Evolution: postponing extinction by polyandry.	/pubmed/20219174	Wade MJ.	Curr Biol. 2010 Mar 9;20(5):R239-40. Erratum in: Curr Biol. 2010 Apr 13;20(7):676.	Curr Biol. 2010	PubMed	citation	PMID:20219174	pubmed	20219174	create date:2010/03/12 | first author:Wade MJ
Sensorimotor transformation: from visual responses to motor commands.	/pubmed/20219173	Krapp HG.	Curr Biol. 2010 Mar 9;20(5):R236-9.	Curr Biol. 2010	PubMed	citation	PMID:20219173	pubmed	20219173	create date:2010/03/12 | first author:Krapp HG
Polyglutamylation: the GLU that makes microtubules sticky.	/pubmed/20219172	Mitchell DR.	Curr Biol. 2010 Mar 9;20(5):R234-6. Erratum in: Curr Biol. 2010 Apr 13;20(7):676.	Curr Biol. 2010	PubMed	citation	PMID:20219172	pubmed	20219172	create date:2010/03/12 | first author:Mitchell DR
Morphogen gradients: limits to signaling or limits to measurement?	/pubmed/20219171	Bothma JP, Levine M, Boettiger A.	Curr Biol. 2010 Mar 9;20(5):R232-4.	Curr Biol. 2010	PubMed	citation	PMID:20219171	pubmed	20219171	create date:2010/03/12 | first author:Bothma JP
Title	URL	Description	Details	ShortDetails	Resource	Type	Identifiers	Db	EntrezUID	Properties
Bonobos voluntarily share their own food with others.	/pubmed/20219170	Hare B, Kwetuenda S.	Curr Biol. 2010 Mar 9;20(5):R230-1.	Curr Biol. 2010	PubMed	citation	PMID:20219170	pubmed	20219170	create date:2010/03/12 | first author:Hare B
Saccadic suppression.	/pubmed/20219169	Krekelberg B.	Curr Biol. 2010 Mar 9;20(5):R228-9. No abstract available.	Curr Biol. 2010	PubMed	citation	PMID:20219169	pubmed	20219169	create date:2010/03/12 | first author:Krekelberg B
Patrick H. O'Farrell.	/pubmed/20213891	O'Farrell PH.	Curr Biol. 2010 Feb 23;20(4):R133-4. No abstract available.	Curr Biol. 2010	PubMed	citation	PMID:20213891	pubmed	20213891	create date:2010/03/10 | first author:O'Farrell PH
Merchants and ivory.	/pubmed/20213890	Williams N.	Curr Biol. 2010 Feb 23;20(4):R132-3. No abstract available.	Curr Biol. 2010	PubMed	citation	PMID:20213890	pubmed	20213890	create date:2010/03/10 | first author:Williams N
Darwin's enduring finches.	/pubmed/20213889	Williams N.	Curr Biol. 2010 Feb 23;20(4):R130-1. No abstract available.	Curr Biol. 2010	PubMed	citation	PMID:20213889	pubmed	20213889	create date:2010/03/10 | first author:Williams N
High life.	/pubmed/20213888	Gross M.	Curr Biol. 2010 Feb 23;20(4):R129. No abstract available.	Curr Biol. 2010	PubMed	citation	PMID:20213888	pubmed	20213888	create date:2010/03/10 | first author:Gross M
Biofuel boom.	/pubmed/20213887	Martin C.	Curr Biol. 2010 Feb 23;20(4):R128-9. No abstract available.	Curr Biol. 2010	PubMed	citation	PMID:20213887	pubmed	20213887	create date:2010/03/10 | first author:Martin C
Climate change attack.	/pubmed/20213886	Williams N.	Curr Biol. 2010 Feb 23;20(4):R125-7. No abstract available.	Curr Biol. 2010	PubMed	citation	PMID:20213886	pubmed	20213886	create date:2010/03/10 | first author:Williams N
Crowding changes appearance.	/pubmed/20206527	Greenwood JA, Bex PJ, Dakin SC.	Curr Biol. 2010 Mar 23;20(6):496-501. Epub 2010 Mar 4.	Curr Biol. 2010	PubMed	citation	PMID:20206527	pubmed	20206527	create date:2010/03/09 | first author:Greenwood JA
Functional diversity of Robo receptor immunoglobulin domains promotes distinct axon guidance decisions.	/pubmed/20206526	Evans TA, Bashaw GJ.	Curr Biol. 2010 Mar 23;20(6):567-72. Epub 2010 Mar 4.	Curr Biol. 2010	PubMed	citation	PMID:20206526	pubmed	20206526	create date:2010/03/09 | first author:Evans TA
Complexity increases working memory for mating signals.	/pubmed/20206525	Akre KL, Ryan MJ.	Curr Biol. 2010 Mar 23;20(6):502-5. Epub 2010 Mar 4.	Curr Biol. 2010	PubMed	citation	PMID:20206525	pubmed	20206525	create date:2010/03/09 | first author:Akre KL
Tubulin glutamylation regulates ciliary motility by altering inner dynein arm activity.	/pubmed/20189389	Suryavanshi S, Eddé B, Fox LA, Guerrero S, Hard R, Hennessey T, Kabi A, Malison D, Pennock D, Sale WS, Wloga D, Gaertig J.	Curr Biol. 2010 Mar 9;20(5):435-40.	Curr Biol. 2010	PubMed	citation	PMID:20189389	pubmed	20189389	create date:2010/03/02 | first author:Suryavanshi S
Retinoids regulate a developmental checkpoint for tissue regeneration in Drosophila.	/pubmed/20189388	Halme A, Cheng M, Hariharan IK.	Curr Biol. 2010 Mar 9;20(5):458-63.	Curr Biol. 2010	PubMed	citation	PMID:20189388	pubmed	20189388	create date:2010/03/02 | first author:Halme A
A primer"-based mechanism underlies branched actin filament network formation and motility."	/pubmed/20188562	Achard V, Martiel JL, Michelot A, Guérin C, Reymann AC, Blanchoin L, Boujemaa-Paterski R.	Curr Biol. 2010 Mar 9;20(5):423-8. Epub 2010 Feb 25.	Curr Biol. 2010	PubMed	citation	PMID:20188562	pubmed	20188562	create date:2010/03/02 | first author:Achard V
Polyandry prevents extinction.	/pubmed/20188561	Price TA, Hurst GD, Wedell N.	Curr Biol. 2010 Mar 9;20(5):471-5. Epub 2010 Feb 25.	Curr Biol. 2010	PubMed	citation	PMID:20188561	pubmed	20188561	create date:2010/03/02 | first author:Price TA
Tubulin polyglutamylation regulates axonemal motility by modulating activities of inner-arm dyneins.	/pubmed/20188560	Kubo T, Yanagisawa HA, Yagi T, Hirono M, Kamiya R.	Curr Biol. 2010 Mar 9;20(5):441-5. Epub 2010 Feb 25.	Curr Biol. 2010	PubMed	citation	PMID:20188560	pubmed	20188560	create date:2010/03/02 | first author:Kubo T
KLUH/CYP78A5-dependent growth signaling coordinates floral organ growth in Arabidopsis.	/pubmed/20188559	Eriksson S, Stransfeld L, Adamski NM, Breuninger H, Lenhard M.	Curr Biol. 2010 Mar 23;20(6):527-32. Epub 2010 Feb 25.	Curr Biol. 2010	PubMed	citation	PMID:20188559	pubmed	20188559	create date:2010/03/02 | first author:Eriksson S
Prioritization of competing damage and developmental signals by migrating macrophages in the Drosophila embryo.	/pubmed/20188558	Moreira S, Stramer B, Evans I, Wood W, Martin P.	Curr Biol. 2010 Mar 9;20(5):464-70. Epub 2010 Feb 25.	Curr Biol. 2010	PubMed	citation	PMID:20188558	pubmed	20188558	create date:2010/03/02 | first author:Moreira S
A species of reef fish that uses ultraviolet patterns for covert face recognition.	/pubmed/20188557	Siebeck UE, Parker AN, Sprenger D, Mäthger LM, Wallis G.	Curr Biol. 2010 Mar 9;20(5):407-10. Epub 2010 Feb 25.	Curr Biol. 2010	PubMed	citation	PMID:20188557	pubmed	20188557	create date:2010/03/02 | first author:Siebeck UE
Methylation of H3K4 Is required for inheritance of active transcriptional states.	/pubmed/20188556	Muramoto T, Müller I, Thomas G, Melvin A, Chubb JR.	Curr Biol. 2010 Mar 9;20(5):397-406. Epub 2010 Feb 25.	Curr Biol. 2010	PubMed	citation	PMID:20188556	pubmed	20188556	create date:2010/03/02 | first author:Muramoto T
Repo-man controls a protein phosphatase 1-dependent threshold for DNA damage checkpoint activation.	/pubmed/20188555	Peng A, Lewellyn AL, Schiemann WP, Maller JL.	Curr Biol. 2010 Mar 9;20(5):387-96. Epub 2010 Feb 25.	Curr Biol. 2010	PubMed	citation	PMID:20188555	pubmed	20188555	create date:2010/03/02 | first author:Peng A
Tim White.	/pubmed/20187268	White T.	Curr Biol. 2010 Jan 12;20(1):R6-7. No abstract available.	Curr Biol. 2010	PubMed	citation	PMID:20187268	pubmed	20187268	create date:2010/02/27 | first author:White T
Biodiversity in the spotlight.	/pubmed/20187267	Williams N.	Curr Biol. 2010 Jan 12;20(1):R5-6. No abstract available.	Curr Biol. 2010	PubMed	citation	PMID:20187267	pubmed	20187267	create date:2010/02/27 | first author:Williams N
Stem cell moves.	/pubmed/20187266	Gross M.	Curr Biol. 2010 Jan 12;20(1):R3-4. No abstract available.	Curr Biol. 2010	PubMed	citation	PMID:20187266	pubmed	20187266	create date:2010/02/27 | first author:Gross M
Few degrees of freedom.	/pubmed/20187265	Williams N.	Curr Biol. 2010 Jan 12;20(1):R1-2. No abstract available.	Curr Biol. 2010	PubMed	citation	PMID:20187265	pubmed	20187265	create date:2010/02/27 | first author:Williams N
The genetics of human adaptation: hard sweeps, soft sweeps, and polygenic adaptation.	/pubmed/20178769	Pritchard JK, Pickrell JK, Coop G.	Curr Biol. 2010 Feb 23;20(4):R208-15.	Curr Biol. 2010	PubMed	citation	PMID:20178769	pubmed	20178769	create date:2010/02/25 | first author:Pritchard JK
The human genetic history of the Americas: the final frontier.	/pubmed/20178768	O'Rourke DH, Raff JA.	Curr Biol. 2010 Feb 23;20(4):R202-7.	Curr Biol. 2010	PubMed	citation	PMID:20178768	pubmed	20178768	create date:2010/02/25 | first author:O'Rourke DH
The human genetic history of Oceania: near and remote views of dispersal.	/pubmed/20178767	Kayser M.	Curr Biol. 2010 Feb 23;20(4):R194-201. Review.	Curr Biol. 2010	PubMed	citation	PMID:20178767	pubmed	20178767	create date:2010/02/25 | first author:Kayser M
The human genetic history of East Asia: weaving a complex tapestry.	/pubmed/20178766	Stoneking M, Delfin F.	Curr Biol. 2010 Feb 23;20(4):R188-93. Review.	Curr Biol. 2010	PubMed	citation	PMID:20178766	pubmed	20178766	create date:2010/02/25 | first author:Stoneking M
The human genetic history of South Asia.	/pubmed/20178765	Majumder PP.	Curr Biol. 2010 Feb 23;20(4):R184-7. Review.	Curr Biol. 2010	PubMed	citation	PMID:20178765	pubmed	20178765	create date:2010/02/25 | first author:Majumder PP
The archaeogenetics of Europe.	/pubmed/20178764	Soares P, Achilli A, Semino O, Davies W, Macaulay V, Bandelt HJ, Torroni A, Richards MB.	Curr Biol. 2010 Feb 23;20(4):R174-83. Review.	Curr Biol. 2010	PubMed	citation	PMID:20178764	pubmed	20178764	create date:2010/02/25 | first author:Soares P
The evolution of human genetic and phenotypic variation in Africa.	/pubmed/20178763	Campbell MC, Tishkoff SA.	Curr Biol. 2010 Feb 23;20(4):R166-73. Review.	Curr Biol. 2010	PubMed	citation	PMID:20178763	pubmed	20178763	create date:2010/02/25 | first author:Campbell MC
Archaeogenetics--towards a 'new synthesis'?	/pubmed/20178762	Renfrew C.	Curr Biol. 2010 Feb 23;20(4):R162-5. No abstract available.	Curr Biol. 2010	PubMed	citation	PMID:20178762	pubmed	20178762	create date:2010/02/25 | first author:Renfrew C
Behavioral neurobiology: how larval fish orient towards the light.	/pubmed/20178761	Mueller KP, Neuhauss SC.	Curr Biol. 2010 Feb 23;20(4):R159-61. Review.	Curr Biol. 2010	PubMed	citation	PMID:20178761	pubmed	20178761	create date:2010/02/25 | first author:Mueller KP
Dendritic spines: the stuff that memories are made of?	/pubmed/20178760	Hofer SB, Bonhoeffer T.	Curr Biol. 2010 Feb 23;20(4):R157-9. Review.	Curr Biol. 2010	PubMed	citation	PMID:20178760	pubmed	20178760	create date:2010/02/25 | first author:Hofer SB
Lipid kinases: charging PtdIns(4,5)P2 synthesis.	/pubmed/20178759	Divecha N.	Curr Biol. 2010 Feb 23;20(4):R154-7. Review.	Curr Biol. 2010	PubMed	citation	PMID:20178759	pubmed	20178759	create date:2010/02/25 | first author:Divecha N
Convergent evolution: pick your poison carefully.	/pubmed/20178758	Brodie ED 3rd.	Curr Biol. 2010 Feb 23;20(4):R152-4. Review.	Curr Biol. 2010	PubMed	citation	PMID:20178758	pubmed	20178758	create date:2010/02/25 | first author:Brodie ED 3rd
Phototransduction: keep an eye out for acid-labile TRPs.	/pubmed/20178757	Gudermann T, Mederos y Schnitzler M.	Curr Biol. 2010 Feb 23;20(4):R149-52. Review.	Curr Biol. 2010	PubMed	citation	PMID:20178757	pubmed	20178757	create date:2010/02/25 | first author:Gudermann T
Biological rhythms: the taste-time continuum.	/pubmed/20178756	Krupp JJ, Levine JD.	Curr Biol. 2010 Feb 23;20(4):R147-9. Review.	Curr Biol. 2010	PubMed	citation	PMID:20178756	pubmed	20178756	create date:2010/02/25 | first author:Krupp JJ
DNA repair: how MutM finds the needle in a haystack.	/pubmed/20178755	Jiricny J.	Curr Biol. 2010 Feb 23;20(4):R145-7. Review.	Curr Biol. 2010	PubMed	citation	PMID:20178755	pubmed	20178755	create date:2010/02/25 | first author:Jiricny J
Touch disambiguates rivalrous perception at early stages of visual analysis.	/pubmed/20178754	Lunghi C, Binda P, Morrone MC.	Curr Biol. 2010 Feb 23;20(4):R143-4. No abstract available.	Curr Biol. 2010	PubMed	citation	PMID:20178754	pubmed	20178754	create date:2010/02/25 | first author:Lunghi C
Nitric oxide synthase is not essential for Drosophila development.	/pubmed/20178753	Yakubovich N, Silva EA, O'Farrell PH.	Curr Biol. 2010 Feb 23;20(4):R141-2. No abstract available.	Curr Biol. 2010	PubMed	citation	PMID:20178753	pubmed	20178753	create date:2010/02/25 | first author:Yakubovich N
Working memory.	/pubmed/20178752	Baddeley A.	Curr Biol. 2010 Feb 23;20(4):R136-40. Review. No abstract available.	Curr Biol. 2010	PubMed	citation	PMID:20178752	pubmed	20178752	create date:2010/02/25 | first author:Baddeley A
Anillin.	/pubmed/20178751	Zhang L, Maddox AS.	Curr Biol. 2010 Feb 23;20(4):R135-6. Review. No abstract available.	Curr Biol. 2010	PubMed	citation	PMID:20178751	pubmed	20178751	create date:2010/02/25 | first author:Zhang L
Pickpocket is a DEG/ENaC protein required for mechanical nociception in Drosophila larvae.	/pubmed/20171104	Zhong L, Hwang RY, Tracey WD.	Curr Biol. 2010 Mar 9;20(5):429-34. Epub 2010 Feb 18.	Curr Biol. 2010	PubMed	citation	PMID:20171104	pubmed	20171104	create date:2010/02/23 | first author:Zhong L
MST1 limits the kinase activity of aurora B to promote stable kinetochore-microtubule attachment.	/pubmed/20171103	Oh HJ, Kim MJ, Song SJ, Kim T, Lee D, Kwon SH, Choi EJ, Lim DS.	Curr Biol. 2010 Mar 9;20(5):416-22. Epub 2010 Feb 18.	Curr Biol. 2010	PubMed	citation	PMID:20171103	pubmed	20171103	create date:2010/02/23 | first author:Oh HJ
SCHIZORIZA encodes a nuclear factor regulating asymmetry of stem cell divisions in the Arabidopsis root.	/pubmed/20171102	ten Hove CA, Willemsen V, de Vries WJ, van Dijken A, Scheres B, Heidstra R.	Curr Biol. 2010 Mar 9;20(5):452-7. Epub 2010 Feb 18.	Curr Biol. 2010	PubMed	citation	PMID:20171102	pubmed	20171102	create date:2010/02/23 | first author:ten Hove CA
Reorganization of global form and motion processing during human visual development.	/pubmed/20171101	Wattam-Bell J, Birtles D, Nyström P, von Hofsten C, Rosander K, Anker S, Atkinson J, Braddick O.	Curr Biol. 2010 Mar 9;20(5):411-5. Epub 2010 Feb 18.	Curr Biol. 2010	PubMed	citation	PMID:20171101	pubmed	20171101	create date:2010/02/23 | first author:Wattam-Bell J
MAPK substrate competition integrates patterning signals in the Drosophila embryo.	/pubmed/20171100	Kim Y, Coppey M, Grossman R, Ajuria L, Jiménez G, Paroush Z, Shvartsman SY.	Curr Biol. 2010 Mar 9;20(5):446-51. Epub 2010 Feb 18.	Curr Biol. 2010	PubMed	citation	PMID:20171100	pubmed	20171100	create date:2010/02/23 | first author:Kim Y
Cagan H. Sekercioglu.	/pubmed/20166240	[No authors listed]	Curr Biol. 2010 Jan 26;20(2):R44-6. No abstract available.	Curr Biol. 2010	PubMed	citation	PMID:20166240	pubmed	20166240	create date:2010/02/19
Title	URL	Description	Details	ShortDetails	Resource	Type	Identifiers	Db	EntrezUID	Properties
Drosophila timeless2 is required for chromosome stability and circadian photoreception.	/pubmed/20153199	Benna C, Bonaccorsi S, Wülbeck C, Helfrich-Förster C, Gatti M, Kyriacou CP, Costa R, Sandrelli F.	Curr Biol. 2010 Feb 23;20(4):346-52. Epub 2010 Feb 11.	Curr Biol. 2010	PubMed	citation	PMID:20153199	pubmed	20153199	create date:2010/02/16 | first author:Benna C
CRT-1/calreticulin and the E3 ligase EEL-1/HUWE1 control hemidesmosome maturation in C. elegans development.	/pubmed/20153198	Zahreddine H, Zhang H, Diogon M, Nagamatsu Y, Labouesse M.	Curr Biol. 2010 Feb 23;20(4):322-7. Epub 2010 Feb 11.	Curr Biol. 2010	PubMed	citation	PMID:20153198	pubmed	20153198	create date:2010/02/16 | first author:Zahreddine H
A negative feedback signal that is triggered by peril curbs honey bee recruitment.	/pubmed/20153197	Nieh JC.	Curr Biol. 2010 Feb 23;20(4):310-5. Epub 2010 Feb 11.	Curr Biol. 2010	PubMed	citation	PMID:20153197	pubmed	20153197	create date:2010/02/16 | first author:Nieh JC
The kinesin-8 Kif18A dampens microtubule plus-end dynamics.	/pubmed/20153196	Du Y, English CA, Ohi R.	Curr Biol. 2010 Feb 23;20(4):374-80. Epub 2010 Feb 11.	Curr Biol. 2010	PubMed	citation	PMID:20153196	pubmed	20153196	create date:2010/02/16 | first author:Du Y
Circadian clock gene Bmal1 is not essential; functional replacement with its paralog, Bmal2.	/pubmed/20153195	Shi S, Hida A, McGuinness OP, Wasserman DH, Yamazaki S, Johnson CH.	Curr Biol. 2010 Feb 23;20(4):316-21. Epub 2010 Feb 11.	Curr Biol. 2010	PubMed	citation	PMID:20153195	pubmed	20153195	create date:2010/02/16 | first author:Shi S
Distinct retinal pathways drive spatial orientation behaviors in zebrafish navigation.	/pubmed/20153194	Burgess HA, Schoch H, Granato M.	Curr Biol. 2010 Feb 23;20(4):381-6. Epub 2010 Feb 11.	Curr Biol. 2010	PubMed	citation	PMID:20153194	pubmed	20153194	create date:2010/02/16 | first author:Burgess HA
[truncated: 7,070 more rows]
