# Supplementary material for: Rising Publication Delays Inflate Journal Impact Factors
Source: PLoS One. 2012 Dec 31;7(12):e53374. doi: 10.1371/journal.pone.0053374 (PMC3534064; doi:10.1371/journal.pone.0053374)
Supplement: Data S1 — Datasets used for the analysis. (ZIP) [file pone.0053374.s005.zip › European Journal of Neurology.csv]

Title	URL	Description	Details	ShortDetails	Resource	Type	Identifiers	Db	EntrezUID	Properties
Decreased NURR1 and PITX3 gene expression in Chinese patients with Parkinson's disease.	/pubmed/22309633	Liu H, Wei L, Tao Q, Deng H, Ming M, Xu P, Le W.	Eur J Neurol. 2012 Feb 6. doi: 10.1111/j.1468-1331.2011.03644.x. [Epub ahead of print]	Eur J Neurol. 2012	PubMed	citation	PMID:22309633	pubmed	22309633	create date:2012/02/09 | first author:Liu H
Subjective cognitive complaints: not to be dismissed.	/pubmed/22309620	Cappa SF.	Eur J Neurol. 2012 Feb 6. doi: 10.1111/j.1468-1331.2011.03632.x. [Epub ahead of print] No abstract available.	Eur J Neurol. 2012	PubMed	citation	PMID:22309620	pubmed	22309620	create date:2012/02/09 | first author:Cappa SF
Meningoencephaloradiculomyelitis after tick-borne encephalitis virus infection: a case series.	/pubmed/22289138	Ponfick M, Hacker S, Gdynia HJ, Linden R, Gränz M, Nowak DA.	Eur J Neurol. 2012 Jan 31. doi: 10.1111/j.1468-1331.2011.03651.x. [Epub ahead of print]	Eur J Neurol. 2012	PubMed	citation	PMID:22289138	pubmed	22289138	create date:2012/02/01 | first author:Ponfick M
Sunlight is associated with decreased multiple sclerosis risk: no interaction with human leukocyte antigen-DRB1*15.	/pubmed/22289117	Bäärnhielm M, Hedström AK, Kockum I, Sundqvist E, Gustafsson SA, Hillert J, Olsson T, Alfredsson L.	Eur J Neurol. 2012 Jan 31. doi: 10.1111/j.1468-1331.2011.03650.x. [Epub ahead of print]	Eur J Neurol. 2012	PubMed	citation	PMID:22289117	pubmed	22289117	create date:2012/02/01 | first author:Bäärnhielm M
Treatment for dystonia in childhood.	/pubmed/22289078	Roubertie A, Mariani LL, Fernandez-Alvarez E, Doummar D, Roze E.	Eur J Neurol. 2012 Jan 31. doi: 10.1111/j.1468-1331.2011.03649.x. [Epub ahead of print]	Eur J Neurol. 2012	PubMed	citation	PMID:22289078	pubmed	22289078	create date:2012/02/01 | first author:Roubertie A
Change in the clinical activity of multiple sclerosis after treatment switch for suboptimal response.	/pubmed/22289050	Río J, Tintoré M, Sastre-Garriga J, Nos C, Castilló J, Tur C, Comabella M, Montalban X.	Eur J Neurol. 2012 Jan 31. doi: 10.1111/j.1468-1331.2011.03648.x. [Epub ahead of print]	Eur J Neurol. 2012	PubMed	citation	PMID:22289050	pubmed	22289050	create date:2012/02/01 | first author:Río J
Relationship of initial glucose level and all-cause death in patients with ischaemic stroke: the roles of diabetes mellitus and glycated hemoglobin level.	/pubmed/22289016	Hu GC, Hsieh SF, Chen YM, Hsu HH, Hu YN, Chien KL.	Eur J Neurol. 2012 Jan 31. doi: 10.1111/j.1468-1331.2011.03647.x. [Epub ahead of print]	Eur J Neurol. 2012	PubMed	citation	PMID:22289016	pubmed	22289016	create date:2012/02/01 | first author:Hu GC
Somatic neuropathy is an independent predictor of all- and diabetes-related mortality in type 2 diabetic patients: a population-based 5-year follow-up study (KCIS No. 29).	/pubmed/22288507	Hsu WC, Chiu SY, Yen AM, Chen LS, Fann CY, Liao CS, Chen HH.	Eur J Neurol. 2012 Jan 31. doi: 10.1111/j.1468-1331.2011.03659.x. [Epub ahead of print]	Eur J Neurol. 2012	PubMed	citation	PMID:22288507	pubmed	22288507	create date:2012/02/01 | first author:Hsu WC
Nigral iron deposition occurs across motor phenotypes of Parkinson's disease.	/pubmed/22288465	Jin L, Wang J, Jin H, Fei G, Zhang Y, Chen W, Zhao L, Zhao N, Sun X, Zeng M, Zhong C.	Eur J Neurol. 2012 Jan 30. doi: 10.1111/j.1468-1331.2011.03658.x. [Epub ahead of print]	Eur J Neurol. 2012	PubMed	citation	PMID:22288465	pubmed	22288465	create date:2012/02/01 | first author:Jin L
Telomere length shortening in patients with dementia with Lewy bodies.	/pubmed/22288427	Kume K, Kikukawa M, Hanyu H, Takata Y, Umahara T, Sakurai H, Kanetaka H, Ohyashiki K, Ohyashiki JH, Iwamoto T.	Eur J Neurol. 2012 Jan 31. doi: 10.1111/j.1468-1331.2011.03655.x. [Epub ahead of print]	Eur J Neurol. 2012	PubMed	citation	PMID:22288427	pubmed	22288427	create date:2012/02/01 | first author:Kume K
Low ankle-brachial index is a predictive factor for initial severity of acute ischaemic stroke.	/pubmed/22288380	Lee DH, Kim J, Lee HS, Cha MJ, Kim YD, Nam HS, Nam CM, Heo JH.	Eur J Neurol. 2012 Jan 31. doi: 10.1111/j.1468-1331.2011.03652.x. [Epub ahead of print]	Eur J Neurol. 2012	PubMed	citation	PMID:22288380	pubmed	22288380	create date:2012/02/01 | first author:Lee DH
Voxel-based morphometry in patients with obsessive-compulsive behaviors in behavioral variant frontotemporal dementia.	/pubmed/22284815	Perry DC, Whitwell JL, Boeve BF, Pankratz VS, Knopman DS, Petersen RC, Jack CR Jr, Josephs KA.	Eur J Neurol. 2012 Jan 28. doi: 10.1111/j.1468-1331.2011.03656.x. [Epub ahead of print]	Eur J Neurol. 2012	PubMed	citation	PMID:22284815	pubmed	22284815	create date:2012/01/31 | first author:Perry DC
Calendar.	/pubmed/22260188	[No authors listed]	Eur J Neurol. 2012 Feb;19(2):i-ii. doi: 10.1111/j.1468-1331.2011.03660.x. No abstract available.	Eur J Neurol. 2012	PubMed	citation	PMID:22260188	pubmed	22260188	create date:2012/01/21
Mild traumatic brain injury.	/pubmed/22260187	Vos PE, Alekseenko Y, Battistin L, Ehler E, Gerstenbrand F, Muresanu DF, Potapov A, Stepan CA, Traubner P, Vecsei L, von Wild K.	Eur J Neurol. 2012 Feb;19(2):191-198. doi: 10.1111/j.1468-1331.2011.03581.x. No abstract available.	Eur J Neurol. 2012	PubMed	citation	PMID:22260187	pubmed	22260187	create date:2012/01/21 | first author:Vos PE
Medial temporal lobe is vulnerable to vascular risk factors in men: a population-based study.	/pubmed/22248422	Qiu C, Zhang Y, Bronge L, Herlitz A, Aspelin P, Bäckman L, Fratiglioni L, Wahlund LO.	Eur J Neurol. 2012 Jan 17. doi: 10.1111/j.1468-1331.2011.03645.x. [Epub ahead of print]	Eur J Neurol. 2012	PubMed	citation	PMID:22248422	pubmed	22248422	create date:2012/01/18 | first author:Qiu C
Treatment for Helicobacter pylori infection and risk of parkinson's disease in Denmark.	/pubmed/22248366	Nielsen HH, Qiu J, Friis S, Wermuth L, Ritz B.	Eur J Neurol. 2012 Jan 17. doi: 10.1111/j.1468-1331.2011.03643.x. [Epub ahead of print]	Eur J Neurol. 2012	PubMed	citation	PMID:22248366	pubmed	22248366	create date:2012/01/18 | first author:Nielsen HH
Epilepsy associated with glutamic acid decarboxylase antibody (GADA).	/pubmed/22248348	Liimatainen S, Peltola J.	Eur J Neurol. 2012 Jan 17. doi: 10.1111/j.1468-1331.2011.03641.x. [Epub ahead of print] No abstract available.	Eur J Neurol. 2012	PubMed	citation	PMID:22248348	pubmed	22248348	create date:2012/01/18 | first author:Liimatainen S
Magnetic resonance imaging abnormalities in children with epilepsy.	/pubmed/22248328	Durá-Travé T, Yoldi-Petri ME, Esparza-Estaún J, Gallinas-Victoriano F, Aguilera-Albesa S, Sagastibelza-Zabaleta A.	Eur J Neurol. 2012 Jan 17. doi: 10.1111/j.1468-1331.2011.03640.x. [Epub ahead of print]	Eur J Neurol. 2012	PubMed	citation	PMID:22248328	pubmed	22248328	create date:2012/01/18 | first author:Durá-Travé T
Is there a future for neuroprotective agents in acute ischaemic stroke?	/pubmed/22248300	Kaste M.	Eur J Neurol. 2012 Jan 17. doi: 10.1111/j.1468-1331.2011.03633.x. [Epub ahead of print] No abstract available.	Eur J Neurol. 2012	PubMed	citation	PMID:22248300	pubmed	22248300	create date:2012/01/18 | first author:Kaste M
Duodenal levodopa/carbidopa infusion therapy in patients with advanced Parkinson's disease leads to improvement in caregivers' stress and burden.	/pubmed/22248261	Santos-García D, Añón MJ, Fuster-Sanjurjo L, de la Fuente-Fernández R.	Eur J Neurol. 2012 Jan 17. doi: 10.1111/j.1468-1331.2011.03630.x. [Epub ahead of print]	Eur J Neurol. 2012	PubMed	citation	PMID:22248261	pubmed	22248261	create date:2012/01/18 | first author:Santos-García D
Clinical and radiological differences in posterior reversible encephalopathy syndrome between patients with preeclampsia-eclampsia and other predisposing diseases.	/pubmed/22248235	Liman TG, Bohner G, Heuschmann PU, Scheel M, Endres M, Siebert E.	Eur J Neurol. 2012 Jan 17. doi: 10.1111/j.1468-1331.2011.03629.x. [Epub ahead of print]	Eur J Neurol. 2012	PubMed	citation	PMID:22248235	pubmed	22248235	create date:2012/01/18 | first author:Liman TG
Surgical therapy for multiple sclerosis tremor: a 12-year follow-up study.	/pubmed/22248187	Hassan A, Ahlskog JE, Rodriguez M, Matsumoto JY.	Eur J Neurol. 2012 Jan 17. doi: 10.1111/j.1468-1331.2011.03626.x. [Epub ahead of print]	Eur J Neurol. 2012	PubMed	citation	PMID:22248187	pubmed	22248187	create date:2012/01/18 | first author:Hassan A
Regional spread pattern predicts survival in patients with sporadic amyotrophic lateral sclerosis.	/pubmed/22248150	Gargiulo-Monachelli GM, Janota F, Bettini M, Shoesmith CL, Strong MJ, Sica RE.	Eur J Neurol. 2012 Jan 17. doi: 10.1111/j.1468-1331.2011.03616.x. [Epub ahead of print]	Eur J Neurol. 2012	PubMed	citation	PMID:22248150	pubmed	22248150	create date:2012/01/18 | first author:Gargiulo-Monachelli GM
CAG repeat length in androgen receptor gene is not associated with amyotrophic lateral sclerosis.	/pubmed/22233359	Bruson A, Sambataro F, Querin G, D'Ascenzo C, Palmieri A, Agostini J, Gaiani A, Angelini C, Galbiati M, Poletti A, Pennuto M, Pegoraro E, Clementi M, Soraru G.	Eur J Neurol. 2012 Jan 10. doi: 10.1111/j.1468-1331.2011.03646.x. [Epub ahead of print]	Eur J Neurol. 2012	PubMed	citation	PMID:22233359	pubmed	22233359	create date:2012/01/12 | first author:Bruson A
Genetic bases and phenotypes of autosomal recessive Parkinson disease in a Turkish population.	/pubmed/22233331	Lohmann E, Dursun B, Lesage S, Hanagasi HA, Sevinc G, Honore A, Bilgic B, Gürvit H, Dogu O, Kaleagası H, Babacan G, Yazici J, Erginel-Unaltuna N, Brice A, Emre M.	Eur J Neurol. 2012 Jan 10. doi: 10.1111/j.1468-1331.2011.03639.x. [Epub ahead of print]	Eur J Neurol. 2012	PubMed	citation	PMID:22233331	pubmed	22233331	create date:2012/01/12 | first author:Lohmann E
Health-related quality of life and depressive symptoms in significant others of people with multiple sclerosis: a community study.	/pubmed/22233289	Giordano A, Ferrari G, Radice D, Randi G, Bisanti L, Solari A; on behalf of the POSMOS study.	Eur J Neurol. 2012 Jan 10. doi: 10.1111/j.1468-1331.2011.03638.x. [Epub ahead of print]	Eur J Neurol. 2012	PubMed	citation	PMID:22233289	pubmed	22233289	create date:2012/01/12 | first author:Giordano A
Fatigue, sleep, and nocturnal complaints in patients with amyotrophic lateral sclerosis.	/pubmed/22233269	Lo Coco D, La Bella V.	Eur J Neurol. 2012 Jan 10. doi: 10.1111/j.1468-1331.2011.03637.x. [Epub ahead of print]	Eur J Neurol. 2012	PubMed	citation	PMID:22233269	pubmed	22233269	create date:2012/01/12 | first author:Lo Coco D
How subjective are subjective language complaints.	/pubmed/22233233	Martins IP, Mares I, Stilwell PA.	Eur J Neurol. 2012 Jan 10. doi: 10.1111/j.1468-1331.2011.03635.x. [Epub ahead of print]	Eur J Neurol. 2012	PubMed	citation	PMID:22233233	pubmed	22233233	create date:2012/01/12 | first author:Martins IP
Ginsenoside-Rd improves outcome of acute ischaemic stroke - a randomized, double-blind, placebo-controlled, multicenter trial.	/pubmed/22233205	Liu X, Wang L, Wen A, Yang J, Yan Y, Song Y, Liu X, Ren H, Wu Y, Li Z, Chen W, Xu Y, Li L, Xia J, Zhao G.	Eur J Neurol. 2012 Jan 10. doi: 10.1111/j.1468-1331.2011.03634.x. [Epub ahead of print]	Eur J Neurol. 2012	PubMed	citation	PMID:22233205	pubmed	22233205	create date:2012/01/12 | first author:Liu X
Evidence for epistatic gene interactions between growth factor genes in stroke outcome.	/pubmed/22233184	Manso H, Krug T, Sobral J, Albergaria I, Gaspar G, Ferro JM, Oliveira SA, Vicente AM.	Eur J Neurol. 2012 Jan 10. doi: 10.1111/j.1468-1331.2011.03625.x. [Epub ahead of print]	Eur J Neurol. 2012	PubMed	citation	PMID:22233184	pubmed	22233184	create date:2012/01/12 | first author:Manso H
High anti-EBNA-1 IgG levels are associated with early-onset myasthenia gravis.	/pubmed/22221650	Csuka D, Banati M, Rozsa C, Füst G, Illes Z.	Eur J Neurol. 2012 Jan 4. doi: 10.1111/j.1468-1331.2011.03636.x. [Epub ahead of print]	Eur J Neurol. 2012	PubMed	citation	PMID:22221650	pubmed	22221650	create date:2012/01/10 | first author:Csuka D
Sex differences in perihemorrhagic edema evolution after spontaneous intracerebral hemorrhage.	/pubmed/22221591	Wagner I, Volbers B, Kloska S, Doerfler A, Schwab S, Staykov D.	Eur J Neurol. 2012 Jan 4. doi: 10.1111/j.1468-1331.2011.03628.x. [Epub ahead of print]	Eur J Neurol. 2012	PubMed	citation	PMID:22221591	pubmed	22221591	create date:2012/01/10 | first author:Wagner I
Susac syndrome: clinical characteristics and treatment in 29 new cases.	/pubmed/22221557	Mateen FJ, Zubkov AY, Muralidharan R, Fugate JE, Rodriguez FJ, Winters JL, Petty GW.	Eur J Neurol. 2012 Jan 4. doi: 10.1111/j.1468-1331.2011.03627.x. [Epub ahead of print]	Eur J Neurol. 2012	PubMed	citation	PMID:22221557	pubmed	22221557	create date:2012/01/10 | first author:Mateen FJ
Elevated levels of IFNγ and LIGHT in the spinal cord of patients with sporadic amyotrophic lateral sclerosis.	/pubmed/22221541	Aebischer J, Moumen A, Sazdovitch V, Seilhean D, Meininger V, Raoul C.	Eur J Neurol. 2012 Jan 4. doi: 10.1111/j.1468-1331.2011.03623.x. [Epub ahead of print]	Eur J Neurol. 2012	PubMed	citation	PMID:22221541	pubmed	22221541	create date:2012/01/10 | first author:Aebischer J
Risk of extrathymic cancer in patients with myasthenia gravis in Taiwan: a nationwide population-based study.	/pubmed/22221515	Liu CJ, Chang YS, Teng CJ, Chen TJ, Ou SM, Tzeng CH, Wang SJ.	Eur J Neurol. 2012 Jan 4. doi: 10.1111/j.1468-1331.2011.03621.x. [Epub ahead of print]	Eur J Neurol. 2012	PubMed	citation	PMID:22221515	pubmed	22221515	create date:2012/01/10 | first author:Liu CJ
Correlation between genetic polymorphisms and stroke recovery: Analysis of the GAIN Americas and GAIN International Studies.	/pubmed/22221491	Cramer SC, Procaccio V; for the GAIN Americas and GAIN International Study Investigators.	Eur J Neurol. 2012 Jan 4. doi: 10.1111/j.1468-1331.2011.03615.x. [Epub ahead of print]	Eur J Neurol. 2012	PubMed	citation	PMID:22221491	pubmed	22221491	create date:2012/01/10 | first author:Cramer SC
Moving from continuous dopaminergic stimulation to continuous drug delivery in the treatment of Parkinson's disease.	/pubmed/22221452	Gershanik O, Jenner P.	Eur J Neurol. 2012 Jan 4. doi: 10.1111/j.1468-1331.2011.03593.x. [Epub ahead of print]	Eur J Neurol. 2012	PubMed	citation	PMID:22221452	pubmed	22221452	create date:2012/01/10 | first author:Gershanik O
Botulinum toxin A modulates afferent fibers in neurogenic detrusor overactivity.	/pubmed/22212295	Conte A, Giannantoni A, Proietti S, Giovannozzi S, Fabbrini G, Rossi A, Porena M, Berardelli A.	Eur J Neurol. 2011 Dec 28. doi: 10.1111/j.1468-1331.2011.03618.x. [Epub ahead of print]	Eur J Neurol. 2011	PubMed	citation	PMID:22212295	pubmed	22212295	create date:2012/01/04 | first author:Conte A
Predisposing factors of pituitary hemorrhage.	/pubmed/22182406	Liu ZH, Tu PH, Pai PC, Chen NY, Lee ST, Chuang CC.	Eur J Neurol. 2011 Dec 19. doi: 10.1111/j.1468-1331.2011.03619.x. [Epub ahead of print]	Eur J Neurol. 2011	PubMed	citation	PMID:22182406	pubmed	22182406	create date:2011/12/21 | first author:Liu ZH
Anti-N-methyl-d-aspartate receptor encephalitis with acute disseminated encephalomyelitis-like MRI features.	/pubmed/22182357	Lekoubou A, Viaccoz A, Didelot A, Anastasi A, Marignier R, Ducray F, Rogemond V, Honnorat J.	Eur J Neurol. 2012 Feb;19(2):e16-e17. doi: 10.1111/j.1468-1331.2011.03617.x. Epub 2011 Dec 19. No abstract available.	Eur J Neurol. 2012	PubMed	citation	PMID:22182357	pubmed	22182357	create date:2011/12/21 | first author:Lekoubou A
Narcolepsy and sleep-disordered breathing.	/pubmed/22182320	Pataka AD, Frangulyan RR, Mackay TW, Douglas NJ, Riha RL.	Eur J Neurol. 2011 Dec 19. doi: 10.1111/j.1468-1331.2011.03610.x. [Epub ahead of print]	Eur J Neurol. 2011	PubMed	citation	PMID:22182320	pubmed	22182320	create date:2011/12/21 | first author:Pataka AD
IV Valproate in generalized convulsive status epilepticus: a systematic review.	/pubmed/22182304	Brigo F, Storti M, Del Felice A, Fiaschi A, Bongiovanni LG.	Eur J Neurol. 2011 Dec 19. doi: 10.1111/j.1468-1331.2011.03606.x. [Epub ahead of print]	Eur J Neurol. 2011	PubMed	citation	PMID:22182304	pubmed	22182304	create date:2011/12/21 | first author:Brigo F
Cerebral artery calcification in patients with acute cerebrovascular diseases: determinants and long-term clinical outcome.	/pubmed/22181011	Koton S, Tashlykov V, Schwammenthal Y, Molshatzki N, Merzeliak O, Tsabari R, Tanne D.	Eur J Neurol. 2011 Dec 19. doi: 10.1111/j.1468-1331.2011.03620.x. [Epub ahead of print]	Eur J Neurol. 2011	PubMed	citation	PMID:22181011	pubmed	22181011	create date:2011/12/21 | first author:Koton S
Effect of statin treatment on three-month outcomes in patients with stroke-associated infection: a prospective cohort study.	/pubmed/22176026	Yeh PS, Lin HJ, Chen PS, Lin SH, Wang WM, Yang CM, Li YH.	Eur J Neurol. 2011 Dec 19. doi: 10.1111/j.1468-1331.2011.03608.x. [Epub ahead of print]	Eur J Neurol. 2011	PubMed	citation	PMID:22176026	pubmed	22176026	create date:2011/12/20 | first author:Yeh PS
Combined brain voxel-based morphometry and diffusion tensor imaging study in idiopathic Restless Legs Syndrome patients.	/pubmed/22175823	Rizzo G, Manners D, Vetrugno R, Tonon C, Malucelli E, Plazzi G, Marconi S, Pizza F, Testa C, Provini F, Montagna P, Lodi R.	Eur J Neurol. 2011 Dec 19. doi: 10.1111/j.1468-1331.2011.03604.x. [Epub ahead of print]	Eur J Neurol. 2011	PubMed	citation	PMID:22175823	pubmed	22175823	create date:2011/12/20 | first author:Rizzo G
Depression after minor stroke: prevalence and predictors.	/pubmed/22175796	Altieri M, Maestrini I, Mercurio A, Troisi P, Sgarlata E, Rea V, Di Piero V, Lenzi GL.	Eur J Neurol. 2011 Dec 19. doi: 10.1111/j.1468-1331.2011.03583.x. [Epub ahead of print]	Eur J Neurol. 2011	PubMed	citation	PMID:22175796	pubmed	22175796	create date:2011/12/20 | first author:Altieri M
Atypical hereditary spastic paraplegia with thin corpus callosum in a Korean patient with a novel SPG11 mutation.	/pubmed/22175763	Yoon WT, Lee WY, Lee ST, Ahn JY, Ki CS, Cho JW.	Eur J Neurol. 2012 Jan;19(1):e7-8. doi: 10.1111/j.1468-1331.2011.03569.x. No abstract available.	Eur J Neurol. 2012	PubMed	citation	PMID:22175763	pubmed	22175763	create date:2011/12/20 | first author:Yoon WT
Peripheral microcirculation dysfunction evaluated by computed tomography perfusion study in Fabry patients.	/pubmed/22175762	Ro LS, Liao MF, Chen CJ, Lau YT, Lu KT, Chen WH.	Eur J Neurol. 2012 Jan;19(1):e4-6. doi: 10.1111/j.1468-1331.2011.03558.x. No abstract available.	Eur J Neurol. 2012	PubMed	citation	PMID:22175762	pubmed	22175762	create date:2011/12/20 | first author:Ro LS
The economic cost of brain disorders in Europe.	/pubmed/22175760	Olesen J, Gustavsson A, Svensson M, Wittchen HU, Jönsson B; CDBE2010 study group; European Brain Council.	Eur J Neurol. 2012 Jan;19(1):155-62. doi: 10.1111/j.1468-1331.2011.03590.x.	Eur J Neurol. 2012	PubMed	citation	PMID:22175760	pubmed	22175760	create date:2011/12/20 | first author:Olesen J
Gender and cervical artery dissection.	/pubmed/22150935	Metso AJ, Metso TM, Debette S, Dallongeville J, Lyrer PA, Pezzini A, Lichy C, Kloss M, Brandt T, Touzé E, Southerland AM, Worrall BB, Abboud S, Del Zotto E, Leys D, Engelter S, Grond-Ginsbach C, Tatlisumak T; for the CADISP group.	Eur J Neurol. 2011 Dec 10. doi: 10.1111/j.1468-1331.2011.03586.x. [Epub ahead of print]	Eur J Neurol. 2011	PubMed	citation	PMID:22150935	pubmed	22150935	create date:2011/12/14 | first author:Metso AJ
Title	URL	Description	Details	ShortDetails	Resource	Type	Identifiers	Db	EntrezUID	Properties
Serum cholesterol levels and survival after rtPA treatment in acute stroke.	/pubmed/22136724	Roquer J, Cuadrado-Godia E, Rodríguez-Campello A, Jiménez-Conde J, Martínez-Rodríguez JE, Giralt E, Ois A.	Eur J Neurol. 2011 Dec 5. doi: 10.1111/j.1468-1331.2011.03607.x. [Epub ahead of print]	Eur J Neurol. 2011	PubMed	citation	PMID:22136724	pubmed	22136724	create date:2011/12/06 | first author:Roquer J
A European multicentre reappraisal of distal compound muscle action potential duration in chronic inflammatory demyelinating polyneuropathy.	/pubmed/22136662	Rajabally YA, Lagarde J, Cassereau J, Viala K, Fournier E, Nicolas G.	Eur J Neurol. 2011 Dec 5. doi: 10.1111/j.1468-1331.2011.03605.x. [Epub ahead of print]	Eur J Neurol. 2011	PubMed	citation	PMID:22136662	pubmed	22136662	create date:2011/12/06 | first author:Rajabally YA
Off-hours admission for acute stroke is not associated with worse outcome - a nationwide Israeli stroke project.	/pubmed/22136626	Streifler JY, Benderly M, Molshatzki N, Bornstein N, Tanne D.	Eur J Neurol. 2011 Dec 5. doi: 10.1111/j.1468-1331.2011.03603.x. [Epub ahead of print]	Eur J Neurol. 2011	PubMed	citation	PMID:22136626	pubmed	22136626	create date:2011/12/06 | first author:Streifler JY
Dry beriberi mimicking Guillain-Barre syndrome as the first presenting sign of thiamine deficiency.	/pubmed/22136604	Faigle R, Mohme M, Levy M.	Eur J Neurol. 2012 Feb;19(2):e14-5. doi: 10.1111/j.1468-1331.2011.03602.x. Epub 2011 Dec 5. No abstract available.	Eur J Neurol. 2012	PubMed	citation	PMID:22136604	pubmed	22136604	create date:2011/12/06 | first author:Faigle R
Multiple sclerosis and cognitive dysfunction: how accurate are patients' self-assessments?	/pubmed/22136579	Feinstein A.	Eur J Neurol. 2011 Dec 5. doi: 10.1111/j.1468-1331.2011.03601.x. [Epub ahead of print] No abstract available.	Eur J Neurol. 2011	PubMed	citation	PMID:22136579	pubmed	22136579	create date:2011/12/06 | first author:Feinstein A
Dietary patterns and risk of Parkinson's disease: a case-control study in Japan.	/pubmed/22136555	Okubo H, Miyake Y, Sasaki S, Murakami K, Tanaka K, Fukushima W, Kiyohara C, Tsuboi Y, Yamada T, Oeda T, Shimada H, Kawamura N, Sakae N, Fukuyama H, Hirota Y, Nagai M; the Fukuoka Kinki Parkinson’s Disease Study Group.	Eur J Neurol. 2011 Dec 5. doi: 10.1111/j.1468-1331.2011.03600.x. [Epub ahead of print]	Eur J Neurol. 2011	PubMed	citation	PMID:22136555	pubmed	22136555	create date:2011/12/06 | first author:Okubo H
Adverse life event and risk of cognitive impairment: a 5-year prospective longitudinal study in Chongqing, China.	/pubmed/22136514	Deng J, Lian Y, Shen C, Chen Y, Zhang M, Wang YJ, Zhou HD.	Eur J Neurol. 2011 Dec 5. doi: 10.1111/j.1468-1331.2011.03599.x. [Epub ahead of print]	Eur J Neurol. 2011	PubMed	citation	PMID:22136514	pubmed	22136514	create date:2011/12/06 | first author:Deng J
Increased number of Purkinje cell dendritic swellings in essential tremor.	/pubmed/22136494	Yu M, Ma K, Faust PL, Honig LS, Cortés E, Vonsattel JP, Louis ED.	Eur J Neurol. 2011 Dec 5. doi: 10.1111/j.1468-1331.2011.03598.x. [Epub ahead of print]	Eur J Neurol. 2011	PubMed	citation	PMID:22136494	pubmed	22136494	create date:2011/12/06 | first author:Yu M
Progressive multifocal leukoencephalopathy: a review of the neuroimaging features and differential diagnosis.	/pubmed/22136455	Sahraian MA, Radue EW, Eshaghi A, Besliu S, Minagar A.	Eur J Neurol. 2011 Dec 5. doi: 10.1111/j.1468-1331.2011.03597.x. [Epub ahead of print]	Eur J Neurol. 2011	PubMed	citation	PMID:22136455	pubmed	22136455	create date:2011/12/06 | first author:Sahraian MA
Levodopa infusion combined with entacapone or tolcapone in Parkinson disease: a pilot trial.	/pubmed/22136163	Nyholm D, Johansson A, Lennernäs H, Askmark H.	Eur J Neurol. 2011 Dec 5. doi: 10.1111/j.1468-1331.2011.03614.x. [Epub ahead of print]	Eur J Neurol. 2011	PubMed	citation	PMID:22136163	pubmed	22136163	create date:2011/12/06 | first author:Nyholm D
One-year survival of demented stroke patients: data from the Dijon Stroke Registry, France (1985-2008).	/pubmed/22136138	Béjot Y, Jacquin A, Rouaud O, Durier J, Aboa-Eboulé C, Hervieu M, Osseby GV, Giroud M.	Eur J Neurol. 2011 Dec 5. doi: 10.1111/j.1468-1331.2011.03613.x. [Epub ahead of print]	Eur J Neurol. 2011	PubMed	citation	PMID:22136138	pubmed	22136138	create date:2011/12/06 | first author:Béjot Y
The cost of headache disorders in Europe: the Eurolight project.	/pubmed/22136117	Linde M, Gustavsson A, Stovner LJ, Steiner TJ, Barré J, Katsarava Z, Lainez JM, Lampl C, Lantéri-Minet M, Rastenyte D, Ruiz de la Torre E, Tassorelli C, Andrée C.	Eur J Neurol. 2011 Dec 5. doi: 10.1111/j.1468-1331.2011.03612.x. [Epub ahead of print]	Eur J Neurol. 2011	PubMed	citation	PMID:22136117	pubmed	22136117	create date:2011/12/06 | first author:Linde M
Intestinal levodopa infusion and COMT inhibition - a promising link.	/pubmed/22136069	Klostermann F.	Eur J Neurol. 2011 Dec 5. doi: 10.1111/j.1468-1331.2011.03611.x. [Epub ahead of print] No abstract available.	Eur J Neurol. 2011	PubMed	citation	PMID:22136069	pubmed	22136069	create date:2011/12/06 | first author:Klostermann F
Alcohol, coffee, fish, smoking and disease progression in multiple sclerosis.	/pubmed/22117611	D'hooghe MB, Haentjens P, Nagels G, De Keyser J.	Eur J Neurol. 2011 Nov 25. doi: 10.1111/j.1468-1331.2011.03596.x. [Epub ahead of print]	Eur J Neurol. 2011	PubMed	citation	PMID:22117611	pubmed	22117611	create date:2011/11/29 | first author:D'hooghe MB
The self-report Barthel Index: preliminary validation in people with Parkinson's disease.	/pubmed/22117585	Morley D, Selai C, Thompson A.	Eur J Neurol. 2011 Nov 25. doi: 10.1111/j.1468-1331.2011.03592.x. [Epub ahead of print]	Eur J Neurol. 2011	PubMed	citation	PMID:22117585	pubmed	22117585	create date:2011/11/29 | first author:Morley D
Good long-term efficacy of pallidal stimulation in cervical dystonia: a prospective, observer-blinded study.	/pubmed/22117556	Skogseid IM, Ramm-Pettersen J, Volkmann J, Kerty E, Dietrichs E, Røste GK.	Eur J Neurol. 2011 Nov 25. doi: 10.1111/j.1468-1331.2011.03591.x. [Epub ahead of print]	Eur J Neurol. 2011	PubMed	citation	PMID:22117556	pubmed	22117556	create date:2011/11/29 | first author:Skogseid IM
Recurrent Miller Fisher syndrome: clinical and laboratory features.	/pubmed/22117529	Heckmann JG, Dütsch M.	Eur J Neurol. 2011 Nov 25. doi: 10.1111/j.1468-1331.2011.03584.x. [Epub ahead of print]	Eur J Neurol. 2011	PubMed	citation	PMID:22117529	pubmed	22117529	create date:2011/11/29 | first author:Heckmann JG
Pantothenate kinase-associated neurodegeneration in Korea: recurrent R440P mutation in PANK2 and outcome of deep brain stimulation.	/pubmed/22103354	Lim BC, Ki CS, Cho A, Hwang H, Kim KJ, Hwang YS, Kim YE, Yun JY, Jeon BS, Lim YH, Paek SH, Chae JH.	Eur J Neurol. 2011 Nov 22. doi: 10.1111/j.1468-1331.2011.03589.x. [Epub ahead of print]	Eur J Neurol. 2011	PubMed	citation	PMID:22103354	pubmed	22103354	create date:2011/11/23 | first author:Lim BC
A genotype-phenotype analysis of the 8q22.1 variant in migraine with aura.	/pubmed/22103325	Esserlind AL, Kirchmann M, Hauge AW, Le H, Olesen J.	Eur J Neurol. 2011 Nov 22. doi: 10.1111/j.1468-1331.2011.03588.x. [Epub ahead of print]	Eur J Neurol. 2011	PubMed	citation	PMID:22103325	pubmed	22103325	create date:2011/11/23 | first author:Esserlind AL
Deep Brain Stimulation in Pantothenate Kinase Associated Neurodegeneration: challenges for the future.	/pubmed/22098018	Pauls KA, Timmermann L.	Eur J Neurol. 2011 Nov 19. doi: 10.1111/j.1468-1331.2011.03585.x. [Epub ahead of print] No abstract available.	Eur J Neurol. 2011	PubMed	citation	PMID:22098018	pubmed	22098018	create date:2011/11/22 | first author:Pauls KA
De novo P102L mutation in a patient with Gerstmann-Sträussler-Scheinker disease.	/pubmed/22097954	Kojović M, Glavač D, Ožek B, Zupan A, Popović M.	Eur J Neurol. 2011 Dec;18(12):e152-3. doi: 10.1111/j.1468-1331.2011.03531.x. No abstract available.	Eur J Neurol. 2011	PubMed	citation	PMID:22097954	pubmed	22097954	create date:2011/11/22 | first author:Kojović M
Termination of refractory focal status epilepticus by the P-glycoprotein inhibitor verapamil.	/pubmed/22097953	Pirker S, Baumgartner C.	Eur J Neurol. 2011 Dec;18(12):e151. doi: 10.1111/j.1468-1331.2011.03513.x. No abstract available.	Eur J Neurol. 2011	PubMed	citation	PMID:22097953	pubmed	22097953	create date:2011/11/22 | first author:Pirker S
Genetic prion disease-associated myelodysplasia and SIADH in siblings.	/pubmed/22097952	Chang FC, Berman Y, Buckland ME, MacKinlay N, McGlade A, Collins S, Ng K.	Eur J Neurol. 2011 Dec;18(12):e149-50. doi: 10.1111/j.1468-1331.2011.03511.x. No abstract available.	Eur J Neurol. 2011	PubMed	citation	PMID:22097952	pubmed	22097952	create date:2011/11/22 | first author:Chang FC
Assessment of D216H DYT1 polymorphism in a Chinese primary dystonia patient cohort.	/pubmed/22054283	Chen Y, Burgunder JM, Song W, Huang R, Shang HF.	Eur J Neurol. 2011 Nov 7. doi: 10.1111/j.1468-1331.2011.03582.x. [Epub ahead of print]	Eur J Neurol. 2011	PubMed	citation	PMID:22054283	pubmed	22054283	create date:2011/11/08 | first author:Chen Y
Pulse monthly steroids during an elective interruption of natalizumab: a post-marketing study.	/pubmed/22054236	Borriello G, Prosperini L, Mancinelli C, Giannì C, Fubelli F, Pozzilli C.	Eur J Neurol. 2011 Nov 7. doi: 10.1111/j.1468-1331.2011.03577.x. [Epub ahead of print]	Eur J Neurol. 2011	PubMed	citation	PMID:22054236	pubmed	22054236	create date:2011/11/08 | first author:Borriello G
Natalizumab discontinuation: an increasingly tricky proposition.	/pubmed/22054207	West TW, Killestein J, Fox RJ.	Eur J Neurol. 2011 Nov 7. doi: 10.1111/j.1468-1331.2011.03574.x. [Epub ahead of print] No abstract available.	Eur J Neurol. 2011	PubMed	citation	PMID:22054207	pubmed	22054207	create date:2011/11/08 | first author:West TW
Diabetes and previous stroke: hazards for intravenous thrombolysis?	/pubmed/22050315	Fuentes B, Martínez-Sánchez P, Alonso de Leciñana M, Simal P, Reig G, Díaz-Otero F, Masjuán J, Egido J, Vivancos J, Gil-Nuñez A, Díez-Tejedor E; on behalf of the Madrid Stroke Network.	Eur J Neurol. 2011 Nov 4. doi: 10.1111/j.1468-1331.2011.03576.x. [Epub ahead of print]	Eur J Neurol. 2011	PubMed	citation	PMID:22050315	pubmed	22050315	create date:2011/11/05 | first author:Fuentes B
Glucose metabolism in sporadic Creutzfeldt-Jakob disease: a statistical parametric mapping analysis of (18) F-FDG PET.	/pubmed/22050286	Kim EJ, Cho SS, Jeong BH, Kim YS, Seo SW, Na DL, Geschwind MD, Jeong Y.	Eur J Neurol. 2011 Nov 4. doi: 10.1111/j.1468-1331.2011.03570.x. [Epub ahead of print]	Eur J Neurol. 2011	PubMed	citation	PMID:22050286	pubmed	22050286	create date:2011/11/05 | first author:Kim EJ
Early-stage cognitive impairment in Parkinson's disease and the influence of dopamine replacement therapy.	/pubmed/22040383	Miah IP, Olde Dubbelink KT, Stoffers D, Deijen JB, Berendse HW.	Eur J Neurol. 2011 Oct 31. doi: 10.1111/j.1468-1331.2011.03578.x. [Epub ahead of print]	Eur J Neurol. 2011	PubMed	citation	PMID:22040383	pubmed	22040383	create date:2011/11/02 | first author:Miah IP
Characterization of the Asian myopathy patients with VCP mutations.	/pubmed/22040362	Shi Z, Hayashi YK, Mitsuhashi S, Goto K, Kaneda D, Choi YC, Toyoda C, Hieda S, Kamiyama T, Sato H, Wada M, Noguchi S, Nonaka I, Nishino I.	Eur J Neurol. 2011 Oct 31. doi: 10.1111/j.1468-1331.2011.03575.x. [Epub ahead of print]	Eur J Neurol. 2011	PubMed	citation	PMID:22040362	pubmed	22040362	create date:2011/11/02 | first author:Shi Z
Editorial comment on the use of botulinum toxin.	/pubmed/22040329	Moore AP.	Eur J Neurol. 2011 Oct 31. doi: 10.1111/j.1468-1331.2011.03573.x. [Epub ahead of print] No abstract available.	Eur J Neurol. 2011	PubMed	citation	PMID:22040329	pubmed	22040329	create date:2011/11/02 | first author:Moore AP
Functional MRI and motor behavioral changes obtained with constraint-induced movement therapy in chronic stroke.	/pubmed/22040308	Könönen M, Tarkka IM, Niskanen E, Pihlajamäki M, Mervaala E, Pitkänen K, Vanninen R.	Eur J Neurol. 2011 Oct 31. doi: 10.1111/j.1468-1331.2011.03572.x. [Epub ahead of print]	Eur J Neurol. 2011	PubMed	citation	PMID:22040308	pubmed	22040308	create date:2011/11/02 | first author:Könönen M
Are there ethnic differences in impulsive/compulsive behaviors in Parkinson's disease?	/pubmed/22040282	Chiang HL, Huang YS, Chen ST, Wu YR.	Eur J Neurol. 2011 Oct 31. doi: 10.1111/j.1468-1331.2011.03571.x. [Epub ahead of print]	Eur J Neurol. 2011	PubMed	citation	PMID:22040282	pubmed	22040282	create date:2011/11/02 | first author:Chiang HL
Conventional brain MRI in neuromyelitis optica.	/pubmed/22040258	Cabrera-Gomez JA, Kister I.	Eur J Neurol. 2011 Oct 31. doi: 10.1111/j.1468-1331.2011.03565.x. [Epub ahead of print]	Eur J Neurol. 2011	PubMed	citation	PMID:22040258	pubmed	22040258	create date:2011/11/02 | first author:Cabrera-Gomez JA
The clinical spectrum of intracerebral hematoma, hemorrhagic infarct, non-hemorrhagic infarct, and non-lesional venous stroke in patients with cerebral sinus-venous thrombosis.	/pubmed/22035069	Kumral E, Polat F, Uzunköprü C, Callı C, Kitiş O.	Eur J Neurol. 2011 Oct 28. doi: 10.1111/j.1468-1331.2011.03562.x. [Epub ahead of print]	Eur J Neurol. 2011	PubMed	citation	PMID:22035069	pubmed	22035069	create date:2011/11/01 | first author:Kumral E
Five-year experience with incobotulinumtoxinA (Xeomin(®) ): the first botulinum toxin drug free of complexing proteins.	/pubmed/22035051	Dressler D.	Eur J Neurol. 2011 Oct 28. doi: 10.1111/j.1468-1331.2011.03559.x. [Epub ahead of print]	Eur J Neurol. 2011	PubMed	citation	PMID:22035051	pubmed	22035051	create date:2011/11/01 | first author:Dressler D
The relationship between self-reported executive performance and psychological characteristics in multiple sclerosis.	/pubmed/22008452	van der Hiele K, Spliethoff-Kamminga NG, Ruimschotel RP, Middelkoop HA, Visser LH.	Eur J Neurol. 2011 Oct 18. doi: 10.1111/j.1468-1331.2011.03538.x. [Epub ahead of print]	Eur J Neurol. 2011	PubMed	citation	PMID:22008452	pubmed	22008452	create date:2011/10/20 | first author:van der Hiele K
An intravenous insulin protocol for strict glycemic control in acute ischaemic stroke.	/pubmed/22008406	Ntaios G, Egli M, Arsovska A, Joye D, Bettex Y, Lauber E, Eskandari A, D Ambrogio S, Richoz B, Ruiz J, Michel P.	Eur J Neurol. 2011 Oct 18. doi: 10.1111/j.1468-1331.2011.03537.x. [Epub ahead of print]	Eur J Neurol. 2011	PubMed	citation	PMID:22008406	pubmed	22008406	create date:2011/10/20 | first author:Ntaios G
Dementia quality of life instrument - construct and concurrent validity in patients with mild to moderate dementia.	/pubmed/21999841	Voigt-Radloff S, Leonhart R, Schützwohl M, Jurjanz L, Reuster T, Gerner A, Marschner K, van Nes F, Graff M, Vernooij-Dassen M, Rikkert MO, Holthoff V, Hüll M.	Eur J Neurol. 2011 Oct 15. doi: 10.1111/j.1468-1331.2011.03561.x. [Epub ahead of print]	Eur J Neurol. 2011	PubMed	citation	PMID:21999841	pubmed	21999841	create date:2011/10/18 | first author:Voigt-Radloff S
Editorial comment on '5 year experience with incobotulinumtoxinA (Xeomin(®) ) the first botulinum toxin drug free of complexing proteins'	/pubmed/21999802	Aoki KR.	Eur J Neurol. 2011 Oct 15. doi: 10.1111/j.1468-1331.2011.03560.x. [Epub ahead of print] No abstract available.	Eur J Neurol. 2011	PubMed	citation	PMID:21999802	pubmed	21999802	create date:2011/10/18 | first author:Aoki KR
The serum ferritin level is an important predictor of hemorrhagic transformation in acute ischaemic stroke.	/pubmed/21999175	Choi KH, Park MS, Kim JT, Nam TS, Choi SM, Kim BC, Kim MK, Cho KH.	Eur J Neurol. 2011 Oct 15. doi: 10.1111/j.1468-1331.2011.03564.x. [Epub ahead of print]	Eur J Neurol. 2011	PubMed	citation	PMID:21999175	pubmed	21999175	create date:2011/10/18 | first author:Choi KH
European neuroborreliosis: neuropsychological findings 30 months post-treatment.	/pubmed/21999112	Eikeland R, Ljøstad U, Mygland A, Herlofson K, Løhaugen GC.	Eur J Neurol. 2011 Oct 15. doi: 10.1111/j.1468-1331.2011.03563.x. [Epub ahead of print]	Eur J Neurol. 2011	PubMed	citation	PMID:21999112	pubmed	21999112	create date:2011/10/18 | first author:Eikeland R
A case of anti-N-methyl-D-aspartate receptor encephalitis with systemic sclerosis.	/pubmed/21985028	Suzuki H, Samukawa M, Kitada M, Ichihashi J, Mistui Y, Tanaka K, Kusunoki S.	Eur J Neurol. 2011 Nov;18(11):e145-6. doi: 10.1111/j.1468-1331.2011.03485.x. No abstract available.	Eur J Neurol. 2011	PubMed	citation	PMID:21985028	pubmed	21985028	create date:2011/10/12 | first author:Suzuki H
JC virus myelitis without cerebral involvement in acute myeloid leukemia.	/pubmed/21985027	Stich O, Herpers M, Keil A, Hackanson B, Damjanovic K, Meckel S, Rauer S.	Eur J Neurol. 2011 Nov;18(11):e143-4. doi: 10.1111/j.1468-1331.2011.03480.x. No abstract available.	Eur J Neurol. 2011	PubMed	citation	PMID:21985027	pubmed	21985027	create date:2011/10/12 | first author:Stich O
Hypoxia-inducible factor pathway activation in restless legs syndrome patients.	/pubmed/21985026	Patton SM, Ponnuru P, Snyder AM, Podskalny GD, Connor JR.	Eur J Neurol. 2011 Nov;18(11):1329-35. doi: 10.1111/j.1468-1331.2011.03397.x. Epub 2011 Apr 5.	Eur J Neurol. 2011	PubMed	citation	PMID:21985026	pubmed	21985026	create date:2011/10/12 | first author:Patton SM
Artistic productivity and creative thinking in Parkinson's disease.	/pubmed/21981324	Canesi M, Rusconi ML, Isaias IU, Pezzoli G.	Eur J Neurol. 2011 Oct 10. doi: 10.1111/j.1468-1331.2011.03546.x. [Epub ahead of print]	Eur J Neurol. 2011	PubMed	citation	PMID:21981324	pubmed	21981324	create date:2011/10/11 | first author:Canesi M
Soluble VEGFR1 (sVEGFR1) as a novel marker of amyotrophic lateral sclerosis (ALS) in the North Indian ALS patients.	/pubmed/21978169	Anand A, Gupta PK, Sharma NK, Prabhakar S.	Eur J Neurol. 2011 Oct 7. doi: 10.1111/j.1468-1331.2011.03548.x. [Epub ahead of print]	Eur J Neurol. 2011	PubMed	citation	PMID:21978169	pubmed	21978169	create date:2011/10/08 | first author:Anand A
Increased plasma levels of total homocysteine but not asymmetric dimethylarginine in Hispanic subjects with ischemic stroke FREC-VI sub-study.	/pubmed/21978129	Rueda-Clausen CF, Córdoba-Porras A, Bedoya G, Silva FA, Zarruk JG, López-Jaramillo P, Villa LA.	Eur J Neurol. 2011 Oct 7. doi: 10.1111/j.1468-1331.2011.03534.x. [Epub ahead of print]	Eur J Neurol. 2011	PubMed	citation	PMID:21978129	pubmed	21978129	create date:2011/10/08 | first author:Rueda-Clausen CF
Combination of transcranial sonography, olfactory testing, and MIBG myocardial scintigraphy as a diagnostic indicator for Parkinson's disease.	/pubmed/21978091	Izawa MO, Miwa H, Kajimoto Y, Kondo T.	Eur J Neurol. 2011 Oct 7. doi: 10.1111/j.1468-1331.2011.03533.x. [Epub ahead of print]	Eur J Neurol. 2011	PubMed	citation	PMID:21978091	pubmed	21978091	create date:2011/10/08 | first author:Izawa MO
Usefulness of pulmonary function tests and blood gases in acute neuromuscular respiratory failure.	/pubmed/21974753	Cabrera Serrano M, Rabinstein AA.	Eur J Neurol. 2011 Oct 4. doi: 10.1111/j.1468-1331.2011.03539.x. [Epub ahead of print]	Eur J Neurol. 2011	PubMed	citation	PMID:21974753	pubmed	21974753	create date:2011/10/07 | first author:Cabrera Serrano M
Title	URL	Description	Details	ShortDetails	Resource	Type	Identifiers	Db	EntrezUID	Properties
Inheritance of moyamoya disease in a Caucasian family.	/pubmed/21974719	Kraemer M, Heinemann FM, Horn PA, Venker C, Berlit P, Krischek B, Khan N.	Eur J Neurol. 2011 Oct 4. doi: 10.1111/j.1468-1331.2011.03536.x. [Epub ahead of print]	Eur J Neurol. 2011	PubMed	citation	PMID:21974719	pubmed	21974719	create date:2011/10/07 | first author:Kraemer M
Nocebo in fibromyalgia: meta-analysis of placebo-controlled clinical trials and implications for practice.	/pubmed/21973313	Mitsikostas DD, Chalarakis NG, Mantonakis LI, Delicha EM, Sfikakis PP.	Eur J Neurol. 2011 Oct 4. doi: 10.1111/j.1468-1331.2011.03528.x. [Epub ahead of print]	Eur J Neurol. 2011	PubMed	citation	PMID:21973313	pubmed	21973313	create date:2011/10/07 | first author:Mitsikostas DD
Stroke mechanism in patients with non-valvular atrial fibrillation according to the CHADS(2) and CHA(2) DS(2) -VASc scores.	/pubmed/21972975	Cha MJ, Kim YD, Nam HS, Kim J, Lee DH, Heo JH.	Eur J Neurol. 2011 Oct 4. doi: 10.1111/j.1468-1331.2011.03547.x. [Epub ahead of print]	Eur J Neurol. 2011	PubMed	citation	PMID:21972975	pubmed	21972975	create date:2011/10/07 | first author:Cha MJ
Pontine-to-midbrain ratio indexes ocular-motor function and illness stage in adult Niemann-Pick disease type C.	/pubmed/21972942	Walterfang M, Macfarlane MD, Looi JC, Abel L, Bowman E, Fahey MC, Desmond P, Velakoulis D.	Eur J Neurol. 2011 Oct 4. doi: 10.1111/j.1468-1331.2011.3545.x. [Epub ahead of print]	Eur J Neurol. 2011	PubMed	citation	PMID:21972942	pubmed	21972942	create date:2011/10/07 | first author:Walterfang M
Monthly variation of multiple sclerosis activity in the southern hemisphere: analysis from 996 relapses in Brazil.	/pubmed/21972914	Damasceno A, Von Glehn F, de Deus-Silva L, Damasceno BP.	Eur J Neurol. 2011 Oct 4. doi: 10.1111/j.1468-1331.2011.03543.x. [Epub ahead of print]	Eur J Neurol. 2011	PubMed	citation	PMID:21972914	pubmed	21972914	create date:2011/10/07 | first author:Damasceno A
Clinical outcome of spontaneous non-aneurysmal subarachnoid hemorrhage in 108 patients.	/pubmed/21972883	Cánovas D, Gil A, Jato M, de Miquel M, Rubio F.	Eur J Neurol. 2011 Oct 4. doi: 10.1111/j.1468-1331.2011.03542.x. [Epub ahead of print]	Eur J Neurol. 2011	PubMed	citation	PMID:21972883	pubmed	21972883	create date:2011/10/07 | first author:Cánovas D
Reassessing received wisdom in ALS - pain is common when studied systematically.	/pubmed/21972839	Wicks P.	Eur J Neurol. 2011 Oct 4. doi: 10.1111/j.1468-1331.2011.03541.x. [Epub ahead of print] No abstract available.	Eur J Neurol. 2011	PubMed	citation	PMID:21972839	pubmed	21972839	create date:2011/10/07 | first author:Wicks P
Pain in amyotrophic lateral sclerosis: a population-based controlled study.	/pubmed/21972798	Chiò A, Canosa A, Gallo S, Moglia C, Ilardi A, Cammarosano S, Papurello D, Calvo A.	Eur J Neurol. 2011 Oct 4. doi: 10.1111/j.1468-1331.2011.03540.x. [Epub ahead of print]	Eur J Neurol. 2011	PubMed	citation	PMID:21972798	pubmed	21972798	create date:2011/10/07 | first author:Chiò A
Fatigue, depression, and health-related quality of life in patients with multiple sclerosis in Isfahan, Iran.	/pubmed/21967324	Kargarfard M, Eetemadifar M, Mehrabi M, Maghzi AH, Hayatbakhsh MR.	Eur J Neurol. 2011 Oct 4. doi: 10.1111/j.1468-1331.2011.03535.x. [Epub ahead of print]	Eur J Neurol. 2011	PubMed	citation	PMID:21967324	pubmed	21967324	create date:2011/10/05 | first author:Kargarfard M
Move for Change Part I: a European survey evaluating the impact of the EPDA Charter for People with Parkinson's disease.	/pubmed/21967281	Bloem BR, Stocchi F.	Eur J Neurol. 2011 Oct 4. doi: 10.1111/j.1468-1331.2011.03532.x. [Epub ahead of print]	Eur J Neurol. 2011	PubMed	citation	PMID:21967281	pubmed	21967281	create date:2011/10/05 | first author:Bloem BR
The prevalence of neuromyelitis optica in South East Wales.	/pubmed/21967235	Cossburn M, Tackley G, Baker K, Ingram G, Burtonwood M, Malik G, Pickersgill T, Te Water Naudé J, Robertson N.	Eur J Neurol. 2011 Oct 4. doi: 10.1111/j.1468-1331.2011.03529.x. [Epub ahead of print]	Eur J Neurol. 2011	PubMed	citation	PMID:21967235	pubmed	21967235	create date:2011/10/05 | first author:Cossburn M
Treatment of articulatory dysfunction in Parkinson's disease using repetitive transcranial magnetic stimulation.	/pubmed/21967191	Murdoch BE, Ng ML, Barwood CH.	Eur J Neurol. 2012 Feb;19(2):340-7. doi: 10.1111/j.1468-1331.2011.03524.x. Epub 2011 Oct 4.	Eur J Neurol. 2012	PubMed	citation	PMID:21967191	pubmed	21967191	create date:2011/10/05 | first author:Murdoch BE
Recovery after stroke: more than just walking and talking again If you don't look for it, you won't find it.	/pubmed/21967143	van Dijk EJ, de Leeuw FE.	Eur J Neurol. 2012 Feb;19(2):189-90. doi: 10.1111/j.1468-1331.2011.03520.x. Epub 2011 Oct 4. No abstract available.	Eur J Neurol. 2012	PubMed	citation	PMID:21967143	pubmed	21967143	create date:2011/10/05 | first author:van Dijk EJ
UK research expenditure on dementia, heart disease, stroke and cancer: are levels of spending related to disease burden?	/pubmed/21951976	Luengo-Fernandez R, Leal J, Gray AM.	Eur J Neurol. 2012 Jan;19(1):149-54. doi: 10.1111/j.1468-1331.2011.03500.x. Epub 2011 Sep 24.	Eur J Neurol. 2012	PubMed	citation	PMID:21951976	pubmed	21951976	create date:2011/09/29 | first author:Luengo-Fernandez R
Use of a handheld, computerized device as a decision support tool for stroke classification.	/pubmed/21951521	Nam HS, Cha MJ, Kim YD, Kim EH, Park E, Lee HS, Nam CM, Heo JH.	Eur J Neurol. 2011 Sep 26. doi: 10.1111/j.1468-1331.2011.03530.x. [Epub ahead of print]	Eur J Neurol. 2011	PubMed	citation	PMID:21951521	pubmed	21951521	create date:2011/09/29 | first author:Nam HS
Expression of stromal-cell-derived factor-1 (SDF-1): a predictor of ischaemic stroke?	/pubmed/21951424	Wurster T, Stellos K, Geisler T, Seizer P, Andia ME, Schuster A, May AE, Melms A, Gawaz M, Bigalke B.	Eur J Neurol. 2011 Sep 26. doi: 10.1111/j.1468-1331.2011.03527.x. [Epub ahead of print]	Eur J Neurol. 2011	PubMed	citation	PMID:21951424	pubmed	21951424	create date:2011/09/29 | first author:Wurster T
Radiopacity of intracerebral hemorrhage correlates with perihemorrhagic edema.	/pubmed/21951394	Wagner I, Volbers B, Hilz MJ, Schwab S, Doerfler A, Staykov D.	Eur J Neurol. 2011 Sep 26. doi: 10.1111/j.1468-1331.2011.03526.x. [Epub ahead of print]	Eur J Neurol. 2011	PubMed	citation	PMID:21951394	pubmed	21951394	create date:2011/09/29 | first author:Wagner I
No increase in headache after previous intracranial infections: a historical cohort study (HUNT).	/pubmed/21951375	Linde M, Langnes HA, Hagen K, Bergh K, Stovner LJ.	Eur J Neurol. 2012 Feb;19(2):324-31. doi: 10.1111/j.1468-1331.2011.03525.x. Epub 2011 Sep 26.	Eur J Neurol. 2012	PubMed	citation	PMID:21951375	pubmed	21951375	create date:2011/09/29 | first author:Linde M
Early cerebral infarction as a risk factor for poor outcome after aneurysmal subarachnoid haemorrhage.	/pubmed/21951336	Juvela S, Siironen J.	Eur J Neurol. 2012 Feb;19(2):332-9. doi: 10.1111/j.1468-1331.2011.03523.x. Epub 2011 Sep 27.	Eur J Neurol. 2012	PubMed	citation	PMID:21951336	pubmed	21951336	create date:2011/09/29 | first author:Juvela S
Significance of microbleeds in patients with transient ischaemic attack.	/pubmed/21951303	Fluri F, Jax F, Amort M, Wetzel SG, Lyrer PA, Katan M, Hatz F, Engelter ST.	Eur J Neurol. 2011 Sep 27. doi: 10.1111/j.1468-1331.2011.03522.x. [Epub ahead of print]	Eur J Neurol. 2011	PubMed	citation	PMID:21951303	pubmed	21951303	create date:2011/09/29 | first author:Fluri F
Association study of functional polymorphisms in serotonin transporter gene with temporal lobe epilepsy in Han Chinese population.	/pubmed/21951270	Li J, Lin H, Zhu X, Li L, Wang X, Sun W, Wu X, Liu A, Niu F, Wang Y, Liu Y.	Eur J Neurol. 2012 Feb;19(2):351-3. doi: 10.1111/j.1468-1331.2011.03521.x. Epub 2011 Sep 27.	Eur J Neurol. 2012	PubMed	citation	PMID:21951270	pubmed	21951270	create date:2011/09/29 | first author:Li J
Early neurological outcomes according to CHADS(2) score in stroke patients with non-valvular atrial fibrillation.	/pubmed/21914056	Hong HJ, Kim YD, Cha MJ, Kim J, Lee DH, Lee HS, Nam CM, Nam HS, Heo JH.	Eur J Neurol. 2012 Feb;19(2):284-90. doi: 10.1111/j.1468-1331.2011.03518.x. Epub 2011 Sep 14.	Eur J Neurol. 2012	PubMed	citation	PMID:21914056	pubmed	21914056	create date:2011/09/15 | first author:Hong HJ
Improving the diagnosis and prognosis of atrial fibrillation in stroke: quo vadis?	/pubmed/21914055	Banerjee A, Lip GY.	Eur J Neurol. 2012 Feb;19(2):187-8. doi: 10.1111/j.1468-1331.2011.03516.x. Epub 2011 Sep 14. No abstract available.	Eur J Neurol. 2012	PubMed	citation	PMID:21914055	pubmed	21914055	create date:2011/09/15 | first author:Banerjee A
tPA for stroke - Are we ready to remove the barriers?	/pubmed/21914054	Martin-Schild S.	Eur J Neurol. 2011 Sep 14. doi: 10.1111/j.1468-1331.2011.03515.x. [Epub ahead of print] No abstract available.	Eur J Neurol. 2011	PubMed	citation	PMID:21914054	pubmed	21914054	create date:2011/09/15 | first author:Martin-Schild S
Routine cardiac evaluation in patients with ischaemic stroke and absence of known atrial fibrillation or coronary heart disease: transthoracic echocardiography vs. multidetector cardiac computed tomography.	/pubmed/21914053	Kim SJ, Choe YH, Park SJ, Kim GM, Chung CS, Lee KH, Bang OY.	Eur J Neurol. 2012 Feb;19(2):317-23. doi: 10.1111/j.1468-1331.2011.03505.x. Epub 2011 Sep 14.	Eur J Neurol. 2012	PubMed	citation	PMID:21914053	pubmed	21914053	create date:2011/09/15 | first author:Kim SJ
EFNS guidelines on the Clinical Management of Amyotrophic Lateral Sclerosis (MALS) - revised report of an EFNS task force.	/pubmed/21914052	The EFNS Task Force on Diagnosis and Management of Amyotrophic Lateral Sclerosis:, Andersen PM, Abrahams S, Borasio GD, de Carvalho M, Chio A, Van Damme P, Hardiman O, Kollewe K, Morrison KE, Petri S, Pradat PF, Silani V, Tomik B, Wasner M, Weber M.	Eur J Neurol. 2011 Sep 14. doi: 10.1111/j.1468-1331.2011.03501.x. [Epub ahead of print]	Eur J Neurol. 2011	PubMed	citation	PMID:21914052	pubmed	21914052	create date:2011/09/15 | first author:The EFNS Task Force on Diagnosis and Management of Amyotrophic Lateral Sclerosis:
Is there underfunding in brain research? The UK research expenditure.	/pubmed/21914051	Winter Y, Oertel WH, Dodel R.	Eur J Neurol. 2012 Jan;19(1):4-5. doi: 10.1111/j.1468-1331.2011.03499.x. Epub 2011 Sep 14. No abstract available.	Eur J Neurol. 2012	PubMed	citation	PMID:21914051	pubmed	21914051	create date:2011/09/15 | first author:Winter Y
Follow-up study of cardiac ¹²³I-MIBG scintigraphy in idiopathic REM sleep behavior disorder.	/pubmed/21914050	Miyamoto T, Miyamoto M, Iwanami M, Hirata K.	Eur J Neurol. 2011 Oct;18(10):1275-8. doi: 10.1111/j.1468-1331.2011.03392.x. Epub 2011 Mar 28.	Eur J Neurol. 2011	PubMed	citation	PMID:21914050	pubmed	21914050	create date:2011/09/15 | first author:Miyamoto T
Chorea associated with vitamin B12 deficiency.	/pubmed/21914048	Edvardsson B, Persson S.	Eur J Neurol. 2011 Oct;18(10):e138-9. doi: 10.1111/j.1468-1331.2011.03478.x. No abstract available.	Eur J Neurol. 2011	PubMed	citation	PMID:21914048	pubmed	21914048	create date:2011/09/15 | first author:Edvardsson B
LRRK2 mutations are uncommon in Turkey.	/pubmed/21914047	Hanagasi HA, Lohmann E, Dursun B, Honoré A, Lesage S, Dogu O, Kaleagasi H, Aydın O, Gürvit H, Erginel-Unaltuna N, Brice A, Emre M.	Eur J Neurol. 2011 Oct;18(10):e137. doi: 10.1111/j.1468-1331.2011.03471.x. No abstract available.	Eur J Neurol. 2011	PubMed	citation	PMID:21914047	pubmed	21914047	create date:2011/09/15 | first author:Hanagasi HA
Highly task-specific oromandibular dystonia in a telephone operator.	/pubmed/21914046	Kang SY, Kim H, Ma HI, Kim YJ, Kwon SB, Hwang SH, Sohn YH.	Eur J Neurol. 2011 Oct;18(10):e136. doi: 10.1111/j.1468-1331.2011.03468.x. No abstract available.	Eur J Neurol. 2011	PubMed	citation	PMID:21914046	pubmed	21914046	create date:2011/09/15 | first author:Kang SY
Cerebral vasoreactivity in white coat hypertension.	/pubmed/21914044	Sharma VK, Sinha AK.	Eur J Neurol. 2011 Oct;18(10):e134; author reply e135. doi: 10.1111/j.1468-1331.2011.03482.x. No abstract available.	Eur J Neurol. 2011	PubMed	citation	PMID:21914044	pubmed	21914044	create date:2011/09/15 | first author:Sharma VK
Incidence of childhood and adolescence epilepsy: a community-based prospective study in the province of Ferrara and in Copparo, Italy, 1996-2005.	/pubmed/21906212	Casetta I, Pugliatti M, Faggioli R, Cesnik E, Simioni V, Bencivelli D, De Carlo L, Granieri E.	Eur J Neurol. 2012 Feb;19(2):312-6. doi: 10.1111/j.1468-1331.2011.03506.x. Epub 2011 Sep 12.	Eur J Neurol. 2012	PubMed	citation	PMID:21906212	pubmed	21906212	create date:2011/09/13 | first author:Casetta I
Nystagmus and oscillopsia.	/pubmed/21906211	Straube A, Bronstein A, Straumann D.	Eur J Neurol. 2012 Jan;19(1):6-14. doi: 10.1111/j.1468-1331.2011.03503.x. Epub 2011 Sep 12.	Eur J Neurol. 2012	PubMed	citation	PMID:21906211	pubmed	21906211	create date:2011/09/13 | first author:Straube A
Abstracts of the 15th Congress of the European Federation of Neurological Societies (EFNS). September 11-13, 2011. Budapest, Hungary.	/pubmed/21905298	[No authors listed]	Eur J Neurol. 2011 Sep;18 Suppl 2:1-684. No abstract available.	Eur J Neurol. 2011	PubMed	citation	PMID:21905298	pubmed	21905298	create date:2011/09/10
A single-arm, open-label study of alemtuzumab in treatment-refractory patients with multiple sclerosis.	/pubmed/21899662	Fox EJ, Sullivan HC, Gazda SK, Mayer L, O'Donnell L, Melia K, Lake SL.	Eur J Neurol. 2012 Feb;19(2):307-11. doi: 10.1111/j.1468-1331.2011.03507.x. Epub 2011 Sep 7.	Eur J Neurol. 2012	PubMed	citation	PMID:21899662	pubmed	21899662	create date:2011/09/09 | first author:Fox EJ
Continuous monitoring versus HOLTER ECG for detection of atrial fibrillation in patients with stroke.	/pubmed/21895885	Gumbinger C, Krumsdorf U, Veltkamp R, Hacke W, Ringleb P.	Eur J Neurol. 2012 Feb;19(2):253-7. doi: 10.1111/j.1468-1331.2011.03519.x. Epub 2011 Sep 6.	Eur J Neurol. 2012	PubMed	citation	PMID:21895885	pubmed	21895885	create date:2011/09/08 | first author:Gumbinger C
Effect of rasagiline as adjunct therapy to levodopa on severity of OFF in Parkinson's disease.	/pubmed/21895884	Stocchi F, Rabey JM.	Eur J Neurol. 2011 Dec;18(12):1373-8. doi: 10.1111/j.1468-1331.2011.03512.x. Epub 2011 Sep 6.	Eur J Neurol. 2011	PubMed	citation	PMID:21895884	pubmed	21895884	create date:2011/09/08 | first author:Stocchi F
Off-label intravenous thrombolysis in acute stroke.	/pubmed/21895883	Guillan M, Alonso-Canovas A, Garcia-Caldentey J, Sanchez-Gonzalez V, Hernandez-Medrano I, Defelipe-Mimbrera A, Matute MC, Alonso-Arias MA, Alonso de Leciñana M, Masjuan J.	Eur J Neurol. 2011 Sep 6. doi: 10.1111/j.1468-1331.2011.03517.x. [Epub ahead of print]	Eur J Neurol. 2011	PubMed	citation	PMID:21895883	pubmed	21895883	create date:2011/09/08 | first author:Guillan M
The role of intima-media-thickness, ankle-brachial-index and inflammatory biochemical parameters for stroke risk prediction: a systematic review.	/pubmed/21895882	Sander D, Poppert H, Sander K, Etgen T.	Eur J Neurol. 2011 Sep 6. doi: 10.1111/j.1468-1331.2011.03510.x. [Epub ahead of print]	Eur J Neurol. 2011	PubMed	citation	PMID:21895882	pubmed	21895882	create date:2011/09/08 | first author:Sander D
Clinical and molecular genetic factors affecting postoperative seizure control of 183 Chinese adult patients with low-grade gliomas.	/pubmed/21895881	You G, Huang L, Yang P, Zhang W, Yan W, Wang Y, Bao Z, Li S, Li S, Li G, Jiang T.	Eur J Neurol. 2012 Feb;19(2):298-306. doi: 10.1111/j.1468-1331.2011.03509.x. Epub 2011 Sep 6.	Eur J Neurol. 2012	PubMed	citation	PMID:21895881	pubmed	21895881	create date:2011/09/08 | first author:You G
Apathy in acute stroke patients.	/pubmed/21895880	Caeiro L, Ferro JM, Figueira ML.	Eur J Neurol. 2012 Feb;19(2):291-7. doi: 10.1111/j.1468-1331.2011.03508.x. Epub 2011 Sep 6.	Eur J Neurol. 2012	PubMed	citation	PMID:21895880	pubmed	21895880	create date:2011/09/08 | first author:Caeiro L
MRI-based intravenous thrombolysis in stroke patients with unknown time of symptom onset.	/pubmed/21895879	Ebinger M, Scheitz JF, Kufner A, Endres M, Fiebach JB, Nolte CH.	Eur J Neurol. 2012 Feb;19(2):348-50. doi: 10.1111/j.1468-1331.2011.03504.x. Epub 2011 Sep 6.	Eur J Neurol. 2012	PubMed	citation	PMID:21895879	pubmed	21895879	create date:2011/09/08 | first author:Ebinger M
Two novel mutations in the Spastin gene of Chinese patients with hereditary spastic paraplegia.	/pubmed/21834905	Fei QZ, Tang WG, Rong TY, Tang HD, Liu JR, Guo ZL, Fu Y, Xiao Q, Wang XJ, He SB, Cao L, Chen SD.	Eur J Neurol. 2011 Sep;18(9):1194-6. doi: 10.1111/j.1468-1331.2011.03358.x. Epub 2011 Feb 8.	Eur J Neurol. 2011	PubMed	citation	PMID:21834905	pubmed	21834905	create date:2011/08/13 | first author:Fei QZ
A new mutation of GCH1 in triplets family with dopa-responsive dystonia.	/pubmed/21834904	Tachi N, Takahashi S, Jo M, Shinoda M.	Eur J Neurol. 2011 Sep;18(9):1191-3. doi: 10.1111/j.1468-1331.2011.03354.x. Epub 2011 Jan 31.	Eur J Neurol. 2011	PubMed	citation	PMID:21834904	pubmed	21834904	create date:2011/08/13 | first author:Tachi N
Pseudo-quadriceps sparing in multiple sclerosis.	/pubmed/21834903	Levin N, Vaknin-Dembinsky A, Petrou P, Grigoriadis N, Deretzi G, Karussis D.	Eur J Neurol. 2011 Sep;18(9):1184-6. doi: 10.1111/j.1468-1331.2010.03331.x. Epub 2011 Feb 8.	Eur J Neurol. 2011	PubMed	citation	PMID:21834903	pubmed	21834903	create date:2011/08/13 | first author:Levin N
Nasu-Hakola disease with a splicing mutation of TREM2 in a Japanese family.	/pubmed/21834902	Numasawa Y, Yamaura C, Ishihara S, Shintani S, Yamazaki M, Tabunoki H, Satoh JI.	Eur J Neurol. 2011 Sep;18(9):1179-83. doi: 10.1111/j.1468-1331.2010.03311.x. Epub 2010 Dec 22.	Eur J Neurol. 2011	PubMed	citation	PMID:21834902	pubmed	21834902	create date:2011/08/13 | first author:Numasawa Y
Treatment of medication overuse headache--guideline of the EFNS headache panel.	/pubmed/21834901	Evers S, Jensen R; European Federation of Neurological Societies.	Eur J Neurol. 2011 Sep;18(9):1115-21. doi: 10.1111/j.1468-1331.2011.03497.x.	Eur J Neurol. 2011	PubMed	citation	PMID:21834901	pubmed	21834901	create date:2011/08/13 | first author:Evers S
The effect of IFN-beta 1b in viral load in serum samples of MS patients.	/pubmed/21834899	Zahednasab H, Khodabandehloo H, Bahreini SA.	Eur J Neurol. 2011 Sep;18(9):e121. doi: 10.1111/j.1468-1331.2011.03472.x. No abstract available.	Eur J Neurol. 2011	PubMed	citation	PMID:21834899	pubmed	21834899	create date:2011/08/13 | first author:Zahednasab H
Linkage exclusion in Italian families with hereditary essential tremor.	/pubmed/21834898	Novelletto A, Gulli R, Ciotti P, Vitale C, Malaspina P, Blasi P, Pippucci T, Seri M, Cozzolino A, Bilo L, Abbruzzese G, Martinelli P, Bellone E, Barone P, Mandich P.	Eur J Neurol. 2011 Sep;18(9):e118-20. doi: 10.1111/j.1468-1331.2011.03458.x. No abstract available.	Eur J Neurol. 2011	PubMed	citation	PMID:21834898	pubmed	21834898	create date:2011/08/13 | first author:Novelletto A
Title	URL	Description	Details	ShortDetails	Resource	Type	Identifiers	Db	EntrezUID	Properties
Multiple sclerosis and seizures: possible role of Helicobacter pylori.	/pubmed/21834896	Deretzi G, Kountouras J, Gavalas E, Polyzos SA, Zavos C, Klonizakis P, Vardaka E, Skendros P, Katsinelos P, Giartza-Taxidou E, Kyriakou P.	Eur J Neurol. 2011 Sep;18(9):e116; author reply e117. doi: 10.1111/j.1468-1331.2011.03454.x. No abstract available.	Eur J Neurol. 2011	PubMed	citation	PMID:21834896	pubmed	21834896	create date:2011/08/13 | first author:Deretzi G
The importance of angiographic and venographic cranial imaging in intracerebral hemorrhage occurring during pregnancy and the puerperium.	/pubmed/21834894	Kirkman MA, Tyrrell PJ, King AT, Patel HC.	Eur J Neurol. 2011 Sep;18(9):e112-3; author reply e114-5. doi: 10.1111/j.1468-1331.2011.03463.x. No abstract available.	Eur J Neurol. 2011	PubMed	citation	PMID:21834894	pubmed	21834894	create date:2011/08/13 | first author:Kirkman MA
Could antiretroviral drugs be effective in multiple sclerosis? A case report.	/pubmed/21834893	Maruszak H, Brew BJ, Giovannoni G, Gold J.	Eur J Neurol. 2011 Sep;18(9):e110-1. doi: 10.1111/j.1468-1331.2011.03430.x. No abstract available.	Eur J Neurol. 2011	PubMed	citation	PMID:21834893	pubmed	21834893	create date:2011/08/13 | first author:Maruszak H
An attempt to replicate interaction between coffee and CYP1A2 gene in connection to Parkinson's disease.	/pubmed/21834891	Hill-Burns EM, Hamza TH, Zabetian CP, Factor SA, Payami H.	Eur J Neurol. 2011 Sep;18(9):e107-8; author reply e109. doi: 10.1111/j.1468-1331.2011.03464.x. No abstract available.	Eur J Neurol. 2011	PubMed	citation	PMID:21834891	pubmed	21834891	create date:2011/08/13 | first author:Hill-Burns EM
Sleep disturbances in chronic progressive external ophthalmoplegia.	/pubmed/21819490	Smits BW, Westeneng HJ, van Hal MA, van Engelen BG, Overeem S.	Eur J Neurol. 2012 Jan;19(1):176-8. doi: 10.1111/j.1468-1331.2011.03496.x. Epub 2011 Aug 5.	Eur J Neurol. 2012	PubMed	citation	PMID:21819490	pubmed	21819490	create date:2011/08/09 | first author:Smits BW
Immunosuppressive treatment in refractory chronic inflammatory demyelinating polyradiculoneuropathy. A nationwide retrospective analysis.	/pubmed/21819489	Cocito D, Grimaldi S, Paolasso I, Falcone Y, Antonini G, Benedetti L, Briani C, Fazio R, Jann S, Matà S, Sabatelli M, Nobile-Orazio E; Italian Network for CIDP Register.	Eur J Neurol. 2011 Dec;18(12):1417-21. doi: 10.1111/j.1468-1331.2011.03495.x. Epub 2011 Aug 5.	Eur J Neurol. 2011	PubMed	citation	PMID:21819489	pubmed	21819489	create date:2011/08/09 | first author:Cocito D
Isolated lateral thalamic infarction: the role of posterior cerebral artery disease.	/pubmed/21819488	Kwon JY, Kwon SU, Kang DW, Suh DC, Kim JS.	Eur J Neurol. 2012 Feb;19(2):265-70. doi: 10.1111/j.1468-1331.2011.03487.x. Epub 2011 Aug 5.	Eur J Neurol. 2012	PubMed	citation	PMID:21819488	pubmed	21819488	create date:2011/08/09 | first author:Kwon JY
Efficacy, safety and tolerability of rasagiline as adjunctive therapy in elderly patients with Parkinson's disease.	/pubmed/21819487	Tolosa E, Stern MB.	Eur J Neurol. 2012 Feb;19(2):258-64. doi: 10.1111/j.1468-1331.2011.03484.x. Epub 2011 Aug 5.	Eur J Neurol. 2012	PubMed	citation	PMID:21819487	pubmed	21819487	create date:2011/08/09 | first author:Tolosa E
Low antioxidant status of serum uric acid, bilirubin and albumin in patients with neuromyelitis optica.	/pubmed/21801283	Peng F, Yang Y, Liu J, Jiang Y, Zhu C, Deng X, Hu X, Chen X, Zhong X.	Eur J Neurol. 2012 Feb;19(2):277-83. doi: 10.1111/j.1468-1331.2011.03488.x. Epub 2011 Jul 30.	Eur J Neurol. 2012	PubMed	citation	PMID:21801283	pubmed	21801283	create date:2011/08/02 | first author:Peng F
The CSF tap test in normal pressure hydrocephalus: evaluation time, reliability and the influence of pain.	/pubmed/21801282	Virhammar J, Cesarini KG, Laurell K.	Eur J Neurol. 2012 Feb;19(2):271-6. doi: 10.1111/j.1468-1331.2011.03486.x. Epub 2011 Jul 30.	Eur J Neurol. 2012	PubMed	citation	PMID:21801282	pubmed	21801282	create date:2011/08/02 | first author:Virhammar J
PET in coma and in vegetative state.	/pubmed/21797946	Heiss WD.	Eur J Neurol. 2012 Feb;19(2):207-11. doi: 10.1111/j.1468-1331.2011.03489.x. Epub 2011 Jul 28.	Eur J Neurol. 2012	PubMed	citation	PMID:21797946	pubmed	21797946	create date:2011/07/30 | first author:Heiss WD
Pre-stroke use of beta-blockers does not affect ischaemic stroke severity and outcome.	/pubmed/21777353	De Raedt S, Haentjens P, De Smedt A, Brouns R, Uyttenboogaart M, Luijckx GJ, De Keyser J.	Eur J Neurol. 2012 Feb;19(2):234-40. doi: 10.1111/j.1468-1331.2011.03475.x. Epub 2011 Jul 21.	Eur J Neurol. 2012	PubMed	citation	PMID:21777353	pubmed	21777353	create date:2011/07/23 | first author:De Raedt S
Early subclinical cochlear dysfunction in myotonic dystrophy type 1.	/pubmed/21777352	Pisani V, Tirabasso A, Mazzone S, Terracciano C, Botta A, Novelli G, Bernardi G, Massa R, Di Girolamo S.	Eur J Neurol. 2011 Dec;18(12):1412-6. doi: 10.1111/j.1468-1331.2011.03470.x. Epub 2011 Jul 21.	Eur J Neurol. 2011	PubMed	citation	PMID:21777352	pubmed	21777352	create date:2011/07/23 | first author:Pisani V
A clinical profile of 103 patients with secondary movement disorders: correlation of etiology with phenomenology.	/pubmed/21777351	Netravathi M, Pal PK, Indira Devi B.	Eur J Neurol. 2012 Feb;19(2):226-33. doi: 10.1111/j.1468-1331.2011.03469.x. Epub 2011 Jul 21.	Eur J Neurol. 2012	PubMed	citation	PMID:21777351	pubmed	21777351	create date:2011/07/23 | first author:Netravathi M
What is the expert's option on antiplatelet therapy in moyamoya disease? Results of a worldwide Survey.	/pubmed/21771204	Kraemer M, Berlit P, Diesner F, Khan N.	Eur J Neurol. 2012 Jan;19(1):163-7. doi: 10.1111/j.1468-1331.2011.03481.x. Epub 2011 Jul 20.	Eur J Neurol. 2012	PubMed	citation	PMID:21771204	pubmed	21771204	create date:2011/07/21 | first author:Kraemer M
Anti-aquaporin-4 antibodies in the context of assorted immune-mediated diseases.	/pubmed/21771203	Dellavance A, Alvarenga RR, Rodrigues SH, Kok F, de Souza AW, Andrade LE.	Eur J Neurol. 2012 Feb;19(2):248-52. doi: 10.1111/j.1468-1331.2011.03479.x. Epub 2011 Jul 19.	Eur J Neurol. 2012	PubMed	citation	PMID:21771203	pubmed	21771203	create date:2011/07/21 | first author:Dellavance A
Environmental influences on activity patterns in altered states of consciousness.	/pubmed/21771202	De Weer AS, Da Ros M, Berré J, Mélot C, Goldman S, Peigneux P.	Eur J Neurol. 2011 Dec;18(12):1432-4. doi: 10.1111/j.1468-1331.2011.03477.x. Epub 2011 Jul 19.	Eur J Neurol. 2011	PubMed	citation	PMID:21771202	pubmed	21771202	create date:2011/07/21 | first author:De Weer AS
Serum and CSF PDGF-AA and FGF-2 in relapsing-remitting multiple sclerosis: a case-control study.	/pubmed/21771201	Harirchian MH, Tekieh AH, Modabbernia A, Aghamollaii V, Tafakhori A, Ghaffarpour M, Sahraian MA, Naji M, Yazdanbakhsh M.	Eur J Neurol. 2012 Feb;19(2):241-7. doi: 10.1111/j.1468-1331.2011.03476.x. Epub 2011 Jul 19.	Eur J Neurol. 2012	PubMed	citation	PMID:21771201	pubmed	21771201	create date:2011/07/21 | first author:Harirchian MH
Lesions to the posterior insular cortex cause dysarthria.	/pubmed/21771200	Baier B, zu Eulenburg P, Glassl O, Dieterich M.	Eur J Neurol. 2011 Dec;18(12):1429-31. doi: 10.1111/j.1468-1331.2011.03473.x. Epub 2011 Jul 19.	Eur J Neurol. 2011	PubMed	citation	PMID:21771200	pubmed	21771200	create date:2011/07/21 | first author:Baier B
Regional cortical thickness and cognitive functions in non-demented Parkinson's disease patients: a pilot study.	/pubmed/21771199	Pellicano C, Assogna F, Piras F, Caltagirone C, Pontieri FE, Spalletta G.	Eur J Neurol. 2012 Jan;19(1):172-5. doi: 10.1111/j.1468-1331.2011.03465.x. Epub 2011 Jul 19.	Eur J Neurol. 2012	PubMed	citation	PMID:21771199	pubmed	21771199	create date:2011/07/21 | first author:Pellicano C
White blood cell SPECT during active period of cluster headache and in remission.	/pubmed/21771198	Steinberg A, Axelsson R, Ideström L, Müller S, Nilsson Remahl AI.	Eur J Neurol. 2012 Feb;19(2):220-5. doi: 10.1111/j.1468-1331.2011.03456.x. Epub 2011 Jul 19.	Eur J Neurol. 2012	PubMed	citation	PMID:21771198	pubmed	21771198	create date:2011/07/21 | first author:Steinberg A
Cerebral microbleeds and white matter disease: separated at birth?	/pubmed/21762437	Fisher M.	Eur J Neurol. 2012 Jan;19(1):2-3. doi: 10.1111/j.1468-1331.2011.03466.x. Epub 2011 Jul 18. No abstract available.	Eur J Neurol. 2012	PubMed	citation	PMID:21762437	pubmed	21762437	create date:2011/07/19 | first author:Fisher M
TIA management--speed and expertise are key.	/pubmed/21762436	Giles MF.	Eur J Neurol. 2011 Nov;18(11):1283-4. doi: 10.1111/j.1468-1331.2011.03467.x. Epub 2011 Jul 18. No abstract available.	Eur J Neurol. 2011	PubMed	citation	PMID:21762436	pubmed	21762436	create date:2011/07/19 | first author:Giles MF
Voxel-wise meta-analysis of gray matter abnormalities in idiopathic Parkinson's disease.	/pubmed/21762435	Pan PL, Song W, Shang HF.	Eur J Neurol. 2012 Feb;19(2):199-206. doi: 10.1111/j.1468-1331.2011.03474.x. Epub 2011 Jul 18.	Eur J Neurol. 2012	PubMed	citation	PMID:21762435	pubmed	21762435	create date:2011/07/19 | first author:Pan PL
Seasonality of admissions with multiple sclerosis in Scotland.	/pubmed/21749578	Handel AE, Disanto G, Jarvis L, McLaughlin R, Fries A, Ebers GC, Ramagopalan SV.	Eur J Neurol. 2011 Aug;18(8):1109-11. doi: 10.1111/j.1468-1331.2010.03318.x. Epub 2010 Dec 29.	Eur J Neurol. 2011	PubMed	citation	PMID:21749578	pubmed	21749578	create date:2011/07/14 | first author:Handel AE
Basal ganglia volume is strongly related to P3 event-related potential in premanifest Huntington's disease.	/pubmed/21749577	Jurgens CK, van der Hiele K, Reijntjes RH, van de Wiel L, Witjes-Ané MN, van der Grond J, Roos RA, Middelkoop HA, van Dijk JG.	Eur J Neurol. 2011 Aug;18(8):1105-8. doi: 10.1111/j.1468-1331.2010.03309.x. Epub 2011 Jan 25.	Eur J Neurol. 2011	PubMed	citation	PMID:21749577	pubmed	21749577	create date:2011/07/14 | first author:Jurgens CK
Specific T-cell proliferation to myelin peptides in relapsing-remitting multiple sclerosis.	/pubmed/21749576	Grau-López L, Raïch D, Ramo-Tello C, Naranjo-Gómez M, Dávalos A, Pujol-Borrell R, Borràs FE, Martínez-Cáceres E.	Eur J Neurol. 2011 Aug;18(8):1101-4. doi: 10.1111/j.1468-1331.2010.03307.x. Epub 2010 Dec 29.	Eur J Neurol. 2011	PubMed	citation	PMID:21749576	pubmed	21749576	create date:2011/07/14 | first author:Grau-López L
GABA(A) receptor- and GABA transporter polymorphisms and risk for essential tremor.	/pubmed/21749575	Thier S, Kuhlenbäumer G, Lorenz D, Nothnagel M, Nebel A, Christensen K, Schreiber S, Deuschl G, Klebe S.	Eur J Neurol. 2011 Aug;18(8):1098-100. doi: 10.1111/j.1468-1331.2010.03308.x. Epub 2010 Dec 22.	Eur J Neurol. 2011	PubMed	citation	PMID:21749575	pubmed	21749575	create date:2011/07/14 | first author:Thier S
Stroke initial severity and outcome relative to insurance status in a universal health care system in Switzerland.	/pubmed/21749574	Rey V, Faouzi M, Huchmand-Zadeh M, Michel P.	Eur J Neurol. 2011 Aug;18(8):1094-7. doi: 10.1111/j.1468-1331.2010.03264.x. Epub 2010 Nov 30.	Eur J Neurol. 2011	PubMed	citation	PMID:21749574	pubmed	21749574	create date:2011/07/14 | first author:Rey V
Death-associated protein kinase 1 variation and Parkinson's disease.	/pubmed/21749573	Dachsel JC, Wider C, Vilariño-Güell C, Aasly JO, Rajput A, Rajput AH, Lynch T, Craig D, Krygowska-Wajs A, Jasinska-Myga B, Opala G, Barcikowska M, Czyzewski K, Wu RM, Heckman MG, Uitti RJ, Wszolek ZK, Farrer MJ, Ross OA.	Eur J Neurol. 2011 Aug;18(8):1090-3. doi: 10.1111/j.1468-1331.2010.03255.x. Epub 2010 Nov 30.	Eur J Neurol. 2011	PubMed	citation	PMID:21749573	pubmed	21749573	create date:2011/07/14 | first author:Dachsel JC
Interest of dual-task-related gait changes in idiopathic normal pressure hydrocephalus.	/pubmed/21749572	Armand S, Allet L, Landis T, Beauchet O, Assal F, Allali G.	Eur J Neurol. 2011 Aug;18(8):1081-4. doi: 10.1111/j.1468-1331.2010.03242.x. Epub 2010 Oct 19.	Eur J Neurol. 2011	PubMed	citation	PMID:21749572	pubmed	21749572	create date:2011/07/14 | first author:Armand S
Valproate associated diffuse alveolar hemorrhage.	/pubmed/21749570	Choi KH, Nam TS, Kim JT, Choi SM, Park MS, Kim BC, Kim MK, Cho KH.	Eur J Neurol. 2011 Aug;18(8):e98-9. doi: 10.1111/j.1468-1331.2011.03409.x. No abstract available.	Eur J Neurol. 2011	PubMed	citation	PMID:21749570	pubmed	21749570	create date:2011/07/14 | first author:Choi KH
Is there any association between multiple sclerosis and familial Mediterranean fever?	/pubmed/21749568	Zahednasab H, Esmaeili A, Bahreini SA.	Eur J Neurol. 2011 Aug;18(8):e96; author reply e97. doi: 10.1111/j.1468-1331.2011.03408.x. No abstract available.	Eur J Neurol. 2011	PubMed	citation	PMID:21749568	pubmed	21749568	create date:2011/07/14 | first author:Zahednasab H
Pallidal hyperintensities--a coincidental finding of clinical relevance in Miller Fisher syndrome.	/pubmed/21749567	Alvarez V, Siclari F, Kuntzer T.	Eur J Neurol. 2011 Aug;18(8):e94-5. doi: 10.1111/j.1468-1331.2011.03396.x. No abstract available.	Eur J Neurol. 2011	PubMed	citation	PMID:21749567	pubmed	21749567	create date:2011/07/14 | first author:Alvarez V
Erdheim Chester disease presenting as slowly progressive cerebellar syndrome and asymptomatic widespread skeletal involvement.	/pubmed/21749566	Tufan F, Myftiu B, Aygun D, Keles N, Haroche J, Hanagasi H, Gurvit H, Emre M, Besisik S.	Eur J Neurol. 2011 Aug;18(8):e93. doi: 10.1111/j.1468-1331.2011.03378.x. No abstract available.	Eur J Neurol. 2011	PubMed	citation	PMID:21749566	pubmed	21749566	create date:2011/07/14 | first author:Tufan F
Invalidating headaches as a symptom of pulmonary embolism in a Dandy-Walker syndrome with ventriculoatrial shunt.	/pubmed/21749565	Marchal P, Lairez O, Marachet MA, Massabuau P, Galinier M, Roncalli J.	Eur J Neurol. 2011 Aug;18(8):e102-3. doi: 10.1111/j.1468-1331.2011.03429.x. No abstract available.	Eur J Neurol. 2011	PubMed	citation	PMID:21749565	pubmed	21749565	create date:2011/07/14 | first author:Marchal P
Differential clinical features in a pair of monozygotic twins with dentatorubropallidoluysian atrophy.	/pubmed/21749564	Sato K, Yunoki T, Morimoto N, Nagotani S, Deguchi K, Takehisa Y, Ikeda Y, Matsuura T, Abe K, Yamamoto Y.	Eur J Neurol. 2011 Aug;18(8):e100-1. doi: 10.1111/j.1468-1331.2011.03427.x. No abstract available.	Eur J Neurol. 2011	PubMed	citation	PMID:21749564	pubmed	21749564	create date:2011/07/14 | first author:Sato K
Evaluate symptomatic therapy in MS: can clinical trials be fine-tuned?	/pubmed/21726356	Solaro C.	Eur J Neurol. 2011 Sep;18(9):1113-4. doi: 10.1111/j.1468-1331.2011.03425.x. Epub 2011 Jul 5. No abstract available.	Eur J Neurol. 2011	PubMed	citation	PMID:21726356	pubmed	21726356	create date:2011/07/06 | first author:Solaro C
Weekly IM interferon beta-1a in multiple sclerosis patients over 50 years of age.	/pubmed/21718390	Lampl C, You X, Limmroth V.	Eur J Neurol. 2012 Jan;19(1):142-8. doi: 10.1111/j.1468-1331.2011.03460.x. Epub 2011 Jul 1.	Eur J Neurol. 2012	PubMed	citation	PMID:21718390	pubmed	21718390	create date:2011/07/02 | first author:Lampl C
Clinical characteristics of essential tremor in Taiwan: an exploratory-comparative study.	/pubmed/21707869	Chuang WL, Lu CS, Huang YZ, Chen RS.	Eur J Neurol. 2012 Jan;19(1):135-41. doi: 10.1111/j.1468-1331.2011.03459.x. Epub 2011 Jun 27.	Eur J Neurol. 2012	PubMed	citation	PMID:21707869	pubmed	21707869	create date:2011/06/29 | first author:Chuang WL
A literature review of the pathophysiology and onset of post-stroke spasticity.	/pubmed/21707868	Ward AB.	Eur J Neurol. 2012 Jan;19(1):21-7. doi: 10.1111/j.1468-1331.2011.03448.x. Epub 2011 Jun 27.	Eur J Neurol. 2012	PubMed	citation	PMID:21707868	pubmed	21707868	create date:2011/06/29 | first author:Ward AB
Improvements in nocturnal symptoms with ropinirole prolonged release in patients with advanced Parkinson's disease.	/pubmed/21699627	Ray Chaudhuri K, Martinez-Martin P, Rolfe KA, Cooper J, Rockett CB, Giorgi L, Ondo WG.	Eur J Neurol. 2012 Jan;19(1):105-13. doi: 10.1111/j.1468-1331.2011.03442.x. Epub 2011 Jun 23.	Eur J Neurol. 2012	PubMed	citation	PMID:21699627	pubmed	21699627	create date:2011/06/28 | first author:Ray Chaudhuri K
Hemorrhagic complications after systemic thrombolysis in acute stroke patients with abnormal baseline coagulation.	/pubmed/21672089	Brunner F, Tomandl B, Schröter A, Mellinghoff C, Haldenwanger A, Hildebrandt H, Kastrup A.	Eur J Neurol. 2011 Dec;18(12):1407-11. doi: 10.1111/j.1468-1331.2011.03455.x. Epub 2011 Jun 14.	Eur J Neurol. 2011	PubMed	citation	PMID:21672089	pubmed	21672089	create date:2011/06/16 | first author:Brunner F
Changes in cognitive-emotional and physiological symptoms of depression following STN-DBS for the treatment of Parkinson's disease.	/pubmed/21668586	Strutt AM, Simpson R, Jankovic J, York MK.	Eur J Neurol. 2012 Jan;19(1):121-7. doi: 10.1111/j.1468-1331.2011.03447.x. Epub 2011 Jun 11.	Eur J Neurol. 2012	PubMed	citation	PMID:21668586	pubmed	21668586	create date:2011/06/15 | first author:Strutt AM
Abnormal expression of dysferlin in skeletal muscle and monocytes supports primary dysferlinopathy in patients with one mutated allele.	/pubmed/21658164	Meznaric M, Gonzalez-Quereda L, Gallardo E, de Luna N, Gallano P, Fanin M, Angelini C, Peterlin B, Zidar J.	Eur J Neurol. 2011 Jul;18(7):1021-3. doi: 10.1111/j.1468-1331.2010.03240.x. Epub 2010 Oct 18.	Eur J Neurol. 2011	PubMed	citation	PMID:21658164	pubmed	21658164	create date:2011/06/11 | first author:Meznaric M
Diagnosing narcolepsy with cataplexy on history alone: challenging the International Classification of Sleep Disorders (ICSD-2) criteria.	/pubmed/21658163	Morrison I, Bušková J, Nevšimalová S, Douglas NJ, Riha RL.	Eur J Neurol. 2011 Jul;18(7):1017-20. doi: 10.1111/j.1468-1331.2010.03223.x. Epub 2010 Oct 27.	Eur J Neurol. 2011	PubMed	citation	PMID:21658163	pubmed	21658163	create date:2011/06/11 | first author:Morrison I
Experiences with cerebrospinal fluid analysis in Dutch memory clinics.	/pubmed/21658162	Spies PE, Slats D, Ramakers I, Verhey FR, Olde Rikkert MG.	Eur J Neurol. 2011 Jul;18(7):1014-6. doi: 10.1111/j.1468-1331.2010.03222.x. Epub 2010 Sep 16.	Eur J Neurol. 2011	PubMed	citation	PMID:21658162	pubmed	21658162	create date:2011/06/11 | first author:Spies PE
Sequential imaging analysis using MIBG scintigraphy revealed progressive degeneration of cardiac sympathetic nerve in Parkinson's disease.	/pubmed/21658161	Watanabe M, Takeda T, Nakamagoe K, Tamaoka A.	Eur J Neurol. 2011 Jul;18(7):1010-3. doi: 10.1111/j.1468-1331.2010.03211.x. Epub 2010 Sep 16.	Eur J Neurol. 2011	PubMed	citation	PMID:21658161	pubmed	21658161	create date:2011/06/11 | first author:Watanabe M
Comment from the EFNS Scientific Committee on the letter from Gunther Haag concerning Bendsten L et al. EFNS guideline on the treatment of tension-type headache--report of an EFNS task force. Eur J Neurol 2010; 17: 1318-1325.	/pubmed/21658158	Brainin M, Berardelli A, Boon P, Gilhus NE, Leys D, Ludolph A, Schapira AH, Skvortskova V; EFNS Scientific Committee.	Eur J Neurol. 2011 Jul;18(7):e83-4. doi: 10.1111/j.1468-1331.2011.03382.x. No abstract available.	Eur J Neurol. 2011	PubMed	citation	PMID:21658158	pubmed	21658158	create date:2011/06/11 | first author:Brainin M
Letter to the editor concerning Bendtsen L, Evers S, Linde M, Mitsikostas DD, Sandrini G, Schoenen J. EFNS guideline on the treatment of tension-type headache--report of an EFNS task force. Eur J Neurol 2010; 17: 1318-1325.	/pubmed/21658157	Haag G.	Eur J Neurol. 2011 Jul;18(7):e80-2; author reply e85. doi: 10.1111/j.1468-1331.2011.03383.x. No abstract available.	Eur J Neurol. 2011	PubMed	citation	PMID:21658157	pubmed	21658157	create date:2011/06/11 | first author:Haag G
Title	URL	Description	Details	ShortDetails	Resource	Type	Identifiers	Db	EntrezUID	Properties
Symptomatic liver injury (hepatotoxicity) associated with administration of complementary and alternative products (Ayurveda-AP-Mag Capsules(®)) in a beta-interferon-treated multiple sclerosis patient.	/pubmed/21658156	Tremlett H, Fu P, Yoshida E, Hashimoto S.	Eur J Neurol. 2011 Jul;18(7):e78-9. doi: 10.1111/j.1468-1331.2011.03373.x. No abstract available.	Eur J Neurol. 2011	PubMed	citation	PMID:21658156	pubmed	21658156	create date:2011/06/11 | first author:Tremlett H
Helicobacter pylori may be involved in stroke pathophysiology by altering tumor necrosis factor-α and matrix metalloproteinases.	/pubmed/21658154	Kountouras J, Zavos C, Deretzi G, Polyzos SA, Katsinelos P, Boura P, Vardaka E, Tsiptsios D.	Eur J Neurol. 2011 Jul;18(7):e76; author reply e77. doi: 10.1111/j.1468-1331.2011.03371.x. No abstract available.	Eur J Neurol. 2011	PubMed	citation	PMID:21658154	pubmed	21658154	create date:2011/06/11 | first author:Kountouras J
Low risk of vascular events following urgent treatment of transient ischaemic attack: the Aarhus TIA study.	/pubmed/21645177	von Weitzel-Mudersbach P, Johnsen SP, Andersen G.	Eur J Neurol. 2011 Nov;18(11):1285-90. doi: 10.1111/j.1468-1331.2011.03452.x. Epub 2011 Jun 4.	Eur J Neurol. 2011	PubMed	citation	PMID:21645177	pubmed	21645177	create date:2011/06/08 | first author:von Weitzel-Mudersbach P
Periventricular and deep white matter leukoaraiosis have a closer association with cerebral microbleeds than age.	/pubmed/21645176	Yamada S, Saiki M, Satow T, Fukuda A, Ito M, Minami S, Miyamoto S.	Eur J Neurol. 2012 Jan;19(1):98-104. doi: 10.1111/j.1468-1331.2011.03451.x. Epub 2011 Jun 4.	Eur J Neurol. 2012	PubMed	citation	PMID:21645176	pubmed	21645176	create date:2011/06/08 | first author:Yamada S
Cerebrotendinous xanthomatosis in Spain: clinical, prognostic, and genetic survey.	/pubmed/21645175	Pilo-de-la-Fuente B, Jimenez-Escrig A, Lorenzo JR, Pardo J, Arias M, Ares-Luque A, Duarte J, Muñiz-Pérez S, Sobrido MJ.	Eur J Neurol. 2011 Oct;18(10):1203-11. doi: 10.1111/j.1468-1331.2011.03439.x. Epub 2011 Jun 4.	Eur J Neurol. 2011	PubMed	citation	PMID:21645175	pubmed	21645175	create date:2011/06/08 | first author:Pilo-de-la-Fuente B
Motor features and response to oral levodopa in patients with Parkinson's disease under continuous dopaminergic infusion or deep brain stimulation.	/pubmed/21645174	Elia AE, Dollenz C, Soliveri P, Albanese A.	Eur J Neurol. 2012 Jan;19(1):76-83. doi: 10.1111/j.1468-1331.2011.03437.x. Epub 2011 Jun 4.	Eur J Neurol. 2012	PubMed	citation	PMID:21645174	pubmed	21645174	create date:2011/06/08 | first author:Elia AE
Neuropsychological outcome after a first symptomatic ischaemic stroke with 'good recovery'	/pubmed/21631652	Planton M, Peiffer S, Albucher JF, Barbeau EJ, Tardy J, Pastor J, Januel AC, Bezy C, Lemesle B, Puel M, Demonet JF, Chollet F, Pariente J.	Eur J Neurol. 2012 Feb;19(2):212-219. doi: 10.1111/j.1468-1331.2011.03450.x. Epub 2011 Jun 1.	Eur J Neurol. 2012	PubMed	citation	PMID:21631652	pubmed	21631652	create date:2011/06/03 | first author:Planton M
The prediction of functional dependency by lateralized and non-lateralized neglect in a large prospective stroke sample.	/pubmed/21631651	Viken JI, Samuelsson H, Jern C, Jood K, Blomstrand C.	Eur J Neurol. 2012 Jan;19(1):128-34. doi: 10.1111/j.1468-1331.2011.03449.x. Epub 2011 Jun 1.	Eur J Neurol. 2012	PubMed	citation	PMID:21631651	pubmed	21631651	create date:2011/06/03 | first author:Viken JI
Earthquakes and neurological care.	/pubmed/21631650	Tsuji S, Mateen FJ.	Eur J Neurol. 2012 Feb;19(2):185-6. doi: 10.1111/j.1468-1331.2011.03446.x. Epub 2011 Jun 1. No abstract available.	Eur J Neurol. 2012	PubMed	citation	PMID:21631650	pubmed	21631650	create date:2011/06/03 | first author:Tsuji S
Miller Fisher syndrome: brief overview and update with a focus on electrophysiological findings.	/pubmed/21631649	Arányi Z, Kovács T, Sipos I, Bereczki D.	Eur J Neurol. 2012 Jan;19(1):15-20, e1-3. doi: 10.1111/j.1468-1331.2011.03445.x. Epub 2011 Jun 1.	Eur J Neurol. 2012	PubMed	citation	PMID:21631649	pubmed	21631649	create date:2011/06/03 | first author:Arányi Z
Usefulness of MRA-DWI mismatch in neuroendovascular therapy for acute cerebral infarction.	/pubmed/21631648	Deguchi I, Dembo T, Fukuoka T, Nagoya H, Maruyama H, Kato Y, Oe Y, Horiuchi Y, Takeda H, Tanahashi N.	Eur J Neurol. 2012 Jan;19(1):114-20. doi: 10.1111/j.1468-1331.2011.03444.x. Epub 2011 Jun 1.	Eur J Neurol. 2012	PubMed	citation	PMID:21631648	pubmed	21631648	create date:2011/06/03 | first author:Deguchi I
Disease severity affects quality of life of hereditary spastic paraplegia patients.	/pubmed/21631647	Klimpe S, Schüle R, Kassubek J, Otto S, Kohl Z, Klebe S, Klopstock T, Ratzka S, Karle K, Schöls L.	Eur J Neurol. 2012 Jan;19(1):168-71. doi: 10.1111/j.1468-1331.2011.03443.x. Epub 2011 Jun 1.	Eur J Neurol. 2012	PubMed	citation	PMID:21631647	pubmed	21631647	create date:2011/06/03 | first author:Klimpe S
Medical and non-medical correlates of carpal tunnel syndrome in a Taiwan cohort of one million.	/pubmed/21631646	Tseng CH, Liao CC, Kuo CM, Sung FC, Hsieh DP, Tsai CH.	Eur J Neurol. 2012 Jan;19(1):91-7. doi: 10.1111/j.1468-1331.2011.03440.x. Epub 2011 Jun 1.	Eur J Neurol. 2012	PubMed	citation	PMID:21631646	pubmed	21631646	create date:2011/06/03 | first author:Tseng CH
Etiology and treatment of ischaemic stroke in patients with β-thalassemia major.	/pubmed/21631645	Vassilopoulou S, Anagnostou E, Paraskevas G, Spengos K.	Eur J Neurol. 2011 Dec;18(12):1426-8. doi: 10.1111/j.1468-1331.2011.03431.x. Epub 2011 Jun 1.	Eur J Neurol. 2011	PubMed	citation	PMID:21631645	pubmed	21631645	create date:2011/06/03 | first author:Vassilopoulou S
Association of non-diabetic hyperglycemia with autonomic shift in acute ischaemic stroke.	/pubmed/21615627	Sykora M, Diedler J, Poli S, Rizos T, Kellert L, Turcani P, Steiner T.	Eur J Neurol. 2012 Jan;19(1):84-90. doi: 10.1111/j.1468-1331.2011.03438.x. Epub 2011 May 25.	Eur J Neurol. 2012	PubMed	citation	PMID:21615627	pubmed	21615627	create date:2011/05/28 | first author:Sykora M
Tick-borne encephalitis in Latvia 1973-2009: epidemiology, clinical features and sequelae.	/pubmed/21615626	Karelis G, Bormane A, Logina I, Lucenko I, Suna N, Krumina A, Donaghy M.	Eur J Neurol. 2012 Jan;19(1):62-8. doi: 10.1111/j.1468-1331.2011.03434.x. Epub 2011 May 25.	Eur J Neurol. 2012	PubMed	citation	PMID:21615626	pubmed	21615626	create date:2011/05/28 | first author:Karelis G
Impulse control disorders and dopamine dysregulation in Parkinson's disease: a broader conceptual framework.	/pubmed/21615625	Okai D, Samuel M, Askey-Jones S, David AS, Brown RG.	Eur J Neurol. 2011 Dec;18(12):1379-83. doi: 10.1111/j.1468-1331.2011.03432.x. Epub 2011 May 25.	Eur J Neurol. 2011	PubMed	citation	PMID:21615625	pubmed	21615625	create date:2011/05/28 | first author:Okai D
Improving the assessment of tias.	/pubmed/21615624	Mohr JP, Sciarra D.	Eur J Neurol. 2012 Jan;19(1):1. doi: 10.1111/j.1468-1331.2011.03426.x. Epub 2011 May 25. No abstract available.	Eur J Neurol. 2012	PubMed	citation	PMID:21615624	pubmed	21615624	create date:2011/05/28 | first author:Mohr JP
NIPA1 mutation in complex hereditary spastic paraplegia with epilepsy.	/pubmed/21599812	Svenstrup K, Møller RS, Christensen J, Budtz-Jørgensen E, Gilling M, Nielsen JE.	Eur J Neurol. 2011 Sep;18(9):1197-9. doi: 10.1111/j.1468-1331.2011.03359.x. Epub 2011 Feb 22.	Eur J Neurol. 2011	PubMed	citation	PMID:21599812	pubmed	21599812	create date:2011/05/24 | first author:Svenstrup K
Association of haplotype combination of serotonin transporter gene polymorphisms with monthly headache days in MOH patients.	/pubmed/21585624	Terrazzino S, Tassorelli C, Sances G, Allena M, Viana M, Monaco F, Bellomo G, Nappi G, Canonico PL, Genazzani AA.	Eur J Neurol. 2012 Jan;19(1):69-75. doi: 10.1111/j.1468-1331.2011.03436.x. Epub 2011 May 18.	Eur J Neurol. 2012	PubMed	citation	PMID:21585624	pubmed	21585624	create date:2011/05/19 | first author:Terrazzino S
Insulin-like growth factor (IGF)-I and IGF-binding protein-3 serum levels in relapsing-remitting and secondary progressive multiple sclerosis patients.	/pubmed/21585623	Lanzillo R, Di Somma C, Quarantelli M, Ventrella G, Gasperi M, Prinster A, Vacca G, Pivonello C, Orefice G, Colao A, Morra VB.	Eur J Neurol. 2011 Dec;18(12):1402-6. doi: 10.1111/j.1468-1331.2011.03433.x. Epub 2011 May 18.	Eur J Neurol. 2011	PubMed	citation	PMID:21585623	pubmed	21585623	create date:2011/05/19 | first author:Lanzillo R
Valproate versus diazepam for generalized convulsive status epilepticus: a pilot study.	/pubmed/21557791	Chen WB, Gao R, Su YY, Zhao JW, Zhang YZ, Wang L, Ren Y, Fan CQ.	Eur J Neurol. 2011 Dec;18(12):1391-6. doi: 10.1111/j.1468-1331.2011.03420.x. Epub 2011 May 9.	Eur J Neurol. 2011	PubMed	citation	PMID:21557791	pubmed	21557791	create date:2011/05/12 | first author:Chen WB
Optimizing the risk estimation after a transient ischaemic attack - the ABCDE⊕ score.	/pubmed/21554497	Engelter ST, Amort M, Jax F, Weisskopf F, Katan M, Burow A, Bonati LH, Hatz F, Wetzel SG, Fluri F, Lyrer PA.	Eur J Neurol. 2012 Jan;19(1):55-61. doi: 10.1111/j.1468-1331.2011.03428.x. Epub 2011 May 7.	Eur J Neurol. 2012	PubMed	citation	PMID:21554497	pubmed	21554497	create date:2011/05/11 | first author:Engelter ST
Inhibition of peripheral blood natural killer cell cytotoxicity in patients with myasthenia gravis treated with plasmapheresis.	/pubmed/21554496	Chien PJ, Yeh JH, Chiu HC, Hsueh YM, Chen CT, Chen MC, Shih CM.	Eur J Neurol. 2011 Nov;18(11):1350-7. doi: 10.1111/j.1468-1331.2011.03424.x. Epub 2011 May 7.	Eur J Neurol. 2011	PubMed	citation	PMID:21554496	pubmed	21554496	create date:2011/05/11 | first author:Chien PJ
Psychogenic amnesia and self-identity: a multimodal functional investigation.	/pubmed/21554495	Arzy S, Collette S, Wissmeyer M, Lazeyras F, Kaplan PW, Blanke O.	Eur J Neurol. 2011 Dec;18(12):1422-5. doi: 10.1111/j.1468-1331.2011.03423.x. Epub 2011 May 7.	Eur J Neurol. 2011	PubMed	citation	PMID:21554495	pubmed	21554495	create date:2011/05/11 | first author:Arzy S
Aphasia in border-zone infarcts has a specific initial pattern and good long-term prognosis.	/pubmed/21554494	Flamand-Roze C, Cauquil-Michon C, Roze E, Souillard-Scemama R, Maintigneux L, Ducreux D, Adams D, Denier C.	Eur J Neurol. 2011 Dec;18(12):1397-401. doi: 10.1111/j.1468-1331.2011.03422.x. Epub 2011 May 7.	Eur J Neurol. 2011	PubMed	citation	PMID:21554494	pubmed	21554494	create date:2011/05/11 | first author:Flamand-Roze C
Contribution of ultrasound in the assessment of nerve diseases.	/pubmed/21554493	Padua L, Liotta G, Di Pasquale A, Granata G, Pazzaglia C, Caliandro P, Martinoli C.	Eur J Neurol. 2012 Jan;19(1):47-54. doi: 10.1111/j.1468-1331.2011.03421.x. Epub 2011 May 7.	Eur J Neurol. 2012	PubMed	citation	PMID:21554493	pubmed	21554493	create date:2011/05/11 | first author:Padua L
Oxidative stress is associated with migraine and migraine-related metabolic risk in females.	/pubmed/21518147	Bernecker C, Ragginer C, Fauler G, Horejsi R, Möller R, Zelzer S, Lechner A, Wallner-Blazek M, Weiss S, Fazekas F, Bahadori B, Truschnig-Wilders M, Gruber HJ.	Eur J Neurol. 2011 Oct;18(10):1233-9. doi: 10.1111/j.1468-1331.2011.03414.x. Epub 2011 Apr 23.	Eur J Neurol. 2011	PubMed	citation	PMID:21518147	pubmed	21518147	create date:2011/04/27 | first author:Bernecker C
Dreaming experience as a useful diagnostic clue for syncopal episodes.	/pubmed/21518146	Chiesa V, Terranova P, Vignoli A, Canevini MP.	Eur J Neurol. 2011 Nov;18(11):1361-3. doi: 10.1111/j.1468-1331.2011.03413.x. Epub 2011 Apr 25.	Eur J Neurol. 2011	PubMed	citation	PMID:21518146	pubmed	21518146	create date:2011/04/27 | first author:Chiesa V
Clinical and imaging features of Othello's syndrome.	/pubmed/21518145	Graff-Radford J, Whitwell JL, Geda YE, Josephs KA.	Eur J Neurol. 2012 Jan;19(1):38-46. doi: 10.1111/j.1468-1331.2011.03412.x. Epub 2011 Apr 25.	Eur J Neurol. 2012	PubMed	citation	PMID:21518145	pubmed	21518145	create date:2011/04/27 | first author:Graff-Radford J
Human herpesvirus 6 and effectiveness of interferon beta 1b in multiple sclerosis patients.	/pubmed/21518144	Garcia-Montojo M, De Las Heras V, Dominguez-Mozo M, Bartolome M, Garcia-Martinez MA, Arroyo R, Alvarez-Lafuente R; HHV-6 and Multiple Sclerosis Study Group.	Eur J Neurol. 2011 Aug;18(8):1027-35. doi: 10.1111/j.1468-1331.2011.03410.x. Epub 2011 Apr 25.	Eur J Neurol. 2011	PubMed	citation	PMID:21518144	pubmed	21518144	create date:2011/04/27 | first author:Garcia-Montojo M
Oxidative stress: a bridge between migraine and cardiovascular disease?	/pubmed/21496181	Sacco S, Carolei A.	Eur J Neurol. 2011 Oct;18(10):1201-2. doi: 10.1111/j.1468-1331.2011.03416.x. Epub 2011 Apr 18. No abstract available.	Eur J Neurol. 2011	PubMed	citation	PMID:21496181	pubmed	21496181	create date:2011/04/19 | first author:Sacco S
Reasons patients give to use or not to use immunomodulating agents for multiple sclerosis.	/pubmed/21496180	Visser LH, van der Zande A.	Eur J Neurol. 2011 Nov;18(11):1343-9. doi: 10.1111/j.1468-1331.2011.03411.x. Epub 2011 Apr 18.	Eur J Neurol. 2011	PubMed	citation	PMID:21496180	pubmed	21496180	create date:2011/04/19 | first author:Visser LH
Clinical implications of collateral middle cerebral artery flow in acute ischaemic stroke with internal carotid artery occlusion.	/pubmed/21481102	Kim JT, Park MS, Choi KH, Nam TS, Choi SM, Cho KH.	Eur J Neurol. 2011 Dec;18(12):1384-90. doi: 10.1111/j.1468-1331.2011.03415.x. Epub 2011 Apr 11.	Eur J Neurol. 2011	PubMed	citation	PMID:21481102	pubmed	21481102	create date:2011/04/13 | first author:Kim JT
No evidence of APP point mutation and locus duplication in individuals with cerebral amyloid angiopathy.	/pubmed/21463452	Domingues-Montanari S, Parés M, Hernández-Guillamon M, Fernández-Cadenas I, Mendioroz M, Ortega G, Boada M, Masjuan J, Huertas N, Alvarez-Sabín J, Delgado P, Montaner J; Stroke Project of Cerebrovascular Diseases Study Group, Spanish Society of Neurology.	Eur J Neurol. 2011 Oct;18(10):1279-81. doi: 10.1111/j.1468-1331.2011.03401.x. Epub 2011 Apr 4.	Eur J Neurol. 2011	PubMed	citation	PMID:21463452	pubmed	21463452	create date:2011/04/06 | first author:Domingues-Montanari S
The European Board of Neurology Examination--junior neurologists are eager to take the challenge.	/pubmed/21463451	Struhal W, Rakusa M, Grisold W, Sellner J.	Eur J Neurol. 2011 Aug;18(8):e89-92. doi: 10.1111/j.1468-1331.2010.03280.x. Epub 2010 Dec 7.	Eur J Neurol. 2011	PubMed	citation	PMID:21463451	pubmed	21463451	create date:2011/04/06 | first author:Struhal W
NSAID use and risk of Parkinson disease: a population-based case-control study.	/pubmed/21457177	Becker C, Jick SS, Meier CR.	Eur J Neurol. 2011 Nov;18(11):1336-42. doi: 10.1111/j.1468-1331.2011.03399.x. Epub 2011 Apr 4.	Eur J Neurol. 2011	PubMed	citation	PMID:21457177	pubmed	21457177	create date:2011/04/05 | first author:Becker C
Semi-automatic volumetric assessment of perihemorrhagic edema with computed tomography.	/pubmed/21457176	Volbers B, Staykov D, Wagner I, Dörfler A, Saake M, Schwab S, Bardutzky J.	Eur J Neurol. 2011 Nov;18(11):1323-8. doi: 10.1111/j.1468-1331.2011.03395.x. Epub 2011 Apr 4.	Eur J Neurol. 2011	PubMed	citation	PMID:21457176	pubmed	21457176	create date:2011/04/05 | first author:Volbers B
Emergency department consultations for patients with neurological emergencies.	/pubmed/21457175	Hansen CK, Fisher J, Joyce N, Edlow JA.	Eur J Neurol. 2011 Nov;18(11):1317-22. doi: 10.1111/j.1468-1331.2011.03390.x. Epub 2011 Apr 4.	Eur J Neurol. 2011	PubMed	citation	PMID:21457175	pubmed	21457175	create date:2011/04/05 | first author:Hansen CK
Oro-buccal symptoms (dysphagia, dysarthria, and sialorrhea) in patients with Parkinson's disease: preliminary analysis from the French COPARK cohort.	/pubmed/21453441	Perez-Lloret S, Nègre-Pagès L, Ojero-Senard A, Damier P, Destée A, Tison F, Merello M, Rascol O; COPARK Study Group.	Eur J Neurol. 2012 Jan;19(1):28-37. doi: 10.1111/j.1468-1331.2011.03402.x. Epub 2011 Apr 1.	Eur J Neurol. 2012	PubMed	citation	PMID:21453441	pubmed	21453441	create date:2011/04/02 | first author:Perez-Lloret S
Association of incompleteness of the anterior part of the circle of Willis with the occurrence of lacunes in the basal ganglia.	/pubmed/21453440	Miyazawa N, Shinohara T, Yamagata Z.	Eur J Neurol. 2011 Nov;18(11):1358-60. doi: 10.1111/j.1468-1331.2011.03400.x. Epub 2011 Apr 1.	Eur J Neurol. 2011	PubMed	citation	PMID:21453440	pubmed	21453440	create date:2011/04/02 | first author:Miyazawa N
Long-term satisfaction after neurological second opinions and tertiary referrals.	/pubmed/21435113	Wieske L, Richard E, Wijers D, Stam J, Smets EM, Vergouwen MD.	Eur J Neurol. 2011 Nov;18(11):1310-6. doi: 10.1111/j.1468-1331.2011.03394.x. Epub 2011 Mar 24.	Eur J Neurol. 2011	PubMed	citation	PMID:21435113	pubmed	21435113	create date:2011/03/26 | first author:Wieske L
Increased levels of circulating SDF-1α and CD34+ CXCR4+ cells in patients with moyamoya disease.	/pubmed/21435112	Ni G, Liu W, Huang X, Zhu S, Yue X, Chen Z, Chen M, Liu X, Xu G.	Eur J Neurol. 2011 Nov;18(11):1304-9. doi: 10.1111/j.1468-1331.2011.03393.x. Epub 2011 Mar 24.	Eur J Neurol. 2011	PubMed	citation	PMID:21435112	pubmed	21435112	create date:2011/03/26 | first author:Ni G
Effect of chronic kidney disease on excessive daytime sleepiness in Parkinson disease.	/pubmed/21435111	Baba Y, Higuchi MA, Fukuyama K, Abe H, Uehara Y, Inoue T, Yamada T.	Eur J Neurol. 2011 Nov;18(11):1299-303. doi: 10.1111/j.1468-1331.2011.03391.x. Epub 2011 Mar 24.	Eur J Neurol. 2011	PubMed	citation	PMID:21435111	pubmed	21435111	create date:2011/03/26 | first author:Baba Y
Treatment of miscellaneous idiopathic headache disorders (group 4 of the IHS classification) - report of an EFNS task force.	/pubmed/21435110	Evers S, Goadsby P, Jensen R, May A, Pascual J, Sixt G; EFNS task force.	Eur J Neurol. 2011 Jun;18(6):803-12. doi: 10.1111/j.1468-1331.2011.03389.x. Epub 2011 Mar 24.	Eur J Neurol. 2011	PubMed	citation	PMID:21435110	pubmed	21435110	create date:2011/03/26 | first author:Evers S
An exciting mix of education, science, and European culture: the activities of the EAYNT in 2011.	/pubmed/21435109	Varga ET, Róna-Vörös K, Holler N, Sztriha LK, Sellner J.	Eur J Neurol. 2011 Mar 24. doi: 10.1111/j.1468-1331.2011.03387.x. [Epub ahead of print]	Eur J Neurol. 2011	PubMed	citation	PMID:21435109	pubmed	21435109	create date:2011/03/26 | first author:Varga ET
Long-term outcome in posterior cerebral artery stroke.	/pubmed/21435108	Ntaios G, Spengos K, Vemmou AM, Savvari P, Koroboki E, Stranjalis G, Vemmos K.	Eur J Neurol. 2011 Aug;18(8):1074-80. doi: 10.1111/j.1468-1331.2011.03384.x. Epub 2011 Mar 24.	Eur J Neurol. 2011	PubMed	citation	PMID:21435108	pubmed	21435108	create date:2011/03/26 | first author:Ntaios G
Impaired cerebral vasoreactivity in white coat hypertensive adolescents.	/pubmed/21435107	Páll D, Lengyel S, Komonyi E, Molnár C, Paragh G, Fülesdi B, Katona E.	Eur J Neurol. 2011 Apr;18(4):584-9. doi: 10.1111/j.1468-1331.2010.03209.x. Epub 2010 Sep 23.	Eur J Neurol. 2011	PubMed	citation	PMID:21435107	pubmed	21435107	create date:2011/03/26 | first author:Páll D
Color vision in Parkinson's disease and essential tremor.	/pubmed/21435106	Oh YS, Kim JS, Chung SW, Song IU, Kim YD, Kim YI, Lee KS.	Eur J Neurol. 2011 Apr;18(4):577-83. doi: 10.1111/j.1468-1331.2010.03206.x. Epub 2010 Sep 6.	Eur J Neurol. 2011	PubMed	citation	PMID:21435106	pubmed	21435106	create date:2011/03/26 | first author:Oh YS
Taming a tyrannosaur: the decompressive craniectomy for traumatic brain injury has to become an evidence-based procedure.	/pubmed/21435105	Lemcke J.	Eur J Neurol. 2011 Apr;18(4):543-4. doi: 10.1111/j.1468-1331.2010.03296.x. No abstract available.	Eur J Neurol. 2011	PubMed	citation	PMID:21435105	pubmed	21435105	create date:2011/03/26 | first author:Lemcke J
Title	URL	Description	Details	ShortDetails	Resource	Type	Identifiers	Db	EntrezUID	Properties
Neurological manifestations of atrio-esophageal fistulas from left atrial ablation.	/pubmed/21426444	Finsterer J, Stöllberger C, Pulgram T.	Eur J Neurol. 2011 Oct;18(10):1212-9. doi: 10.1111/j.1468-1331.2011.03375.x. Epub 2011 Mar 22.	Eur J Neurol. 2011	PubMed	citation	PMID:21426444	pubmed	21426444	create date:2011/03/24 | first author:Finsterer J
Frailty in elderly persons with essential tremor: a population-based study (NEDICES).	/pubmed/21426443	Louis ED, Benito-León J, Vega S, Bermejo-Pareja F; Neurological Disorders in Central Spain (NEDICES) Study Group.	Eur J Neurol. 2011 Oct;18(10):1251-7. doi: 10.1111/j.1468-1331.2011.03374.x. Epub 2011 Mar 22.	Eur J Neurol. 2011	PubMed	citation	PMID:21426443	pubmed	21426443	create date:2011/03/24 | first author:Louis ED
The incidence and prevalence of idiopathic intracranial hypertension in Sheffield, UK.	/pubmed/21426442	Raoof N, Sharrack B, Pepper IM, Hickman SJ.	Eur J Neurol. 2011 Oct;18(10):1266-8. doi: 10.1111/j.1468-1331.2011.03372.x. Epub 2011 Mar 22.	Eur J Neurol. 2011	PubMed	citation	PMID:21426442	pubmed	21426442	create date:2011/03/24 | first author:Raoof N
Measurement of motor root conduction time at the early stage of Guillain-Barre syndrome.	/pubmed/21426441	Temuçin CM, Nurlu G.	Eur J Neurol. 2011 Oct;18(10):1240-5. doi: 10.1111/j.1468-1331.2011.03365.x. Epub 2011 Mar 22.	Eur J Neurol. 2011	PubMed	citation	PMID:21426441	pubmed	21426441	create date:2011/03/24 | first author:Temuçin CM
Posterior cerebral artery infarction: an understudied vascular topography of ischaemic stroke.	/pubmed/21418442	Arboix A.	Eur J Neurol. 2011 Aug;18(8):1025-6. doi: 10.1111/j.1468-1331.2011.03386.x. Epub 2011 Mar 21. No abstract available.	Eur J Neurol. 2011	PubMed	citation	PMID:21418442	pubmed	21418442	create date:2011/03/23 | first author:Arboix A
Neuropathy and paraproteins: review of a complex association.	/pubmed/21418441	Rajabally YA.	Eur J Neurol. 2011 Nov;18(11):1291-8. doi: 10.1111/j.1468-1331.2011.03380.x. Epub 2011 Mar 21.	Eur J Neurol. 2011	PubMed	citation	PMID:21418441	pubmed	21418441	create date:2011/03/23 | first author:Rajabally YA
Association of HLA-DRB1*15 allele and CSF oligoclonal bands in a Spanish multiple sclerosis cohort.	/pubmed/21418440	Romero-Pinel L, Martínez-Yélamos S, Bau L, Matas E, Gubieras L, María Pujal J, Morandeira F, Bas J, Arbizu T.	Eur J Neurol. 2011 Oct;18(10):1258-62. doi: 10.1111/j.1468-1331.2011.03379.x. Epub 2011 Mar 21.	Eur J Neurol. 2011	PubMed	citation	PMID:21418440	pubmed	21418440	create date:2011/03/23 | first author:Romero-Pinel L
Clinical and genetic analysis of spinocerebellar ataxia in Mali.	/pubmed/21418439	Traoré M, Coulibaly T, Meilleur KG, La Pean A, Sangaré M, Landouré G, Mochel F, Karambé M, Guinto CO, Fischbeck KH.	Eur J Neurol. 2011 Oct;18(10):1269-71. doi: 10.1111/j.1468-1331.2011.03376.x. Epub 2011 Mar 21.	Eur J Neurol. 2011	PubMed	citation	PMID:21418439	pubmed	21418439	create date:2011/03/23 | first author:Traoré M
Cerebrovascular complications during pregnancy and the puerperium.	/pubmed/21418438	O'Brien P, Heaney D.	Eur J Neurol. 2011 Jun;18(6):801-2. doi: 10.1111/j.1468-1331.2011.03369.x. Epub 2011 Mar 21. No abstract available.	Eur J Neurol. 2011	PubMed	citation	PMID:21418438	pubmed	21418438	create date:2011/03/23 | first author:O'Brien P
Genetic variation in complement component C3 shows association with ischaemic stroke.	/pubmed/21414106	Olsson S, Stokowska A, Holmegaard L, Jood K, Blomstrand C, Pekna M, Jern C.	Eur J Neurol. 2011 Oct;18(10):1272-4. doi: 10.1111/j.1468-1331.2011.03377.x. Epub 2011 Mar 17.	Eur J Neurol. 2011	PubMed	citation	PMID:21414106	pubmed	21414106	create date:2011/03/19 | first author:Olsson S
Migrainous infarction: a Nordic multicenter study.	/pubmed/21414105	Laurell K, Artto V, Bendtsen L, Hagen K, Kallela M, Meyer EL, Putaala J, Tronvik E, Zwart JA, Linde M.	Eur J Neurol. 2011 Oct;18(10):1220-6. doi: 10.1111/j.1468-1331.2011.03364.x. Epub 2011 Mar 18.	Eur J Neurol. 2011	PubMed	citation	PMID:21414105	pubmed	21414105	create date:2011/03/19 | first author:Laurell K
Myelinated retinal fibers in autosomal recessive spastic ataxia of Charlevoix-Saguenay.	/pubmed/21410841	Vingolo EM, Di Fabio R, Salvatore S, Grieco G, Bertini E, Leuzzi V, Nesti C, Filla A, Tessa A, Pierelli F, Santorelli FM, Casali C.	Eur J Neurol. 2011 Sep;18(9):1187-90. doi: 10.1111/j.1468-1331.2010.03335.x. Epub 2011 Jan 25.	Eur J Neurol. 2011	PubMed	citation	PMID:21410841	pubmed	21410841	create date:2011/03/18 | first author:Vingolo EM
A novel spinocerebellar ataxia type 15 family with involuntary movements and cognitive decline.	/pubmed/21382133	Castrioto A, Prontera P, Di Gregorio E, Rossi V, Parnetti L, Rossi A, Donti E, Brusco A, Calabresi P, Tambasco N.	Eur J Neurol. 2011 Oct;18(10):1263-5. doi: 10.1111/j.1468-1331.2011.03366.x. Epub 2011 Mar 7.	Eur J Neurol. 2011	PubMed	citation	PMID:21382133	pubmed	21382133	create date:2011/03/09 | first author:Castrioto A
Intravenous thrombolytic therapy in patients with stroke mimics: baseline characteristics and safety profile.	/pubmed/21366806	Chen Y, Bogosavljevic V, Leys D, Jovanovic D, Beslac-Bumbasirevic L, Lucas C.	Eur J Neurol. 2011 Oct;18(10):1246-50. doi: 10.1111/j.1468-1331.2011.03367.x. Epub 2011 Mar 2.	Eur J Neurol. 2011	PubMed	citation	PMID:21366806	pubmed	21366806	create date:2011/03/04 | first author:Chen Y
A randomized, double-blind, placebo-controlled, parallel-group, enriched-design study of nabiximols* (Sativex(®) ), as add-on therapy, in subjects with refractory spasticity caused by multiple sclerosis.	/pubmed/21362108	Novotna A, Mares J, Ratcliffe S, Novakova I, Vachova M, Zapletalova O, Gasperini C, Pozzilli C, Cefaro L, Comi G, Rossi P, Ambler Z, Stelmasiak Z, Erdmann A, Montalban X, Klimek A, Davies P; Sativex Spasticity Study Group.	Eur J Neurol. 2011 Sep;18(9):1122-31. doi: 10.1111/j.1468-1331.2010.03328.x. Epub 2011 Mar 1.	Eur J Neurol. 2011	PubMed	citation	PMID:21362108	pubmed	21362108	create date:2011/03/03 | first author:Novotna A
Contribution of glucocerebrosidase mutation in a large cohort of sporadic Parkinson's disease in Taiwan.	/pubmed/21338444	Huang CL, Wu-Chou YH, Lai SC, Chang HC, Yeh TH, Weng YH, Chen RS, Huang YZ, Lu CS.	Eur J Neurol. 2011 Oct;18(10):1227-32. doi: 10.1111/j.1468-1331.2011.03362.x. Epub 2011 Feb 22.	Eur J Neurol. 2011	PubMed	citation	PMID:21338444	pubmed	21338444	create date:2011/02/23 | first author:Huang CL
A candidate gene study of antiepileptic drug tolerability and efficacy identifies an association of CYP2C9 variants with phenytoin toxicity.	/pubmed/21338443	Depondt C, Godard P, Espel RS, Da Cruz AL, Lienard P, Pandolfo M.	Eur J Neurol. 2011 Sep;18(9):1159-64. doi: 10.1111/j.1468-1331.2011.03361.x. Epub 2011 Feb 22.	Eur J Neurol. 2011	PubMed	citation	PMID:21338443	pubmed	21338443	create date:2011/02/23 | first author:Depondt C
Sleep disorders in adult-onset myotonic dystrophy type 1: a controlled polysomnographic study.	/pubmed/21338442	Romigi A, Izzi F, Pisani V, Placidi F, Pisani LR, Marciani MG, Corte F, Panico MB, Torelli F, Uasone E, Vitrani G, Albanese M, Massa R.	Eur J Neurol. 2011 Sep;18(9):1139-45. doi: 10.1111/j.1468-1331.2011.03352.x. Epub 2011 Feb 21.	Eur J Neurol. 2011	PubMed	citation	PMID:21338442	pubmed	21338442	create date:2011/02/23 | first author:Romigi A
Effect of warfarin withdrawal on thrombolytic treatment in patients with ischaemic stroke.	/pubmed/21314856	Kim YD, Lee JH, Jung YH, Cha MJ, Choi HY, Nam CM, Yang JH, Cho HJ, Nam HS, Lee KY, Heo JH.	Eur J Neurol. 2011 Sep;18(9):1165-70. doi: 10.1111/j.1468-1331.2011.03363.x. Epub 2011 Feb 14.	Eur J Neurol. 2011	PubMed	citation	PMID:21314856	pubmed	21314856	create date:2011/02/15 | first author:Kim YD
Response to EFNS guidelines on treatment of Dystonia article.	/pubmed/21314855	Murray N.	Eur J Neurol. 2011 Jun;18(6):e60-1; author reply e62. doi: 10.1111/j.1468-1331.2010.03343.x. Epub 2011 Feb 14. No abstract available.	Eur J Neurol. 2011	PubMed	citation	PMID:21314855	pubmed	21314855	create date:2011/02/15 | first author:Murray N
Failure of complete recanalization is associated with poor outcome after cardioembolic stroke.	/pubmed/21309926	Nam HS, Lee KY, Kim YD, Choi HY, Cho HJ, Cha MJ, Nam CM, Heo JH.	Eur J Neurol. 2011 Sep;18(9):1171-8. doi: 10.1111/j.1468-1331.2011.03360.x. Epub 2011 Feb 11.	Eur J Neurol. 2011	PubMed	citation	PMID:21309926	pubmed	21309926	create date:2011/02/12 | first author:Nam HS
Identification of oxidized serum albumin in the cerebrospinal fluid of ischaemic stroke patients.	/pubmed/21299736	Moon GJ, Shin DH, Im DS, Bang OY, Nam HS, Lee JH, Joo IS, Huh K, Gwag BJ.	Eur J Neurol. 2011 Sep;18(9):1151-8. doi: 10.1111/j.1468-1331.2011.03357.x. Epub 2011 Feb 8.	Eur J Neurol. 2011	PubMed	citation	PMID:21299736	pubmed	21299736	create date:2011/02/09 | first author:Moon GJ
Familial Mediterranean fever (FMF) and multiple sclerosis: an association study in one of the world's largest FMF cohorts.	/pubmed/21299735	Yahalom G, Kivity S, Lidar M, Vaknin-Dembinsky A, Karussis D, Flechter S, Ben-Chetrit E, Livneh A.	Eur J Neurol. 2011 Sep;18(9):1146-50. doi: 10.1111/j.1468-1331.2011.03356.x. Epub 2011 Feb 8.	Eur J Neurol. 2011	PubMed	citation	PMID:21299735	pubmed	21299735	create date:2011/02/09 | first author:Yahalom G
Cytokine gene polymorphisms in multiple sclerosis: a meta-analysis of 45 studies including 7379 cases and 8131 controls.	/pubmed/21299734	Nikolopoulos GK, Masgala A, Tsiara C, Limitsiou OK, Karnaouri AC, Dimou NL, Bagos PG.	Eur J Neurol. 2011 Jul;18(7):944-51. doi: 10.1111/j.1468-1331.2011.03355.x. Epub 2011 Feb 8.	Eur J Neurol. 2011	PubMed	citation	PMID:21299734	pubmed	21299734	create date:2011/02/09 | first author:Nikolopoulos GK
Thrombolysis as a factor associated with favorable outcomes in patients with unclear-onset stroke.	/pubmed/21299733	Kim JT, Park MS, Nam TS, Choi SM, Kim BC, Kim MK, Cho KH.	Eur J Neurol. 2011 Jul;18(7):988-94. doi: 10.1111/j.1468-1331.2011.03351.x. Epub 2011 Feb 8.	Eur J Neurol. 2011	PubMed	citation	PMID:21299733	pubmed	21299733	create date:2011/02/09 | first author:Kim JT
Correlation between the flow pattern of the circle of Willis and segmental perfusion asymmetry after carotid artery revascularization.	/pubmed/21299732	Chuang YM, Chang YJ, Chang CH, Huang KL, Chang TY, Wu TC, Lin CP, Wong HF, Liu SJ, Lee TH.	Eur J Neurol. 2011 Sep;18(9):1132-8. doi: 10.1111/j.1468-1331.2010.03344.x. Epub 2011 Feb 8.	Eur J Neurol. 2011	PubMed	citation	PMID:21299732	pubmed	21299732	create date:2011/02/09 | first author:Chuang YM
Challenges to the development of disease-modifying therapies in Parkinson's disease.	/pubmed/21255199	Schapira AH.	Eur J Neurol. 2011 Mar;18 Suppl 1:16-21. doi: 10.1111/j.1468-1331.2010.03324.x.	Eur J Neurol. 2011	PubMed	citation	PMID:21255199	pubmed	21255199	create date:2011/02/03 | first author:Schapira AH
Treatment of depressive symptoms in Parkinson's disease.	/pubmed/21255198	Barone P.	Eur J Neurol. 2011 Mar;18 Suppl 1:11-5. doi: 10.1111/j.1468-1331.2010.03325.x. Review.	Eur J Neurol. 2011	PubMed	citation	PMID:21255198	pubmed	21255198	create date:2011/02/03 | first author:Barone P
Drugs and drug delivery in PD: optimizing control of symptoms with pramipexole prolonged-release.	/pubmed/21255197	Rascol O.	Eur J Neurol. 2011 Mar;18 Suppl 1:3-10. doi: 10.1111/j.1468-1331.2010.03326.x. Review.	Eur J Neurol. 2011	PubMed	citation	PMID:21255197	pubmed	21255197	create date:2011/02/03 | first author:Rascol O
The management of Parkinson's disease - what is new?	/pubmed/21255196	Schapira AH.	Eur J Neurol. 2011 Mar;18 Suppl 1:1-2. doi: 10.1111/j.1468-1331.2010.03323.x. No abstract available.	Eur J Neurol. 2011	PubMed	citation	PMID:21255196	pubmed	21255196	create date:2011/02/03 | first author:Schapira AH
Coffee, ADORA2A, and CYP1A2: the caffeine connection in Parkinson's disease.	/pubmed/21281405	Popat RA, Van Den Eeden SK, Tanner CM, Kamel F, Umbach DM, Marder K, Mayeux R, Ritz B, Ross GW, Petrovitch H, Topol B, McGuire V, Costello S, Manthripragada AD, Southwick A, Myers RM, Nelson LM.	Eur J Neurol. 2011 May;18(5):756-65. doi: 10.1111/j.1468-1331.2011.03353.x. Epub 2011 Jan 31.	Eur J Neurol. 2011	PubMed	citation	PMID:21281405	pubmed	21281405	create date:2011/02/02 | first author:Popat RA
Caffeine and Parkinson's disease: are we getting our fix on risk-modifying gene-environment interactions?	/pubmed/21281404	Mellick GD, Ross OA.	Eur J Neurol. 2011 May;18(5):671-2. doi: 10.1111/j.1468-1331.2011.03350.x. Epub 2011 Jan 31. No abstract available.	Eur J Neurol. 2011	PubMed	citation	PMID:21281404	pubmed	21281404	create date:2011/02/02 | first author:Mellick GD
Treatment for ischaemic stroke within an unknown time window: how much imaging do we need?	/pubmed/21272163	Breuer L, Köhrmann M.	Eur J Neurol. 2011 Jul;18(7):933-4. doi: 10.1111/j.1468-1331.2011.03349.x. Epub 2011 Jan 28. No abstract available.	Eur J Neurol. 2011	PubMed	citation	PMID:21272163	pubmed	21272163	create date:2011/01/29 | first author:Breuer L
IgM monoclonal gammopathy--associated neuropathies with different IgM specificity.	/pubmed/21261794	Matà S, Borsini W, Ambrosini S, Toscani L, Barilaro A, Piacentini S, Sorbi S, Lolli F.	Eur J Neurol. 2011 Aug;18(8):1067-73. doi: 10.1111/j.1468-1331.2010.03345.x. Epub 2011 Jan 25.	Eur J Neurol. 2011	PubMed	citation	PMID:21261794	pubmed	21261794	create date:2011/01/26 | first author:Matà S
Childhood refractory focal epilepsy following acute febrile encephalopathy with anti-amphiphysin antibody.	/pubmed/21261793	Lin JJ, Chou IJ, Lin KL, Wang HS.	Eur J Neurol. 2011 Jun;18(6):e70. doi: 10.1111/j.1468-1331.2010.03342.x. Epub 2011 Jan 25. No abstract available.	Eur J Neurol. 2011	PubMed	citation	PMID:21261793	pubmed	21261793	create date:2011/01/26 | first author:Lin JJ
Seizure-induced Takotsubo cardiomyopathy and thrombocytopenia.	/pubmed/21261792	Stöllberger C, Fischer H, Pratter A, Finsterer J.	Eur J Neurol. 2011 Jun;18(6):e68-9. doi: 10.1111/j.1468-1331.2010.03339.x. Epub 2011 Jan 25. No abstract available.	Eur J Neurol. 2011	PubMed	citation	PMID:21261792	pubmed	21261792	create date:2011/01/26 | first author:Stöllberger C
APOE ε4 allele is associated with an increased risk of bulbar-onset amyotrophic lateral sclerosis in men.	/pubmed/21251163	Praline J, Blasco H, Vourc'h P, Garrigue MA, Gordon PH, Camu W, Corcia P, Andres CR; French ALS Study Group.	Eur J Neurol. 2011 Aug;18(8):1046-52. doi: 10.1111/j.1468-1331.2010.03330.x. Epub 2011 Jan 20.	Eur J Neurol. 2011	PubMed	citation	PMID:21251163	pubmed	21251163	create date:2011/01/22 | first author:Praline J
Poor lung function and associated patterns of cognitive decline.	/pubmed/21244585	Scarlata S, Antonelli-Incalzi R.	Eur J Neurol. 2011 Jun;18(6):799-800. doi: 10.1111/j.1468-1331.2010.03341.x. Epub 2011 Jan 18. No abstract available.	Eur J Neurol. 2011	PubMed	citation	PMID:21244585	pubmed	21244585	create date:2011/01/20 | first author:Scarlata S
Association of lung function with cognitive decline and dementia: the Atherosclerosis Risk in Communities (ARIC) Study.	/pubmed/21244584	Pathan SS, Gottesman RF, Mosley TH, Knopman DS, Sharrett AR, Alonso A.	Eur J Neurol. 2011 Jun;18(6):888-98. doi: 10.1111/j.1468-1331.2010.03340.x. Epub 2011 Jan 18.	Eur J Neurol. 2011	PubMed	citation	PMID:21244584	pubmed	21244584	create date:2011/01/20 | first author:Pathan SS
Analysis of thrombin-antithrombin complex contents in plasma and hematoma fluid of hypertensive intracerebral hemorrhage patients after clot removal.	/pubmed/21244583	Wu CH, Yang RL, Huang SY, Li HZ, Wang KY, Yang DH, Yan XH, Xue XH, Wu SY, Wang JM, Lin JS, Liao LM, Chen LD.	Eur J Neurol. 2011 Aug;18(8):1060-6. doi: 10.1111/j.1468-1331.2010.03336.x. Epub 2011 Jan 18.	Eur J Neurol. 2011	PubMed	citation	PMID:21244583	pubmed	21244583	create date:2011/01/20 | first author:Wu CH
The impact of cerebral amyloid angiopathy on the occurrence of cerebrovascular lesions in demented patients with Alzheimer features: a neuropathological study.	/pubmed/21244582	De Reuck J, Deramecourt V, Cordonnier C, Leys D, Maurage CA, Pasquier F.	Eur J Neurol. 2011 Jun;18(6):913-8. doi: 10.1111/j.1468-1331.2010.03329.x. Epub 2011 Jan 18.	Eur J Neurol. 2011	PubMed	citation	PMID:21244582	pubmed	21244582	create date:2011/01/20 | first author:De Reuck J
The left parietal lobe plays a role in the pathogenesis of blepharospasm?	/pubmed/21244581	Nociti V, Loria G, Soleti F, Bentivoglio AR, Tartaglione T, Tonali P, Batocchi AP.	Eur J Neurol. 2011 Jun;18(6):e66-7. doi: 10.1111/j.1468-1331.2010.03319.x. Epub 2011 Jan 18. No abstract available.	Eur J Neurol. 2011	PubMed	citation	PMID:21244581	pubmed	21244581	create date:2011/01/20 | first author:Nociti V
Idiopathic NBIA - clinical spectrum and transcranial sonography findings.	/pubmed/21244580	Brüggemann N, Wuerfel J, Petersen D, Klein C, Hagenah J, Schneider SA.	Eur J Neurol. 2011 Jun;18(6):e58-9. doi: 10.1111/j.1468-1331.2010.03298.x. Epub 2011 Jan 18. No abstract available.	Eur J Neurol. 2011	PubMed	citation	PMID:21244580	pubmed	21244580	create date:2011/01/20 | first author:Brüggemann N
The psychosocial burden of essential tremor in an outpatient- and a community-based cohort.	/pubmed/21244579	Lorenz D, Poremba C, Papengut F, Schreiber S, Deuschl G.	Eur J Neurol. 2011 Jul;18(7):972-9. doi: 10.1111/j.1468-1331.2010.03295.x. Epub 2011 Jan 18.	Eur J Neurol. 2011	PubMed	citation	PMID:21244579	pubmed	21244579	create date:2011/01/20 | first author:Lorenz D
Abstracts of the 14th Congress of the EFNS (European Federation of Neurological Societies). Geneva, Switzerland. September 26-28, 2010.	/pubmed/21199177	[No authors listed]	Eur J Neurol. 2010 Sep;17 Suppl 3:1-692. doi: 10.1111/j.1468-1331.2010.03230.x. No abstract available.	Eur J Neurol. 2010	PubMed	citation	PMID:21199177	pubmed	21199177	create date:2011/01/14
Association of tumor necrosis factor-α and matrix metalloproteinase-3 gene variants with stroke.	/pubmed/21219546	Munshi A, Rajeshwar K, Kaul S, Al-Hazzani A, Alshatwi AA, Shafi G, Balakrishna N, Jyothy A.	Eur J Neurol. 2011 Aug;18(8):1053-9. doi: 10.1111/j.1468-1331.2010.03334.x. Epub 2011 Jan 11.	Eur J Neurol. 2011	PubMed	citation	PMID:21219546	pubmed	21219546	create date:2011/01/12 | first author:Munshi A
The effect of IgG levels on the number of natural killer cells and their Fc receptors in chronic inflammatory demyelinating polyradiculoneuropathy.	/pubmed/21219545	Bohn AB, Nederby L, Harbo T, Skovbo A, Vorup-Jensen T, Krog J, Jakobsen J, Hokland ME.	Eur J Neurol. 2011 Jun;18(6):919-24. doi: 10.1111/j.1468-1331.2010.03333.x. Epub 2011 Jan 11.	Eur J Neurol. 2011	PubMed	citation	PMID:21219545	pubmed	21219545	create date:2011/01/12 | first author:Bohn AB
Carnitine serum levels and levocarnitine administration in multiple sclerosis patients treated with natalizumab.	/pubmed/21219544	Laffon-Pioger M, Rocher F, Caruba C, Cohen M, Thomas P, Lebrun C.	Eur J Neurol. 2011 Jun;18(6):e63-4. doi: 10.1111/j.1468-1331.2010.03332.x. Epub 2011 Jan 11. No abstract available.	Eur J Neurol. 2011	PubMed	citation	PMID:21219544	pubmed	21219544	create date:2011/01/12 | first author:Laffon-Pioger M
Severity of dystonia is correlated with putaminal gray matter changes in Myoclonus-Dystonia.	/pubmed/21219543	Beukers RJ, van der Meer JN, van der Salm SM, Foncke EM, Veltman DJ, Tijssen MA.	Eur J Neurol. 2011 Jun;18(6):906-12. doi: 10.1111/j.1468-1331.2010.03321.x. Epub 2011 Jan 11.	Eur J Neurol. 2011	PubMed	citation	PMID:21219543	pubmed	21219543	create date:2011/01/12 | first author:Beukers RJ
Lack of association of LINGO1 rs9652490 and rs11856808 SNPs with familial essential tremor.	/pubmed/21219542	Lorenzo-Betancor O, García-Martín E, Cervantes S, Agúndez JA, Jiménez-Jiménez FJ, Alonso-Navarro H, Luengo A, Coria F, Lorenzo E, Irigoyen J, Pastor P.	Eur J Neurol. 2011 Aug;18(8):1085-9. doi: 10.1111/j.1468-1331.2010.03251.x. Epub 2010 Nov 18.	Eur J Neurol. 2011	PubMed	citation	PMID:21219542	pubmed	21219542	create date:2011/01/12 | first author:Lorenzo-Betancor O
Title	URL	Description	Details	ShortDetails	Resource	Type	Identifiers	Db	EntrezUID	Properties
Socio-demographic and clinical factors influencing the adherence to treatment in Parkinson's disease: the ADHESON study.	/pubmed/21199185	Valldeoriola F, Coronell C, Pont C, Buongiorno MT, Cámara A, Gaig C, Compta Y; ADHESON Study Group.	Eur J Neurol. 2011 Jul;18(7):980-7. doi: 10.1111/j.1468-1331.2010.03320.x. Epub 2010 Dec 29.	Eur J Neurol. 2011	PubMed	citation	PMID:21199185	pubmed	21199185	create date:2011/01/05 | first author:Valldeoriola F
Liver toxicity possibly related with ropinirole use in the treatment of restless legs syndrome.	/pubmed/21199184	Navacerrada F, González-Alonso MR, Alonso-Navarro H, Pilo-de-la-Fuente B, Plaza-Nieto JF, Jiménez-Jiménez FJ.	Eur J Neurol. 2011 Jun;18(6):e65. doi: 10.1111/j.1468-1331.2010.03317.x. Epub 2010 Dec 29. No abstract available.	Eur J Neurol. 2011	PubMed	citation	PMID:21199184	pubmed	21199184	create date:2011/01/05 | first author:Navacerrada F
Health care situation of patients with relapsing-remitting multiple sclerosis receiving immunomodulatory therapy: a retrospective survey of more than 9000 German patients with MS.	/pubmed/21199183	Mäurer M, Dachsel R, Domke S, Ries S, Reifschneider G, Friedrich A, Knorn P, Landefeld H, Niemczyk G, Schicklmaier P, Wernsdörfer C, Windhagen S, Albrecht H, Schwab S; TYPIC Study Investigators.	Eur J Neurol. 2011 Aug;18(8):1036-45. doi: 10.1111/j.1468-1331.2010.03313.x. Epub 2010 Dec 29.	Eur J Neurol. 2011	PubMed	citation	PMID:21199183	pubmed	21199183	create date:2011/01/05 | first author:Mäurer M
Non-anti-MAG DADS neuropathy as a variant of CIDP: clinical, electrophysiological, laboratory features and response to treatment in 10 cases.	/pubmed/21199182	Larue S, Bombelli F, Viala K, Neil J, Maisonobe T, Bouche P, Musset L, Fournier E, Léger JM.	Eur J Neurol. 2011 Jun;18(6):899-905. doi: 10.1111/j.1468-1331.2010.03312.x. Epub 2010 Dec 29.	Eur J Neurol. 2011	PubMed	citation	PMID:21199182	pubmed	21199182	create date:2011/01/05 | first author:Larue S
Hippocampal cavities are not associated with cognitive impairment in transient global amnesia.	/pubmed/21199181	Uttner I, Weber S, Freund W, Bengel D, Schmitz B, Ludolph AC, Huber R.	Eur J Neurol. 2011 Jun;18(6):882-7. doi: 10.1111/j.1468-1331.2010.03310.x. Epub 2010 Dec 29.	Eur J Neurol. 2011	PubMed	citation	PMID:21199181	pubmed	21199181	create date:2011/01/05 | first author:Uttner I
The possible risk of cancer in patients with MS: a controversial issue.	/pubmed/21199180	Bahreini SA, Salmani H, Honardoost MA, Esmaeilnejad S, Zahednasab H.	Eur J Neurol. 2011 May;18(5):e49; author reply e50. doi: 10.1111/j.1468-1331.2010.03306.x. Epub 2010 Dec 29. No abstract available.	Eur J Neurol. 2011	PubMed	citation	PMID:21199180	pubmed	21199180	create date:2011/01/05 | first author:Bahreini SA
LRRK2 as a therapeutic target in Parkinson's disease.	/pubmed/21199179	Tan EK, Schapira AH.	Eur J Neurol. 2011 Apr;18(4):545-6. doi: 10.1111/j.1468-1331.2010.03305.x. Epub 2010 Dec 29. No abstract available.	Eur J Neurol. 2011	PubMed	citation	PMID:21199179	pubmed	21199179	create date:2011/01/05 | first author:Tan EK
Cost-effectiveness of decompressive craniectomy in traumatic brain injuries.	/pubmed/21175999	Malmivaara K, Kivisaari R, Hernesniemi J, Siironen J.	Eur J Neurol. 2011 Apr;18(4):656-62. doi: 10.1111/j.1468-1331.2010.03294.x. Epub 2010 Dec 22.	Eur J Neurol. 2011	PubMed	citation	PMID:21175999	pubmed	21175999	create date:2010/12/24 | first author:Malmivaara K
Nervous system tumors in adult immigrants to Sweden by subsite and histology.	/pubmed/21175998	Mousavi SM, Fallah M, Sundquist J, Hemminki K.	Eur J Neurol. 2011 May;18(5):766-71. doi: 10.1111/j.1468-1331.2010.03275.x. Epub 2010 Dec 22.	Eur J Neurol. 2011	PubMed	citation	PMID:21175998	pubmed	21175998	create date:2010/12/24 | first author:Mousavi SM
SNCA, MAPT, and GSK3B in Parkinson disease: a gene-gene interaction study.	/pubmed/21159074	Wider C, Vilariño-Güell C, Heckman MG, Jasinska-Myga B, Ortolaza-Soto AI, Diehl NN, Crook JE, Cobb SA, Bacon JA, Aasly JO, Gibson JM, Lynch T, Uitti RJ, Wszolek ZK, Farrer MJ, Ross OA.	Eur J Neurol. 2011 Jun;18(6):876-81. doi: 10.1111/j.1468-1331.2010.03297.x. Epub 2010 Dec 15.	Eur J Neurol. 2011	PubMed	citation	PMID:21159074	pubmed	21159074	create date:2010/12/17 | first author:Wider C
HIV-associated central nervous system diseases in the recent combination antiretroviral therapy era.	/pubmed/21159073	UK Collaborative HIV Cohort (CHIC) Study Steering Committee, Garvey L, Winston A, Walsh J, Post F, Porter K, Gazzard B, Fisher M, Leen C, Pillay D, Hill T, Johnson M, Gilson R, Anderson J, Easterbrook P, Bansi L, Orkin C, Ainsworth J, Phillips AN, Sabin CA.	Eur J Neurol. 2011 Mar;18(3):527-34. doi: 10.1111/j.1468-1331.2010.03291.x. Epub 2010 Dec 15.	Eur J Neurol. 2011	PubMed	citation	PMID:21159073	pubmed	21159073	create date:2010/12/17 | first author:UK Collaborative HIV Cohort (CHIC) Study Steering Committee
Battery lifetime in pallidal deep brain stimulation for dystonia.	/pubmed/21159072	Blahak C, Capelle HH, Baezner H, Kinfe TM, Hennerici MG, Krauss JK.	Eur J Neurol. 2011 Jun;18(6):872-5. doi: 10.1111/j.1468-1331.2010.03290.x. Epub 2010 Dec 15.	Eur J Neurol. 2011	PubMed	citation	PMID:21159072	pubmed	21159072	create date:2010/12/17 | first author:Blahak C
Cerebral venous sinus thrombosis in an adult with sickle β°-thalassemia.	/pubmed/21159071	Vassilopoulou S, Paraskevas GP, Anagnostou E, Papadimas GK, Spengos K.	Eur J Neurol. 2011 May;18(5):e51. doi: 10.1111/j.1468-1331.2010.03289.x. Epub 2010 Dec 15. No abstract available.	Eur J Neurol. 2011	PubMed	citation	PMID:21159071	pubmed	21159071	create date:2010/12/17 | first author:Vassilopoulou S
The first case of a 'jumping stump' syndrome in a lower limb amputee responding to pramipexole.	/pubmed/21159070	Seidel S, Kechvar-Parast J, Sycha T, Zeitlhofer J.	Eur J Neurol. 2011 Apr;18(4):e45-6. doi: 10.1111/j.1468-1331.2010.03288.x. Epub 2010 Dec 15. No abstract available.	Eur J Neurol. 2011	PubMed	citation	PMID:21159070	pubmed	21159070	create date:2010/12/17 | first author:Seidel S
HIV-associated central nervous system diseases in the era of combination antiretroviral therapy.	/pubmed/21159069	Tan IL, McArthur JC.	Eur J Neurol. 2011 Mar;18(3):371-2. doi: 10.1111/j.1468-1331.2010.03287.x. Epub 2010 Dec 15. No abstract available.	Eur J Neurol. 2011	PubMed	citation	PMID:21159069	pubmed	21159069	create date:2010/12/17 | first author:Tan IL
Reduced severity of strokes in patients with silent brain infarctions.	/pubmed/21159068	Kim YS, Park SS, Lee SH, Yoon BW.	Eur J Neurol. 2011 Jul;18(7):962-71. doi: 10.1111/j.1468-1331.2010.03282.x. Epub 2010 Dec 15.	Eur J Neurol. 2011	PubMed	citation	PMID:21159068	pubmed	21159068	create date:2010/12/17 | first author:Kim YS
Behavioral and personality features in patients with lateralized Parkinson's disease.	/pubmed/21159067	Piacentini S, Versaci R, Romito L, Ferré F, Albanese A.	Eur J Neurol. 2011 May;18(5):772-7. doi: 10.1111/j.1468-1331.2010.03279.x. Epub 2010 Dec 15.	Eur J Neurol. 2011	PubMed	citation	PMID:21159067	pubmed	21159067	create date:2010/12/17 | first author:Piacentini S
Atypical teratoid/rhabdoid tumor: short clinical description and insight into possible mechanism of the disease.	/pubmed/21159066	Bikowska B, Grajkowska W, Jóźwiak J.	Eur J Neurol. 2011 Jun;18(6):813-8. doi: 10.1111/j.1468-1331.2010.03277.x. Epub 2010 Dec 16. Review.	Eur J Neurol. 2011	PubMed	citation	PMID:21159066	pubmed	21159066	create date:2010/12/17 | first author:Bikowska B
Efficacy of zonisamide in a case of Parkinson's disease with intractable resting and re-emergent tremor.	/pubmed/21159065	Iijima M, Osawa M, Kobayashi M, Uchiyama S.	Eur J Neurol. 2011 Apr;18(4):e43-4. doi: 10.1111/j.1468-1331.2010.03276.x. Epub 2010 Dec 15. No abstract available.	Eur J Neurol. 2011	PubMed	citation	PMID:21159065	pubmed	21159065	create date:2010/12/17 | first author:Iijima M
Regional cerebral blood flow changes in patients with idiopathic REM sleep behavior disorder.	/pubmed/21143707	Hanyu H, Inoue Y, Sakurai H, Kanetaka H, Nakamura M, Miyamoto T, Sasai T, Iwamoto T.	Eur J Neurol. 2011 May;18(5):784-8. doi: 10.1111/j.1468-1331.2010.03283.x. Epub 2010 Dec 12.	Eur J Neurol. 2011	PubMed	citation	PMID:21143707	pubmed	21143707	create date:2010/12/15 | first author:Hanyu H
Tick-borne encephalitis in Poland in years 1993-2008--epidemiology and clinical presentation. A retrospective study of 687 patients.	/pubmed/21143706	Czupryna P, Moniuszko A, Pancewicz SA, Grygorczuk S, Kondrusik M, Zajkowska J.	Eur J Neurol. 2011 May;18(5):673-9. doi: 10.1111/j.1468-1331.2010.03278.x. Epub 2010 Dec 12.	Eur J Neurol. 2011	PubMed	citation	PMID:21143706	pubmed	21143706	create date:2010/12/15 | first author:Czupryna P
Midbrain serotonin transporters in de novo and L-DOPA-treated patients with early Parkinson's disease--a [123 I]-ADAM SPECT study.	/pubmed/21143705	Beucke JC, Plotkin M, Winter C, Endrass T, Amthauer H, Juckel G, Kupsch A.	Eur J Neurol. 2011 May;18(5):750-5. doi: 10.1111/j.1468-1331.2010.03274.x. Epub 2010 Dec 12.	Eur J Neurol. 2011	PubMed	citation	PMID:21143705	pubmed	21143705	create date:2010/12/15 | first author:Beucke JC
Gabapentin for the treatment of carpal tunnel syndrome: a randomized controlled trial.	/pubmed/21143704	Hui AC, Wong SM, Leung HW, Man BL, Yu E, Wong LK.	Eur J Neurol. 2011 May;18(5):726-30. doi: 10.1111/j.1468-1331.2010.03261.x. Epub 2010 Dec 12.	Eur J Neurol. 2011	PubMed	citation	PMID:21143704	pubmed	21143704	create date:2010/12/15 | first author:Hui AC
Brain-specific fatty acid-binding protein is elevated in serum of patients with dementia-related diseases.	/pubmed/21143341	Teunissen CE, Veerhuis R, De Vente J, Verhey FR, Vreeling F, van Boxtel MP, Glatz JF, Pelsers MA.	Eur J Neurol. 2011 Jun;18(6):865-71. doi: 10.1111/j.1468-1331.2010.03273.x. Epub 2010 Dec 8.	Eur J Neurol. 2011	PubMed	citation	PMID:21143341	pubmed	21143341	create date:2010/12/15 | first author:Teunissen CE
Impact of cardiovascular risk factors on cognitive function: the Tromsø study.	/pubmed/21143340	Arntzen KA, Schirmer H, Wilsgaard T, Mathiesen EB.	Eur J Neurol. 2011 May;18(5):737-43. doi: 10.1111/j.1468-1331.2010.03263.x. Epub 2010 Dec 8.	Eur J Neurol. 2011	PubMed	citation	PMID:21143340	pubmed	21143340	create date:2010/12/15 | first author:Arntzen KA
Cerebrovascular complications during pregnancy and postpartum: clinical and prognosis observations in 240 Hispanic women.	/pubmed/21143339	Cantu-Brito C, Arauz A, Aburto Y, Barinagarrementeria F, Ruiz-Sandoval JL, Baizabal-Carvallo JF.	Eur J Neurol. 2011 Jun;18(6):819-25. doi: 10.1111/j.1468-1331.2010.03259.x. Epub 2010 Dec 8.	Eur J Neurol. 2011	PubMed	citation	PMID:21143339	pubmed	21143339	create date:2010/12/15 | first author:Cantu-Brito C
Patient-related features associated with a delay in seeking care after stroke.	/pubmed/21143338	Abilleira S, Lucente G, Ribera A, Permanyer-Miralda G, Gallofré M.	Eur J Neurol. 2011 Jun;18(6):850-6. doi: 10.1111/j.1468-1331.2010.03258.x. Epub 2010 Dec 8.	Eur J Neurol. 2011	PubMed	citation	PMID:21143338	pubmed	21143338	create date:2010/12/15 | first author:Abilleira S
Improved language performance subsequent to low-frequency rTMS in patients with chronic non-fluent aphasia post-stroke.	/pubmed/21138505	Barwood CH, Murdoch BE, Whelan BM, Lloyd D, Riek S, O' Sullivan JD, Coulthard A, Wong A.	Eur J Neurol. 2011 Jul;18(7):935-43. doi: 10.1111/j.1468-1331.2010.03284.x. Epub 2010 Dec 7.	Eur J Neurol. 2011	PubMed	citation	PMID:21138505	pubmed	21138505	create date:2010/12/09 | first author:Barwood CH
The transcription factor Pitx3 is a risk modifier for Parkinson's disease in a Chinese Han population.	/pubmed/21138504	Yu LH, Lin ZF, Liu Y, Hu FY, He XH, Liu ZL, Xu YM.	Eur J Neurol. 2011 May;18(5):778-83. doi: 10.1111/j.1468-1331.2010.03281.x. Epub 2010 Dec 7.	Eur J Neurol. 2011	PubMed	citation	PMID:21138504	pubmed	21138504	create date:2010/12/09 | first author:Yu LH
Operational definitions improve reliability of the age-related white matter changes scale.	/pubmed/21138503	Xiong Y, Yang J, Wong A, Wong CH, Chan SS, Li HH, Tam LH, Bao JW, Wong GC, Chen X, Chu WC, Lee WK, Wong KS, Mok VC.	Eur J Neurol. 2011 May;18(5):744-9. doi: 10.1111/j.1468-1331.2010.03272.x. Epub 2010 Dec 8.	Eur J Neurol. 2011	PubMed	citation	PMID:21138503	pubmed	21138503	create date:2010/12/09 | first author:Xiong Y
Neuropsychiatric disturbances in acute subarachnoid haemorrhage.	/pubmed/21138502	Caeiro L, Santos CO, Ferro JM, Figueira ML.	Eur J Neurol. 2011 Jun;18(6):857-64. doi: 10.1111/j.1468-1331.2010.03271.x. Epub 2010 Dec 8.	Eur J Neurol. 2011	PubMed	citation	PMID:21138502	pubmed	21138502	create date:2010/12/09 | first author:Caeiro L
Leukoaraiosis is associated with genes regulating blood-brain barrier homeostasis in ischaemic stroke patients.	/pubmed/21122033	Fernandez-Cadenas I, Mendioroz M, Domingues-Montanari S, Del Rio-Espinola A, Delgado P, Ruiz A, Hernandez-Guillamon M, Giralt D, Chacon P, Navarro-Sobrino M, Ribo M, Molina CA, Alvarez-Sabin J, Rosell A, Montaner J.	Eur J Neurol. 2011 Jun;18(6):826-35. doi: 10.1111/j.1468-1331.2010.03243.x. Epub 2010 Dec 1.	Eur J Neurol. 2011	PubMed	citation	PMID:21122033	pubmed	21122033	create date:2010/12/03 | first author:Fernandez-Cadenas I
Impaired neurovascular coupling in ischaemic stroke patients with large or small vessel disease.	/pubmed/21118330	Lin WH, Hao Q, Rosengarten B, Leung WH, Wong KS.	Eur J Neurol. 2011 May;18(5):731-6. doi: 10.1111/j.1468-1331.2010.03262.x. Epub 2010 Nov 30.	Eur J Neurol. 2011	PubMed	citation	PMID:21118330	pubmed	21118330	create date:2010/12/02 | first author:Lin WH
Multiple sclerosis, seizures, and antiepileptics: role of IL-18, IDO, and melatonin.	/pubmed/21118329	Anderson G, Rodriguez M.	Eur J Neurol. 2011 May;18(5):680-5. doi: 10.1111/j.1468-1331.2010.03257.x. Epub 2010 Nov 30. Review.	Eur J Neurol. 2011	PubMed	citation	PMID:21118329	pubmed	21118329	create date:2010/12/02 | first author:Anderson G
VPS54 genetic analysis in ALS Italian cohort.	/pubmed/21087364	Corrado L, Gagliardi S, Carlomagno Y, Mennini T, Ticozzi N, Mazzini L, Silani V, Cereda C, D'Alfonso S.	Eur J Neurol. 2011 Apr;18(4):e41-2. doi: 10.1111/j.1468-1331.2010.03260.x. Epub 2010 Nov 19. No abstract available.	Eur J Neurol. 2011	PubMed	citation	PMID:21087364	pubmed	21087364	create date:2010/11/23 | first author:Corrado L
Perimetric and peri-papillary nerve fibre layer thickness findings in multiple sclerosis.	/pubmed/21087363	Kitsos G, Detorakis ET, Papakonstantinou S, Kyritsis AP, Pelidou SH.	Eur J Neurol. 2011 May;18(5):719-25. doi: 10.1111/j.1468-1331.2010.03256.x. Epub 2010 Nov 19.	Eur J Neurol. 2011	PubMed	citation	PMID:21087363	pubmed	21087363	create date:2010/11/23 | first author:Kitsos G
Low frequency stimulation of the nucleus tegmenti pedunculopontini increases cortical metabolism in Parkinsonian patients.	/pubmed/21087362	Ceravolo R, Brusa L, Galati S, Volterrani D, Peppe A, Siciliano G, Pierantozzi M, Moschella V, Bonuccelli U, Stanzione P, Stefani A.	Eur J Neurol. 2011 Jun;18(6):842-9. doi: 10.1111/j.1468-1331.2010.03254.x. Epub 2010 Nov 19.	Eur J Neurol. 2011	PubMed	citation	PMID:21087362	pubmed	21087362	create date:2010/11/23 | first author:Ceravolo R
Evaluation of health-related quality of life, fatigue and depression in neuromyelitis optica.	/pubmed/21087360	Chanson JB, Zéphir H, Collongues N, Outteryck O, Blanc F, Fleury M, Vermersch P, de Seze J.	Eur J Neurol. 2011 Jun;18(6):836-41. doi: 10.1111/j.1468-1331.2010.03252.x. Epub 2010 Nov 18.	Eur J Neurol. 2011	PubMed	citation	PMID:21087360	pubmed	21087360	create date:2010/11/23 | first author:Chanson JB
Valacyclovir neurotoxicity can be effectively managed by hemodialysis.	/pubmed/21087359	Kambhampati G, Pakkivenkata U, Kazory A.	Eur J Neurol. 2011 Mar;18(3):e33. doi: 10.1111/j.1468-1331.2010.03250.x. Epub 2010 Nov 18. No abstract available.	Eur J Neurol. 2011	PubMed	citation	PMID:21087359	pubmed	21087359	create date:2010/11/23 | first author:Kambhampati G
Childhood refractory focal epilepsy following acute febrile encephalopathy.	/pubmed/21087361	Specchio N, Fusco L, Claps D, Trivisano M, Longo D, Cilio MR, Valeriani M, Cusmai R, Cappelletti S, Gentile S, Fariello G, Specchio LM, Vigevano F.	Eur J Neurol. 2011 Jul;18(7):952-61. doi: 10.1111/j.1468-1331.2010.03253.x. Epub 2010 Nov 18.	Eur J Neurol. 2011	PubMed	citation	PMID:21087361	pubmed	21087361	create date:2010/11/20 | first author:Specchio N
Catechols in post-mortem brain of patients with Parkinson disease.	/pubmed/21073636	Goldstein DS, Sullivan P, Holmes C, Kopin IJ, Basile MJ, Mash DC.	Eur J Neurol. 2011 May;18(5):703-10. doi: 10.1111/j.1468-1331.2010.03246.x. Epub 2010 Nov 12.	Eur J Neurol. 2011	PubMed	citation	PMID:21073636	pubmed	21073636	create date:2010/11/16 | first author:Goldstein DS
Cerebral arterial compliance in patients with internal carotid artery disease.	/pubmed/21054682	Carrera E, Kim DJ, Castellani G, Zweifel C, Smielewski P, Pickard JD, Kirkpatrick PJ, Czosnyka M.	Eur J Neurol. 2011 May;18(5):711-8. doi: 10.1111/j.1468-1331.2010.03247.x. Epub 2010 Nov 4.	Eur J Neurol. 2011	PubMed	citation	PMID:21054682	pubmed	21054682	create date:2010/11/09 | first author:Carrera E
Lack of interaction of SNCA and MAPT genotypes in Parkinson's disease.	/pubmed/21054681	Botta-Orfila T, Ezquerra M, Ríos J, Fernández-Santiago R, Cervantes S, Samaranch L, Pastor P, Martí MJ, Muñoz E, Valldeoriola F, Aguilar M, Calopa M, Hernández-Vara J, Tolosa E.	Eur J Neurol. 2011 Mar;18(3):e32. doi: 10.1111/j.1468-1331.2010.03245.x. Epub 2010 Nov 4. No abstract available.	Eur J Neurol. 2011	PubMed	citation	PMID:21054681	pubmed	21054681	create date:2010/11/09 | first author:Botta-Orfila T
Interleukin-6 and silent cerebral infarction in hemodialysis patients: a cross-sectional study.	/pubmed/21040233	Kikuchi H, Anan F, Kaneda K, Nawata T, Eshima N, Saikawa T, Yoshimatsu H.	Eur J Neurol. 2011 Apr;18(4):625-30. doi: 10.1111/j.1468-1331.2010.03226.x. Epub 2010 Oct 6.	Eur J Neurol. 2011	PubMed	citation	PMID:21040233	pubmed	21040233	create date:2010/11/03 | first author:Kikuchi H
New mutation c.374C>T and a putative disease-associated haplotype within SCN1B gene in Tunisian families with febrile seizures.	/pubmed/21040232	Fendri-Kriaa N, Kammoun F, Salem IH, Kifagi C, Mkaouar-Rebai E, Hsairi I, Rebai A, Triki C, Fakhfakh F.	Eur J Neurol. 2011 May;18(5):695-702. doi: 10.1111/j.1468-1331.2010.03216.x. Epub 2010 Oct 6.	Eur J Neurol. 2011	PubMed	citation	PMID:21040232	pubmed	21040232	create date:2010/11/03 | first author:Fendri-Kriaa N
Cortical subarachnoid haemorrhage in the elderly: a recurrent event probably related to cerebral amyloid angiopathy.	/pubmed/21040231	Raposo N, Viguier A, Cuvinciuc V, Calviere L, Cognard C, Bonneville F, Larrue V.	Eur J Neurol. 2011 Apr;18(4):597-603. doi: 10.1111/j.1468-1331.2010.03214.x. Epub 2010 Oct 6.	Eur J Neurol. 2011	PubMed	citation	PMID:21040231	pubmed	21040231	create date:2010/11/03 | first author:Raposo N
Proceedings of Dystonia Europe. October 17-19, 2008. Hamburg, Germany.	/pubmed/21038476	[No authors listed]	Eur J Neurol. 2010 Jul;17 Suppl 1:v, 1-112. No abstract available.	Eur J Neurol. 2010	PubMed	citation	PMID:21038476	pubmed	21038476	create date:2010/11/03
The diagnostic spectrum in patients with suspected chronic Lyme neuroborreliosis--the experience from one year of a university hospital's Lyme neuroborreliosis outpatients clinic.	/pubmed/20977545	Djukic M, Schmidt-Samoa C, Nau R, von Steinbüchel N, Eiffert H, Schmidt H.	Eur J Neurol. 2011 Apr;18(4):547-55. doi: 10.1111/j.1468-1331.2010.03229.x. Epub 2010 Oct 27.	Eur J Neurol. 2011	PubMed	citation	PMID:20977545	pubmed	20977545	create date:2010/10/28 | first author:Djukic M
A role for endothelin receptor type A in migraine without aura susceptibility? A study in Portuguese patients.	/pubmed/20964792	Lemos C, Neto JL, Pereira-Monteiro J, Mendonça D, Barros J, Sequeiros J, Alonso I, Sousa A.	Eur J Neurol. 2011 Apr;18(4):649-55. doi: 10.1111/j.1468-1331.2010.03239.x. Epub 2010 Oct 22.	Eur J Neurol. 2011	PubMed	citation	PMID:20964792	pubmed	20964792	create date:2010/10/23 | first author:Lemos C
Diagnostic difficulties in the classification of transient neurological attacks.	/pubmed/20955353	Fonseca AC, Canhão P.	Eur J Neurol. 2011 Apr;18(4):644-8. doi: 10.1111/j.1468-1331.2010.03241.x. Epub 2010 Oct 18.	Eur J Neurol. 2011	PubMed	citation	PMID:20955353	pubmed	20955353	create date:2010/10/20 | first author:Fonseca AC
Title	URL	Description	Details	ShortDetails	Resource	Type	Identifiers	Db	EntrezUID	Properties
Neurology residency training in Europe--the current situation.	/pubmed/20932270	Struhal W, Sellner J, Lisnic V, Vécsei L, Müller E, Grisold W.	Eur J Neurol. 2011 Apr;18(4):e36-40. doi: 10.1111/j.1468-1331.2010.03219.x. Epub 2010 Oct 6.	Eur J Neurol. 2011	PubMed	citation	PMID:20932270	pubmed	20932270	create date:2010/10/12 | first author:Struhal W
TWINKLE gene mutation: report of a French family with an autosomal dominant progressive external ophthalmoplegia and literature review.	/pubmed/20880070	Martin-Negrier ML, Sole G, Jardel C, Vital C, Ferrer X, Vital A.	Eur J Neurol. 2011 Mar;18(3):436-41. doi: 10.1111/j.1468-1331.2010.03171.x. Epub 2010 Sep 29. Review.	Eur J Neurol. 2011	PubMed	citation	PMID:20880070	pubmed	20880070	create date:2010/10/01 | first author:Martin-Negrier ML
Screening for tumours in paraneoplastic syndromes: report of an EFNS task force.	/pubmed/20880069	Titulaer MJ, Soffietti R, Dalmau J, Gilhus NE, Giometto B, Graus F, Grisold W, Honnorat J, Sillevis Smitt PA, Tanasescu R, Vedeler CA, Voltz R, Verschuuren JJ; European Federation of Neurological Societies.	Eur J Neurol. 2011 Jan;18(1):19-e3. doi: 10.1111/j.1468-1331.2010.03220.x. Epub 2010 Sep 29.	Eur J Neurol. 2011	PubMed	citation	PMID:20880069	pubmed	20880069	create date:2010/10/01 | first author:Titulaer MJ
Functional polymorphisms of interleukin 4 and interleukin 10 may predict evolution and functional outcome of an ischaemic stroke.	/pubmed/20880001	Marousi S, Ellul J, Antonacopoulou A, Gogos C, Papathanasopoulos P, Karakantza M.	Eur J Neurol. 2011 Apr;18(4):637-43. doi: 10.1111/j.1468-1331.2010.03228.x. Epub 2010 Sep 28.	Eur J Neurol. 2011	PubMed	citation	PMID:20880001	pubmed	20880001	create date:2010/10/01 | first author:Marousi S
Does apolipoprotein E genotype modify the clinical expression of ALS?	/pubmed/20880000	Jawaid A, Poon M, Strutt AM, Rice LK, McDowell EJ, Salamone AR, Qureshi SU, Simpson E, Appel SH, York MK, Schulz PE.	Eur J Neurol. 2011 Apr;18(4):618-24. doi: 10.1111/j.1468-1331.2010.03225.x. Epub 2010 Sep 28.	Eur J Neurol. 2011	PubMed	citation	PMID:20880000	pubmed	20880000	create date:2010/10/01 | first author:Jawaid A
Atraumatic localized convexity subarachnoid hemorrhage associated with acute carotid artery occlusion.	/pubmed/20868466	Geraldes R, Santos C, Canhão P.	Eur J Neurol. 2011 Feb;18(2):e28-9. doi: 10.1111/j.1468-1331.2010.03221.x. Epub 2010 Sep 27. No abstract available.	Eur J Neurol. 2011	PubMed	citation	PMID:20868466	pubmed	20868466	create date:2010/09/28 | first author:Geraldes R
Time course and risk factors of post-stroke fatigue: a prospective cohort study.	/pubmed/20868465	Snaphaan L, van der Werf S, de Leeuw FE.	Eur J Neurol. 2011 Apr;18(4):611-7. doi: 10.1111/j.1468-1331.2010.03217.x. Epub 2010 Sep 27.	Eur J Neurol. 2011	PubMed	citation	PMID:20868465	pubmed	20868465	create date:2010/09/28 | first author:Snaphaan L
Neurophysiological tests and neuroimaging procedures in non-acute headache (2nd edition).	/pubmed/20868464	Sandrini G, Friberg L, Coppola G, Jänig W, Jensen R, Kruit M, Rossi P, Russell D, del Rìo MS, Sand T, Schoenen J; European Federation of Neurological Sciences.	Eur J Neurol. 2011 Mar;18(3):373-81. doi: 10.1111/j.1468-1331.2010.03212.x. Epub 2010 Sep 27.	Eur J Neurol. 2011	PubMed	citation	PMID:20868464	pubmed	20868464	create date:2010/09/28 | first author:Sandrini G
Frequency of Fabry disease in patients with small-fibre neuropathy of unknown aetiology: a pilot study.	/pubmed/20860754	Tanislav C, Kaps M, Rolfs A, Böttcher T, Lackner K, Paschke E, Mascher H, Laue M, Blaes F.	Eur J Neurol. 2011 Apr;18(4):631-6. doi: 10.1111/j.1468-1331.2010.03227.x. Epub 2010 Sep 23.	Eur J Neurol. 2011	PubMed	citation	PMID:20860754	pubmed	20860754	create date:2010/09/24 | first author:Tanislav C
Peripheral nerve involvement in primary systemic AL amyloidosis: a clinical and electrophysiological study.	/pubmed/20860753	Matsuda M, Gono T, Morita H, Katoh N, Kodaira M, Ikeda S.	Eur J Neurol. 2011 Apr;18(4):604-10. doi: 10.1111/j.1468-1331.2010.03215.x. Epub 2010 Sep 23.	Eur J Neurol. 2011	PubMed	citation	PMID:20860753	pubmed	20860753	create date:2010/09/24 | first author:Matsuda M
Effect of controlled-release levodopa on the microstructure of sleep in Parkinson's disease.	/pubmed/20849470	Wailke S, Herzog J, Witt K, Deuschl G, Volkmann J.	Eur J Neurol. 2011 Apr;18(4):590-6. doi: 10.1111/j.1468-1331.2010.03213.x. Epub 2010 Sep 17.	Eur J Neurol. 2011	PubMed	citation	PMID:20849470	pubmed	20849470	create date:2010/09/21 | first author:Wailke S
Demyelinating lesions with features of Balo's concentric sclerosis in a patient with active hepatitis C and human herpesvirus 6 infection.	/pubmed/20849439	Ferreira D, Castro S, Nadais G, Dias Costa JM, Fonseca JM.	Eur J Neurol. 2011 Jan;18(1):e6-7. doi: 10.1111/j.1468-1331.2010.03201.x. Epub 2010 Sep 16. No abstract available.	Eur J Neurol. 2011	PubMed	citation	PMID:20849439	pubmed	20849439	create date:2010/09/21 | first author:Ferreira D
Stroke unit care in clinical practice: an observational study in the Florence center of the European Registers of Stroke (EROS) Project.	/pubmed/20840380	Di Carlo A, Lamassa M, Wellwood I, Bovis F, Baldereschi M, Nencini P, Poggesi A, Cramaro A, Pescini F, Lucente G, Wolfe CD, Inzitari D; European Registers of Stroke (EROS) Project.	Eur J Neurol. 2011 May;18(5):686-94. doi: 10.1111/j.1468-1331.2010.03207.x. Epub 2010 Sep 14.	Eur J Neurol. 2011	PubMed	citation	PMID:20840380	pubmed	20840380	create date:2010/09/16 | first author:Di Carlo A
Acute transverse myelitis and antiphospholipid antibodies in lupus. No evidence for anticoagulation.	/pubmed/20840379	Katsiari CG, Giavri I, Mitsikostas DD, Yiannopoulou KG, Sfikakis PP.	Eur J Neurol. 2011 Apr;18(4):556-63. doi: 10.1111/j.1468-1331.2010.03208.x. Epub 2010 Sep 14. Review.	Eur J Neurol. 2011	PubMed	citation	PMID:20840379	pubmed	20840379	create date:2010/09/16 | first author:Katsiari CG
Economic burden of Parkinson's disease in Singapore.	/pubmed/20840378	Zhao YJ, Tan LC, Li SC, Au WL, Seah SH, Lau PN, Luo N, Wee HL.	Eur J Neurol. 2011 Mar;18(3):519-26. doi: 10.1111/j.1468-1331.2010.03210.x. Epub 2010 Sep 14.	Eur J Neurol. 2011	PubMed	citation	PMID:20840378	pubmed	20840378	create date:2010/09/16 | first author:Zhao YJ
Efficacy of very-low-dose betamethasone on neurological symptoms in ataxia-telangiectasia.	/pubmed/20840352	Broccoletti T, Del Giudice E, Cirillo E, Vigliano I, Giardino G, Ginocchio VM, Bruscoli S, Riccardi C, Pignata C.	Eur J Neurol. 2011 Apr;18(4):564-70. doi: 10.1111/j.1468-1331.2010.03203.x. Epub 2010 Sep 14.	Eur J Neurol. 2011	PubMed	citation	PMID:20840352	pubmed	20840352	create date:2010/09/16 | first author:Broccoletti T
Ruptured symptomatic internal carotid artery dorsal wall aneurysm with rapid configurational change. Clinical experience and management outcome: an original article.	/pubmed/20831774	Lee CC, Hsieh TC, Wang YC, Lo YL, Lee ST, Yang TC.	Eur J Neurol. 2010 Oct;17(10):1277-84. doi: 10.1111/j.1468-1331.2010.03029.x.	Eur J Neurol. 2010	PubMed	citation	PMID:20831774	pubmed	20831774	create date:2010/09/14 | first author:Lee CC
EFNS guidelines for the diagnosis and management of Alzheimer's disease.	/pubmed/20831773	Hort J, O'Brien JT, Gainotti G, Pirttila T, Popescu BO, Rektorova I, Sorbi S, Scheltens P; EFNS Scientist Panel on Dementia.	Eur J Neurol. 2010 Oct;17(10):1236-48. doi: 10.1111/j.1468-1331.2010.03040.x.	Eur J Neurol. 2010	PubMed	citation	PMID:20831773	pubmed	20831773	create date:2010/09/14 | first author:Hort J
Ruptured internal carotid artery dorsal wall aneurysm; its clinical features and treatment.	/pubmed/20831772	Satoh A.	Eur J Neurol. 2010 Oct;17(10):1225-6. doi: 10.1111/j.1468-1331.2010.03031.x. No abstract available.	Eur J Neurol. 2010	PubMed	citation	PMID:20831772	pubmed	20831772	create date:2010/09/14 | first author:Satoh A
Plasma total homocysteine and the methylenetetrahydrofolate reductase 677C>T polymorphism do not contribute to the distribution of cervico-cerebral atherosclerosis in ischaemic stroke patients.	/pubmed/20825473	Oh SH, Kim NK, Kim HS, Kim WC, Kim OJ.	Eur J Neurol. 2011 Mar;18(3):491-6. doi: 10.1111/j.1468-1331.2010.03188.x. Epub 2010 Sep 6.	Eur J Neurol. 2011	PubMed	citation	PMID:20825473	pubmed	20825473	create date:2010/09/10 | first author:Oh SH
Clinical and genetic evaluation of DYT1 and DYT6 primary dystonia in China.	/pubmed/20825472	Cheng FB, Wan XH, Feng JC, Wang L, Yang YM, Cui LY.	Eur J Neurol. 2011 Mar;18(3):497-503. doi: 10.1111/j.1468-1331.2010.03192.x. Epub 2010 Sep 6.	Eur J Neurol. 2011	PubMed	citation	PMID:20825472	pubmed	20825472	create date:2010/09/10 | first author:Cheng FB
An adapted Severity of Dependence Scale is valid for the detection of medication overuse: the Akershus study of chronic headache.	/pubmed/20825471	Lundqvist C, Benth JŠ, Grande RB, Aaseth K, Russell MB.	Eur J Neurol. 2011 Mar;18(3):512-8. doi: 10.1111/j.1468-1331.2010.03202.x. Epub 2010 Sep 6.	Eur J Neurol. 2011	PubMed	citation	PMID:20825471	pubmed	20825471	create date:2010/09/10 | first author:Lundqvist C
Headache, migraine and cardiovascular risk factors: the HUNT study.	/pubmed/20825470	Winsvold BS, Hagen K, Aamodt AH, Stovner LJ, Holmen J, Zwart JA.	Eur J Neurol. 2011 Mar;18(3):504-11. doi: 10.1111/j.1468-1331.2010.03199.x. Epub 2010 Sep 6.	Eur J Neurol. 2011	PubMed	citation	PMID:20825470	pubmed	20825470	create date:2010/09/10 | first author:Winsvold BS
Clinically suspected fibrocartilaginous embolism: clinical characteristics, treatments, and outcomes.	/pubmed/20825469	Mateen FJ, Monrad PA, Hunderfund AN, Robertson CE, Sorenson EJ.	Eur J Neurol. 2011 Feb;18(2):218-25. doi: 10.1111/j.1468-1331.2010.03200.x. Epub 2010 Sep 6.	Eur J Neurol. 2011	PubMed	citation	PMID:20825469	pubmed	20825469	create date:2010/09/10 | first author:Mateen FJ
Neuromyelitis optica after Japanese encephalitis vaccination.	/pubmed/20825468	Furukawa Y, Komai K, Yamada M.	Eur J Neurol. 2011 Feb;18(2):e26-7. doi: 10.1111/j.1468-1331.2010.03204.x. Epub 2010 Sep 6. No abstract available.	Eur J Neurol. 2011	PubMed	citation	PMID:20825468	pubmed	20825468	create date:2010/09/10 | first author:Furukawa Y
Increased matrix metalloproteinase activity is associated with migraine and migraine-related metabolic dysfunctions.	/pubmed/20825467	Bernecker C, Pailer S, Kieslinger P, Horejsi R, Möller R, Lechner A, Wallner-Blazek M, Weiss S, Fazekas F, Truschnig-Wilders M, Gruber HJ.	Eur J Neurol. 2011 Apr;18(4):571-6. doi: 10.1111/j.1468-1331.2010.03205.x. Epub 2010 Sep 6.	Eur J Neurol. 2011	PubMed	citation	PMID:20825467	pubmed	20825467	create date:2010/09/10 | first author:Bernecker C
The Neurochemical Basis of Autism: From Molecules to Minicolumns.	/pubmed/20813016	Jellinger KA.	Eur J Neurol. 2010 Aug 31. [Epub ahead of print] No abstract available.	Eur J Neurol. 2010	PubMed	citation	PMID:20813016	pubmed	20813016	create date:2010/09/04 | first author:Jellinger KA
Focal Peripheral Neuropathies - 4th edition.	/pubmed/20738394	Jellinger KA.	Eur J Neurol. 2010 Aug 25. [Epub ahead of print] No abstract available.	Eur J Neurol. 2010	PubMed	citation	PMID:20738394	pubmed	20738394	create date:2010/08/27 | first author:Jellinger KA
Small-fibre neuropathy can be detected in patients with chronic idiopathic axonal polyneuropathy.	/pubmed/20731707	de Schryver EL, van Schelven LJ, Notermans NC, de Valk HW, Oey PL.	Eur J Neurol. 2011 Jul;18(7):1003-5. doi: 10.1111/j.1468-1331.2010.03193.x. Epub 2010 Aug 20.	Eur J Neurol. 2011	PubMed	citation	PMID:20731707	pubmed	20731707	create date:2010/08/25 | first author:de Schryver EL
Botulinum toxin improves dysphagia associated with multiple sclerosis.	/pubmed/20731706	Restivo DA, Marchese-Ragona R, Patti F, Solaro C, Maimone D, Zappalá G, Pavone A.	Eur J Neurol. 2011 Mar;18(3):486-90. doi: 10.1111/j.1468-1331.2010.03189.x. Epub 2010 Aug 22.	Eur J Neurol. 2011	PubMed	citation	PMID:20731706	pubmed	20731706	create date:2010/08/25 | first author:Restivo DA
Habituation of evoked responses is greater in patients with familial hemiplegic migraine than in controls: a contrast with the common forms of migraine.	/pubmed/20727009	Hansen JM, Bolla M, Magis D, de Pasqua V, Ashina M, Thomsen LL, Olesen J, Schoenen J.	Eur J Neurol. 2011 Mar;18(3):478-85. doi: 10.1111/j.1468-1331.2010.03190.x. Epub 2010 Aug 18.	Eur J Neurol. 2011	PubMed	citation	PMID:20727009	pubmed	20727009	create date:2010/08/24 | first author:Hansen JM
Mortality risk in adults with newly diagnosed and chronic epilepsy: a population-based study.	/pubmed/20727008	Rakitin A, Liik M, Oun A, Haldre S.	Eur J Neurol. 2011 Mar;18(3):465-70. doi: 10.1111/j.1468-1331.2010.03195.x. Epub 2010 Aug 18.	Eur J Neurol. 2011	PubMed	citation	PMID:20727008	pubmed	20727008	create date:2010/08/24 | first author:Rakitin A
Adiponectin in plasma and cerebrospinal fluid in MCI and Alzheimer's disease.	/pubmed/20727007	Une K, Takei YA, Tomita N, Asamura T, Ohrui T, Furukawa K, Arai H.	Eur J Neurol. 2011 Jul;18(7):1006-9. doi: 10.1111/j.1468-1331.2010.03194.x. Epub 2010 Aug 18.	Eur J Neurol. 2011	PubMed	citation	PMID:20727007	pubmed	20727007	create date:2010/08/24 | first author:Une K
Risk of incident depression in patients with Parkinson disease in the UK.	/pubmed/20722714	Becker C, Brobert GP, Johansson S, Jick SS, Meier CR.	Eur J Neurol. 2011 Mar;18(3):448-53. doi: 10.1111/j.1468-1331.2010.03176.x. Epub 2010 Aug 16.	Eur J Neurol. 2011	PubMed	citation	PMID:20722714	pubmed	20722714	create date:2010/08/21 | first author:Becker C
A magnetization transfer study of mild and advanced Parkinson's disease.	/pubmed/20722713	Tambasco N, Belcastro V, Sarchielli P, Floridi P, Pierguidi L, Menichetti C, Castrioto A, Chiarini P, Parnetti L, Eusebi P, Calabresi P, Rossi A.	Eur J Neurol. 2011 Mar;18(3):471-7. doi: 10.1111/j.1468-1331.2010.03184.x. Epub 2010 Aug 16.	Eur J Neurol. 2011	PubMed	citation	PMID:20722713	pubmed	20722713	create date:2010/08/21 | first author:Tambasco N
Post-hypoxic cortical myoclonus mimicking spinal myoclonus - electrophysiological and functional MRI manifestations.	/pubmed/20722712	Huang HC, Chen JC, Lu MK, Chen JM, Tsai CH.	Eur J Neurol. 2011 Jan;18(1):e4-5. doi: 10.1111/j.1468-1331.2010.03186.x. Epub 2010 Aug 16. No abstract available.	Eur J Neurol. 2011	PubMed	citation	PMID:20722712	pubmed	20722712	create date:2010/08/21 | first author:Huang HC
Allergy and risk of glioma: a meta-analysis.	/pubmed/20722711	Chen C, Xu T, Chen J, Zhou J, Yan Y, Lu Y, Wu S.	Eur J Neurol. 2011 Mar;18(3):387-95. doi: 10.1111/j.1468-1331.2010.03187.x. Epub 2010 Aug 16.	Eur J Neurol. 2011	PubMed	citation	PMID:20722711	pubmed	20722711	create date:2010/08/21 | first author:Chen C
Natalizumab treatment in paediatric multiple sclerosis: a case of induction, de-escalation and escalation.	/pubmed/20722710	Putzki N, Stich O, Gartzen K, Kastrup O, Tettenborn B, Rauer S.	Eur J Neurol. 2010 Nov;17(11):e105. doi: 10.1111/j.1468-1331.2010.03178.x. Epub 2010 Aug 16. No abstract available.	Eur J Neurol. 2010	PubMed	citation	PMID:20722710	pubmed	20722710	create date:2010/08/21 | first author:Putzki N
Metabolic syndrome and impaired vasomotor reactivity: causal relationship or chance association?	/pubmed/20722708	Tsivgoulis G, Heliopoulos I.	Eur J Neurol. 2010 Dec;17(12):e108; author reply e109. doi: 10.1111/j.1468-1331.2010.03182.x. Epub 2010 Aug 16. No abstract available.	Eur J Neurol. 2010	PubMed	citation	PMID:20722708	pubmed	20722708	create date:2010/08/21 | first author:Tsivgoulis G
Ischaemic stroke and essential thrombocythemia: a series of 14 cases.	/pubmed/20722707	Richard S, Perrin J, Baillot PA, Lacour JC, Ducrocq X.	Eur J Neurol. 2011 Jul;18(7):995-8. doi: 10.1111/j.1468-1331.2010.03183.x. Epub 2010 Aug 16.	Eur J Neurol. 2011	PubMed	citation	PMID:20722707	pubmed	20722707	create date:2010/08/21 | first author:Richard S
Survival to akinetic mutism state in Japanese cases of MM1-type sporadic Creutzfeldt-Jakob disease is similar to Caucasians.	/pubmed/20722706	Iwasaki Y, Mimuro M, Yoshida M, Kitamoto T, Hashizume Y.	Eur J Neurol. 2011 Jul;18(7):999-1002. doi: 10.1111/j.1468-1331.2010.03185.x. Epub 2010 Aug 16.	Eur J Neurol. 2011	PubMed	citation	PMID:20722706	pubmed	20722706	create date:2010/08/21 | first author:Iwasaki Y
Brain immunohistopathological study in a patient with anti-NMDAR encephalitis.	/pubmed/20722705	Camdessanché JP, Streichenberger N, Cavillon G, Rogemond V, Jousserand G, Honnorat J, Convers P, Antoine JC.	Eur J Neurol. 2011 Jun;18(6):929-31. doi: 10.1111/j.1468-1331.2010.03180.x. Epub 2010 Aug 16.	Eur J Neurol. 2011	PubMed	citation	PMID:20722705	pubmed	20722705	create date:2010/08/21 | first author:Camdessanché JP
The burden of headache in Russia: validation of the diagnostic questionnaire in a population-based sample.	/pubmed/20722704	Ayzenberg I, Katsarava Z, Mathalikov R, Chernysh M, Osipova V, Tabeeva G, Steiner TJ; Lifting The Burden: Global Campaign to Reduce Burden of Headache Worldwide and Russian Linguistic Subcommittee of International Headache Society.	Eur J Neurol. 2011 Mar;18(3):454-9. doi: 10.1111/j.1468-1331.2010.03177.x. Epub 2010 Aug 16.	Eur J Neurol. 2011	PubMed	citation	PMID:20722704	pubmed	20722704	create date:2010/08/21 | first author:Ayzenberg I
The incidence of traumatic brain injury in an adult population--how to classify mild cases?	/pubmed/20722703	Numminen HJ.	Eur J Neurol. 2011 Mar;18(3):460-4. doi: 10.1111/j.1468-1331.2010.03179.x. Epub 2010 Aug 16.	Eur J Neurol. 2011	PubMed	citation	PMID:20722703	pubmed	20722703	create date:2010/08/21 | first author:Numminen HJ
Guidelines on management of low-grade gliomas: report of an EFNS-EANO Task Force.	/pubmed/20718851	Soffietti R, Baumert BG, Bello L, von Deimling A, Duffau H, Frénay M, Grisold W, Grant R, Graus F, Hoang-Xuan K, Klein M, Melin B, Rees J, Siegal T, Smits A, Stupp R, Wick W; European Federation of Neurological Societies.	Eur J Neurol. 2010 Sep;17(9):1124-33.	Eur J Neurol. 2010	PubMed	citation	PMID:20718851	pubmed	20718851	create date:2010/08/20 | first author:Soffietti R
Ruling out subarachnoid hemorrhage.	/pubmed/20695886	Lindsberg PJ.	Eur J Neurol. 2011 Feb;18(2):205-6. doi: 10.1111/j.1468-1331.2010.03165.x. No abstract available.	Eur J Neurol. 2011	PubMed	citation	PMID:20695886	pubmed	20695886	create date:2010/08/11 | first author:Lindsberg PJ
Gene expression signature is shared by patients with Alzheimer's disease and schizophrenia at the superior temporal gyrus.	/pubmed/20695885	Horesh Y, Katsel P, Haroutunian V, Domany E.	Eur J Neurol. 2011 Mar;18(3):410-24. doi: 10.1111/j.1468-1331.2010.03166.x.	Eur J Neurol. 2011	PubMed	citation	PMID:20695885	pubmed	20695885	create date:2010/08/11 | first author:Horesh Y
Rufinamide in refractory childhood epileptic encephalopathies other than Lennox-Gastaut syndrome.	/pubmed/20666837	Coppola G, Grosso S, Franzoni E, Veggiotti P, Zamponi N, Parisi P, Spalice A, Habetswallner F, Fels A, Verrotti A, D'Aniello A, Mangano S, Balestri A, Curatolo P, Pascotto A.	Eur J Neurol. 2011 Feb;18(2):246-51. doi: 10.1111/j.1468-1331.2010.03113.x.	Eur J Neurol. 2011	PubMed	citation	PMID:20666837	pubmed	20666837	create date:2010/07/30 | first author:Coppola G
Deficient recognition of emotional prosody in primary focal dystonia.	/pubmed/20666836	Nikolova ZT, Fellbrich A, Born J, Dengler R, Schröder C.	Eur J Neurol. 2011 Feb;18(2):329-36. doi: 10.1111/j.1468-1331.2010.03144.x.	Eur J Neurol. 2011	PubMed	citation	PMID:20666836	pubmed	20666836	create date:2010/07/30 | first author:Nikolova ZT
Preliminary evidence for correlation between PASAT performance and P3a and P3b amplitudes in progressive multiple sclerosis.	/pubmed/20666835	Kiiski H, Whelan R, Lonergan R, Nolan H, Kinsella K, Hutchinson M, Tubridy N, Reilly RB.	Eur J Neurol. 2011 May;18(5):792-5. doi: 10.1111/j.1468-1331.2010.03172.x.	Eur J Neurol. 2011	PubMed	citation	PMID:20666835	pubmed	20666835	create date:2010/07/30 | first author:Kiiski H
Title	URL	Description	Details	ShortDetails	Resource	Type	Identifiers	Db	EntrezUID	Properties
Differences in odor identification among clinical subtypes of Parkinson's disease.	/pubmed/20666834	Iijima M, Kobayakawa T, Saito S, Osawa M, Tsutsumi Y, Hashimoto S, Uchiyama S.	Eur J Neurol. 2011 Mar;18(3):425-9. doi: 10.1111/j.1468-1331.2010.03167.x.	Eur J Neurol. 2011	PubMed	citation	PMID:20666834	pubmed	20666834	create date:2010/07/30 | first author:Iijima M
Adaptation of Addenbrooke's Cognitive Examination-Revised for the Greek population.	/pubmed/20649904	Konstantinopoulou E, Kosmidis MH, Ioannidis P, Kiosseoglou G, Karacostas D, Taskos N.	Eur J Neurol. 2011 Mar;18(3):442-7. doi: 10.1111/j.1468-1331.2010.03173.x.	Eur J Neurol. 2011	PubMed	citation	PMID:20649904	pubmed	20649904	create date:2010/07/24 | first author:Konstantinopoulou E
Clinical features of patients with blepharospasm: a report of 240 patients.	/pubmed/20649903	Peckham EL, Lopez G, Shamim EA, Richardson SP, Sanku S, Malkani R, Stacy M, Mahant P, Crawley A, Singleton A, Hallett M.	Eur J Neurol. 2011 Mar;18(3):382-6. doi: 10.1111/j.1468-1331.2010.03161.x.	Eur J Neurol. 2011	PubMed	citation	PMID:20649903	pubmed	20649903	create date:2010/07/24 | first author:Peckham EL
Common disorders in the neurological emergency room--experience at a tertiary care hospital.	/pubmed/20642795	Rizos T, Jüttler E, Sykora M, Poli S, Ringleb PA.	Eur J Neurol. 2011 Mar;18(3):430-5. doi: 10.1111/j.1468-1331.2010.03170.x.	Eur J Neurol. 2011	PubMed	citation	PMID:20642795	pubmed	20642795	create date:2010/07/21 | first author:Rizos T
H63D polymorphism in the hemochromatosis gene is associated with sporadic amyotrophic lateral sclerosis in China.	/pubmed/20642794	He X, Lu X, Hu J, Xi J, Zhou D, Shang H, Liu L, Zhou H, Yan B, Yu L, Hu F, Liu Z, He L, Yao X, Xu Y.	Eur J Neurol. 2011 Feb;18(2):359-61. doi: 10.1111/j.1468-1331.2010.03158.x.	Eur J Neurol. 2011	PubMed	citation	PMID:20642794	pubmed	20642794	create date:2010/07/21 | first author:He X
Do negative CCT and CSF findings exclude a subarachnoid haemorrhage? A retrospective analysis of 220 patients with subarachnoid haemorrhage.	/pubmed/20642793	Eggers C, Liu W, Brinker G, Fink GR, Burghaus L.	Eur J Neurol. 2011 Feb;18(2):300-5. doi: 10.1111/j.1468-1331.2010.03168.x.	Eur J Neurol. 2011	PubMed	citation	PMID:20642793	pubmed	20642793	create date:2010/07/21 | first author:Eggers C
Headache Care, Research, and Education Worldwide.	/pubmed/20642792	Jellinger KA.	Eur J Neurol. 2010 Jul 19. [Epub ahead of print] No abstract available.	Eur J Neurol. 2010	PubMed	citation	PMID:20642792	pubmed	20642792	create date:2010/07/21 | first author:Jellinger KA
The role of routine echocardiography in unselected patients with cerebrovascular ischaemic events.	/pubmed/20642791	Wachter M, Katan M, Muzzarelli S, Rohner A, Christ-Crain M, Fluri F, Bernheim AM.	Eur J Neurol. 2011 Jun;18(6):925-8. doi: 10.1111/j.1468-1331.2010.03174.x. Epub 2010 Jul 19.	Eur J Neurol. 2011	PubMed	citation	PMID:20642791	pubmed	20642791	create date:2010/07/21 | first author:Wachter M
EFNS guidelines for diagnosis, therapy and prevention of Wernicke encephalopathy.	/pubmed/20642790	Galvin R, Bråthen G, Ivashynka A, Hillbom M, Tanasescu R, Leone MA; EFNS.	Eur J Neurol. 2010 Dec;17(12):1408-18. doi: 10.1111/j.1468-1331.2010.03153.x.	Eur J Neurol. 2010	PubMed	citation	PMID:20642790	pubmed	20642790	create date:2010/07/21 | first author:Galvin R
European Federation of Neurological Societies/Peripheral Nerve Society Guideline on the use of skin biopsy in the diagnosis of small fiber neuropathy. Report of a joint task force of the European Federation of Neurological Societies and the Peripheral Nerve Society.	/pubmed/20642627	Lauria G, Hsieh ST, Johansson O, Kennedy WR, Leger JM, Mellgren SI, Nolano M, Merkies IS, Polydefkis M, Smith AG, Sommer C, Valls-Solé J; European Federation of Neurological Societies; Peripheral Nerve Society.	Eur J Neurol. 2010 Jul;17(7):903-12, e44-9.	Eur J Neurol. 2010	PubMed	citation	PMID:20642627	pubmed	20642627	create date:2010/07/21 | first author:Lauria G
Neuropsychiatric symptoms and brain structural alterations in Fabry disease.	/pubmed/20636371	Schermuly I, Müller MJ, Müller KM, Albrecht J, Keller I, Yakushev I, Beck M, Fellgiebel A.	Eur J Neurol. 2011 Feb;18(2):347-53. doi: 10.1111/j.1468-1331.2010.03155.x.	Eur J Neurol. 2011	PubMed	citation	PMID:20636371	pubmed	20636371	create date:2010/07/20 | first author:Schermuly I
Cost-effectiveness of decompressive craniectomy in non-traumatic neurological emergencies.	/pubmed/20636370	Malmivaara K, Ohman J, Kivisaari R, Hernesniemi J, Siironen J.	Eur J Neurol. 2011 Mar;18(3):402-9. doi: 10.1111/j.1468-1331.2010.03162.x.	Eur J Neurol. 2011	PubMed	citation	PMID:20636370	pubmed	20636370	create date:2010/07/20 | first author:Malmivaara K
Increased headache prevalence in female adolescents and adult women with early menarche. The Head-HUNT Studies.	/pubmed/20636369	Aegidius KL, Zwart JA, Hagen K, Dyb G, Holmen TL, Stovner LJ.	Eur J Neurol. 2011 Feb;18(2):321-8. doi: 10.1111/j.1468-1331.2010.03143.x.	Eur J Neurol. 2011	PubMed	citation	PMID:20636369	pubmed	20636369	create date:2010/07/20 | first author:Aegidius KL
Positron emission tomography imaging in multiple sclerosis-current status and future applications.	/pubmed/20636368	Kiferle L, Politis M, Muraro PA, Piccini P.	Eur J Neurol. 2011 Feb;18(2):226-31. doi: 10.1111/j.1468-1331.2010.03154.x. Review.	Eur J Neurol. 2011	PubMed	citation	PMID:20636368	pubmed	20636368	create date:2010/07/20 | first author:Kiferle L
The association between anti-EBNA-1 IgG and multiple sclerosis clinical disease activity.	/pubmed/20636367	Bahreini SA, Zahednasab H, Saadatnia M, Jabalameli MR.	Eur J Neurol. 2010 Oct;17(10):e95; author reply e96. doi: 10.1111/j.1468-1331.2010.03160.x. No abstract available.	Eur J Neurol. 2010	PubMed	citation	PMID:20636367	pubmed	20636367	create date:2010/07/20 | first author:Bahreini SA
Botulinum toxin assessment, intervention and aftercare for paediatric and adult niche indications including pain: international consensus statement.	/pubmed/20633183	Rawicki B, Sheean G, Fung VS, Goldsmith S, Morgan C, Novak I; Cerebral Palsy Institute.	Eur J Neurol. 2010 Aug;17 Suppl 2:122-34.	Eur J Neurol. 2010	PubMed	citation	PMID:20633183	pubmed	20633183	create date:2010/07/17 | first author:Rawicki B
Botulinum toxin assessment, intervention and aftercare for paediatric and adult drooling: international consensus statement.	/pubmed/20633182	Reddihough D, Erasmus CE, Johnson H, McKellar GM, Jongerius PH; Cereral Palsy Institute.	Eur J Neurol. 2010 Aug;17 Suppl 2:109-21.	Eur J Neurol. 2010	PubMed	citation	PMID:20633182	pubmed	20633182	create date:2010/07/17 | first author:Reddihough D
Botulinum toxin assessment, intervention and aftercare for cervical dystonia and other causes of hypertonia of the neck: international consensus statement.	/pubmed/20633181	Novak I, Campbell L, Boyce M, Fung VS; Cerebral Palsy Institute.	Eur J Neurol. 2010 Aug;17 Suppl 2:94-108.	Eur J Neurol. 2010	PubMed	citation	PMID:20633181	pubmed	20633181	create date:2010/07/17 | first author:Novak I
Botulinum toxin assessment, intervention and after-care for upper limb hypertonicity in adults: international consensus statement.	/pubmed/20633180	Sheean G, Lannin NA, Turner-Stokes L, Rawicki B, Snow BJ; Cerebral Palsy Institute.	Eur J Neurol. 2010 Aug;17 Suppl 2:74-93.	Eur J Neurol. 2010	PubMed	citation	PMID:20633180	pubmed	20633180	create date:2010/07/17 | first author:Sheean G
Botulinum toxin assessment, intervention and aftercare for lower limb disorders of movement and muscle tone in adults: international consensus statement.	/pubmed/20633179	Olver J, Esquenazi A, Fung VS, Singer BJ, Ward AB; Cerebral Palsy Institute.	Eur J Neurol. 2010 Aug;17 Suppl 2:57-73.	Eur J Neurol. 2010	PubMed	citation	PMID:20633179	pubmed	20633179	create date:2010/07/17 | first author:Olver J
Botulinum toxin assessment, intervention and follow-up for paediatric upper limb hypertonicity: international consensus statement.	/pubmed/20633178	Fehlings D, Novak I, Berweck S, Hoare B, Stott NS, Russo RN; Cerebral Palsy Institute.	Eur J Neurol. 2010 Aug;17 Suppl 2:38-56.	Eur J Neurol. 2010	PubMed	citation	PMID:20633178	pubmed	20633178	create date:2010/07/17 | first author:Fehlings D
Botulinum toxin assessment, intervention and after-care for lower limb spasticity in children with cerebral palsy: international consensus statement.	/pubmed/20633177	Love SC, Novak I, Kentish M, Desloovere K, Heinen F, Molenaers G, O'Flaherty S, Graham HK; Cerebral Palsy Institute.	Eur J Neurol. 2010 Aug;17 Suppl 2:9-37.	Eur J Neurol. 2010	PubMed	citation	PMID:20633177	pubmed	20633177	create date:2010/07/17 | first author:Love SC
International consensus statement for the use of botulinum toxin treatment in adults and children with neurological impairments--introduction.	/pubmed/20633176	Esquenazi A, Novak I, Sheean G, Singer BJ, Ward AB.	Eur J Neurol. 2010 Aug;17 Suppl 2:1-8. Review.	Eur J Neurol. 2010	PubMed	citation	PMID:20633176	pubmed	20633176	create date:2010/07/17 | first author:Esquenazi A
Botulinum toxin consensus statement. Foreword.	/pubmed/20633175	Novak I, Graham HK.	Eur J Neurol. 2010 Aug;17 Suppl 2:iii-iv. No abstract available.	Eur J Neurol. 2010	PubMed	citation	PMID:20633175	pubmed	20633175	create date:2010/07/17 | first author:Novak I
Comments on 'Efficacy of fixed combinations of acetylsalicylic acid, acetaminophen and caffeine in the treatment of idiopathic headache: a review'.	/pubmed/20629725	Haag G.	Eur J Neurol. 2010 Nov;17(11):e103-4. doi: 10.1111/j.1468-1331.2010.03145.x. No abstract available.	Eur J Neurol. 2010	PubMed	citation	PMID:20629725	pubmed	20629725	create date:2010/07/16 | first author:Haag G
Etiology of late cerebrovascular events after carotid endarterectomy.	/pubmed/20629724	Fluri F, Hatz F, Voss B, Lyrer PA, Engelter ST.	Eur J Neurol. 2011 Feb;18(2):343-6. doi: 10.1111/j.1468-1331.2010.03152.x.	Eur J Neurol. 2011	PubMed	citation	PMID:20629724	pubmed	20629724	create date:2010/07/16 | first author:Fluri F
Short-term effectiveness of simple advice as a withdrawal strategy in simple and complicated medication overuse headache.	/pubmed/20629723	Rossi P, Faroni JV, Nappi G.	Eur J Neurol. 2011 Mar;18(3):396-401. doi: 10.1111/j.1468-1331.2010.03157.x.	Eur J Neurol. 2011	PubMed	citation	PMID:20629723	pubmed	20629723	create date:2010/07/16 | first author:Rossi P
Genetic variation may clarify the relationship between epilepsy, antiepileptic drugs, and bone health.	/pubmed/20629722	Pack AM.	Eur J Neurol. 2011 Jan;18(1):3-4. doi: 10.1111/j.1468-1331.2010.03137.x. No abstract available.	Eur J Neurol. 2011	PubMed	citation	PMID:20629722	pubmed	20629722	create date:2010/07/16 | first author:Pack AM
Functioning of the upper extremity in persons with late polio.	/pubmed/20629721	Sunnerhagen KS, Lundgren-Nilsson A, Willén C.	Eur J Neurol. 2011 Feb;18(2):354-8. doi: 10.1111/j.1468-1331.2010.03156.x.	Eur J Neurol. 2011	PubMed	citation	PMID:20629721	pubmed	20629721	create date:2010/07/16 | first author:Sunnerhagen KS
New LRRK2 variants identified in Parkinson's disease.	/pubmed/20629720	Tan EK, Schapira AH.	Eur J Neurol. 2011 Mar;18(3):369-70. doi: 10.1111/j.1468-1331.2010.03163.x. No abstract available.	Eur J Neurol. 2011	PubMed	citation	PMID:20629720	pubmed	20629720	create date:2010/07/16 | first author:Tan EK
Infantile convulsions in association with mild gastroenteritis: an emerging clinical condition.	/pubmed/20629719	Capovilla G, Verrotti A.	Eur J Neurol. 2011 Feb;18(2):203-4. doi: 10.1111/j.1468-1331.2010.03140.x. No abstract available.	Eur J Neurol. 2011	PubMed	citation	PMID:20629719	pubmed	20629719	create date:2010/07/16 | first author:Capovilla G
Thrombolytic therapy for acute stroke in Austria: data from the Safe Implementation of Thrombolysis in Stroke (SITS) register.	/pubmed/20629718	Topakian R, Brainin M, Eckhardt R, Kiechl S, Ahmed N, Ferrari J, Iglseder B, Wahlgren NG, Lang W, Fazekas F, Willeit J, Aichner FT; SITS-Austria group.	Eur J Neurol. 2011 Feb;18(2):306-11. doi: 10.1111/j.1468-1331.2010.03141.x.	Eur J Neurol. 2011	PubMed	citation	PMID:20629718	pubmed	20629718	create date:2010/07/16 | first author:Topakian R
Goal-directed arm movements in children with fetal alcohol syndrome: a kinematic approach.	/pubmed/20629717	Domellöf E, Fagard J, Jacquet AY, Rönnqvist L.	Eur J Neurol. 2011 Feb;18(2):312-20. doi: 10.1111/j.1468-1331.2010.03142.x.	Eur J Neurol. 2011	PubMed	citation	PMID:20629717	pubmed	20629717	create date:2010/07/16 | first author:Domellöf E
Flail arm syndrome with motor neuron disease rapidly progressing to respiratory failure: a case series and clinical analysis.	/pubmed/20629716	Kataoka H, Kiriyama T, Kitauti T, Kawahara M, Sugie K, Ueno S.	Eur J Neurol. 2010 Sep;17(9):e90-1. Epub 2010 Jul 12. No abstract available.	Eur J Neurol. 2010	PubMed	citation	PMID:20629716	pubmed	20629716	create date:2010/07/16 | first author:Kataoka H
Appendicectomy and multiple sclerosis risk.	/pubmed/20629715	Roshanisefat H, Bahmanyar S, Hillert J, Olsson T, Montgomery SM.	Eur J Neurol. 2011 Apr;18(4):667-9. doi: 10.1111/j.1468-1331.2010.03147.x.	Eur J Neurol. 2011	PubMed	citation	PMID:20629715	pubmed	20629715	create date:2010/07/16 | first author:Roshanisefat H
HLA-DRB1: genetic susceptibility and disability progression in a Spanish multiple sclerosis population.	/pubmed/20629714	Romero-Pinel L, Pujal JM, Martínez-Yélamos S, Gubieras L, Matas E, Bau L, Torrabadella M, Azqueta C, Arbizu T.	Eur J Neurol. 2011 Feb;18(2):337-42. doi: 10.1111/j.1468-1331.2010.03148.x.	Eur J Neurol. 2011	PubMed	citation	PMID:20629714	pubmed	20629714	create date:2010/07/16 | first author:Romero-Pinel L
Acute Neuronal Injury: The Role of Excitotoxic Programmed Cell Death Mechanisms.	/pubmed/20629713	Jellinger KA.	Eur J Neurol. 2010 Jul 12. [Epub ahead of print] No abstract available.	Eur J Neurol. 2010	PubMed	citation	PMID:20629713	pubmed	20629713	create date:2010/07/16 | first author:Jellinger KA
Peripheral nervous system involvement in multiple sclerosis.	/pubmed/20629712	Gartzen K, Katzarava Z, Diener HC, Putzki N.	Eur J Neurol. 2011 May;18(5):789-91. doi: 10.1111/j.1468-1331.2010.03149.x.	Eur J Neurol. 2011	PubMed	citation	PMID:20629712	pubmed	20629712	create date:2010/07/16 | first author:Gartzen K
Confirmation of LRRK2 S1647T variant as a risk factor for Parkinson's disease in southern China.	/pubmed/20629711	Zheng Y, Liu Y, Wu Q, Hong H, Zhou H, Chen J, Wang H, Xian W, Li J, Liu Z, Pei Z, Chen L.	Eur J Neurol. 2011 Mar;18(3):538-40. doi: 10.1111/j.1468-1331.2010.03164.x.	Eur J Neurol. 2011	PubMed	citation	PMID:20629711	pubmed	20629711	create date:2010/07/16 | first author:Zheng Y
Physiotherapy of focal dystonia: a physiotherapist's personal experience.	/pubmed/20590817	Bleton JP.	Eur J Neurol. 2010 Jul;17 Suppl 1:107-12.	Eur J Neurol. 2010	PubMed	citation	PMID:20590817	pubmed	20590817	create date:2010/07/16 | first author:Bleton JP
Deep brain stimulation for dystonia: patient selection and outcomes.	/pubmed/20590816	Speelman JD, Contarino MF, Schuurman PR, Tijssen MA, de Bie RM.	Eur J Neurol. 2010 Jul;17 Suppl 1:102-6.	Eur J Neurol. 2010	PubMed	citation	PMID:20590816	pubmed	20590816	create date:2010/07/16 | first author:Speelman JD
Surgical treatment of dystonia.	/pubmed/20590815	Krauss JK.	Eur J Neurol. 2010 Jul;17 Suppl 1:97-101. Review.	Eur J Neurol. 2010	PubMed	citation	PMID:20590815	pubmed	20590815	create date:2010/07/16 | first author:Krauss JK
Botulinum toxin for treatment of dystonia.	/pubmed/20590814	Dressler D.	Eur J Neurol. 2010 Jul;17 Suppl 1:88-96.	Eur J Neurol. 2010	PubMed	citation	PMID:20590814	pubmed	20590814	create date:2010/07/16 | first author:Dressler D
The role of torsinA in dystonia.	/pubmed/20590813	Granata A, Warner TT.	Eur J Neurol. 2010 Jul;17 Suppl 1:81-7. Review.	Eur J Neurol. 2010	PubMed	citation	PMID:20590813	pubmed	20590813	create date:2010/07/16 | first author:Granata A
On muscle spindles, dystonia and botulinum toxin.	/pubmed/20590812	Rosales RL, Dressler D.	Eur J Neurol. 2010 Jul;17 Suppl 1:71-80. Review.	Eur J Neurol. 2010	PubMed	citation	PMID:20590812	pubmed	20590812	create date:2010/07/16 | first author:Rosales RL
The role of genes in causing dystonia.	/pubmed/20590811	Schmidt A, Klein C.	Eur J Neurol. 2010 Jul;17 Suppl 1:65-70. Review.	Eur J Neurol. 2010	PubMed	citation	PMID:20590811	pubmed	20590811	create date:2010/07/16 | first author:Schmidt A
Functional imaging in hereditary dystonia.	/pubmed/20590810	Carbon M, Argyelan M, Eidelberg D.	Eur J Neurol. 2010 Jul;17 Suppl 1:58-64.	Eur J Neurol. 2010	PubMed	citation	PMID:20590810	pubmed	20590810	create date:2010/07/16 | first author:Carbon M
Secondary dystonia--clinical clues and syndromic associations.	/pubmed/20590809	Schneider SA, Bhatia KP.	Eur J Neurol. 2010 Jul;17 Suppl 1:52-7.	Eur J Neurol. 2010	PubMed	citation	PMID:20590809	pubmed	20590809	create date:2010/07/16 | first author:Schneider SA
Dystonia. The paediatric perspective.	/pubmed/20590808	Fernández-Alvarez E.	Eur J Neurol. 2010 Jul;17 Suppl 1:46-51. Review.	Eur J Neurol. 2010	PubMed	citation	PMID:20590808	pubmed	20590808	create date:2010/07/16 | first author:Fernández-Alvarez E
Dystonia-plus syndromes.	/pubmed/20590807	Asmus F, Gasser T.	Eur J Neurol. 2010 Jul;17 Suppl 1:37-45. Review.	Eur J Neurol. 2010	PubMed	citation	PMID:20590807	pubmed	20590807	create date:2010/07/16 | first author:Asmus F
Title	URL	Description	Details	ShortDetails	Resource	Type	Identifiers	Db	EntrezUID	Properties
Focal dystonia in musicians: phenomenology, pathophysiology and triggering factors.	/pubmed/20590806	Altenmüller E, Jabusch HC.	Eur J Neurol. 2010 Jul;17 Suppl 1:31-6. Review.	Eur J Neurol. 2010	PubMed	citation	PMID:20590806	pubmed	20590806	create date:2010/07/16 | first author:Altenmüller E
Spasmodic dysphonia and botulinum toxin: experience from the largest treatment series.	/pubmed/20590805	Blitzer A.	Eur J Neurol. 2010 Jul;17 Suppl 1:28-30.	Eur J Neurol. 2010	PubMed	citation	PMID:20590805	pubmed	20590805	create date:2010/07/16 | first author:Blitzer A
Focal limb dystonia.	/pubmed/20590804	Pont-Sunyer C, Martí MJ, Tolosa E.	Eur J Neurol. 2010 Jul;17 Suppl 1:22-7. Review.	Eur J Neurol. 2010	PubMed	citation	PMID:20590804	pubmed	20590804	create date:2010/07/16 | first author:Pont-Sunyer C
Craniocervical dystonia: clinical and pathophysiological features.	/pubmed/20590803	Colosimo C, Suppa A, Fabbrini G, Bologna M, Berardelli A.	Eur J Neurol. 2010 Jul;17 Suppl 1:15-21. Review.	Eur J Neurol. 2010	PubMed	citation	PMID:20590803	pubmed	20590803	create date:2010/07/16 | first author:Colosimo C
The epidemiology of primary dystonia: current evidence and perspectives.	/pubmed/20590802	Defazio G.	Eur J Neurol. 2010 Jul;17 Suppl 1:9-14.	Eur J Neurol. 2010	PubMed	citation	PMID:20590802	pubmed	20590802	create date:2010/07/16 | first author:Defazio G
Differential diagnosis of dystonia.	/pubmed/20590801	Elia AE, Lalli S, Albanese A.	Eur J Neurol. 2010 Jul;17 Suppl 1:1-8. Review.	Eur J Neurol. 2010	PubMed	citation	PMID:20590801	pubmed	20590801	create date:2010/07/16 | first author:Elia AE
Dystonia Europe: Hamburg 2008. Foreword.	/pubmed/20590800	Dressler D, Warner T.	Eur J Neurol. 2010 Jul;17 Suppl 1:v. No abstract available.	Eur J Neurol. 2010	PubMed	citation	PMID:20590800	pubmed	20590800	create date:2010/07/16 | first author:Dressler D
Infantile convulsions with mild gastroenteritis: a retrospective study of 25 patients.	/pubmed/20618844	Durá-Travé T, Yoldi-Petri ME, Gallinas-Victoriano F, Molins-Castiella T.	Eur J Neurol. 2011 Feb;18(2):273-8. doi: 10.1111/j.1468-1331.2010.03120.x.	Eur J Neurol. 2011	PubMed	citation	PMID:20618844	pubmed	20618844	create date:2010/07/14 | first author:Durá-Travé T
Cardiovascular dysautonomia in de novo Parkinson's disease without orthostatic hypotension.	/pubmed/20602633	Oka H, Toyoda C, Yogo M, Mochio S.	Eur J Neurol. 2011 Feb;18(2):286-92. doi: 10.1111/j.1468-1331.2010.03135.x.	Eur J Neurol. 2011	PubMed	citation	PMID:20602633	pubmed	20602633	create date:2010/07/07 | first author:Oka H
Heart trouble comes early in Parkinson's disease before blood pressure falls.	/pubmed/20602632	Haensch CA.	Eur J Neurol. 2011 Feb;18(2):201-2. doi: 10.1111/j.1468-1331.2010.03136.x. No abstract available.	Eur J Neurol. 2011	PubMed	citation	PMID:20602632	pubmed	20602632	create date:2010/07/07 | first author:Haensch CA
Distribution, clinical correlates and significance of axonal loss and demyelination in chronic inflammatory demyelinating polyneuropathy.	/pubmed/20602631	Rajabally YA, Narasimhan M.	Eur J Neurol. 2011 Feb;18(2):293-9. doi: 10.1111/j.1468-1331.2010.03138.x.	Eur J Neurol. 2011	PubMed	citation	PMID:20602631	pubmed	20602631	create date:2010/07/07 | first author:Rajabally YA
The use of neuropsychological tests across Europe: the need for a consensus in the use of assessment tools for dementia.	/pubmed/20597968	Maruta C, Guerreiro M, de Mendonça A, Hort J, Scheltens P.	Eur J Neurol. 2011 Feb;18(2):279-85. doi: 10.1111/j.1468-1331.2010.03134.x.	Eur J Neurol. 2011	PubMed	citation	PMID:20597968	pubmed	20597968	create date:2010/07/06 | first author:Maruta C
HFE gene polymorphisms and severity in Portuguese patients with multiple sclerosis.	/pubmed/20586792	Bettencourt A, Silva AM, Santos E, Gomes S, Mendonça D, Costa PP, Faustino P, Silva BM.	Eur J Neurol. 2011 Apr;18(4):663-6. doi: 10.1111/j.1468-1331.2010.03109.x.	Eur J Neurol. 2011	PubMed	citation	PMID:20586792	pubmed	20586792	create date:2010/07/01 | first author:Bettencourt A
Rapid assessment of postural instability in Parkinson's disease (RAPID): a pilot study.	/pubmed/20586791	Chong RK, Morgan J, Mehta SH, Pawlikowska I, Hall P, Ellis AV, Ibanez-Wong AD, Miller GM, Baugh K, Sethi K.	Eur J Neurol. 2011 Feb;18(2):260-5. doi: 10.1111/j.1468-1331.2010.03115.x.	Eur J Neurol. 2011	PubMed	citation	PMID:20586791	pubmed	20586791	create date:2010/07/01 | first author:Chong RK
Cognition in essential tremor: should we worry about progressive cognitive decline?	/pubmed/20561045	Tolosa E, Molinuevo JL.	Eur J Neurol. 2010 Oct;17(10):1227-8. doi: 10.1111/j.1468-1331.2010.03124.x. No abstract available.	Eur J Neurol. 2010	PubMed	citation	PMID:20561045	pubmed	20561045	create date:2010/06/22 | first author:Tolosa E
Natalizumab induces a rapid improvement of disability status and ambulation after failure of previous therapy in relapsing-remitting multiple sclerosis.	/pubmed/20561044	Belachew S, Phan-Ba R, Bartholomé E, Delvaux V, Hansen I, Calay P, Hafsi KE, Moonen G, Tshibanda L, Vokaer M.	Eur J Neurol. 2011 Feb;18(2):240-5. doi: 10.1111/j.1468-1331.2010.03112.x.	Eur J Neurol. 2011	PubMed	citation	PMID:20561044	pubmed	20561044	create date:2010/06/22 | first author:Belachew S
A clinical maneuver to increase tremor differentiation between Parkinson disease and essential tremor.	/pubmed/20561043	Mazzocchio R, Rossi A.	Eur J Neurol. 2010 Sep;17(9):e89. Epub 2010 Jun 16. No abstract available.	Eur J Neurol. 2010	PubMed	citation	PMID:20561043	pubmed	20561043	create date:2010/06/22 | first author:Mazzocchio R
Faster rate of cognitive decline in essential tremor cases than controls: a prospective study.	/pubmed/20561042	Louis ED, Benito-León J, Vega-Quiroga S, Bermejo-Pareja F; Neurological Disorders in Central Spain (NEDICES) Study Group.	Eur J Neurol. 2010 Oct;17(10):1291-7. doi: 10.1111/j.1468-1331.2010.03122.x.	Eur J Neurol. 2010	PubMed	citation	PMID:20561042	pubmed	20561042	create date:2010/06/22 | first author:Louis ED
Basal ganglia cellular pathology in multiple system atrophy, progressive supranuclear palsy and Parkinson disease. Can quantitative magnetic resonance spectroscopic imaging make the difference?	/pubmed/20561041	Esterhammer R, Schocke M, Seppi K.	Eur J Neurol. 2010 Sep;17(9):1111-2. Epub 2010 Jun 16. No abstract available.	Eur J Neurol. 2010	PubMed	citation	PMID:20561041	pubmed	20561041	create date:2010/06/22 | first author:Esterhammer R
Disease protection and interleukin-10 induction by endogenous interferon-β in multiple sclerosis?	/pubmed/20561040	Hesse D, Krakauer M, Lund H, Søndergaard HB, Limborg SJ, Sørensen PS, Sellebjerg F.	Eur J Neurol. 2011 Feb;18(2):266-72. doi: 10.1111/j.1468-1331.2010.03116.x.	Eur J Neurol. 2011	PubMed	citation	PMID:20561040	pubmed	20561040	create date:2010/06/22 | first author:Hesse D
The Global Adherence Project (GAP): a multicenter observational study on adherence to disease-modifying therapies in patients with relapsing-remitting multiple sclerosis.	/pubmed/20561039	Devonshire V, Lapierre Y, Macdonell R, Ramo-Tello C, Patti F, Fontoura P, Suchet L, Hyde R, Balla I, Frohman EM, Kieseier BC; GAP Study Group.	Eur J Neurol. 2011 Jan;18(1):69-77. doi: 10.1111/j.1468-1331.2010.03110.x.	Eur J Neurol. 2011	PubMed	citation	PMID:20561039	pubmed	20561039	create date:2010/06/22 | first author:Devonshire V
Acute disseminated encephalomyelitis that meets modified McDonald criteria for dissemination in space is associated with a high probability of conversion to multiple sclerosis in Taiwanese patients.	/pubmed/20561038	Liao MF, Huang CC, Lyu RK, Chen CM, Chang HS, Chu CC, Hsu WC, Wu YR, Kuo HC, Cheng MY, Hung PC, Chou ML, Lin KL, Hsieh MY, Ro LS.	Eur J Neurol. 2011 Feb;18(2):252-9. doi: 10.1111/j.1468-1331.2010.03114.x.	Eur J Neurol. 2011	PubMed	citation	PMID:20561038	pubmed	20561038	create date:2010/06/22 | first author:Liao MF
Frontotemporal dementia and parkinsonism linked to chromosome 17--the first Polish family.	/pubmed/20561037	Narożańska E, Jasińska-Myga B, Sitek EJ, Robowski P, Brockhuis B, Lass P, Dubaniewicz M, Wieczorek D, Baker M, Rademakers R, Wszolek ZK, Sławek J.	Eur J Neurol. 2011 Mar;18(3):535-7. doi: 10.1111/j.1468-1331.2010.03107.x.	Eur J Neurol. 2011	PubMed	citation	PMID:20561037	pubmed	20561037	create date:2010/06/22 | first author:Narożańska E
Occurrence and characterization of Pain in immune-mediated neuropathies: a multicentre prospective study.	/pubmed/20561036	Pazzaglia C, Briani C, Nobile-Orazio E, Caliandro P, Granata G, Tonali PA, Padua L.	Eur J Neurol. 2011 Jan;18(1):177-83. doi: 10.1111/j.1468-1331.2010.03108.x. Erratum in: Eur J Neurol. 2011 Mar;18(3):541. Orazio, E N [corrected to Nobile-Orazio, E].	Eur J Neurol. 2011	PubMed	citation	PMID:20561036	pubmed	20561036	create date:2010/06/22 | first author:Pazzaglia C
Microbleeds and free active MMP-9 are independent risk factors for neurological deterioration in acute lacunar stroke.	/pubmed/20550564	Koh SH, Park CY, Kim MK, Lee KY, Kim J, Chang DI, Kim HT, Kim SH.	Eur J Neurol. 2011 Jan;18(1):158-64. doi: 10.1111/j.1468-1331.2010.03100.x.	Eur J Neurol. 2011	PubMed	citation	PMID:20550564	pubmed	20550564	create date:2010/06/17 | first author:Koh SH
Clinical and genetic findings in a series of Italian children with pure hereditary spastic paraplegia.	/pubmed/20550563	Battini R, Fogli A, Borghetti D, Michelucci A, Perazza S, Baldinotti F, Conidi ME, Ferreri MI, Simi P, Cioni G.	Eur J Neurol. 2011 Jan;18(1):150-7. doi: 10.1111/j.1468-1331.2010.03102.x.	Eur J Neurol. 2011	PubMed	citation	PMID:20550563	pubmed	20550563	create date:2010/06/17 | first author:Battini R
In-hospital stroke: a multi-centre prospective registry.	/pubmed/20550562	Vera R, Lago A, Fuentes B, Gállego J, Tejada J, Casado I, Purroy F, Delgado P, Simal P, Martí-Fábregas J, Vivancos J, Díaz-Otero F, Freijo M, Masjuan J; Stroke Project of the Spanish Cerebrovascular Diseases Study Group.	Eur J Neurol. 2011 Jan;18(1):170-6. doi: 10.1111/j.1468-1331.2010.03105.x.	Eur J Neurol. 2011	PubMed	citation	PMID:20550562	pubmed	20550562	create date:2010/06/17 | first author:Vera R
Sleep disorders in Wilson's disease.	/pubmed/20550561	Nevsimalova S, Buskova J, Bruha R, Kemlink D, Sonka K, Vitek L, Marecek Z.	Eur J Neurol. 2011 Jan;18(1):184-90. doi: 10.1111/j.1468-1331.2010.03106.x.	Eur J Neurol. 2011	PubMed	citation	PMID:20550561	pubmed	20550561	create date:2010/06/17 | first author:Nevsimalova S
'Let's stick together' Adherence to disease-modifying therapies in multiple sclerosis.	/pubmed/20550560	Berger T.	Eur J Neurol. 2011 Jan;18(1):1-2. doi: 10.1111/j.1468-1331.2010.03111.x. No abstract available.	Eur J Neurol. 2011	PubMed	citation	PMID:20550560	pubmed	20550560	create date:2010/06/17 | first author:Berger T
Neuroanatomy.	/pubmed/20550559	Jellinger KA.	Eur J Neurol. 2010 Jun 9. [Epub ahead of print] No abstract available.	Eur J Neurol. 2010	PubMed	citation	PMID:20550559	pubmed	20550559	create date:2010/06/17 | first author:Jellinger KA
Neurological Disorders in Famous Artists- Part 3 Vol. 27, Frontiers of Neurology and Neuroscience.	/pubmed/20550558	Jellinger KA.	Eur J Neurol. 2010 Jun 9. [Epub ahead of print] No abstract available.	Eur J Neurol. 2010	PubMed	citation	PMID:20550558	pubmed	20550558	create date:2010/06/17 | first author:Jellinger KA
Suppressing the Mind.	/pubmed/20550557	Jellinger KA.	Eur J Neurol. 2010 Jun 9. [Epub ahead of print] No abstract available.	Eur J Neurol. 2010	PubMed	citation	PMID:20550557	pubmed	20550557	create date:2010/06/17 | first author:Jellinger KA
EFNS guidelines on diagnosis and management of neuromyelitis optica.	/pubmed/20528913	Sellner J, Boggild M, Clanet M, Hintzen RQ, Illes Z, Montalban X, Du Pasquier RA, Polman CH, Sorensen PS, Hemmer B.	Eur J Neurol. 2010 Aug;17(8):1019-32. Epub 2010 Jun 7. Review.	Eur J Neurol. 2010	PubMed	citation	PMID:20528913	pubmed	20528913	create date:2010/06/10 | first author:Sellner J
Plasma brain natriuretic peptide predicts death during hospitalization in acute ischaemic stroke and transient ischaemic attack patients with atrial fibrillation.	/pubmed/20528912	Shibazaki K, Kimura K, Iguchi Y, Aoki J, Sakai K, Kobayashi K.	Eur J Neurol. 2011 Jan;18(1):165-9. doi: 10.1111/j.1468-1331.2010.03101.x.	Eur J Neurol. 2011	PubMed	citation	PMID:20528912	pubmed	20528912	create date:2010/06/10 | first author:Shibazaki K
Reduction in medication-overuse headache after short information. The Akershus study of chronic headache.	/pubmed/20528911	Grande RB, Aaseth K, Benth JŠ, Lundqvist C, Russell MB.	Eur J Neurol. 2011 Jan;18(1):129-37. doi: 10.1111/j.1468-1331.2010.03094.x.	Eur J Neurol. 2011	PubMed	citation	PMID:20528911	pubmed	20528911	create date:2010/06/10 | first author:Grande RB
Association of the glucocerebrosidase N370S allele with Parkinson's disease in two separate Chinese Han populations of mainland China.	/pubmed/20528910	Hu FY, Xi J, Guo J, Yu LH, Liu L, He XH, Liu ZL, Zou XY, Xu YM.	Eur J Neurol. 2010 Dec;17(12):1476-8. doi: 10.1111/j.1468-1331.2010.03097.x.	Eur J Neurol. 2010	PubMed	citation	PMID:20528910	pubmed	20528910	create date:2010/06/10 | first author:Hu FY
Clinical outcome after acute ischaemic stroke: the influence of restless legs syndrome.	/pubmed/20528909	Medeiros CA, de Bruin PF, Paiva TR, Coutinho WM, Ponte RP, de Bruin VM.	Eur J Neurol. 2011 Jan;18(1):144-9. doi: 10.1111/j.1468-1331.2010.03099.x.	Eur J Neurol. 2011	PubMed	citation	PMID:20528909	pubmed	20528909	create date:2010/06/10 | first author:Medeiros CA
T2 lesions and rate of progression of disability in multiple sclerosis.	/pubmed/20500805	Mostert JP, Koch MW, Steen C, Heersema DJ, De Groot JC, De Keyser J.	Eur J Neurol. 2010 Dec;17(12):1471-5. doi: 10.1111/j.1468-1331.2010.03093.x.	Eur J Neurol. 2010	PubMed	citation	PMID:20500805	pubmed	20500805	create date:2010/05/27 | first author:Mostert JP
Genetic variation on chromosome 9p21 shows association with the ischaemic stroke subtype large-vessel disease in a Swedish sample aged ≤ 70.	/pubmed/20500804	Olsson S, Jood K, Blomstrand C, Jern C.	Eur J Neurol. 2011 Feb;18(2):365-7. doi: 10.1111/j.1468-1331.2010.03096.x.	Eur J Neurol. 2011	PubMed	citation	PMID:20500804	pubmed	20500804	create date:2010/05/27 | first author:Olsson S
BsmI vitamin D receptor's polymorphism and bone mineral density in men and premenopausal women on long-term antiepileptic therapy.	/pubmed/20500803	Lambrinoudaki I, Kaparos G, Armeni E, Alexandrou A, Damaskos C, Logothetis E, Creatsa M, Antoniou A, Kouskouni E, Triantafyllou N.	Eur J Neurol. 2011 Jan;18(1):93-8. doi: 10.1111/j.1468-1331.2010.03103.x.	Eur J Neurol. 2011	PubMed	citation	PMID:20500803	pubmed	20500803	create date:2010/05/27 | first author:Lambrinoudaki I
Efficacy and safety of Cerebrolysin in moderate to moderately severe Alzheimer's disease: results of a randomized, double-blind, controlled trial investigating three dosages of Cerebrolysin.	/pubmed/20500802	Alvarez XA, Cacabelos R, Sampedro C, Aleixandre M, Linares C, Granizo E, Doppler E, Moessler H.	Eur J Neurol. 2011 Jan;18(1):59-68. doi: 10.1111/j.1468-1331.2010.03092.x.	Eur J Neurol. 2011	PubMed	citation	PMID:20500802	pubmed	20500802	create date:2010/05/27 | first author:Alvarez XA
Neurologic disorders associated with inflammatory bowel disease.	/pubmed/20500801	Benavente L, Morís G.	Eur J Neurol. 2011 Jan;18(1):138-43. doi: 10.1111/j.1468-1331.2010.03095.x.	Eur J Neurol. 2011	PubMed	citation	PMID:20500801	pubmed	20500801	create date:2010/05/27 | first author:Benavente L
Concomitant multiple sclerosis and idiopathic thrombocytopenic purpura.	/pubmed/20500800	Sahraian MA, Eshaghi A.	Eur J Neurol. 2010 Aug;17(8):e62-3. Epub 2010 May 25. No abstract available.	Eur J Neurol. 2010	PubMed	citation	PMID:20500800	pubmed	20500800	create date:2010/05/27 | first author:Sahraian MA
Patterns of diffusion-weighted magnetic resonance imaging associated with etiology improve the accuracy of prognosis after transient ischaemic attack.	/pubmed/20500525	Purroy F, Begué R, Gil MI, Quílez A, Sanahuja J, Brieva L, Piñol-Ripoll G.	Eur J Neurol. 2011 Jan;18(1):121-8. doi: 10.1111/j.1468-1331.2010.03080.x.	Eur J Neurol. 2011	PubMed	citation	PMID:20500525	pubmed	20500525	create date:2010/05/27 | first author:Purroy F
Treatment of central nervous system manifestations in mitochondrial disorders.	/pubmed/20500524	Finsterer J.	Eur J Neurol. 2011 Jan;18(1):28-38. doi: 10.1111/j.1468-1331.2010.03086.x. Review.	Eur J Neurol. 2011	PubMed	citation	PMID:20500524	pubmed	20500524	create date:2010/05/27 | first author:Finsterer J
EFNS guidelines for the molecular diagnosis of neurogenetic disorders: motoneuron, peripheral nerve and muscle disorders.	/pubmed/20500522	Burgunder JM, Schöls L, Baets J, Andersen P, Gasser T, Szolnoki Z, Fontaine B, Van Broeckhoven C, Di Donato S, De Jonghe P, Lynch T, Mariotti C, Spinazzola A, Tabrizi SJ, Tallaksen C, Zeviani M, Harbo HF, Finsterer J; EFNS.	Eur J Neurol. 2011 Feb;18(2):207-17. doi: 10.1111/j.1468-1331.2010.03069.x.	Eur J Neurol. 2011	PubMed	citation	PMID:20500522	pubmed	20500522	create date:2010/05/27 | first author:Burgunder JM
Metabolic syndrome and cerebral vasomotor reactivity.	/pubmed/20500212	Giannopoulos S, Boden-Albala B, Choi JH, Carrera E, Doyle M, Perez T, Marshall RS.	Eur J Neurol. 2010 Dec;17(12):1457-62. doi: 10.1111/j.1468-1331.2010.03087.x.	Eur J Neurol. 2010	PubMed	citation	PMID:20500212	pubmed	20500212	create date:2010/05/27 | first author:Giannopoulos S
Fatigue in multiple sclerosis: associations with health-related quality of life and physical performance.	/pubmed/20491899	Smedal T, Beiske AG, Glad SB, Myhr KM, Aarseth JH, Svensson E, Gjelsvik B, Strand LI.	Eur J Neurol. 2011 Jan;18(1):114-20. doi: 10.1111/j.1468-1331.2010.03090.x.	Eur J Neurol. 2011	PubMed	citation	PMID:20491899	pubmed	20491899	create date:2010/05/25 | first author:Smedal T
Oncology of CNS Tumors.	/pubmed/20491898	Jellinger KA.	Eur J Neurol. 2010 May 20. [Epub ahead of print] No abstract available.	Eur J Neurol. 2010	PubMed	citation	PMID:20491898	pubmed	20491898	create date:2010/05/25 | first author:Jellinger KA
Acquired hepatocerebral degeneration: clinical characteristics and MRI findings.	/pubmed/20491897	Fernández-Rodriguez R, Contreras A, De Villoria JG, Grandas F.	Eur J Neurol. 2010 Dec;17(12):1463-70. doi: 10.1111/j.1468-1331.2010.03076.x.	Eur J Neurol. 2010	PubMed	citation	PMID:20491897	pubmed	20491897	create date:2010/05/25 | first author:Fernández-Rodriguez R
Title	URL	Description	Details	ShortDetails	Resource	Type	Identifiers	Db	EntrezUID	Properties
Myasthenia gravis requiring pyridostigmine treatment in a national population cohort.	/pubmed/20491896	Andersen JB, Engeland A, Owe JF, Gilhus NE.	Eur J Neurol. 2010 Dec;17(12):1445-50. doi: 10.1111/j.1468-1331.2010.03089.x.	Eur J Neurol. 2010	PubMed	citation	PMID:20491896	pubmed	20491896	create date:2010/05/25 | first author:Andersen JB
Brugada-like cardiac disease in myotonic dystrophy type 2: report of two unrelated patients.	/pubmed/20491895	Rudnik-Schöneborn S, Schaupp M, Lindner A, Kress W, Schulze-Bahr E, Zumhagen S, Elbracht M, Zerres K.	Eur J Neurol. 2010 May 18. [Epub ahead of print]	Eur J Neurol. 2010	PubMed	citation	PMID:20491895	pubmed	20491895	create date:2010/05/25 | first author:Rudnik-Schöneborn S
Evaluating the effect of spastin splice mutations by quantitative allele-specific expression assay.	/pubmed/20491894	Klimpe S, Zibat A, Zechner U, Wellek B, Shoukier M, Sauter SM, Pantakani DV, Mannan AU.	Eur J Neurol. 2011 Jan;18(1):99-105. doi: 10.1111/j.1468-1331.2010.03079.x.	Eur J Neurol. 2011	PubMed	citation	PMID:20491894	pubmed	20491894	create date:2010/05/25 | first author:Klimpe S
A novel missense mutation in GTP cyclohydrolase I (GCH1) gene causes Dopa-responsive dystonia in Chinese Han population.	/pubmed/20491893	Hu FY, Xu YM, Yu LH, Ma MY, He XH, Zhou D.	Eur J Neurol. 2011 Feb;18(2):362-4. doi: 10.1111/j.1468-1331.2010.03082.x.	Eur J Neurol. 2011	PubMed	citation	PMID:20491893	pubmed	20491893	create date:2010/05/25 | first author:Hu FY
Patent foramen ovale and risk of stroke: is there more that we should know?	/pubmed/20491892	Di Tullio MR.	Eur J Neurol. 2010 Nov;17(11):1315-6. doi: 10.1111/j.1468-1331.2010.03085.x. No abstract available.	Eur J Neurol. 2010	PubMed	citation	PMID:20491892	pubmed	20491892	create date:2010/05/25 | first author:Di Tullio MR
Dietary intake of antioxidant vitamins and risk of Parkinson's disease: a case-control study in Japan.	/pubmed/20491891	Miyake Y, Fukushima W, Tanaka K, Sasaki S, Kiyohara C, Tsuboi Y, Yamada T, Oeda T, Miki T, Kawamura N, Sakae N, Fukuyama H, Hirota Y, Nagai M; Fukuoka Kinki Parkinson's Disease Study Group.	Eur J Neurol. 2011 Jan;18(1):106-13. doi: 10.1111/j.1468-1331.2010.03088.x.	Eur J Neurol. 2011	PubMed	citation	PMID:20491891	pubmed	20491891	create date:2010/05/25 | first author:Miyake Y
MUNE and progression of CMT1A.	/pubmed/20491890	Shy ME.	Eur J Neurol. 2010 Aug;17(8):997-8. Epub 2010 May 25. No abstract available.	Eur J Neurol. 2010	PubMed	citation	PMID:20491890	pubmed	20491890	create date:2010/05/25 | first author:Shy ME
Fatigue and excessive daytime sleepiness in idiopathic Parkinson's disease differently correlate with motor symptoms, depression and dopaminergic treatment.	/pubmed/20491889	Valko PO, Waldvogel D, Weller M, Bassetti CL, Held U, Baumann CR.	Eur J Neurol. 2010 Dec;17(12):1428-36. doi: 10.1111/j.1468-1331.2010.03063.x.	Eur J Neurol. 2010	PubMed	citation	PMID:20491889	pubmed	20491889	create date:2010/05/25 | first author:Valko PO
Previous adult attention-deficit and hyperactivity disorder symptoms and risk of dementia with Lewy bodies: a case-control study.	/pubmed/20491888	Golimstok A, Rojas JI, Romano M, Zurru MC, Doctorovich D, Cristiano E.	Eur J Neurol. 2011 Jan;18(1):78-84. doi: 10.1111/j.1468-1331.2010.03064.x.	Eur J Neurol. 2011	PubMed	citation	PMID:20491888	pubmed	20491888	create date:2010/05/25 | first author:Golimstok A
Uncovering sleepiness versus fatigue in Parkinson disease.	/pubmed/20491887	Castillo PR.	Eur J Neurol. 2010 Dec;17(12):1407. doi: 10.1111/j.1468-1331.2010.03071.x. No abstract available.	Eur J Neurol. 2010	PubMed	citation	PMID:20491887	pubmed	20491887	create date:2010/05/25 | first author:Castillo PR
The age-related white matter changes scale correlates with cognitive impairment.	/pubmed/20491886	Xiong Y, Mok V, Wong A, Chen X, Chu WC, Fan Y, Soo Y, Wong KS.	Eur J Neurol. 2010 Dec;17(12):1451-6. doi: 10.1111/j.1468-1331.2010.03078.x.	Eur J Neurol. 2010	PubMed	citation	PMID:20491886	pubmed	20491886	create date:2010/05/25 | first author:Xiong Y
Does the treatment of spastic equinovarus deformity following stroke with botulinum toxin increase gait velocity? A systematic review and meta-analysis.	/pubmed/20491885	Foley N, Murie-Fernandez M, Speechley M, Salter K, Sequeira K, Teasell R.	Eur J Neurol. 2010 Dec;17(12):1419-27. doi: 10.1111/j.1468-1331.2010.03084.x. Review.	Eur J Neurol. 2010	PubMed	citation	PMID:20491885	pubmed	20491885	create date:2010/05/25 | first author:Foley N
Stroke in young adults: every saga has a beginning.	/pubmed/20491884	Metso AJ, Metso TM, Putaala J, Tatlisumak T.	Eur J Neurol. 2010 Nov;17(11):1317. doi: 10.1111/j.1468-1331.2010.03073.x. No abstract available.	Eur J Neurol. 2010	PubMed	citation	PMID:20491884	pubmed	20491884	create date:2010/05/25 | first author:Metso AJ
Familial aggregation in Progressive Supranuclear Palsy and Corticobasal Syndrome.	/pubmed/20482608	Borroni B, Goldwurm S, Cerini C, Cosseddu M, Meucci N, Mariani C, Pezzoli G, Padovani A.	Eur J Neurol. 2010 May 11. [Epub ahead of print]	Eur J Neurol. 2010	PubMed	citation	PMID:20482608	pubmed	20482608	create date:2010/05/21 | first author:Borroni B
Anti-EBNA-1 IgG is not a reliable marker of multiple sclerosis clinical disease activity.	/pubmed/20482607	Ingram G, Bugert JJ, Loveless S, Robertson NP.	Eur J Neurol. 2010 Nov;17(11):1386-9. doi: 10.1111/j.1468-1331.2010.03083.x.	Eur J Neurol. 2010	PubMed	citation	PMID:20482607	pubmed	20482607	create date:2010/05/21 | first author:Ingram G
EFNS guideline on the treatment of tension-type headache - report of an EFNS task force.	/pubmed/20482606	Bendtsen L, Evers S, Linde M, Mitsikostas DD, Sandrini G, Schoenen J; EFNS.	Eur J Neurol. 2010 Nov;17(11):1318-25. doi: 10.1111/j.1468-1331.2010.03070.x. Review.	Eur J Neurol. 2010	PubMed	citation	PMID:20482606	pubmed	20482606	create date:2010/05/21 | first author:Bendtsen L
Effect of prothrombin 19911 A&gt;G polymorphism on the risk of cerebral sinus-venous thrombosis.	/pubmed/20482605	Martinelli I, Bucciarelli P, De Stefano V, Passamonti SM, Menegatti M, Tormene D, Tosetto A, Mannucci PM.	Eur J Neurol. 2010 Dec;17(12):1482-5.	Eur J Neurol. 2010	PubMed	citation	PMID:20482605	pubmed	20482605	create date:2010/05/21 | first author:Martinelli I
Risk factors, etiology, and outcome of first-ever ischemic stroke in young adults aged 15 to 45 - the Athens young stroke registry.	/pubmed/20482604	Spengos K, Vemmos K.	Eur J Neurol. 2010 Nov;17(11):1358-64. doi: 10.1111/j.1468-1331.2010.03065.x.	Eur J Neurol. 2010	PubMed	citation	PMID:20482604	pubmed	20482604	create date:2010/05/21 | first author:Spengos K
Circulating cytokines and growth factors in professional soccer players: correlation with in vitro-induced motor neuron death.	/pubmed/20482603	De Paola M, Visconti L, Vianello E, Mattana F, Banfi G, Corsi MM, Beghi E, Mennini T.	Eur J Neurol. 2011 Jan;18(1):85-92. doi: 10.1111/j.1468-1331.2010.03067.x.	Eur J Neurol. 2011	PubMed	citation	PMID:20482603	pubmed	20482603	create date:2010/05/21 | first author:De Paola M
EFNS guidelines on diagnosis and treatment of primary dystonias.	/pubmed/20482602	Albanese A, Asmus F, Bhatia KP, Elia AE, Elibol B, Filippini G, Gasser T, Krauss JK, Nardocci N, Newton A, Valls-Solé J.	Eur J Neurol. 2011 Jan;18(1):5-18. doi: 10.1111/j.1468-1331.2010.03042.x.	Eur J Neurol. 2011	PubMed	citation	PMID:20482602	pubmed	20482602	create date:2010/05/21 | first author:Albanese A
The additional yield of combined nerve/muscle biopsy in vasculitic neuropathy.	/pubmed/20482601	Vrancken AF, Gathier CS, Cats EA, Notermans NC, Collins MP.	Eur J Neurol. 2011 Jan;18(1):49-58. doi: 10.1111/j.1468-1331.2010.03041.x.	Eur J Neurol. 2011	PubMed	citation	PMID:20482601	pubmed	20482601	create date:2010/05/21 | first author:Vrancken AF
EFNS guidelines for the diagnosis and management of Alzheimer's disease.	/pubmed/20482600	Hort J, O'Brien JT, Gainotti G, Pirttila T, Popescu BO, Rektorova I, Sorbi S, Scheltens P; on Behalf of the EFNS Scientist Panel on Dementia.	Eur J Neurol. 2010 May 5. [Epub ahead of print]	Eur J Neurol. 2010	PubMed	citation	PMID:20482600	pubmed	20482600	create date:2010/05/21 | first author:Hort J
Ruptured internal carotid artery dorsal wall aneurysm; its clinical features and treatment.	/pubmed/20482599	Satoh A.	Eur J Neurol. 2010 May 5. [Epub ahead of print] No abstract available.	Eur J Neurol. 2010	PubMed	citation	PMID:20482599	pubmed	20482599	create date:2010/05/21 | first author:Satoh A
Genetic epidemiology of Charcot-Marie-Tooth in the general population.	/pubmed/20482598	Braathen GJ, Sand JC, Lobato A, Høyer H, Russell MB.	Eur J Neurol. 2011 Jan;18(1):39-48. doi: 10.1111/j.1468-1331.2010.03037.x.	Eur J Neurol. 2011	PubMed	citation	PMID:20482598	pubmed	20482598	create date:2010/05/21 | first author:Braathen GJ
European Federation of Neurological Societies/Peripheral Nerve Society guideline on management of chronic inflammatory demyelinating polyradiculoneuropathy: report of a joint task force of the European Federation of Neurological Societies and the Peripheral Nerve Society - first revision.	/pubmed/20456730	Van den Bergh PY, Hadden RD, Bouche P, Cornblath DR, Hahn A, Illa I, Koski CL, Léger JM, Nobile-Orazio E, Pollard J, Sommer C, van Doorn PA, van Schaik IN; European Federation of Neurological Societies; Peripheral Nerve Society.	Eur J Neurol. 2010 Mar;17(3):356-63. Erratum in: Eur J Neurol. 2011 May;18(5):796.	Eur J Neurol. 2010	PubMed	citation	PMID:20456730	pubmed	20456730	create date:2010/05/12 | first author:Van den Bergh PY
Quality of life, caregiver burden and insurance in patients with Parkinson's disease in Germany.	/pubmed/20443985	Müller T, Woitalla D.	Eur J Neurol. 2010 Nov;17(11):1365-9. doi: 10.1111/j.1468-1331.2010.03033.x.	Eur J Neurol. 2010	PubMed	citation	PMID:20443985	pubmed	20443985	create date:2010/05/07 | first author:Müller T
Amyotrophic lateral sclerosis: gender differences in the use of mechanical ventilation.	/pubmed/20443984	Tollefsen E, Midgren B, Bakke P, Fondenes O.	Eur J Neurol. 2010 Nov;17(11):1352-7. doi: 10.1111/j.1468-1331.2010.03036.x.	Eur J Neurol. 2010	PubMed	citation	PMID:20443984	pubmed	20443984	create date:2010/05/07 | first author:Tollefsen E
Age-related changes in motor unit number estimates in adult patients with Charcot-Marie-Tooth type 1A.	/pubmed/20443982	van Dijk JP, Verhamme C, van Schaik IN, Schelhaas HJ, Mans E, Bour LJ, Stegeman DF, Zwarts MJ.	Eur J Neurol. 2010 Aug;17(8):1098-104. Epub 2010 Apr 27.	Eur J Neurol. 2010	PubMed	citation	PMID:20443982	pubmed	20443982	create date:2010/05/07 | first author:van Dijk JP
A novel MRI-biomarker candidate for Alzheimer's disease composed of regional brain volume and perfusion variables.	/pubmed/20443979	Luckhaus C, Jänner M, Cohnen M, Flüss MO, Teipel SJ, Grothe M, Hampel H, Kornhuber J, Rüther E, Peters O, Supprian T, Gaebel W, Mödder U, Wittsack HJ.	Eur J Neurol. 2010 Dec;17(12):1437-44. doi: 10.1111/j.1468-1331.2010.03038.x.	Eur J Neurol. 2010	PubMed	citation	PMID:20443979	pubmed	20443979	create date:2010/05/07 | first author:Luckhaus C
Sleep disorders in neurodegenerative diseases.	/pubmed/20443977	Raggi A, Ferri R.	Eur J Neurol. 2010 Nov;17(11):1326-38. doi: 10.1111/j.1468-1331.2010.03034.x. Review.	Eur J Neurol. 2010	PubMed	citation	PMID:20443977	pubmed	20443977	create date:2010/05/07 | first author:Raggi A
Deep brain stimulation therapy for Parkinson's disease using frameless stereotaxy: comparison with frame-based surgery.	/pubmed/20443976	Tai CH, Wu RM, Lin CH, Pan MK, Chen YF, Liu HM, Lu HH, Tsai CW, Tseng SH.	Eur J Neurol. 2010 Nov;17(11):1377-85. doi: 10.1111/j.1468-1331.2010.03035.x.	Eur J Neurol. 2010	PubMed	citation	PMID:20443976	pubmed	20443976	create date:2010/05/07 | first author:Tai CH
Genetic analysis of LRRK2 functional domains in Brazilian patients with Parkinson's disease.	/pubmed/20443975	Abdalla-Carvalho CB, Santos-Rebouças CB, Guimarães BC, Campos M, Pereira JS, de Rosso AL, Nicaretta DH, Marinho e Silva M, dos Santos MJ, Pimentel MM.	Eur J Neurol. 2010 Dec;17(12):1479-81.	Eur J Neurol. 2010	PubMed	citation	PMID:20443975	pubmed	20443975	create date:2010/05/07 | first author:Abdalla-Carvalho CB
Mutations in CHMP2B are not a cause of frontotemporal lobar degeneration in Finnish patients.	/pubmed/20412296	Kaivorinne AL, Krüger J, Udd B, Majamaa K, Remes AM.	Eur J Neurol. 2010 Nov;17(11):1393-5.	Eur J Neurol. 2010	PubMed	citation	PMID:20412296	pubmed	20412296	create date:2010/04/24 | first author:Kaivorinne AL
Acute fluid ingestion in the treatment of orthostatic intolerance - important implications for daily practice.	/pubmed/20412295	Z'Graggen WJ, Hess CW, Humm AM.	Eur J Neurol. 2010 Nov;17(11):1370-6. doi: 10.1111/j.1468-1331.2010.03030.x.	Eur J Neurol. 2010	PubMed	citation	PMID:20412295	pubmed	20412295	create date:2010/04/24 | first author:Z'Graggen WJ
Patent foramen ovale is not associated with an increased risk of stroke recurrence.	/pubmed/20412294	Feurer R, Sadikovic S, Sepp D, Esposito L, Schleef M, Bockelbrink A, Schwarze J, Hemmer B, Sander D, Poppert H.	Eur J Neurol. 2010 Nov;17(11):1339-45. doi: 10.1111/j.1468-1331.2010.03015.x.	Eur J Neurol. 2010	PubMed	citation	PMID:20412294	pubmed	20412294	create date:2010/04/24 | first author:Feurer R
Quantitative magnetic resonance spectroscopic imaging in Parkinson's disease, progressive supranuclear palsy and multiple system atrophy.	/pubmed/20402762	Guevara CA, Blain CR, Stahl D, Lythgoe DJ, Leigh PN, Barker GJ.	Eur J Neurol. 2010 Sep;17(9):1193-202. Epub 2010 Apr 14.	Eur J Neurol. 2010	PubMed	citation	PMID:20402762	pubmed	20402762	create date:2010/04/21 | first author:Guevara CA
Course and prognosis of myasthenia gravis: a systematic review.	/pubmed/20402761	Mao ZF, Mo XA, Qin C, Lai YR, Olde Hartman TC.	Eur J Neurol. 2010 Jul;17(7):913-21. Epub 2010 Apr 12. Review.	Eur J Neurol. 2010	PubMed	citation	PMID:20402761	pubmed	20402761	create date:2010/04/21 | first author:Mao ZF
Guidelines for treatment of autoimmune neuromuscular transmission disorders.	/pubmed/20402760	Skeie GO, Apostolski S, Evoli A, Gilhus NE, Illa I, Harms L, Hilton-Jones D, Melms A, Verschuuren J, Horge HW; European Federation of Neurological Societies.	Eur J Neurol. 2010 Jul;17(7):893-902. Epub 2010 Apr 12.	Eur J Neurol. 2010	PubMed	citation	PMID:20402760	pubmed	20402760	create date:2010/04/21 | first author:Skeie GO
Social consequences of multiple sclerosis: clinical and demographic predictors - a historical prospective cohort study.	/pubmed/20402759	Pfleger CC, Flachs EM, Koch-Henriksen N.	Eur J Neurol. 2010 Nov;17(11):1346-51. doi: 10.1111/j.1468-1331.2010.03020.x.	Eur J Neurol. 2010	PubMed	citation	PMID:20402759	pubmed	20402759	create date:2010/04/21 | first author:Pfleger CC
Postural tachycardia syndrome after vaccination with Gardasil.	/pubmed/20402758	Blitshteyn S.	Eur J Neurol. 2010 Jul;17(7):e52. Epub 2010 Apr 9. No abstract available.	Eur J Neurol. 2010	PubMed	citation	PMID:20402758	pubmed	20402758	create date:2010/04/21 | first author:Blitshteyn S
The I/D polymorphism of the ACE1 gene is not associated with ischaemic stroke in Spanish individuals.	/pubmed/20402757	Domingues-Montanari S, Fernandez-Cadenas I, del Rio-Espinola A, Mendioroz M, Ribo M, Obach V, Marti-Fabregas J, Freijo M, Serena J, Corbeto N, Chacon P, Alvarez-Sabin J, Montaner J.	Eur J Neurol. 2010 Nov;17(11):1390-2.	Eur J Neurol. 2010	PubMed	citation	PMID:20402757	pubmed	20402757	create date:2010/04/21 | first author:Domingues-Montanari S
Spinal ischaemic stroke: clinical and radiological findings and short-term outcome.	/pubmed/20402756	Kumral E, Polat F, Güllüoglu H, Uzunköprü C, Tuncel R, Alpaydin S.	Eur J Neurol. 2011 Feb;18(2):232-9. doi: 10.1111/j.1468-1331.2010.02994.x.	Eur J Neurol. 2011	PubMed	citation	PMID:20402756	pubmed	20402756	create date:2010/04/21 | first author:Kumral E
Repetitive transcranial magnetic stimulation at 1Hz and 5Hz produces sustained improvement in motor function and disability after ischaemic stroke.	/pubmed/20402755	Emara TH, Moustafa RR, Elnahas NM, Elganzoury AM, Abdo TA, Mohamed SA, Eletribi MA.	Eur J Neurol. 2010 Sep;17(9):1203-9. Epub 2010 Apr 8.	Eur J Neurol. 2010	PubMed	citation	PMID:20402755	pubmed	20402755	create date:2010/04/21 | first author:Emara TH
Four novel CYP27A1 mutations in seven Italian patients with CTX.	/pubmed/20402754	Gallus GN, Dotti MT, Mignarri A, Rufa A, Da Pozzo P, Cardaioli E, Federico A.	Eur J Neurol. 2010 Oct;17(10):1259-62. doi: 10.1111/j.1468-1331.2010.03002.x.	Eur J Neurol. 2010	PubMed	citation	PMID:20402754	pubmed	20402754	create date:2010/04/21 | first author:Gallus GN
Epstein-Barr virus neutralizing and early antigen antibodies in multiple sclerosis.	/pubmed/20402753	Lindsey JW, Hatfield LM, Vu T.	Eur J Neurol. 2010 Oct;17(10):1263-9. doi: 10.1111/j.1468-1331.2010.03005.x.	Eur J Neurol. 2010	PubMed	citation	PMID:20402753	pubmed	20402753	create date:2010/04/21 | first author:Lindsey JW
Abnormal cardiovascular responses to carotid sinus massage also occur in vasovagal syncope - implications for diagnosis and treatment.	/pubmed/20402752	Humm AM, Mathias CJ.	Eur J Neurol. 2010 Aug;17(8):1061-7. Epub 2010 Apr 8.	Eur J Neurol. 2010	PubMed	citation	PMID:20402752	pubmed	20402752	create date:2010/04/21 | first author:Humm AM
Evaluation of admission characteristics, hospital length of stay and costs for cerebral infarction in a medium-sized city in China.	/pubmed/20402751	Ma Y, Liu Y, Fu HM, Wang XM, Wu BH, Wang SX, Peng GG.	Eur J Neurol. 2010 Oct;17(10):1270-6. doi: 10.1111/j.1468-1331.2010.03007.x.	Eur J Neurol. 2010	PubMed	citation	PMID:20402751	pubmed	20402751	create date:2010/04/21 | first author:Ma Y
Successful workshop on evidence-based neurology organized by the EAYNT and the Cochrane Neurological Network.	/pubmed/20402750	Sztriha L, Struhal W, Falup-Pecurariu C, Sellner J.	Eur J Neurol. 2010 Jul;17(7):e50-1. Epub 2010 Apr 8. No abstract available.	Eur J Neurol. 2010	PubMed	citation	PMID:20402750	pubmed	20402750	create date:2010/04/21 | first author:Sztriha L
EFNS guideline on the treatment of cerebral venous and sinus thrombosis in adult patients.	/pubmed/20402748	Einhäupl K, Stam J, Bousser MG, De Bruijn SF, Ferro JM, Martinelli I, Masuhr F; European Federation of Neurological Societies.	Eur J Neurol. 2010 Oct;17(10):1229-35. doi: 10.1111/j.1468-1331.2010.03011.x.	Eur J Neurol. 2010	PubMed	citation	PMID:20402748	pubmed	20402748	create date:2010/04/21 | first author:Einhäupl K
Neurobehavioral symptoms in ALS are negatively related to caregivers' burden and quality of life.	/pubmed/20402747	Chiò A, Vignola A, Mastro E, Giudici AD, Iazzolino B, Calvo A, Moglia C, Montuschi A.	Eur J Neurol. 2010 Oct;17(10):1298-303. doi: 10.1111/j.1468-1331.2010.03016.x.	Eur J Neurol. 2010	PubMed	citation	PMID:20402747	pubmed	20402747	create date:2010/04/21 | first author:Chiò A
Title	URL	Description	Details	ShortDetails	Resource	Type	Identifiers	Db	EntrezUID	Properties
EFNS guidelines on the pharmacological treatment of neuropathic pain: 2010 revision.	/pubmed/20402746	Attal N, Cruccu G, Baron R, Haanpää M, Hansson P, Jensen TS, Nurmikko T; European Federation of Neurological Societies.	Eur J Neurol. 2010 Sep;17(9):1113-e88. Epub 2010 Apr 9. Review.	Eur J Neurol. 2010	PubMed	citation	PMID:20402746	pubmed	20402746	create date:2010/04/21 | first author:Attal N
Localized convexity subarachnoid haemorrhage--a sign of early cerebral venous sinus thrombosis.	/pubmed/20402745	Panda S, Prashantha DK, Shankar SR, Nagaraja D.	Eur J Neurol. 2010 Oct;17(10):1249-58. doi: 10.1111/j.1468-1331.2010.03001.x.	Eur J Neurol. 2010	PubMed	citation	PMID:20402745	pubmed	20402745	create date:2010/04/21 | first author:Panda S
EFNS guidelines on the diagnostic approach to pauci- or asymptomatic hyperCKemia.	/pubmed/20402744	Kyriakides T, Angelini C, Schaefer J, Sacconi S, Siciliano G, Vilchez JJ, Hilton-Jones D; European Federation of Neurological Societies.	Eur J Neurol. 2010 Jun 1;17(6):767-73. Epub 2010 Apr 5.	Eur J Neurol. 2010	PubMed	citation	PMID:20402744	pubmed	20402744	create date:2010/04/21 | first author:Kyriakides T
Antiepileptic drugs modify power of high EEG frequencies and their neural generators.	/pubmed/20402743	Arzy S, Allali G, Brunet D, Michel CM, Kaplan PW, Seeck M.	Eur J Neurol. 2010 Oct;17(10):1308-12.	Eur J Neurol. 2010	PubMed	citation	PMID:20402743	pubmed	20402743	create date:2010/04/21 | first author:Arzy S
Italian validation of INQoL, a quality of life questionnaire for adults with muscle diseases.	/pubmed/20374278	Sansone VA, Panzeri M, Montanari M, Apolone G, Gandossini S, Rose MR, Politano L, Solimene C, Siciliano G, Volpi L, Angelini C, Palmieri A, Toscano A, Musumeci O, Mongini T, Vercelli L, Massa R, Panico MB, Grandi M, Meola G.	Eur J Neurol. 2010 Sep;17(9):1178-87. Epub 2010 Mar 30.	Eur J Neurol. 2010	PubMed	citation	PMID:20374278	pubmed	20374278	create date:2010/04/09 | first author:Sansone VA
Burst transcranial magnetic stimulation: which tinnitus characteristics influence the amount of transient tinnitus suppression?	/pubmed/20374277	Vanneste S, Plazier M, van der Loo E, Ost J, Van de Heyning P, De Ridder D.	Eur J Neurol. 2010 Sep;17(9):1141-7. Epub 2010 Mar 30.	Eur J Neurol. 2010	PubMed	citation	PMID:20374277	pubmed	20374277	create date:2010/04/09 | first author:Vanneste S
Long-term follow-up of patients with asymptomatic occlusion of the internal carotid artery with good and impaired cerebral vasomotor reactivity.	/pubmed/20374276	Kimiagar I, Bass A, Rabey JM, Bornstein NM, Gur AY.	Eur J Neurol. 2010 Oct;17(10):1285-90. doi: 10.1111/j.1468-1331.2010.03008.x.	Eur J Neurol. 2010	PubMed	citation	PMID:20374276	pubmed	20374276	create date:2010/04/09 | first author:Kimiagar I
Genetic and environmental factors and the distribution of multiple sclerosis in Europe.	/pubmed/20345929	Handel AE, Handunnetthi L, Giovannoni G, Ebers GC, Ramagopalan SV.	Eur J Neurol. 2010 Sep;17(9):1210-4. Epub 2010 Mar 22.	Eur J Neurol. 2010	PubMed	citation	PMID:20345929	pubmed	20345929	create date:2010/03/30 | first author:Handel AE
C283Y mutation in the gamma-sarcoglycan gene in Greek Gypsies with severe limb girdle muscular dystrophy.	/pubmed/20345928	Spengos K, Walter MC, Dekomien G, Papadopoulos K, Lochmüller H, Manta P.	Eur J Neurol. 2010 Jun 1;17(6):e41-2. Epub 2010 Mar 22. No abstract available.	Eur J Neurol. 2010	PubMed	citation	PMID:20345928	pubmed	20345928	create date:2010/03/30 | first author:Spengos K
MRI verified STN stimulation site--gait improvement and clinical outcome.	/pubmed/20345927	Johnsen EL, Sunde N, Mogensen PH, Ostergaard K.	Eur J Neurol. 2010 May;17(5):746-53. Epub 2010 Mar 22. Erratum in: Eur J Neurol. 2010 Oct;17(10):1313.	Eur J Neurol. 2010	PubMed	citation	PMID:20345927	pubmed	20345927	create date:2010/03/30 | first author:Johnsen EL
Longitudinal study of the socioeconomic burden of Parkinson's disease in Germany.	/pubmed/20345926	Winter Y, Balzer-Geldsetzer M, Spottke A, Reese JP, Baum E, Klotsche J, Rieke J, Simonow A, Eggert K, Oertel WH, Dodel R.	Eur J Neurol. 2010 Sep;17(9):1156-63. Epub 2010 Mar 22.	Eur J Neurol. 2010	PubMed	citation	PMID:20345926	pubmed	20345926	create date:2010/03/30 | first author:Winter Y
EFNS guidelines on neuropathic pain assessment: revised 2009.	/pubmed/20298428	Cruccu G, Sommer C, Anand P, Attal N, Baron R, Garcia-Larrea L, Haanpaa M, Jensen TS, Serra J, Treede RD.	Eur J Neurol. 2010 Aug;17(8):1010-8. Epub 2010 Mar 8. Review.	Eur J Neurol. 2010	PubMed	citation	PMID:20298428	pubmed	20298428	create date:2010/03/20 | first author:Cruccu G
Dysautonomia after severe traumatic brain injury.	/pubmed/20298427	Hendricks HT, Heeren AH, Vos PE.	Eur J Neurol. 2010 Sep;17(9):1172-7. Epub 2010 Mar 9.	Eur J Neurol. 2010	PubMed	citation	PMID:20298427	pubmed	20298427	create date:2010/03/20 | first author:Hendricks HT
Serum inflammatory proteins and frontal lobe dysfunction in patients with cardiovascular risk factors.	/pubmed/20298426	Hoshi T, Yamagami H, Furukado S, Miwa K, Tanaka M, Sakaguchi M, Sakoda S, Kitagawa K.	Eur J Neurol. 2010 Sep;17(9):1134-40. Epub 2010 Mar 9.	Eur J Neurol. 2010	PubMed	citation	PMID:20298426	pubmed	20298426	create date:2010/03/20 | first author:Hoshi T
Fish consumption and dementia: keep the vitamin D in memory.	/pubmed/20298425	Annweiler C, Le Gall D, Fantino B, Beauchet O.	Eur J Neurol. 2010 Jun 1;17(6):e40. Epub 2010 Mar 9. No abstract available.	Eur J Neurol. 2010	PubMed	citation	PMID:20298425	pubmed	20298425	create date:2010/03/20 | first author:Annweiler C
The incidence of major stroke subtypes in southern Italy: a population-based study.	/pubmed/20298424	Manobianca G, Zoccolella S, Petruzzellis A, Miccoli A, Logroscino G.	Eur J Neurol. 2010 Sep;17(9):1148-55. Epub 2010 Mar 11.	Eur J Neurol. 2010	PubMed	citation	PMID:20298424	pubmed	20298424	create date:2010/03/20 | first author:Manobianca G
Brugada syndrome revealed by vertigo caused by cerebellar infarction.	/pubmed/20298423	Denier C, Guedj T, Dinanian S, Adams D.	Eur J Neurol. 2010 May;17(5):e35-6. Epub 2010 Mar 9. No abstract available.	Eur J Neurol. 2010	PubMed	citation	PMID:20298423	pubmed	20298423	create date:2010/03/20 | first author:Denier C
Corticolimbic gray matter loss in Parkinson's disease without dementia.	/pubmed/20298422	Nishio Y, Hirayama K, Takeda A, Hosokai Y, Ishioka T, Suzuki K, Itoyama Y, Takahashi S, Mori E.	Eur J Neurol. 2010 Aug;17(8):1090-7. Epub 2010 Mar 9.	Eur J Neurol. 2010	PubMed	citation	PMID:20298422	pubmed	20298422	create date:2010/03/20 | first author:Nishio Y
EFNS guidelines on the molecular diagnosis of channelopathies, epilepsies, migraine, stroke, and dementias.	/pubmed/20298421	Burgunder JM, Finsterer J, Szolnoki Z, Fontaine B, Baets J, Van Broeckhoven C, Di Donato S, De Jonghe P, Lynch T, Mariotti C, Schöls L, Spinazzola A, Tabrizi SJ, Tallaksen C, Zeviani M, Harbo HF, Gasser T; EFNS.	Eur J Neurol. 2010 May;17(5):641-8. Epub 2010 Mar 9.	Eur J Neurol. 2010	PubMed	citation	PMID:20298421	pubmed	20298421	create date:2010/03/20 | first author:Burgunder JM
Lamotrigine induced dyskinesia in Parkinson's disease.	/pubmed/20236309	Sabolek M, Runge U.	Eur J Neurol. 2010 May;17(5):e37. Epub 2010 Mar 17. No abstract available.	Eur J Neurol. 2010	PubMed	citation	PMID:20236309	pubmed	20236309	create date:2010/03/20 | first author:Sabolek M
Efficacy and tolerability of rasagiline in daily clinical use--a post-marketing observational study in patients with Parkinson's disease.	/pubmed/20236308	Reichmann H, Jost WH.	Eur J Neurol. 2010 Sep;17(9):1164-71. Epub 2010 Mar 17.	Eur J Neurol. 2010	PubMed	citation	PMID:20236308	pubmed	20236308	create date:2010/03/20 | first author:Reichmann H
Ethical issues in end of life treatments for patients with dementia.	/pubmed/20236307	Congedo M, Causarano RI, Alberti F, Bonito V, Borghi L, Colombi L, Defanti CA, Marcello N, Porteri C, Pucci E, Tarquini D, Tettamanti M, Tiezzi A, Tiraboschi P, Gasparini M; Bioethics and Palliative Care in Neurology Study Group of Italian Society of Neurology.	Eur J Neurol. 2010 Jun 1;17(6):774-9. Epub 2010 Mar 17. Review.	Eur J Neurol. 2010	PubMed	citation	PMID:20236307	pubmed	20236307	create date:2010/03/20 | first author:Congedo M
Familial associations of Alzheimer disease and essential tremor with Parkinson disease.	/pubmed/20236304	Costello S, Bordelon Y, Bronstein J, Ritz B.	Eur J Neurol. 2010 Jun 1;17(6):871-8. Epub 2010 Mar 17.	Eur J Neurol. 2010	PubMed	citation	PMID:20236304	pubmed	20236304	create date:2010/03/20 | first author:Costello S
Patients with thrombolysed stroke in Vietnam have an excellent outcome: results from the Vietnam Thrombolysis Registry.	/pubmed/20236303	Nguyen TH, Truong AL, Ngo MB, Bui CT, Dinh QV, Doan TC, Nguyen LT, Phan TC, Phan MV, Nguyen TV, Le TV.	Eur J Neurol. 2010 Sep;17(9):1188-92. Epub 2010 Mar 17.	Eur J Neurol. 2010	PubMed	citation	PMID:20236303	pubmed	20236303	create date:2010/03/20 | first author:Nguyen TH
Central nervous system involvement in patients with monoclonal gammopathy and polyneuropathy.	/pubmed/20236302	Lehmann HC, Hoffmann FR, Meyer Zu Hörste G, Hartung HP, Kieseier BC.	Eur J Neurol. 2010 Aug;17(8):1075-81. Epub 2010 Mar 17.	Eur J Neurol. 2010	PubMed	citation	PMID:20236302	pubmed	20236302	create date:2010/03/20 | first author:Lehmann HC
tPA treatment for acute ischaemic stroke in patients with leukoaraiosis.	/pubmed/20236179	Ariës MJ, Uyttenboogaart M, Vroomen PC, De Keyser J, Luijckx GJ.	Eur J Neurol. 2010 Jun 1;17(6):866-70. Epub 2010 Mar 1.	Eur J Neurol. 2010	PubMed	citation	PMID:20236179	pubmed	20236179	create date:2010/03/20 | first author:Ariës MJ
Dopamine receptor 3 (DRD3) polymorphism and risk for migraine.	/pubmed/20236178	García-Martín E, Martínez C, Serrador M, Alonso-Navarro H, Navacerrada F, Agúndez JA, Jiménez-Jiménez FJ.	Eur J Neurol. 2010 Sep;17(9):1220-3. Epub 2010 Mar 1.	Eur J Neurol. 2010	PubMed	citation	PMID:20236178	pubmed	20236178	create date:2010/03/20 | first author:García-Martín E
Bickerstaff's encephalitis and Miller Fisher syndrome associated with voltage-gated potassium channel and novel anti-neuronal antibodies.	/pubmed/20236177	Tüzün E, Kürtüncü M, Lang B, Içöz S, Akman-Demir G, Eraksoy M, Vincent A.	Eur J Neurol. 2010 Oct;17(10):1304-7.	Eur J Neurol. 2010	PubMed	citation	PMID:20236177	pubmed	20236177	create date:2010/03/20 | first author:Tüzün E
Should rTMS for tinnitus be performed left-sided, ipsilaterally or contralaterally, and is it a treatment or merely investigational?	/pubmed/20236176	De Ridder D.	Eur J Neurol. 2010 Jul;17(7):891-2. Epub 2010 Mar 3. No abstract available.	Eur J Neurol. 2010	PubMed	citation	PMID:20236176	pubmed	20236176	create date:2010/03/20 | first author:De Ridder D
Viral meningoencephalitis: a review of diagnostic methods and guidelines for management.	/pubmed/20236175	Steiner I, Budka H, Chaudhuri A, Koskiniemi M, Sainio K, Salonen O, Kennedy PG.	Eur J Neurol. 2010 Aug;17(8):999-e57. Epub 2010 Mar 3. Review.	Eur J Neurol. 2010	PubMed	citation	PMID:20236175	pubmed	20236175	create date:2010/03/20 | first author:Steiner I
Caudate atrophy on MRI is a characteristic feature of FTLD-FUS.	/pubmed/20236174	Josephs KA, Whitwell JL, Parisi JE, Petersen RC, Boeve BF, Jack CR Jr, Dickson DW.	Eur J Neurol. 2010 Jul;17(7):969-75. Epub 2010 Mar 3.	Eur J Neurol. 2010	PubMed	citation	PMID:20236174	pubmed	20236174	create date:2010/03/20 | first author:Josephs KA
Contralateral versus ipsilateral rTMS of temporoparietal cortex for the treatment of chronic unilateral tinnitus: comparative study.	/pubmed/20236173	Khedr EM, Abo-Elfetoh N, Rothwell JC, El-Atar A, Sayed E, Khalifa H.	Eur J Neurol. 2010 Jul;17(7):976-83. Epub 2010 Mar 4.	Eur J Neurol. 2010	PubMed	citation	PMID:20236173	pubmed	20236173	create date:2010/03/20 | first author:Khedr EM
Pregabalin in the treatment of post-traumatic peripheral neuropathic pain: a randomized double-blind trial.	/pubmed/20236172	van Seventer R, Bach FW, Toth CC, Serpell M, Temple J, Murphy TK, Nimour M.	Eur J Neurol. 2010 Aug;17(8):1082-9. Epub 2010 Mar 4.	Eur J Neurol. 2010	PubMed	citation	PMID:20236172	pubmed	20236172	create date:2010/03/20 | first author:van Seventer R
Effect of daytime, weekday and year of admission on outcome in acute ischaemic stroke patients treated with thrombolytic therapy.	/pubmed/20218973	Jauss M, Schütz HJ, Tanislav C, Misselwitz B, Rosenow F.	Eur J Neurol. 2010 Apr;17(4):555-61. Epub 2010 Feb 10.	Eur J Neurol. 2010	PubMed	citation	PMID:20218973	pubmed	20218973	create date:2010/03/12 | first author:Jauss M
Epidemiology of amyotrophic lateral sclerosis in Isfahan, Iran.	/pubmed/20214678	Sajjadi M, Etemadifar M, Nemati A, Ghazavi H, Basiri K, Khoundabi B, Mousavi SA, Kabiri P, Maghzi AH.	Eur J Neurol. 2010 Jul;17(7):984-9. Epub 2010 Feb 28.	Eur J Neurol. 2010	PubMed	citation	PMID:20214678	pubmed	20214678	create date:2010/03/11 | first author:Sajjadi M
Electrically evoked nociceptive potentials for early detection of diabetic small-fiber neuropathy.	/pubmed/20192984	Mueller D, Obermann M, Koeppen S, Kavuk I, Yoon MS, Sack F, Diener HC, Kaube H, Katsarava Z.	Eur J Neurol. 2010 Jun 1;17(6):834-41. Epub 2010 Feb 23.	Eur J Neurol. 2010	PubMed	citation	PMID:20192984	pubmed	20192984	create date:2010/03/03 | first author:Mueller D
TREX1 mutations are not associated with sporadic inclusion body myositis.	/pubmed/20192983	Cox FM, Boon EM, van der Lans CA, Bakker E, Verschuuren JJ, Badrising UA.	Eur J Neurol. 2010 Aug;17(8):1108-9. Epub 2010 Feb 23.	Eur J Neurol. 2010	PubMed	citation	PMID:20192983	pubmed	20192983	create date:2010/03/03 | first author:Cox FM
Comorbidities amongst patients with multiple sclerosis: a population-based controlled study.	/pubmed/20192982	Kang JH, Chen YH, Lin HC.	Eur J Neurol. 2010 Sep;17(9):1215-9. Epub 2010 Feb 23.	Eur J Neurol. 2010	PubMed	citation	PMID:20192982	pubmed	20192982	create date:2010/03/03 | first author:Kang JH
Alzheimer's disease, Parkinson's disease and essential tremor: three common degenerative diseases with shared mechanisms?	/pubmed/20192981	Louis ED, Benito-León J.	Eur J Neurol. 2010 Jun 1;17(6):765-6. Epub 2010 Feb 26. No abstract available.	Eur J Neurol. 2010	PubMed	citation	PMID:20192981	pubmed	20192981	create date:2010/03/03 | first author:Louis ED
The interleukin-1 cluster gene region is associated with multiple sclerosis in an Italian Caucasian population.	/pubmed/20192980	Borzani I, Tola MR, Caniatti L, Collins A, De Santis G, Luiselli D, Mamolini E, Scapoli C.	Eur J Neurol. 2010 Jul;17(7):930-8. Epub 2010 Feb 23.	Eur J Neurol. 2010	PubMed	citation	PMID:20192980	pubmed	20192980	create date:2010/03/03 | first author:Borzani I
Integrin beta-3 L33P: a new insight into the pathogenesis of chronic oxaliplatin-induced peripheral neuropathy?	/pubmed/20192979	Antonacopoulou AG, Argyriou AA, Scopa CD, Kottorou A, Kominea A, Peroukides S, Kalofonos HP.	Eur J Neurol. 2010 Jul;17(7):963-8. Epub 2010 Feb 23.	Eur J Neurol. 2010	PubMed	citation	PMID:20192979	pubmed	20192979	create date:2010/03/03 | first author:Antonacopoulou AG
Clinical effects of deep brain stimulation on gait disorders in Parkinson's disease.	/pubmed/20192978	Wharen R.	Eur J Neurol. 2010 May;17(5):639-40. Epub 2010 Feb 23. No abstract available.	Eur J Neurol. 2010	PubMed	citation	PMID:20192978	pubmed	20192978	create date:2010/03/03 | first author:Wharen R
Autonomic symptoms in patients and pre-manifest mutation carriers of Huntington's disease.	/pubmed/20192977	Aziz NA, Anguelova GV, Marinus J, van Dijk JG, Roos RA.	Eur J Neurol. 2010 Aug;17(8):1068-74. Epub 2010 Feb 24.	Eur J Neurol. 2010	PubMed	citation	PMID:20192977	pubmed	20192977	create date:2010/03/03 | first author:Aziz NA
Complex regional pain syndromes: new pathophysiological concepts and therapies.	/pubmed/20180838	Maihöfner C, Seifert F, Markovic K.	Eur J Neurol. 2010 May;17(5):649-60. Epub 2010 Feb 18. Review.	Eur J Neurol. 2010	PubMed	citation	PMID:20180838	pubmed	20180838	create date:2010/02/26 | first author:Maihöfner C
Risk factors for periodic breathing in acute stroke: tracheobronchial infection.	/pubmed/20158517	Tong DM, Liao JF.	Eur J Neurol. 2010 Jul;17(7):990-3. Epub 2010 Feb 11.	Eur J Neurol. 2010	PubMed	citation	PMID:20158517	pubmed	20158517	create date:2010/02/18 | first author:Tong DM
High-resolution ultrasound in the evaluation and prognosis of Bell's palsy.	/pubmed/20158516	Lo YL, Fook-Chong S, Leoh TH, Dan YF, Lee MP, Gan HY, Chan LL.	Eur J Neurol. 2010 Jun 1;17(6):885-9. Epub 2010 Feb 11.	Eur J Neurol. 2010	PubMed	citation	PMID:20158516	pubmed	20158516	create date:2010/02/18 | first author:Lo YL
Prevalence of depression in amyotrophic lateral sclerosis and other motor disorders.	/pubmed/20158515	Taylor L, Wicks P, Leigh PN, Goldstein LH.	Eur J Neurol. 2010 Aug;17(8):1047-53. Epub 2010 Feb 11.	Eur J Neurol. 2010	PubMed	citation	PMID:20158515	pubmed	20158515	create date:2010/02/18 | first author:Taylor L
Electrophysiological sensory demyelination in typical chronic inflammatory demyelinating polyneuropathy.	/pubmed/20158514	Rajabally YA, Samarasekera S.	Eur J Neurol. 2010 Jul;17(7):939-44. Epub 2010 Feb 10.	Eur J Neurol. 2010	PubMed	citation	PMID:20158514	pubmed	20158514	create date:2010/02/18 | first author:Rajabally YA
Changes in nutritional status and body composition during enzyme replacement therapy in adult-onset type II glycogenosis.	/pubmed/20158513	Ravaglia S, Danesino C, Moglia A, Costa A, Cena H, Maccarini L, Carlucci A, Pichiecchio A, Bini P, De Filippi P, Rossi M.	Eur J Neurol. 2010 Jul;17(7):957-62. Epub 2010 Feb 10.	Eur J Neurol. 2010	PubMed	citation	PMID:20158513	pubmed	20158513	create date:2010/02/18 | first author:Ravaglia S
Paroxysmal kinesigenic choreoathetosis: evidence of linkage to the pericentromeric region of chromosome 16 in four Chinese families.	/pubmed/20158512	Wang X, Sun W, Zhu X, Li L, Du T, Mao W, Wu X, Wei H, Zhu S, Sun Y, Liu Y, Niu N, Wang Y, Liu Y.	Eur J Neurol. 2010 Jun 1;17(6):800-7. Epub 2010 Feb 10.	Eur J Neurol. 2010	PubMed	citation	PMID:20158512	pubmed	20158512	create date:2010/02/18 | first author:Wang X
Title	URL	Description	Details	ShortDetails	Resource	Type	Identifiers	Db	EntrezUID	Properties
A novel PSEN1 mutation (K239N) associated with Alzheimer's disease with wide range age of onset and slow progression.	/pubmed/20158511	Lladó A, Fortea J, Ojea T, Bosch B, Sanz P, Valls-Solé J, Clarimon J, Molinuevo JL, Sánchez-Valle R.	Eur J Neurol. 2010 Jul;17(7):994-6. Epub 2010 Feb 10.	Eur J Neurol. 2010	PubMed	citation	PMID:20158511	pubmed	20158511	create date:2010/02/18 | first author:Lladó A
Left temporal low-frequency rTMS for the treatment of tinnitus: clinical predictors of treatment outcome--a retrospective study.	/pubmed/20158510	Frank G, Kleinjung T, Landgrebe M, Vielsmeier V, Steffenhagen C, Burger J, Frank E, Vollberg G, Hajak G, Langguth B.	Eur J Neurol. 2010 Jul;17(7):951-6. Epub 2010 Feb 10.	Eur J Neurol. 2010	PubMed	citation	PMID:20158510	pubmed	20158510	create date:2010/02/18 | first author:Frank G
Triglyceride level modifying functional variants of GALTN2 and MLXIPL in patients with ischaemic stroke.	/pubmed/20158509	Polgár N, Járomi L, Csöngei V, Maász A, Sipeky C, Sáfrány E, Szabó M, Melegh B.	Eur J Neurol. 2010 Aug;17(8):1033-9. Epub 2010 Feb 10.	Eur J Neurol. 2010	PubMed	citation	PMID:20158509	pubmed	20158509	create date:2010/02/18 | first author:Polgár N
Clinical features of non-hypertensive lobar intracerebral hemorrhage related to cerebral amyloid angiopathy.	/pubmed/20158508	Hirohata M, Yoshita M, Ishida C, Ikeda SI, Tamaoka A, Kuzuhara S, Shoji M, Ando Y, Tokuda T, Yamada M.	Eur J Neurol. 2010 Jun 1;17(6):823-9. Epub 2010 Feb 11.	Eur J Neurol. 2010	PubMed	citation	PMID:20158508	pubmed	20158508	create date:2010/02/18 | first author:Hirohata M
Random forest can predict 30-day mortality of spontaneous intracerebral hemorrhage with remarkable discrimination.	/pubmed/20136650	Peng SY, Chuang YC, Kang TW, Tseng KH.	Eur J Neurol. 2010 Jul;17(7):945-50. Epub 2010 Feb 3.	Eur J Neurol. 2010	PubMed	citation	PMID:20136650	pubmed	20136650	create date:2010/02/09 | first author:Peng SY
Intravenous thrombolysis in patients with stroke attributable to small artery occlusion.	/pubmed/20136649	Fluri F, Hatz F, Rutgers MP, Georgiadis D, Sekoranja L, Schwegler G, Sarikaya H, Weder B, Müller F, Lüthy R, Arnold M, Reichhart M, Mattle HP, Tettenborn B, Nedeltchev K, Hungerbühler HJ, Sztajzel R, Baumgartner RW, Michel P, Lyrer PA, Engelter ST.	Eur J Neurol. 2010 Aug;17(8):1054-60. Epub 2010 Feb 3.	Eur J Neurol. 2010	PubMed	citation	PMID:20136649	pubmed	20136649	create date:2010/02/09 | first author:Fluri F
Better than expected survival after primary intracerebral hemorrhage in patients with untreated hypertension despite high admission blood pressures.	/pubmed/20136648	Tetri S, Huhtakangas J, Juvela S, Saloheimo P, Pyhtinen J, Hillbom M.	Eur J Neurol. 2010 May;17(5):708-14. Epub 2010 Feb 2.	Eur J Neurol. 2010	PubMed	citation	PMID:20136648	pubmed	20136648	create date:2010/02/09 | first author:Tetri S
EFNS guidelines on the use of neuroimaging in the management of motor neuron diseases.	/pubmed/20136647	Filippi M, Agosta F, Abrahams S, Fazekas F, Grosskreutz J, Kalra S, Kassubek J, Silani V, Turner MR, Masdeu JC; European Federation of Neurological Societies.	Eur J Neurol. 2010 Apr;17(4):526-e20. Epub 2010 Feb 2.	Eur J Neurol. 2010	PubMed	citation	PMID:20136647	pubmed	20136647	create date:2010/02/09 | first author:Filippi M
Clinical feature and DYT1 mutation screening in primary dystonia patients from South-West China.	/pubmed/20113340	Zhang SS, Fang DF, Hu XH, Burgunder JM, Chen XP, Zhang YW, Shang HF.	Eur J Neurol. 2010 Jun 1;17(6):846-51. Epub 2010 Jan 26.	Eur J Neurol. 2010	PubMed	citation	PMID:20113340	pubmed	20113340	create date:2010/02/02 | first author:Zhang SS
Pregabalin in partial seizures: a pragmatic 21-week, open-label study (PREPS).	/pubmed/20113339	Ryvlin P, Kälviäinen R, Von Raison F, Giordano S, Emir B, Chatamra K.	Eur J Neurol. 2010 May;17(5):726-32. Epub 2010 Jan 25.	Eur J Neurol. 2010	PubMed	citation	PMID:20113339	pubmed	20113339	create date:2010/02/02 | first author:Ryvlin P
Rapidly progressive Creutzfeldt-Jakob disease in patients with Familial Mediterranean Fever.	/pubmed/20113338	Appel SA, Chapman J, Kahana E, Rosenmann H, Prohovnik I, Pras E, Reznik-Wolf H, Cohen OS.	Eur J Neurol. 2010 Jun 1;17(6):861-5. Epub 2010 Jan 20.	Eur J Neurol. 2010	PubMed	citation	PMID:20113338	pubmed	20113338	create date:2010/02/02 | first author:Appel SA
Cerebrospinal fluid hypocretin levels are normal in idiopathic REM sleep behaviour disorder.	/pubmed/20113337	Anderson KN, Vincent A, Smith IE, Shneerson JM.	Eur J Neurol. 2010 Aug;17(8):1105-7. Epub 2010 Jan 25.	Eur J Neurol. 2010	PubMed	citation	PMID:20113337	pubmed	20113337	create date:2010/02/02 | first author:Anderson KN
Mood and motor effects of thalamic deep brain stimulation surgery for essential tremor.	/pubmed/20113336	Graff-Radford J, Foote KD, Mikos AE, Bowers D, Fernandez HH, Rosado CA, Rodriguez RL, Malaty IA, Haq IU, Jacobson CE, Okun MS.	Eur J Neurol. 2010 Aug;17(8):1040-6. Epub 2010 Jan 25.	Eur J Neurol. 2010	PubMed	citation	PMID:20113336	pubmed	20113336	create date:2010/02/02 | first author:Graff-Radford J
The clinical utility of MRI in patients with neurodevelopmental disorders of unknown origin.	/pubmed/20113335	Engbers HM, Nievelstein RA, Gooskens RH, Kroes HY, van Empelen R, Braams O, Wittebol-Post D, Hendriks MM, Visser G.	Eur J Neurol. 2010 Jun 1;17(6):815-22. Epub 2010 Jan 25.	Eur J Neurol. 2010	PubMed	citation	PMID:20113335	pubmed	20113335	create date:2010/02/02 | first author:Engbers HM
Side effects of anesthesia in DM2 as compared to DM1: a comparative retrospective study.	/pubmed/20100232	Kirzinger L, Schmidt A, Kornblum C, Schneider-Gold C, Kress W, Schoser B.	Eur J Neurol. 2010 Jun 1;17(6):842-5. Epub 2010 Jan 20.	Eur J Neurol. 2010	PubMed	citation	PMID:20100232	pubmed	20100232	create date:2010/01/27 | first author:Kirzinger L
Decision-making for and impact of early immunomodulatory treatment: the Austrian Clinically Isolated Syndrome Study (ACISS).	/pubmed/20100231	Fazekas F, Baumhackl U, Berger T, Deisenhammer F, Fuchs S, Kristoferitsch W, Ladurner G, Soukop W, Wimmer G, Vass K.	Eur J Neurol. 2010 Jun 1;17(6):852-60. Epub 2010 Jan 20.	Eur J Neurol. 2010	PubMed	citation	PMID:20100231	pubmed	20100231	create date:2010/01/27 | first author:Fazekas F
Population-based epidemiologic study of Wilson's disease in Taiwan.	/pubmed/20100230	Lai CH, Tseng HF.	Eur J Neurol. 2010 Jun 1;17(6):830-3. Epub 2010 Jan 20.	Eur J Neurol. 2010	PubMed	citation	PMID:20100230	pubmed	20100230	create date:2010/01/27 | first author:Lai CH
Relapsing neuromyelitis optica: demographic and clinical features in Iranian patients.	/pubmed/20100229	Sahraian MA, Moinfar Z, Khorramnia S, Ebrahim MM.	Eur J Neurol. 2010 Jun 1;17(6):794-9. Epub 2010 Jan 20.	Eur J Neurol. 2010	PubMed	citation	PMID:20100229	pubmed	20100229	create date:2010/01/27 | first author:Sahraian MA
An analysis of communication in conversation after severe traumatic brain injury.	/pubmed/20100227	Rousseaux M, Vérigneaux C, Kozlowski O.	Eur J Neurol. 2010 Jul;17(7):922-9. Epub 2010 Jan 22.	Eur J Neurol. 2010	PubMed	citation	PMID:20100227	pubmed	20100227	create date:2010/01/27 | first author:Rousseaux M
Periictal heart rate variability analysis suggests long-term postictal autonomic disturbance in epilepsy.	/pubmed/20100226	Toth V, Hejjel L, Fogarasi A, Gyimesi C, Orsi G, Szucs A, Kovacs N, Komoly S, Ebner A, Janszky J.	Eur J Neurol. 2010 Jun 1;17(6):780-7. Epub 2010 Jan 22.	Eur J Neurol. 2010	PubMed	citation	PMID:20100226	pubmed	20100226	create date:2010/01/27 | first author:Toth V
ALS disease onset may occur later in patients with pre-morbid diabetes mellitus.	/pubmed/20074230	Jawaid A, Salamone AR, Strutt AM, Murthy SB, Wheaton M, McDowell EJ, Simpson E, Appel SH, York MK, Schulz PE.	Eur J Neurol. 2010 May;17(5):733-9. Epub 2010 Jan 13.	Eur J Neurol. 2010	PubMed	citation	PMID:20074230	pubmed	20074230	create date:2010/01/16 | first author:Jawaid A
No mutations in the voltage-gated NaV1.7 sodium channel alpha1 subunit gene SCN9A in familial complex regional pain syndrome.	/pubmed/20074229	de Rooij AM, Gosso MF, Alsina-Sanchis E, Marinus J, van Hilten JJ, van den Maagdenberg AM.	Eur J Neurol. 2010 Jun 1;17(6):808-14. Epub 2010 Jan 12.	Eur J Neurol. 2010	PubMed	citation	PMID:20074229	pubmed	20074229	create date:2010/01/16 | first author:de Rooij AM
Efficacy of fixed combinations of acetylsalicyclic acid, acetaminophen and caffeine in the treatment of idiopathic headache: a review.	/pubmed/20074228	Anneken K, Evers S, Husstedt IW.	Eur J Neurol. 2010 Apr;17(4):534-e25. Epub 2010 Jan 13. Review.	Eur J Neurol. 2010	PubMed	citation	PMID:20074228	pubmed	20074228	create date:2010/01/16 | first author:Anneken K
Systemic atherosclerosis in patients with perforating artery territorial infarction.	/pubmed/20067516	Choi HY, Yang JH, Cho HJ, Kim YD, Nam HS, Heo JH.	Eur J Neurol. 2010 Jun 1;17(6):788-93. Epub 2010 Jan 7.	Eur J Neurol. 2010	PubMed	citation	PMID:20067516	pubmed	20067516	create date:2010/01/14 | first author:Choi HY
Lack of replication of KIF1B gene in an Italian primary progressive multiple sclerosis cohort.	/pubmed/20067515	Martinelli-Boneschi F, Esposito F, Scalabrini D, Fenoglio C, Rodegher ME, Brambilla P, Colombo B, Ghezzi A, Capra R, Collimedaglia L, Coniglio G, De Riz M, Serpente M, Cantoni C, Scarpini E, Martinelli V, Galimberti D, Comi G.	Eur J Neurol. 2010 May;17(5):740-5. Epub 2010 Jan 7.	Eur J Neurol. 2010	PubMed	citation	PMID:20067515	pubmed	20067515	create date:2010/01/14 | first author:Martinelli-Boneschi F
How are we doing with the treatment of essential tremor (ET)?: Persistence of patients with ET on medication: data from 528 patients in three settings.	/pubmed/20067514	Louis ED, Rios E, Henchcliffe C.	Eur J Neurol. 2010 Jun 1;17(6):882-4. Epub 2010 Jan 7.	Eur J Neurol. 2010	PubMed	citation	PMID:20067514	pubmed	20067514	create date:2010/01/14 | first author:Louis ED
Neutralizing antibodies, MxA expression and MMP-9/TIMP-1 ratio as markers of bioavailability of interferon-beta treatment in multiple sclerosis patients: a two-year follow-up study.	/pubmed/20050906	Garcia-Montojo M, Dominguez-Mozo MI, de las Heras V, Bartolome M, Garcia-Martinez A, Arroyo R, Alvarez-Lafuente R.	Eur J Neurol. 2010 Mar;17(3):470-8. Epub 2009 Dec 27.	Eur J Neurol. 2010	PubMed	citation	PMID:20050906	pubmed	20050906	create date:2010/01/07 | first author:Garcia-Montojo M
Bioavailability of interferon-beta in patients with multiple sclerosis - fishing for the surrogate.	/pubmed/20050905	Kieseier BC, Hartung HP.	Eur J Neurol. 2010 Mar;17(3):344-5. Epub 2009 Dec 27. No abstract available.	Eur J Neurol. 2010	PubMed	citation	PMID:20050905	pubmed	20050905	create date:2010/01/07 | first author:Kieseier BC
Differences in nigro-striatal impairment in clinical variants of early Parkinson's disease: evidence from a FP-CIT SPECT study.	/pubmed/20050904	Rossi C, Frosini D, Volterrani D, De Feo P, Unti E, Nicoletti V, Kiferle L, Bonuccelli U, Ceravolo R.	Eur J Neurol. 2010 Apr;17(4):626-30. Epub 2009 Dec 29.	Eur J Neurol. 2010	PubMed	citation	PMID:20050904	pubmed	20050904	create date:2010/01/07 | first author:Rossi C
The 'hidden work' of a hospital neurologist: 1000 consults later.	/pubmed/20050903	Ali E, Chaila E, Hutchinson M, Tubridy N.	Eur J Neurol. 2010 Apr;17(4):e28-32. Epub 2009 Dec 29.	Eur J Neurol. 2010	PubMed	citation	PMID:20050903	pubmed	20050903	create date:2010/01/07 | first author:Ali E
Neurological manifestations of Churg-Strauss syndrome.	/pubmed/20050902	Finsterer J.	Eur J Neurol. 2010 Apr;17(4):524-5. Epub 2009 Dec 29. No abstract available.	Eur J Neurol. 2010	PubMed	citation	PMID:20050902	pubmed	20050902	create date:2010/01/07 | first author:Finsterer J
A new era in acute neurological consultations.	/pubmed/20050901	Angus-Leppan H, Leach JP.	Eur J Neurol. 2010 Apr;17(4):e26-7. Epub 2009 Dec 29. No abstract available.	Eur J Neurol. 2010	PubMed	citation	PMID:20050901	pubmed	20050901	create date:2010/01/07 | first author:Angus-Leppan H
Cut-off scores in MMSE: a moving target?	/pubmed/20050900	Morgado J, Rocha CS, Maruta C, Guerreiro M, Martins IP.	Eur J Neurol. 2010 May;17(5):692-5. Epub 2009 Dec 29.	Eur J Neurol. 2010	PubMed	citation	PMID:20050900	pubmed	20050900	create date:2010/01/07 | first author:Morgado J
The FTLD-modified Clinical Dementia Rating scale is a reliable tool for defining disease severity in frontotemporal lobar degeneration: evidence from a brain SPECT study.	/pubmed/20050899	Borroni B, Agosti C, Premi E, Cerini C, Cosseddu M, Paghera B, Bellelli G, Padovani A.	Eur J Neurol. 2010 May;17(5):703-7. Epub 2009 Dec 29.	Eur J Neurol. 2010	PubMed	citation	PMID:20050899	pubmed	20050899	create date:2010/01/07 | first author:Borroni B
Epidural blood patch in Trendelenburg position pre-medicated with acetazolamide to treat spontaneous intracranial hypotension.	/pubmed/20050898	Ferrante E, Arpino I, Citterio A, Wetzl R, Savino A.	Eur J Neurol. 2010 May;17(5):715-9. Epub 2009 Dec 29.	Eur J Neurol. 2010	PubMed	citation	PMID:20050898	pubmed	20050898	create date:2010/01/07 | first author:Ferrante E
Location and severity of spasticity in the first 1-2 weeks and at 3 and 18 months after stroke.	/pubmed/20050897	Welmer AK, Widén Holmqvist L, Sommerfeld DK.	Eur J Neurol. 2010 May;17(5):720-5. Epub 2009 Dec 29.	Eur J Neurol. 2010	PubMed	citation	PMID:20050897	pubmed	20050897	create date:2010/01/07 | first author:Welmer AK
Apraxia in Parkinson's disease and multiple system atrophy.	/pubmed/20050896	Uluduz D, Ertürk O, Kenangil G, Ozekmekçi S, Ertan S, Apaydin H, Erginöz E.	Eur J Neurol. 2010 Mar;17(3):413-8. Epub 2009 Dec 30. Erratum in: Eur J Neurol. 2010 May;17(5):763.	Eur J Neurol. 2010	PubMed	citation	PMID:20050896	pubmed	20050896	create date:2010/01/07 | first author:Uluduz D
Apraxia contributes to the motor deficit in Parkinson's Disease and multiple system atrophy.	/pubmed/20050895	Swash M.	Eur J Neurol. 2010 Mar;17(3):346-7. Epub 2009 Dec 30. No abstract available.	Eur J Neurol. 2010	PubMed	citation	PMID:20050895	pubmed	20050895	create date:2010/01/07 | first author:Swash M
Chronic cognitive sequelae after traumatic brain injury are not related to growth hormone deficiency in adults.	/pubmed/20050894	Pavlovic D, Pekic S, Stojanovic M, Zivkovic V, Djurovic B, Jovanovic V, Miljic N, Medic-Stojanoska M, Doknic M, Miljic D, Djurovic M, Casanueva F, Popovic V.	Eur J Neurol. 2010 May;17(5):696-702. Epub 2009 Dec 30.	Eur J Neurol. 2010	PubMed	citation	PMID:20050894	pubmed	20050894	create date:2010/01/07 | first author:Pavlovic D
EFNS guideline on the management of status epilepticus in adults.	/pubmed/20050893	Meierkord H, Boon P, Engelsen B, Göcke K, Shorvon S, Tinuper P, Holtkamp M; European Federation of Neurological Societies.	Eur J Neurol. 2010 Mar;17(3):348-55. Epub 2009 Dec 30.	Eur J Neurol. 2010	PubMed	citation	PMID:20050893	pubmed	20050893	create date:2010/01/07 | first author:Meierkord H
Comments on 'aspects of peripheral nerve involvement in patients with treated hypothyroidism'.	/pubmed/20050892	Magri F, Oliviero A, Rotondi M, Chiovato L.	Eur J Neurol. 2010 Mar;17(3):e13; author reply e14. Epub 2009 Dec 30. No abstract available.	Eur J Neurol. 2010	PubMed	citation	PMID:20050892	pubmed	20050892	create date:2010/01/07 | first author:Magri F
Hyperhomocysteinemia recurrence in levodopa-treated Parkinson's disease patients.	/pubmed/20050890	Belcastro V, Pierguidi L, Castrioto A, Menichetti C, Gorgone G, Ientile R, Pisani F, Rossi A, Calabresi P, Tambasco N.	Eur J Neurol. 2010 May;17(5):661-5. Epub 2009 Dec 27.	Eur J Neurol. 2010	PubMed	citation	PMID:20050890	pubmed	20050890	create date:2010/01/07 | first author:Belcastro V
Neurologic complications of Churg-Strauss syndrome--a prospective monocentric study.	/pubmed/20050889	Wolf J, Bergner R, Mutallib S, Buggle F, Grau AJ.	Eur J Neurol. 2010 Apr;17(4):582-8. Epub 2009 Dec 27.	Eur J Neurol. 2010	PubMed	citation	PMID:20050889	pubmed	20050889	create date:2010/01/07 | first author:Wolf J
EFNS guidelines on the molecular diagnosis of ataxias and spastic paraplegias.	/pubmed/20050888	Gasser T, Finsterer J, Baets J, Van Broeckhoven C, Di Donato S, Fontaine B, De Jonghe P, Lossos A, Lynch T, Mariotti C, Schöls L, Spinazzola A, Szolnoki Z, Tabrizi SJ, Tallaksen CM, Zeviani M, Burgunder JM, Harbo HF; EFNS.	Eur J Neurol. 2010 Feb;17(2):179-88. Epub 2009 Dec 28.	Eur J Neurol. 2010	PubMed	citation	PMID:20050888	pubmed	20050888	create date:2010/01/07 | first author:Gasser T
Cognitive impairment after three decades of multiple sclerosis.	/pubmed/20050887	Smestad C, Sandvik L, Landrø NI, Celius EG.	Eur J Neurol. 2010 Mar;17(3):499-505. Epub 2009 Dec 29.	Eur J Neurol. 2010	PubMed	citation	PMID:20050887	pubmed	20050887	create date:2010/01/07 | first author:Smestad C
Dural arteriovenous fistula at the foramen magnum presenting with subarachnoid hemorrhage: case reports and literature review.	/pubmed/20050886	Guo LM, Zhou HY, Xu JW, Wang GS, Tian X, Wang Y, Qiu YM, Jiang JY.	Eur J Neurol. 2010 May;17(5):684-91. Epub 2009 Dec 29. Review.	Eur J Neurol. 2010	PubMed	citation	PMID:20050886	pubmed	20050886	create date:2010/01/07 | first author:Guo LM
Neurotransmission in Parkinson's disease: beyond dopamine.	/pubmed/20050885	Barone P.	Eur J Neurol. 2010 Mar;17(3):364-76. Epub 2009 Dec 30. Review.	Eur J Neurol. 2010	PubMed	citation	PMID:20050885	pubmed	20050885	create date:2010/01/07 | first author:Barone P
What constitutes a 'good' recovery outcome in post-acute Guillain-Barré syndrome? Results of a nationwide survey of post-acute GBS sufferers in the United Kingdom.	/pubmed/20050884	Davidson I, Wilson C, Walton T, Brissenden S, Campbell M, McGowan L.	Eur J Neurol. 2010 May;17(5):677-83. Epub 2009 Dec 30.	Eur J Neurol. 2010	PubMed	citation	PMID:20050884	pubmed	20050884	create date:2010/01/07 | first author:Davidson I
Paraoxonase 1 (PON1) polymorphisms and risk for essential tremor.	/pubmed/20050883	García-Martín E, Martínez C, Alonso-Navarro H, Benito-León J, Puertas I, Rubio L, López-Alburquerque T, Agúndez JA, Jiménez-Jiménez FJ.	Eur J Neurol. 2010 Jun 1;17(6):879-81. Epub 2009 Dec 30.	Eur J Neurol. 2010	PubMed	citation	PMID:20050883	pubmed	20050883	create date:2010/01/07 | first author:García-Martín E
Different responses to interferon beta-1b treatment in patients with neuromyelitis optica and multiple sclerosis.	/pubmed/20039942	Uzawa A, Mori M, Hayakawa S, Masuda S, Kuwabara S.	Eur J Neurol. 2010 May;17(5):672-6. Epub 2009 Dec 21.	Eur J Neurol. 2010	PubMed	citation	PMID:20039942	pubmed	20039942	create date:2009/12/31 | first author:Uzawa A
Title	URL	Description	Details	ShortDetails	Resource	Type	Identifiers	Db	EntrezUID	Properties
Synergistic effect of two oxidative stress-related genes (heme oxygenase-1 and GSK3β) on the risk of Parkinson's disease.	/pubmed/20039940	Infante J, García-Gorostiaga I, Sánchez-Juan P, Sierra M, Martín-Gurpegui JL, Terrazas J, Mateo I, Rodríguez-Rodríguez E, Berciano J, Combarros O.	Eur J Neurol. 2010 May;17(5):760-2. Epub 2009 Dec 21.	Eur J Neurol. 2010	PubMed	citation	PMID:20039940	pubmed	20039940	create date:2009/12/31 | first author:Infante J
Large differences in levodopa dose requirement in Parkinson's disease: men use higher doses than women.	/pubmed/20039939	Nyholm D, Karlsson E, Lundberg M, Askmark H.	Eur J Neurol. 2010 Feb;17(2):260-6. Epub 2009 Dec 18.	Eur J Neurol. 2010	PubMed	citation	PMID:20039939	pubmed	20039939	create date:2009/12/31 | first author:Nyholm D
Temporal features of magnetic resonance imaging and spectroscopy in non-ketotic hyperglycemic chorea-ballism patients.	/pubmed/20039938	Chang KH, Tsou JC, Chen ST, Ro LS, Lyu RK, Chang HS, Hsu WC, Chen CM, Wu YR, Chen CJ.	Eur J Neurol. 2010 Apr;17(4):589-93. Epub 2009 Dec 18.	Eur J Neurol. 2010	PubMed	citation	PMID:20039938	pubmed	20039938	create date:2009/12/31 | first author:Chang KH
Quality of sleep in primary focal dystonia: a case-control study.	/pubmed/20039936	Avanzino L, Martino D, Marchese R, Aniello MS, Minafra B, Superbo M, Defazio G, Abbruzzese G.	Eur J Neurol. 2010 Apr;17(4):576-81. Epub 2009 Dec 18.	Eur J Neurol. 2010	PubMed	citation	PMID:20039936	pubmed	20039936	create date:2009/12/31 | first author:Avanzino L
Cerebrospinal fluid biomarkers and white matter lesions: can we know more?	/pubmed/20039935	Parnetti L.	Eur J Neurol. 2010 Apr;17(4):521. Epub 2009 Dec 18. No abstract available.	Eur J Neurol. 2010	PubMed	citation	PMID:20039935	pubmed	20039935	create date:2009/12/31 | first author:Parnetti L
Empirical evidence of underutilization of referrals for epilepsy surgery evaluation.	/pubmed/20039934	de Flon P, Kumlien E, Reuterwall C, Mattsson P.	Eur J Neurol. 2010 Apr;17(4):619-25. Epub 2009 Dec 18.	Eur J Neurol. 2010	PubMed	citation	PMID:20039934	pubmed	20039934	create date:2009/12/31 | first author:de Flon P
The silent gap between epilepsy surgery evaluations and clinical practice guidelines.	/pubmed/20039933	Sirven JI.	Eur J Neurol. 2010 Apr;17(4):522-3. Epub 2009 Dec 18. No abstract available.	Eur J Neurol. 2010	PubMed	citation	PMID:20039933	pubmed	20039933	create date:2009/12/31 | first author:Sirven JI
Clinical efficacy and tolerability of Xeomin in the treatment of blepharospasm.	/pubmed/20002742	Jankovic J.	Eur J Neurol. 2009 Dec;16 Suppl 2:14-8.	Eur J Neurol. 2009	PubMed	citation	PMID:20002742	pubmed	20002742	create date:2009/12/17 | first author:Jankovic J
Xeomin: an innovative new botulinum toxin type A.	/pubmed/20002741	Frevert J.	Eur J Neurol. 2009 Dec;16 Suppl 2:11-3. Review.	Eur J Neurol. 2009	PubMed	citation	PMID:20002741	pubmed	20002741	create date:2009/12/17 | first author:Frevert J
Xeomin in the treatment of cervical dystonia.	/pubmed/20002740	Benecke R.	Eur J Neurol. 2009 Dec;16 Suppl 2:6-10.	Eur J Neurol. 2009	PubMed	citation	PMID:20002740	pubmed	20002740	create date:2009/12/17 | first author:Benecke R
Routine use of Xeomin in patients previously treated with Botox: long term results.	/pubmed/20002739	Dressler D.	Eur J Neurol. 2009 Dec;16 Suppl 2:2-5.	Eur J Neurol. 2009	PubMed	citation	PMID:20002739	pubmed	20002739	create date:2009/12/17 | first author:Dressler D
Current status of the use of Botulinum neurotoxin type A.	/pubmed/20002738	Benecke R.	Eur J Neurol. 2009 Dec;16 Suppl 2:1. No abstract available.	Eur J Neurol. 2009	PubMed	citation	PMID:20002738	pubmed	20002738	create date:2009/12/17 | first author:Benecke R
Anticipation of age at onset in familial multiple sclerosis.	/pubmed/20002735	Romero-Pinel L, Martínez-Yélamos S, Gubieras L, Matas E, Bau L, Kremenchutzky M, Arbizu T.	Eur J Neurol. 2010 Apr;17(4):572-5. Epub 2009 Dec 7.	Eur J Neurol. 2010	PubMed	citation	PMID:20002735	pubmed	20002735	create date:2009/12/17 | first author:Romero-Pinel L
The GH-IGF system in amyotrophic lateral sclerosis: correlations between pituitary GH secretion capacity, insulin-like growth factors and clinical features.	/pubmed/20002733	Pellecchia MT, Pivonello R, Monsurrò MR, Trojsi F, Longo K, Piccirillo G, Pivonello C, Rocco M, Di Somma C, Colao A, Tedeschi G, Barone P.	Eur J Neurol. 2010 May;17(5):666-71. Epub 2009 Dec 7.	Eur J Neurol. 2010	PubMed	citation	PMID:20002733	pubmed	20002733	create date:2009/12/17 | first author:Pellecchia MT
Electrical activation of the orbicularis oculi muscle does not increase the effectiveness of botulinum toxin type A in patients with blepharospasm.	/pubmed/19968711	Conte A, Fabbrini G, Belvisi D, Marsili L, Di Stasio F, Berardelli A.	Eur J Neurol. 2010 Mar;17(3):449-55. Epub 2009 Nov 24.	Eur J Neurol. 2010	PubMed	citation	PMID:19968711	pubmed	19968711	create date:2009/12/09 | first author:Conte A
Sex ratio of multiple sclerosis and clinical phenotype.	/pubmed/19968710	Ramagopalan SV, Byrnes JK, Orton SM, Dyment DA, Guimond C, Yee IM, Ebers GC, Sadovnick AD.	Eur J Neurol. 2010 Apr;17(4):634-7. Epub 2009 Nov 24.	Eur J Neurol. 2010	PubMed	citation	PMID:19968710	pubmed	19968710	create date:2009/12/09 | first author:Ramagopalan SV
Cerebrospinal fluid and serum antibodies against neurofilaments in patients with amyotrophic lateral sclerosis.	/pubmed/19968709	Fialová L, Svarcová J, Bartos A, Ridzon P, Malbohan I, Keller O, Rusina R.	Eur J Neurol. 2010 Apr;17(4):562-6. Epub 2009 Nov 24.	Eur J Neurol. 2010	PubMed	citation	PMID:19968709	pubmed	19968709	create date:2009/12/09 | first author:Fialová L
The implication of nigrostriatal dopaminergic degeneration in the pathogenesis of REM sleep behavior disorder.	/pubmed/19968708	Kim YK, Yoon IY, Kim JM, Jeong SH, Kim KW, Shin YK, Kim BS, Kim SE.	Eur J Neurol. 2010 Mar;17(3):487-92. Epub 2009 Nov 24.	Eur J Neurol. 2010	PubMed	citation	PMID:19968708	pubmed	19968708	create date:2009/12/09 | first author:Kim YK
Lipid profile in normal weight migraineurs - evidence for cardiovascular risk.	/pubmed/19968707	Gruber HJ, Bernecker C, Pailer S, Lechner A, Horejsi R, Möller R, Fazekas F, Truschnig-Wilders M.	Eur J Neurol. 2010 Mar;17(3):419-25. Epub 2009 Nov 24.	Eur J Neurol. 2010	PubMed	citation	PMID:19968707	pubmed	19968707	create date:2009/12/09 | first author:Gruber HJ
Epilepsy surgery in China: past, present, and future.	/pubmed/19968706	Xu L, Xu M.	Eur J Neurol. 2010 Feb;17(2):189-93. Epub 2009 Nov 24. Review.	Eur J Neurol. 2010	PubMed	citation	PMID:19968706	pubmed	19968706	create date:2009/12/09 | first author:Xu L
Predictive value of ankle brachial index in patients with acute ischaemic stroke.	/pubmed/19968705	Purroy F, Coll B, Oró M, Setó E, Piñol-Ripoll G, Plana A, Quílez A, Sanahuja J, Brieva L, Vega L, Fernández E.	Eur J Neurol. 2010 Apr;17(4):602-6. Epub 2009 Nov 24.	Eur J Neurol. 2010	PubMed	citation	PMID:19968705	pubmed	19968705	create date:2009/12/09 | first author:Purroy F
Subclinical tremor in normal controls with versus without a family history of essential tremor: data from the United States and Turkey.	/pubmed/19968704	Louis ED, Dogu O, Ottman R.	Eur J Neurol. 2010 Apr;17(4):607-11. Epub 2009 Nov 24.	Eur J Neurol. 2010	PubMed	citation	PMID:19968704	pubmed	19968704	create date:2009/12/09 | first author:Louis ED
Diagnostic accuracy of cardiac metaiodobenzylguanidine scintigraphy in Parkinson disease.	/pubmed/19968703	Leite MA, Nascimento OJ.	Eur J Neurol. 2010 Feb;17(2):e9; author reply e10. Epub 2009 Nov 24. No abstract available.	Eur J Neurol. 2010	PubMed	citation	PMID:19968703	pubmed	19968703	create date:2009/12/09 | first author:Leite MA
Review of long-term mortality and vascular morbidity amongst young adults with cerebral infarction.	/pubmed/19968702	Naess H, Waje-Andreassen U.	Eur J Neurol. 2010 Jan;17(1):17-22. Epub 2009 Nov 24. Review.	Eur J Neurol. 2010	PubMed	citation	PMID:19968702	pubmed	19968702	create date:2009/12/09 | first author:Naess H
Cerebral perfusion-CT patterns following seizure.	/pubmed/19968701	Gelfand JM, Wintermark M, Josephson SA.	Eur J Neurol. 2010 Apr;17(4):594-601. Epub 2009 Nov 24.	Eur J Neurol. 2010	PubMed	citation	PMID:19968701	pubmed	19968701	create date:2009/12/09 | first author:Gelfand JM
Evolution of striatal degeneration in McLeod syndrome.	/pubmed/19968700	Valko PO, Hänggi J, Meyer M, Jung HH.	Eur J Neurol. 2010 Apr;17(4):612-8. Epub 2009 Nov 24.	Eur J Neurol. 2010	PubMed	citation	PMID:19968700	pubmed	19968700	create date:2009/12/09 | first author:Valko PO
A family with autosomal dominant leukodystrophy linked to 5q23.2-q23.3 without lamin B1 mutations.	/pubmed/19961535	Brussino A, Vaula G, Cagnoli C, Panza E, Seri M, Di Gregorio E, Scappaticci S, Camanini S, Daniele D, Bradac GB, Pinessi L, Cavalieri S, Grosso E, Migone N, Brusco A.	Eur J Neurol. 2010 Apr;17(4):541-9. Epub 2009 Dec 4.	Eur J Neurol. 2010	PubMed	citation	PMID:19961535	pubmed	19961535	create date:2009/12/08 | first author:Brussino A
EFNS guidelines on the molecular diagnosis of mitochondrial disorders.	/pubmed/19950421	Finsterer J, Harbo HF, Baets J, Van Broeckhoven C, Di Donato S, Fontaine B, De Jonghe P, Lossos A, Lynch T, Mariotti C, Schöls L, Spinazzola A, Szolnoki Z, Tabrizi SJ, Tallaksen CM, Zeviani M, Burgunder JM, Gasser T; European Federation of Neurological Sciences.	Eur J Neurol. 2009 Dec;16(12):1255-64.	Eur J Neurol. 2009	PubMed	citation	PMID:19950421	pubmed	19950421	create date:2009/12/02 | first author:Finsterer J
Paraoxonase gene polymorphisms and stroke severity.	/pubmed/19930448	Lazaros L, Markoula S, Kyritsis A, Georgiou I.	Eur J Neurol. 2010 May;17(5):757-9. Epub 2009 Nov 23.	Eur J Neurol. 2010	PubMed	citation	PMID:19930448	pubmed	19930448	create date:2009/11/26 | first author:Lazaros L
EFNS guidelines on the diagnosis and management of European Lyme neuroborreliosis.	/pubmed/19930447	Mygland A, Ljøstad U, Fingerle V, Rupprecht T, Schmutzhard E, Steiner I; European Federation of Neurological Societies.	Eur J Neurol. 2010 Jan;17(1):8-16, e1-4. Epub 2009 Nov 23.	Eur J Neurol. 2010	PubMed	citation	PMID:19930447	pubmed	19930447	create date:2009/11/26 | first author:Mygland A
Migraine, lipid profile, and cardiovascular disease.	/pubmed/19930446	Bigal ME.	Eur J Neurol. 2010 Mar;17(3):342-3. Epub 2009 Nov 23. No abstract available.	Eur J Neurol. 2010	PubMed	citation	PMID:19930446	pubmed	19930446	create date:2009/11/26 | first author:Bigal ME
Changes in regional cerebral blood flow in the right cortex homologous to left language areas are directly affected by left hemispheric damage in aphasic stroke patients: evaluation by Tc-ECD SPECT and novel analytic software.	/pubmed/19922460	Uruma G, Kakuda W, Abo M.	Eur J Neurol. 2010 Mar;17(3):461-9. Epub 2009 Nov 17.	Eur J Neurol. 2010	PubMed	citation	PMID:19922460	pubmed	19922460	create date:2009/11/20 | first author:Uruma G
Incidence of multiple sclerosis in Buenos Aires: a 16-year health maintenance organization-based study.	/pubmed/19922459	Cristiano E, Patrucco L, Giunta D, Videla G, Soriano ER, Rojas JI.	Eur J Neurol. 2010 Mar;17(3):479-82. Epub 2009 Nov 18.	Eur J Neurol. 2010	PubMed	citation	PMID:19922459	pubmed	19922459	create date:2009/11/20 | first author:Cristiano E
Addition of cilostazol reduces biological aspirin resistance in aspirin users with ischaemic stroke: a double-blind randomized clinical trial.	/pubmed/19922458	Lee JH, Cha JK, Lee SJ, Ha SW, Kwon SU.	Eur J Neurol. 2010 Mar;17(3):434-42. Epub 2009 Nov 17.	Eur J Neurol. 2010	PubMed	citation	PMID:19922458	pubmed	19922458	create date:2009/11/20 | first author:Lee JH
Social cognition and Theory of Mind in patients with relapsing-remitting multiple sclerosis.	/pubmed/19922457	Banati M, Sandor J, Mike A, Illes E, Bors L, Feldmann A, Herold R, Illes Z.	Eur J Neurol. 2010 Mar;17(3):426-33. Epub 2009 Nov 17.	Eur J Neurol. 2010	PubMed	citation	PMID:19922457	pubmed	19922457	create date:2009/11/20 | first author:Banati M
Transthyretin as a potential CSF biomarker for Alzheimer's disease and dementia with Lewy bodies: effects of treatment with cholinesterase inhibitors.	/pubmed/19922456	Schultz K, Nilsson K, Nielsen JE, Lindquist SG, Hjermind LE, Andersen BB, Wallin A, Nilsson C, Petersén A.	Eur J Neurol. 2010 Mar;17(3):456-60. Epub 2009 Nov 17.	Eur J Neurol. 2010	PubMed	citation	PMID:19922456	pubmed	19922456	create date:2009/11/20 | first author:Schultz K
The broad impact of MS.	/pubmed/19922455	Halper J.	Eur J Neurol. 2010 Mar;17(3):341. Epub 2009 Nov 17. No abstract available.	Eur J Neurol. 2010	PubMed	citation	PMID:19922455	pubmed	19922455	create date:2009/11/20 | first author:Halper J
Intravenous thrombolysis for patients with ischaemic stroke on antiplatelet therapy: a blessing in disguise?	/pubmed/19922454	Uyttenboogaart M, Luijckx GJ.	Eur J Neurol. 2010 Feb;17(2):177-8. Epub 2009 Nov 18. No abstract available.	Eur J Neurol. 2010	PubMed	citation	PMID:19922454	pubmed	19922454	create date:2009/11/20 | first author:Uyttenboogaart M
New Vistas on Parkinson's disease.	/pubmed/19922453	Willis GL, Armstrong SM.	Eur J Neurol. 2010 Apr;17(4):519-20. Epub 2009 Nov 18. No abstract available.	Eur J Neurol. 2010	PubMed	citation	PMID:19922453	pubmed	19922453	create date:2009/11/20 | first author:Willis GL
Comparison of risk factors and work-up in young and middle-aged patients with TIA and ischaemic stroke.	/pubmed/19922452	Telman G, Sprecher E, Namestnikov O, Kouperberg E.	Eur J Neurol. 2010 Apr;17(4):567-71. Epub 2009 Nov 18.	Eur J Neurol. 2010	PubMed	citation	PMID:19922452	pubmed	19922452	create date:2009/11/20 | first author:Telman G
Restenosis after carotid endarterectomy: significance of newly acquired risk factors.	/pubmed/19922451	Fluri F, Hatz F, Voss B, Lyrer PA, Engelter ST.	Eur J Neurol. 2010 Mar;17(3):493-8. Epub 2009 Nov 18.	Eur J Neurol. 2010	PubMed	citation	PMID:19922451	pubmed	19922451	create date:2009/11/20 | first author:Fluri F
The occurrence of mutations in FUS in a Belgian cohort of patients with familial ALS.	/pubmed/19922450	Damme PV, Goris A, Race V, Hersmus N, Dubois B, Bosch LV, Matthijs G, Robberecht W.	Eur J Neurol. 2010 May;17(5):754-6. Epub 2009 Nov 13.	Eur J Neurol. 2010	PubMed	citation	PMID:19922450	pubmed	19922450	create date:2009/11/20 | first author:Damme PV
Outcome of intracerebral haemorrhage patients pre-treated with statins.	/pubmed/19912325	Gomis M, Ois A, Rodríguez-Campello A, Cuadrado-Godia E, Jiménez-Conde J, Subirana I, Dávalos A, Roquer J.	Eur J Neurol. 2010 Mar;17(3):443-8. Epub 2009 Nov 12.	Eur J Neurol. 2010	PubMed	citation	PMID:19912325	pubmed	19912325	create date:2009/11/17 | first author:Gomis M
Association of the MAPT locus with Parkinson's disease.	/pubmed/19912324	Wider C, Vilariño-Güell C, Jasinska-Myga B, Heckman MG, Soto-Ortolaza AI, Cobb SA, Aasly JO, Gibson JM, Lynch T, Uitti RJ, Wszolek ZK, Farrer MJ, Ross OA.	Eur J Neurol. 2010 Mar;17(3):483-6. Epub 2009 Nov 12.	Eur J Neurol. 2010	PubMed	citation	PMID:19912324	pubmed	19912324	create date:2009/11/17 | first author:Wider C
Expression of clock genes Per1 and Bmal1 in total leukocytes in health and Parkinson's disease.	/pubmed/19912323	Cai Y, Liu S, Sothern RB, Xu S, Chan P.	Eur J Neurol. 2010 Apr;17(4):550-4. Epub 2009 Nov 12.	Eur J Neurol. 2010	PubMed	citation	PMID:19912323	pubmed	19912323	create date:2009/11/17 | first author:Cai Y
A novel presenilin1 mutation (Q223R) associated with early onset Alzheimer's disease, dysarthria and spastic paraparesis and decreased Abeta levels in CSF.	/pubmed/19912322	Uttner I, Kirchheiner J, Tumani H, Mottaghy FM, Lebedeva E, Ozer E, Ludolph AC, Huber R, von Arnim CA.	Eur J Neurol. 2010 Apr;17(4):631-3. Epub 2009 Nov 12.	Eur J Neurol. 2010	PubMed	citation	PMID:19912322	pubmed	19912322	create date:2009/11/17 | first author:Uttner I
Assessing autonomic symptoms of Parkinson's disease with the SCOPA-AUT: a new perspective from Rasch analysis.	/pubmed/19912321	Forjaz MJ, Ayala A, Rodriguez-Blazquez C, Frades-Payo B, Martinez-Martin P; Longitudinal Parkinson's Disease Patient Study, Estudio longitudinal de pacientes con enferedad de Parkinson- ELEP Group.	Eur J Neurol. 2010 Feb;17(2):273-9. Epub 2009 Nov 12.	Eur J Neurol. 2010	PubMed	citation	PMID:19912321	pubmed	19912321	create date:2009/11/17 | first author:Forjaz MJ
Influence of antiplatelet pre-treatment on the risk of intracranial haemorrhage in acute ischaemic stroke after intravenous thrombolysis.	/pubmed/19912320	Dorado L, Millán M, de la Ossa NP, Guerrero C, Gomis M, López-Cancio E, Ricciardi AC, Dávalos A.	Eur J Neurol. 2010 Feb;17(2):301-6. Epub 2009 Nov 12.	Eur J Neurol. 2010	PubMed	citation	PMID:19912320	pubmed	19912320	create date:2009/11/17 | first author:Dorado L
A deformation-based morphometry study of patients with early-stage Parkinson's disease.	/pubmed/19912319	Borghammer P, Østergaard K, Cumming P, Gjedde A, Rodell A, Hall N, Chakravarty MM.	Eur J Neurol. 2010 Feb;17(2):314-20. Epub 2009 Nov 11.	Eur J Neurol. 2010	PubMed	citation	PMID:19912319	pubmed	19912319	create date:2009/11/17 | first author:Borghammer P
Summary of GIGYF2 studies in Parkinson's disease: the burden of proof.	/pubmed/19906271	Tan EK, Schapira AH.	Eur J Neurol. 2010 Feb;17(2):175-6. Epub 2009 Nov 10. No abstract available.	Eur J Neurol. 2010	PubMed	citation	PMID:19906271	pubmed	19906271	create date:2009/11/13 | first author:Tan EK
Title	URL	Description	Details	ShortDetails	Resource	Type	Identifiers	Db	EntrezUID	Properties
Refractory generalized seizures and cerebellar ataxia associated with anti-GAD antibodies responsive to immunosuppressive treatment.	/pubmed/19906270	Nociti V, Frisullo G, Tartaglione T, Patanella AK, Iorio R, Tonali PA, Batocchi AP.	Eur J Neurol. 2010 Jan;17(1):e5. Epub 2009 Oct 28. No abstract available.	Eur J Neurol. 2010	PubMed	citation	PMID:19906270	pubmed	19906270	create date:2009/11/13 | first author:Nociti V
Autonomic assessment in Parkinson's disease: a measured stride forward.	/pubmed/19906269	Cheshire WP.	Eur J Neurol. 2010 Feb;17(2):173-4. Epub 2009 Nov 10. No abstract available.	Eur J Neurol. 2010	PubMed	citation	PMID:19906269	pubmed	19906269	create date:2009/11/13 | first author:Cheshire WP
Frontal-lobe mediated behavioral dysfunction in amyotrophic lateral sclerosis.	/pubmed/19874396	Witgert M, Salamone AR, Strutt AM, Jawaid A, Massman PJ, Bradshaw M, Mosnik D, Appel SH, Schulz PE.	Eur J Neurol. 2010 Jan;17(1):103-10. Epub 2009 Oct 29.	Eur J Neurol. 2010	PubMed	citation	PMID:19874396	pubmed	19874396	create date:2009/10/31 | first author:Witgert M
Memantine versus donepezil in mild to moderate Alzheimer's disease: a randomized trial with magnetic resonance spectroscopy.	/pubmed/19874395	Modrego PJ, Fayed N, Errea JM, Rios C, Pina MA, Sarasa M.	Eur J Neurol. 2010 Mar;17(3):405-12. Epub 2009 Oct 28.	Eur J Neurol. 2010	PubMed	citation	PMID:19874395	pubmed	19874395	create date:2009/10/31 | first author:Modrego PJ
Somatosensory function in asymptomatic Parkin-mutation carriers.	/pubmed/19863651	Gierthmühlen J, Schumacher S, Deuschl G, Fritzer E, Klein C, Baron R, Helmchen C.	Eur J Neurol. 2010 Mar;17(3):513-7. Epub 2009 Oct 23.	Eur J Neurol. 2010	PubMed	citation	PMID:19863651	pubmed	19863651	create date:2009/10/30 | first author:Gierthmühlen J
A nationwide retrospective analysis on the effect of immune therapies in patients with chronic inflammatory demyelinating polyradiculoneuropathy.	/pubmed/19863650	Cocito D, Paolasso I, Antonini G, Benedetti L, Briani C, Comi C, Fazio R, Jann S, Matà S, Mazzeo A, Sabatelli M, Nobile-Orazio E; Italian Network for CIDP Register.	Eur J Neurol. 2010 Feb;17(2):289-94. Epub 2009 Oct 23.	Eur J Neurol. 2010	PubMed	citation	PMID:19863650	pubmed	19863650	create date:2009/10/30 | first author:Cocito D
The paradox of intracranial hypotension responding well to CSF drainage.	/pubmed/19863649	Roosendaal CM, Coppes MH, Vroomen PC.	Eur J Neurol. 2009 Dec;16(12):e178-9. Epub 2009 Oct 23. No abstract available.	Eur J Neurol. 2009	PubMed	citation	PMID:19863649	pubmed	19863649	create date:2009/10/30 | first author:Roosendaal CM
Diffusion-weighted imaging findings differ between stroke attributable to spontaneous cervical artery dissection and patent foramen ovale.	/pubmed/19863648	Bonati LH, Wetzel SG, Kessel-Schaefer A, Buser P, Lyrer PA, Engelter ST.	Eur J Neurol. 2010 Feb;17(2):307-13. Epub 2009 Oct 23.	Eur J Neurol. 2010	PubMed	citation	PMID:19863648	pubmed	19863648	create date:2009/10/30 | first author:Bonati LH
Effects of intermittent theta burst stimulation on spasticity in patients with multiple sclerosis.	/pubmed/19863647	Mori F, Codecà C, Kusayanagi H, Monteleone F, Boffa L, Rimano A, Bernardi G, Koch G, Centonze D.	Eur J Neurol. 2010 Feb;17(2):295-300. Epub 2009 Oct 23.	Eur J Neurol. 2010	PubMed	citation	PMID:19863647	pubmed	19863647	create date:2009/10/30 | first author:Mori F
Multiple sclerosis survival: a population-based study in Sicily.	/pubmed/19863646	Ragonese P, Aridon P, Mazzola MA, Callari G, Palmeri B, Famoso G, Terruso V, Salemi G, D'Amelio M, Savettieri G.	Eur J Neurol. 2010 Mar;17(3):391-7. Epub 2009 Oct 23.	Eur J Neurol. 2010	PubMed	citation	PMID:19863646	pubmed	19863646	create date:2009/10/30 | first author:Ragonese P
Immune therapy for chronic inflammatory demyelinating polyneuropathy: from clinical trials to real-life.	/pubmed/19845752	Rajabally YA.	Eur J Neurol. 2010 Feb;17(2):171-2. Epub 2009 Oct 21. No abstract available.	Eur J Neurol. 2010	PubMed	citation	PMID:19845752	pubmed	19845752	create date:2009/10/23 | first author:Rajabally YA
Brain natriuretic peptide as a predictor of delayed atrial fibrillation after ischaemic stroke and transient ischaemic attack.	/pubmed/19845751	Okada Y, Shibazaki K, Kimura K, Iguchi Y, Miki T.	Eur J Neurol. 2010 Feb;17(2):326-31. Epub 2009 Oct 21.	Eur J Neurol. 2010	PubMed	citation	PMID:19845751	pubmed	19845751	create date:2009/10/23 | first author:Okada Y
Growth hormone and ghrelin secretion are associated with clinical severity in Huntington's disease.	/pubmed/19845749	Aziz NA, Pijl H, Frölich M, Schröder-van der Elst JP, van der Bent C, Roelfsema F, Roos RA.	Eur J Neurol. 2010 Feb;17(2):280-8. Epub 2009 Oct 21.	Eur J Neurol. 2010	PubMed	citation	PMID:19845749	pubmed	19845749	create date:2009/10/23 | first author:Aziz NA
Another connection between essential tremor and Parkinson's disease?	/pubmed/19845748	Louis ED.	Eur J Neurol. 2010 Jan;17(1):3-4. Epub 2009 Oct 21. No abstract available.	Eur J Neurol. 2010	PubMed	citation	PMID:19845748	pubmed	19845748	create date:2009/10/23 | first author:Louis ED
Cerebrospinal fluid biomarkers of white matter lesions - cross-sectional results from the LADIS study.	/pubmed/19845747	Jonsson M, Zetterberg H, van Straaten E, Lind K, Syversen S, Edman A, Blennow K, Rosengren L, Pantoni L, Inzitari D, Wallin A.	Eur J Neurol. 2010 Mar;17(3):377-82. Epub 2009 Oct 21.	Eur J Neurol. 2010	PubMed	citation	PMID:19845747	pubmed	19845747	create date:2009/10/23 | first author:Jonsson M
Analysis of the GIGYF2 gene in familial and sporadic Parkinson disease in the Spanish population.	/pubmed/19845746	Samaranch L, Lorenzo E, Pastor MA, Riverol M, Luquin MR, Rodríguez-Oroz MC, Obeso JA, Pastor P.	Eur J Neurol. 2010 Feb;17(2):321-5. Epub 2009 Oct 21.	Eur J Neurol. 2010	PubMed	citation	PMID:19845746	pubmed	19845746	create date:2009/10/23 | first author:Samaranch L
Free insulin-like growth factor (IGF)-1 and IGF-binding proteins-2 and -3 in serum and cerebrospinal fluid of amyotrophic lateral sclerosis patients.	/pubmed/19845745	Corbo M, Lunetta C, Magni P, Dozio E, Ruscica M, Adobbati L, Silani V.	Eur J Neurol. 2010 Mar;17(3):398-404. Epub 2009 Oct 21.	Eur J Neurol. 2010	PubMed	citation	PMID:19845745	pubmed	19845745	create date:2009/10/23 | first author:Corbo M
More than just 'frontal': disentangling behavioural disturbances in amyotrophic lateral sclerosis.	/pubmed/19832904	Masellis M, Zinman L, Black SE.	Eur J Neurol. 2010 Jan;17(1):5-7. Epub 2009 Oct 14. No abstract available.	Eur J Neurol. 2010	PubMed	citation	PMID:19832904	pubmed	19832904	create date:2009/10/17 | first author:Masellis M
Pre-hospital notification reduced the door-to-needle time for iv t-PA in acute ischaemic stroke.	/pubmed/19832903	Kim SK, Lee SY, Bae HJ, Lee YS, Kim SY, Kang MJ, Cha JK.	Eur J Neurol. 2009 Dec;16(12):1331-5. Epub 2009 Oct 14. Erratum in: Eur J Neurol. 2010 Jan;17(1):170.	Eur J Neurol. 2009	PubMed	citation	PMID:19832903	pubmed	19832903	create date:2009/10/17 | first author:Kim SK
Cystatin C as an index of cerebral small vessel disease: results of a cross-sectional study in community-based Japanese elderly.	/pubmed/19832902	Wada M, Nagasawa H, Kawanami T, Kurita K, Daimon M, Kubota I, Kayama T, Kato T.	Eur J Neurol. 2010 Mar;17(3):383-90. Epub 2009 Oct 10.	Eur J Neurol. 2010	PubMed	citation	PMID:19832902	pubmed	19832902	create date:2009/10/17 | first author:Wada M
Should the SCOPA-COG be modified? A Rasch analysis perspective.	/pubmed/19832901	Forjaz MJ, Frades-Payo B, Rodriguez-Blazquez C, Ayala A, Martinez-Martin P; Longitudinal Parkinson's Disease Patient Study, Estudio longitudinal de pacients con enfermedad da Parkinson Group.	Eur J Neurol. 2010 Feb;17(2):202-7. Epub 2009 Oct 14.	Eur J Neurol. 2010	PubMed	citation	PMID:19832901	pubmed	19832901	create date:2009/10/17 | first author:Forjaz MJ
How many dementia cases in France and Europe? Alternative projections and scenarios 2010-2050.	/pubmed/19796284	Mura T, Dartigues JF, Berr C.	Eur J Neurol. 2010 Feb;17(2):252-9. Epub 2009 Oct 1.	Eur J Neurol. 2010	PubMed	citation	PMID:19796284	pubmed	19796284	create date:2009/10/03 | first author:Mura T
Matrix metalloproteinases and their tissue inhibitors in serum and cerebrospinal fluid of patients with amyotrophic lateral sclerosis.	/pubmed/19796283	Niebroj-Dobosz I, Janik P, Sokołowska B, Kwiecinski H.	Eur J Neurol. 2010 Feb;17(2):226-31. Epub 2009 Oct 1.	Eur J Neurol. 2010	PubMed	citation	PMID:19796283	pubmed	19796283	create date:2009/10/03 | first author:Niebroj-Dobosz I
Fatigue and processing speed are related in multiple sclerosis.	/pubmed/19796282	Andreasen AK, Spliid PE, Andersen H, Jakobsen J.	Eur J Neurol. 2010 Feb;17(2):212-8. Epub 2009 Oct 1.	Eur J Neurol. 2010	PubMed	citation	PMID:19796282	pubmed	19796282	create date:2009/10/03 | first author:Andreasen AK
Autobiographical memory in progressive supranuclear palsy.	/pubmed/19780809	Zarei M, Pouretemad HR, Bak T, Hodges JR.	Eur J Neurol. 2010 Feb;17(2):238-41. Epub 2009 Sep 23.	Eur J Neurol. 2010	PubMed	citation	PMID:19780809	pubmed	19780809	create date:2009/09/29 | first author:Zarei M
Independent validation of the scales for outcomes in Parkinson's disease-autonomic (SCOPA-AUT).	/pubmed/19780808	Rodriguez-Blazquez C, Forjaz MJ, Frades-Payo B, de Pedro-Cuesta J, Martinez-Martin P; Longitudinal Parkinson's Disease Patient Study, Estudio Longitudinal de Pacients con Enfermedad da Parkinson Group.	Eur J Neurol. 2010 Feb;17(2):194-201. Epub 2009 Sep 23.	Eur J Neurol. 2010	PubMed	citation	PMID:19780808	pubmed	19780808	create date:2009/09/29 | first author:Rodriguez-Blazquez C
Management of mitochondrial stroke-like-episodes.	/pubmed/19780807	Finsterer J.	Eur J Neurol. 2009 Nov;16(11):1178-84. Epub 2009 Sep 23. Review.	Eur J Neurol. 2009	PubMed	citation	PMID:19780807	pubmed	19780807	create date:2009/09/29 | first author:Finsterer J
Decision-making in Parkinson's disease patients with and without pathological gambling.	/pubmed/19780806	Rossi M, Gerschcovich ER, de Achaval D, Perez-Lloret S, Cerquetti D, Cammarota A, Inés Nouzeilles M, Fahrer R, Merello M, Leiguarda R.	Eur J Neurol. 2010 Jan;17(1):97-102. Epub 2009 Sep 23. Erratum in: Eur J Neurol. 2011 May;18(5):797. Gerschcovich, E R [corrected to Gerschcovich, E Roldan].	Eur J Neurol. 2010	PubMed	citation	PMID:19780806	pubmed	19780806	create date:2009/09/29 | first author:Rossi M
Impact of stroke units on mortality: a Bayesian analysis.	/pubmed/19780805	O'Rourke K, Walsh C.	Eur J Neurol. 2010 Feb;17(2):247-51. Epub 2009 Sep 23. Review.	Eur J Neurol. 2010	PubMed	citation	PMID:19780805	pubmed	19780805	create date:2009/09/29 | first author:O'Rourke K
Role of 1 and 3 Hz repetitive transcranial magnetic stimulation on motor function recovery after acute ischaemic stroke.	/pubmed/19780802	Khedr EM, Abdel-Fadeil MR, Farghali A, Qaid M.	Eur J Neurol. 2009 Dec;16(12):1323-30. Epub 2009 Sep 23.	Eur J Neurol. 2009	PubMed	citation	PMID:19780802	pubmed	19780802	create date:2009/09/29 | first author:Khedr EM
Neurostimulation in ischaemic stroke - down with the healthy hemisphere!	/pubmed/19780801	Matz K, Brainin M.	Eur J Neurol. 2009 Dec;16(12):1253-4. Epub 2009 Sep 23. No abstract available.	Eur J Neurol. 2009	PubMed	citation	PMID:19780801	pubmed	19780801	create date:2009/09/29 | first author:Matz K
Publishing affects funding in neurology.	/pubmed/19765056	Gilhus NE, Sivertsen G.	Eur J Neurol. 2010 Jan;17(1):147-51. Epub 2009 Sep 17.	Eur J Neurol. 2010	PubMed	citation	PMID:19765056	pubmed	19765056	create date:2009/09/22 | first author:Gilhus NE
Impairment of rapid repetitive finger movements and visual reaction time in patients with essential tremor.	/pubmed/19765055	Jiménez-Jiménez FJ, Rubio L, Alonso-Navarro H, Calleja M, Pilo-de-la-Fuente B, Plaza-Nieto JF, Benito-León J, García-Ruiz PJ, Agúndez JA.	Eur J Neurol. 2010 Jan;17(1):152-9. Epub 2009 Sep 17.	Eur J Neurol. 2010	PubMed	citation	PMID:19765055	pubmed	19765055	create date:2009/09/22 | first author:Jiménez-Jiménez FJ
Angioplasty and stenting of symptomatic and asymptomatic vertebral artery stenosis: to treat or not to treat.	/pubmed/19765054	Parkhutik V, Lago A, Tembl JI, Aparici F, Vazquez V, Mainar E.	Eur J Neurol. 2010 Feb;17(2):267-72. Epub 2009 Sep 17.	Eur J Neurol. 2010	PubMed	citation	PMID:19765054	pubmed	19765054	create date:2009/09/22 | first author:Parkhutik V
To gamble or not to gamble: is that a decision?	/pubmed/19765053	Piacentini S.	Eur J Neurol. 2010 Jan;17(1):1-2. Epub 2009 Sep 17. No abstract available.	Eur J Neurol. 2010	PubMed	citation	PMID:19765053	pubmed	19765053	create date:2009/09/22 | first author:Piacentini S
Birds and penguins in the brainstem of progressive supranuclear palsy patients...and not.	/pubmed/19765052	Bianco F, Iacovelli E, Locuratolo N, Fattapposta F.	Eur J Neurol. 2009 Nov;16(11):e175. Epub 2009 Sep 17. No abstract available.	Eur J Neurol. 2009	PubMed	citation	PMID:19765052	pubmed	19765052	create date:2009/09/22 | first author:Bianco F
Lower limb involvement in adult-onset primary dystonia: frequency and clinical features.	/pubmed/19765051	Martino D, Macerollo A, Abbruzzese G, Bentivoglio AR, Berardelli A, Esposito M, Fabbrini G, Girlanda P, Guidubaldi A, Liguori R, Liuzzi D, Marinelli L, Morgante F, Sabetta A, Santoro L, Defazio G.	Eur J Neurol. 2010 Feb;17(2):242-6. Epub 2009 Sep 17.	Eur J Neurol. 2010	PubMed	citation	PMID:19765051	pubmed	19765051	create date:2009/09/22 | first author:Martino D
Abstracts of the 13th Congress of the European Federation of Neurological Societies (EFNS). Florence, Italy. September 11-15, 2009.	/pubmed/19754734	[No authors listed]	Eur J Neurol. 2009 Oct;16 Suppl 3:1-666. No abstract available.	Eur J Neurol. 2009	PubMed	citation	PMID:19754734	pubmed	19754734	create date:2009/09/17
Perspectives on recent advances in the understanding and treatment of Parkinson's disease.	/pubmed/19723294	Schapira AH, Agid Y, Barone P, Jenner P, Lemke MR, Poewe W, Rascol O, Reichmann H, Tolosa E.	Eur J Neurol. 2009 Oct;16(10):1090-9. Epub 2009 Aug 30. Review.	Eur J Neurol. 2009	PubMed	citation	PMID:19723294	pubmed	19723294	create date:2009/09/03 | first author:Schapira AH
Internuclear and supranuclear disorders of eye movements: clinical features and causes.	/pubmed/19723293	Karatas M.	Eur J Neurol. 2009 Dec;16(12):1265-77. Epub 2009 Sep 1. Review.	Eur J Neurol. 2009	PubMed	citation	PMID:19723293	pubmed	19723293	create date:2009/09/03 | first author:Karatas M
EFNS guideline on the drug treatment of migraine--revised report of an EFNS task force.	/pubmed/19708964	Evers S, Afra J, Frese A, Goadsby PJ, Linde M, May A, Sándor PS; European Federation of Neurological Societies.	Eur J Neurol. 2009 Sep;16(9):968-81.	Eur J Neurol. 2009	PubMed	citation	PMID:19708964	pubmed	19708964	create date:2009/08/28 | first author:Evers S
Moving forward with nutrition in Alzheimer's disease.	/pubmed/19703216	Scheltens P.	Eur J Neurol. 2009 Sep;16 Suppl 1:19-22. Review.	Eur J Neurol. 2009	PubMed	citation	PMID:19703216	pubmed	19703216	create date:2009/08/26 | first author:Scheltens P
Nutrition and Alzheimer's disease: pre-clinical concepts.	/pubmed/19703215	Kamphuis PJ, Wurtman RJ.	Eur J Neurol. 2009 Sep;16 Suppl 1:12-8. Review.	Eur J Neurol. 2009	PubMed	citation	PMID:19703215	pubmed	19703215	create date:2009/08/26 | first author:Kamphuis PJ
The role of nutrients in the prevention and treatment of Alzheimer's disease: methodology for a systematic review.	/pubmed/19703214	George DR, Dangour AD, Smith L, Ruddick J, Vellas B, Whitehouse PJ.	Eur J Neurol. 2009 Sep;16 Suppl 1:8-11. Review.	Eur J Neurol. 2009	PubMed	citation	PMID:19703214	pubmed	19703214	create date:2009/08/26 | first author:George DR
The role of nutrition in Alzheimer's disease: epidemiological evidence.	/pubmed/19703213	Morris MC.	Eur J Neurol. 2009 Sep;16 Suppl 1:1-7. Review.	Eur J Neurol. 2009	PubMed	citation	PMID:19703213	pubmed	19703213	create date:2009/08/26 | first author:Morris MC
Nutrition and dementia.	/pubmed/19703212	Scheltens P.	Eur J Neurol. 2009 Sep;16 Suppl 1:iii-iv. No abstract available.	Eur J Neurol. 2009	PubMed	citation	PMID:19703212	pubmed	19703212	create date:2009/08/26 | first author:Scheltens P
Impact of seizures on morbidity and mortality after stroke: a Canadian multi-centre cohort study.	/pubmed/19686350	Burneo JG, Fang J, Saposnik G; Investigators of the Registry of the Canadian Stroke Network.	Eur J Neurol. 2010 Jan;17(1):52-8. Epub 2009 Jul 21.	Eur J Neurol. 2010	PubMed	citation	PMID:19686350	pubmed	19686350	create date:2009/08/19 | first author:Burneo JG
Expression of platelet glycoprotein VI is associated with transient ischemic attack and stroke.	/pubmed/19686349	Bigalke B, Stellos K, Geisler T, Kremmer E, Seizer P, May AE, Lindemann S, Melms A, Luft A, Gawaz M.	Eur J Neurol. 2010 Jan;17(1):111-7. Epub 2009 Jul 21.	Eur J Neurol. 2010	PubMed	citation	PMID:19686349	pubmed	19686349	create date:2009/08/19 | first author:Bigalke B
A 12-month longitudinal study of calcium metabolism and bone turnover during valproate monotherapy.	/pubmed/19682062	Verrotti A, Agostinelli S, Coppola G, Parisi P, Chiarelli F.	Eur J Neurol. 2010 Feb;17(2):232-7. Epub 2009 Aug 13.	Eur J Neurol. 2010	PubMed	citation	PMID:19682062	pubmed	19682062	create date:2009/08/18 | first author:Verrotti A
Patient-specific recovery patterns over time measured by dependence in activities of daily living after stroke and post-stroke care: the South London Stroke Register (SLSR).	/pubmed/19682061	Toschke AM, Tilling K, Cox AM, Rudd AG, Heuschmann PU, Wolfe CD.	Eur J Neurol. 2010 Feb;17(2):219-25. Epub 2009 Aug 13.	Eur J Neurol. 2010	PubMed	citation	PMID:19682061	pubmed	19682061	create date:2009/08/18 | first author:Toschke AM
Title	URL	Description	Details	ShortDetails	Resource	Type	Identifiers	Db	EntrezUID	Properties
Pre-orgasmic headache and cervical carotid artery dissection.	/pubmed/19678835	Edvardsson B, Persson S.	Eur J Neurol. 2009 Oct;16(10):e169-70. Epub 2009 Aug 12. No abstract available.	Eur J Neurol. 2009	PubMed	citation	PMID:19678835	pubmed	19678835	create date:2009/08/15 | first author:Edvardsson B
Fava beans and Parkinson's disease: useful 'natural supplement' or useless risk?	/pubmed/19678834	Raguthu L, Varanese S, Flancbaum L, Tayler E, Di Rocco A.	Eur J Neurol. 2009 Oct;16(10):e171. Epub 2009 Aug 12. No abstract available.	Eur J Neurol. 2009	PubMed	citation	PMID:19678834	pubmed	19678834	create date:2009/08/15 | first author:Raguthu L
Acute stroke management: avoiding procrastination, the best way to optimize care delivery.	/pubmed/19678833	Saposnik G.	Eur J Neurol. 2009 Dec;16(12):1251-2. Epub 2009 Aug 12. No abstract available.	Eur J Neurol. 2009	PubMed	citation	PMID:19678833	pubmed	19678833	create date:2009/08/15 | first author:Saposnik G
F-waves in lumbosacral radiculopathies: its time has come.	/pubmed/19674069	Fisher MA.	Eur J Neurol. 2009 Nov;16(11):1171-2. Epub 2009 Aug 6. No abstract available.	Eur J Neurol. 2009	PubMed	citation	PMID:19674069	pubmed	19674069	create date:2009/08/14 | first author:Fisher MA
Open muscle biopsy in suspected myopathy: diagnostic yield and clinical utility.	/pubmed/19674068	Lai CH, Melli G, Chang YJ, Skolasky RL, Corse AM, Wagner KR, Cornblath DR.	Eur J Neurol. 2010 Jan;17(1):136-42. Epub 2009 Aug 5.	Eur J Neurol. 2010	PubMed	citation	PMID:19674068	pubmed	19674068	create date:2009/08/14 | first author:Lai CH
The CST3 B haplotype is associated with frontotemporal lobar degeneration.	/pubmed/19674067	Benussi L, Ghidoni R, Galimberti D, Boccardi M, Fenoglio C, Scarpini E, Frisoni GB, Binetti G.	Eur J Neurol. 2010 Jan;17(1):143-6. Epub 2009 Aug 5.	Eur J Neurol. 2010	PubMed	citation	PMID:19674067	pubmed	19674067	create date:2009/08/14 | first author:Benussi L
Calbindin-1 association and Parkinson's disease.	/pubmed/19674066	Soto-Ortolaza AI, Behrouz B, Wider C, Vilariño-Güell C, Heckman MG, Aasly JO, Mark Gibson J, Lynch T, Jasinska-Myga B, Krygowska-Wajs A, Opala G, Barcikowska M, Czyzewski K, Uitti RJ, Wszolek ZK, Farrer MJ, Ross OA.	Eur J Neurol. 2010 Feb;17(2):208-11. Epub 2009 Aug 5.	Eur J Neurol. 2010	PubMed	citation	PMID:19674066	pubmed	19674066	create date:2009/08/14 | first author:Soto-Ortolaza AI
Selfless Insight - Zen and the Meditative Transformations of Consciousness.	/pubmed/19663942	Jellinger KA.	Eur J Neurol. 2009 Jun 15. [Epub ahead of print] No abstract available.	Eur J Neurol. 2009	PubMed	citation	PMID:19663942	pubmed	19663942	create date:2009/08/12 | first author:Jellinger KA
Restless Legs Syndrome.	/pubmed/19663941	Jellinger KA.	Eur J Neurol. 2009 Jun 29. [Epub ahead of print] No abstract available.	Eur J Neurol. 2009	PubMed	citation	PMID:19663941	pubmed	19663941	create date:2009/08/12 | first author:Jellinger KA
Revascularization in acute ischaemic stroke using the penumbra system: the first single center experience.	/pubmed/19659754	Grunwald IQ, Walter S, Papanagiotou P, Krick C, Hartmann K, Dautermann A, Fassbender K, Haass A, Bolar LJ, Reith W, Roth C.	Eur J Neurol. 2009 Nov;16(11):1210-6. Epub 2009 Jul 29.	Eur J Neurol. 2009	PubMed	citation	PMID:19659754	pubmed	19659754	create date:2009/08/08 | first author:Grunwald IQ
Elevated cerebrospinal fluid and plasma homocysteine levels in ALS.	/pubmed/19659753	Valentino F, Bivona G, Butera D, Paladino P, Fazzari M, Piccoli T, Ciaccio M, La Bella V.	Eur J Neurol. 2010 Jan;17(1):84-9. Epub 2009 Jul 29.	Eur J Neurol. 2010	PubMed	citation	PMID:19659753	pubmed	19659753	create date:2009/08/08 | first author:Valentino F
Use of cerebrospinal fluid biomarkers in diagnosis of dementia across Europe.	/pubmed/19659752	Hort J, Bartos A, Pirttilä T, Scheltens P.	Eur J Neurol. 2010 Jan;17(1):90-6. Epub 2009 Jul 29.	Eur J Neurol. 2010	PubMed	citation	PMID:19659752	pubmed	19659752	create date:2009/08/08 | first author:Hort J
Vitamin D and cognitive performance in adults: a systematic review.	/pubmed/19659751	Annweiler C, Allali G, Allain P, Bridenbaugh S, Schott AM, Kressig RW, Beauchet O.	Eur J Neurol. 2009 Oct;16(10):1083-9. Epub 2009 Jul 29. Review.	Eur J Neurol. 2009	PubMed	citation	PMID:19659751	pubmed	19659751	create date:2009/08/08 | first author:Annweiler C
Autosomal dominant cerebellar ataxia: frequency analysis and clinical characterization of 45 families from Portugal.	/pubmed/19659750	Vale J, Bugalho P, Silveira I, Sequeiros J, Guimarães J, Coutinho P.	Eur J Neurol. 2010 Jan;17(1):124-8. Epub 2009 Jul 29.	Eur J Neurol. 2010	PubMed	citation	PMID:19659750	pubmed	19659750	create date:2009/08/08 | first author:Vale J
MHC2TA rs4774C and HHV-6A active replication in multiple sclerosis patients.	/pubmed/19659749	Alvarez-Lafuente R, Martinez A, Garcia-Montojo M, Mas A, De Las Heras V, Dominguez-Mozo MI, Maria Del Carmen C, López-Cavanillas M, Bartolome M, Gomez de la Concha E, Urcelay E, Arroyo R.	Eur J Neurol. 2010 Jan;17(1):129-35. Epub 2009 Jul 29.	Eur J Neurol. 2010	PubMed	citation	PMID:19659749	pubmed	19659749	create date:2009/08/08 | first author:Alvarez-Lafuente R
A study of F-waves in patients with unilateral lumbosacral radiculopathy.	/pubmed/19659747	Pastore-Olmedo C, González O, Geijo-Barrientos E.	Eur J Neurol. 2009 Nov;16(11):1233-9. Epub 2009 Jul 29.	Eur J Neurol. 2009	PubMed	citation	PMID:19659747	pubmed	19659747	create date:2009/08/08 | first author:Pastore-Olmedo C
Penumbra and reperfusion in acute ischaemic stroke: what's in a name?	/pubmed/19645772	Leker RR, Liebeskind DS.	Eur J Neurol. 2009 Nov;16(11):1169-70. Epub 2009 Jul 23. No abstract available.	Eur J Neurol. 2009	PubMed	citation	PMID:19645772	pubmed	19645772	create date:2009/08/04 | first author:Leker RR
Remaining complaints 1 year after treatment for acute Lyme neuroborreliosis; frequency, pattern and risk factors.	/pubmed/19645771	Ljøstad U, Mygland A.	Eur J Neurol. 2010 Jan;17(1):118-23. Epub 2009 Jul 23.	Eur J Neurol. 2010	PubMed	citation	PMID:19645771	pubmed	19645771	create date:2009/08/04 | first author:Ljøstad U
Changes in serum cytokine levels during plasmapheresis in patients with myasthenia gravis.	/pubmed/19614971	Yeh JH, Wang SH, Chien PJ, Shih CM, Chiu HC.	Eur J Neurol. 2009 Dec;16(12):1318-22. Epub 2009 Jul 14.	Eur J Neurol. 2009	PubMed	citation	PMID:19614971	pubmed	19614971	create date:2009/07/21 | first author:Yeh JH
Role of oral anticoagulation for secondary stroke prevention.	/pubmed/19614970	Stöllberger C, Finsterer J.	Eur J Neurol. 2009 Oct;16(10):1075-6. Epub 2009 Jul 14. No abstract available.	Eur J Neurol. 2009	PubMed	citation	PMID:19614970	pubmed	19614970	create date:2009/07/21 | first author:Stöllberger C
Aspects of peripheral nerve involvement in patients with treated hypothyroidism.	/pubmed/19614969	Nebuchennykh M, Løseth S, Mellgren SI.	Eur J Neurol. 2010 Jan;17(1):67-72. Epub 2009 Jul 14.	Eur J Neurol. 2010	PubMed	citation	PMID:19614969	pubmed	19614969	create date:2009/07/21 | first author:Nebuchennykh M
The last days of dying stroke patients referred to a palliative care consult team in an acute hospital.	/pubmed/19614968	Mazzocato C, Michel-Nemitz J, Anwar D, Michel P.	Eur J Neurol. 2010 Jan;17(1):73-7. Epub 2009 Jul 14.	Eur J Neurol. 2010	PubMed	citation	PMID:19614968	pubmed	19614968	create date:2009/07/21 | first author:Mazzocato C
Age and body weight adjusted warfarin initiation program for ischaemic stroke patients.	/pubmed/19614967	Yoo SH, Nah HW, Jo MW, Kang DW, Kim JS, Koh JY, Kwon SU.	Eur J Neurol. 2009 Oct;16(10):1100-5. Epub 2009 Jul 14.	Eur J Neurol. 2009	PubMed	citation	PMID:19614967	pubmed	19614967	create date:2009/07/21 | first author:Yoo SH
Prednisolone reduces nitric oxide-induced migraine.	/pubmed/19614965	Tfelt-Hansen P, Daugaard D, Lassen LH, Iversen HK, Olesen J.	Eur J Neurol. 2009 Oct;16(10):1106-11. Epub 2009 Jul 14.	Eur J Neurol. 2009	PubMed	citation	PMID:19614965	pubmed	19614965	create date:2009/07/21 | first author:Tfelt-Hansen P
In-hospital myocardial infarction following acute ischaemic stroke: an observational study.	/pubmed/19614964	Liao J, O'Donnell MJ, Silver FL, Thiruchelvam D, Saposnik G, Fang J, Gould L, Mohamed N, Kapral MK; Investigators of the Registry of the Canadian Stroke Network.	Eur J Neurol. 2009 Sep;16(9):1035-40. Epub 2009 Jul 9.	Eur J Neurol. 2009	PubMed	citation	PMID:19614964	pubmed	19614964	create date:2009/07/21 | first author:Liao J
Efficacy of natalizumab in second line therapy of relapsing-remitting multiple sclerosis: results from a multi-center study in German speaking countries.	/pubmed/19614963	Putzki N, Yaldizli O, Mäurer M, Cursiefen S, Kuckert S, Klawe C, Maschke M, Tettenborn B, Limmroth V.	Eur J Neurol. 2010 Jan;17(1):31-7. Epub 2009 Jul 9.	Eur J Neurol. 2010	PubMed	citation	PMID:19614963	pubmed	19614963	create date:2009/07/21 | first author:Putzki N
Repetitive transcranial magnetic stimulation improve tinnitus in normal hearing patients: a double-blind controlled, clinical and neuroimaging outcome study.	/pubmed/19614962	Marcondes RA, Sanchez TG, Kii MA, Ono CR, Buchpiguel CA, Langguth B, Marcolin MA.	Eur J Neurol. 2010 Jan;17(1):38-44. Epub 2009 Jul 9.	Eur J Neurol. 2010	PubMed	citation	PMID:19614962	pubmed	19614962	create date:2009/07/21 | first author:Marcondes RA
Comprehensive assessment of gesture production: a new test of upper limb apraxia (TULIA).	/pubmed/19614961	Vanbellingen T, Kersten B, Van Hemelrijk B, Van de Winckel A, Bertschi M, Müri R, De Weerdt W, Bohlhalter S.	Eur J Neurol. 2010 Jan;17(1):59-66. Epub 2009 Jul 9.	Eur J Neurol. 2010	PubMed	citation	PMID:19614961	pubmed	19614961	create date:2009/07/21 | first author:Vanbellingen T
Migraine-related vertigo: a common and important disorder.	/pubmed/19614960	Viirre E.	Eur J Neurol. 2009 Sep;16(9):966-7. Epub 2009 Jul 9. No abstract available.	Eur J Neurol. 2009	PubMed	citation	PMID:19614960	pubmed	19614960	create date:2009/07/21 | first author:Viirre E
Prior use of statins and outcome in patients with intracerebral haemorrhage.	/pubmed/19614959	Eichel R, Khoury ST, Ben-Hur T, Keidar M, Paniri R, Leker RR.	Eur J Neurol. 2010 Jan;17(1):78-83. Epub 2009 Jul 9.	Eur J Neurol. 2010	PubMed	citation	PMID:19614959	pubmed	19614959	create date:2009/07/21 | first author:Eichel R
Is Parkinson's disease-related mortality declining?	/pubmed/19572948	Haberfeld E, Louis ED.	Eur J Neurol. 2009 Sep;16(9):964-5. Epub 2009 Jun 30. No abstract available.	Eur J Neurol. 2009	PubMed	citation	PMID:19572948	pubmed	19572948	create date:2009/07/04 | first author:Haberfeld E
Relationship between ALS and the degree of cognitive impairment, markers of neurodegeneration and predictors for poor outcome. A prospective study.	/pubmed/19572947	Rusina R, Ridzon P, Kulist'ák P, Keller O, Bartos A, Buncová M, Fialová L, Koukolík F, Matej R.	Eur J Neurol. 2010 Jan;17(1):23-30. Epub 2009 Jun 30.	Eur J Neurol. 2010	PubMed	citation	PMID:19572947	pubmed	19572947	create date:2009/07/04 | first author:Rusina R
Hypoceruloplasminemia-related movement disorder without Kayser-Fleischer rings is different from Wilson disease and not involved in ATP7B mutation.	/pubmed/19572946	Lirong J, Jianjun J, Hua Z, Guoqiang F, Yuhao Z, Xiaoli P, Xiaomin Z, Yuwen Z, Yu M, Jie C, Jihong D, Yueshi M, Zhenyao M, Chunjiu Z.	Eur J Neurol. 2009 Oct;16(10):1130-7. Epub 2009 Jun 30.	Eur J Neurol. 2009	PubMed	citation	PMID:19572946	pubmed	19572946	create date:2009/07/04 | first author:Lirong J
Early versus delayed initiation of entacapone in levodopa-treated patients with Parkinson's disease: a long-term, retrospective analysis.	/pubmed/19570145	Nissinen H, Kuoppamäki M, Leinonen M, Schapira AH.	Eur J Neurol. 2009 Dec;16(12):1305-11. Epub 2009 Jun 30.	Eur J Neurol. 2009	PubMed	citation	PMID:19570145	pubmed	19570145	create date:2009/07/03 | first author:Nissinen H
HHV-6 infection in multiple sclerosis. A clinical and laboratory analysis.	/pubmed/19566903	Pietiläinen J, Virtanen JO, Uotila L, Salonen O, Koskiniemi M, Färkkilä M.	Eur J Neurol. 2010 Mar;17(3):506-9. Epub 2009 Jun 29.	Eur J Neurol. 2010	PubMed	citation	PMID:19566903	pubmed	19566903	create date:2009/07/02 | first author:Pietiläinen J
Botulinum toxin B increases mouth opening in patients with spastic trismus.	/pubmed/19566902	Fietzek UM, Kossmehl P, Barthels A, Ebersbach G, Zynda B, Wissel J.	Eur J Neurol. 2009 Dec;16(12):1299-304. Epub 2009 Jun 29.	Eur J Neurol. 2009	PubMed	citation	PMID:19566902	pubmed	19566902	create date:2009/07/02 | first author:Fietzek UM
Novel non-sense GCH1 mutation in a South African family diagnosed with dopa-responsive dystonia.	/pubmed/19566901	Bardien S, Keyser R, Lombard D, du Plessis M, Human H, Carr J.	Eur J Neurol. 2010 Mar;17(3):510-2. Epub 2009 Jun 29.	Eur J Neurol. 2010	PubMed	citation	PMID:19566901	pubmed	19566901	create date:2009/07/02 | first author:Bardien S
An exploration of anger phenomenology in multiple sclerosis.	/pubmed/19566900	Nocentini U, Tedeschi G, Migliaccio R, Dinacci D, Lavorgna L, Bonavita S, Bresciamorra V, Comanducci G, Coniglio G, Livrea P, Mannu R, Orefice G, Paciello M, Patti F, Quattrone A, Salemi G, Savettieri G, Simone IL, Valentino P, Zappia M, Bonavita V, Musicco M, et al.	Eur J Neurol. 2009 Dec;16(12):1312-7. Epub 2009 Jun 29.	Eur J Neurol. 2009	PubMed	citation	PMID:19566900	pubmed	19566900	create date:2009/07/02 | first author:Nocentini U
Serum VEGF levels in acute ischaemic strokes are correlated with long-term prognosis.	/pubmed/19566899	Lee SC, Lee KY, Kim YJ, Kim SH, Koh SH, Lee YJ.	Eur J Neurol. 2010 Jan;17(1):45-51. Epub 2009 Jun 29.	Eur J Neurol. 2010	PubMed	citation	PMID:19566899	pubmed	19566899	create date:2009/07/02 | first author:Lee SC
The copper connection.	/pubmed/19566898	Linn FH, van Erpecum KJ, Klomp LW, Houwen RH.	Eur J Neurol. 2009 Oct;16(10):1073-4. Epub 2009 Jun 29. No abstract available.	Eur J Neurol. 2009	PubMed	citation	PMID:19566898	pubmed	19566898	create date:2009/07/02 | first author:Linn FH
Identification of new sensitive biomarkers for the in vivo response to interferon-beta treatment in multiple sclerosis using DNA-array evaluation.	/pubmed/19558503	Sellebjerg F, Krakauer M, Hesse D, Ryder LP, Alsing I, Jensen PE, Koch-Henriksen N, Svejgaard A, Soelberg Sørensen P.	Eur J Neurol. 2009 Dec;16(12):1291-8. Epub 2009 Jun 22.	Eur J Neurol. 2009	PubMed	citation	PMID:19558503	pubmed	19558503	create date:2009/06/30 | first author:Sellebjerg F
Evaluation of the 2005 McDonald MRI criteria for dissemination in space in Afro-Caribbean patients with clinically isolated syndromes.	/pubmed/19538223	Chausson N, Olindo S, Signaté A, Smadja D, Cabre P.	Eur J Neurol. 2009 Nov;16(11):1191-6. Epub 2009 Jun 15.	Eur J Neurol. 2009	PubMed	citation	PMID:19538223	pubmed	19538223	create date:2009/06/23 | first author:Chausson N
Carrier frequency of SMA by quantitative analysis of the SMN1 deletion in the Iranian population.	/pubmed/19538222	Hasanzad M, Azad M, Kahrizi K, Saffar BS, Nafisi S, Keyhanidoust Z, Azimian M, Refah AA, Also E, Urtizberea JA, Tizzano EF, Najmabadi H.	Eur J Neurol. 2010 Jan;17(1):160-2. Epub 2009 Jun 15.	Eur J Neurol. 2010	PubMed	citation	PMID:19538222	pubmed	19538222	create date:2009/06/23 | first author:Hasanzad M
Increased insulin resistance and risk of incident cerebrovascular events in patients with pre-existing atherothrombotic disease.	/pubmed/19538221	Tanne D, Tenenbaum A, Boyko V, Benderly M, Fisman EZ, Matas Z, Adler Y, Behar S.	Eur J Neurol. 2009 Nov;16(11):1217-23. Epub 2009 Jun 15.	Eur J Neurol. 2009	PubMed	citation	PMID:19538221	pubmed	19538221	create date:2009/06/23 | first author:Tanne D
Patent foramen ovale and MRI: can imaging the brain tell us about the heart?	/pubmed/19538220	Thaler DE, Kent DM.	Eur J Neurol. 2009 Oct;16(10):1071-2. Epub 2009 Jun 15. No abstract available.	Eur J Neurol. 2009	PubMed	citation	PMID:19538220	pubmed	19538220	create date:2009/06/23 | first author:Thaler DE
Plasma levels of 15d-PGJ are not altered in multiple sclerosis.	/pubmed/19538219	Comabella M, Pradillo JM, Fernández M, Río J, Lizasoain I, Julià E, Moro MA, Sastre-Garriga J, Montalban X.	Eur J Neurol. 2009 Nov;16(11):1197-201. Epub 2009 Jun 15.	Eur J Neurol. 2009	PubMed	citation	PMID:19538219	pubmed	19538219	create date:2009/06/23 | first author:Comabella M
Levodopa in the treatment of Parkinson's disease.	/pubmed/19538218	Schapira AH, Emre M, Jenner P, Poewe W.	Eur J Neurol. 2009 Sep;16(9):982-9. Epub 2009 Jun 15. Review.	Eur J Neurol. 2009	PubMed	citation	PMID:19538218	pubmed	19538218	create date:2009/06/23 | first author:Schapira AH
Relevance of the genetic polymorphism of NOD1 in Chlamydia pneumoniae seropositive stroke patients.	/pubmed/19538217	Tiszlavicz Z, Somogyvári F, Kocsis AK, Szolnoki Z, Sztriha LK, Kis Z, Vécsei L, Mándi Y.	Eur J Neurol. 2009 Nov;16(11):1224-9. Epub 2009 Jun 15.	Eur J Neurol. 2009	PubMed	citation	PMID:19538217	pubmed	19538217	create date:2009/06/23 | first author:Tiszlavicz Z
White matter reduced streamline coherence in young men with autism and mental retardation.	/pubmed/19538216	Pardini M, Garaci FG, Bonzano L, Roccatagliata L, Palmieri MG, Pompili E, Coniglione F, Krueger F, Ludovici A, Floris R, Benassi F, Emberti Gialloreti L.	Eur J Neurol. 2009 Nov;16(11):1185-90. Epub 2009 Jun 15.	Eur J Neurol. 2009	PubMed	citation	PMID:19538216	pubmed	19538216	create date:2009/06/23 | first author:Pardini M
Safe implementation of thrombolysis in stroke-monitoring study in Italy.	/pubmed/19538215	Lorenzano S, Ahmed N, Rosselli A, Marcello N, Inzitari D, Sterzi R, Wahlgren N, Prencipe M, Toni D.	Eur J Neurol. 2010 Jan;17(1):163-7. Epub 2009 Jun 15.	Eur J Neurol. 2010	PubMed	citation	PMID:19538215	pubmed	19538215	create date:2009/06/23 | first author:Lorenzano S
Title	URL	Description	Details	ShortDetails	Resource	Type	Identifiers	Db	EntrezUID	Properties
Elevated cerebrospinal fluid adiponectin and adipsin levels in patients with multiple sclerosis: a Finnish co-twin study.	/pubmed/19538214	Hietaharju A, Kuusisto H, Nieminen R, Vuolteenaho K, Elovaara I, Moilanen E.	Eur J Neurol. 2010 Feb;17(2):332-4. Epub 2009 Jun 15.	Eur J Neurol. 2010	PubMed	citation	PMID:19538214	pubmed	19538214	create date:2009/06/23 | first author:Hietaharju A
Screening for LRRK2 R1441 mutations in a cohort of PSP patients from Germany.	/pubmed/19538213	Madzar D, Schulte C, Gasser T.	Eur J Neurol. 2009 Nov;16(11):1230-2. Epub 2009 Jun 15.	Eur J Neurol. 2009	PubMed	citation	PMID:19538213	pubmed	19538213	create date:2009/06/23 | first author:Madzar D
Stroke registries and the vertebro-basilar arterial circulation.	/pubmed/19538210	Caplan LR.	Eur J Neurol. 2009 Sep;16(9):962-3. Epub 2009 Jun 15. No abstract available.	Eur J Neurol. 2009	PubMed	citation	PMID:19538210	pubmed	19538210	create date:2009/06/23 | first author:Caplan LR
BDNF Val66Met polymorphism is associated with cognitive impairment in Italian patients with Parkinson's disease.	/pubmed/19538209	Guerini FR, Beghi E, Riboldazzi G, Zangaglia R, Pianezzola C, Bono G, Casali C, Di Lorenzo C, Agliardi C, Nappi G, Clerici M, Martignoni E.	Eur J Neurol. 2009 Nov;16(11):1240-5. Epub 2009 Jun 15.	Eur J Neurol. 2009	PubMed	citation	PMID:19538209	pubmed	19538209	create date:2009/06/23 | first author:Guerini FR
Cognitive function in early Parkinson's disease: a population-based study.	/pubmed/19538208	Elgh E, Domellöf M, Linder J, Edström M, Stenlund H, Forsgren L.	Eur J Neurol. 2009 Dec;16(12):1278-84. Epub 2009 Jun 15.	Eur J Neurol. 2009	PubMed	citation	PMID:19538208	pubmed	19538208	create date:2009/06/23 | first author:Elgh E
One-year MRI scan predicts clinical response to interferon beta in multiple sclerosis.	/pubmed/19538207	Prosperini L, Gallo V, Petsas N, Borriello G, Pozzilli C.	Eur J Neurol. 2009 Nov;16(11):1202-9. Epub 2009 Jun 15.	Eur J Neurol. 2009	PubMed	citation	PMID:19538207	pubmed	19538207	create date:2009/06/23 | first author:Prosperini L
Ischaemic posterior circulation stroke in State of Qatar.	/pubmed/19538206	Akhtar N, Kamran SI, Deleu D, D'Souza A, Miyares F, Elsotouhy A, Al-Hail H, Mesraoua B, Own A, Salem K, Kamha A, Osman Y.	Eur J Neurol. 2009 Sep;16(9):1004-9. Epub 2009 Jun 15.	Eur J Neurol. 2009	PubMed	citation	PMID:19538206	pubmed	19538206	create date:2009/06/23 | first author:Akhtar N
Chronic facial twitches: when tracers reveal their status.	/pubmed/19538205	Siclari F, Prior JO, Orcurto V, Maeder P, Rossetti AO.	Eur J Neurol. 2009 Aug;16(8):e149-50. Epub 2009 Jun 15. No abstract available.	Eur J Neurol. 2009	PubMed	citation	PMID:19538205	pubmed	19538205	create date:2009/06/23 | first author:Siclari F
Adjustment of treatment increases quality of life in patients with epilepsy: a randomized controlled pragmatic trial.	/pubmed/19538204	Uijl SG, Uiterwaal CS, Aldenkamp AP, Carpay JA, Doelman JC, Keizer K, Vecht CJ, de Krom MC, van Donselaar CA.	Eur J Neurol. 2009 Nov;16(11):1173-7. Epub 2009 Jun 15.	Eur J Neurol. 2009	PubMed	citation	PMID:19538204	pubmed	19538204	create date:2009/06/23 | first author:Uijl SG
Cognitive and cerebral hemodynamic impairment in scleroderma patients.	/pubmed/19538203	Giuliodori G, Fraticelli P, Bartolini M, Cagnetti C, Baruffaldi R, Rocchi MB, Provinciali L, Gabrielli A, Silvestrini M.	Eur J Neurol. 2009 Dec;16(12):1285-90. Epub 2009 Jun 15.	Eur J Neurol. 2009	PubMed	citation	PMID:19538203	pubmed	19538203	create date:2009/06/23 | first author:Giuliodori G
Trends in Parkinson's disease related mortality in England and Wales, 1993-2006.	/pubmed/19538202	Mylne AQ, Griffiths C, Rooney C, Doyle P.	Eur J Neurol. 2009 Sep;16(9):1010-6. Epub 2009 Jun 15.	Eur J Neurol. 2009	PubMed	citation	PMID:19538202	pubmed	19538202	create date:2009/06/23 | first author:Mylne AQ
Exercise-induced hypertension in pure autonomic failure.	/pubmed/19538201	Ogawa E, Sakakibara R, Kishi M, Shirai K.	Eur J Neurol. 2009 Aug;16(8):e151-2. Epub 2009 Jun 15. No abstract available.	Eur J Neurol. 2009	PubMed	citation	PMID:19538201	pubmed	19538201	create date:2009/06/23 | first author:Ogawa E
Histamine-N-methyl transferase polymorphism and risk for multiple sclerosis.	/pubmed/19538200	García-Martín E, Martínez C, Benito-León J, Calleja P, Díaz-Sánchez M, Pisa D, Alonso-Navarro H, Ayuso-Peralta L, Torrecilla D, Agúndez JA, Jiménez-Jiménez FJ.	Eur J Neurol. 2010 Feb;17(2):335-8. Epub 2009 Jun 15.	Eur J Neurol. 2010	PubMed	citation	PMID:19538200	pubmed	19538200	create date:2009/06/23 | first author:García-Martín E
Predictive value of clinical characteristics in patients with suspected cauda equina syndrome.	/pubmed/19490073	Domen PM, Hofman PA, van Santbrink H, Weber WE.	Eur J Neurol. 2009 Mar;16(3):416-9.	Eur J Neurol. 2009	PubMed	citation	PMID:19490073	pubmed	19490073	create date:2009/06/06 | first author:Domen PM
Does the menstrual cycle influence the motor and phosphene thresholds in migraine?	/pubmed/19490072	Boros K, Poreisz C, Paulus W, Antal A.	Eur J Neurol. 2009 Mar;16(3):367-74.	Eur J Neurol. 2009	PubMed	citation	PMID:19490072	pubmed	19490072	create date:2009/06/06 | first author:Boros K
Fatigue, depression and disability accumulation in multiple sclerosis: a cross-sectional study.	/pubmed/19490071	Koch M, Mostert J, Heerings M, Uyttenboogaart M, De Keyser J.	Eur J Neurol. 2009 Mar;16(3):348-52.	Eur J Neurol. 2009	PubMed	citation	PMID:19490071	pubmed	19490071	create date:2009/06/06 | first author:Koch M
Lack of interferon-beta bioactivity is associated with the occurrence of relapses in multiple sclerosis.	/pubmed/19486142	van der Voort LF, Visser A, Knol DL, Oudejans CB, Polman CH, Killestein J.	Eur J Neurol. 2009 Sep;16(9):1049-52. Epub 2009 May 22.	Eur J Neurol. 2009	PubMed	citation	PMID:19486142	pubmed	19486142	create date:2009/06/03 | first author:van der Voort LF
MRI evidence of reperfusion injury associated with neurological deficits after carotid revascularization procedures.	/pubmed/19486141	Cho AH, Suh DC, Kim GE, Kim JS, Lee DH, Kwon SU, Park SM, Kang DW.	Eur J Neurol. 2009 Sep;16(9):1066-9. Epub 2009 May 22.	Eur J Neurol. 2009	PubMed	citation	PMID:19486141	pubmed	19486141	create date:2009/06/03 | first author:Cho AH
Electrophysiological markers of large fibre sensory neuropathy: a study of sensory and motor conduction parameters.	/pubmed/19486140	Rajabally YA, Beri S, Bankart J.	Eur J Neurol. 2009 Sep;16(9):1053-9. Epub 2009 May 22.	Eur J Neurol. 2009	PubMed	citation	PMID:19486140	pubmed	19486140	create date:2009/06/03 | first author:Rajabally YA
Psychological assessment of malingering in psychogenic neurological disorders and non-psychogenic neurological disorders: relationship to psychopathology levels.	/pubmed/19486139	van Beilen M, Griffioen BT, Gross A, Leenders KL.	Eur J Neurol. 2009 Oct;16(10):1118-23. Epub 2009 May 22.	Eur J Neurol. 2009	PubMed	citation	PMID:19486139	pubmed	19486139	create date:2009/06/03 | first author:van Beilen M
Prevalence of epilepsy amongst adolescents in Huesca, Spain: a community-based study.	/pubmed/19486138	Benavente I, Rubio E, Morales C, Tajada N, Tamargo P.	Eur J Neurol. 2009 Oct;16(10):1138-43. Epub 2009 May 22.	Eur J Neurol. 2009	PubMed	citation	PMID:19486138	pubmed	19486138	create date:2009/06/03 | first author:Benavente I
Cognitive deficits in multiple system atrophy correlate with frontal atrophy and disease duration.	/pubmed/19486137	Chang CC, Chang YY, Chang WN, Lee YC, Wang YL, Lui CC, Huang CW, Liu WL.	Eur J Neurol. 2009 Oct;16(10):1144-50. Epub 2009 May 22.	Eur J Neurol. 2009	PubMed	citation	PMID:19486137	pubmed	19486137	create date:2009/06/03 | first author:Chang CC
Quantitative muscle ultrasound in neuromuscular disorders using the parameters 'intensity', 'entropy', and 'fractal dimension'.	/pubmed/19486136	Gdynia HJ, Müller HP, Ludolph AC, Köninger H, Huber R.	Eur J Neurol. 2009 Oct;16(10):1151-8. Epub 2009 May 22.	Eur J Neurol. 2009	PubMed	citation	PMID:19486136	pubmed	19486136	create date:2009/06/03 | first author:Gdynia HJ
Enzyme replacement therapy in late-onset type II glycogenosis.	/pubmed/19486135	Merk T.	Eur J Neurol. 2009 Jul;16(7):e124. Epub 2009 May 22. No abstract available.	Eur J Neurol. 2009	PubMed	citation	PMID:19486135	pubmed	19486135	create date:2009/06/03 | first author:Merk T
Knowledge and perception of stroke amongst hospital workers in an African community.	/pubmed/19486134	Akinyemi RO, Ogah OS, Ogundipe RF, Oyesola OA, Oyadoke AA, Ogunlana MO, Otubogun FM, Odeyinka TF, Alabi BS, Akinyemi JO, Osinfade JK, Kalaria RN.	Eur J Neurol. 2009 Sep;16(9):998-1003. Epub 2009 May 22.	Eur J Neurol. 2009	PubMed	citation	PMID:19486134	pubmed	19486134	create date:2009/06/03 | first author:Akinyemi RO
The European Asociation of Young Neurologists and Trainees: advocating young neurologists in Europe.	/pubmed/19486133	Struhal W, Falup-Pecurariu C, Sztriha L, Sellner J.	Eur J Neurol. 2009 Aug;16(8):e146-8. Epub 2009 May 22. No abstract available.	Eur J Neurol. 2009	PubMed	citation	PMID:19486133	pubmed	19486133	create date:2009/06/03 | first author:Struhal W
No increased risk of adverse pregnancy outcomes for women with myasthenia gravis: a nationwide population-based study.	/pubmed/19486132	Wen JC, Liu TC, Chen YH, Chen SF, Lin HC, Tsai WC.	Eur J Neurol. 2009 Aug;16(8):889-94. Epub 2009 May 22.	Eur J Neurol. 2009	PubMed	citation	PMID:19486132	pubmed	19486132	create date:2009/06/03 | first author:Wen JC
Mirror pattern of cerebral artery atherosclerosis in patients with ischaemic stroke.	/pubmed/19486131	Kim YD, Choi HY, Jung YH, Nam CM, Yang JH, Cho HJ, Nam HS, Lee KY, Heo JH.	Eur J Neurol. 2009 Oct;16(10):1159-64. Epub 2009 May 22.	Eur J Neurol. 2009	PubMed	citation	PMID:19486131	pubmed	19486131	create date:2009/06/03 | first author:Kim YD
Lesion patterns in patients with cryptogenic stroke with and without right-to-left-shunt.	/pubmed/19486130	Feurer R, Sadikovic S, Esposito L, Schwarze J, Bockelbrink A, Hemmer B, Sander D, Poppert H.	Eur J Neurol. 2009 Oct;16(10):1077-82. Epub 2009 May 22.	Eur J Neurol. 2009	PubMed	citation	PMID:19486130	pubmed	19486130	create date:2009/06/03 | first author:Feurer R
Short- and long-term effects of endurance training in patients with mitochondrial myopathy.	/pubmed/19486129	Jeppesen TD, Dunø M, Schwartz M, Krag T, Rafiq J, Wibrand F, Vissing J.	Eur J Neurol. 2009 Dec;16(12):1336-9. Epub 2009 May 27.	Eur J Neurol. 2009	PubMed	citation	PMID:19486129	pubmed	19486129	create date:2009/06/03 | first author:Jeppesen TD
EFNS guidelines on disease-specific CSF investigations.	/pubmed/19475759	Deisenhammer F, Egg R, Giovannoni G, Hemmer B, Petzold A, Sellebjerg F, Teunissen C, Tumani H; EFSN.	Eur J Neurol. 2009 Jun;16(6):760-70.	Eur J Neurol. 2009	PubMed	citation	PMID:19475759	pubmed	19475759	create date:2009/05/29 | first author:Deisenhammer F
In ataxia-teleangiectasia betamethasone response is inversely correlated to cerebellar atrophy and directly to antioxidative capacity.	/pubmed/19475758	Russo I, Cosentino C, Del Giudice E, Broccoletti T, Amorosi S, Cirillo E, Aloj G, Fusco A, Costanzo V, Pignata C.	Eur J Neurol. 2009 Jun;16(6):755-9.	Eur J Neurol. 2009	PubMed	citation	PMID:19475758	pubmed	19475758	create date:2009/05/29 | first author:Russo I
Comorbidity between CIDP and diabetes mellitus: only a matter of chance?	/pubmed/19475757	Chiò A, Plano F, Calvo A, Leone M, Mutani R, Cocito D; Piemonte and Valle D'Aosta Registry for CIDP (PARCIDP).	Eur J Neurol. 2009 Jun;16(6):752-4.	Eur J Neurol. 2009	PubMed	citation	PMID:19475757	pubmed	19475757	create date:2009/05/29 | first author:Chiò A
Incidence and lifetime risk of motor neuron disease in the United Kingdom: a population-based study.	/pubmed/19475756	Alonso A, Logroscino G, Jick SS, Hernán MA.	Eur J Neurol. 2009 Jun;16(6):745-51.	Eur J Neurol. 2009	PubMed	citation	PMID:19475756	pubmed	19475756	create date:2009/05/29 | first author:Alonso A
Incidence and predictors of post-stroke aphasia: the Arcadia Stroke Registry.	/pubmed/19475755	Kyrozis A, Potagas C, Ghika A, Tsimpouris PK, Virvidaki ES, Vemmos KN.	Eur J Neurol. 2009 Jun;16(6):733-9.	Eur J Neurol. 2009	PubMed	citation	PMID:19475755	pubmed	19475755	create date:2009/05/29 | first author:Kyrozis A
Quality of life in 1000 patients with early relapsing-remitting multiple sclerosis.	/pubmed/19475754	Putzki N, Fischer J, Gottwald K, Reifschneider G, Ries S, Siever A, Hoffmann F, Käfferlein W, Kausch U, Liedtke M, Kirchmeier J, Gmünd S, Richter A, Schicklmaier P, Niemczyk G, Wernsdörfer C, Hartung HP; Mensch im Mittelpunkt" Study Group."	Eur J Neurol. 2009 Jun;16(6):713-20.	Eur J Neurol. 2009	PubMed	citation	PMID:19475754	pubmed	19475754	create date:2009/05/29 | first author:Putzki N
Adjunctive dexamethasone therapy for bacterial meningitis in adults: a meta-analysis of randomized controlled trials.	/pubmed/19475753	Vardakas KZ, Matthaiou DK, Falagas ME.	Eur J Neurol. 2009 Jun;16(6):662-73.	Eur J Neurol. 2009	PubMed	citation	PMID:19475753	pubmed	19475753	create date:2009/05/29 | first author:Vardakas KZ
Medical implications of excessive yawning in relation to thermoregulatory dysfunction.	/pubmed/19475752	Gallup AC, Gallup GG Jr.	Eur J Neurol. 2009 Jun;16(6):e120. No abstract available.	Eur J Neurol. 2009	PubMed	citation	PMID:19475752	pubmed	19475752	create date:2009/05/29 | first author:Gallup AC
Excessive yawning induced by stimulation of myofascial trigger point--case report.	/pubmed/19475751	Chang CC, Chang ST.	Eur J Neurol. 2009 Jun;16(6):e118-9. No abstract available.	Eur J Neurol. 2009	PubMed	citation	PMID:19475751	pubmed	19475751	create date:2009/05/29 | first author:Chang CC
Fatal outcome of epileptic seizure-induced takotsubo syndrome with left ventricular rupture.	/pubmed/19475750	Stöllberger C, Huber JO, Enzelsberger B, Finsterer J.	Eur J Neurol. 2009 Jun;16(6):e116-7. No abstract available.	Eur J Neurol. 2009	PubMed	citation	PMID:19475750	pubmed	19475750	create date:2009/05/29 | first author:Stöllberger C
Pilot study to evaluate the efficacy and tolerability of levetiracetam (Keppra) in treatment of patients with trigeminal neuralgia.	/pubmed/19475723	Jorns TP, Johnston A, Zakrzewska JM.	Eur J Neurol. 2009 Jun;16(6):740-4.	Eur J Neurol. 2009	PubMed	citation	PMID:19475723	pubmed	19475723	create date:2009/05/29 | first author:Jorns TP
Peripheral nervous system involvement in patients with sickle cell disease.	/pubmed/19473371	Okuyucu EE, Turhanoglu A, Duman T, Kaya H, Melek IM, Yilmazer S.	Eur J Neurol. 2009 Jul;16(7):814-8. Epub 2009 Mar 12.	Eur J Neurol. 2009	PubMed	citation	PMID:19473371	pubmed	19473371	create date:2009/05/29 | first author:Okuyucu EE
Prevalence of essential tremor in the city of Kolkata, India: a house-to-house survey.	/pubmed/19473370	Das SK, Banerjee TK, Roy T, Raut DK, Chaudhuri A, Hazra A.	Eur J Neurol. 2009 Jul;16(7):801-7. Epub 2009 Mar 23.	Eur J Neurol. 2009	PubMed	citation	PMID:19473370	pubmed	19473370	create date:2009/05/29 | first author:Das SK
DCUN1D1 is a risk factor for frontotemporal lobar degeneration.	/pubmed/19473369	Villa C, Venturelli E, Fenoglio C, Clerici F, Marcone A, Benussi L, Gallone S, Scalabrini D, Cortini F, Serpente M, Martinelli Boneschi F, Cappa S, Binetti G, Mariani C, Rainero I, Giordana MT, Bresolin N, Scarpini E, Galimberti D.	Eur J Neurol. 2009 Jul;16(7):870-3. Epub 2009 Mar 31.	Eur J Neurol. 2009	PubMed	citation	PMID:19473369	pubmed	19473369	create date:2009/05/29 | first author:Villa C
Stops walking when talking: a predictor of falls in older adults?	/pubmed/19473368	Beauchet O, Annweiler C, Dubost V, Allali G, Kressig RW, Bridenbaugh S, Berrut G, Assal F, Herrmann FR.	Eur J Neurol. 2009 Jul;16(7):786-95. Epub 2009 Mar 31. Review.	Eur J Neurol. 2009	PubMed	citation	PMID:19473368	pubmed	19473368	create date:2009/05/29 | first author:Beauchet O
Total daily sleep duration and the risk of dementia: a prospective population-based study.	/pubmed/19473367	Benito-León J, Bermejo-Pareja F, Vega S, Louis ED.	Eur J Neurol. 2009 Sep;16(9):990-7. Epub 2009 Mar 31.	Eur J Neurol. 2009	PubMed	citation	PMID:19473367	pubmed	19473367	create date:2009/05/29 | first author:Benito-León J
GRN 3'UTR+78 C>T is not associated with risk for Parkinson's disease.	/pubmed/19473366	Jasinska-Myga B, Wider C, Opala G, Krygowska-Wajs A, Barcikowska M, Czyzewski K, Baker M, Rademakers R, Uitti RJ, Farrer MJ, Ross OA, Wszolek ZK.	Eur J Neurol. 2009 Aug;16(8):909-11. Epub 2009 Mar 31.	Eur J Neurol. 2009	PubMed	citation	PMID:19473366	pubmed	19473366	create date:2009/05/29 | first author:Jasinska-Myga B
Epidemiology of ALS in Padova district, Italy, from 1992 to 2005.	/pubmed/19473365	Cima V, Logroscino G, D'Ascenzo C, Palmieri A, Volpe M, Briani C, Pegoraro E, Angelini C, Soraru G.	Eur J Neurol. 2009 Aug;16(8):920-4. Epub 2009 Mar 31.	Eur J Neurol. 2009	PubMed	citation	PMID:19473365	pubmed	19473365	create date:2009/05/29 | first author:Cima V
High prevalence of unrecognized cerebral infarcts in first-ever stroke patients with cardioembolic sources.	/pubmed/19473364	Cho AH, Kwon SU, Kim TW, Lee SJ, Shon YM, Kim BS, Yang DW.	Eur J Neurol. 2009 Jul;16(7):838-42. Epub 2009 Mar 31.	Eur J Neurol. 2009	PubMed	citation	PMID:19473364	pubmed	19473364	create date:2009/05/29 | first author:Cho AH
The challenge of diagnosing focal hand dystonia in musicians.	/pubmed/19473363	Rosset-Llobet J, Candia V, Fàbregas i Molas S, Dolors Rosinés i Cubells D, Pascual-Leone A.	Eur J Neurol. 2009 Jul;16(7):864-9. Epub 2009 Mar 31.	Eur J Neurol. 2009	PubMed	citation	PMID:19473363	pubmed	19473363	create date:2009/05/29 | first author:Rosset-Llobet J
Title	URL	Description	Details	ShortDetails	Resource	Type	Identifiers	Db	EntrezUID	Properties
High cardiovascular event rates in patients with asymptomatic carotid stenosis: the REACH Registry.	/pubmed/19473362	Aichner FT, Topakian R, Alberts MJ, Bhatt DL, Haring HP, Hill MD, Montalescot G, Goto S, Touzé E, Mas JL, Steg PG, Röther J; REACH Registry Investigators.	Eur J Neurol. 2009 Aug;16(8):902-8. Epub 2009 Mar 31.	Eur J Neurol. 2009	PubMed	citation	PMID:19473362	pubmed	19473362	create date:2009/05/29 | first author:Aichner FT
Prevalence and clinical features of LRRK2 mutations in patients with Parkinson's disease in southern Spain.	/pubmed/19473361	Gao L, Gómez-Garre P, Díaz-Corrales FJ, Carrillo F, Carballo M, Palomino A, Díaz-Martín J, Mejías R, Vime PJ, López-Barneo J, Mir P.	Eur J Neurol. 2009 Aug;16(8):957-60. Epub 2009 Mar 31.	Eur J Neurol. 2009	PubMed	citation	PMID:19473361	pubmed	19473361	create date:2009/05/29 | first author:Gao L
Peritumoral edema on MRI at initial diagnosis: an independent prognostic factor for glioblastoma?	/pubmed/19473360	Schoenegger K, Oberndorfer S, Wuschitz B, Struhal W, Hainfellner J, Prayer D, Heinzl H, Lahrmann H, Marosi C, Grisold W.	Eur J Neurol. 2009 Jul;16(7):874-8. Epub 2009 Apr 14.	Eur J Neurol. 2009	PubMed	citation	PMID:19473360	pubmed	19473360	create date:2009/05/29 | first author:Schoenegger K
A longitudinal study of Taiwanese sialidosis type 1: an insight into the concept of cherry-red spot myoclonus syndrome.	/pubmed/19473359	Lai SC, Chen RS, Wu Chou YH, Chang HC, Kao LY, Huang YZ, Weng YH, Chen JK, Hwu WL, Lu CS.	Eur J Neurol. 2009 Aug;16(8):912-9. Epub 2009 Apr 14.	Eur J Neurol. 2009	PubMed	citation	PMID:19473359	pubmed	19473359	create date:2009/05/29 | first author:Lai SC
Does smoking influence outcome after intravenous thrombolysis for acute ischaemic stroke?	/pubmed/19473358	Aries MJ, Uyttenboogaart M, Koch MW, Langedijk M, Vroomen PC, Luijckx GJ, De Keyser J.	Eur J Neurol. 2009 Jul;16(7):819-22. Epub 2009 Mar 26.	Eur J Neurol. 2009	PubMed	citation	PMID:19473358	pubmed	19473358	create date:2009/05/29 | first author:Aries MJ
Epileptic seizures and survival in early disease of grade 2 gliomas.	/pubmed/19473357	Danfors T, Ribom D, Berntsson SG, Smits A.	Eur J Neurol. 2009 Jul;16(7):823-31. Epub 2009 Mar 26.	Eur J Neurol. 2009	PubMed	citation	PMID:19473357	pubmed	19473357	create date:2009/05/29 | first author:Danfors T
Apolipoprotein E polymorphism interacts with cigarette smoking in progression of multiple sclerosis.	/pubmed/19473356	Sena A, Couderc R, Ferret-Sena V, Pedrosa R, Andrade ML, Araujo C, Roque R, Cascais MJ, Morais MG.	Eur J Neurol. 2009 Jul;16(7):832-7. Epub 2009 Mar 26.	Eur J Neurol. 2009	PubMed	citation	PMID:19473356	pubmed	19473356	create date:2009/05/29 | first author:Sena A
Morning surge in circadian periodicity of ischaemic stroke is independent of conventional risk factor status: findings from the Takashima Stroke Registry 1990-2003.	/pubmed/19473355	Turin TC, Kita Y, Rumana N, Takashima N, Ichikawa M, Sugihara H, Morita Y, Hirose K, Murakami Y, Miura K, Okayama A, Nakamura Y, Abbott RD, Ueshima H.	Eur J Neurol. 2009 Jul;16(7):843-51. Epub 2009 Mar 26.	Eur J Neurol. 2009	PubMed	citation	PMID:19473355	pubmed	19473355	create date:2009/05/29 | first author:Turin TC
Long-term outcome in Serbian patients with Wilson disease.	/pubmed/19473354	Svetel M, Pekmezović T, Petrović I, Tomić A, Kresojević N, Jesić R, Kazić S, Raicević R, Stefanović D, Delibasić N, Zivanović D, Dordević M, Kostić VS.	Eur J Neurol. 2009 Jul;16(7):852-7. Epub 2009 Mar 26.	Eur J Neurol. 2009	PubMed	citation	PMID:19473354	pubmed	19473354	create date:2009/05/29 | first author:Svetel M
Brain-derived neurotrophic factor and risk for primary adult-onset cranial-cervical dystonia.	/pubmed/19473353	Martino D, Muglia M, Abbruzzese G, Berardelli A, Girlanda P, Liguori M, Livrea P, Quattrone A, Roselli F, Sprovieri T, Valente EM, Defazio G.	Eur J Neurol. 2009 Aug;16(8):949-52. Epub 2009 Apr 17.	Eur J Neurol. 2009	PubMed	citation	PMID:19473353	pubmed	19473353	create date:2009/05/29 | first author:Martino D
Health-related quality of life measures and psychiatric comorbidity in patients with migraine.	/pubmed/19473352	Mula M, Viana M, Jauch R, Schmitz B, Bettucci D, Cavanna AE, Strigaro G, Tota MG, Israel H, Reuter U, Monaco F.	Eur J Neurol. 2009 Sep;16(9):1017-21. Epub 2009 Apr 16.	Eur J Neurol. 2009	PubMed	citation	PMID:19473352	pubmed	19473352	create date:2009/05/29 | first author:Mula M
Metabolic syndrome and cognitive impairment amongst elderly people in Chinese population: a cross-sectional study.	/pubmed/19473351	Liu CY, Zhou HD, Xu ZQ, Zhang WW, Li XY, Zhao J.	Eur J Neurol. 2009 Sep;16(9):1022-7. Epub 2009 Apr 16.	Eur J Neurol. 2009	PubMed	citation	PMID:19473351	pubmed	19473351	create date:2009/05/29 | first author:Liu CY
Anticipatory postural adjustments prior to step initiation are hypometric in untreated Parkinson's disease: an accelerometer-based approach.	/pubmed/19473350	Mancini M, Zampieri C, Carlson-Kuhta P, Chiari L, Horak FB.	Eur J Neurol. 2009 Sep;16(9):1028-34. Epub 2009 Apr 16.	Eur J Neurol. 2009	PubMed	citation	PMID:19473350	pubmed	19473350	create date:2009/05/29 | first author:Mancini M
Perception of stroke in Croatia--knowledge of stroke signs and risk factors amongst neurological outpatients.	/pubmed/19469836	Vuković V, Mikula I, Kesić MJ, Bedeković MR, Morović S, Lovrencić-Huzjan A, Demarin V.	Eur J Neurol. 2009 Sep;16(9):1060-5. Epub 2009 May 14.	Eur J Neurol. 2009	PubMed	citation	PMID:19469836	pubmed	19469836	create date:2009/05/28 | first author:Vuković V
Bias in request for medical care and impact on outcome during office and non-office hours in stroke patients.	/pubmed/19469835	Jauss M, Oertel W, Allendoerfer J, Misselwitz B, Hamer H.	Eur J Neurol. 2009 Oct;16(10):1165-7. Epub 2009 May 14.	Eur J Neurol. 2009	PubMed	citation	PMID:19469835	pubmed	19469835	create date:2009/05/28 | first author:Jauss M
MS and clinically isolated syndromes: shared specificity but diverging clonal patterns of virus-specific IgG antibodies produced in vivo and by CSF B cells in vitro.	/pubmed/19469834	Skorstad G, Vandvik B, Vartdal F, Holmøy T.	Eur J Neurol. 2009 Oct;16(10):1124-9. Epub 2009 May 14.	Eur J Neurol. 2009	PubMed	citation	PMID:19469834	pubmed	19469834	create date:2009/05/28 | first author:Skorstad G
Cutaneous accumulation of abnormal polyglutamine proteins of patients with dentatorubral-pallidoluysian atrophy.	/pubmed/19469833	Ohta M, Okuyama R, Ogawa E, Kisu K, Sato H, Aoki M, Aiba S.	Eur J Neurol. 2009 Nov;16(11):1246-9. Epub 2009 May 14.	Eur J Neurol. 2009	PubMed	citation	PMID:19469833	pubmed	19469833	create date:2009/05/28 | first author:Ohta M
Knowledge and perception of stroke among hospital workers in an African community.	/pubmed/19469832	Filippini G, Inzitari D.	Eur J Neurol. 2009 Sep;16(9):961. Epub 2009 May 22. No abstract available.	Eur J Neurol. 2009	PubMed	citation	PMID:19469832	pubmed	19469832	create date:2009/05/28 | first author:Filippini G
Enzyme replacement therapy in late-onset type II glycogenosis.	/pubmed/19469831	Ravaglia S, Moglia A, Costa A, Repetto A, Danesino C.	Eur J Neurol. 2009 Jul;16(7):e125. Epub 2009 May 14. No abstract available.	Eur J Neurol. 2009	PubMed	citation	PMID:19469831	pubmed	19469831	create date:2009/05/28 | first author:Ravaglia S
EFNS guidelines on the molecular diagnosis of neurogenetic disorders: general issues, Huntington's disease, Parkinson's disease and dystonias.	/pubmed/19469830	Harbo HF, Finsterer J, Baets J, Van Broeckhoven C, Di Donato S, Fontaine B, De Jonghe P, Lossos A, Lynch T, Mariotti C, Schöls L, Spinazzola A, Szolnoki Z, Tabrizi SJ, Tallaksen C, Zeviani M, Burgunder JM, Gasser T; EFNS.	Eur J Neurol. 2009 Jul;16(7):777-85. Epub 2009 May 12. Erratum in: Eur J Neurol. 2010 Feb;17(2):339.	Eur J Neurol. 2009	PubMed	citation	PMID:19469830	pubmed	19469830	create date:2009/05/28 | first author:Harbo HF
A double-blind, randomized trial of duloxetine versus placebo in the management of chronic low back pain.	/pubmed/19469829	Skljarevski V, Ossanna M, Liu-Seifert H, Zhang Q, Chappell A, Iyengar S, Detke M, Backonja M.	Eur J Neurol. 2009 Sep;16(9):1041-8. Epub 2009 May 12.	Eur J Neurol. 2009	PubMed	citation	PMID:19469829	pubmed	19469829	create date:2009/05/28 | first author:Skljarevski V
Serum S100B protein in early management of patients after mild traumatic brain injury.	/pubmed/19469828	Morochovic R, Rácz O, Kitka M, Pingorová S, Cibur P, Tomková D, Lenártová R.	Eur J Neurol. 2009 Oct;16(10):1112-7. Epub 2009 May 12.	Eur J Neurol. 2009	PubMed	citation	PMID:19469828	pubmed	19469828	create date:2009/05/28 | first author:Morochovic R
A proposed bailout for A-T patients?	/pubmed/19459929	Gatti RA, Perlman S.	Eur J Neurol. 2009 Jun;16(6):653-5. No abstract available.	Eur J Neurol. 2009	PubMed	citation	PMID:19459929	pubmed	19459929	create date:2009/05/23 | first author:Gatti RA
Bilateral carotid thrombus formation after strenuous coughing.	/pubmed/19456857	Siclari F, Hirt L, Meuli R, Fellmann F, Gailloud P, Michel P.	Eur J Neurol. 2009 Jul;16(7):e122-3. Epub 2009 Apr 23. No abstract available.	Eur J Neurol. 2009	PubMed	citation	PMID:19456857	pubmed	19456857	create date:2009/05/22 | first author:Siclari F
Implementation and evaluation of existing guidelines on the use of neurophysiological tests in non-acute migraine patients: a questionnaire survey of neurologists and primary care physicians.	/pubmed/19456856	Rossi P, Schoenen J, Bolla M, Tassorelli C, Sandrini G, Nappi G.	Eur J Neurol. 2009 Aug;16(8):937-42. Epub 2009 Apr 23.	Eur J Neurol. 2009	PubMed	citation	PMID:19456856	pubmed	19456856	create date:2009/05/22 | first author:Rossi P
Two different doses of amitriptyline ER in the prophylaxis of migraine: long-term results and predictive factors.	/pubmed/19456855	Lampl C, Huber G, Adl J, Luthringshausen G, Franz G, Marecek S, Weber J, Baumhackl U, Mueller T.	Eur J Neurol. 2009 Aug;16(8):943-8. Epub 2009 Apr 23.	Eur J Neurol. 2009	PubMed	citation	PMID:19456855	pubmed	19456855	create date:2009/05/22 | first author:Lampl C
Heat-related side-effects of neurological and non-neurological medication may increase heatwave fatalities.	/pubmed/19453697	Stöllberger C, Lutz W, Finsterer J.	Eur J Neurol. 2009 Jul;16(7):879-82. Epub 2009 Apr 22.	Eur J Neurol. 2009	PubMed	citation	PMID:19453697	pubmed	19453697	create date:2009/05/21 | first author:Stöllberger C
Caught in the act: paradoxical pulmonary embolus captured in transit.	/pubmed/19453694	Sharma R, Curzen NP.	Eur J Neurol. 2009 Jun;16(6):e111. Epub 2009 Apr 22. No abstract available.	Eur J Neurol. 2009	PubMed	citation	PMID:19453694	pubmed	19453694	create date:2009/05/21 | first author:Sharma R
Hemiballismus in subthalamic haemorrhage: efficacy of levetiracetam.	/pubmed/19453693	Marchione P, Vento C, Marianetti M, Romeo T, Amabile GA, Giacomini P.	Eur J Neurol. 2009 Jun;16(6):e112-3. Epub 2008 Apr 22. No abstract available.	Eur J Neurol. 2009	PubMed	citation	PMID:19453693	pubmed	19453693	create date:2009/05/21 | first author:Marchione P
Computerized databases for ALS incidence calculations: ready, steady, but don't go yet.	/pubmed/19453692	Armon C, Hardiman O.	Eur J Neurol. 2009 Jun;16(6):651-2. Epub 2009 Apr 22. No abstract available.	Eur J Neurol. 2009	PubMed	citation	PMID:19453692	pubmed	19453692	create date:2009/05/21 | first author:Armon C
Homocysteine and holo-transcobalamin and the risk of dementia and Alzheimers disease: a prospective study.	/pubmed/19453410	Kivipelto M, Annerbo S, Hultdin J, Bäckman L, Viitanen M, Fratiglioni L, Lökk J.	Eur J Neurol. 2009 Jul;16(7):808-13. Epub 2009 Apr 21.	Eur J Neurol. 2009	PubMed	citation	PMID:19453410	pubmed	19453410	create date:2009/05/21 | first author:Kivipelto M
Parkinsonism due to ephedrone neurotoxicity: a case report.	/pubmed/19453409	Colosimo C, Guidi M.	Eur J Neurol. 2009 Jun;16(6):e114-5. Epub 2009 Apr 21. No abstract available.	Eur J Neurol. 2009	PubMed	citation	PMID:19453409	pubmed	19453409	create date:2009/05/21 | first author:Colosimo C
Myasthenic crisis: smoother sailing ahead.	/pubmed/19453408	Juel VC.	Eur J Neurol. 2009 Jul;16(7):775-6. Epub 2009 Apr 21. No abstract available.	Eur J Neurol. 2009	PubMed	citation	PMID:19453408	pubmed	19453408	create date:2009/05/21 | first author:Juel VC
Guidelines, research and improved neurological quality.	/pubmed/19453407	Gilhus NE.	Eur J Neurol. 2009 Aug;16(8):885-6. No abstract available.	Eur J Neurol. 2009	PubMed	citation	PMID:19453407	pubmed	19453407	create date:2009/05/21 | first author:Gilhus NE
Long-term effects of combined immunosuppressive treatment on myasthenic crisis.	/pubmed/19453406	Rózsa C, Mikor A, Kasa K, Illes Z, Komoly S.	Eur J Neurol. 2009 Jul;16(7):796-800. Epub 2009 Apr 21.	Eur J Neurol. 2009	PubMed	citation	PMID:19453406	pubmed	19453406	create date:2009/05/21 | first author:Rózsa C
Hereditary spastic paraplegia or spinocerebellar ataxia? Not always as easy as it seems.	/pubmed/19453405	Hedera P.	Eur J Neurol. 2009 Aug;16(8):887-8. Epub 2009 Apr 21. No abstract available.	Eur J Neurol. 2009	PubMed	citation	PMID:19453405	pubmed	19453405	create date:2009/05/21 | first author:Hedera P
Chinese patients with Machado-Joseph disease presenting with complicated hereditary spastic paraplegia.	/pubmed/19453404	Gan SR, Zhao K, Wu ZY, Wang N, Murong SX.	Eur J Neurol. 2009 Aug;16(8):953-6. Epub 2009 Apr 21.	Eur J Neurol. 2009	PubMed	citation	PMID:19453404	pubmed	19453404	create date:2009/05/21 | first author:Gan SR
Comment on AAN-EFNS guidelines on trigeminal neuralgia management.	/pubmed/19405206	Teive HA, Piovesan EJ, Kowacs PA, Munhoz RP, Werneck LC.	Eur J Neurol. 2009 May;16(5):e105. No abstract available.	Eur J Neurol. 2009	PubMed	citation	PMID:19405206	pubmed	19405206	create date:2009/05/01 | first author:Teive HA
Botulinum toxin for trigeminal neuralgia.	/pubmed/19405205	Nurmikko T, Cruccu G.	Eur J Neurol. 2009 May;16(5):e104. No abstract available.	Eur J Neurol. 2009	PubMed	citation	PMID:19405205	pubmed	19405205	create date:2009/05/01 | first author:Nurmikko T
Cytomegalovirus ventriculoencephalitis presenting as a Wernicke's encephalopathy like syndrome.	/pubmed/19405204	Torgovnick J, Arsura E, Sethi NK.	Eur J Neurol. 2009 May;16(5):e103. No abstract available.	Eur J Neurol. 2009	PubMed	citation	PMID:19405204	pubmed	19405204	create date:2009/05/01 | first author:Torgovnick J
Comparison of the characteristics for in-hospital and out-of-hospital ischaemic strokes.	/pubmed/19405202	Park HJ, Cho HJ, Kim YD, Lee DW, Choi HY, Kim SM, Heo JH.	Eur J Neurol. 2009 May;16(5):582-8.	Eur J Neurol. 2009	PubMed	citation	PMID:19405202	pubmed	19405202	create date:2009/05/01 | first author:Park HJ
Optimizing referral of patients with neuromuscular disorders to allied health care.	/pubmed/19405198	Pieterse AJ, Cup EH, Akkermans RP, Hendricks HT, van Engelen BG, van der Wilt GJ, Oostendorp RA.	Eur J Neurol. 2009 May;16(5):562-8.	Eur J Neurol. 2009	PubMed	citation	PMID:19405198	pubmed	19405198	create date:2009/05/01 | first author:Pieterse AJ
Bulbar and spinal muscular atrophy (Kennedy's disease): a review.	/pubmed/19405197	Finsterer J.	Eur J Neurol. 2009 May;16(5):556-61. Review.	Eur J Neurol. 2009	PubMed	citation	PMID:19405197	pubmed	19405197	create date:2009/05/01 | first author:Finsterer J
Treatment of multifocal motor neuropathy with immunoglobulin: does route of administration matter?	/pubmed/19405192	Dimberg EL.	Eur J Neurol. 2009 May;16(5):553-4. No abstract available.	Eur J Neurol. 2009	PubMed	citation	PMID:19405192	pubmed	19405192	create date:2009/05/01 | first author:Dimberg EL
Dementia in multiple system atrophy: does it exist?	/pubmed/19405189	Wenning GK, Brown R.	Eur J Neurol. 2009 May;16(5):551-2. No abstract available.	Eur J Neurol. 2009	PubMed	citation	PMID:19405189	pubmed	19405189	create date:2009/05/01 | first author:Wenning GK
In-hospital stroke.	/pubmed/19405182	Masjuan J, Vera R.	Eur J Neurol. 2009 May;16(5):549-50. No abstract available.	Eur J Neurol. 2009	PubMed	citation	PMID:19405182	pubmed	19405182	create date:2009/05/01 | first author:Masjuan J
A guide for better understanding between patients and doctors.	/pubmed/19392749	Bisdorff A, Baker M, Newton A.	Eur J Neurol. 2009 May;16(5):e98-9. No abstract available.	Eur J Neurol. 2009	PubMed	citation	PMID:19392749	pubmed	19392749	create date:2009/04/28 | first author:Bisdorff A
Interleukin-1beta is increased in the cerebrospinal fluid of patients with small infarcts.	/pubmed/19374664	Sun Y, Lu CJ, Lin CH, Wen LL.	Eur J Neurol. 2009 Jul;16(7):858-63. Epub 2009 Apr 3.	Eur J Neurol. 2009	PubMed	citation	PMID:19374664	pubmed	19374664	create date:2009/04/21 | first author:Sun Y
Central retinal artery occlusion: timing and mode of presentation.	/pubmed/19374663	Rudkin AK, Lee AW, Chen CS.	Eur J Neurol. 2009 Jun;16(6):674-7. Epub 2009 Apr 3.	Eur J Neurol. 2009	PubMed	citation	PMID:19374663	pubmed	19374663	create date:2009/04/21 | first author:Rudkin AK
Dopaminergic treatment is associated with decreased body weight in patients with Parkinson's disease and dyskinesias.	/pubmed/19374662	Bachmann CG, Zapf A, Brunner E, Trenkwalder C.	Eur J Neurol. 2009 Aug;16(8):895-901. Epub 2009 Apr 3.	Eur J Neurol. 2009	PubMed	citation	PMID:19374662	pubmed	19374662	create date:2009/04/21 | first author:Bachmann CG
Title	URL	Description	Details	ShortDetails	Resource	Type	Identifiers	Db	EntrezUID	Properties
Epidemiological and immunological profile of muscle-specific kinase myasthenia gravis in Greece.	/pubmed/19374661	Tsiamalos P, Kordas G, Kokla A, Poulas K, Tzartos SJ.	Eur J Neurol. 2009 Aug;16(8):925-30. Epub 2009 Apr 3.	Eur J Neurol. 2009	PubMed	citation	PMID:19374661	pubmed	19374661	create date:2009/04/21 | first author:Tsiamalos P
HLA-DRB1 and multiple sclerosis in Argentina.	/pubmed/19364369	Patrucco L, Larriba J, Redal MA, Rojas JI, Argibay PF, Cristiano E.	Eur J Neurol. 2009 Mar;16(3):427-9.	Eur J Neurol. 2009	PubMed	citation	PMID:19364369	pubmed	19364369	create date:2009/04/15 | first author:Patrucco L
Efficacy of natalizumab in multiple sclerosis patients with high disease activity: a Danish nationwide study.	/pubmed/19364368	Oturai AB, Koch-Henriksen N, Petersen T, Jensen PE, Sellebjerg F, Sorensen PS.	Eur J Neurol. 2009 Mar;16(3):420-3.	Eur J Neurol. 2009	PubMed	citation	PMID:19364368	pubmed	19364368	create date:2009/04/15 | first author:Oturai AB
Detection and analysis of Borna disease virus in Chinese patients with neurological disorders.	/pubmed/19364367	Li Q, Wang Z, Zhu D, Xu M, Chen X, Peng D, Iwata Y, Xie P.	Eur J Neurol. 2009 Mar;16(3):399-403.	Eur J Neurol. 2009	PubMed	citation	PMID:19364367	pubmed	19364367	create date:2009/04/15 | first author:Li Q
Outcome predictors, efficacy and safety of Botox and Dysport in the long-term treatment of hemifacial spasm.	/pubmed/19364366	Bentivoglio AR, Fasano A, Ialongo T, Soleti F, Lo Fermo S, Albanese A.	Eur J Neurol. 2009 Mar;16(3):392-8.	Eur J Neurol. 2009	PubMed	citation	PMID:19364366	pubmed	19364366	create date:2009/04/15 | first author:Bentivoglio AR
Femoral nerve involvement in diabetics.	/pubmed/19364365	Kurt S, Kaplan Y, Karaer H, Erkorkmaz U.	Eur J Neurol. 2009 Mar;16(3):375-9.	Eur J Neurol. 2009	PubMed	citation	PMID:19364365	pubmed	19364365	create date:2009/04/15 | first author:Kurt S
Effects of levetiracetam on chronic pain in multiple sclerosis: results of a pilot, randomized, placebo-controlled study.	/pubmed/19364364	Rossi S, Mataluni G, Codecà C, Fiore S, Buttari F, Musella A, Castelli M, Bernardi G, Centonze D.	Eur J Neurol. 2009 Mar;16(3):360-6.	Eur J Neurol. 2009	PubMed	citation	PMID:19364364	pubmed	19364364	create date:2009/04/15 | first author:Rossi S
Measuring function in advanced ALS: validation of ALSFRS-EX extension items.	/pubmed/19364363	Wicks P, Massagli MP, Wolf C, Heywood J.	Eur J Neurol. 2009 Mar;16(3):353-9. Erratum in: Eur J Neurol. 2009 May;16(5):650.	Eur J Neurol. 2009	PubMed	citation	PMID:19364363	pubmed	19364363	create date:2009/04/15 | first author:Wicks P
Penetrance estimation of TTR familial amyloid polyneuropathy (type I) in Brazilian families.	/pubmed/19364362	Saporta MA, Zaros C, Cruz MW, André C, Misrahi M, Bonaïti-Pellié C, Planté-Bordeneuve V.	Eur J Neurol. 2009 Mar;16(3):337-41.	Eur J Neurol. 2009	PubMed	citation	PMID:19364362	pubmed	19364362	create date:2009/04/15 | first author:Saporta MA
Tauopathies with parkinsonism: clinical spectrum, neuropathologic basis, biological markers, and treatment options.	/pubmed/19364361	Ludolph AC, Kassubek J, Landwehrmeyer BG, Mandelkow E, Mandelkow EM, Burn DJ, Caparros-Lefebvre D, Frey KA, de Yebenes JG, Gasser T, Heutink P, Höglinger G, Jamrozik Z, Jellinger KA, Kazantsev A, Kretzschmar H, Lang AE, Litvan I, Lucas JJ, McGeer PL, Melquist S, Oertel W, et al.	Eur J Neurol. 2009 Mar;16(3):297-309. Review.	Eur J Neurol. 2009	PubMed	citation	PMID:19364361	pubmed	19364361	create date:2009/04/15 | first author:Ludolph AC
How effective is natalizumab as second-line treatment for multiple sclerosis in daily clinical praxis?	/pubmed/19364360	Sorensen PS.	Eur J Neurol. 2009 Mar;16(3):287-8. No abstract available.	Eur J Neurol. 2009	PubMed	citation	PMID:19364360	pubmed	19364360	create date:2009/04/15 | first author:Sorensen PS
Long-term treatment outcome with different formulations of botulinum toxin.	/pubmed/19364359	Pérez-Saldaña MT, Tan EK, Burguera JA.	Eur J Neurol. 2009 Mar;16(3):285-6. No abstract available.	Eur J Neurol. 2009	PubMed	citation	PMID:19364359	pubmed	19364359	create date:2009/04/15 | first author:Pérez-Saldaña MT
Cerebral autoregulation impairment during wakefulness in obstructive sleep apnea syndrome is a potential mechanism increasing stroke risk.	/pubmed/19364358	Tsivgoulis G, Alexandrov AV.	Eur J Neurol. 2009 Mar;16(3):283-4. No abstract available.	Eur J Neurol. 2009	PubMed	citation	PMID:19364358	pubmed	19364358	create date:2009/04/15 | first author:Tsivgoulis G
Acute hand weakness as a regional variant of Guillain-Barré syndrome.	/pubmed/19364341	Galassi G, Girolami F, Nobile-Orazio E, Funakoshi K, Ariatti A, Odaka M.	Eur J Neurol. 2009 Mar;16(3):e49. No abstract available.	Eur J Neurol. 2009	PubMed	citation	PMID:19364341	pubmed	19364341	create date:2009/04/15 | first author:Galassi G
Cuban epidemic optic neuropathy (CEOP) and actual methods to measure immune response in CNS.	/pubmed/19364340	Dorta-Contreras AJ.	Eur J Neurol. 2009 Mar;16(3):e48; author reply e47. No abstract available.	Eur J Neurol. 2009	PubMed	citation	PMID:19364340	pubmed	19364340	create date:2009/04/15 | first author:Dorta-Contreras AJ
Cerebral edema and intracranial hypertension in an adult with maple syrup urine disease.	/pubmed/19364339	Sutter R, Killer HE, Bilz S, Baumgartner M, Ott HW, Steck AJ, Renaud S.	Eur J Neurol. 2009 Mar;16(3):e45-6. No abstract available.	Eur J Neurol. 2009	PubMed	citation	PMID:19364339	pubmed	19364339	create date:2009/04/15 | first author:Sutter R
Mutations in the lamin B1 gene are not present in multiple sclerosis.	/pubmed/19348623	Brussino A, D'Alfonso S, Cagnoli C, Di Gregorio E, Barberis M, Padovan S, Vaula G, Pinessi L, Squadrone S, Abete MC, Collimedaglia L, Guerini FR, Migone N, Brusco A.	Eur J Neurol. 2009 Apr;16(4):544-6.	Eur J Neurol. 2009	PubMed	citation	PMID:19348623	pubmed	19348623	create date:2009/04/08 | first author:Brussino A
Multicenter long-term follow-up of children with idiopathic West syndrome: ACTH versus vigabatrin.	/pubmed/19348622	Cohen-Sadan S, Kramer U, Ben-Zeev B, Lahat E, Sahar E, Nevo Y, Eidlitz T, Zeharia A, Kivity S, Goldberg-Stern H.	Eur J Neurol. 2009 Apr;16(4):482-7.	Eur J Neurol. 2009	PubMed	citation	PMID:19348622	pubmed	19348622	create date:2009/04/08 | first author:Cohen-Sadan S
Finding the best way of stimulating the brain.	/pubmed/19348621	Volkmann J.	Eur J Neurol. 2009 Apr;16(4):442-3. No abstract available.	Eur J Neurol. 2009	PubMed	citation	PMID:19348621	pubmed	19348621	create date:2009/04/08 | first author:Volkmann J
Impulse control disorders and subthalamic nucleus stimulation in Parkinson's disease: are we jumping the gun?	/pubmed/19348620	Moro E.	Eur J Neurol. 2009 Apr;16(4):440-1. No abstract available.	Eur J Neurol. 2009	PubMed	citation	PMID:19348620	pubmed	19348620	create date:2009/04/08 | first author:Moro E
Cerebral grey and white matter changes in mild cognitive impairment and Alzheimer's disease.	/pubmed/19348619	Luckhaus C.	Eur J Neurol. 2009 Apr;16(4):438-9. No abstract available.	Eur J Neurol. 2009	PubMed	citation	PMID:19348619	pubmed	19348619	create date:2009/04/08 | first author:Luckhaus C
Status Epilepticus: different venues, different resources, but similar prognosis.	/pubmed/19348618	Logroscino G.	Eur J Neurol. 2009 Apr;16(4):436-7. No abstract available.	Eur J Neurol. 2009	PubMed	citation	PMID:19348618	pubmed	19348618	create date:2009/04/08 | first author:Logroscino G
Neuromyelitis optica and the evolving spectrum of water channel autoimmunity: a new direction.	/pubmed/19348617	McKeon A, Pittock SJ.	Eur J Neurol. 2009 Apr;16(4):433-5. No abstract available.	Eur J Neurol. 2009	PubMed	citation	PMID:19348617	pubmed	19348617	create date:2009/04/08 | first author:McKeon A
Tumefactive demyelinating disease treated with decompressive craniectomy.	/pubmed/19309337	Nilsson P, Larsson EM, Kahlon B, Nordström CH, Norrving B.	Eur J Neurol. 2009 May;16(5):639-42. Epub 2009 Mar 20.	Eur J Neurol. 2009	PubMed	citation	PMID:19309337	pubmed	19309337	create date:2009/03/25 | first author:Nilsson P
Comment on Nilsson et al., tumefactive demyelinating disease treated with decompressive craniectomy.	/pubmed/19309336	Refai D.	Eur J Neurol. 2009 May;16(5):e102. Epub 2009 Mar 20. No abstract available.	Eur J Neurol. 2009	PubMed	citation	PMID:19309336	pubmed	19309336	create date:2009/03/25 | first author:Refai D
Subthalamic deep brain stimulation and impulse control in Parkinson's disease.	/pubmed/19236471	Hälbig TD, Tse W, Frisina PG, Baker BR, Hollander E, Shapiro H, Tagliati M, Koller WC, Olanow CW.	Eur J Neurol. 2009 Apr;16(4):493-7.	Eur J Neurol. 2009	PubMed	citation	PMID:19236471	pubmed	19236471	create date:2009/02/25 | first author:Hälbig TD
Increased levels of inflammatory chemokines in amyotrophic lateral sclerosis.	/pubmed/19236470	Kuhle J, Lindberg RL, Regeniter A, Mehling M, Steck AJ, Kappos L, Czaplinski A.	Eur J Neurol. 2009 Jun;16(6):771-4. Epub 2009 Feb 19.	Eur J Neurol. 2009	PubMed	citation	PMID:19236470	pubmed	19236470	create date:2009/02/25 | first author:Kuhle J
Changes in cerebral blood flow after acetazolamide: an experimental study comparing near-infrared spectroscopy and SPECT.	/pubmed/19236469	Schytz HW, Wienecke T, Jensen LT, Selb J, Boas DA, Ashina M.	Eur J Neurol. 2009 Apr;16(4):461-7.	Eur J Neurol. 2009	PubMed	citation	PMID:19236469	pubmed	19236469	create date:2009/02/25 | first author:Schytz HW
Trapezius motor evoked potential in evaluations of corticospinal tract lesions.	/pubmed/19236468	Chan YC, Yeh IB, Kannan TA, Wilder-Smith E.	Eur J Neurol. 2009 Apr;16(4):540-3.	Eur J Neurol. 2009	PubMed	citation	PMID:19236468	pubmed	19236468	create date:2009/02/25 | first author:Chan YC
Efficacy and safety of ginsenoside-Rd for acute ischaemic stroke: a randomized, double-blind, placebo-controlled, phase II multicenter trial.	/pubmed/19236467	Liu X, Xia J, Wang L, Song Y, Yang J, Yan Y, Ren H, Zhao G.	Eur J Neurol. 2009 May;16(5):569-75. Epub 2009 Feb 19.	Eur J Neurol. 2009	PubMed	citation	PMID:19236467	pubmed	19236467	create date:2009/02/25 | first author:Liu X
Assessment of dementia in patients with multiple system atrophy.	/pubmed/19236466	Kitayama M, Wada-Isoe K, Irizawa Y, Nakashima K.	Eur J Neurol. 2009 May;16(5):589-94. Epub 2009 Feb 19.	Eur J Neurol. 2009	PubMed	citation	PMID:19236466	pubmed	19236466	create date:2009/02/25 | first author:Kitayama M
Anatomy of executive deficit following ruptured anterior communicating artery aneurysm.	/pubmed/19236465	Martinaud O, Perin B, Gérardin E, Proust F, Bioux S, Gars DL, Hannequin D, Godefroy O.	Eur J Neurol. 2009 May;16(5):595-601. Epub 2009 Feb 19.	Eur J Neurol. 2009	PubMed	citation	PMID:19236465	pubmed	19236465	create date:2009/02/25 | first author:Martinaud O
Screening for aneurysm of the abdominal aorta: prevalence in patients with stroke or TIA.	/pubmed/19236464	van Lindert NH, Bienfait HP, Gratama JW, Vriesema H, Ten Hove W, Vermeulen EG, van Leeuwen RB.	Eur J Neurol. 2009 May;16(5):602-7. Epub 2009 Feb 19.	Eur J Neurol. 2009	PubMed	citation	PMID:19236464	pubmed	19236464	create date:2009/02/25 | first author:van Lindert NH
The relationship of presence or absence of palmaris longus and fifth flexor digitorum superficialis with carpal tunnel syndrome.	/pubmed/19236463	Saied A, Karamoozian S.	Eur J Neurol. 2009 May;16(5):619-23. Epub 2009 Feb 19.	Eur J Neurol. 2009	PubMed	citation	PMID:19236463	pubmed	19236463	create date:2009/02/25 | first author:Saied A
Natural history of complications after intracerebral haemorrhage.	/pubmed/19236462	Ali M, Lyden P, Sacco RL, Shuaib A, Lees KR; VISTA investigators.	Eur J Neurol. 2009 May;16(5):624-30. Epub 2009 Feb 19.	Eur J Neurol. 2009	PubMed	citation	PMID:19236462	pubmed	19236462	create date:2009/02/25 | first author:Ali M
Relevance of clinical findings for diagnosis of neuromyelitis optica in MRI and NMO-IgG era.	/pubmed/19236461	Bergamaschi R, Pichiecchio A, Persico A, Bastianello S.	Eur J Neurol. 2009 Apr;16(4):e76-7. No abstract available.	Eur J Neurol. 2009	PubMed	citation	PMID:19236461	pubmed	19236461	create date:2009/02/25 | first author:Bergamaschi R
Vascular risk factor awareness before and pharmacological treatment before and after stroke and TIA.	/pubmed/19236460	Nolte CH, Jungehulsing GJ, Rossnagel K, Roll S, Haeusler KG, Reich A, Willich SN, Villringer A, Muller-Nordhorn J.	Eur J Neurol. 2009 Jun;16(6):678-83. Epub 2009 Feb 19.	Eur J Neurol. 2009	PubMed	citation	PMID:19236460	pubmed	19236460	create date:2009/02/25 | first author:Nolte CH
Brachial arterial flow mediated dilation in acute ischemic stroke.	/pubmed/19236459	Santos-García D, Blanco M, Serena J, Arias S, Millán M, Rodríguez-Yáñez M, Leira R, Dávalos A, Castillo J.	Eur J Neurol. 2009 Jun;16(6):684-90. Epub 2009 Feb 19.	Eur J Neurol. 2009	PubMed	citation	PMID:19236459	pubmed	19236459	create date:2009/02/25 | first author:Santos-García D
Prevalence of subependymal giant cell tumors in patients with tuberous sclerosis and a review of the literature.	/pubmed/19236458	Adriaensen ME, Schaefer-Prokop CM, Stijnen T, Duyndam DA, Zonnenberg BA, Prokop M.	Eur J Neurol. 2009 Jun;16(6):691-6. Epub 2009 Feb 19.	Eur J Neurol. 2009	PubMed	citation	PMID:19236458	pubmed	19236458	create date:2009/02/25 | first author:Adriaensen ME
Subcutaneous versus intravenous immunoglobulin in multifocal motor neuropathy: a randomized, single-blinded cross-over trial.	/pubmed/19236457	Harbo T, Andersen H, Hess A, Hansen K, Sindrup SH, Jakobsen J.	Eur J Neurol. 2009 May;16(5):631-8. Epub 2009 Feb 19.	Eur J Neurol. 2009	PubMed	citation	PMID:19236457	pubmed	19236457	create date:2009/02/25 | first author:Harbo T
Genetic screening of two Tunisian families with generalized epilepsy with febrile seizures plus.	/pubmed/19236456	Fendri-Kriaa N, Kammoun F, Rebai A, Kolsi D, Hadj Salem I, Fakhfakh F, Triki C.	Eur J Neurol. 2009 Jun;16(6):697-704. Epub 2009 Feb 19.	Eur J Neurol. 2009	PubMed	citation	PMID:19236456	pubmed	19236456	create date:2009/02/25 | first author:Fendri-Kriaa N
Chronic daily headache with medication overuse: predictors of outcome 1 year after withdrawal therapy.	/pubmed/19236455	Bøe MG, Salvesen R, Mygland A.	Eur J Neurol. 2009 Jun;16(6):705-12. Epub 2009 Feb 19.	Eur J Neurol. 2009	PubMed	citation	PMID:19236455	pubmed	19236455	create date:2009/02/25 | first author:Bøe MG
Interferon-induced Mx proteins in brain tissue of multiple sclerosis patients.	/pubmed/19236454	Al-Masri AN, Heidenreich F, Walter GF.	Eur J Neurol. 2009 Jun;16(6):721-6. Epub 2009 Feb 19.	Eur J Neurol. 2009	PubMed	citation	PMID:19236454	pubmed	19236454	create date:2009/02/25 | first author:Al-Masri AN
TARDBP (TDP-43) sequence analysis in patients with familial and sporadic ALS: identification of two novel mutations.	/pubmed/19236453	Del Bo R, Ghezzi S, Corti S, Pandolfo M, Ranieri M, Santoro D, Ghione I, Prelle A, Orsetti V, Mancuso M, Sorarù G, Briani C, Angelini C, Siciliano G, Bresolin N, Comi GP.	Eur J Neurol. 2009 Jun;16(6):727-32. Epub 2009 Feb 19.	Eur J Neurol. 2009	PubMed	citation	PMID:19236453	pubmed	19236453	create date:2009/02/25 | first author:Del Bo R
Ethnicity a risk factor? The relation between ethnicity and large- and small-vessel disease in White people, Black people, and Asians within a hospital-based population.	/pubmed/19222554	Wolma J, Nederkoorn PJ, Goossens A, Vergouwen MD, van Schaik IN, Vermeulen M.	Eur J Neurol. 2009 Apr;16(4):522-7.	Eur J Neurol. 2009	PubMed	citation	PMID:19222554	pubmed	19222554	create date:2009/02/19 | first author:Wolma J
Intracranial large artery disease in Alzheimer's disease and vascular dementia among ethnic Asians.	/pubmed/19222553	De Silva DA, Ancalan M, Doshi K, Chang HM, Wong MC, Chen C.	Eur J Neurol. 2009 May;16(5):643-5. Epub 2009 Feb 13.	Eur J Neurol. 2009	PubMed	citation	PMID:19222553	pubmed	19222553	create date:2009/02/19 | first author:De Silva DA
Melanoma following treatment with alemtuzumab for multiple sclerosis.	/pubmed/19222552	Pace AA, Zajicek JP.	Eur J Neurol. 2009 Apr;16(4):e70-1. No abstract available.	Eur J Neurol. 2009	PubMed	citation	PMID:19222552	pubmed	19222552	create date:2009/02/19 | first author:Pace AA
Thrombolysis in patients with acute ischemic stroke due to arterial extracranial dissection.	/pubmed/19222551	Vergouwen MD, Beentjes PA, Nederkoorn PJ.	Eur J Neurol. 2009 May;16(5):646-9. Epub 2009 Feb 13.	Eur J Neurol. 2009	PubMed	citation	PMID:19222551	pubmed	19222551	create date:2009/02/19 | first author:Vergouwen MD
Regulation of cerebrospinal fluid levels of cytokines after seizures: the role of IL-6 and glutamic acid.	/pubmed/19222550	Lehtimäki KA, Keränen T, Palmio J, Rainesalo S, Saransaari P, Peltola J.	Eur J Neurol. 2009 Apr;16(4):e75. No abstract available.	Eur J Neurol. 2009	PubMed	citation	PMID:19222550	pubmed	19222550	create date:2009/02/19 | first author:Lehtimäki KA
Vitiligo and multiple sclerosis in a patient treated with interferon beta-1a: a case report.	/pubmed/19222549	Kocer B, Nazliel B, Oztas M, Batur HZ.	Eur J Neurol. 2009 Apr;16(4):e78-9. No abstract available.	Eur J Neurol. 2009	PubMed	citation	PMID:19222549	pubmed	19222549	create date:2009/02/19 | first author:Kocer B
Title	URL	Description	Details	ShortDetails	Resource	Type	Identifiers	Db	EntrezUID	Properties
Seizures in patients with symptomatic cervical artery occlusion by dissection and by atherosclerosis.	/pubmed/19222548	De Reuck J, Van Maele G.	Eur J Neurol. 2009 May;16(5):608-11. Epub 2008 Feb 13.	Eur J Neurol. 2009	PubMed	citation	PMID:19222548	pubmed	19222548	create date:2009/02/19 | first author:De Reuck J
Lateral medullary infarct with alternating and dissociated sensorimotor deficits: Opalski's syndrome revisited.	/pubmed/19222547	Hermann DM, Jung HH, Bassetti CL.	Eur J Neurol. 2009 Apr;16(4):e72-4. No abstract available.	Eur J Neurol. 2009	PubMed	citation	PMID:19222547	pubmed	19222547	create date:2009/02/19 | first author:Hermann DM
Sensori-motor Guillain-Barré syndrome with anti-GD1b antibodies following influenza A infection.	/pubmed/19222546	Simpson BS, Rajabally YA.	Eur J Neurol. 2009 Apr;16(4):e81. No abstract available.	Eur J Neurol. 2009	PubMed	citation	PMID:19222546	pubmed	19222546	create date:2009/02/19 | first author:Simpson BS
Adult cervicocerebral artery dissection: a single-center study of 301 Finnish patients.	/pubmed/19220449	Metso TM, Metso AJ, Salonen O, Haapaniemi E, Putaala J, Artto V, Helenius J, Kaste M, Tatlisumak T.	Eur J Neurol. 2009 Jun;16(6):656-61. Epub 2009 Feb 10.	Eur J Neurol. 2009	PubMed	citation	PMID:19220449	pubmed	19220449	create date:2009/02/18 | first author:Metso TM
An educational multimedia campaign improves stroke knowledge and risk perception in different stroke risk groups.	/pubmed/19220447	Marx JJ, Gube C, Faldum A, Kuntze H, Nedelmann M, Haertle B, Dieterich M, Eicke BM.	Eur J Neurol. 2009 May;16(5):612-8. Epub 2009 Feb 10.	Eur J Neurol. 2009	PubMed	citation	PMID:19220447	pubmed	19220447	create date:2009/02/18 | first author:Marx JJ
Cerebral white matter hyperintensities are not increased in patients with primary Sjögren's syndrome.	/pubmed/19220446	Harboe E, Beyer MK, Greve OJ, Gøransson LG, Tjensvoll AB, Kvaløy JT, Omdal R.	Eur J Neurol. 2009 May;16(5):576-81. Epub 2009 Feb 11.	Eur J Neurol. 2009	PubMed	citation	PMID:19220446	pubmed	19220446	create date:2009/02/18 | first author:Harboe E
The effect of Ramadan fasting on cerebral stroke: a prospective hospital-based study.	/pubmed/19220445	el-Mitwalli A, Zaher AA, Mohamed MA, Elmenshawi E.	Eur J Neurol. 2009 Apr;16(4):e80. No abstract available.	Eur J Neurol. 2009	PubMed	citation	PMID:19220445	pubmed	19220445	create date:2009/02/18 | first author:el-Mitwalli A
The effects of natalizumab on inflammatory mediators in multiple sclerosis: prospects for treatment-sensitive biomarkers.	/pubmed/19220425	Khademi M, Bornsen L, Rafatnia F, Andersson M, Brundin L, Piehl F, Sellebjerg F, Olsson T.	Eur J Neurol. 2009 Apr;16(4):528-36.	Eur J Neurol. 2009	PubMed	citation	PMID:19220425	pubmed	19220425	create date:2009/02/18 | first author:Khademi M
Pallidal stimulation in cervical dystonia: clinical implications of acute changes in stimulation parameters.	/pubmed/19207733	Moro E, Piboolnurak P, Arenovich T, Hung SW, Poon YY, Lozano AM.	Eur J Neurol. 2009 Apr;16(4):506-12.	Eur J Neurol. 2009	PubMed	citation	PMID:19207733	pubmed	19207733	create date:2009/02/12 | first author:Moro E
Asymmetrical lateral ventricular enlargement in Parkinson's disease.	/pubmed/19187264	Lewis MM, Smith AB, Styner M, Gu H, Poole R, Zhu H, Li Y, Barbero X, Gouttard S, McKeown MJ, Mailman RB, Huang X.	Eur J Neurol. 2009 Apr;16(4):475-81.	Eur J Neurol. 2009	PubMed	citation	PMID:19187264	pubmed	19187264	create date:2009/02/04 | first author:Lewis MM
A decrease of human leucocyte antigen-DR expression on monocytes in peripheral blood predicts stroke-associated infection in critically-ill patients with acute stroke.	/pubmed/19187263	Zhang DP, Yan FL, Xu HQ, Zhu YX, Yin Y, Lu HQ.	Eur J Neurol. 2009 Apr;16(4):498-505.	Eur J Neurol. 2009	PubMed	citation	PMID:19187263	pubmed	19187263	create date:2009/02/04 | first author:Zhang DP
The effect of onset age on the clinical features of Parkinson's disease.	/pubmed/19187262	Wickremaratchi MM, Ben-Shlomo Y, Morris HR.	Eur J Neurol. 2009 Apr;16(4):450-6. Review.	Eur J Neurol. 2009	PubMed	citation	PMID:19187262	pubmed	19187262	create date:2009/02/04 | first author:Wickremaratchi MM
Natalizumab is effective as second line therapy in the treatment of relapsing remitting multiple sclerosis.	/pubmed/19187261	Putzki N, Kollia K, Woods S, Igwe E, Diener HC, Limmroth V.	Eur J Neurol. 2009 Mar;16(3):424-6.	Eur J Neurol. 2009	PubMed	citation	PMID:19187261	pubmed	19187261	create date:2009/02/04 | first author:Putzki N
The 'hot cross bun' sign in the patients with spinocerebellar ataxia.	/pubmed/19187260	Lee YC, Liu CS, Wu HM, Wang PS, Chang MH, Soong BW.	Eur J Neurol. 2009 Apr;16(4):513-6.	Eur J Neurol. 2009	PubMed	citation	PMID:19187260	pubmed	19187260	create date:2009/02/04 | first author:Lee YC
External shock waves therapy in dystonia: preliminary results.	/pubmed/19187259	Trompetto C, Avanzino L, Bove M, Marinelli L, Molfetta L, Trentini R, Abbruzzese G.	Eur J Neurol. 2009 Apr;16(4):517-21.	Eur J Neurol. 2009	PubMed	citation	PMID:19187259	pubmed	19187259	create date:2009/02/04 | first author:Trompetto C
Valacyclovir neurotoxicity: clinical experience and review of the literature.	/pubmed/19187258	Asahi T, Tsutsui M, Wakasugi M, Tange D, Takahashi C, Tokui K, Okazawa S, Okudera H.	Eur J Neurol. 2009 Apr;16(4):457-60. Review.	Eur J Neurol. 2009	PubMed	citation	PMID:19187258	pubmed	19187258	create date:2009/02/04 | first author:Asahi T
Influence of climatic factors in the incidence of multiple sclerosis relapses in a Portuguese population.	/pubmed/19187257	Fonseca AC, Costa J, Cordeiro C, Geraldes R, de Sá J.	Eur J Neurol. 2009 Apr;16(4):537-9.	Eur J Neurol. 2009	PubMed	citation	PMID:19187257	pubmed	19187257	create date:2009/02/04 | first author:Fonseca AC
Cladribine impedes in vitro migration of mononuclear cells: a possible implication for treating multiple sclerosis.	/pubmed/19175384	Kopadze T, Döbert M, Leussink VI, Dehmel T, Kieseier BC.	Eur J Neurol. 2009 Mar;16(3):409-12.	Eur J Neurol. 2009	PubMed	citation	PMID:19175384	pubmed	19175384	create date:2009/01/30 | first author:Kopadze T
Lack of association of hormone receptor polymorphisms with migraine.	/pubmed/19175383	Corominas R, Ribasés M, Cuenca-León E, Cormand B, Macaya A.	Eur J Neurol. 2009 Mar;16(3):413-5.	Eur J Neurol. 2009	PubMed	citation	PMID:19175383	pubmed	19175383	create date:2009/01/30 | first author:Corominas R
Multiple sclerosis patients with anti-lipid oligoclonal IgM show early favourable response to immunomodulatory treatment.	/pubmed/19175382	García-Barragán N, Villar LM, Espiño M, Sádaba MC, González-Porqué P, Alvarez-Cermeño JC.	Eur J Neurol. 2009 Mar;16(3):380-5.	Eur J Neurol. 2009	PubMed	citation	PMID:19175382	pubmed	19175382	create date:2009/01/30 | first author:García-Barragán N
Cerebral autoregulation in patients with obstructive sleep apnea syndrome during wakefulness.	/pubmed/19175381	Nasr N, Traon AP, Czosnyka M, Tiberge M, Schmidt E, Larrue V.	Eur J Neurol. 2009 Mar;16(3):386-91.	Eur J Neurol. 2009	PubMed	citation	PMID:19175381	pubmed	19175381	create date:2009/01/30 | first author:Nasr N
One-year follow up of patients with chronic tinnitus treated with left temporoparietal rTMS.	/pubmed/19175380	Khedr EM, Rothwell JC, El-Atar A.	Eur J Neurol. 2009 Mar;16(3):404-8.	Eur J Neurol. 2009	PubMed	citation	PMID:19175380	pubmed	19175380	create date:2009/01/30 | first author:Khedr EM
Unilateral RLS with predominantly ipsilateral PLMS and variable response to dopaminergic drugs: a variant of idiopathic RLS?	/pubmed/19175379	Valko PO, Siccoli MM, Bassetti CL.	Eur J Neurol. 2009 Mar;16(3):430-2.	Eur J Neurol. 2009	PubMed	citation	PMID:19175379	pubmed	19175379	create date:2009/01/30 | first author:Valko PO
Intravascular lymphoma presenting with neurological signs but diagnosed by prostate biopsy: suspicion as a key to early diagnosis.	/pubmed/19170750	Pusch G, Feher G, Szomor A, Kover F, Gomori E, Illes Z.	Eur J Neurol. 2009 Mar;16(3):e39-41. Epub 2008 Dec 22. No abstract available.	Eur J Neurol. 2009	PubMed	citation	PMID:19170750	pubmed	19170750	create date:2009/01/28 | first author:Pusch G
Late-onset vanishing white matter disease with compound heterozygous EIF2B5 gene mutations.	/pubmed/19170749	Lee HN, Koh SH, Lee KY, Ki CS, Lee YJ.	Eur J Neurol. 2009 Mar;16(3):e42-3. Epub 2008 Dec 23. No abstract available.	Eur J Neurol. 2009	PubMed	citation	PMID:19170749	pubmed	19170749	create date:2009/01/28 | first author:Lee HN
Spinal cord sarcoidosis: report of seven cases.	/pubmed/19170748	Varron L, Broussolle C, Candessanche JP, Marignier R, Rousset H, Ninet J, Sève P.	Eur J Neurol. 2009 Mar;16(3):289-96.	Eur J Neurol. 2009	PubMed	citation	PMID:19170748	pubmed	19170748	create date:2009/01/28 | first author:Varron L
Disrupted sleep and circadian patterns in frontotemporal dementia.	/pubmed/19170747	Anderson KN, Hatfield C, Kipps C, Hastings M, Hodges JR.	Eur J Neurol. 2009 Mar;16(3):317-23.	Eur J Neurol. 2009	PubMed	citation	PMID:19170747	pubmed	19170747	create date:2009/01/28 | first author:Anderson KN
Population-based case-control study of morale in Parkinson's disease.	/pubmed/19170745	Benito-León J, Louis ED, Bermejo-Pareja F; Neurological Disorders in Central Spain Study Group.	Eur J Neurol. 2009 Mar;16(3):330-6.	Eur J Neurol. 2009	PubMed	citation	PMID:19170745	pubmed	19170745	create date:2009/01/28 | first author:Benito-León J
Age of puberty and the risk of multiple sclerosis: a population based study.	/pubmed/19170744	Ramagopalan SV, Valdar W, Criscuoli M, DeLuca GC, Dyment DA, Orton SM, Yee IM, Ebers GC, Sadovnick AD; Canadian Collaborative Study Group.	Eur J Neurol. 2009 Mar;16(3):342-7.	Eur J Neurol. 2009	PubMed	citation	PMID:19170744	pubmed	19170744	create date:2009/01/28 | first author:Ramagopalan SV
Clinical features of convulsive status epilepticus: a study of 220 cases in western China.	/pubmed/19170743	Chen L, Zhou B, Li JM, Zhu Y, Wang JH, Sander JW, Stefan H, Zhou D.	Eur J Neurol. 2009 Apr;16(4):444-9.	Eur J Neurol. 2009	PubMed	citation	PMID:19170743	pubmed	19170743	create date:2009/01/28 | first author:Chen L
Cause of death in patients with dementia disorders.	/pubmed/19170740	Brunnström HR, Englund EM.	Eur J Neurol. 2009 Apr;16(4):488-92.	Eur J Neurol. 2009	PubMed	citation	PMID:19170740	pubmed	19170740	create date:2009/01/28 | first author:Brunnström HR
A case of late onset leukoencephalopathy with cerebral calcifications and cysts in a 59-year-old woman.	/pubmed/19146646	Kaffenberger T, Valko PO, von Meyenburg J, Baráth K, Hewer E, Heppner FL, Jagella CE, Horst A, Siccoli MM.	Eur J Neurol. 2009 Feb;16(2):278-81.	Eur J Neurol. 2009	PubMed	citation	PMID:19146646	pubmed	19146646	create date:2009/01/17 | first author:Kaffenberger T
Cardiological diagnostic work-up in stroke patients--a comprehensive study of test results and therapeutic implications.	/pubmed/19146645	Schaer B, Sticherling C, Lyrer P, Osswald S.	Eur J Neurol. 2009 Feb;16(2):268-73.	Eur J Neurol. 2009	PubMed	citation	PMID:19146645	pubmed	19146645	create date:2009/01/17 | first author:Schaer B
Successful treatment of refractory generalized myasthenia gravis with rituximab.	/pubmed/19146644	Lebrun C, Bourg V, Tieulie N, Thomas P.	Eur J Neurol. 2009 Feb;16(2):246-50.	Eur J Neurol. 2009	PubMed	citation	PMID:19146644	pubmed	19146644	create date:2009/01/17 | first author:Lebrun C
Quantitative evaluation of functional limitation of upper limb movements in subjects affected by ataxia.	/pubmed/19146643	Menegoni F, Milano E, Trotti C, Galli M, Bigoni M, Baudo S, Mauro A.	Eur J Neurol. 2009 Feb;16(2):232-9.	Eur J Neurol. 2009	PubMed	citation	PMID:19146643	pubmed	19146643	create date:2009/01/17 | first author:Menegoni F
Differences in clinical course between dementia with Lewy bodies and Alzheimer's disease.	/pubmed/19146642	Hanyu H, Sato T, Hirao K, Kanetaka H, Sakurai H, Iwamoto T.	Eur J Neurol. 2009 Feb;16(2):212-7.	Eur J Neurol. 2009	PubMed	citation	PMID:19146642	pubmed	19146642	create date:2009/01/17 | first author:Hanyu H
CSF biomarker profile and diagnostic value in vascular dementia.	/pubmed/19146641	Paraskevas GP, Kapaki E, Papageorgiou SG, Kalfakis N, Andreadou E, Zalonis I, Vassilopoulos D.	Eur J Neurol. 2009 Feb;16(2):205-11.	Eur J Neurol. 2009	PubMed	citation	PMID:19146641	pubmed	19146641	create date:2009/01/17 | first author:Paraskevas GP
Parkinson's disease and nursing home placement: the economic impact of the need for care.	/pubmed/19146640	Vossius C, Nilsen OB, Larsen JP.	Eur J Neurol. 2009 Feb;16(2):194-200.	Eur J Neurol. 2009	PubMed	citation	PMID:19146640	pubmed	19146640	create date:2009/01/17 | first author:Vossius C
Diagnostic accuracy of cardiac metaiodobenzylguanidine scintigraphy in Parkinson disease.	/pubmed/19146639	Sawada H, Oeda T, Yamamoto K, Kitagawa N, Mizuta E, Hosokawa R, Ohba M, Nishio R, Yamakawa K, Takeuchi H, Shimohama S, Takahashi R, Kawamura T.	Eur J Neurol. 2009 Feb;16(2):174-82.	Eur J Neurol. 2009	PubMed	citation	PMID:19146639	pubmed	19146639	create date:2009/01/17 | first author:Sawada H
Classification and diagnosis of dementia: a mechanism-based approach.	/pubmed/19146638	Emre M.	Eur J Neurol. 2009 Feb;16(2):168-73.	Eur J Neurol. 2009	PubMed	citation	PMID:19146638	pubmed	19146638	create date:2009/01/17 | first author:Emre M
Detection of paroxysmal atrial fibrillation and patent foramen ovale in cryptogenic stroke.	/pubmed/19146637	Stöllberger C, Finsterer J.	Eur J Neurol. 2009 Feb;16(2):160-1. No abstract available.	Eur J Neurol. 2009	PubMed	citation	PMID:19146637	pubmed	19146637	create date:2009/01/17 | first author:Stöllberger C
Treatment of adult storage disease: cost versus benefit.	/pubmed/19146636	Buehler B.	Eur J Neurol. 2009 Feb;16(2):159. No abstract available.	Eur J Neurol. 2009	PubMed	citation	PMID:19146636	pubmed	19146636	create date:2009/01/17 | first author:Buehler B
Is spasticity painful?	/pubmed/19146635	Sheean DG.	Eur J Neurol. 2009 Feb;16(2):157-8. No abstract available.	Eur J Neurol. 2009	PubMed	citation	PMID:19146635	pubmed	19146635	create date:2009/01/17 | first author:Sheean DG
Pure progressive amnesia as variant of genetically proven Alzheimer disease.	/pubmed/19146634	Gankam Kengne F, Vokaer M, Fery P, Abramowicz M, Massat I, Van den Broeck M, Van Broeckhoven C, Bier JC.	Eur J Neurol. 2009 Feb;16(2):e9-10. No abstract available.	Eur J Neurol. 2009	PubMed	citation	PMID:19146634	pubmed	19146634	create date:2009/01/17 | first author:Gankam Kengne F
Normal pressure hydrocephalus and lumbar tap test.	/pubmed/19146632	Kilic K.	Eur J Neurol. 2009 Feb;16(2):e7; author reply e8. No abstract available.	Eur J Neurol. 2009	PubMed	citation	PMID:19146632	pubmed	19146632	create date:2009/01/17 | first author:Kilic K
Effective control of catatonia in Parkinson's disease by electroconvulsive therapy: a case report.	/pubmed/19146631	Kamigaichi R, Kubo S, Ishikawa K, Yokoyama K, Ogaki K, Usui C, Hatta K, Arai H, Mochizuki H, Hattori N.	Eur J Neurol. 2009 Feb;16(2):e6. No abstract available.	Eur J Neurol. 2009	PubMed	citation	PMID:19146631	pubmed	19146631	create date:2009/01/17 | first author:Kamigaichi R
Postconcussion headache: reply to editorial.	/pubmed/19146614	Stovner LJ, Schrader H, Mickeviciene D, Surkiene D, Sand T.	Eur J Neurol. 2009 Feb;16(2):e14. No abstract available.	Eur J Neurol. 2009	PubMed	citation	PMID:19146614	pubmed	19146614	create date:2009/01/17 | first author:Stovner LJ
No country for old men: a polypill strategy to prevent dementia?	/pubmed/19146612	Pistoia F, Desideri G, Sarà M, Ferri C.	Eur J Neurol. 2009 Feb;16(2):e11. No abstract available.	Eur J Neurol. 2009	PubMed	citation	PMID:19146612	pubmed	19146612	create date:2009/01/17 | first author:Pistoia F
Intravenous thrombolysis in stroke patients with hyperdense middle cerebral artery sign.	/pubmed/19138342	Georgiadis D, Wirz F, von Büdingen HC, Valko P, Hund-Georgiadis M, Nedeltchev K, Rousson V, Baumgartner RW.	Eur J Neurol. 2009 Feb;16(2):162-7. Epub 2008 Dec 9.	Eur J Neurol. 2009	PubMed	citation	PMID:19138342	pubmed	19138342	create date:2009/01/14 | first author:Georgiadis D
Prevalence of multiple sclerosis in Buenos Aires, Argentina using the capture-recapture method.	/pubmed/19138341	Cristiano E, Patrucco L, Rojas JI, Cáceres F, Carrá A, Correale J, Garcea O, Gold L, Tessler J, Kremenchutzky M.	Eur J Neurol. 2009 Feb;16(2):183-7. Epub 2008 Dec 9.	Eur J Neurol. 2009	PubMed	citation	PMID:19138341	pubmed	19138341	create date:2009/01/14 | first author:Cristiano E
Title	URL	Description	Details	ShortDetails	Resource	Type	Identifiers	Db	EntrezUID	Properties
Neuromyelitis optica-IgG in idiopathic inflammatory demyelinating disorders amongst Hong Kong Chinese.	/pubmed/19138340	Chan KH, Ramsden DB, Yu YL, Kwok KH, Chu AC, Ho PW, Kwan JS, Lee R, Lim E, Kung MH, Ho SL.	Eur J Neurol. 2009 Mar;16(3):310-6.	Eur J Neurol. 2009	PubMed	citation	PMID:19138340	pubmed	19138340	create date:2009/01/14 | first author:Chan KH
Glycogen storage disease type II (Pompe disease)--influence of enzyme replacement therapy in adults.	/pubmed/19138339	Merk T, Wibmer T, Schumann C, Krüger S.	Eur J Neurol. 2009 Feb;16(2):274-7. Epub 2008 Dec 9.	Eur J Neurol. 2009	PubMed	citation	PMID:19138339	pubmed	19138339	create date:2009/01/14 | first author:Merk T
Risk factors for stroke-related pain 1 year after first-ever stroke.	/pubmed/19138338	Lundström E, Smits A, Terént A, Borg J.	Eur J Neurol. 2009 Feb;16(2):188-93. Epub 2008 Dec 9.	Eur J Neurol. 2009	PubMed	citation	PMID:19138338	pubmed	19138338	create date:2009/01/14 | first author:Lundström E
Correlation of anatomy and function in medulla oblongata infarction.	/pubmed/19138337	Eggers C, Fink GR, Möller-Hartmann W, Nowak DA.	Eur J Neurol. 2009 Feb;16(2):201-4. Epub 2008 Dec 9.	Eur J Neurol. 2009	PubMed	citation	PMID:19138337	pubmed	19138337	create date:2009/01/14 | first author:Eggers C
Cerebral leukoaraiosis in patients with stroke or TIA: clinical correlates and 1-year outcome.	/pubmed/19138336	Koton S, Schwammenthal Y, Merzeliak O, Philips T, Tsabari R, Orion D, Dichtiar R, Tanne D.	Eur J Neurol. 2009 Feb;16(2):218-25. Epub 2008 Dec 9.	Eur J Neurol. 2009	PubMed	citation	PMID:19138336	pubmed	19138336	create date:2009/01/14 | first author:Koton S
Changes in striatal dopamine D2 receptor binding in pre-clinical Huntington's disease.	/pubmed/19138335	van Oostrom JC, Dekker M, Willemsen AT, de Jong BM, Roos RA, Leenders KL.	Eur J Neurol. 2009 Feb;16(2):226-31. Epub 2008 Dec 9.	Eur J Neurol. 2009	PubMed	citation	PMID:19138335	pubmed	19138335	create date:2009/01/14 | first author:van Oostrom JC
Clinical study and PLA2G6 mutation screening analysis in Chinese patients with infantile neuroaxonal dystrophy.	/pubmed/19138334	Wu Y, Jiang Y, Gao Z, Wang J, Yuan Y, Xiong H, Chang X, Bao X, Zhang Y, Xiao J, Wu X.	Eur J Neurol. 2009 Feb;16(2):240-5. Epub 2008 Dec 9.	Eur J Neurol. 2009	PubMed	citation	PMID:19138334	pubmed	19138334	create date:2009/01/14 | first author:Wu Y
Association between hyperglycemia, heart failure and mortality in stroke patients.	/pubmed/19138333	Dziedzic T, Slowik A, Pera J, Szczudlik A.	Eur J Neurol. 2009 Feb;16(2):251-6. Epub 2008 Dec 9.	Eur J Neurol. 2009	PubMed	citation	PMID:19138333	pubmed	19138333	create date:2009/01/14 | first author:Dziedzic T
Size of patent foramen ovale and amount of microembolic signals in patients with ischaemic stroke.	/pubmed/19138332	Sharma VK.	Eur J Neurol. 2009 Feb;16(2):e12; author reply e13. Epub 2008 Dec 9. No abstract available.	Eur J Neurol. 2009	PubMed	citation	PMID:19138332	pubmed	19138332	create date:2009/01/14 | first author:Sharma VK
Cerebrospinal fluid tau protein is not a biological marker in amyotrophic lateral sclerosis.	/pubmed/19138331	Paladino P, Valentino F, Piccoli T, Piccoli F, La Bella V.	Eur J Neurol. 2009 Feb;16(2):257-61. Epub 2008 Dec 9.	Eur J Neurol. 2009	PubMed	citation	PMID:19138331	pubmed	19138331	create date:2009/01/14 | first author:Paladino P
Prevalence of migraine, tension-type headache and trigeminal neuralgia in multiple sclerosis.	/pubmed/19138330	Putzki N, Pfriem A, Limmroth V, Yaldizli O, Tettenborn B, Diener HC, Katsarava Z.	Eur J Neurol. 2009 Feb;16(2):262-7. Epub 2008 Dec 9.	Eur J Neurol. 2009	PubMed	citation	PMID:19138330	pubmed	19138330	create date:2009/01/14 | first author:Putzki N
Differences in grey and white matter atrophy in amnestic mild cognitive impairment and mild Alzheimer's disease.	/pubmed/19138329	Balthazar ML, Yasuda CL, Pereira FR, Pedro T, Damasceno BP, Cendes F.	Eur J Neurol. 2009 Apr;16(4):468-74.	Eur J Neurol. 2009	PubMed	citation	PMID:19138329	pubmed	19138329	create date:2009/01/14 | first author:Balthazar ML
Joseph Babinski--French neurologist of Polish descent.	/pubmed/19138328	Ambrosius W, Michalak S.	Eur J Neurol. 2009 Mar;16(3):e44. Epub 2008 Dec 9. No abstract available.	Eur J Neurol. 2009	PubMed	citation	PMID:19138328	pubmed	19138328	create date:2009/01/14 | first author:Ambrosius W
Dijon's vanishing lead with regard to low incidence of stroke.	/pubmed/19138327	Béjot Y, Osseby GV, Aboa-Eboulé C, Durier J, Lorgis L, Cottin Y, Moreau T, Giroud M.	Eur J Neurol. 2009 Mar;16(3):324-9.	Eur J Neurol. 2009	PubMed	citation	PMID:19138327	pubmed	19138327	create date:2009/01/14 | first author:Béjot Y
Neuroscience in Medicine.	/pubmed/19138326	Jellinger KA.	Eur J Neurol. 2008 Dec 9. [Epub ahead of print] No abstract available.	Eur J Neurol. 2008	PubMed	citation	PMID:19138326	pubmed	19138326	create date:2009/01/14 | first author:Jellinger KA
Handbook of Clinical Neurology.	/pubmed/19138320	Jellinger KA.	Eur J Neurol. 2008 Dec 9. [Epub ahead of print] No abstract available.	Eur J Neurol. 2008	PubMed	citation	PMID:19138320	pubmed	19138320	create date:2009/01/14 | first author:Jellinger KA
An all-Ireland epidemiological study of MND, 2004-2005.	/pubmed/19087159	Donaghy C, O'Toole O, Sheehan C, Kee F, Hardiman O, Patterson V.	Eur J Neurol. 2009 Jan;16(1):148-53.	Eur J Neurol. 2009	PubMed	citation	PMID:19087159	pubmed	19087159	create date:2008/12/18 | first author:Donaghy C
Autosomal recessive hereditary spastic paraplegia with thin corpus callosum: a novel mutation in the SPG11 gene and further evidence for genetic heterogeneity.	/pubmed/19087158	Pippucci T, Panza E, Pompilii E, Donadio V, Borreca A, Babalini C, Patrono C, Zuntini R, Kawarai T, Bernardi G, Liguori R, Romeo G, Montagna P, Orlacchio A, Seri M.	Eur J Neurol. 2009 Jan;16(1):121-6.	Eur J Neurol. 2009	PubMed	citation	PMID:19087158	pubmed	19087158	create date:2008/12/18 | first author:Pippucci T
Headache after concussion.	/pubmed/19087157	Stovner LJ, Schrader H, Mickeviciene D, Surkiene D, Sand T.	Eur J Neurol. 2009 Jan;16(1):112-20.	Eur J Neurol. 2009	PubMed	citation	PMID:19087157	pubmed	19087157	create date:2008/12/18 | first author:Stovner LJ
R632W mutation in PLA2G6 segregates with dystonia-parkinsonism in a consanguineous Iranian family.	/pubmed/19087156	Sina F, Shojaee S, Elahi E, Paisán-Ruiz C.	Eur J Neurol. 2009 Jan;16(1):101-4.	Eur J Neurol. 2009	PubMed	citation	PMID:19087156	pubmed	19087156	create date:2008/12/18 | first author:Sina F
Subcutaneous histamine versus botulinum toxin type A in migraine prophylaxis: a randomized, double-blind study.	/pubmed/19087155	Millán-Guerrero RO, Isais-Millán S, Barreto-Vizcaíno S, Rivera-Castaño L, Rios-Madariaga C.	Eur J Neurol. 2009 Jan;16(1):88-94.	Eur J Neurol. 2009	PubMed	citation	PMID:19087155	pubmed	19087155	create date:2008/12/18 | first author:Millán-Guerrero RO
Functional transcranial Doppler assessment of cerebral blood flow velocities changes during attention tasks.	/pubmed/19087154	Matteis M, Bivona U, Catani S, Pasqualetti P, Formisano R, Vernieri F, Troisi E, Caltagirone C, Silvestrini M.	Eur J Neurol. 2009 Jan;16(1):81-7.	Eur J Neurol. 2009	PubMed	citation	PMID:19087154	pubmed	19087154	create date:2008/12/18 | first author:Matteis M
Muscular fatigue and decremental response to repetitive nerve stimulation in X-linked spinobulbar muscular atrophy.	/pubmed/19087153	Inoue K, Hemmi S, Miyaishi M, Kutoku Y, Murakami T, Kurokawa K, Sunada Y.	Eur J Neurol. 2009 Jan;16(1):76-80.	Eur J Neurol. 2009	PubMed	citation	PMID:19087153	pubmed	19087153	create date:2008/12/18 | first author:Inoue K
Pregabalin as add-on therapy induces REM sleep enhancement in partial epilepsy: a polysomnographic study.	/pubmed/19087152	Romigi A, Izzi F, Marciani MG, Torelli F, Zannino S, Pisani LR, Uasone E, Corte F, Placidi F.	Eur J Neurol. 2009 Jan;16(1):70-5.	Eur J Neurol. 2009	PubMed	citation	PMID:19087152	pubmed	19087152	create date:2008/12/18 | first author:Romigi A
Profile of health-related quality of life in Nigerian stroke survivors.	/pubmed/19087151	Owolabi MO, Ogunniyi A.	Eur J Neurol. 2009 Jan;16(1):54-62.	Eur J Neurol. 2009	PubMed	citation	PMID:19087151	pubmed	19087151	create date:2008/12/18 | first author:Owolabi MO
Impairment of short-term memory and Korsakoff syndrome are common in AIDS patients with cytomegalovirus encephalitis.	/pubmed/19087150	Pirskanen-Matell R, Grützmeier S, Nennesmo I, Sandström E, Ehrnst A.	Eur J Neurol. 2009 Jan;16(1):48-53.	Eur J Neurol. 2009	PubMed	citation	PMID:19087150	pubmed	19087150	create date:2008/12/18 | first author:Pirskanen-Matell R
Methylprednisolone does not restore biological response in multiple sclerosis patients with neutralizing antibodies against interferon-beta.	/pubmed/19087149	Hesse D, Frederiksen JL, Koch-Henriksen N, Schreiber K, Stenager E, Heltberg A, Ravnborg M, Bendtzen K, Sellebjerg F, Sorensen PS.	Eur J Neurol. 2009 Jan;16(1):43-7.	Eur J Neurol. 2009	PubMed	citation	PMID:19087149	pubmed	19087149	create date:2008/12/18 | first author:Hesse D
The NOS3 G894T (Glu298Asp) polymorphism is a risk factor for frontotemporal lobar degeneration.	/pubmed/19087148	Venturelli E, Villa C, Fenoglio C, Clerici F, Marcone A, Ghidoni R, Cortini F, Scalabrini D, Gallone S, Rainero I, Mandelli A, Restelli I, Binetti G, Cappa S, Mariani C, Giordana MT, Bresolin N, Scarpini E, Galimberti D.	Eur J Neurol. 2009 Jan;16(1):37-42.	Eur J Neurol. 2009	PubMed	citation	PMID:19087148	pubmed	19087148	create date:2008/12/18 | first author:Venturelli E
Degenerative cervical radiculopathy: diagnosis and conservative treatment. A review.	/pubmed/19087147	Kuijper B, Tans JT, Schimsheimer RJ, van der Kallen BF, Beelen A, Nollet F, de Visser M.	Eur J Neurol. 2009 Jan;16(1):15-20.	Eur J Neurol. 2009	PubMed	citation	PMID:19087147	pubmed	19087147	create date:2008/12/18 | first author:Kuijper B
Is post-traumatic headache classifiable and does it exist?	/pubmed/19087145	Couch JR, Lipton R, Stewart WF.	Eur J Neurol. 2009 Jan;16(1):12-3. No abstract available.	Eur J Neurol. 2009	PubMed	citation	PMID:19087145	pubmed	19087145	create date:2008/12/18 | first author:Couch JR
Primary angiitis of the CNS - - an enigma that needs world-wide efforts to be solved.	/pubmed/19087144	Berlit P.	Eur J Neurol. 2009 Jan;16(1):10-1. No abstract available.	Eur J Neurol. 2009	PubMed	citation	PMID:19087144	pubmed	19087144	create date:2008/12/18 | first author:Berlit P
Can we get rid of neutralizing antibodies against interferon-beta?	/pubmed/19087143	Buttmann M, Toyka KV.	Eur J Neurol. 2009 Jan;16(1):7-9. No abstract available.	Eur J Neurol. 2009	PubMed	citation	PMID:19087143	pubmed	19087143	create date:2008/12/18 | first author:Buttmann M
Causes of death amongst French patients with amyotrophic lateral sclerosis: is guideline recommended care getting lost in translation?	/pubmed/19087142	Lechtzin N.	Eur J Neurol. 2009 Jan;16(1):5-6. No abstract available.	Eur J Neurol. 2009	PubMed	citation	PMID:19087142	pubmed	19087142	create date:2008/12/18 | first author:Lechtzin N
Participatory decision making in multiple sclerosis.	/pubmed/19087141	Solari A.	Eur J Neurol. 2009 Jan;16(1):3-4. No abstract available. Erratum in: Eur J Neurol. 2009 Feb;16(2):282.	Eur J Neurol. 2009	PubMed	citation	PMID:19087141	pubmed	19087141	create date:2008/12/18 | first author:Solari A
Management of patients with neutralizing antibodies against interferon-beta: stop IFN-beta therapy or wait for the antibodies to go away?	/pubmed/19087140	Sorensen PS.	Eur J Neurol. 2009 Jan;16(1):1-2. No abstract available.	Eur J Neurol. 2009	PubMed	citation	PMID:19087140	pubmed	19087140	create date:2008/12/18 | first author:Sorensen PS
Comments on 'Subinsular vascular lesions: an analysis of 119 consecutive autopsied brains'.	/pubmed/19087138	Ben Salem D, Boutarbouch M.	Eur J Neurol. 2009 Jan;16(1):e4; author reply e5. No abstract available.	Eur J Neurol. 2009	PubMed	citation	PMID:19087138	pubmed	19087138	create date:2008/12/18 | first author:Ben Salem D
Mean age at stroke onset: an instructive tool from epidemiological studies.	/pubmed/19087137	Béjot Y, Giroud M.	Eur J Neurol. 2009 Jan;16(1):e3. No abstract available.	Eur J Neurol. 2009	PubMed	citation	PMID:19087137	pubmed	19087137	create date:2008/12/18 | first author:Béjot Y
Regarding 'Obesity may not be a risk factor for idiopathic intracranial hypertension in Asians'.	/pubmed/19087135	Kapoor KG.	Eur J Neurol. 2009 Jan;16(1):e1; author reply e2. No abstract available.	Eur J Neurol. 2009	PubMed	citation	PMID:19087135	pubmed	19087135	create date:2008/12/18 | first author:Kapoor KG
Migraine, allodynia, and implications for treatment.	/pubmed/19068510	Schürks M, Diener HC.	Eur J Neurol. 2008 Dec;15(12):1279-85. Review.	Eur J Neurol. 2008	PubMed	citation	PMID:19068510	pubmed	19068510	create date:2008/12/11 | first author:Schürks M
Comorbidity of migraine and epilepsy in a Norwegian community.	/pubmed/19049567	Brodtkorb E, Bakken IJ, Sjaastad O.	Eur J Neurol. 2008 Dec;15(12):1421-3.	Eur J Neurol. 2008	PubMed	citation	PMID:19049567	pubmed	19049567	create date:2008/12/04 | first author:Brodtkorb E
Prevention of embolic stroke by catheter ablation of atrial fibrillation.	/pubmed/19049566	Stöllberger C, Schneider B, Winkler-Dworak M, Finsterer J.	Eur J Neurol. 2008 Dec;15(12):1419-20. Review.	Eur J Neurol. 2008	PubMed	citation	PMID:19049566	pubmed	19049566	create date:2008/12/04 | first author:Stöllberger C
Obstruction of cerebral venous sinus secondary to idiopathic intracranial hypertension.	/pubmed/19049565	Stienen A, Weinzierl M, Ludolph A, Tibussek D, Häusler M.	Eur J Neurol. 2008 Dec;15(12):1416-8.	Eur J Neurol. 2008	PubMed	citation	PMID:19049565	pubmed	19049565	create date:2008/12/04 | first author:Stienen A
Is early-onset clinically different from late-onset frontotemporal dementia?	/pubmed/19049564	Borroni B, Agosti C, Bellelli G, Padovani A.	Eur J Neurol. 2008 Dec;15(12):1412-5.	Eur J Neurol. 2008	PubMed	citation	PMID:19049564	pubmed	19049564	create date:2008/12/04 | first author:Borroni B
Thrombolysis in recurrent lacunar stroke: a case example.	/pubmed/19049563	Nguyen TH, Vo D, Ngo MB, Truong AL, Bui CQ, Nguyen LK, Le TV.	Eur J Neurol. 2008 Dec;15(12):1409-11.	Eur J Neurol. 2008	PubMed	citation	PMID:19049563	pubmed	19049563	create date:2008/12/04 | first author:Nguyen TH
The coding-synonymous polymorphism rs1045280 (Ser280Ser) in beta-arrestin 2 (ARRB2) gene is associated with tardive dyskinesia in Chinese patients with schizophrenia.	/pubmed/19049562	Liou YJ, Wang YC, Chen JY, Chen ML, Chen TT, Bai YM, Lin CC, Liao DL, Lai IC.	Eur J Neurol. 2008 Dec;15(12):1406-8.	Eur J Neurol. 2008	PubMed	citation	PMID:19049562	pubmed	19049562	create date:2008/12/04 | first author:Liou YJ
Chronic acquired sensory neuron diseases.	/pubmed/19049561	Damasceno A, França MC Jr, Nucci A.	Eur J Neurol. 2008 Dec;15(12):1400-5.	Eur J Neurol. 2008	PubMed	citation	PMID:19049561	pubmed	19049561	create date:2008/12/04 | first author:Damasceno A
Maternal smoking during pregnancy and multiple sclerosis amongst offspring.	/pubmed/19049560	Montgomery SM, Bahmanyar S, Hillert J, Ekbom A, Olsson T.	Eur J Neurol. 2008 Dec;15(12):1395-9.	Eur J Neurol. 2008	PubMed	citation	PMID:19049560	pubmed	19049560	create date:2008/12/04 | first author:Montgomery SM
Paraneoplastic neurological syndromes in patients with carcinoid.	/pubmed/19049559	Tschernatsch M, Dierkes C, Gerriets T, Hosch J, Stolz E, Kaps M, Krasenbrink I, Claus D, Blaes F.	Eur J Neurol. 2008 Dec;15(12):1390-4.	Eur J Neurol. 2008	PubMed	citation	PMID:19049559	pubmed	19049559	create date:2008/12/04 | first author:Tschernatsch M
Body temperature and response to thrombolytic therapy in acute ischaemic stroke.	/pubmed/19049558	Millán M, Grau L, Castellanos M, Rodríguez-Yáñez M, Arenillas JF, Nombela F, Pérez de la Ossa N, López-Manzanares L, Serena J, Castillo J, Dávalos A.	Eur J Neurol. 2008 Dec;15(12):1384-9.	Eur J Neurol. 2008	PubMed	citation	PMID:19049558	pubmed	19049558	create date:2008/12/04 | first author:Millán M
Counting the cost of complementary and alternative therapies in an Irish neurological clinic.	/pubmed/19049557	Murphy SM, Rogers A, Hutchinson M, Tubridy N.	Eur J Neurol. 2008 Dec;15(12):1380-3.	Eur J Neurol. 2008	PubMed	citation	PMID:19049557	pubmed	19049557	create date:2008/12/04 | first author:Murphy SM
Title	URL	Description	Details	ShortDetails	Resource	Type	Identifiers	Db	EntrezUID	Properties
Coenzyme Q10 and vitamin E deficiency in Friedreich's ataxia: predictor of efficacy of vitamin E and coenzyme Q10 therapy.	/pubmed/19049556	Cooper JM, Korlipara LV, Hart PE, Bradley JL, Schapira AH.	Eur J Neurol. 2008 Dec;15(12):1371-9.	Eur J Neurol. 2008	PubMed	citation	PMID:19049556	pubmed	19049556	create date:2008/12/04 | first author:Cooper JM
Effects of peer-assisted training during the neurology clerkship: a randomized controlled study.	/pubmed/19049555	Heckmann JG, Dütsch M, Rauch C, Lang C, Weih M, Schwab S.	Eur J Neurol. 2008 Dec;15(12):1365-70.	Eur J Neurol. 2008	PubMed	citation	PMID:19049555	pubmed	19049555	create date:2008/12/04 | first author:Heckmann JG
Prospective combined brain and spinal cord MRI in clinically isolated syndromes and possible early multiple sclerosis: impact on dissemination in space and time.	/pubmed/19049554	Jacobi C, Hähnel S, Martinez-Torres F, Rieger S, Jüttler E, Heiland S, Jarius S, Meyding-Lamadè U, Storch-Hagenlocher B, Wildemann B.	Eur J Neurol. 2008 Dec;15(12):1359-64.	Eur J Neurol. 2008	PubMed	citation	PMID:19049554	pubmed	19049554	create date:2008/12/04 | first author:Jacobi C
Facioscapulohumeral muscular dystrophy: hearing loss and other atypical features of patients with large 4q35 deletions.	/pubmed/19049553	Trevisan CP, Pastorello E, Tomelleri G, Vercelli L, Bruno C, Scapolan S, Siciliano G, Comacchio F.	Eur J Neurol. 2008 Dec;15(12):1353-8.	Eur J Neurol. 2008	PubMed	citation	PMID:19049553	pubmed	19049553	create date:2008/12/04 | first author:Trevisan CP
Informed shared decision making about immunotherapy for patients with multiple sclerosis (ISDIMS): a randomized controlled trial.	/pubmed/19049552	Kasper J, Köpke S, Mühlhauser I, Nübling M, Heesen C.	Eur J Neurol. 2008 Dec;15(12):1345-52.	Eur J Neurol. 2008	PubMed	citation	PMID:19049552	pubmed	19049552	create date:2008/12/04 | first author:Kasper J
Prenatal diagnosis of Huntington disease in maternal plasma: direct and indirect study.	/pubmed/19049551	Bustamante-Aragones A, Trujillo-Tiebas MJ, Gallego-Merlo J, Rodriguez de Alba M, Gonzalez-Gonzalez C, Cantalapiedra D, Ayuso C, Ramos C.	Eur J Neurol. 2008 Dec;15(12):1338-44.	Eur J Neurol. 2008	PubMed	citation	PMID:19049551	pubmed	19049551	create date:2008/12/04 | first author:Bustamante-Aragones A
The long-term functional status in patients with Guillain-Barré syndrome.	/pubmed/19049550	Rudolph T, Larsen JP, Farbu E.	Eur J Neurol. 2008 Dec;15(12):1332-7.	Eur J Neurol. 2008	PubMed	citation	PMID:19049550	pubmed	19049550	create date:2008/12/04 | first author:Rudolph T
Impact of neurological and medical complications on 3-month outcomes in acute ischaemic stroke.	/pubmed/19049549	Hong KS, Kang DW, Koo JS, Yu KH, Han MK, Cho YJ, Park JM, Bae HJ, Lee BC.	Eur J Neurol. 2008 Dec;15(12):1324-31.	Eur J Neurol. 2008	PubMed	citation	PMID:19049549	pubmed	19049549	create date:2008/12/04 | first author:Hong KS
Nationwide incidence of first stroke and TIA in the Netherlands.	/pubmed/19049548	Vaartjes I, Reitsma JB, de Bruin A, Berger-van Sijl M, Bos MJ, Breteler MM, Grobbee DE, Bots ML.	Eur J Neurol. 2008 Dec;15(12):1315-23.	Eur J Neurol. 2008	PubMed	citation	PMID:19049548	pubmed	19049548	create date:2008/12/04 | first author:Vaartjes I
Association of acute ischemic stroke with the MTHFR C677T polymorphism but not with NOS3 gene polymorphisms in a Singapore population.	/pubmed/19049547	Moe KT, Woon FP, De Silva DA, Wong P, Koh TH, Kingwell B, Chin-Dusting J, Wong MC.	Eur J Neurol. 2008 Dec;15(12):1309-14.	Eur J Neurol. 2008	PubMed	citation	PMID:19049547	pubmed	19049547	create date:2008/12/04 | first author:Moe KT
ADP-induced platelet aggregation in acute ischemic stroke patients on aspirin therapy.	/pubmed/19049546	Cha JK, Jeon HW, Kang MJ.	Eur J Neurol. 2008 Dec;15(12):1304-8.	Eur J Neurol. 2008	PubMed	citation	PMID:19049546	pubmed	19049546	create date:2008/12/04 | first author:Cha JK
Effect of intravenous immunoglobulin on cerebellar ataxia and neuropathic pain associated with celiac disease.	/pubmed/19049545	Souayah N, Chin RL, Brannagan TH, Latov N, Green PH, Kokoszka A, Sander HW.	Eur J Neurol. 2008 Dec;15(12):1300-3.	Eur J Neurol. 2008	PubMed	citation	PMID:19049545	pubmed	19049545	create date:2008/12/04 | first author:Souayah N
Transcranial magnetic stimulation improves naming in Alzheimer disease patients at different stages of cognitive decline.	/pubmed/19049544	Cotelli M, Manenti R, Cappa SF, Zanetti O, Miniussi C.	Eur J Neurol. 2008 Dec;15(12):1286-92.	Eur J Neurol. 2008	PubMed	citation	PMID:19049544	pubmed	19049544	create date:2008/12/04 | first author:Cotelli M
A systematic review of the epidemiology of multiple sclerosis in South America.	/pubmed/19049543	Cristiano E, Patrucco L, Rojas JI.	Eur J Neurol. 2008 Dec;15(12):1273-8. Review.	Eur J Neurol. 2008	PubMed	citation	PMID:19049543	pubmed	19049543	create date:2008/12/04 | first author:Cristiano E
Palliative care needs of patients with neurologic or neurosurgical conditions.	/pubmed/19049542	Chahine LM, Malik B, Davis M.	Eur J Neurol. 2008 Dec;15(12):1265-72.	Eur J Neurol. 2008	PubMed	citation	PMID:19049542	pubmed	19049542	create date:2008/12/04 | first author:Chahine LM
Passive smoking and replication.	/pubmed/19049541	Ebers G.	Eur J Neurol. 2008 Dec;15(12):1263-4. No abstract available.	Eur J Neurol. 2008	PubMed	citation	PMID:19049541	pubmed	19049541	create date:2008/12/04 | first author:Ebers G
Radiofrequency catheter ablation of atrial fibrillation and thromboembolic risk.	/pubmed/19049540	Khoo CW, Lip GY.	Eur J Neurol. 2008 Dec;15(12):1261-2. No abstract available.	Eur J Neurol. 2008	PubMed	citation	PMID:19049540	pubmed	19049540	create date:2008/12/04 | first author:Khoo CW
Estimating nationwide burden of stroke: the exciting but difficult challenge for the 21st century.	/pubmed/19049539	Béjot Y, Giroud M.	Eur J Neurol. 2008 Dec;15(12):1259-60. No abstract available.	Eur J Neurol. 2008	PubMed	citation	PMID:19049539	pubmed	19049539	create date:2008/12/04 | first author:Béjot Y
Diagnosing headache in the emergency department: what is more important? Being right, or not being wrong?	/pubmed/19049538	Edlow JA.	Eur J Neurol. 2008 Dec;15(12):1257-8. No abstract available.	Eur J Neurol. 2008	PubMed	citation	PMID:19049538	pubmed	19049538	create date:2008/12/04 | first author:Edlow JA
Recurrent thunderclap headache triggered by singing.	/pubmed/19049537	Kim YI, Lee SJ, Lee KS, Park JW, Kim JS.	Eur J Neurol. 2008 Dec;15(12):e116-7. No abstract available.	Eur J Neurol. 2008	PubMed	citation	PMID:19049537	pubmed	19049537	create date:2008/12/04 | first author:Kim YI
Amelioration of pathological yawning after tracheostomy in a patient with locked-in syndrome: a thermoregulatory approach.	/pubmed/19049535	Prasad H.	Eur J Neurol. 2008 Dec;15(12):e114; author reply e115. No abstract available.	Eur J Neurol. 2008	PubMed	citation	PMID:19049535	pubmed	19049535	create date:2008/12/04 | first author:Prasad H
Repeated embolism and multiple aneurysms: central nervous system manifestations of cardiac myxoma.	/pubmed/19049534	Li Q, Shang H, Zhou D, Liu R, He L, Zheng H.	Eur J Neurol. 2008 Dec;15(12):e112-3. No abstract available.	Eur J Neurol. 2008	PubMed	citation	PMID:19049534	pubmed	19049534	create date:2008/12/04 | first author:Li Q
Patients with cardiac myxoma require surveillance for myxoma-related cerebral aneurysms.	/pubmed/19049533	Stöllberger C, Finsterer J.	Eur J Neurol. 2008 Dec;15(12):e110-1. No abstract available.	Eur J Neurol. 2008	PubMed	citation	PMID:19049533	pubmed	19049533	create date:2008/12/04 | first author:Stöllberger C
[truncated: 1,900 more rows]
