# Supplementary material for: Rising Publication Delays Inflate Journal Impact Factors
Source: PLoS One. 2012 Dec 31;7(12):e53374. doi: 10.1371/journal.pone.0053374 (PMC3534064; doi:10.1371/journal.pone.0053374)
Supplement: Data S1 — Datasets used for the analysis. (ZIP) [file pone.0053374.s005.zip › European Journal of Neuroscience.csv]

Title	URL	Description	Details	ShortDetails	Resource	Type	Identifiers	Db	EntrezUID	Properties
Language performance and auditory evoked fields in 2- to 5-year-old children.	/pubmed/22321133	Yoshimura Y, Kikuchi M, Shitamichi K, Ueno S, Remijn GB, Haruta Y, Oi M, Munesue T, Tsubokawa T, Higashida H, Minabe Y.	Eur J Neurosci. 2012 Feb 9. doi: 10.1111/j.1460-9568.2012.07998.x. [Epub ahead of print]	Eur J Neurosci. 2012	PubMed	citation	PMID:22321133	pubmed	22321133	create date:2012/02/11 | first author:Yoshimura Y
Neural circuit competition in cocaine-seeking: roles of the infralimbic cortex and nucleus accumbens shell.	/pubmed/22321070	Lalumiere RT, Smith KC, Kalivas PW.	Eur J Neurosci. 2012 Feb 9. doi: 10.1111/j.1460-9568.2012.07991.x. [Epub ahead of print]	Eur J Neurosci. 2012	PubMed	citation	PMID:22321070	pubmed	22321070	create date:2012/02/11 | first author:Lalumiere RT
Contrast tuned responses in primary auditory cortex of the awake ferret.	/pubmed/22321018	Shechter B, Depireux DA.	Eur J Neurosci. 2012 Feb 9. doi: 10.1111/j.1460-9568.2011.07985.x. [Epub ahead of print]	Eur J Neurosci. 2012	PubMed	citation	PMID:22321018	pubmed	22321018	create date:2012/02/11 | first author:Shechter B
Lack of dystrophin in mdx mice modulates the expression of genes involved in neuron survival and differentiation.	/pubmed/22309284	Licursi V, Caiello I, Lombardi L, De Stefano ME, Negri R, Paggi P.	Eur J Neurosci. 2012 Feb 7. doi: 10.1111/j.1460-9568.2011.07984.x. [Epub ahead of print]	Eur J Neurosci. 2012	PubMed	citation	PMID:22309284	pubmed	22309284	create date:2012/02/09 | first author:Licursi V
Inactivation of the central nucleus of the amygdala reduces the effect of punishment on cocaine self-administration in rats.	/pubmed/22304754	Xue Y, Steketee JD, Sun W.	Eur J Neurosci. 2012 Feb 6. doi: 10.1111/j.1460-9568.2012.08000.x. [Epub ahead of print]	Eur J Neurosci. 2012	PubMed	citation	PMID:22304754	pubmed	22304754	create date:2012/02/07 | first author:Xue Y
Adaptation as a mechanism for gain control in cockroach ON and OFF olfactory receptor neurons.	/pubmed/22304687	Burgstaller M, Tichy H.	Eur J Neurosci. 2012 Feb 6. doi: 10.1111/j.1460-9568.2012.07989.x. [Epub ahead of print]	Eur J Neurosci. 2012	PubMed	citation	PMID:22304687	pubmed	22304687	create date:2012/02/07 | first author:Burgstaller M
Dendritic calcium mechanisms and long-term potentiation in cortical inhibitory interneurons.	/pubmed/22304664	Topolnik L.	Eur J Neurosci. 2012 Feb 6. doi: 10.1111/j.1460-9568.2011.07988.x. [Epub ahead of print]	Eur J Neurosci. 2012	PubMed	citation	PMID:22304664	pubmed	22304664	create date:2012/02/07 | first author:Topolnik L
Levodopa influences striatal activity but does not affect cortical hyper-activity in Parkinson's disease.	/pubmed/22304628	Martinu K, Degroot C, Madjar C, Strafella AP, Monchi O.	Eur J Neurosci. 2012 Feb 3. doi: 10.1111/j.1460-9568.2011.07979.x. [Epub ahead of print]	Eur J Neurosci. 2012	PubMed	citation	PMID:22304628	pubmed	22304628	create date:2012/02/07 | first author:Martinu K
Spatial localization and projection densities of brainstem mossy fibre afferents to the forelimb C1 zone of the rat cerebellum.	/pubmed/22304565	Herrero L, Pardoe J, Cerminara NL, Apps R.	Eur J Neurosci. 2012 Feb 5. doi: 10.1111/j.1460-9568.2011.07977.x. [Epub ahead of print]	Eur J Neurosci. 2012	PubMed	citation	PMID:22304565	pubmed	22304565	create date:2012/02/07 | first author:Herrero L
Interactions of odorants with olfactory receptors and receptor neurons match the perceptual dynamics observed for woody and fruity odorant mixtures.	/pubmed/22304504	Chaput MA, El Mountassir F, Atanasova B, Thomas-Danguin T, Le Bon AM, Perrut A, Ferry B, Duchamp-Viret P.	Eur J Neurosci. 2012 Feb 6. doi: 10.1111/j.1460-9568.2011.07976.x. [Epub ahead of print]	Eur J Neurosci. 2012	PubMed	citation	PMID:22304504	pubmed	22304504	create date:2012/02/07 | first author:Chaput MA
Dopaminergic modulation of ganglion-cell photoreceptors in rat.	/pubmed/22304466	Van Hook MJ, Wong KY, Berson DM.	Eur J Neurosci. 2012 Feb 5. doi: 10.1111/j.1460-9568.2011.07975.x. [Epub ahead of print]	Eur J Neurosci. 2012	PubMed	citation	PMID:22304466	pubmed	22304466	create date:2012/02/07 | first author:Van Hook MJ
Extinction reveals that primary sensory cortex predicts reinforcement outcome.	/pubmed/22304434	Bieszczad KM, Weinberger NM.	Eur J Neurosci. 2012 Feb 3. doi: 10.1111/j.1460-9568.2011.07974.x. [Epub ahead of print]	Eur J Neurosci. 2012	PubMed	citation	PMID:22304434	pubmed	22304434	create date:2012/02/07 | first author:Bieszczad KM
Unconscious response priming by shape depends on geniculostriate visual projection.	/pubmed/22304409	Koivisto M, Henriksson L, Revonsuo A, Railo H.	Eur J Neurosci. 2012 Feb 6. doi: 10.1111/j.1460-9568.2011.07973.x. [Epub ahead of print]	Eur J Neurosci. 2012	PubMed	citation	PMID:22304409	pubmed	22304409	create date:2012/02/07 | first author:Koivisto M
Early olfactory experience induces structural changes in the primary olfactory center of an insect brain.	/pubmed/22300014	Arenas A, Giurfa M, Sandoz JC, Hourcade B, Devaud JM, Farina WM.	Eur J Neurosci. 2012 Feb 2. doi: 10.1111/j.1460-9568.2012.07999.x. [Epub ahead of print]	Eur J Neurosci. 2012	PubMed	citation	PMID:22300014	pubmed	22300014	create date:2012/02/04 | first author:Arenas A
The differential modulation of the ventral premotor-motor interaction during movement initiation is deficient in patients with focal hand dystonia.	/pubmed/22288483	Houdayer E, Beck S, Karabanov A, Poston B, Hallett M.	Eur J Neurosci. 2012 Feb;35(3):478-85. doi: 10.1111/j.1460-9568.2011.07960.x.	Eur J Neurosci. 2012	PubMed	citation	PMID:22288483	pubmed	22288483	create date:2012/02/01 | first author:Houdayer E
Non-linear input-output properties of the cortical networks mediating TMS-induced short-interval intracortical inhibition in humans.	/pubmed/22288482	Lackmy-Vallee A, Giboin LS, Marchand-Pauvert V.	Eur J Neurosci. 2012 Feb;35(3):457-67. doi: 10.1111/j.1460-9568.2011.07961.x.	Eur J Neurosci. 2012	PubMed	citation	PMID:22288482	pubmed	22288482	create date:2012/02/01 | first author:Lackmy-Vallee A
Adaptation in the auditory midbrain of the barn owl (Tyto alba) induced by tonal double stimulation.	/pubmed/22288481	Singheiser M, Ferger R, von Campenhausen M, Wagner H.	Eur J Neurosci. 2012 Feb;35(3):445-56. doi: 10.1111/j.1460-9568.2011.07967.x.	Eur J Neurosci. 2012	PubMed	citation	PMID:22288481	pubmed	22288481	create date:2012/02/01 | first author:Singheiser M
Archer fish fast hunting maneuver may be guided by directionally selective retinal ganglion cells.	/pubmed/22288480	Tsvilling V, Donchin O, Shamir M, Segev R.	Eur J Neurosci. 2012 Feb;35(3):436-444. doi: 10.1111/j.1460-9568.2011.07971.x.	Eur J Neurosci. 2012	PubMed	citation	PMID:22288480	pubmed	22288480	create date:2012/02/01 | first author:Tsvilling V
Increased stress reactivity is associated with reduced hippocampal activity and neuronal integrity along with changes in energy metabolism.	/pubmed/22288479	Knapman A, Kaltwasser SF, Martins-de-Souza D, Holsboer F, Landgraf R, Turck CW, Czisch M, Touma C.	Eur J Neurosci. 2012 Feb;35(3):412-22. doi: 10.1111/j.1460-9568.2011.07968.x.	Eur J Neurosci. 2012	PubMed	citation	PMID:22288479	pubmed	22288479	create date:2012/02/01 | first author:Knapman A
Linking cerebral metabolic function to stress vulnerability (Commentary on Knapman et al.).	/pubmed/22288478	Herman JP, Lindquist D, Komoroski RA.	Eur J Neurosci. 2012 Feb;35(3):411. doi: 10.1111/j.1460-9568.2012.08004.x. No abstract available.	Eur J Neurosci. 2012	PubMed	citation	PMID:22288478	pubmed	22288478	create date:2012/02/01 | first author:Herman JP
Brain-derived neurotrophic factor-mediated effects on mitochondrial respiratory coupling and neuroprotection share the same molecular signalling pathways.	/pubmed/22288477	Markham A, Cameron I, Bains R, Franklin P, Kiss JP, Schwendimann L, Gressens P, Spedding M.	Eur J Neurosci. 2012 Feb;35(3):366-374. doi: 10.1111/j.1460-9568.2011.07965.x.	Eur J Neurosci. 2012	PubMed	citation	PMID:22288477	pubmed	22288477	create date:2012/02/01 | first author:Markham A
Cysteine- and glycine-rich protein 1a is involved in spinal cord regeneration in adult zebrafish.	/pubmed/22288476	Ma L, Yu YM, Guo Y, Hart RP, Schachner M.	Eur J Neurosci. 2012 Feb;35(3):353-65. doi: 10.1111/j.1460-9568.2011.07958.x.	Eur J Neurosci. 2012	PubMed	citation	PMID:22288476	pubmed	22288476	create date:2012/02/01 | first author:Ma L
IRS2 signalling is required for the development of a subset of sensory spinal neurons.	/pubmed/22288475	Chirivella L, Cano-Jaimez M, Pérez-Sánchez F, Herraez L, Carretero J, Fariñas I, Burks DJ, Kirstein M.	Eur J Neurosci. 2012 Feb;35(3):341-52. doi: 10.1111/j.1460-9568.2011.07959.x.	Eur J Neurosci. 2012	PubMed	citation	PMID:22288475	pubmed	22288475	create date:2012/02/01 | first author:Chirivella L
The influence of single bursts versus single spikes at excitatory dendrodendritic synapses.	/pubmed/22277089	Masurkar AV, Chen WR.	Eur J Neurosci. 2012 Feb;35(3):389-401. doi: 10.1111/j.1460-9568.2011.07978.x. Epub 2012 Jan 25.	Eur J Neurosci. 2012	PubMed	citation	PMID:22277089	pubmed	22277089	create date:2012/01/27 | first author:Masurkar AV
Genetic inactivation of the p66 isoform of ShcA is neuroprotective in a murine model of multiple sclerosis.	/pubmed/22277070	Su KG, Savino C, Marracci G, Chaudhary P, Yu X, Morris B, Galipeau D, Giorgio M, Forte M, Bourdette D.	Eur J Neurosci. 2012 Jan 25. doi: 10.1111/j.1460-9568.2011.07972.x. [Epub ahead of print]	Eur J Neurosci. 2012	PubMed	citation	PMID:22277070	pubmed	22277070	create date:2012/01/27 | first author:Su KG
Transplantation of human central nervous system stem cells - neuroprotection in retinal degeneration.	/pubmed/22277045	McGill TJ, Cottam B, Lu B, Wang S, Girman S, Tian C, Huhn SL, Lund RD, Capela A.	Eur J Neurosci. 2012 Feb;35(3):468-77. doi: 10.1111/j.1460-9568.2011.07970.x. Epub 2012 Jan 25.	Eur J Neurosci. 2012	PubMed	citation	PMID:22277045	pubmed	22277045	create date:2012/01/27 | first author:McGill TJ
Striatal dopamine depletion in rats produces variable effects on contingency detection: task-related influences.	/pubmed/22277016	Braun S, Hauber W.	Eur J Neurosci. 2012 Feb;35(3):486-95. doi: 10.1111/j.1460-9568.2011.07969.x. Epub 2012 Jan 25.	Eur J Neurosci. 2012	PubMed	citation	PMID:22277016	pubmed	22277016	create date:2012/01/27 | first author:Braun S
Network activity and spike discharge oscillations in cortical slice cultures from neonatal rat.	/pubmed/22276985	Czarnecki A, Tscherter A, Streit J.	Eur J Neurosci. 2012 Feb;35(3):375-88. doi: 10.1111/j.1460-9568.2011.07966.x. Epub 2012 Jan 25.	Eur J Neurosci. 2012	PubMed	citation	PMID:22276985	pubmed	22276985	create date:2012/01/27 | first author:Czarnecki A
Release, neuronal effects and removal of extracellular β-nicotinamide adenine dinucleotide (β-NAD(+) ) in the rat brain.	/pubmed/22276961	Durnin L, Dai Y, Aiba I, Shuttleworth CW, Yamboliev IA, Mutafova-Yambolieva VN.	Eur J Neurosci. 2012 Feb;35(3):423-35. doi: 10.1111/j.1460-9568.2011.07957.x. Epub 2012 Jan 25.	Eur J Neurosci. 2012	PubMed	citation	PMID:22276961	pubmed	22276961	create date:2012/01/27 | first author:Durnin L
Dissociation between unconscious motor response facilitation and conflict in medial frontal areas.	/pubmed/22250818	D'Ostilio K, Garraux G.	Eur J Neurosci. 2012 Jan;35(2):332-40. doi: 10.1111/j.1460-9568.2011.07941.x.	Eur J Neurosci. 2012	PubMed	citation	PMID:22250818	pubmed	22250818	create date:2012/01/19 | first author:D'Ostilio K
Regulator of calmodulin signaling knockout mice display anxiety-like behavior and motivational deficits.	/pubmed/22250817	Davis MM, Olausson P, Greengard P, Taylor JR, Nairn AC.	Eur J Neurosci. 2012 Jan;35(2):300-8. doi: 10.1111/j.1460-9568.2011.07956.x.	Eur J Neurosci. 2012	PubMed	citation	PMID:22250817	pubmed	22250817	create date:2012/01/19 | first author:Davis MM
Dispositional empathy modulates vicarious effects of dynamic pain expressions on spinal nociception, facial responses and acute pain.	/pubmed/22250816	Mailhot JP, Vachon-Presseau E, Jackson PL, Rainville P.	Eur J Neurosci. 2012 Jan;35(2):271-278. doi: 10.1111/j.1460-9568.2011.07953.x.	Eur J Neurosci. 2012	PubMed	citation	PMID:22250816	pubmed	22250816	create date:2012/01/19 | first author:Mailhot JP
Cellular anatomy, physiology and epileptiform activity in the CA3 region of Dcx knockout mice: a neuronal lamination defect and its consequences.	/pubmed/22250815	Bazelot M, Simonnet J, Dinocourt C, Bruel-Jungerman E, Miles R, Fricker D, Francis F.	Eur J Neurosci. 2012 Jan;35(2):244-56. doi: 10.1111/j.1460-9568.2011.07962.x.	Eur J Neurosci. 2012	PubMed	citation	PMID:22250815	pubmed	22250815	create date:2012/01/19 | first author:Bazelot M
Activity-dependent actin dynamics are required for the maintenance of long-term plasticity and for synaptic capture.	/pubmed/22250814	Fonseca R.	Eur J Neurosci. 2012 Jan;35(2):195-206. doi: 10.1111/j.1460-9568.2011.07955.x.	Eur J Neurosci. 2012	PubMed	citation	PMID:22250814	pubmed	22250814	create date:2012/01/19 | first author:Fonseca R
Cerebellar long-term depression requires dephosphorylation of TARP in Purkinje cells.	/pubmed/22239345	Nomura T, Kakegawa W, Matsuda S, Kohda K, Nishiyama J, Takahashi T, Yuzaki M.	Eur J Neurosci. 2012 Feb;35(3):402-10. doi: 10.1111/j.1460-9568.2011.07963.x. Epub 2012 Jan 12.	Eur J Neurosci. 2012	PubMed	citation	PMID:22239345	pubmed	22239345	create date:2012/01/14 | first author:Nomura T
De novo synthesis of PERIOD initiates circadian oscillation in cultured mouse suprachiasmatic nucleus after prolonged inhibition of protein synthesis by cycloheximide.	/pubmed/22236088	Nishide SY, Ono D, Yamada Y, Honma S, Honma K.	Eur J Neurosci. 2012 Jan;35(2):291-9. doi: 10.1111/j.1460-9568.2011.07952.x. Epub 2012 Jan 12.	Eur J Neurosci. 2012	PubMed	citation	PMID:22236088	pubmed	22236088	create date:2012/01/13 | first author:Nishide SY
Inputs from the basolateral amygdala to the nucleus accumbens shell control opiate reward magnitude via differential dopamine D1 or D2 receptor transmission.	/pubmed/22236063	Lintas A, Chi N, Lauzon NM, Bishop SF, Sun N, Tan H, Laviolette SR.	Eur J Neurosci. 2012 Jan;35(2):279-90. doi: 10.1111/j.1460-9568.2011.07943.x. Epub 2012 Jan 12.	Eur J Neurosci. 2012	PubMed	citation	PMID:22236063	pubmed	22236063	create date:2012/01/13 | first author:Lintas A
Right-left asymmetry in the cortical processing of sounds for social communication vs. navigation in mustached bats.	/pubmed/22211945	Kanwal JS.	Eur J Neurosci. 2012 Jan;35(2):257-70. doi: 10.1111/j.1460-9568.2011.07951.x. Epub 2011 Dec 29.	Eur J Neurosci. 2012	PubMed	citation	PMID:22211945	pubmed	22211945	create date:2012/01/04 | first author:Kanwal JS
Differential effects of brain-derived neurotrophic factor and neurotrophin-3 on hindlimb function in paraplegic rats.	/pubmed/22211901	Boyce VS, Park J, Gage FH, Mendell LM.	Eur J Neurosci. 2012 Jan;35(2):221-32. doi: 10.1111/j.1460-9568.2011.07950.x. Epub 2011 Dec 30.	Eur J Neurosci. 2012	PubMed	citation	PMID:22211901	pubmed	22211901	create date:2012/01/04 | first author:Boyce VS
Striatal NTS(1) , dopamine D(2) and NMDA receptor regulation of pallidal GABA and glutamate release - a dual-probe microdialysis study in the intranigral 6-hydroxydopamine unilaterally lesioned rat.	/pubmed/22211865	Ferraro L, O'Connor WT, Beggiato S, Tomasini MC, Fuxe K, Tanganelli S, Antonelli T.	Eur J Neurosci. 2012 Jan;35(2):207-20. doi: 10.1111/j.1460-9568.2011.07949.x. Epub 2011 Dec 30.	Eur J Neurosci. 2012	PubMed	citation	PMID:22211865	pubmed	22211865	create date:2012/01/04 | first author:Ferraro L
AMPA receptor modulation by cornichon-2 dictated by transmembrane AMPA receptor regulatory protein isoform.	/pubmed/22211840	Gill MB, Kato AS, Wang H, Bredt DS.	Eur J Neurosci. 2012 Jan;35(2):182-94. doi: 10.1111/j.1460-9568.2011.07948.x. Epub 2011 Dec 30.	Eur J Neurosci. 2012	PubMed	citation	PMID:22211840	pubmed	22211840	create date:2012/01/04 | first author:Gill MB
The effector and scaffolding proteins AF6 and MUPP1 interact with connexin36 and localize at gap junctions that form electrical synapses in rodent brain.	/pubmed/22211808	Li X, Lynn BD, Nagy JI.	Eur J Neurosci. 2012 Jan;35(2):166-81. doi: 10.1111/j.1460-9568.2011.07947.x. Epub 2011 Dec 29.	Eur J Neurosci. 2012	PubMed	citation	PMID:22211808	pubmed	22211808	create date:2012/01/04 | first author:Li X
Impaired wake-promoting mechanisms in ghrelin receptor-deficient mice.	/pubmed/22211783	Esposito M, Pellinen J, Kapás L, Szentirmai E.	Eur J Neurosci. 2012 Jan;35(2):233-43. doi: 10.1111/j.1460-9568.2011.07946.x. Epub 2011 Dec 30.	Eur J Neurosci. 2012	PubMed	citation	PMID:22211783	pubmed	22211783	create date:2012/01/04 | first author:Esposito M
Transcranial direct current stimulation preconditioning modulates the effect of high-frequency repetitive transcranial magnetic stimulation in the human motor cortex.	/pubmed/22211744	Cosentino G, Fierro B, Paladino P, Talamanca S, Vigneri S, Palermo A, Giglia G, Brighina F.	Eur J Neurosci. 2012 Jan;35(1):119-24. doi: 10.1111/j.1460-9568.2011.07939.x.	Eur J Neurosci. 2012	PubMed	citation	PMID:22211744	pubmed	22211744	create date:2012/01/04 | first author:Cosentino G
Dissecting the projections of different groups of raphe serotonergic neurons (commentary on Bang et al.).	/pubmed/22211743	Jahanshahi A, Temel Y, Steinbusch HW.	Eur J Neurosci. 2012 Jan;35(1):83-4. doi: 10.1111/j.1460-9568.2011.07983.x. No abstract available.	Eur J Neurosci. 2012	PubMed	citation	PMID:22211743	pubmed	22211743	create date:2012/01/04 | first author:Jahanshahi A
Parallel development of orientation maps and spatial frequency selectivity in cat visual cortex.	/pubmed/22211742	Tani T, Ribot J, O'Hashi K, Tanaka S.	Eur J Neurosci. 2012 Jan;35(1):44-55. doi: 10.1111/j.1460-9568.2011.07954.x.	Eur J Neurosci. 2012	PubMed	citation	PMID:22211742	pubmed	22211742	create date:2012/01/04 | first author:Tani T
Profound defects in pupillary responses to light in TRPM-channel null mice: a role for TRPM channels in non-image-forming photoreception.	/pubmed/22211741	Hughes S, Pothecary CA, Jagannath A, Foster RG, Hankins MW, Peirson SN.	Eur J Neurosci. 2012 Jan;35(1):34-43. doi: 10.1111/j.1460-9568.2011.07944.x.	Eur J Neurosci. 2012	PubMed	citation	PMID:22211741	pubmed	22211741	create date:2012/01/04 | first author:Hughes S
Fluoxetine rescues impaired hippocampal neurogenesis in a transgenic A53T synuclein mouse model.	/pubmed/22211740	Kohl Z, Winner B, Ubhi K, Rockenstein E, Mante M, Münch M, Barlow C, Carter T, Masliah E, Winkler J.	Eur J Neurosci. 2012 Jan;35(1):10-9. doi: 10.1111/j.1460-9568.2011.07933.x.	Eur J Neurosci. 2012	PubMed	citation	PMID:22211740	pubmed	22211740	create date:2012/01/04 | first author:Kohl Z
P/Q-type and T-type calcium channels, but not type 3 transient receptor potential cation channels, are involved in inhibition of dendritic growth after chronic metabotropic glutamate receptor type 1 and protein kinase C activation in cerebellar Purkinje cells.	/pubmed/22188405	Gugger OS, Hartmann J, Birnbaumer L, Kapfhammer JP.	Eur J Neurosci. 2012 Jan;35(1):20-33. doi: 10.1111/j.1460-9568.2011.07942.x. Epub 2011 Dec 22.	Eur J Neurosci. 2012	PubMed	citation	PMID:22188405	pubmed	22188405	create date:2011/12/23 | first author:Gugger OS
The anterior superior parietal lobule and its interactions with language and motor areas during writing.	/pubmed/22188383	Segal E, Petrides M.	Eur J Neurosci. 2012 Jan;35(2):309-22. doi: 10.1111/j.1460-9568.2011.07937.x. Epub 2011 Dec 20.	Eur J Neurosci. 2012	PubMed	citation	PMID:22188383	pubmed	22188383	create date:2011/12/23 | first author:Segal E
Title	URL	Description	Details	ShortDetails	Resource	Type	Identifiers	Db	EntrezUID	Properties
The modulation of motor cortex excitability during motor imagery depends on imagery quality.	/pubmed/22172012	Lebon F, Byblow WD, Collet C, Guillot A, Stinear CM.	Eur J Neurosci. 2012 Jan;35(2):323-31. doi: 10.1111/j.1460-9568.2011.07938.x. Epub 2011 Dec 15.	Eur J Neurosci. 2012	PubMed	citation	PMID:22172012	pubmed	22172012	create date:2011/12/17 | first author:Lebon F
Interference in dichotic listening: the effect of contralateral noise on oscillatory brain networks.	/pubmed/22171970	Ross B, Miyazaki T, Fujioka T.	Eur J Neurosci. 2012 Jan;35(1):106-18. doi: 10.1111/j.1460-9568.2011.07935.x. Epub 2011 Dec 15.	Eur J Neurosci. 2012	PubMed	citation	PMID:22171970	pubmed	22171970	create date:2011/12/17 | first author:Ross B
Early postnatal stress alters extracellular signal-regulated kinase signaling in the corticolimbic system modulating emotional circuitry in adult rats.	/pubmed/22171943	Ishikawa S, Saito Y, Yanagawa Y, Otani S, Hiraide S, Shimamura K, Matsumoto M, Togashi H.	Eur J Neurosci. 2012 Jan;35(1):135-45. doi: 10.1111/j.1460-9568.2011.07921.x. Epub 2011 Dec 15.	Eur J Neurosci. 2012	PubMed	citation	PMID:22171943	pubmed	22171943	create date:2011/12/17 | first author:Ishikawa S
Projections and interconnections of genetically defined serotonin neurons in mice.	/pubmed/22151329	Bang SJ, Jensen P, Dymecki SM, Commons KG.	Eur J Neurosci. 2012 Jan;35(1):85-96. doi: 10.1111/j.1460-9568.2011.07936.x. Epub 2011 Dec 13.	Eur J Neurosci. 2012	PubMed	citation	PMID:22151329	pubmed	22151329	create date:2011/12/14 | first author:Bang SJ
Mixed electrical-chemical transmission between hippocampal mossy fibers and pyramidal cells.	/pubmed/22151275	Vivar C, Traub RD, Gutiérrez R.	Eur J Neurosci. 2012 Jan;35(1):76-82. doi: 10.1111/j.1460-9568.2011.07930.x. Epub 2011 Dec 13.	Eur J Neurosci. 2012	PubMed	citation	PMID:22151275	pubmed	22151275	create date:2011/12/14 | first author:Vivar C
How many neurons do you have? Some dogmas of quantitative neuroscience under revision.	/pubmed/22151227	Lent R, Azevedo FA, Andrade-Moraes CH, Pinto AV.	Eur J Neurosci. 2012 Jan;35(1):1-9. doi: 10.1111/j.1460-9568.2011.07923.x. Epub 2011 Dec 13.	Eur J Neurosci. 2012	PubMed	citation	PMID:22151227	pubmed	22151227	create date:2011/12/14 | first author:Lent R
Close temporal coupling of neuronal activity and tissue oxygen responses in rodent whisker barrel cortex.	/pubmed/22151136	Li J, Bravo DS, Upton AL, Gilmour G, Tricklebank MD, Fillenz M, Martin C, Lowry JP, Bannerman DM, McHugh SB.	Eur J Neurosci. 2011 Dec;34(12):1983-96. doi: 10.1111/j.1460-9568.2011.07927.x.	Eur J Neurosci. 2011	PubMed	citation	PMID:22151136	pubmed	22151136	create date:2011/12/14 | first author:Li J
Recovery of axonal myelination sheath and axonal caliber in the mouse corpus callosum following damage induced by N,N-diethyldithiocarbamate.	/pubmed/22132728	Utrera J, Romero R, Verdaguer E, Junyent F, Auladell C.	Eur J Neurosci. 2011 Dec;34(12):2007-14. doi: 10.1111/j.1460-9568.2011.07928.x. Epub 2011 Dec 2.	Eur J Neurosci. 2011	PubMed	citation	PMID:22132728	pubmed	22132728	create date:2011/12/03 | first author:Utrera J
The genetic signature of perineuronal oligodendrocytes reveals their unique phenotype.	/pubmed/22132705	Szuchet S, Nielsen JA, Lovas G, Domowicz MS, de Velasco JM, Maric D, Hudson LD.	Eur J Neurosci. 2011 Dec;34(12):1906-22. doi: 10.1111/j.1460-9568.2011.07922.x. Epub 2011 Dec 2.	Eur J Neurosci. 2011	PubMed	citation	PMID:22132705	pubmed	22132705	create date:2011/12/03 | first author:Szuchet S
Functional evidence for D-serine inhibition of non-N-methyl-D-aspartate ionotropic glutamate receptors in retinal neurons.	/pubmed/22128843	Daniels BA, Wood L, Tremblay F, Baldridge WH.	Eur J Neurosci. 2012 Jan;35(1):56-65. doi: 10.1111/j.1460-9568.2011.07925.x. Epub 2011 Dec 1.	Eur J Neurosci. 2012	PubMed	citation	PMID:22128843	pubmed	22128843	create date:2011/12/02 | first author:Daniels BA
Gene expression analysis in the parvalbumin-immunoreactive PV1 nucleus of the mouse lateral hypothalamus.	/pubmed/22128821	Girard F, Meszar Z, Marti C, Davis FP, Celio M.	Eur J Neurosci. 2011 Dec;34(12):1934-43. doi: 10.1111/j.1460-9568.2011.07918.x. Epub 2011 Dec 1.	Eur J Neurosci. 2011	PubMed	citation	PMID:22128821	pubmed	22128821	create date:2011/12/02 | first author:Girard F
Neuronal activity in the superior colliculus related to saccade initiation during coordinated gaze-reach movements.	/pubmed/22128795	Reyes-Puerta V, Philipp R, Lindner W, Hoffmann KP.	Eur J Neurosci. 2011 Dec;34(12):1966-82. doi: 10.1111/j.1460-9568.2011.07911.x. Epub 2011 Dec 1.	Eur J Neurosci. 2011	PubMed	citation	PMID:22128795	pubmed	22128795	create date:2011/12/02 | first author:Reyes-Puerta V
Exposure to hypergravity during specific developmental periods differentially affects metabolism and vestibular reactions in adult C57BL /6j mice.	/pubmed/22122506	Bojados M, Jamon M.	Eur J Neurosci. 2011 Dec;34(12):2024-34. doi: 10.1111/j.1460-9568.2011.07919.x. Epub 2011 Nov 29.	Eur J Neurosci. 2011	PubMed	citation	PMID:22122506	pubmed	22122506	create date:2011/11/30 | first author:Bojados M
Primary food reward and reward-predictive stimuli evoke different patterns of phasic dopamine signaling throughout the striatum.	/pubmed/22122410	Brown HD, McCutcheon JE, Cone JJ, Ragozzino ME, Roitman MF.	Eur J Neurosci. 2011 Dec;34(12):1997-2006. doi: 10.1111/j.1460-9568.2011.07914.x. Epub 2011 Nov 29.	Eur J Neurosci. 2011	PubMed	citation	PMID:22122410	pubmed	22122410	create date:2011/11/30 | first author:Brown HD
A postnatal function for Nkx2-1 in basal forebrain integrity (Commentary on Magno et al.).	/pubmed/22122382	Marín O.	Eur J Neurosci. 2011 Dec;34(11):1766. doi: 10.1111/j.1460-9568.2011.07931.x. No abstract available.	Eur J Neurosci. 2011	PubMed	citation	PMID:22122382	pubmed	22122382	create date:2011/11/30 | first author:Marín O
Electrophysiological responses of rat olfactory tubercle neurons to biologically relevant odours.	/pubmed/22118424	Rampin O, Bellier C, Maurin Y.	Eur J Neurosci. 2012 Jan;35(1):97-105. doi: 10.1111/j.1460-9568.2011.07940.x. Epub 2011 Nov 25.	Eur J Neurosci. 2012	PubMed	citation	PMID:22118424	pubmed	22118424	create date:2011/11/29 | first author:Rampin O
Activation of the medial prefrontal cortex by escapable stress is necessary for protection against subsequent inescapable stress-induced potentiation of morphine conditioned place preference.	/pubmed/22118376	Rozeske RR, Der-Avakian A, Watkins LR, Maier SF.	Eur J Neurosci. 2012 Jan;35(1):160-5. doi: 10.1111/j.1460-9568.2011.07929.x. Epub 2011 Nov 25.	Eur J Neurosci. 2012	PubMed	citation	PMID:22118376	pubmed	22118376	create date:2011/11/29 | first author:Rozeske RR
Identification and characterization of an insular auditory field in mice.	/pubmed/22118307	Sawatari H, Tanaka Y, Takemoto M, Nishimura M, Hasegawa K, Saitoh K, Song WJ.	Eur J Neurosci. 2011 Dec;34(12):1944-52. doi: 10.1111/j.1460-9568.2011.07926.x. Epub 2011 Nov 25.	Eur J Neurosci. 2011	PubMed	citation	PMID:22118307	pubmed	22118307	create date:2011/11/29 | first author:Sawatari H
The application of spaced theta burst protocols induces long-lasting neuroplastic changes in the human motor cortex.	/pubmed/22118241	Goldsworthy MR, Pitcher JB, Ridding MC.	Eur J Neurosci. 2012 Jan;35(1):125-34. doi: 10.1111/j.1460-9568.2011.07924.x. Epub 2011 Nov 25.	Eur J Neurosci. 2012	PubMed	citation	PMID:22118241	pubmed	22118241	create date:2011/11/29 | first author:Goldsworthy MR
Dopaminergic enhancement of local food-seeking is under global homeostatic control.	/pubmed/22118191	Beeler JA, Frazier CR, Zhuang X.	Eur J Neurosci. 2012 Jan;35(1):146-59. doi: 10.1111/j.1460-9568.2011.07916.x. Epub 2011 Nov 27.	Eur J Neurosci. 2012	PubMed	citation	PMID:22118191	pubmed	22118191	create date:2011/11/29 | first author:Beeler JA
Climbing fiber synapse elimination in cerebellar Purkinje cells.	/pubmed/22103426	Watanabe M, Kano M.	Eur J Neurosci. 2011 Nov;34(10):1697-710. doi: 10.1111/j.1460-9568.2011.07894.x.	Eur J Neurosci. 2011	PubMed	citation	PMID:22103426	pubmed	22103426	create date:2011/11/23 | first author:Watanabe M
Postnatal differentiation of cortical interneuron signalling.	/pubmed/22103425	Sauer JF, Bartos M.	Eur J Neurosci. 2011 Nov;34(10):1687-96. doi: 10.1111/j.1460-9568.2011.07872.x.	Eur J Neurosci. 2011	PubMed	citation	PMID:22103425	pubmed	22103425	create date:2011/11/23 | first author:Sauer JF
Electrical activity patterns and the functional maturation of the neocortex.	/pubmed/22103424	Kilb W, Kirischuk S, Luhmann HJ.	Eur J Neurosci. 2011 Nov;34(10):1677-86. doi: 10.1111/j.1460-9568.2011.07878.x.	Eur J Neurosci. 2011	PubMed	citation	PMID:22103424	pubmed	22103424	create date:2011/11/23 | first author:Kilb W
What can we get from 'barrels': the rodent barrel cortex as a model for studying the establishment of neural circuits.	/pubmed/22103423	Wu CS, Ballester Rosado CJ, Lu HC.	Eur J Neurosci. 2011 Nov;34(10):1663-76. doi: 10.1111/j.1460-9568.2011.07892.x.	Eur J Neurosci. 2011	PubMed	citation	PMID:22103423	pubmed	22103423	create date:2011/11/23 | first author:Wu CS
From filopodia to synapses: the role of actin-capping and anti-capping proteins.	/pubmed/22103422	Menna E, Fossati G, Scita G, Matteoli M.	Eur J Neurosci. 2011 Nov;34(10):1655-62. doi: 10.1111/j.1460-9568.2011.07897.x.	Eur J Neurosci. 2011	PubMed	citation	PMID:22103422	pubmed	22103422	create date:2011/11/23 | first author:Menna E
Axon-axon interactions in neuronal circuit assembly: lessons from olfactory map formation.	/pubmed/22103421	Imai T, Sakano H.	Eur J Neurosci. 2011 Nov;34(10):1647-54. doi: 10.1111/j.1460-9568.2011.07817.x.	Eur J Neurosci. 2011	PubMed	citation	PMID:22103421	pubmed	22103421	create date:2011/11/23 | first author:Imai T
DAGL-dependent endocannabinoid signalling: roles in axonal pathfinding, synaptic plasticity and adult neurogenesis.	/pubmed/22103420	Oudin MJ, Hobbs C, Doherty P.	Eur J Neurosci. 2011 Nov;34(10):1634-46. doi: 10.1111/j.1460-9568.2011.07831.x.	Eur J Neurosci. 2011	PubMed	citation	PMID:22103420	pubmed	22103420	create date:2011/11/23 | first author:Oudin MJ
Forward signaling by EphB1/EphB2 interacting with ephrin-B ligands at the optic chiasm is required to form the ipsilateral projection.	/pubmed/22103419	Chenaux G, Henkemeyer M.	Eur J Neurosci. 2011 Nov;34(10):1620-33. doi: 10.1111/j.1460-9568.2011.07845.x.	Eur J Neurosci. 2011	PubMed	citation	PMID:22103419	pubmed	22103419	create date:2011/11/23 | first author:Chenaux G
The axon initial segment in nervous system disease and injury.	/pubmed/22103418	Buffington SA, Rasband MN.	Eur J Neurosci. 2011 Nov;34(10):1609-19. doi: 10.1111/j.1460-9568.2011.07875.x.	Eur J Neurosci. 2011	PubMed	citation	PMID:22103418	pubmed	22103418	create date:2011/11/23 | first author:Buffington SA
Cell-autonomous and cell-to-cell signalling events in normal and altered neuronal migration.	/pubmed/22103417	Manent JB, Beguin S, Ganay T, Represa A.	Eur J Neurosci. 2011 Nov;34(10):1595-608. doi: 10.1111/j.1460-9568.2011.07867.x.	Eur J Neurosci. 2011	PubMed	citation	PMID:22103417	pubmed	22103417	create date:2011/11/23 | first author:Manent JB
Differential gene expression in migratory streams of cortical interneurons.	/pubmed/22103416	Antypa M, Faux C, Eichele G, Parnavelas JG, Andrews WD.	Eur J Neurosci. 2011 Nov;34(10):1584-94. doi: 10.1111/j.1460-9568.2011.07896.x.	Eur J Neurosci. 2011	PubMed	citation	PMID:22103416	pubmed	22103416	create date:2011/11/23 | first author:Antypa M
Molecular mechanisms of maternal cannabis and cigarette use on human neurodevelopment.	/pubmed/22103415	Morris CV, DiNieri JA, Szutorisz H, Hurd YL.	Eur J Neurosci. 2011 Nov;34(10):1574-83. doi: 10.1111/j.1460-9568.2011.07884.x.	Eur J Neurosci. 2011	PubMed	citation	PMID:22103415	pubmed	22103415	create date:2011/11/23 | first author:Morris CV
Transcriptional control of differentiation and neurogenesis in autonomic ganglia.	/pubmed/22103414	Rohrer H.	Eur J Neurosci. 2011 Nov;34(10):1563-73. doi: 10.1111/j.1460-9568.2011.07860.x.	Eur J Neurosci. 2011	PubMed	citation	PMID:22103414	pubmed	22103414	create date:2011/11/23 | first author:Rohrer H
Development of raphe serotonin neurons from specification to guidance.	/pubmed/22103413	Kiyasova V, Gaspar P.	Eur J Neurosci. 2011 Nov;34(10):1553-62. doi: 10.1111/j.1460-9568.2011.07910.x.	Eur J Neurosci. 2011	PubMed	citation	PMID:22103413	pubmed	22103413	create date:2011/11/23 | first author:Kiyasova V
Decoding the transcriptional basis for GABAergic interneuron diversity in the mouse neocortex.	/pubmed/22103412	Anastasiades PG, Butt SJ.	Eur J Neurosci. 2011 Nov;34(10):1542-52. doi: 10.1111/j.1460-9568.2011.07904.x.	Eur J Neurosci. 2011	PubMed	citation	PMID:22103412	pubmed	22103412	create date:2011/11/23 | first author:Anastasiades PG
Dependence on the transcription factor Shox2 for specification of sensory neurons conveying discriminative touch.	/pubmed/22103411	Abdo H, Li L, Lallemend F, Bachy I, Xu XJ, Rice FL, Ernfors P.	Eur J Neurosci. 2011 Nov;34(10):1529-41. doi: 10.1111/j.1460-9568.2011.07883.x.	Eur J Neurosci. 2011	PubMed	citation	PMID:22103411	pubmed	22103411	create date:2011/11/23 | first author:Abdo H
Specification and regionalisation of the neural plate border.	/pubmed/22103410	Patthey C, Gunhaga L.	Eur J Neurosci. 2011 Nov;34(10):1516-28. doi: 10.1111/j.1460-9568.2011.07871.x.	Eur J Neurosci. 2011	PubMed	citation	PMID:22103410	pubmed	22103410	create date:2011/11/23 | first author:Patthey C
Molecular mechanisms of neuronal specification.	/pubmed/22103409	Harkany T.	Eur J Neurosci. 2011 Nov;34(10):1513-5. doi: 10.1111/j.1460-9568.2011.07912.x. No abstract available.	Eur J Neurosci. 2011	PubMed	citation	PMID:22103409	pubmed	22103409	create date:2011/11/23 | first author:Harkany T
Unique somato-dendritic distribution pattern of Kv4.2 channels on hippocampal CA1 pyramidal cells.	/pubmed/22098631	Kerti K, Lorincz A, Nusser Z.	Eur J Neurosci. 2012 Jan;35(1):66-75. doi: 10.1111/j.1460-9568.2011.07907.x. Epub 2011 Nov 18.	Eur J Neurosci. 2012	PubMed	citation	PMID:22098631	pubmed	22098631	create date:2011/11/22 | first author:Kerti K
Modulation of neuromagnetic responses to face stimuli by preceding biographical information.	/pubmed/22098602	Tsujimoto S, Yokoyama T, Noguchi Y, Kita S, Kakigi R.	Eur J Neurosci. 2011 Dec;34(12):2043-53. doi: 10.1111/j.1460-9568.2011.07903.x. Epub 2011 Nov 18.	Eur J Neurosci. 2011	PubMed	citation	PMID:22098602	pubmed	22098602	create date:2011/11/22 | first author:Tsujimoto S
Gap junction-mediated calcium waves define communication networks among murine postnatal neural progenitor cells.	/pubmed/22098557	Lacar B, Young SZ, Platel JC, Bordey A.	Eur J Neurosci. 2011 Dec;34(12):1895-905. doi: 10.1111/j.1460-9568.2011.07901.x. Epub 2011 Nov 18.	Eur J Neurosci. 2011	PubMed	citation	PMID:22098557	pubmed	22098557	create date:2011/11/22 | first author:Lacar B
Ablation of connexin30 in transgenic mice alters expression patterns of connexin26 and connexin32 in glial cells and leptomeninges.	/pubmed/22098503	Lynn BD, Tress O, May D, Willecke K, Nagy JI.	Eur J Neurosci. 2011 Dec;34(11):1783-93. doi: 10.1111/j.1460-9568.2011.07900.x. Epub 2011 Nov 18.	Eur J Neurosci. 2011	PubMed	citation	PMID:22098503	pubmed	22098503	create date:2011/11/22 | first author:Lynn BD
Bidirectional pattern-specific plasticity of the slow afterhyperpolarization in rats: role for high-voltage activated Ca2+ channels and I h.	/pubmed/22098477	Kaczorowski CC.	Eur J Neurosci. 2011 Dec;34(11):1756-65. doi: 10.1111/j.1460-9568.2011.07899.x. Epub 2011 Nov 20.	Eur J Neurosci. 2011	PubMed	citation	PMID:22098477	pubmed	22098477	create date:2011/11/22 | first author:Kaczorowski CC
Artificial feeding synchronizes behavioral, hormonal, metabolic and neural parameters in mother-deprived neonatal rabbit pups.	/pubmed/22098455	Morgado E, Juárez C, Melo AI, Domínguez B, Lehman MN, Escobar C, Meza E, Caba M.	Eur J Neurosci. 2011 Dec;34(11):1807-16. doi: 10.1111/j.1460-9568.2011.07898.x. Epub 2011 Nov 18.	Eur J Neurosci. 2011	PubMed	citation	PMID:22098455	pubmed	22098455	create date:2011/11/22 | first author:Morgado E
Altered apoptotic responses in neurons lacking RhoB GTPase.	/pubmed/22098422	Barberan S, McNair K, Iqbal K, Smith NC, Prendergast GC, Stone TW, Cobb SR, Morris BJ.	Eur J Neurosci. 2011 Dec;34(11):1737-46. doi: 10.1111/j.1460-9568.2011.07891.x. Epub 2011 Nov 18.	Eur J Neurosci. 2011	PubMed	citation	PMID:22098422	pubmed	22098422	create date:2011/11/22 | first author:Barberan S
The integrity of cholinergic basal forebrain neurons depends on expression of Nkx2-1.	/pubmed/22098391	Magno L, Kretz O, Bert B, Ersözlü S, Vogt J, Fink H, Kimura S, Vogt A, Monyer H, Nitsch R, Naumann T.	Eur J Neurosci. 2011 Dec;34(11):1767-82. doi: 10.1111/j.1460-9568.2011.07890.x. Epub 2011 Nov 18.	Eur J Neurosci. 2011	PubMed	citation	PMID:22098391	pubmed	22098391	create date:2011/11/22 | first author:Magno L
Sensorimotor integration for speech motor learning involves the inferior parietal cortex.	/pubmed/22098364	Shum M, Shiller DM, Baum SR, Gracco VL.	Eur J Neurosci. 2011 Dec;34(11):1817-22. doi: 10.1111/j.1460-9568.2011.07889.x. Epub 2011 Nov 18.	Eur J Neurosci. 2011	PubMed	citation	PMID:22098364	pubmed	22098364	create date:2011/11/22 | first author:Shum M
Cortical activity patterns predict robust speech discrimination ability in noise.	/pubmed/22098331	Shetake JA, Wolf JT, Cheung RJ, Engineer CT, Ram SK, Kilgard MP.	Eur J Neurosci. 2011 Dec;34(11):1823-38. doi: 10.1111/j.1460-9568.2011.07887.x. Epub 2011 Nov 18.	Eur J Neurosci. 2011	PubMed	citation	PMID:22098331	pubmed	22098331	create date:2011/11/22 | first author:Shetake JA
Developmental regulation of G protein-gated inwardly-rectifying K+ (GIRK/Kir3) channel subunits in the brain.	/pubmed/22098295	Fernández-Alacid L, Watanabe M, Molnár E, Wickman K, Luján R.	Eur J Neurosci. 2011 Dec;34(11):1724-36. doi: 10.1111/j.1460-9568.2011.07886.x. Epub 2011 Nov 18.	Eur J Neurosci. 2011	PubMed	citation	PMID:22098295	pubmed	22098295	create date:2011/11/22 | first author:Fernández-Alacid L
Glutamatergic input is selectively increased in dorsal raphe subfield 5-HT neurons: role of morphology, topography and selective innervation.	/pubmed/22098248	Crawford LK, Craige CP, Beck SG.	Eur J Neurosci. 2011 Dec;34(11):1794-806. doi: 10.1111/j.1460-9568.2011.07882.x. Epub 2011 Nov 18.	Eur J Neurosci. 2011	PubMed	citation	PMID:22098248	pubmed	22098248	create date:2011/11/22 | first author:Crawford LK
Title	URL	Description	Details	ShortDetails	Resource	Type	Identifiers	Db	EntrezUID	Properties
Do brain responses to emotional images and cigarette cues differ? An fMRI study in smokers.	/pubmed/22097928	Versace F, Engelmann JM, Jackson EF, Costa VD, Robinson JD, Lam CY, Minnix JA, Brown VL, Wetter DW, Cinciripini PM.	Eur J Neurosci. 2011 Dec;34(12):2054-63. doi: 10.1111/j.1460-9568.2011.07915.x. Epub 2011 Nov 20.	Eur J Neurosci. 2011	PubMed	citation	PMID:22097928	pubmed	22097928	create date:2011/11/22 | first author:Versace F
Fatigue-induced increase in intracortical communication between mid/anterior insular and motor cortex during cycling exercise.	/pubmed/22097899	Hilty L, Langer N, Pascual-Marqui R, Boutellier U, Lutz K.	Eur J Neurosci. 2011 Dec;34(12):2035-42. doi: 10.1111/j.1460-9568.2011.07909.x. Epub 2011 Nov 20.	Eur J Neurosci. 2011	PubMed	citation	PMID:22097899	pubmed	22097899	create date:2011/11/22 | first author:Hilty L
HIV-1 gp120 upregulates matrix metalloproteinases and their inhibitors in a rat model of HIV encephalopathy.	/pubmed/22092673	Louboutin JP, Reyes BA, Agrawal L, Van Bockstaele EJ, Strayer DS.	Eur J Neurosci. 2011 Dec;34(12):2015-23. doi: 10.1111/j.1460-9568.2011.07908.x. Epub 2011 Nov 17.	Eur J Neurosci. 2011	PubMed	citation	PMID:22092673	pubmed	22092673	create date:2011/11/19 | first author:Louboutin JP
Semaphorin 3C is not required for the establishment and target specificity of the GABAergic septohippocampal pathway in vitro.	/pubmed/22092651	Rubio SE, Martínez A, Chauvet S, Mann F, Soriano E, Pascual M.	Eur J Neurosci. 2011 Dec;34(12):1923-33. doi: 10.1111/j.1460-9568.2011.07906.x. Epub 2011 Nov 17.	Eur J Neurosci. 2011	PubMed	citation	PMID:22092651	pubmed	22092651	create date:2011/11/19 | first author:Rubio SE
Age-related changes in the guinea pig auditory cortex: relationship with brainstem changes and comparison with tone-induced hearing loss.	/pubmed/22092590	Gourévitch B, Edeline JM.	Eur J Neurosci. 2011 Dec;34(12):1953-65. doi: 10.1111/j.1460-9568.2011.07905.x. Epub 2011 Nov 17.	Eur J Neurosci. 2011	PubMed	citation	PMID:22092590	pubmed	22092590	create date:2011/11/19 | first author:Gourévitch B
Excitatory amino acid transporter 2 and excitatory amino acid transporter 1 negatively regulate calcium-dependent proliferation of hippocampal neural progenitor cells and are persistently upregulated after injury.	/pubmed/22092549	Gilley JA, Kernie SG.	Eur J Neurosci. 2011 Dec;34(11):1712-23. doi: 10.1111/j.1460-9568.2011.07888.x. Epub 2011 Nov 17.	Eur J Neurosci. 2011	PubMed	citation	PMID:22092549	pubmed	22092549	create date:2011/11/19 | first author:Gilley JA
Computation of measures of effect size for neuroscience data sets.	/pubmed/22082031	Hentschke H, Stüttgen MC.	Eur J Neurosci. 2011 Dec;34(12):1887-94. doi: 10.1111/j.1460-9568.2011.07902.x. Epub 2011 Nov 14.	Eur J Neurosci. 2011	PubMed	citation	PMID:22082031	pubmed	22082031	create date:2011/11/16 | first author:Hentschke H
Corticomotor representation to a human forearm muscle changes following cervical spinal cord injury.	/pubmed/22082003	Freund P, Rothwell J, Craggs M, Thompson AJ, Bestmann S.	Eur J Neurosci. 2011 Dec;34(11):1839-46. doi: 10.1111/j.1460-9568.2011.07895.x. Epub 2011 Nov 14.	Eur J Neurosci. 2011	PubMed	citation	PMID:22082003	pubmed	22082003	create date:2011/11/16 | first author:Freund P
Stimulus-induced dissociation of neuronal firing rates and local field potential gamma power and its relationship to the resonance blood oxygen level-dependent signal in macaque primary visual cortex.	/pubmed/22081989	Bartolo MJ, Gieselmann MA, Vuksanovic V, Hunter D, Sun L, Chen X, Delicato LS, Thiele A.	Eur J Neurosci. 2011 Dec;34(11):1857-70. doi: 10.1111/j.1460-9568.2011.07877.x. Epub 2011 Nov 14.	Eur J Neurosci. 2011	PubMed	citation	PMID:22081989	pubmed	22081989	create date:2011/11/16 | first author:Bartolo MJ
The role of cortical and hypothalamic histamine-3 receptors in the modulation of central histamine neurotransmission: an in vivo electrophysiology and microdialysis study.	/pubmed/22050612	Flik G, Dremencov E, Cremers TI, Folgering JH, Westerink BH.	Eur J Neurosci. 2011 Dec;34(11):1747-55. doi: 10.1111/j.1460-9568.2011.07893.x. Epub 2011 Nov 2.	Eur J Neurosci. 2011	PubMed	citation	PMID:22050612	pubmed	22050612	create date:2011/11/05 | first author:Flik G
Effects of Bax gene deletion on social behaviors and neural response to olfactory cues in mice.	/pubmed/22034980	Holmes MM, Niel L, Anyan JJ, Griffith AT, Monks DA, Forger NG.	Eur J Neurosci. 2011 Nov;34(9):1492-9. doi: 10.1111/j.1460-9568.2011.07881.x.	Eur J Neurosci. 2011	PubMed	citation	PMID:22034980	pubmed	22034980	create date:2011/11/01 | first author:Holmes MM
Anticipation of meals during restricted feeding increases activity in the hypothalamus in rats.	/pubmed/22034979	Verhagen LA, Luijendijk MC, de Groot JW, van Dommelen LP, Klimstra AG, Adan RA, Roeling TA.	Eur J Neurosci. 2011 Nov;34(9):1485-91. doi: 10.1111/j.1460-9568.2011.07880.x.	Eur J Neurosci. 2011	PubMed	citation	PMID:22034979	pubmed	22034979	create date:2011/11/01 | first author:Verhagen LA
Subthalamo-pallidal interactions underlying Parkinsonian neuronal oscillations in the primate basal ganglia.	/pubmed/22034978	Tachibana Y, Iwamuro H, Kita H, Takada M, Nambu A.	Eur J Neurosci. 2011 Nov;34(9):1470-84. doi: 10.1111/j.1460-9568.2011.07865.x.	Eur J Neurosci. 2011	PubMed	citation	PMID:22034978	pubmed	22034978	create date:2011/11/01 | first author:Tachibana Y
Cutaneous afferent input does not modulate motor intracortical inhibition in ageing men.	/pubmed/22034977	Smith AE, Ridding MC, Higgins RD, Wittert GA, Pitcher JB.	Eur J Neurosci. 2011 Nov;34(9):1461-9. doi: 10.1111/j.1460-9568.2011.07869.x.	Eur J Neurosci. 2011	PubMed	citation	PMID:22034977	pubmed	22034977	create date:2011/11/01 | first author:Smith AE
Differential contributions of rostral and caudal frontal forelimb areas to compensatory process after neonatal hemidecortication in rats.	/pubmed/22034976	Umeda T, Isa T.	Eur J Neurosci. 2011 Nov;34(9):1453-60. doi: 10.1111/j.1460-9568.2011.07866.x.	Eur J Neurosci. 2011	PubMed	citation	PMID:22034976	pubmed	22034976	create date:2011/11/01 | first author:Umeda T
The influence of orexins on the firing rate and pattern of rat intergeniculate leaflet neurons--electrophysiological and immunohistological studies.	/pubmed/22034975	Pekala D, Blasiak T, Raastad M, Lewandowski MH.	Eur J Neurosci. 2011 Nov;34(9):1406-18. doi: 10.1111/j.1460-9568.2011.07868.x.	Eur J Neurosci. 2011	PubMed	citation	PMID:22034975	pubmed	22034975	create date:2011/11/01 | first author:Pekala D
A simple method for characterizing passive and active neuronal properties: application to striatal neurons.	/pubmed/22034974	Lepora NF, Blomeley CP, Hoyland D, Bracci E, Overton PG, Gurney K.	Eur J Neurosci. 2011 Nov;34(9):1390-405. doi: 10.1111/j.1460-9568.2011.07879.x.	Eur J Neurosci. 2011	PubMed	citation	PMID:22034974	pubmed	22034974	create date:2011/11/01 | first author:Lepora NF
Opposite function of dopamine D1 and N-methyl-D-aspartate receptors in striatal cannabinoid-mediated signaling.	/pubmed/22034973	Daigle TL, Wetsel WC, Caron MG.	Eur J Neurosci. 2011 Nov;34(9):1378-89. doi: 10.1111/j.1460-9568.2011.07874.x.	Eur J Neurosci. 2011	PubMed	citation	PMID:22034973	pubmed	22034973	create date:2011/11/01 | first author:Daigle TL
Loss of striatal cannabinoid CB1 receptor function in attention-deficit / hyperactivity disorder mice with point-mutation of the dopamine transporter.	/pubmed/22034972	Castelli M, Federici M, Rossi S, De Chiara V, Napolitano F, Studer V, Motta C, Sacchetti L, Romano R, Musella A, Bernardi G, Siracusano A, Gu HH, Mercuri NB, Usiello A, Centonze D.	Eur J Neurosci. 2011 Nov;34(9):1369-77. doi: 10.1111/j.1460-9568.2011.07876.x.	Eur J Neurosci. 2011	PubMed	citation	PMID:22034972	pubmed	22034972	create date:2011/11/01 | first author:Castelli M
The endocannabinoid system misfires in ADHD mice (commentary on Castelli et al.).	/pubmed/22034971	Bracci E.	Eur J Neurosci. 2011 Nov;34(9):1368. doi: 10.1111/j.1460-9568.2011.07917.x. No abstract available.	Eur J Neurosci. 2011	PubMed	citation	PMID:22034971	pubmed	22034971	create date:2011/11/01 | first author:Bracci E
Intentional signals during saccadic and reaching delays in the human posterior parietal cortex.	/pubmed/22017280	Galati G, Committeri G, Pitzalis S, Pelle G, Patria F, Fattori P, Galletti C.	Eur J Neurosci. 2011 Dec;34(11):1871-85. doi: 10.1111/j.1460-9568.2011.07885.x. Epub 2011 Oct 23.	Eur J Neurosci. 2011	PubMed	citation	PMID:22017280	pubmed	22017280	create date:2011/10/25 | first author:Galati G
Postnatal development of tyrosine hydroxylase mRNA-expressing neurons in mouse neostriatum.	/pubmed/22004548	Masuda M, Miura M, Inoue R, Imanishi M, Saino-Saito S, Takada M, Kobayashi K, Aosaki T.	Eur J Neurosci. 2011 Nov;34(9):1355-67. doi: 10.1111/j.1460-9568.2011.07873.x. Epub 2011 Oct 17.	Eur J Neurosci. 2011	PubMed	citation	PMID:22004548	pubmed	22004548	create date:2011/10/19 | first author:Masuda M
Corticomotor excitability and plasticity following complex visuomotor training in young and old adults.	/pubmed/22004476	Cirillo J, Todd G, Semmler JG.	Eur J Neurosci. 2011 Dec;34(11):1847-56. doi: 10.1111/j.1460-9568.2011.07870.x. Epub 2011 Oct 17.	Eur J Neurosci. 2011	PubMed	citation	PMID:22004476	pubmed	22004476	create date:2011/10/19 | first author:Cirillo J
Carbonic anhydrase-related protein VIII is expressed in rod bipolar cells and alters signaling at the rod bipolar to AII-amacrine cell synapse in the mammalian retina.	/pubmed/22004450	Puthussery T, Gayet-Primo J, Taylor WR.	Eur J Neurosci. 2011 Nov;34(9):1419-31. doi: 10.1111/j.1460-9568.2011.07861.x. Epub 2011 Oct 17.	Eur J Neurosci. 2011	PubMed	citation	PMID:22004450	pubmed	22004450	create date:2011/10/19 | first author:Puthussery T
Flavour exposures after conditioned aversion or preference trigger different brain processes in anaesthetised pigs.	/pubmed/22004412	Gaultier A, Meunier-Salaün MC, Malbert CH, Val-Laillet D.	Eur J Neurosci. 2011 Nov;34(9):1500-11. doi: 10.1111/j.1460-9568.2011.07848.x. Epub 2011 Oct 17.	Eur J Neurosci. 2011	PubMed	citation	PMID:22004412	pubmed	22004412	create date:2011/10/19 | first author:Gaultier A
Spinal cord injury: taking a detour to recovery (Commentary on Schnell et al.).	/pubmed/21999581	Bresnahan JC, Beattie MS.	Eur J Neurosci. 2011 Oct;34(8):1254-5. doi: 10.1111/j.1460-9568.2011.07913.x. No abstract available.	Eur J Neurosci. 2011	PubMed	citation	PMID:21999581	pubmed	21999581	create date:2011/10/18 | first author:Bresnahan JC
Molecular changes associated with hippocampal long-lasting depression induced by the serine protease subtilisin-A.	/pubmed/21999580	Forrest CM, Addae JI, Murthy S, Darlington LG, Morris BJ, Stone TW.	Eur J Neurosci. 2011 Oct;34(8):1241-53. doi: 10.1111/j.1460-9568.2011.07853.x.	Eur J Neurosci. 2011	PubMed	citation	PMID:21999580	pubmed	21999580	create date:2011/10/18 | first author:Forrest CM
Combined delivery of Nogo-A antibody, neurotrophin-3 and the NMDA-NR2d subunit establishes a functional 'detour' in the hemisected spinal cord.	/pubmed/21995852	Schnell L, Hunanyan AS, Bowers WJ, Horner PJ, Federoff HJ, Gullo M, Schwab ME, Mendell LM, Arvanian VL.	Eur J Neurosci. 2011 Oct;34(8):1256-67. doi: 10.1111/j.1460-9568.2011.07862.x. Epub 2011 Oct 13.	Eur J Neurosci. 2011	PubMed	citation	PMID:21995852	pubmed	21995852	create date:2011/10/15 | first author:Schnell L
A cis-acting region in the N-methyl-d-aspartate R1 3'-untranslated region interacts with the novel RNA-binding proteins beta subunit of alpha glucosidase II and annexin A2--effect of chronic ethanol exposure in vivo.	/pubmed/21995826	Anji A, Kumari M.	Eur J Neurosci. 2011 Oct;34(8):1200-11. doi: 10.1111/j.1460-9568.2011.07857.x. Epub 2011 Oct 13.	Eur J Neurosci. 2011	PubMed	citation	PMID:21995826	pubmed	21995826	create date:2011/10/15 | first author:Anji A
Applying independent component analysis to detect silent speech in magnetic resonance imaging signals.	/pubmed/21995793	Abe K, Takahashi T, Takikawa Y, Arai H, Kitazawa S.	Eur J Neurosci. 2011 Oct;34(8):1189-99. doi: 10.1111/j.1460-9568.2011.07856.x. Epub 2011 Oct 13.	Eur J Neurosci. 2011	PubMed	citation	PMID:21995793	pubmed	21995793	create date:2011/10/15 | first author:Abe K
Regional quantification of developing human cortical shape with a three-dimensional surface-based magnetic resonance imaging analysis in utero.	/pubmed/21995768	Hu HH, Hung CI, Wu YT, Chen HY, Hsieh JC, Guo WY.	Eur J Neurosci. 2011 Oct;34(8):1310-9. doi: 10.1111/j.1460-9568.2011.07855.x. Epub 2011 Oct 13.	Eur J Neurosci. 2011	PubMed	citation	PMID:21995768	pubmed	21995768	create date:2011/10/15 | first author:Hu HH
Medium spiny neurons of the neostriatal matrix exhibit specific, stereotyped changes in dendritic arborization during a critical developmental period in mice.	/pubmed/21995728	Lee H, Sawatari A.	Eur J Neurosci. 2011 Nov;34(9):1345-54. doi: 10.1111/j.1460-9568.2011.07852.x. Epub 2011 Oct 13.	Eur J Neurosci. 2011	PubMed	citation	PMID:21995728	pubmed	21995728	create date:2011/10/15 | first author:Lee H
Category structure and the two learning systems of COVIS.	/pubmed/21995700	Milton F, Pothos EM.	Eur J Neurosci. 2011 Oct;34(8):1326-36. doi: 10.1111/j.1460-9568.2011.07847.x. Epub 2011 Oct 13.	Eur J Neurosci. 2011	PubMed	citation	PMID:21995700	pubmed	21995700	create date:2011/10/15 | first author:Milton F
Social defeat stress induces hyperthermia through activation of thermoregulatory sympathetic premotor neurons in the medullary raphe region.	/pubmed/21978215	Lkhagvasuren B, Nakamura Y, Oka T, Sudo N, Nakamura K.	Eur J Neurosci. 2011 Nov;34(9):1442-52. doi: 10.1111/j.1460-9568.2011.07863.x. Epub 2011 Oct 6.	Eur J Neurosci. 2011	PubMed	citation	PMID:21978215	pubmed	21978215	create date:2011/10/08 | first author:Lkhagvasuren B
Vestibular modulation of somatosensory perception.	/pubmed/21978189	Ferrè ER, Bottini G, Haggard P.	Eur J Neurosci. 2011 Oct;34(8):1337-44. doi: 10.1111/j.1460-9568.2011.07859.x. Epub 2011 Oct 6.	Eur J Neurosci. 2011	PubMed	citation	PMID:21978189	pubmed	21978189	create date:2011/10/08 | first author:Ferrè ER
Involvement of cyclin-dependent kinase-5 in the kainic acid-mediated degeneration of glutamatergic synapses in the rat hippocampus.	/pubmed/21978141	Putkonen N, Kukkonen JP, Mudo G, Putula J, Belluardo N, Lindholm D, Korhonen L.	Eur J Neurosci. 2011 Oct;34(8):1212-21. doi: 10.1111/j.1460-9568.2011.07858.x. Epub 2011 Oct 7.	Eur J Neurosci. 2011	PubMed	citation	PMID:21978141	pubmed	21978141	create date:2011/10/08 | first author:Putkonen N
Modulation of excitability in human primary somatosensory and motor cortex by paired associative stimulation targeting the primary somatosensory cortex.	/pubmed/21978102	Kriváneková L, Lu MK, Bliem B, Ziemann U.	Eur J Neurosci. 2011 Oct;34(8):1292-300. doi: 10.1111/j.1460-9568.2011.07849.x. Epub 2011 Oct 6.	Eur J Neurosci. 2011	PubMed	citation	PMID:21978102	pubmed	21978102	create date:2011/10/08 | first author:Kriváneková L
Acoustic startle hypersensitivity in Mceph mice and its effect on hippocampal excitability.	/pubmed/21966978	Fisahn A, Lavebratt C, Canlon B.	Eur J Neurosci. 2011 Oct;34(7):1121-30. doi: 10.1111/j.1460-9568.2011.07834.x.	Eur J Neurosci. 2011	PubMed	citation	PMID:21966978	pubmed	21966978	create date:2011/10/05 | first author:Fisahn A
Inhibition of protein kinase C promotes differentiation of neuroblastoma × glioma NG108-15 hybrid cells.	/pubmed/21943284	Chang CY, Ma KH, Wang JK, Tung YL, Chueh SH.	Eur J Neurosci. 2011 Oct;34(7):1074-84. doi: 10.1111/j.1460-9568.2011.07835.x. Epub 2011 Sep 21.	Eur J Neurosci. 2011	PubMed	citation	PMID:21943284	pubmed	21943284	create date:2011/09/29 | first author:Chang CY
Increased p38 mitogen-activated protein kinase signaling is involved in the oxidative stress associated with oxygen and glucose deprivation in neonatal hippocampal slice cultures.	/pubmed/21939459	Lu Q, Rau TF, Harris V, Johnson M, Poulsen DJ, Black SM.	Eur J Neurosci. 2011 Oct;34(7):1093-101. doi: 10.1111/j.1460-9568.2011.07786.x. Epub 2011 Sep 21.	Eur J Neurosci. 2011	PubMed	citation	PMID:21939459	pubmed	21939459	create date:2011/09/24 | first author:Lu Q
Pyruvate's blood glutamate scavenging activity contributes to the spectrum of its neuroprotective mechanisms in a rat model of stroke.	/pubmed/21936878	Boyko M, Zlotnik A, Gruenbaum BF, Gruenbaum SE, Ohayon S, Kuts R, Melamed I, Regev A, Shapira Y, Teichberg VI.	Eur J Neurosci. 2011 Nov;34(9):1432-41. doi: 10.1111/j.1460-9568.2011.07864.x. Epub 2011 Sep 21.	Eur J Neurosci. 2011	PubMed	citation	PMID:21936878	pubmed	21936878	create date:2011/09/23 | first author:Boyko M
The neuroprotective action of candesartan is related to interference with the early stages of 6-hydroxydopamine-induced dopaminergic cell death.	/pubmed/21936877	Mertens B, Varcin M, Michotte Y, Sarre S.	Eur J Neurosci. 2011 Oct;34(7):1141-8. doi: 10.1111/j.1460-9568.2011.07840.x. Epub 2011 Sep 21.	Eur J Neurosci. 2011	PubMed	citation	PMID:21936877	pubmed	21936877	create date:2011/09/23 | first author:Mertens B
Neurotensin inhibits background K+ channels and facilitates glutamatergic transmission in rat spinal cord dorsal horn.	/pubmed/21936876	Kadiri N, Rodeau JL, Schlichter R, Hugel S.	Eur J Neurosci. 2011 Oct;34(8):1230-40. doi: 10.1111/j.1460-9568.2011.07846.x. Epub 2011 Sep 21.	Eur J Neurosci. 2011	PubMed	citation	PMID:21936876	pubmed	21936876	create date:2011/09/23 | first author:Kadiri N
Involvement of area MT in bimanual finger movements in left-handers: an fMRI study.	/pubmed/21933287	Müller K, Kleiser R, Mechsner F, Seitz RJ.	Eur J Neurosci. 2011 Oct;34(8):1301-9. doi: 10.1111/j.1460-9568.2011.07850.x. Epub 2011 Sep 21.	Eur J Neurosci. 2011	PubMed	citation	PMID:21933287	pubmed	21933287	create date:2011/09/22 | first author:Müller K
Causes and consequences of expanded subventricular zones.	/pubmed/21929630	Charvet CJ, Striedter GF.	Eur J Neurosci. 2011 Sep;34(6):988-93. doi: 10.1111/j.1460-9568.2011.07818.x. Review.	Eur J Neurosci. 2011	PubMed	citation	PMID:21929630	pubmed	21929630	create date:2011/09/21 | first author:Charvet CJ
Comparing adult hippocampal neurogenesis in mammalian species and orders: influence of chronological age and life history stage.	/pubmed/21929629	Amrein I, Isler K, Lipp HP.	Eur J Neurosci. 2011 Sep;34(6):978-87. doi: 10.1111/j.1460-9568.2011.07804.x. Review.	Eur J Neurosci. 2011	PubMed	citation	PMID:21929629	pubmed	21929629	create date:2011/09/21 | first author:Amrein I
From pattern to purpose: how comparative studies contribute to understanding the function of adult neurogenesis.	/pubmed/21929628	Barker JM, Boonstra R, Wojtowicz JM.	Eur J Neurosci. 2011 Sep;34(6):963-77. doi: 10.1111/j.1460-9568.2011.07823.x. Review.	Eur J Neurosci. 2011	PubMed	citation	PMID:21929628	pubmed	21929628	create date:2011/09/21 | first author:Barker JM
Is there a relationship between adult neurogenesis and neuron generation following injury across evolution?	/pubmed/21929627	Ferretti P.	Eur J Neurosci. 2011 Sep;34(6):951-62. doi: 10.1111/j.1460-9568.2011.07833.x. Review.	Eur J Neurosci. 2011	PubMed	citation	PMID:21929627	pubmed	21929627	create date:2011/09/21 | first author:Ferretti P
Adult neurogenesis in mammals--a theme with many variations.	/pubmed/21929626	Bonfanti L, Peretto P.	Eur J Neurosci. 2011 Sep;34(6):930-50. doi: 10.1111/j.1460-9568.2011.07832.x. Review.	Eur J Neurosci. 2011	PubMed	citation	PMID:21929626	pubmed	21929626	create date:2011/09/21 | first author:Bonfanti L
Adult neurogenesis and neuronal regeneration in the central nervous system of teleost fish.	/pubmed/21929625	Zupanc GK, Sîrbulescu RF.	Eur J Neurosci. 2011 Sep;34(6):917-29. doi: 10.1111/j.1460-9568.2011.07854.x. Review.	Eur J Neurosci. 2011	PubMed	citation	PMID:21929625	pubmed	21929625	create date:2011/09/21 | first author:Zupanc GK
Title	URL	Description	Details	ShortDetails	Resource	Type	Identifiers	Db	EntrezUID	Properties
The role of peripheral nerves in urodele limb regeneration.	/pubmed/21929624	Stocum DL.	Eur J Neurosci. 2011 Sep;34(6):908-16. doi: 10.1111/j.1460-9568.2011.07827.x. Review.	Eur J Neurosci. 2011	PubMed	citation	PMID:21929624	pubmed	21929624	create date:2011/09/21 | first author:Stocum DL
Birds as a model to study adult neurogenesis: bridging evolutionary, comparative and neuroethological approaches.	/pubmed/21929623	Barnea A, Pravosudov V.	Eur J Neurosci. 2011 Sep;34(6):884-907. doi: 10.1111/j.1460-9568.2011.07851.x. Review.	Eur J Neurosci. 2011	PubMed	citation	PMID:21929623	pubmed	21929623	create date:2011/09/21 | first author:Barnea A
Adult neurogenesis in the decapod crustacean brain: a hematopoietic connection?	/pubmed/21929622	Beltz BS, Zhang Y, Benton JL, Sandeman DC.	Eur J Neurosci. 2011 Sep;34(6):870-83. doi: 10.1111/j.1460-9568.2011.07802.x. Review.	Eur J Neurosci. 2011	PubMed	citation	PMID:21929622	pubmed	21929622	create date:2011/09/21 | first author:Beltz BS
Regeneration in an evolutionarily primitive brain--the planarian Dugesia japonica model.	/pubmed/21929621	Umesono Y, Tasaki J, Nishimura K, Inoue T, Agata K.	Eur J Neurosci. 2011 Sep;34(6):863-9. doi: 10.1111/j.1460-9568.2011.07819.x. Review.	Eur J Neurosci. 2011	PubMed	citation	PMID:21929621	pubmed	21929621	create date:2011/09/21 | first author:Umesono Y
A two-step process in the emergence of neurogenesis.	/pubmed/21929620	Galliot B, Quiquand M.	Eur J Neurosci. 2011 Sep;34(6):847-62. doi: 10.1111/j.1460-9568.2011.07829.x. Review.	Eur J Neurosci. 2011	PubMed	citation	PMID:21929620	pubmed	21929620	create date:2011/09/21 | first author:Galliot B
Towards a comparative understanding of adult neurogenesis.	/pubmed/21929619	Bonfanti L, Rossi F, Zupanc GK.	Eur J Neurosci. 2011 Sep;34(6):845-6. doi: 10.1111/j.1460-9568.2011.07816.x. No abstract available.	Eur J Neurosci. 2011	PubMed	citation	PMID:21929619	pubmed	21929619	create date:2011/09/21 | first author:Bonfanti L
Change in the balance of excitatory and inhibitory midline fiber crossing as an explanation for the hopping phenotype in EphA4 knockout mice.	/pubmed/21899605	Restrepo CE, Margaryan G, Borgius L, Lundfald L, Sargsyan D, Kiehn O.	Eur J Neurosci. 2011 Oct;34(7):1102-12. doi: 10.1111/j.1460-9568.2011.07838.x. Epub 2011 Sep 7.	Eur J Neurosci. 2011	PubMed	citation	PMID:21899605	pubmed	21899605	create date:2011/09/09 | first author:Restrepo CE
Roles of p53 and p27(Kip1) in the regulation of neurogenesis in the murine adult subventricular zone.	/pubmed/21899604	Gil-Perotin S, Haines JD, Kaur J, Marin-Husstege M, Spinetta MJ, Kim KH, Duran-Moreno M, Schallert T, Zindy F, Roussel MF, Garcia-Verdugo JM, Casaccia P.	Eur J Neurosci. 2011 Oct;34(7):1040-52. doi: 10.1111/j.1460-9568.2011.07836.x. Epub 2011 Sep 7.	Eur J Neurosci. 2011	PubMed	citation	PMID:21899604	pubmed	21899604	create date:2011/09/09 | first author:Gil-Perotin S
Dissecting mechanisms of reconsolidation: octopamine reveals differences between appetitive and aversive memories in the crab Chasmagnathus.	/pubmed/21899602	Kaczer L, Klappenbach M, Maldonado H.	Eur J Neurosci. 2011 Oct;34(7):1170-8. doi: 10.1111/j.1460-9568.2011.07830.x. Epub 2011 Sep 7.	Eur J Neurosci. 2011	PubMed	citation	PMID:21899602	pubmed	21899602	create date:2011/09/09 | first author:Kaczer L
Computational modelling of 5-HT receptor-mediated reorganization of the brainstem respiratory network.	/pubmed/21899601	Shevtsova NA, Manzke T, Molkov YI, Bischoff A, Smith JC, Rybak IA, Richter DW.	Eur J Neurosci. 2011 Oct;34(8):1276-91. doi: 10.1111/j.1460-9568.2011.07825.x. Epub 2011 Sep 7.	Eur J Neurosci. 2011	PubMed	citation	PMID:21899601	pubmed	21899601	create date:2011/09/09 | first author:Shevtsova NA
SPARC/osteonectin, an endogenous mechanism for targeting albumin to the blood-cerebrospinal fluid interface during brain development.	/pubmed/21899600	Liddelow SA, Dziegielewska KM, Møllgård K, Phoenix TN, Temple S, Vandeberg JL, Saunders NR.	Eur J Neurosci. 2011 Oct;34(7):1062-73. doi: 10.1111/j.1460-9568.2011.07821.x. Epub 2011 Sep 7.	Eur J Neurosci. 2011	PubMed	citation	PMID:21899600	pubmed	21899600	create date:2011/09/09 | first author:Liddelow SA
Cocaine self-administration leads to alterations in temporal responses to cocaine challenge in limbic and motor circuitry.	/pubmed/21896062	Chen YI, Famous K, Xu H, Choi JK, Mandeville JB, Schmidt HD, Pierce RC, Jenkins BG.	Eur J Neurosci. 2011 Sep;34(5):800-15. doi: 10.1111/j.1460-9568.2011.07806.x.	Eur J Neurosci. 2011	PubMed	citation	PMID:21896062	pubmed	21896062	create date:2011/09/08 | first author:Chen YI
Between-systems memory interference during retrieval.	/pubmed/21896061	Sparks FT, Lehmann H, Sutherland RJ.	Eur J Neurosci. 2011 Sep;34(5):780-6. doi: 10.1111/j.1460-9568.2011.07796.x.	Eur J Neurosci. 2011	PubMed	citation	PMID:21896061	pubmed	21896061	create date:2011/09/08 | first author:Sparks FT
Tinnitus: where is the source (Commentary on Vanneste et al.).	/pubmed/21896060	Llinas R.	Eur J Neurosci. 2011 Sep;34(5):717. doi: 10.1111/j.1460-9568.2011.07841.x. No abstract available.	Eur J Neurosci. 2011	PubMed	citation	PMID:21896060	pubmed	21896060	create date:2011/09/08 | first author:Llinas R
Co-development of proprioceptive afferents and the corticospinal tract within the cervical spinal cord.	/pubmed/21896059	Chakrabarty S, Martin JH.	Eur J Neurosci. 2011 Sep;34(5):682-94. doi: 10.1111/j.1460-9568.2011.07798.x. Epub 2011 Aug 22.	Eur J Neurosci. 2011	PubMed	citation	PMID:21896059	pubmed	21896059	create date:2011/09/08 | first author:Chakrabarty S
Absence of compensation for vestibular-evoked passive head rotations in human sound localization.	/pubmed/21895805	Van Barneveld DC, Binkhorst F, Van Opstal AJ.	Eur J Neurosci. 2011 Oct;34(7):1149-60. doi: 10.1111/j.1460-9568.2011.07844.x. Epub 2011 Sep 6.	Eur J Neurosci. 2011	PubMed	citation	PMID:21895805	pubmed	21895805	create date:2011/09/08 | first author:Van Barneveld DC
Recombinant tissue plasminogen activator induces blood-brain barrier breakdown by a matrix metalloproteinase-9-independent pathway after transient focal cerebral ischemia in mouse.	/pubmed/21895804	Copin JC, Bengualid DJ, Da Silva RF, Kargiotis O, Schaller K, Gasche Y.	Eur J Neurosci. 2011 Oct;34(7):1085-92. doi: 10.1111/j.1460-9568.2011.07843.x. Epub 2011 Sep 6.	Eur J Neurosci. 2011	PubMed	citation	PMID:21895804	pubmed	21895804	create date:2011/09/08 | first author:Copin JC
NR2B-subunit dependent facilitation of long-term potentiation in primary visual cortex following visual discrimination training of adult rats.	/pubmed/21895803	Gagolewicz PJ, Dringenberg HC.	Eur J Neurosci. 2011 Oct;34(8):1222-9. doi: 10.1111/j.1460-9568.2011.07842.x. Epub 2011 Sep 6.	Eur J Neurosci. 2011	PubMed	citation	PMID:21895803	pubmed	21895803	create date:2011/09/08 | first author:Gagolewicz PJ
Cellular mechanisms underlying the regulation of dendritic development by hepatocyte growth factor.	/pubmed/21895802	Finsterwald C, Martin JL.	Eur J Neurosci. 2011 Oct;34(7):1053-61. doi: 10.1111/j.1460-9568.2011.07839.x. Epub 2011 Sep 6.	Eur J Neurosci. 2011	PubMed	citation	PMID:21895802	pubmed	21895802	create date:2011/09/08 | first author:Finsterwald C
Raphe pallidus modulates Bötzinger complex-induced inhibition of the phrenic nerve activity in rats.	/pubmed/21895801	Yu SY, Wang GM, Wang H, Zhang H, Li Q.	Eur J Neurosci. 2011 Oct;34(7):1113-20. doi: 10.1111/j.1460-9568.2011.07837.x. Epub 2011 Sep 6.	Eur J Neurosci. 2011	PubMed	citation	PMID:21895801	pubmed	21895801	create date:2011/09/08 | first author:Yu SY
Sleep abnormalities in schizophrenia may suggest impaired trans-thalamic cortico-cortical communication: towards a dynamic model of the illness.	/pubmed/21895800	Vukadinovic Z.	Eur J Neurosci. 2011 Oct;34(7):1031-9. doi: 10.1111/j.1460-9568.2011.07822.x. Epub 2011 Sep 6. Review.	Eur J Neurosci. 2011	PubMed	citation	PMID:21895800	pubmed	21895800	create date:2011/09/08 | first author:Vukadinovic Z
Middle-aged, but not young, rats develop cognitive impairment and cortical neurodegeneration following the four-vessel occlusion/internal carotid artery model of chronic cerebral hypoperfusion.	/pubmed/21884555	Ferreira ED, Romanini CV, Mori MA, de Oliveira RM, Milani H.	Eur J Neurosci. 2011 Oct;34(7):1131-40. doi: 10.1111/j.1460-9568.2011.07824.x. Epub 2011 Sep 2.	Eur J Neurosci. 2011	PubMed	citation	PMID:21884555	pubmed	21884555	create date:2011/09/03 | first author:Ferreira ED
Recovery after chronic stress within spatial reference and working memory domains: correspondence with hippocampal morphology.	/pubmed/21884554	Hoffman AN, Krigbaum A, Ortiz JB, Mika A, Hutchinson KM, Bimonte-Nelson HA, Conrad CD.	Eur J Neurosci. 2011 Sep;34(6):1023-30. doi: 10.1111/j.1460-9568.2011.07820.x. Epub 2011 Sep 2.	Eur J Neurosci. 2011	PubMed	citation	PMID:21884554	pubmed	21884554	create date:2011/09/03 | first author:Hoffman AN
Effects of the alpha-2 adrenoceptor agonist guanfacine on attention and working memory in aged non-human primates.	/pubmed/21883531	Decamp E, Clark K, Schneider JS.	Eur J Neurosci. 2011 Sep;34(6):1018-22. doi: 10.1111/j.1460-9568.2011.07815.x. Epub 2011 Aug 23.	Eur J Neurosci. 2011	PubMed	citation	PMID:21883531	pubmed	21883531	create date:2011/09/03 | first author:Decamp E
Wheel running can accelerate or delay extinction of conditioned place preference for cocaine in male C57BL/6J mice, depending on timing of wheel access.	/pubmed/21864322	Mustroph ML, Stobaugh DJ, Miller DS, DeYoung EK, Rhodes JS.	Eur J Neurosci. 2011 Oct;34(7):1161-9. doi: 10.1111/j.1460-9568.2011.07828.x. Epub 2011 Aug 22.	Eur J Neurosci. 2011	PubMed	citation	PMID:21864322	pubmed	21864322	create date:2011/08/26 | first author:Mustroph ML
Nav 1.1 dysfunction in genetic epilepsy with febrile seizures-plus or Dravet syndrome.	/pubmed/21864321	Volkers L, Kahlig KM, Verbeek NE, Das JH, van Kempen MJ, Stroink H, Augustijn P, van Nieuwenhuizen O, Lindhout D, George AL Jr, Koeleman BP, Rook MB.	Eur J Neurosci. 2011 Oct;34(8):1268-75. doi: 10.1111/j.1460-9568.2011.07826.x. Epub 2011 Aug 22.	Eur J Neurosci. 2011	PubMed	citation	PMID:21864321	pubmed	21864321	create date:2011/08/26 | first author:Volkers L
Developmental underpinnings of differences in rodent novelty-seeking and emotional reactivity.	/pubmed/21864320	Clinton SM, Stead JD, Miller S, Watson SJ, Akil H.	Eur J Neurosci. 2011 Sep;34(6):994-1005. doi: 10.1111/j.1460-9568.2011.07811.x. Epub 2011 Aug 22.	Eur J Neurosci. 2011	PubMed	citation	PMID:21864320	pubmed	21864320	create date:2011/08/26 | first author:Clinton SM
Visual adaptation and novelty responses in the superior colliculus.	/pubmed/21864319	Boehnke SE, Berg DJ, Marino RA, Baldi PF, Itti L, Munoz DP.	Eur J Neurosci. 2011 Sep;34(5):766-79. doi: 10.1111/j.1460-9568.2011.07805.x. Epub 2011 Aug 22.	Eur J Neurosci. 2011	PubMed	citation	PMID:21864319	pubmed	21864319	create date:2011/08/26 | first author:Boehnke SE
Impairing somatosensory working memory using rTMS.	/pubmed/21864318	Auksztulewicz R, Spitzer B, Goltz D, Blankenburg F.	Eur J Neurosci. 2011 Sep;34(5):839-44. doi: 10.1111/j.1460-9568.2011.07797.x. Epub 2011 Aug 22.	Eur J Neurosci. 2011	PubMed	citation	PMID:21864318	pubmed	21864318	create date:2011/08/26 | first author:Auksztulewicz R
The neural network of phantom sound changes over time: a comparison between recent-onset and chronic tinnitus patients.	/pubmed/21848924	Vanneste S, van de Heyning P, De Ridder D.	Eur J Neurosci. 2011 Sep;34(5):718-31. doi: 10.1111/j.1460-9568.2011.07793.x. Epub 2011 Aug 16.	Eur J Neurosci. 2011	PubMed	citation	PMID:21848924	pubmed	21848924	create date:2011/08/19 | first author:Vanneste S
Long-term exposure to music enhances the sensitivity of the auditory system in children.	/pubmed/21848923	Meyer M, Elmer S, Ringli M, Oechslin MS, Baumann S, Jancke L.	Eur J Neurosci. 2011 Sep;34(5):755-65. doi: 10.1111/j.1460-9568.2011.07795.x. Epub 2011 Aug 16.	Eur J Neurosci. 2011	PubMed	citation	PMID:21848923	pubmed	21848923	create date:2011/08/19 | first author:Meyer M
Modulation by the BK accessory β4 subunit of phosphorylation-dependent changes in excitability of dentate gyrus granule neurons.	/pubmed/21848922	Petrik D, Wang B, Brenner R.	Eur J Neurosci. 2011 Sep;34(5):695-704. doi: 10.1111/j.1460-9568.2011.07799.x. Epub 2011 Aug 16.	Eur J Neurosci. 2011	PubMed	citation	PMID:21848922	pubmed	21848922	create date:2011/08/19 | first author:Petrik D
Intra-ventral tegmental area or intracerebroventricular orexin-A increases the intra-cranial self-stimulation threshold via activation of the corticotropin-releasing factor system in rats.	/pubmed/21848921	Hata T, Chen J, Ebihara K, Date Y, Ishida Y, Nakahara D.	Eur J Neurosci. 2011 Sep;34(5):816-26. doi: 10.1111/j.1460-9568.2011.07808.x. Epub 2011 Aug 16.	Eur J Neurosci. 2011	PubMed	citation	PMID:21848921	pubmed	21848921	create date:2011/08/19 | first author:Hata T
Contribution of the amygdala, but not orbitofrontal or medial prefrontal cortices, to the expression of flavour preferences in marmoset monkeys.	/pubmed/21848920	Agustín-Pavón C, Parkinson J, Man MS, Roberts AC.	Eur J Neurosci. 2011 Sep;34(6):1006-17. doi: 10.1111/j.1460-9568.2011.07813.x. Epub 2011 Aug 16.	Eur J Neurosci. 2011	PubMed	citation	PMID:21848920	pubmed	21848920	create date:2011/08/19 | first author:Agustín-Pavón C
Enhanced visual perception with occipital transcranial magnetic stimulation.	/pubmed/21848918	Mulckhuyse M, Kelley TA, Theeuwes J, Walsh V, Lavie N.	Eur J Neurosci. 2011 Oct;34(8):1320-5. doi: 10.1111/j.1460-9568.2011.07814.x. Epub 2011 Aug 16.	Eur J Neurosci. 2011	PubMed	citation	PMID:21848918	pubmed	21848918	create date:2011/08/19 | first author:Mulckhuyse M
Anomalous diffusion imposed by dendritic spines (Commentary on Santamaria et al.).	/pubmed/21843310	De Zeeuw CI, Hoogland TM.	Eur J Neurosci. 2011 Aug;34(4):559-60. doi: 10.1111/j.1460-9568.2011.07809.x. No abstract available.	Eur J Neurosci. 2011	PubMed	citation	PMID:21843310	pubmed	21843310	create date:2011/08/17 | first author:De Zeeuw CI
Corticotropin-releasing factor and urocortin I activate CREB through functionally selective Gβγ signaling in hippocampal pyramidal neurons.	/pubmed/21819464	Stern CM, Meitzen J, Mermelstein PG.	Eur J Neurosci. 2011 Sep;34(5):671-81. doi: 10.1111/j.1460-9568.2011.07812.x. Epub 2011 Aug 8.	Eur J Neurosci. 2011	PubMed	citation	PMID:21819464	pubmed	21819464	create date:2011/08/09 | first author:Stern CM
Synaptic transmission of graded membrane potential changes and spikes between identified visual interneurons.	/pubmed/21819463	Rien D, Kern R, Kurtz R.	Eur J Neurosci. 2011 Sep;34(5):705-16. doi: 10.1111/j.1460-9568.2011.07801.x. Epub 2011 Aug 8.	Eur J Neurosci. 2011	PubMed	citation	PMID:21819463	pubmed	21819463	create date:2011/08/09 | first author:Rien D
Sniffing shapes the dynamics of olfactory bulb gamma oscillations in awake behaving rats.	/pubmed/21819462	Rosero MA, Aylwin ML.	Eur J Neurosci. 2011 Sep;34(5):787-99. doi: 10.1111/j.1460-9568.2011.07800.x. Epub 2011 Aug 8.	Eur J Neurosci. 2011	PubMed	citation	PMID:21819462	pubmed	21819462	create date:2011/08/09 | first author:Rosero MA
Musical training modulates encoding of higher-order regularities in the auditory cortex.	/pubmed/21801242	Herholz SC, Boh B, Pantev C.	Eur J Neurosci. 2011 Aug;34(3):524-9. doi: 10.1111/j.1460-9568.2011.07775.x.	Eur J Neurosci. 2011	PubMed	citation	PMID:21801242	pubmed	21801242	create date:2011/08/02 | first author:Herholz SC
Adult-born neuron development is controlled by GABAA receptor subtypes (Commentary on Duveau et al.).	/pubmed/21801241	Bordey A.	Eur J Neurosci. 2011 Aug;34(3):361. doi: 10.1111/j.1460-9568.2011.07807.x. No abstract available.	Eur J Neurosci. 2011	PubMed	citation	PMID:21801241	pubmed	21801241	create date:2011/08/02 | first author:Bordey A
Bifrontal transcranial direct current stimulation modulates tinnitus intensity and tinnitus-distress-related brain activity.	/pubmed/21790807	Vanneste S, De Ridder D.	Eur J Neurosci. 2011 Aug;34(4):605-14. doi: 10.1111/j.1460-9568.2011.07778.x. Epub 2011 Jul 25.	Eur J Neurosci. 2011	PubMed	citation	PMID:21790807	pubmed	21790807	create date:2011/07/28 | first author:Vanneste S
Common capacity-limited neural mechanisms of selective attention and spatial working memory encoding.	/pubmed/21781193	Fusser F, Linden DE, Rahm B, Hampel H, Haenschel C, Mayer JS.	Eur J Neurosci. 2011 Sep;34(5):827-38. doi: 10.1111/j.1460-9568.2011.07794.x. Epub 2011 Jul 22.	Eur J Neurosci. 2011	PubMed	citation	PMID:21781193	pubmed	21781193	create date:2011/07/26 | first author:Fusser F
Blue light stress in retinal neuronal (R28) cells is dependent on wavelength range and irradiance.	/pubmed/21781192	Knels L, Valtink M, Roehlecke C, Lupp A, de la Vega J, Mehner M, Funk RH.	Eur J Neurosci. 2011 Aug;34(4):548-58. doi: 10.1111/j.1460-9568.2011.07790.x. Epub 2011 Jul 22.	Eur J Neurosci. 2011	PubMed	citation	PMID:21781192	pubmed	21781192	create date:2011/07/26 | first author:Knels L
Molecular and electrophysiological evidence for the expression of BK channels in oligodendroglial precursor cells.	/pubmed/21781191	Buttigieg J, Eftekharpour E, Karimi-Abdolrezaee S, Fehlings MG.	Eur J Neurosci. 2011 Aug;34(4):538-47. doi: 10.1111/j.1460-9568.2011.07789.x. Epub 2011 Jul 22.	Eur J Neurosci. 2011	PubMed	citation	PMID:21781191	pubmed	21781191	create date:2011/07/26 | first author:Buttigieg J
Evaluating dopaminergic system contributions to cued pattern switching during bimanual coordination.	/pubmed/21781190	Brown MJ, Almeida QJ.	Eur J Neurosci. 2011 Aug;34(4):632-40. doi: 10.1111/j.1460-9568.2011.07773.x. Epub 2011 Jul 22.	Eur J Neurosci. 2011	PubMed	citation	PMID:21781190	pubmed	21781190	create date:2011/07/26 | first author:Brown MJ
Neuronal basis for evaluating selected action in the primate striatum.	/pubmed/21781189	Yamada H, Inokawa H, Matsumoto N, Ueda Y, Kimura M.	Eur J Neurosci. 2011 Aug;34(3):489-506. doi: 10.1111/j.1460-9568.2011.07771.x. Epub 2011 Jul 22.	Eur J Neurosci. 2011	PubMed	citation	PMID:21781189	pubmed	21781189	create date:2011/07/26 | first author:Yamada H
Genetic strategies to study TDP-43 in rodents and to develop preclinical therapeutics for amyotrophic lateral sclerosis.	/pubmed/21777407	Wang DB, Gitcho MA, Kraemer BC, Klein RL.	Eur J Neurosci. 2011 Oct;34(8):1179-88. doi: 10.1111/j.1460-9568.2011.07803.x. Epub 2011 Jul 21.	Eur J Neurosci. 2011	PubMed	citation	PMID:21777407	pubmed	21777407	create date:2011/07/23 | first author:Wang DB
Low-frequency summation of synaptically activated transient receptor potential channel-mediated depolarizations.	/pubmed/21777305	Petersson ME, Yoshida M, Fransén EA.	Eur J Neurosci. 2011 Aug;34(4):578-93. doi: 10.1111/j.1460-9568.2011.07791.x. Epub 2011 Jul 21.	Eur J Neurosci. 2011	PubMed	citation	PMID:21777305	pubmed	21777305	create date:2011/07/23 | first author:Petersson ME
Endogenous prolactin generated during peripheral inflammation contributes to thermal hyperalgesia.	/pubmed/21777304	Scotland PE, Patil M, Belugin S, Henry MA, Goffin V, Hargreaves KM, Akopian AN.	Eur J Neurosci. 2011 Sep;34(5):745-54. doi: 10.1111/j.1460-9568.2011.07788.x. Epub 2011 Jul 21.	Eur J Neurosci. 2011	PubMed	citation	PMID:21777304	pubmed	21777304	create date:2011/07/23 | first author:Scotland PE
Title	URL	Description	Details	ShortDetails	Resource	Type	Identifiers	Db	EntrezUID	Properties
Ghrelin and obestatin modulate growth hormone-releasing hormone release and synaptic inputs onto growth hormone-releasing hormone neurons.	/pubmed/21777303	Feng DD, Yang SK, Loudes C, Simon A, Al-Sarraf T, Culler M, Alvear-Perez R, Llorens-Cortes C, Chen C, Epelbaum J, Gardette R.	Eur J Neurosci. 2011 Sep;34(5):732-44. doi: 10.1111/j.1460-9568.2011.07787.x. Epub 2011 Jul 21.	Eur J Neurosci. 2011	PubMed	citation	PMID:21777303	pubmed	21777303	create date:2011/07/23 | first author:Feng DD
A role for the habenula in the regulation of locomotor activity cycles.	/pubmed/21777302	Paul MJ, Indic P, Schwartz WJ.	Eur J Neurosci. 2011 Aug;34(3):478-88. doi: 10.1111/j.1460-9568.2011.07762.x. Epub 2011 Jul 21.	Eur J Neurosci. 2011	PubMed	citation	PMID:21777302	pubmed	21777302	create date:2011/07/23 | first author:Paul MJ
The diffusional properties of dendrites depend on the density of dendritic spines.	/pubmed/21771115	Santamaria F, Wils S, De Schutter E, Augustine GJ.	Eur J Neurosci. 2011 Aug;34(4):561-8. doi: 10.1111/j.1460-9568.2011.07785.x. Epub 2011 Jul 19.	Eur J Neurosci. 2011	PubMed	citation	PMID:21771115	pubmed	21771115	create date:2011/07/21 | first author:Santamaria F
Mirroring avatars: dissociation of action and intention in human motor resonance.	/pubmed/21771114	Borroni P, Gorini A, Riva G, Bouchard S, Cerri G.	Eur J Neurosci. 2011 Aug;34(4):662-9. doi: 10.1111/j.1460-9568.2011.07779.x. Epub 2011 Jul 19.	Eur J Neurosci. 2011	PubMed	citation	PMID:21771114	pubmed	21771114	create date:2011/07/21 | first author:Borroni P
Rat photoreceptor circadian oscillator strongly relies on lighting conditions.	/pubmed/21771113	Sandu C, Hicks D, Felder-Schmittbuhl MP.	Eur J Neurosci. 2011 Aug;34(3):507-16. doi: 10.1111/j.1460-9568.2011.07772.x. Epub 2011 Jul 19.	Eur J Neurosci. 2011	PubMed	citation	PMID:21771113	pubmed	21771113	create date:2011/07/21 | first author:Sandu C
GABAA receptor mutations in epilepsy (commentary on Lachance-Touchette et al.).	/pubmed/21762463	Reid CA, Kullmann DM.	Eur J Neurosci. 2011 Jul;34(2):235-6. doi: 10.1111/j.1460-9568.2011.07792.x. No abstract available.	Eur J Neurosci. 2011	PubMed	citation	PMID:21762463	pubmed	21762463	create date:2011/07/19 | first author:Reid CA
A novel form of presynaptic CaMKII-dependent short-term potentiation between Lymnaea neurons.	/pubmed/21749498	Luk CC, Naruo H, Prince D, Hassan A, Doran SA, Goldberg JI, Syed NI.	Eur J Neurosci. 2011 Aug;34(4):569-77. doi: 10.1111/j.1460-9568.2011.07784.x. Epub 2011 Jul 12.	Eur J Neurosci. 2011	PubMed	citation	PMID:21749498	pubmed	21749498	create date:2011/07/14 | first author:Luk CC
Demyelination can proceed independently of axonal degradation during Wallerian degeneration in wlds mice.	/pubmed/21749497	Takada H, Yuasa S, Araki T.	Eur J Neurosci. 2011 Aug;34(4):531-7. doi: 10.1111/j.1460-9568.2011.07783.x. Epub 2011 Jul 12.	Eur J Neurosci. 2011	PubMed	citation	PMID:21749497	pubmed	21749497	create date:2011/07/14 | first author:Takada H
Contrast adaptation in cat lateral geniculate nucleus and influence of corticothalamic feedback.	/pubmed/21749496	Li G, Ye X, Song T, Yang Y, Zhou Y.	Eur J Neurosci. 2011 Aug;34(4):622-31. doi: 10.1111/j.1460-9568.2011.07781.x. Epub 2011 Jul 12.	Eur J Neurosci. 2011	PubMed	citation	PMID:21749496	pubmed	21749496	create date:2011/07/14 | first author:Li G
Larger cortical motor maps after seizures.	/pubmed/21749495	Henderson AK, Galic MA, Fouad K, Dyck RH, Pittman QJ, Teskey GC.	Eur J Neurosci. 2011 Aug;34(4):615-21. doi: 10.1111/j.1460-9568.2011.07780.x. Epub 2011 Jul 12.	Eur J Neurosci. 2011	PubMed	citation	PMID:21749495	pubmed	21749495	create date:2011/07/14 | first author:Henderson AK
Retinotopic mapping of the primary visual cortex - a challenge for MEG imaging of the human cortex.	/pubmed/21749494	Perry G, Adjamian P, Thai NJ, Holliday IE, Hillebrand A, Barnes GR.	Eur J Neurosci. 2011 Aug;34(4):652-61. doi: 10.1111/j.1460-9568.2011.07777.x. Epub 2011 Jul 12.	Eur J Neurosci. 2011	PubMed	citation	PMID:21749494	pubmed	21749494	create date:2011/07/14 | first author:Perry G
Thromboxane receptor activation enhances striatal dopamine release, leading to suppression of GABAergic transmission and enhanced sugar intake.	/pubmed/21749493	Mitsumori T, Furuyashiki T, Momiyama T, Nishi A, Shuto T, Hayakawa T, Ushikubi F, Kitaoka S, Aoki T, Inoue H, Matsuoka T, Narumiya S.	Eur J Neurosci. 2011 Aug;34(4):594-604. doi: 10.1111/j.1460-9568.2011.07774.x. Epub 2011 Jul 12.	Eur J Neurosci. 2011	PubMed	citation	PMID:21749493	pubmed	21749493	create date:2011/07/14 | first author:Mitsumori T
Cortical processing of near-threshold tactile stimuli in a paired-stimulus paradigm--an MEG study.	/pubmed/21749492	Wühle A, Preissl H, Braun C.	Eur J Neurosci. 2011 Aug;34(4):641-51. doi: 10.1111/j.1460-9568.2011.07770.x. Epub 2011 Jul 12.	Eur J Neurosci. 2011	PubMed	citation	PMID:21749492	pubmed	21749492	create date:2011/07/14 | first author:Wühle A
Cocaine withdrawal reduces group I mGluR-mediated long-term potentiation via decreased GABAergic transmission in the amygdala.	/pubmed/21749491	Schmidt K, Krishnan B, Xia Y, Sun A, Orozco-Cabal L, Pollandt S, Centeno M, Genzer K, Gallagher JP, Shinnick-Gallagher P, Liu J.	Eur J Neurosci. 2011 Jul;34(2):177-89. doi: 10.1111/j.1460-9568.2011.07769.x. Epub 2011 Jul 12.	Eur J Neurosci. 2011	PubMed	citation	PMID:21749491	pubmed	21749491	create date:2011/07/14 | first author:Schmidt K
Role of P2X4 receptors in synaptic strengthening in mouse CA1 hippocampal neurons.	/pubmed/21749490	Baxter AW, Choi SJ, Sim JA, North RA.	Eur J Neurosci. 2011 Jul;34(2):213-20. doi: 10.1111/j.1460-9568.2011.07763.x. Epub 2011 Jul 12.	Eur J Neurosci. 2011	PubMed	citation	PMID:21749490	pubmed	21749490	create date:2011/07/14 | first author:Baxter AW
Relationships among estrogen receptor, oxytocin and vasopressin gene expression and social interaction in male mice.	/pubmed/21749489	Murakami G, Hunter RG, Fontaine C, Ribeiro A, Pfaff D.	Eur J Neurosci. 2011 Aug;34(3):469-77. doi: 10.1111/j.1460-9568.2011.07761.x. Epub 2011 Jul 12.	Eur J Neurosci. 2011	PubMed	citation	PMID:21749489	pubmed	21749489	create date:2011/07/14 | first author:Murakami G
Spatiotemporal specificity of GABAA receptor-mediated regulation of adult hippocampal neurogenesis.	/pubmed/21722213	Duveau V, Laustela S, Barth L, Gianolini F, Vogt KE, Keist R, Chandra D, Homanics GE, Rudolph U, Fritschy JM.	Eur J Neurosci. 2011 Aug;34(3):362-73. doi: 10.1111/j.1460-9568.2011.07782.x. Epub 2011 Jul 4.	Eur J Neurosci. 2011	PubMed	citation	PMID:21722213	pubmed	21722213	create date:2011/07/05 | first author:Duveau V
Perinatal exposure to alcohol disturbs spatial learning and glutamate transmission-related gene expression in the adult hippocampus.	/pubmed/21722212	Zink M, Ferbert T, Frank ST, Seufert P, Gebicke-Haerter PJ, Spanagel R.	Eur J Neurosci. 2011 Aug;34(3):457-68. doi: 10.1111/j.1460-9568.2011.07776.x. Epub 2011 Jul 4.	Eur J Neurosci. 2011	PubMed	citation	PMID:21722212	pubmed	21722212	create date:2011/07/05 | first author:Zink M
Effects of divalent cations on slow unblock of native NMDA receptors in mouse neocortical pyramidal neurons.	/pubmed/21722211	Kim NK, Robinson HP.	Eur J Neurosci. 2011 Jul;34(2):199-212. doi: 10.1111/j.1460-9568.2011.07768.x. Epub 2011 Jul 4.	Eur J Neurosci. 2011	PubMed	citation	PMID:21722211	pubmed	21722211	create date:2011/07/05 | first author:Kim NK
Mechanism behind gamma band activity in the pedunculopontine nucleus.	/pubmed/21722210	Kezunovic N, Urbano FJ, Simon C, Hyde J, Smith K, Garcia-Rill E.	Eur J Neurosci. 2011 Aug;34(3):404-15. doi: 10.1111/j.1460-9568.2011.07766.x. Epub 2011 Jul 4.	Eur J Neurosci. 2011	PubMed	citation	PMID:21722210	pubmed	21722210	create date:2011/07/05 | first author:Kezunovic N
Lipopolysaccharide-induced tau phosphorylation and kinase activity--modulation, but not mediation, by corticotropin-releasing factor receptors.	/pubmed/21722209	Roe AD, Staup MA, Serrats J, Sawchenko PE, Rissman RA.	Eur J Neurosci. 2011 Aug;34(3):448-56. doi: 10.1111/j.1460-9568.2011.07764.x. Epub 2011 Jul 4.	Eur J Neurosci. 2011	PubMed	citation	PMID:21722209	pubmed	21722209	create date:2011/07/05 | first author:Roe AD
Mitochondrial calcium and its regulation in neurodegeneration induced by oxidative stress.	/pubmed/21722208	Barsukova AG, Bourdette D, Forte M.	Eur J Neurosci. 2011 Aug;34(3):437-47. doi: 10.1111/j.1460-9568.2011.07760.x. Epub 2011 Jul 4.	Eur J Neurosci. 2011	PubMed	citation	PMID:21722208	pubmed	21722208	create date:2011/07/05 | first author:Barsukova AG
The antidepressant fluoxetine but not citalopram suppresses synapse formation and synaptic transmission between Lymnaea neurons by perturbing presynaptic and postsynaptic machinery.	/pubmed/21722207	Getz A, Xu F, Zaidi W, Syed NI.	Eur J Neurosci. 2011 Jul;34(2):221-34. doi: 10.1111/j.1460-9568.2011.07757.x. Epub 2011 Jul 4.	Eur J Neurosci. 2011	PubMed	citation	PMID:21722207	pubmed	21722207	create date:2011/07/05 | first author:Getz A
Cracking the almond (Commentary on Prévost et al.).	/pubmed/21722206	LaBar KS.	Eur J Neurosci. 2011 Jul;34(1):133. doi: 10.1111/j.1460-9568.2011.07730.x. No abstract available.	Eur J Neurosci. 2011	PubMed	citation	PMID:21722206	pubmed	21722206	create date:2011/07/05 | first author:LaBar KS
Rhythmic intrinsic bursting neurons in human neocortex obtained from pediatric patients with epilepsy.	/pubmed/21722205	Tryba AK, Kaczorowski CC, Ben-Mabrouk F, Elsen FP, Lew SM, Marcuccilli CJ.	Eur J Neurosci. 2011 Jul;34(1):31-44. doi: 10.1111/j.1460-9568.2011.07746.x.	Eur J Neurosci. 2011	PubMed	citation	PMID:21722205	pubmed	21722205	create date:2011/07/05 | first author:Tryba AK
Why would you pay to get published?	/pubmed/21722204	Fritschy JM, Sarter M.	Eur J Neurosci. 2011 Jul;34(1):1-2. doi: 10.1111/j.1460-9568.2011.07752.x. No abstract available.	Eur J Neurosci. 2011	PubMed	citation	PMID:21722204	pubmed	21722204	create date:2011/07/05 | first author:Fritschy JM
Novel α1 and γ2 GABAA receptor subunit mutations in families with idiopathic generalized epilepsy.	/pubmed/21714819	Lachance-Touchette P, Brown P, Meloche C, Kinirons P, Lapointe L, Lacasse H, Lortie A, Carmant L, Bedford F, Bowie D, Cossette P.	Eur J Neurosci. 2011 Jul;34(2):237-49. doi: 10.1111/j.1460-9568.2011.07767.x. Epub 2011 Jun 30.	Eur J Neurosci. 2011	PubMed	citation	PMID:21714819	pubmed	21714819	create date:2011/07/01 | first author:Lachance-Touchette P
Importance of the left auditory areas in chord discrimination in music experts as demonstrated by MEG.	/pubmed/21714818	Tervaniemi M, Sannemann C, Noyranen M, Salonen J, Pihko E.	Eur J Neurosci. 2011 Aug;34(3):517-23. doi: 10.1111/j.1460-9568.2011.07765.x. Epub 2011 Jun 30.	Eur J Neurosci. 2011	PubMed	citation	PMID:21714818	pubmed	21714818	create date:2011/07/01 | first author:Tervaniemi M
p53 controls neuronal death in the CA3 region of the newborn mouse hippocampus.	/pubmed/21714817	Murase S, Poser SW, Joseph J, McKay RD.	Eur J Neurosci. 2011 Aug;34(3):374-81. doi: 10.1111/j.1460-9568.2011.07758.x. Epub 2011 Jun 30.	Eur J Neurosci. 2011	PubMed	citation	PMID:21714817	pubmed	21714817	create date:2011/07/01 | first author:Murase S
Increased expression of 5-HT₆ receptors in dorsolateral striatum decreases habitual lever pressing, but does not affect learning acquisition of simple operant tasks in rats.	/pubmed/21714816	Eskenazi D, Neumaier JF.	Eur J Neurosci. 2011 Jul;34(2):343-51. doi: 10.1111/j.1460-9568.2011.07756.x. Epub 2011 Jun 30.	Eur J Neurosci. 2011	PubMed	citation	PMID:21714816	pubmed	21714816	create date:2011/07/01 | first author:Eskenazi D
Estradiol-dependent catecholaminergic innervation of auditory areas in a seasonally breeding songbird.	/pubmed/21714815	Matragrano LL, Sanford SE, Salvante KG, Sockman KW, Maney DL.	Eur J Neurosci. 2011 Aug;34(3):416-25. doi: 10.1111/j.1460-9568.2011.07751.x. Epub 2011 Jun 30.	Eur J Neurosci. 2011	PubMed	citation	PMID:21714815	pubmed	21714815	create date:2011/07/01 | first author:Matragrano LL
Subcortical projections to the frontal pole in the marmoset monkey.	/pubmed/21714814	Burman KJ, Reser DH, Richardson KE, Gaulke H, Worthy KH, Rosa MG.	Eur J Neurosci. 2011 Jul;34(2):303-19. doi: 10.1111/j.1460-9568.2011.07744.x. Epub 2011 Jun 30.	Eur J Neurosci. 2011	PubMed	citation	PMID:21714814	pubmed	21714814	create date:2011/07/01 | first author:Burman KJ
Connexin26 expression in brain parenchymal cells demonstrated by targeted connexin ablation in transgenic mice.	/pubmed/21714813	Nagy JI, Lynn BD, Tress O, Willecke K, Rash JE.	Eur J Neurosci. 2011 Jul;34(2):263-71. doi: 10.1111/j.1460-9568.2011.07741.x. Epub 2011 Jun 30.	Eur J Neurosci. 2011	PubMed	citation	PMID:21714813	pubmed	21714813	create date:2011/07/01 | first author:Nagy JI
Spatio-temporal dynamics, differentiation and viability of human neural stem cells after implantation into neonatal rat brain.	/pubmed/21707793	Kallur T, Farr TD, Böhm-Sturm P, Kokaia Z, Hoehn M.	Eur J Neurosci. 2011 Aug;34(3):382-93. doi: 10.1111/j.1460-9568.2011.07759.x. Epub 2011 Jun 27.	Eur J Neurosci. 2011	PubMed	citation	PMID:21707793	pubmed	21707793	create date:2011/06/29 | first author:Kallur T
Perirhinal cortex lesions uncover subsidiary systems in the rat for the detection of novel and familiar objects.	/pubmed/21707792	Albasser MM, Amin E, Iordanova MD, Brown MW, Pearce JM, Aggleton JP.	Eur J Neurosci. 2011 Jul;34(2):331-42. doi: 10.1111/j.1460-9568.2011.07755.x. Epub 2011 Jun 27.	Eur J Neurosci. 2011	PubMed	citation	PMID:21707792	pubmed	21707792	create date:2011/06/29 | first author:Albasser MM
Modulation of astroglial glutamine synthetase activity affects nociceptive behaviour and central sensitization of medullary dorsal horn nociceptive neurons in a rat model of chronic pulpitis.	/pubmed/21707791	Tsuboi Y, Iwata K, Dostrovsky JO, Chiang CY, Sessle BJ, Hu JW.	Eur J Neurosci. 2011 Jul;34(2):292-302. doi: 10.1111/j.1460-9568.2011.07747.x. Epub 2011 Jun 27.	Eur J Neurosci. 2011	PubMed	citation	PMID:21707791	pubmed	21707791	create date:2011/06/29 | first author:Tsuboi Y
Neurochemical organization and experience-dependent activation of estrogen-associated circuits in the songbird auditory forebrain.	/pubmed/21707790	Jeong JK, Burrows K, Tremere LA, Pinaud R.	Eur J Neurosci. 2011 Jul;34(2):283-91. doi: 10.1111/j.1460-9568.2011.07743.x. Epub 2011 Jun 27.	Eur J Neurosci. 2011	PubMed	citation	PMID:21707790	pubmed	21707790	create date:2011/06/29 | first author:Jeong JK
Brain-derived neurotrophic factor rapidly increases AMPA receptor surface expression in rat nucleus accumbens.	/pubmed/21692887	Li X, Wolf ME.	Eur J Neurosci. 2011 Jul;34(2):190-8. doi: 10.1111/j.1460-9568.2011.07754.x. Epub 2011 Jun 21.	Eur J Neurosci. 2011	PubMed	citation	PMID:21692887	pubmed	21692887	create date:2011/06/23 | first author:Li X
Multiple memory traces after associative learning in the honey bee antennal lobe.	/pubmed/21692886	Rath L, Giovanni Galizia C, Szyszka P.	Eur J Neurosci. 2011 Jul;34(2):352-60. doi: 10.1111/j.1460-9568.2011.07753.x. Epub 2011 Jun 21.	Eur J Neurosci. 2011	PubMed	citation	PMID:21692886	pubmed	21692886	create date:2011/06/23 | first author:Rath L
Chronic stress modulation of prefrontal cortical NMDA receptor expression disrupts limbic structure--prefrontal cortex interaction.	/pubmed/21692885	Lee YA, Goto Y.	Eur J Neurosci. 2011 Aug;34(3):426-36. doi: 10.1111/j.1460-9568.2011.07750.x. Epub 2011 Jun 21.	Eur J Neurosci. 2011	PubMed	citation	PMID:21692885	pubmed	21692885	create date:2011/06/23 | first author:Lee YA
Cholinergic control of cortical network interactions enables feedback-mediated attentional modulation.	/pubmed/21692884	Deco G, Thiele A.	Eur J Neurosci. 2011 Jul;34(1):146-57. doi: 10.1111/j.1460-9568.2011.07749.x. Epub 2011 Jun 21.	Eur J Neurosci. 2011	PubMed	citation	PMID:21692884	pubmed	21692884	create date:2011/06/23 | first author:Deco G
Fast network oscillations in vitro exhibit a slow decay of temporal auto-correlations.	/pubmed/21692883	Poil SS, Jansen R, van Aerde K, Timmerman J, Brussaard AB, Mansvelder HD, Linkenkaer-Hansen K.	Eur J Neurosci. 2011 Aug;34(3):394-403. doi: 10.1111/j.1460-9568.2011.07748.x. Epub 2011 Jun 21.	Eur J Neurosci. 2011	PubMed	citation	PMID:21692883	pubmed	21692883	create date:2011/06/23 | first author:Poil SS
Structure and function of medial temporal and posteromedial cortices in early Alzheimer's disease.	/pubmed/21692882	Miettinen PS, Pihlajamäki M, Jauhiainen AM, Niskanen E, Hänninen T, Vanninen R, Soininen H.	Eur J Neurosci. 2011 Jul;34(2):320-30. doi: 10.1111/j.1460-9568.2011.07745.x. Epub 2011 Jun 21.	Eur J Neurosci. 2011	PubMed	citation	PMID:21692882	pubmed	21692882	create date:2011/06/23 | first author:Miettinen PS
Glucosensing in parvocellular neurons of the rat hypothalamic paraventricular nucleus.	/pubmed/21692881	Melnick IV, Price CJ, Colmers WF.	Eur J Neurosci. 2011 Jul;34(2):272-82. doi: 10.1111/j.1460-9568.2011.07742.x. Epub 2011 Jun 21.	Eur J Neurosci. 2011	PubMed	citation	PMID:21692881	pubmed	21692881	create date:2011/06/23 | first author:Melnick IV
Localization of GABA-A receptor alpha subunits on neurochemically distinct cell types in the rat locus coeruleus.	/pubmed/21692880	Corteen NL, Cole TM, Sarna A, Sieghart W, Swinny JD.	Eur J Neurosci. 2011 Jul;34(2):250-62. doi: 10.1111/j.1460-9568.2011.07740.x. Epub 2011 Jun 21.	Eur J Neurosci. 2011	PubMed	citation	PMID:21692880	pubmed	21692880	create date:2011/06/23 | first author:Corteen NL
Transplantation of Flk-1+ human bone marrow-derived mesenchymal stem cells promotes angiogenesis and neurogenesis after cerebral ischemia in rats.	/pubmed/21692879	Bao X, Feng M, Wei J, Han Q, Zhao H, Li G, Zhu Z, Xing H, An Y, Qin C, Zhao RC, Wang R.	Eur J Neurosci. 2011 Jul;34(1):87-98. doi: 10.1111/j.1460-9568.2011.07733.x. Epub 2011 Jun 21.	Eur J Neurosci. 2011	PubMed	citation	PMID:21692879	pubmed	21692879	create date:2011/06/23 | first author:Bao X
Activity and expression of steroidogenic enzymes in the brain of adult zebrafish.	/pubmed/21692878	Diotel N, Do Rego JL, Anglade I, Vaillant C, Pellegrini E, Gueguen MM, Mironov S, Vaudry H, Kah O.	Eur J Neurosci. 2011 Jul;34(1):45-56. doi: 10.1111/j.1460-9568.2011.07731.x. Epub 2011 Jun 21.	Eur J Neurosci. 2011	PubMed	citation	PMID:21692878	pubmed	21692878	create date:2011/06/23 | first author:Diotel N
Neuronal correlates of normal and drug-potentiated Pavlovian-instrumental transfer (Commentary on Saddoris et al.).	/pubmed/21682777	Smith KS.	Eur J Neurosci. 2011 Jun;33(12):2272-3. doi: 10.1111/j.1460-9568.2011.07716.x. No abstract available.	Eur J Neurosci. 2011	PubMed	citation	PMID:21682777	pubmed	21682777	create date:2011/06/21 | first author:Smith KS
Phase inversion of neural activity in the olfactory and visual systems of a night-migratory bird during migration.	/pubmed/21676040	Rastogi A, Kumari Y, Rani S, Kumar V.	Eur J Neurosci. 2011 Jul;34(1):99-109. doi: 10.1111/j.1460-9568.2011.07737.x. Epub 2011 Jun 16.	Eur J Neurosci. 2011	PubMed	citation	PMID:21676040	pubmed	21676040	create date:2011/06/17 | first author:Rastogi A
Dopamine D₄ receptor activation controls circadian timing of the adenylyl cyclase 1/cyclic AMP signaling system in mouse retina.	/pubmed/21676039	Jackson CR, Chaurasia SS, Hwang CK, Iuvone PM.	Eur J Neurosci. 2011 Jul;34(1):57-64. doi: 10.1111/j.1460-9568.2011.07734.x. Epub 2011 Jun 16.	Eur J Neurosci. 2011	PubMed	citation	PMID:21676039	pubmed	21676039	create date:2011/06/17 | first author:Jackson CR
Title	URL	Description	Details	ShortDetails	Resource	Type	Identifiers	Db	EntrezUID	Properties
Indirect pathway between the primary auditory and visual cortices through layer V pyramidal neurons in V2L in mouse and the effects of bilateral enucleation.	/pubmed/21676038	Laramée ME, Kurotani T, Rockland KS, Bronchti G, Boire D.	Eur J Neurosci. 2011 Jul;34(1):65-78. doi: 10.1111/j.1460-9568.2011.07732.x. Epub 2011 Jun 16.	Eur J Neurosci. 2011	PubMed	citation	PMID:21676038	pubmed	21676038	create date:2011/06/17 | first author:Laramée ME
Brain stimulation over Broca's area differentially modulates naming skills in neurotypical adults and individuals with Asperger's syndrome.	/pubmed/21676037	Fecteau S, Agosta S, Oberman L, Pascual-Leone A.	Eur J Neurosci. 2011 Jul;34(1):158-64. doi: 10.1111/j.1460-9568.2011.07726.x. Epub 2011 Jun 16.	Eur J Neurosci. 2011	PubMed	citation	PMID:21676037	pubmed	21676037	create date:2011/06/17 | first author:Fecteau S
Astrocytes in the aging brain express characteristics of senescence-associated secretory phenotype.	/pubmed/21649759	Salminen A, Ojala J, Kaarniranta K, Haapasalo A, Hiltunen M, Soininen H.	Eur J Neurosci. 2011 Jul;34(1):3-11. doi: 10.1111/j.1460-9568.2011.07738.x. Epub 2011 Jun 7. Review.	Eur J Neurosci. 2011	PubMed	citation	PMID:21649759	pubmed	21649759	create date:2011/06/09 | first author:Salminen A
Intensive language training and attention modulate the involvement of fronto-parietal regions during a non-verbal auditory discrimination task.	/pubmed/21649758	Elmer S, Meyer M, Marrama L, Jäncke L.	Eur J Neurosci. 2011 Jul;34(1):165-75. doi: 10.1111/j.1460-9568.2011.07728.x. Epub 2011 Jun 7.	Eur J Neurosci. 2011	PubMed	citation	PMID:21649758	pubmed	21649758	create date:2011/06/09 | first author:Elmer S
Persistent activity in layer 5 pyramidal neurons following cholinergic activation of mouse primary cortices.	/pubmed/21645136	Rahman J, Berger T.	Eur J Neurosci. 2011 Jul;34(1):22-30. doi: 10.1111/j.1460-9568.2011.07736.x. Epub 2011 Jun 6.	Eur J Neurosci. 2011	PubMed	citation	PMID:21645136	pubmed	21645136	create date:2011/06/08 | first author:Rahman J
Improvements in rate of development and magnitude of force with intense auditory stimuli in patients with Parkinson's disease.	/pubmed/21645135	Anzak A, Tan H, Pogosyan A, Djamshidian A, Ling H, Lees A, Brown P.	Eur J Neurosci. 2011 Jul;34(1):124-32. doi: 10.1111/j.1460-9568.2011.07735.x. Epub 2011 Jun 6.	Eur J Neurosci. 2011	PubMed	citation	PMID:21645135	pubmed	21645135	create date:2011/06/08 | first author:Anzak A
Patterned Purkinje cell loss in the ataxic sticky mouse.	/pubmed/21645134	Sarna JR, Hawkes R.	Eur J Neurosci. 2011 Jul;34(1):79-86. doi: 10.1111/j.1460-9568.2011.07725.x. Epub 2011 Jun 6.	Eur J Neurosci. 2011	PubMed	citation	PMID:21645134	pubmed	21645134	create date:2011/06/08 | first author:Sarna JR
Impact of expected value on neural activity in rat substantia nigra pars reticulata.	/pubmed/21645133	Bryden DW, Johnson EE, Diao X, Roesch MR.	Eur J Neurosci. 2011 Jun;33(12):2308-17. doi: 10.1111/j.1460-9568.2011.07705.x. Epub 2011 Jun 6.	Eur J Neurosci. 2011	PubMed	citation	PMID:21645133	pubmed	21645133	create date:2011/06/08 | first author:Bryden DW
Neck muscle responses evoked by transcranial magnetic stimulation of the human frontal eye fields.	/pubmed/21645109	Goonetilleke SC, Gribble PL, Mirsattari SM, Doherty TJ, Corneil BD.	Eur J Neurosci. 2011 Jun;33(11):2155-67. doi: 10.1111/j.1460-9568.2011.07711.x.	Eur J Neurosci. 2011	PubMed	citation	PMID:21645109	pubmed	21645109	create date:2011/06/08 | first author:Goonetilleke SC
The neural control of fast vs. slow vergence eye movements.	/pubmed/21645108	Cullen KE, Van Horn MR.	Eur J Neurosci. 2011 Jun;33(11):2147-54. doi: 10.1111/j.1460-9568.2011.07692.x. Review.	Eur J Neurosci. 2011	PubMed	citation	PMID:21645108	pubmed	21645108	create date:2011/06/08 | first author:Cullen KE
Binocular coordination of eye movements--Hering's Law of equal innervation or uniocular control?	/pubmed/21645107	King WM.	Eur J Neurosci. 2011 Jun;33(11):2139-46. doi: 10.1111/j.1460-9568.2011.07695.x. Review.	Eur J Neurosci. 2011	PubMed	citation	PMID:21645107	pubmed	21645107	create date:2011/06/08 | first author:King WM
Tonic and phasic components of eye movements during REM sleep in the rat.	/pubmed/21645106	Sánchez-López A, Escudero M.	Eur J Neurosci. 2011 Jun;33(11):2129-38. doi: 10.1111/j.1460-9568.2011.07702.x.	Eur J Neurosci. 2011	PubMed	citation	PMID:21645106	pubmed	21645106	create date:2011/06/08 | first author:Sánchez-López A
The role of the cerebellum in saccadic adaptation as a window into neural mechanisms of motor learning.	/pubmed/21645105	Prsa M, Thier P.	Eur J Neurosci. 2011 Jun;33(11):2114-28. doi: 10.1111/j.1460-9568.2011.07693.x. Review.	Eur J Neurosci. 2011	PubMed	citation	PMID:21645105	pubmed	21645105	create date:2011/06/08 | first author:Prsa M
Mechanisms for generating and compensating for the smallest possible saccades.	/pubmed/21645104	Hafed ZM.	Eur J Neurosci. 2011 Jun;33(11):2101-13. doi: 10.1111/j.1460-9568.2011.07694.x. Review.	Eur J Neurosci. 2011	PubMed	citation	PMID:21645104	pubmed	21645104	create date:2011/06/08 | first author:Hafed ZM
A perceptual discrimination task abnormally facilitates reflexive saccades in Parkinson's disease.	/pubmed/21645103	van Stockum S, Macaskill MR, Myall D, Anderson TJ.	Eur J Neurosci. 2011 Jun;33(11):2091-100. doi: 10.1111/j.1460-9568.2011.07697.x.	Eur J Neurosci. 2011	PubMed	citation	PMID:21645103	pubmed	21645103	create date:2011/06/08 | first author:van Stockum S
Probing basal ganglia functions by saccade eye movements.	/pubmed/21645102	Watanabe M, Munoz DP.	Eur J Neurosci. 2011 Jun;33(11):2070-90. doi: 10.1111/j.1460-9568.2011.07691.x.	Eur J Neurosci. 2011	PubMed	citation	PMID:21645102	pubmed	21645102	create date:2011/06/08 | first author:Watanabe M
Cortico-basal ganglia mechanisms for overcoming innate, habitual and motivational behaviors.	/pubmed/21645101	Isoda M, Hikosaka O.	Eur J Neurosci. 2011 Jun;33(11):2058-69. doi: 10.1111/j.1460-9568.2011.07698.x. Review.	Eur J Neurosci. 2011	PubMed	citation	PMID:21645101	pubmed	21645101	create date:2011/06/08 | first author:Isoda M
Contribution of the central thalamus to the generation of volitional saccades.	/pubmed/21645100	Tanaka M, Kunimatsu J.	Eur J Neurosci. 2011 Jun;33(11):2046-57. doi: 10.1111/j.1460-9568.2011.07699.x. Review.	Eur J Neurosci. 2011	PubMed	citation	PMID:21645100	pubmed	21645100	create date:2011/06/08 | first author:Tanaka M
Split of spatial attention as predicted by a systems-level model of visual attention.	/pubmed/21645099	Zirnsak M, Beuth F, Hamker FH.	Eur J Neurosci. 2011 Jun;33(11):2035-45. doi: 10.1111/j.1460-9568.2011.07718.x.	Eur J Neurosci. 2011	PubMed	citation	PMID:21645099	pubmed	21645099	create date:2011/06/08 | first author:Zirnsak M
The search for the neural mechanisms of the set size effect.	/pubmed/21645098	Jerde TA, Ikkai A, Curtis CE.	Eur J Neurosci. 2011 Jun;33(11):2028-34. doi: 10.1111/j.1460-9568.2011.07717.x.	Eur J Neurosci. 2011	PubMed	citation	PMID:21645098	pubmed	21645098	create date:2011/06/08 | first author:Jerde TA
Parietofrontal circuits in goal-oriented behaviour.	/pubmed/21645097	Medendorp WP, Buchholz VN, Van Der Werf J, Leoné FT.	Eur J Neurosci. 2011 Jun;33(11):2017-27. doi: 10.1111/j.1460-9568.2011.07701.x. Review.	Eur J Neurosci. 2011	PubMed	citation	PMID:21645097	pubmed	21645097	create date:2011/06/08 | first author:Medendorp WP
Investigating the role of the superior colliculus in active vision with the visual search paradigm.	/pubmed/21645096	Shen K, Valero J, Day GS, Paré M.	Eur J Neurosci. 2011 Jun;33(11):2003-16. doi: 10.1111/j.1460-9568.2011.07722.x. Review.	Eur J Neurosci. 2011	PubMed	citation	PMID:21645096	pubmed	21645096	create date:2011/06/08 | first author:Shen K
Neural mechanisms of saccade target selection: gated accumulator model of the visual-motor cascade.	/pubmed/21645095	Schall JD, Purcell BA, Heitz RP, Logan GD, Palmeri TJ.	Eur J Neurosci. 2011 Jun;33(11):1991-2002. doi: 10.1111/j.1460-9568.2011.07715.x. Review.	Eur J Neurosci. 2011	PubMed	citation	PMID:21645095	pubmed	21645095	create date:2011/06/08 | first author:Schall JD
The role of the lateral intraparietal area in orienting attention and its implications for visual search.	/pubmed/21645094	Bisley JW, Mirpour K, Arcizet F, Ong WS.	Eur J Neurosci. 2011 Jun;33(11):1982-90. doi: 10.1111/j.1460-9568.2011.07700.x. Review.	Eur J Neurosci. 2011	PubMed	citation	PMID:21645094	pubmed	21645094	create date:2011/06/08 | first author:Bisley JW
The relationship between spatial attention and saccades in the frontoparietal network of the monkey.	/pubmed/21645093	Wardak C, Olivier E, Duhamel JR.	Eur J Neurosci. 2011 Jun;33(11):1973-81. doi: 10.1111/j.1460-9568.2011.07710.x. Review.	Eur J Neurosci. 2011	PubMed	citation	PMID:21645093	pubmed	21645093	create date:2011/06/08 | first author:Wardak C
Control from below: the role of a midbrain network in spatial attention.	/pubmed/21645092	Knudsen EI.	Eur J Neurosci. 2011 Jun;33(11):1961-72. doi: 10.1111/j.1460-9568.2011.07696.x. Review.	Eur J Neurosci. 2011	PubMed	citation	PMID:21645092	pubmed	21645092	create date:2011/06/08 | first author:Knudsen EI
Contribution of the retino-tectal pathway to visually guided saccades after lesion of the primary visual cortex in monkeys.	/pubmed/21645091	Kato R, Takaura K, Ikeda T, Yoshida M, Isa T.	Eur J Neurosci. 2011 Jun;33(11):1952-60. doi: 10.1111/j.1460-9568.2011.07729.x.	Eur J Neurosci. 2011	PubMed	citation	PMID:21645091	pubmed	21645091	create date:2011/06/08 | first author:Kato R
Full reaction time distributions reveal the complexity of neural decision-making.	/pubmed/21645090	Noorani I, Carpenter RH.	Eur J Neurosci. 2011 Jun;33(11):1948-51. doi: 10.1111/j.1460-9568.2011.07727.x.	Eur J Neurosci. 2011	PubMed	citation	PMID:21645090	pubmed	21645090	create date:2011/06/08 | first author:Noorani I
Saccade, search and orient--the neural control of saccadic eye movements.	/pubmed/21645089	Munoz DP, Coe BC.	Eur J Neurosci. 2011 Jun;33(11):1945-7. doi: 10.1111/j.1460-9568.2011.07739.x. No abstract available.	Eur J Neurosci. 2011	PubMed	citation	PMID:21645089	pubmed	21645089	create date:2011/06/08 | first author:Munoz DP
Understanding inverse oxygenation responses during motor imagery: a functional near-infrared spectroscopy study.	/pubmed/21631608	Holper L, Shalóm DE, Wolf M, Sigman M.	Eur J Neurosci. 2011 Jun;33(12):2318-28. doi: 10.1111/j.1460-9568.2011.07720.x. Epub 2011 Jun 2.	Eur J Neurosci. 2011	PubMed	citation	PMID:21631608	pubmed	21631608	create date:2011/06/03 | first author:Holper L
Neurotrophin-4/5 is implicated in the enhancement of axon regeneration produced by treadmill training following peripheral nerve injury.	/pubmed/21623957	English AW, Cucoranu D, Mulligan A, Rodriguez JA, Sabatier MJ.	Eur J Neurosci. 2011 Jun;33(12):2265-71. doi: 10.1111/j.1460-9568.2011.07724.x. Epub 2011 May 30.	Eur J Neurosci. 2011	PubMed	citation	PMID:21623957	pubmed	21623957	create date:2011/06/01 | first author:English AW
Neutralization of interleukin-1β reduces cerebral edema and tissue loss and improves late cognitive outcome following traumatic brain injury in mice.	/pubmed/21623956	Clausen F, Hånell A, Israelsson C, Hedin J, Ebendal T, Mir AK, Gram H, Marklund N.	Eur J Neurosci. 2011 Jul;34(1):110-23. doi: 10.1111/j.1460-9568.2011.07723.x. Epub 2011 May 30.	Eur J Neurosci. 2011	PubMed	citation	PMID:21623956	pubmed	21623956	create date:2011/06/01 | first author:Clausen F
Studies of locomotor network neuroprotection by the selective poly(ADP-ribose) polymerase-1 inhibitor PJ-34 against excitotoxic injury to the rat spinal cord in vitro.	/pubmed/21623955	Nasrabady SE, Kuzhandaivel A, Nistri A.	Eur J Neurosci. 2011 Jun;33(12):2216-27. doi: 10.1111/j.1460-9568.2011.07714.x. Epub 2011 May 30.	Eur J Neurosci. 2011	PubMed	citation	PMID:21623955	pubmed	21623955	create date:2011/06/01 | first author:Nasrabady SE
Instability of spatial encoding by CA1 hippocampal place cells after peripheral nerve injury.	/pubmed/21615562	Cardoso-Cruz H, Lima D, Galhardo V.	Eur J Neurosci. 2011 Jun;33(12):2255-64. doi: 10.1111/j.1460-9568.2011.07721.x. Epub 2011 May 25.	Eur J Neurosci. 2011	PubMed	citation	PMID:21615562	pubmed	21615562	create date:2011/05/28 | first author:Cardoso-Cruz H
Enhanced role of adenosine A(2A) receptors in the modulation of LTP in the rat hippocampus upon ageing.	/pubmed/21615561	Costenla AR, Diógenes MJ, Canas PM, Rodrigues RJ, Nogueira C, Maroco J, Agostinho PM, Ribeiro JA, Cunha RA, de Mendonça A.	Eur J Neurosci. 2011 Jul;34(1):12-21. doi: 10.1111/j.1460-9568.2011.07719.x. Epub 2011 May 25.	Eur J Neurosci. 2011	PubMed	citation	PMID:21615561	pubmed	21615561	create date:2011/05/28 | first author:Costenla AR
Matrix metalloproteinase inhibition counteracts impairment of cortical experience-dependent plasticity after photothrombotic stroke.	/pubmed/21615560	Cybulska-Klosowicz A, Liguz-Lecznar M, Nowicka D, Ziemka-Nalecz M, Kossut M, Skangiel-Kramska J.	Eur J Neurosci. 2011 Jun;33(12):2238-46. doi: 10.1111/j.1460-9568.2011.07713.x. Epub 2011 May 25.	Eur J Neurosci. 2011	PubMed	citation	PMID:21615560	pubmed	21615560	create date:2011/05/28 | first author:Cybulska-Klosowicz A
Activation of alpha-2 noradrenergic receptors is critical for the generation of fictive eupnea and fictive gasping inspiratory activities in mammals in vitro.	/pubmed/21615559	Viemari JC, Garcia AJ 3rd, Doi A, Ramirez JM.	Eur J Neurosci. 2011 Jun;33(12):2228-37. doi: 10.1111/j.1460-9568.2011.07706.x. Epub 2011 May 25.	Eur J Neurosci. 2011	PubMed	citation	PMID:21615559	pubmed	21615559	create date:2011/05/28 | first author:Viemari JC
Induction and expression of abnormal involuntary movements is related to the duration of dopaminergic stimulation in 6-OHDA-lesioned rats.	/pubmed/21615558	Papathanou M, Rose S, McCreary A, Jenner P.	Eur J Neurosci. 2011 Jun;33(12):2247-54. doi: 10.1111/j.1460-9568.2011.07704.x. Epub 2011 May 25.	Eur J Neurosci. 2011	PubMed	citation	PMID:21615558	pubmed	21615558	create date:2011/05/28 | first author:Papathanou M
Chondroitin sulfate proteoglycans regulate astrocyte-dependent synaptogenesis and modulate synaptic activity in primary embryonic hippocampal neurons.	/pubmed/21615557	Pyka M, Wetzel C, Aguado A, Geissler M, Hatt H, Faissner A.	Eur J Neurosci. 2011 Jun;33(12):2187-202. doi: 10.1111/j.1460-9568.2011.07690.x. Epub 2011 May 25.	Eur J Neurosci. 2011	PubMed	citation	PMID:21615557	pubmed	21615557	create date:2011/05/28 | first author:Pyka M
The development of multisensory speech perception continues into the late childhood years.	/pubmed/21615556	Ross LA, Molholm S, Blanco D, Gomez-Ramirez M, Saint-Amour D, Foxe JJ.	Eur J Neurosci. 2011 Jun;33(12):2329-37. doi: 10.1111/j.1460-9568.2011.07685.x. Epub 2011 May 25.	Eur J Neurosci. 2011	PubMed	citation	PMID:21615556	pubmed	21615556	create date:2011/05/28 | first author:Ross LA
Extending the impact of stress on hippocampal neurogenesis (Commentary on P. Van Bokhoven et al.).	/pubmed/21569117	Sandi C.	Eur J Neurosci. 2011 May;33(10):1832. doi: 10.1111/j.1460-9568.2011.07703.x. No abstract available.	Eur J Neurosci. 2011	PubMed	citation	PMID:21569117	pubmed	21569117	create date:2011/05/17 | first author:Sandi C
Ventral premotor cortex neuronal activity matches perceptual decisions.	/pubmed/21554429	Acuña C, Pardo-Vazquez JL.	Eur J Neurosci. 2011 Jun;33(12):2338-48. doi: 10.1111/j.1460-9568.2011.07708.x. Epub 2011 May 10.	Eur J Neurosci. 2011	PubMed	citation	PMID:21554429	pubmed	21554429	create date:2011/05/11 | first author:Acuña C
Hemifield effects of spatial attention in early human visual cortex.	/pubmed/21545658	Kraft A, Kehrer S, Hagendorf H, Brandt SA.	Eur J Neurosci. 2011 Jun;33(12):2349-58. doi: 10.1111/j.1460-9568.2011.07709.x. Epub 2011 May 5.	Eur J Neurosci. 2011	PubMed	citation	PMID:21545658	pubmed	21545658	create date:2011/05/07 | first author:Kraft A
Targeted mutation of the calbindin D 28k gene selectively alters nonvisual photosensitivity.	/pubmed/21545657	Butler MP, LeSauter J, Sichel AN, Silver R.	Eur J Neurosci. 2011 Jun;33(12):2299-307. doi: 10.1111/j.1460-9568.2011.07689.x. Epub 2011 May 5.	Eur J Neurosci. 2011	PubMed	citation	PMID:21545657	pubmed	21545657	create date:2011/05/07 | first author:Butler MP
Event-related potential evidence for the use of external coordinates in the preparation of tactile attention by the early blind.	/pubmed/21545656	Eardley AF, van Velzen J.	Eur J Neurosci. 2011 May;33(10):1897-907. doi: 10.1111/j.1460-9568.2011.07672.x. Epub 2011 May 5.	Eur J Neurosci. 2011	PubMed	citation	PMID:21545656	pubmed	21545656	create date:2011/05/07 | first author:Eardley AF
The role of locus coeruleus in the antiepileptic activity induced by vagus nerve stimulation.	/pubmed/21535457	Fornai F, Ruffoli R, Giorgi FS, Paparelli A.	Eur J Neurosci. 2011 Jun;33(12):2169-78. doi: 10.1111/j.1460-9568.2011.07707.x. Epub 2011 May 3. Review.	Eur J Neurosci. 2011	PubMed	citation	PMID:21535457	pubmed	21535457	create date:2011/05/04 | first author:Fornai F
Differentiable contributions of human amygdalar subregions in the computations underlying reward and avoidance learning.	/pubmed/21535456	Prévost C, McCabe JA, Jessup RK, Bossaerts P, O'Doherty JP.	Eur J Neurosci. 2011 Jul;34(1):134-45. doi: 10.1111/j.1460-9568.2011.07686.x. Epub 2011 May 3.	Eur J Neurosci. 2011	PubMed	citation	PMID:21535456	pubmed	21535456	create date:2011/05/04 | first author:Prévost C
Voluntary exercise induces adult hippocampal neurogenesis and BDNF expression in a rodent model of fetal alcohol spectrum disorders.	/pubmed/21535455	Boehme F, Gil-Mohapel J, Cox A, Patten A, Giles E, Brocardo PS, Christie BR.	Eur J Neurosci. 2011 May;33(10):1799-811. doi: 10.1111/j.1460-9568.2011.07676.x. Epub 2011 May 3.	Eur J Neurosci. 2011	PubMed	citation	PMID:21535455	pubmed	21535455	create date:2011/05/04 | first author:Boehme F
Gastrectomy alters emotional reactivity in rats: neurobiological mechanisms.	/pubmed/21535247	Salomé N, Taube M, Egecioglu E, Hansson C, Stenström B, Chen D, Andersson DR, Georg Kuhn H, Ohlsson C, Dickson SL.	Eur J Neurosci. 2011 May;33(9):1685-95. doi: 10.1111/j.1460-9568.2011.07640.x. Epub 2011 Mar 29.	Eur J Neurosci. 2011	PubMed	citation	PMID:21535247	pubmed	21535247	create date:2011/05/04 | first author:Salomé N
Cardiovascular responses to microinjection of noradrenaline into the medial amygdaloid nucleus of conscious rats result from α₂-receptor activation and vasopressin release.	/pubmed/21535246	Fortaleza EA, Scopinho AA, Corrêa FM.	Eur J Neurosci. 2011 May;33(9):1677-84. doi: 10.1111/j.1460-9568.2011.07655.x. Epub 2011 Mar 29.	Eur J Neurosci. 2011	PubMed	citation	PMID:21535246	pubmed	21535246	create date:2011/05/04 | first author:Fortaleza EA
Title	URL	Description	Details	ShortDetails	Resource	Type	Identifiers	Db	EntrezUID	Properties
The mechanisms of the strong inhibitory modulation of long-term potentiation in the rat dentate gyrus.	/pubmed/21535245	Arima-Yoshida F, Watabe AM, Manabe T.	Eur J Neurosci. 2011 May;33(9):1637-46. doi: 10.1111/j.1460-9568.2011.07657.x. Epub 2011 Mar 24.	Eur J Neurosci. 2011	PubMed	citation	PMID:21535245	pubmed	21535245	create date:2011/05/04 | first author:Arima-Yoshida F
New fat and new neurons: endocannabinoids control neurogenesis in obesity (Commentary on Rivera et al.).	/pubmed/21535244	Cota D, Marsicano G.	Eur J Neurosci. 2011 May;33(9):1575-6. doi: 10.1111/j.1460-9568.2011.07684.x. No abstract available.	Eur J Neurosci. 2011	PubMed	citation	PMID:21535244	pubmed	21535244	create date:2011/05/04 | first author:Cota D
Neural correlates of Pavlovian-to-instrumental transfer in the nucleus accumbens shell are selectively potentiated following cocaine self-administration.	/pubmed/21507084	Saddoris MP, Stamatakis A, Carelli RM.	Eur J Neurosci. 2011 Jun;33(12):2274-87. doi: 10.1111/j.1460-9568.2011.07683.x. Epub 2011 Apr 20.	Eur J Neurosci. 2011	PubMed	citation	PMID:21507084	pubmed	21507084	create date:2011/04/22 | first author:Saddoris MP
Evidence for a role of dystroglycan regulating the membrane architecture of astroglial endfeet.	/pubmed/21501259	Noell S, Wolburg-Buchholz K, Mack AF, Beedle AM, Satz JS, Campbell KP, Wolburg H, Fallier-Becker P.	Eur J Neurosci. 2011 Jun;33(12):2179-86. doi: 10.1111/j.1460-9568.2011.07688.x. Epub 2011 Apr 19.	Eur J Neurosci. 2011	PubMed	citation	PMID:21501259	pubmed	21501259	create date:2011/04/20 | first author:Noell S
Striatal-enriched protein tyrosine phosphatase (STEP) knockout mice have enhanced hippocampal memory.	/pubmed/21501258	Venkitaramani DV, Moura PJ, Picciotto MR, Lombroso PJ.	Eur J Neurosci. 2011 Jun;33(12):2288-98. doi: 10.1111/j.1460-9568.2011.07687.x. Epub 2011 Apr 19.	Eur J Neurosci. 2011	PubMed	citation	PMID:21501258	pubmed	21501258	create date:2011/04/20 | first author:Venkitaramani DV
Contribution of 5-HT to locomotion - the paradox of Pet-1(-/-) mice.	/pubmed/21501257	Pearlstein E, Bras H, Deneris ES, Vinay L.	Eur J Neurosci. 2011 May;33(10):1812-22. doi: 10.1111/j.1460-9568.2011.07679.x. Epub 2011 Apr 19.	Eur J Neurosci. 2011	PubMed	citation	PMID:21501257	pubmed	21501257	create date:2011/04/20 | first author:Pearlstein E
Shifting topographic activation and 5-HT1A receptor-mediated inhibition of dorsal raphe serotonin neurons produced by nicotine exposure and withdrawal.	/pubmed/21501256	Sperling R, Commons KG.	Eur J Neurosci. 2011 May;33(10):1866-75. doi: 10.1111/j.1460-9568.2011.07677.x. Epub 2011 Apr 19.	Eur J Neurosci. 2011	PubMed	citation	PMID:21501256	pubmed	21501256	create date:2011/04/20 | first author:Sperling R
Brain 5-HT(2A) receptors in MPTP monkeys and levodopa-induced dyskinesias.	/pubmed/21501255	Riahi G, Morissette M, Parent M, Di Paolo T.	Eur J Neurosci. 2011 May;33(10):1823-31. doi: 10.1111/j.1460-9568.2011.07675.x. Epub 2011 Apr 19.	Eur J Neurosci. 2011	PubMed	citation	PMID:21501255	pubmed	21501255	create date:2011/04/20 | first author:Riahi G
A transgenic mouse model reveals fast nicotinic transmission in hippocampal pyramidal neurons.	/pubmed/21501254	Grybko MJ, Hahm ET, Perrine W, Parnes JA, Chick WS, Sharma G, Finger TE, Vijayaraghavan S.	Eur J Neurosci. 2011 May;33(10):1786-98. doi: 10.1111/j.1460-9568.2011.07671.x. Epub 2011 Apr 19.	Eur J Neurosci. 2011	PubMed	citation	PMID:21501254	pubmed	21501254	create date:2011/04/20 | first author:Grybko MJ
Excitation-inhibition balance in the CA3 network--neuronal specificity and activity-dependent plasticity.	/pubmed/21501253	Treviño M, Vivar C, Gutiérrez R.	Eur J Neurosci. 2011 May;33(10):1771-85. doi: 10.1111/j.1460-9568.2011.07670.x. Epub 2011 Apr 19.	Eur J Neurosci. 2011	PubMed	citation	PMID:21501253	pubmed	21501253	create date:2011/04/20 | first author:Treviño M
Intra-spaced stimulation and protein phosphatase 1 dictate the direction of synaptic plasticity.	/pubmed/21501252	Genoux D, Bezerra P, Montgomery JM.	Eur J Neurosci. 2011 May;33(10):1761-70. doi: 10.1111/j.1460-9568.2011.07669.x. Epub 2011 Apr 19.	Eur J Neurosci. 2011	PubMed	citation	PMID:21501252	pubmed	21501252	create date:2011/04/20 | first author:Genoux D
Postnatal refinement of proprioceptive afferents in the cat cervical spinal cord.	/pubmed/21501251	Chakrabarty S, Martin J.	Eur J Neurosci. 2011 May;33(9):1656-66. doi: 10.1111/j.1460-9568.2011.07662.x. Epub 2011 Apr 19.	Eur J Neurosci. 2011	PubMed	citation	PMID:21501251	pubmed	21501251	create date:2011/04/20 | first author:Chakrabarty S
Cerebellins meet neurexins (Commentary on Matsuda & Yuzaki).	/pubmed/21496123	Martinelli DC, Südhof TC.	Eur J Neurosci. 2011 Apr;33(8):1445-6. doi: 10.1111/j.1460-9568.2011.07665.x. No abstract available.	Eur J Neurosci. 2011	PubMed	citation	PMID:21496123	pubmed	21496123	create date:2011/04/19 | first author:Martinelli DC
Evidence for the role of PI(3) -kinase-AKT-eNOS signalling pathway in secondary inflammatory process after spinal cord compression injury in mice.	/pubmed/21496122	Paterniti I, Esposito E, Mazzon E, Bramanti P, Cuzzocrea S.	Eur J Neurosci. 2011 Apr;33(8):1411-20. doi: 10.1111/j.1460-9568.2011.07646.x.	Eur J Neurosci. 2011	PubMed	citation	PMID:21496122	pubmed	21496122	create date:2011/04/19 | first author:Paterniti I
Characterization of orderly spatiotemporal patterns of clock gene activation in mammalian suprachiasmatic nucleus.	/pubmed/21488990	Foley NC, Tong TY, Foley D, Lesauter J, Welsh DK, Silver R.	Eur J Neurosci. 2011 May;33(10):1851-65. doi: 10.1111/j.1460-9568.2011.07682.x. Epub 2011 Apr 14.	Eur J Neurosci. 2011	PubMed	citation	PMID:21488990	pubmed	21488990	create date:2011/04/15 | first author:Foley NC
Neuronal ensemble for visual working memory via interplay of slow and fast oscillations.	/pubmed/21488989	Mizuhara H, Yamaguchi Y.	Eur J Neurosci. 2011 May;33(10):1925-34. doi: 10.1111/j.1460-9568.2011.07681.x. Epub 2011 Apr 14.	Eur J Neurosci. 2011	PubMed	citation	PMID:21488989	pubmed	21488989	create date:2011/04/15 | first author:Mizuhara H
Interactions between amygdala central nucleus and the ventral tegmental area in the acquisition of conditioned cue-directed behavior in rats.	/pubmed/21488988	Lee HJ, Wheeler DS, Holland PC.	Eur J Neurosci. 2011 May;33(10):1876-84. doi: 10.1111/j.1460-9568.2011.07680.x. Epub 2011 Apr 14.	Eur J Neurosci. 2011	PubMed	citation	PMID:21488988	pubmed	21488988	create date:2011/04/15 | first author:Lee HJ
Mating-induced differential coding of plant odour and sex pheromone in a male moth.	/pubmed/21488987	Barrozo RB, Jarriault D, Deisig N, Gemeno C, Monsempes C, Lucas P, Gadenne C, Anton S.	Eur J Neurosci. 2011 May;33(10):1841-50. doi: 10.1111/j.1460-9568.2011.07678.x. Epub 2011 Apr 14.	Eur J Neurosci. 2011	PubMed	citation	PMID:21488987	pubmed	21488987	create date:2011/04/15 | first author:Barrozo RB
Short-term and long-term plasticity interaction in human primary motor cortex.	/pubmed/21488986	Iezzi E, Suppa A, Conte A, Li Voti P, Bologna M, Berardelli A.	Eur J Neurosci. 2011 May;33(10):1908-15. doi: 10.1111/j.1460-9568.2011.07674.x. Epub 2011 Apr 14.	Eur J Neurosci. 2011	PubMed	citation	PMID:21488986	pubmed	21488986	create date:2011/04/15 | first author:Iezzi E
Cortical oscillatory activity and the induction of plasticity in the human motor cortex.	/pubmed/21488985	McAllister SM, Rothwell JC, Ridding MC.	Eur J Neurosci. 2011 May;33(10):1916-24. doi: 10.1111/j.1460-9568.2011.07673.x. Epub 2011 Apr 13.	Eur J Neurosci. 2011	PubMed	citation	PMID:21488985	pubmed	21488985	create date:2011/04/15 | first author:McAllister SM
Reduction in hippocampal neurogenesis after social defeat is long-lasting and responsive to late antidepressant treatment.	/pubmed/21488984	Van Bokhoven P, Oomen CA, Hoogendijk WJ, Smit AB, Lucassen PJ, Spijker S.	Eur J Neurosci. 2011 May;33(10):1833-40. doi: 10.1111/j.1460-9568.2011.07668.x. Epub 2011 Apr 14.	Eur J Neurosci. 2011	PubMed	citation	PMID:21488984	pubmed	21488984	create date:2011/04/15 | first author:Van Bokhoven P
Tools from the past in the modern brain (Commentary on Stout et al.).	/pubmed/21457362	Hamilton A.	Eur J Neurosci. 2011 Apr;33(7):1327. doi: 10.1111/j.1460-9568.2011.07644.x. No abstract available.	Eur J Neurosci. 2011	PubMed	citation	PMID:21457362	pubmed	21457362	create date:2011/04/05 | first author:Hamilton A
Hyperphosphorylated Tau in an α-synuclein-overexpressing transgenic model of Parkinson's disease.	/pubmed/21453448	Haggerty T, Credle J, Rodriguez O, Wills J, Oaks AW, Masliah E, Sidhu A.	Eur J Neurosci. 2011 May;33(9):1598-610. doi: 10.1111/j.1460-9568.2011.07660.x. Epub 2011 Apr 1.	Eur J Neurosci. 2011	PubMed	citation	PMID:21453448	pubmed	21453448	create date:2011/04/02 | first author:Haggerty T
In sickness and in health: the role of methyl-CpG binding protein 2 in the central nervous system.	/pubmed/21453447	de León-Guerrero SD, Pedraza-Alva G, Pérez-Martínez L.	Eur J Neurosci. 2011 May;33(9):1563-74. doi: 10.1111/j.1460-9568.2011.07658.x. Epub 2011 Apr 1. Review.	Eur J Neurosci. 2011	PubMed	citation	PMID:21453447	pubmed	21453447	create date:2011/04/02 | first author:de León-Guerrero SD
P2 receptor antagonists prevent synaptic failure and extracellular signal-regulated kinase 1/2 activation induced by oxygen and glucose deprivation in rat CA1 hippocampus in vitro.	/pubmed/21453436	Traini C, Pedata F, Cipriani S, Mello T, Galli A, Giovannini MG, Cerbai F, Volpini R, Cristalli G, Pugliese AM.	Eur J Neurosci. 2011 Jun;33(12):2203-15. doi: 10.1111/j.1460-9568.2011.07667.x. Epub 2011 Apr 1.	Eur J Neurosci. 2011	PubMed	citation	PMID:21453436	pubmed	21453436	create date:2011/04/02 | first author:Traini C
Lateralization and gender differences in the dopaminergic response to unpredictable reward in the human ventral striatum.	/pubmed/21453423	Martin-Soelch C, Szczepanik J, Nugent A, Barhaghi K, Rallis D, Herscovitch P, Carson RE, Drevets WC.	Eur J Neurosci. 2011 May;33(9):1706-15. doi: 10.1111/j.1460-9568.2011.07642.x. Epub 2011 Apr 1.	Eur J Neurosci. 2011	PubMed	citation	PMID:21453423	pubmed	21453423	create date:2011/04/02 | first author:Martin-Soelch C
The role of the cerebellum in 'real' and 'imaginary' line bisection explored with 1-Hz repetitive transcranial magnetic stimulation.	/pubmed/21453291	Oliver R, Opavsky R, Vyslouzil M, Greenwood R, Rothwell JC.	Eur J Neurosci. 2011 May;33(9):1724-32. doi: 10.1111/j.1460-9568.2011.07664.x. Epub 2011 Mar 31.	Eur J Neurosci. 2011	PubMed	citation	PMID:21453291	pubmed	21453291	create date:2011/04/02 | first author:Oliver R
Hippocampal long-term depression is enhanced, depotentiation is inhibited and long-term potentiation is unaffected by the application of a selective c-Jun N-terminal kinase inhibitor to freely behaving rats.	/pubmed/21453290	Yang H, Courtney MJ, Martinsson P, Manahan-Vaughan D.	Eur J Neurosci. 2011 May;33(9):1647-55. doi: 10.1111/j.1460-9568.2011.07661.x. Epub 2011 Mar 31.	Eur J Neurosci. 2011	PubMed	citation	PMID:21453290	pubmed	21453290	create date:2011/04/02 | first author:Yang H
Properties of dopaminergic neurons in organotypic mesencephalic-striatal co-cultures--evidence for a facilitatory effect of dopamine on the glutamatergic input mediated by α-1 adrenergic receptors.	/pubmed/21453288	Cucchiaroni ML, Freestone PS, Berretta N, Viscomi MT, Bisicchia E, Okano H, Molinari M, Bernardi G, Lipski J, Mercuri NB, Guatteo E.	Eur J Neurosci. 2011 May;33(9):1622-36. doi: 10.1111/j.1460-9568.2011.07659.x. Epub 2011 Mar 31.	Eur J Neurosci. 2011	PubMed	citation	PMID:21453288	pubmed	21453288	create date:2011/04/02 | first author:Cucchiaroni ML
Motivated attention to cocaine and emotional cues in abstinent and current cocaine users--an ERP study.	/pubmed/21450043	Dunning JP, Parvaz MA, Hajcak G, Maloney T, Alia-Klein N, Woicik PA, Telang F, Wang GJ, Volkow ND, Goldstein RZ.	Eur J Neurosci. 2011 May;33(9):1716-23. doi: 10.1111/j.1460-9568.2011.07663.x. Epub 2011 Mar 31.	Eur J Neurosci. 2011	PubMed	citation	PMID:21450043	pubmed	21450043	create date:2011/04/01 | first author:Dunning JP
MicroRNA miR-133b is essential for functional recovery after spinal cord injury in adult zebrafish.	/pubmed/21447094	Yu YM, Gibbs KM, Davila J, Campbell N, Sung S, Todorova TI, Otsuka S, Sabaawy HE, Hart RP, Schachner M.	Eur J Neurosci. 2011 May;33(9):1587-97. doi: 10.1111/j.1460-9568.2011.07643.x. Epub 2011 Mar 30.	Eur J Neurosci. 2011	PubMed	citation	PMID:21447094	pubmed	21447094	create date:2011/03/31 | first author:Yu YM
Mapping feature-sensitivity and attentional modulation in human auditory cortex with functional magnetic resonance imaging.	/pubmed/21447093	Paltoglou AE, Sumner CJ, Hall DA.	Eur J Neurosci. 2011 May;33(9):1733-41. doi: 10.1111/j.1460-9568.2011.07656.x. Epub 2011 Mar 30.	Eur J Neurosci. 2011	PubMed	citation	PMID:21447093	pubmed	21447093	create date:2011/03/31 | first author:Paltoglou AE
Presynaptic nitric oxide/cGMP facilitates glutamate release via hyperpolarization-activated cyclic nucleotide-gated channels in the hippocampus.	/pubmed/21410795	Neitz A, Mergia E, Eysel UT, Koesling D, Mittmann T.	Eur J Neurosci. 2011 May;33(9):1611-21. doi: 10.1111/j.1460-9568.2011.07654.x. Epub 2011 Mar 17.	Eur J Neurosci. 2011	PubMed	citation	PMID:21410795	pubmed	21410795	create date:2011/03/18 | first author:Neitz A
Distinct pathogenic processes between Fig4-deficient motor and sensory neurons.	/pubmed/21410794	Katona I, Zhang X, Bai Y, Shy ME, Guo J, Yan Q, Hatfield J, Kupsky WJ, Li J.	Eur J Neurosci. 2011 Apr;33(8):1401-10. doi: 10.1111/j.1460-9568.2011.07651.x. Epub 2011 Mar 17.	Eur J Neurosci. 2011	PubMed	citation	PMID:21410794	pubmed	21410794	create date:2011/03/18 | first author:Katona I
The endocannabinoid 2-arachidonoylglycerol inhibits long-term potentiation of glutamatergic synapses onto ventral tegmental area dopamine neurons in mice.	/pubmed/21410793	Kortleven C, Fasano C, Thibault D, Lacaille JC, Trudeau LE.	Eur J Neurosci. 2011 May;33(10):1751-60. doi: 10.1111/j.1460-9568.2011.07648.x. Epub 2011 Mar 17.	Eur J Neurosci. 2011	PubMed	citation	PMID:21410793	pubmed	21410793	create date:2011/03/18 | first author:Kortleven C
Altered Purkinje cell responses and calmodulin expression in the spontaneously ataxic mouse, Pogo.	/pubmed/21410792	Lee KY, Kim JS, Kim SH, Park HS, Jeong YG, Lee NS, Kim DK.	Eur J Neurosci. 2011 Apr;33(8):1493-503. doi: 10.1111/j.1460-9568.2011.07641.x. Epub 2011 Mar 17.	Eur J Neurosci. 2011	PubMed	citation	PMID:21410792	pubmed	21410792	create date:2011/03/18 | first author:Lee KY
In vivo magnetic resonance imaging characterization of bilateral structural changes in experimental Parkinson's disease: a T2 relaxometry study combined with longitudinal diffusion tensor imaging and manganese-enhanced magnetic resonance imaging in the 6-hydroxydopamine rat model.	/pubmed/21410791	Soria G, Aguilar E, Tudela R, Mullol J, Planas AM, Marin C.	Eur J Neurosci. 2011 Apr;33(8):1551-60. doi: 10.1111/j.1460-9568.2011.07639.x. Epub 2011 Mar 17.	Eur J Neurosci. 2011	PubMed	citation	PMID:21410791	pubmed	21410791	create date:2011/03/18 | first author:Soria G
Cbln family proteins promote synapse formation by regulating distinct neurexin signaling pathways in various brain regions.	/pubmed/21410790	Matsuda K, Yuzaki M.	Eur J Neurosci. 2011 Apr;33(8):1447-61. doi: 10.1111/j.1460-9568.2011.07638.x. Epub 2011 Mar 17.	Eur J Neurosci. 2011	PubMed	citation	PMID:21410790	pubmed	21410790	create date:2011/03/18 | first author:Matsuda K
Differential localization and function of GABA transporters, GAT-1 and GAT-3, in the rat globus pallidus.	/pubmed/21410779	Jin XT, Paré JF, Smith Y.	Eur J Neurosci. 2011 Apr;33(8):1504-18. doi: 10.1111/j.1460-9568.2011.07636.x. Epub 2011 Mar 17.	Eur J Neurosci. 2011	PubMed	citation	PMID:21410779	pubmed	21410779	create date:2011/03/18 | first author:Jin XT
Local remapping of place cell firing in the Tolman detour task.	/pubmed/21395871	Alvernhe A, Save E, Poucet B.	Eur J Neurosci. 2011 May;33(9):1696-705. doi: 10.1111/j.1460-9568.2011.07653.x. Epub 2011 Mar 14.	Eur J Neurosci. 2011	PubMed	citation	PMID:21395871	pubmed	21395871	create date:2011/03/15 | first author:Alvernhe A
Terminal arbor degeneration--a novel lesion produced by the antineoplastic agent paclitaxel.	/pubmed/21395870	Bennett GJ, Liu GK, Xiao WH, Jin HW, Siau C.	Eur J Neurosci. 2011 May;33(9):1667-76. doi: 10.1111/j.1460-9568.2011.07652.x. Epub 2011 Mar 13.	Eur J Neurosci. 2011	PubMed	citation	PMID:21395870	pubmed	21395870	create date:2011/03/15 | first author:Bennett GJ
Obesity-dependent cannabinoid modulation of proliferation in adult neurogenic regions.	/pubmed/21395869	Rivera P, Romero-Zerbo Y, Pavón FJ, Serrano A, López-Ávalos MD, Cifuentes M, Grondona JM, Bermúdez-Silva FJ, Fernández-Llebrez P, de Fonseca FR, Suárez J, Pérez-Martín M.	Eur J Neurosci. 2011 May;33(9):1577-86. doi: 10.1111/j.1460-9568.2011.07650.x. Epub 2011 Mar 14.	Eur J Neurosci. 2011	PubMed	citation	PMID:21395869	pubmed	21395869	create date:2011/03/15 | first author:Rivera P
Independent neural coding of reward and movement by pedunculopontine tegmental nucleus neurons in freely navigating rats.	/pubmed/21395868	Norton AB, Jo YS, Clark EW, Taylor CA, Mizumori SJ.	Eur J Neurosci. 2011 May;33(10):1885-96. doi: 10.1111/j.1460-9568.2011.07649.x. Epub 2011 Mar 14.	Eur J Neurosci. 2011	PubMed	citation	PMID:21395868	pubmed	21395868	create date:2011/03/15 | first author:Norton AB
Alpha band oscillations correlate with illusory self-location induced by virtual reality.	/pubmed/21395867	Lenggenhager B, Halje P, Blanke O.	Eur J Neurosci. 2011 May;33(10):1935-43. doi: 10.1111/j.1460-9568.2011.07647.x. Epub 2011 Mar 13.	Eur J Neurosci. 2011	PubMed	citation	PMID:21395867	pubmed	21395867	create date:2011/03/15 | first author:Lenggenhager B
Non-neuronal, slow GABA signalling in the ventrobasal thalamus targets δ-subunit-containing GABA(A) receptors.	/pubmed/21395866	Jiménez-González C, Pirttimaki T, Cope DW, Parri HR.	Eur J Neurosci. 2011 Apr;33(8):1471-82. doi: 10.1111/j.1460-9568.2011.07645.x. Epub 2011 Mar 13.	Eur J Neurosci. 2011	PubMed	citation	PMID:21395866	pubmed	21395866	create date:2011/03/15 | first author:Jiménez-González C
Essential role of Ret for defining non-peptidergic nociceptor phenotypes and functions in the adult mouse.	/pubmed/21395865	Franck MC, Stenqvist A, Li L, Hao J, Usoskin D, Xu X, Wiesenfeld-Hallin Z, Ernfors P.	Eur J Neurosci. 2011 Apr;33(8):1385-400. doi: 10.1111/j.1460-9568.2011.07634.x. Epub 2011 Mar 14.	Eur J Neurosci. 2011	PubMed	citation	PMID:21395865	pubmed	21395865	create date:2011/03/15 | first author:Franck MC
Glutamate released spontaneously from astrocytes sets the threshold for synaptic plasticity.	/pubmed/21395864	Bonansco C, Couve A, Perea G, Ferradas CÁ, Roncagliolo M, Fuenzalida M.	Eur J Neurosci. 2011 Apr;33(8):1483-92. doi: 10.1111/j.1460-9568.2011.07631.x. Epub 2011 Mar 14.	Eur J Neurosci. 2011	PubMed	citation	PMID:21395864	pubmed	21395864	create date:2011/03/15 | first author:Bonansco C
What comes first? Electrophysiological differences in the temporal course of memory and future thinking.	/pubmed/21395863	Weiler JA, Suchan B, Daum I.	Eur J Neurosci. 2011 May;33(9):1742-50. doi: 10.1111/j.1460-9568.2011.07630.x. Epub 2011 Mar 14.	Eur J Neurosci. 2011	PubMed	citation	PMID:21395863	pubmed	21395863	create date:2011/03/15 | first author:Weiler JA
Molecular basis of NMDA receptor functional diversity.	/pubmed/21395862	Paoletti P.	Eur J Neurosci. 2011 Apr;33(8):1351-65. doi: 10.1111/j.1460-9568.2011.07628.x. Epub 2011 Mar 14. Review.	Eur J Neurosci. 2011	PubMed	citation	PMID:21395862	pubmed	21395862	create date:2011/03/15 | first author:Paoletti P
Neurogenesis in humans.	/pubmed/21395861	Curtis MA, Kam M, Faull RL.	Eur J Neurosci. 2011 Mar;33(6):1170-4. doi: 10.1111/j.1460-9568.2011.07616.x. Review.	Eur J Neurosci. 2011	PubMed	citation	PMID:21395861	pubmed	21395861	create date:2011/03/15 | first author:Curtis MA
Title	URL	Description	Details	ShortDetails	Resource	Type	Identifiers	Db	EntrezUID	Properties
Modeling new neuron function: a history of using computational neuroscience to study adult neurogenesis.	/pubmed/21395860	Aimone JB, Gage FH.	Eur J Neurosci. 2011 Mar;33(6):1160-9. doi: 10.1111/j.1460-9568.2011.07615.x. Review.	Eur J Neurosci. 2011	PubMed	citation	PMID:21395860	pubmed	21395860	create date:2011/03/15 | first author:Aimone JB
Neurogenesis and affective disorders.	/pubmed/21395859	Samuels BA, Hen R.	Eur J Neurosci. 2011 Mar;33(6):1152-9. doi: 10.1111/j.1460-9568.2011.07614.x. Review.	Eur J Neurosci. 2011	PubMed	citation	PMID:21395859	pubmed	21395859	create date:2011/03/15 | first author:Samuels BA
Neurodegenerative disease and adult neurogenesis.	/pubmed/21395858	Winner B, Kohl Z, Gage FH.	Eur J Neurosci. 2011 Mar;33(6):1139-51. doi: 10.1111/j.1460-9568.2011.07613.x. Review.	Eur J Neurosci. 2011	PubMed	citation	PMID:21395858	pubmed	21395858	create date:2011/03/15 | first author:Winner B
Seizure-induced neurogenesis in the adult brain.	/pubmed/21395857	Kokaia M.	Eur J Neurosci. 2011 Mar;33(6):1133-8. doi: 10.1111/j.1460-9568.2011.07612.x. Review.	Eur J Neurosci. 2011	PubMed	citation	PMID:21395857	pubmed	21395857	create date:2011/03/15 | first author:Kokaia M
Neurotransmitters couple brain activity to subventricular zone neurogenesis.	/pubmed/21395856	Young SZ, Taylor MM, Bordey A.	Eur J Neurosci. 2011 Mar;33(6):1123-32. doi: 10.1111/j.1460-9568.2011.07611.x. Review.	Eur J Neurosci. 2011	PubMed	citation	PMID:21395856	pubmed	21395856	create date:2011/03/15 | first author:Young SZ
Developmental dysregulation of adult neurogenesis.	/pubmed/21395855	Georg Kuhn H, Blomgren K.	Eur J Neurosci. 2011 Mar;33(6):1115-22. doi: 10.1111/j.1460-9568.2011.07610.x. Review.	Eur J Neurosci. 2011	PubMed	citation	PMID:21395855	pubmed	21395855	create date:2011/03/15 | first author:Georg Kuhn H
A new chapter in the field of memory: adult hippocampal neurogenesis.	/pubmed/21395854	Koehl M, Abrous DN.	Eur J Neurosci. 2011 Mar;33(6):1101-14. doi: 10.1111/j.1460-9568.2011.07609.x. Review.	Eur J Neurosci. 2011	PubMed	citation	PMID:21395854	pubmed	21395854	create date:2011/03/15 | first author:Koehl M
Critical maturational period of new neurons in adult dentate gyrus for their involvement in memory formation.	/pubmed/21395853	Aasebø IE, Blankvoort S, Tashiro A.	Eur J Neurosci. 2011 Mar;33(6):1094-100. doi: 10.1111/j.1460-9568.2011.07608.x. Review.	Eur J Neurosci. 2011	PubMed	citation	PMID:21395853	pubmed	21395853	create date:2011/03/15 | first author:Aasebø IE
Epigenetic regulation of neurogenesis in the adult mammalian brain.	/pubmed/21395852	Sun J, Sun J, Ming GL, Song H.	Eur J Neurosci. 2011 Mar;33(6):1087-93. doi: 10.1111/j.1460-9568.2011.07607.x. Review.	Eur J Neurosci. 2011	PubMed	citation	PMID:21395852	pubmed	21395852	create date:2011/03/15 | first author:Sun J
CREB in adult neurogenesis--master and partner in the development of adult-born neurons?	/pubmed/21395851	Merz K, Herold S, Lie DC.	Eur J Neurosci. 2011 Mar;33(6):1078-86. doi: 10.1111/j.1460-9568.2011.07606.x. Review.	Eur J Neurosci. 2011	PubMed	citation	PMID:21395851	pubmed	21395851	create date:2011/03/15 | first author:Merz K
Integration and maturation of newborn neurons in the adult olfactory bulb--from synapses to function.	/pubmed/21395850	Nissant A, Pallotto M.	Eur J Neurosci. 2011 Mar;33(6):1069-77. doi: 10.1111/j.1460-9568.2011.07605.x. Review.	Eur J Neurosci. 2011	PubMed	citation	PMID:21395850	pubmed	21395850	create date:2011/03/15 | first author:Nissant A
Synapse formation on adult-born hippocampal neurons.	/pubmed/21395849	Toni N, Sultan S.	Eur J Neurosci. 2011 Mar;33(6):1062-8. doi: 10.1111/j.1460-9568.2011.07604.x. Review.	Eur J Neurosci. 2011	PubMed	citation	PMID:21395849	pubmed	21395849	create date:2011/03/15 | first author:Toni N
Adult neurogenesis and the plasticity of the dentate gyrus network.	/pubmed/21395848	Mongiat LA, Schinder AF.	Eur J Neurosci. 2011 Mar;33(6):1055-61. doi: 10.1111/j.1460-9568.2011.07603.x. Review.	Eur J Neurosci. 2011	PubMed	citation	PMID:21395848	pubmed	21395848	create date:2011/03/15 | first author:Mongiat LA
Restrictions in time and space--new insights into generation of specific neuronal subtypes in the adult mammalian brain.	/pubmed/21395847	Weinandy F, Ninkovic J, Götz M.	Eur J Neurosci. 2011 Mar;33(6):1045-54. doi: 10.1111/j.1460-9568.2011.07602.x. Review.	Eur J Neurosci. 2011	PubMed	citation	PMID:21395847	pubmed	21395847	create date:2011/03/15 | first author:Weinandy F
In vivo imaging of adult neurogenesis.	/pubmed/21395846	Couillard-Despres S, Aigner L.	Eur J Neurosci. 2011 Mar;33(6):1037-44. doi: 10.1111/j.1460-9568.2011.07601.x. Review.	Eur J Neurosci. 2011	PubMed	citation	PMID:21395846	pubmed	21395846	create date:2011/03/15 | first author:Couillard-Despres S
Visualization and genetic manipulation of adult neurogenesis using transgenic mice.	/pubmed/21395845	Dhaliwal J, Lagace DC.	Eur J Neurosci. 2011 Mar;33(6):1025-36. doi: 10.1111/j.1460-9568.2011.07600.x. Review.	Eur J Neurosci. 2011	PubMed	citation	PMID:21395845	pubmed	21395845	create date:2011/03/15 | first author:Dhaliwal J
Seven principles in the regulation of adult neurogenesis.	/pubmed/21395844	Kempermann G.	Eur J Neurosci. 2011 Mar;33(6):1018-24. doi: 10.1111/j.1460-9568.2011.07599.x. Review.	Eur J Neurosci. 2011	PubMed	citation	PMID:21395844	pubmed	21395844	create date:2011/03/15 | first author:Kempermann G
Perspectives on adult neurogenesis.	/pubmed/21395843	Knobloch M, Jessberger S.	Eur J Neurosci. 2011 Mar;33(6):1013-7. doi: 10.1111/j.1460-9568.2010.07598.x. No abstract available.	Eur J Neurosci. 2011	PubMed	citation	PMID:21395843	pubmed	21395843	create date:2011/03/15 | first author:Knobloch M
Quantitative evaluation of microscopic injury with diffusion tensor imaging in a rat model of diffuse axonal injury.	/pubmed/21385236	Li J, Li XY, Feng DF, Gu L.	Eur J Neurosci. 2011 Mar;33(5):933-45. doi: 10.1111/j.1460-9568.2010.07573.x.	Eur J Neurosci. 2011	PubMed	citation	PMID:21385236	pubmed	21385236	create date:2011/03/10 | first author:Li J
Consensus document on European brain research.	/pubmed/21385235	Di Luca M, Baker M, Corradetti R, Kettenmann H, Mendlewicz J, Olesen J, Ragan I, Westphal M.	Eur J Neurosci. 2011 Mar;33(5):768-818. doi: 10.1111/j.1460-9568.2010.07596.x.	Eur J Neurosci. 2011	PubMed	citation	PMID:21385235	pubmed	21385235	create date:2011/03/10 | first author:Di Luca M
European neuroscience research: the road ahead....	/pubmed/21385234	Di Luca M.	Eur J Neurosci. 2011 Mar;33(5):767. doi: 10.1111/j.1460-9568.2010.07595.x. No abstract available.	Eur J Neurosci. 2011	PubMed	citation	PMID:21385234	pubmed	21385234	create date:2011/03/10 | first author:Di Luca M
Peroxisome proliferator-activated receptor-α agonists protect cortical neurons from inflammatory mediators and improve peroxisomal function.	/pubmed/21375604	Gray E, Ginty M, Kemp K, Scolding N, Wilkins A.	Eur J Neurosci. 2011 Apr;33(8):1421-32. doi: 10.1111/j.1460-9568.2011.07637.x. Epub 2011 Mar 7.	Eur J Neurosci. 2011	PubMed	citation	PMID:21375604	pubmed	21375604	create date:2011/03/08 | first author:Gray E
Neural stem cells are increased after loss of β-catenin, but neural progenitors undergo cell death.	/pubmed/21375603	Holowacz T, Huelsken J, Dufort D, van der Kooy D.	Eur J Neurosci. 2011 Apr;33(8):1366-75. doi: 10.1111/j.1460-9568.2011.07632.x. Epub 2011 Mar 7.	Eur J Neurosci. 2011	PubMed	citation	PMID:21375603	pubmed	21375603	create date:2011/03/08 | first author:Holowacz T
Neuroprotective effects and mechanisms of exercise in a chronic mouse model of Parkinson's disease with moderate neurodegeneration.	/pubmed/21375602	Lau YS, Patki G, Das-Panja K, Le WD, Ahmad SO.	Eur J Neurosci. 2011 Apr;33(7):1264-74. doi: 10.1111/j.1460-9568.2011.07626.x. Epub 2011 Mar 7.	Eur J Neurosci. 2011	PubMed	citation	PMID:21375602	pubmed	21375602	create date:2011/03/08 | first author:Lau YS
A multicentre study of motor functional connectivity changes in patients with multiple sclerosis.	/pubmed/21375601	Valsasina P, Rocca MA, Absinta M, Sormani MP, Mancini L, De Stefano N, Rovira A, Gass A, Enzinger C, Barkhof F, Wegner C, Matthews PM, Filippi M.	Eur J Neurosci. 2011 Apr;33(7):1256-63. doi: 10.1111/j.1460-9568.2011.07623.x. Epub 2011 Mar 7.	Eur J Neurosci. 2011	PubMed	citation	PMID:21375601	pubmed	21375601	create date:2011/03/08 | first author:Valsasina P
Kainate administered to adult zebrafish causes seizures similar to those in rodent models.	/pubmed/21375600	Alfaro JM, Ripoll-Gómez J, Burgos JS.	Eur J Neurosci. 2011 Apr;33(7):1252-5. doi: 10.1111/j.1460-9568.2011.07622.x. Epub 2011 Mar 7.	Eur J Neurosci. 2011	PubMed	citation	PMID:21375600	pubmed	21375600	create date:2011/03/08 | first author:Alfaro JM
Serotonin innervation of human basal ganglia.	/pubmed/21375599	Wallman MJ, Gagnon D, Parent M.	Eur J Neurosci. 2011 Apr;33(8):1519-32. doi: 10.1111/j.1460-9568.2011.07621.x. Epub 2011 Mar 7.	Eur J Neurosci. 2011	PubMed	citation	PMID:21375599	pubmed	21375599	create date:2011/03/08 | first author:Wallman MJ
Technology, expertise and social cognition in human evolution.	/pubmed/21375598	Stout D, Passingham R, Frith C, Apel J, Chaminade T.	Eur J Neurosci. 2011 Apr;33(7):1328-38. doi: 10.1111/j.1460-9568.2011.07619.x. Epub 2011 Mar 6.	Eur J Neurosci. 2011	PubMed	citation	PMID:21375598	pubmed	21375598	create date:2011/03/08 | first author:Stout D
Auditory motion perception: onset position and motion direction are encoded in discrete processing stages.	/pubmed/21375597	Getzmann S.	Eur J Neurosci. 2011 Apr;33(7):1339-50. doi: 10.1111/j.1460-9568.2011.07617.x. Epub 2011 Mar 7.	Eur J Neurosci. 2011	PubMed	citation	PMID:21375597	pubmed	21375597	create date:2011/03/08 | first author:Getzmann S
Dopaminergic axons in different divisions of the adult rat striatal complex do not express vesicular glutamate transporters.	/pubmed/21375596	Moss J, Ungless MA, Bolam JP.	Eur J Neurosci. 2011 Apr;33(7):1205-11. doi: 10.1111/j.1460-9568.2011.07594.x. Epub 2011 Mar 7.	Eur J Neurosci. 2011	PubMed	citation	PMID:21375596	pubmed	21375596	create date:2011/03/08 | first author:Moss J
Modulation of the amplitude of γ-band activity by stimulus phase enhances signal encoding.	/pubmed/21375595	Hoch T, Volgushev S, Malyshev A, Obermayer K, Volgushev M.	Eur J Neurosci. 2011 Apr;33(7):1223-39. doi: 10.1111/j.1460-9568.2011.07593.x. Epub 2011 Mar 7.	Eur J Neurosci. 2011	PubMed	citation	PMID:21375595	pubmed	21375595	create date:2011/03/08 | first author:Hoch T
Endogenous proBDNF is a negative regulator of migration of cerebellar granule cells in neonatal mice.	/pubmed/21366730	Xu ZQ, Sun Y, Li HY, Lim Y, Zhong JH, Zhou XF.	Eur J Neurosci. 2011 Apr;33(8):1376-84. doi: 10.1111/j.1460-9568.2011.07635.x. Epub 2011 Mar 2.	Eur J Neurosci. 2011	PubMed	citation	PMID:21366730	pubmed	21366730	create date:2011/03/04 | first author:Xu ZQ
Simultaneous POMC gene transfer to hypothalamus and brainstem increases physical activity, lipolysis and reduces adult-onset obesity.	/pubmed/21366729	Zhang Y, Rodrigues E, Li G, Gao Y, King M, Carter CS, Tumer N, Cheng KY, Scarpace PJ.	Eur J Neurosci. 2011 Apr;33(8):1541-50. doi: 10.1111/j.1460-9568.2011.07633.x. Epub 2011 Mar 2.	Eur J Neurosci. 2011	PubMed	citation	PMID:21366729	pubmed	21366729	create date:2011/03/04 | first author:Zhang Y
Immortalized cell lines for real-time analysis of circadian pacemaker and peripheral oscillator properties.	/pubmed/21366728	Farnell YF, Shende VR, Neuendorff N, Allen GC, Earnest DJ.	Eur J Neurosci. 2011 Apr;33(8):1533-40. doi: 10.1111/j.1460-9568.2011.07629.x. Epub 2011 Mar 2.	Eur J Neurosci. 2011	PubMed	citation	PMID:21366728	pubmed	21366728	create date:2011/03/04 | first author:Farnell YF
Modulation of dendritic synaptic processing in the lateral superior olive by hyperpolarization-activated currents.	/pubmed/21366727	Leão KE, Leão RN, Walmsley B.	Eur J Neurosci. 2011 Apr;33(8):1462-70. doi: 10.1111/j.1460-9568.2011.07627.x. Epub 2011 Mar 2.	Eur J Neurosci. 2011	PubMed	citation	PMID:21366727	pubmed	21366727	create date:2011/03/04 | first author:Leão KE
Ca²(+) /calmodulin-dependent protein kinase II mediates the octopamine-induced increase in sensitivity in spider VS-3 mechanosensory neurons.	/pubmed/21366726	Torkkeli PH, Panek I, Meisner S.	Eur J Neurosci. 2011 Apr;33(7):1186-96. doi: 10.1111/j.1460-9568.2011.07624.x. Epub 2011 Mar 2.	Eur J Neurosci. 2011	PubMed	citation	PMID:21366726	pubmed	21366726	create date:2011/03/04 | first author:Torkkeli PH
Pallidotomy suppresses beta power in the subthalamic nucleus of Parkinson's disease patients.	/pubmed/21366725	Contarino MF, Bour LJ, Bot M, Van Den Munckhof P, Speelman JD, Schuurman PR, De Bie RM.	Eur J Neurosci. 2011 Apr;33(7):1275-80. doi: 10.1111/j.1460-9568.2011.07620.x. Epub 2011 Mar 2.	Eur J Neurosci. 2011	PubMed	citation	PMID:21366725	pubmed	21366725	create date:2011/03/04 | first author:Contarino MF
Ciproxifan, a histamine H₃-receptor antagonist / inverse agonist, modulates methamphetamine-induced sensitization in mice.	/pubmed/21366724	Motawaj M, Arrang JM.	Eur J Neurosci. 2011 Apr;33(7):1197-204. doi: 10.1111/j.1460-9568.2011.07618.x. Epub 2011 Mar 2.	Eur J Neurosci. 2011	PubMed	citation	PMID:21366724	pubmed	21366724	create date:2011/03/04 | first author:Motawaj M
Zinc enhances long-term potentiation through P2X receptor modulation in the hippocampal CA1 region.	/pubmed/21324005	Lorca RA, Rozas C, Loyola S, Moreira-Ramos S, Zeise ML, Kirkwood A, Huidobro-Toro JP, Morales B.	Eur J Neurosci. 2011 Apr;33(7):1175-85. doi: 10.1111/j.1460-9568.2010.07589.x. Epub 2011 Feb 17.	Eur J Neurosci. 2011	PubMed	citation	PMID:21324005	pubmed	21324005	create date:2011/02/18 | first author:Lorca RA
Concurrent TMS-fMRI reveals dynamic interhemispheric influences of the right parietal cortex during exogenously cued visuospatial attention.	/pubmed/21324004	Heinen K, Ruff CC, Bjoertomt O, Schenkluhn B, Bestmann S, Blankenburg F, Driver J, Chambers CD.	Eur J Neurosci. 2011 Mar;33(5):991-1000. doi: 10.1111/j.1460-9568.2010.07580.x. Epub 2011 Feb 17.	Eur J Neurosci. 2011	PubMed	citation	PMID:21324004	pubmed	21324004	create date:2011/02/18 | first author:Heinen K
Riluzole is a potent drug to protect neonatal rat hypoglossal motoneurons in vitro from excitotoxicity due to glutamate uptake block.	/pubmed/21324003	Cifra A, Nani F, Nistri A.	Eur J Neurosci. 2011 Mar;33(5):899-913. doi: 10.1111/j.1460-9568.2010.07579.x. Epub 2011 Feb 17.	Eur J Neurosci. 2011	PubMed	citation	PMID:21324003	pubmed	21324003	create date:2011/02/18 | first author:Cifra A
The increased density of p38 mitogen-activated protein kinase-immunoreactive microglia in the sensorimotor cortex of aged TgCRND8 mice is associated predominantly with smaller dense-core amyloid plaques.	/pubmed/21323766	Chlan-Fourney J, Zhao T, Walz W, Mousseau DD.	Eur J Neurosci. 2011 Apr;33(8):1433-44. doi: 10.1111/j.1460-9568.2010.07597.x. Epub 2011 Feb 16.	Eur J Neurosci. 2011	PubMed	citation	PMID:21323766	pubmed	21323766	create date:2011/02/18 | first author:Chlan-Fourney J
A computational model of thalamocortical dysrhythmia.	/pubmed/21323765	Henning Proske J, Jeanmonod D, Verschure PF.	Eur J Neurosci. 2011 Apr;33(7):1281-90. doi: 10.1111/j.1460-9568.2010.07588.x. Epub 2011 Feb 16.	Eur J Neurosci. 2011	PubMed	citation	PMID:21323765	pubmed	21323765	create date:2011/02/18 | first author:Henning Proske J
Primary and secondary somatosensory cortex responses to anticipation and pain: a magnetoencephalography study.	/pubmed/21323764	Worthen SF, Hobson AR, Hall SD, Aziz Q, Furlong PL.	Eur J Neurosci. 2011 Mar;33(5):946-59. doi: 10.1111/j.1460-9568.2010.07575.x. Epub 2011 Feb 16.	Eur J Neurosci. 2011	PubMed	citation	PMID:21323764	pubmed	21323764	create date:2011/02/18 | first author:Worthen SF
Exclusive and common targets of neostriatofugal projections of rat striosome neurons: a single neuron-tracing study using a viral vector.	/pubmed/21314848	Fujiyama F, Sohn J, Nakano T, Furuta T, Nakamura KC, Matsuda W, Kaneko T.	Eur J Neurosci. 2011 Feb;33(4):668-77. doi: 10.1111/j.1460-9568.2010.07564.x.	Eur J Neurosci. 2011	PubMed	citation	PMID:21314848	pubmed	21314848	create date:2011/02/15 | first author:Fujiyama F
Two are better than one: unraveling the functions of cone arrestin in zebrafish (Commentary on Renninger, Gesemann and Neuhauss).	/pubmed/21314847	Craft CM.	Eur J Neurosci. 2011 Feb;33(4):657. doi: 10.1111/j.1460-9568.2011.07625.x. No abstract available.	Eur J Neurosci. 2011	PubMed	citation	PMID:21314847	pubmed	21314847	create date:2011/02/15 | first author:Craft CM
The role(s) of astrocytes and astrocyte activity in neurometabolism, neurovascular coupling, and the production of functional neuroimaging signals.	/pubmed/21314846	Figley CR, Stroman PW.	Eur J Neurosci. 2011 Feb;33(4):577-88. doi: 10.1111/j.1460-9568.2010.07584.x. Review.	Eur J Neurosci. 2011	PubMed	citation	PMID:21314846	pubmed	21314846	create date:2011/02/15 | first author:Figley CR
Glucocorticoid-mediated nycthemeral and photoperiodic regulation of tph2 expression.	/pubmed/21299657	Nexon L, Sage D, Pévet P, Raison S.	Eur J Neurosci. 2011 Apr;33(7):1308-17. doi: 10.1111/j.1460-9568.2010.07586.x. Epub 2011 Feb 8.	Eur J Neurosci. 2011	PubMed	citation	PMID:21299657	pubmed	21299657	create date:2011/02/09 | first author:Nexon L
Cone arrestin confers cone vision of high temporal resolution in zebrafish larvae.	/pubmed/21299656	Renninger SL, Gesemann M, Neuhauss SC.	Eur J Neurosci. 2011 Feb;33(4):658-67. doi: 10.1111/j.1460-9568.2010.07574.x. Epub 2011 Feb 8.	Eur J Neurosci. 2011	PubMed	citation	PMID:21299656	pubmed	21299656	create date:2011/02/09 | first author:Renninger SL
Rhythms of sleep: orchestrating memory consolidation (Commentary on Clemens et al.).	/pubmed/21276100	Wamsley EJ.	Eur J Neurosci. 2011 Feb;33(3):509-10. doi: 10.1111/j.1460-9568.2010.07587.x. No abstract available.	Eur J Neurosci. 2011	PubMed	citation	PMID:21276100	pubmed	21276100	create date:2011/02/01 | first author:Wamsley EJ
Title	URL	Description	Details	ShortDetails	Resource	Type	Identifiers	Db	EntrezUID	Properties
Biochemical and morphological consequences of human α-synuclein expression in a mouse α-synuclein null background.	/pubmed/21272100	Prasad K, Tarasewicz E, Strickland PA, O'Neill M, Mitchell SN, Merchant K, Tep S, Hilton K, Datwani A, Buttini M, Mueller-Steiner S, Richfield EK.	Eur J Neurosci. 2011 Feb;33(4):642-56. doi: 10.1111/j.1460-9568.2010.07558.x. Epub 2011 Jan 28.	Eur J Neurosci. 2011	PubMed	citation	PMID:21272100	pubmed	21272100	create date:2011/01/29 | first author:Prasad K
Synaptic activation of mGluR1 generates persistent depression of a fast after-depolarizing potential in CA3 pyramidal neurons.	/pubmed/21269340	Brown JT, Booth CA, Randall AD.	Eur J Neurosci. 2011 Mar;33(5):879-89. doi: 10.1111/j.1460-9568.2010.07565.x. Epub 2011 Jan 26.	Eur J Neurosci. 2011	PubMed	citation	PMID:21269340	pubmed	21269340	create date:2011/01/29 | first author:Brown JT
Activation of D₂-like receptors in rat ventral tegmental area inhibits cocaine-reinstated drug-seeking behavior.	/pubmed/21261759	Xue Y, Steketee JD, Rebec GV, Sun W.	Eur J Neurosci. 2011 Apr;33(7):1291-8. doi: 10.1111/j.1460-9568.2010.07591.x. Epub 2011 Jan 24.	Eur J Neurosci. 2011	PubMed	citation	PMID:21261759	pubmed	21261759	create date:2011/01/26 | first author:Xue Y
Common biology of craving across legal and illegal drugs - a quantitative meta-analysis of cue-reactivity brain response.	/pubmed/21261758	Kühn S, Gallinat J.	Eur J Neurosci. 2011 Apr;33(7):1318-26. doi: 10.1111/j.1460-9568.2010.07590.x. Epub 2011 Jan 24.	Eur J Neurosci. 2011	PubMed	citation	PMID:21261758	pubmed	21261758	create date:2011/01/26 | first author:Kühn S
Modulation of sensory and motor cortex activity during speech preparation.	/pubmed/21261757	Mock JR, Foundas AL, Golob EJ.	Eur J Neurosci. 2011 Mar;33(5):1001-11. doi: 10.1111/j.1460-9568.2010.07585.x. Epub 2011 Jan 24.	Eur J Neurosci. 2011	PubMed	citation	PMID:21261757	pubmed	21261757	create date:2011/01/26 | first author:Mock JR
Intrinsic phototransduction persists in melanopsin-expressing ganglion cells lacking diacylglycerol-sensitive TRPC subunits.	/pubmed/21261756	Perez-Leighton CE, Schmidt TM, Abramowitz J, Birnbaumer L, Kofuji P.	Eur J Neurosci. 2011 Mar;33(5):856-67. doi: 10.1111/j.1460-9568.2010.07583.x. Epub 2011 Jan 24.	Eur J Neurosci. 2011	PubMed	citation	PMID:21261756	pubmed	21261756	create date:2011/01/26 | first author:Perez-Leighton CE
Proneurotrophin-3 may induce Sortilin-dependent death in inner ear neurons.	/pubmed/21261755	Tauris J, Gustafsen C, Christensen EI, Jansen P, Nykjaer A, Nyengaard JR, Teng KK, Schwarz E, Ovesen T, Madsen P, Petersen CM.	Eur J Neurosci. 2011 Feb;33(4):622-31. doi: 10.1111/j.1460-9568.2010.07556.x. Epub 2011 Jan 24.	Eur J Neurosci. 2011	PubMed	citation	PMID:21261755	pubmed	21261755	create date:2011/01/26 | first author:Tauris J
Contribution of the potassium-chloride co-transporter KCC2 to the modulation of lumbar spinal networks in mice.	/pubmed/21255132	Stil A, Jean-Xavier C, Liabeuf S, Brocard C, Delpire E, Vinay L, Viemari JC.	Eur J Neurosci. 2011 Apr;33(7):1212-22. doi: 10.1111/j.1460-9568.2010.07592.x. Epub 2011 Jan 24.	Eur J Neurosci. 2011	PubMed	citation	PMID:21255132	pubmed	21255132	create date:2011/01/25 | first author:Stil A
Fast oscillatory activity induced by kainate receptor activation in the rat basolateral amygdala in vitro.	/pubmed/21255131	Randall FE, Whittington MA, Cunningham MO.	Eur J Neurosci. 2011 Mar;33(5):914-22. doi: 10.1111/j.1460-9568.2010.07582.x. Epub 2011 Jan 24.	Eur J Neurosci. 2011	PubMed	citation	PMID:21255131	pubmed	21255131	create date:2011/01/25 | first author:Randall FE
Involvement of the dorsal subiculum and rostral basolateral amygdala in cocaine cue extinction learning in rats.	/pubmed/21255130	Szalay JJ, Morin ND, Kantak KM.	Eur J Neurosci. 2011 Apr;33(7):1299-307. doi: 10.1111/j.1460-9568.2010.07581.x. Epub 2011 Jan 24.	Eur J Neurosci. 2011	PubMed	citation	PMID:21255130	pubmed	21255130	create date:2011/01/25 | first author:Szalay JJ
Involvement of endoplasmic reticulum stress on neuronal cell death in the lateral geniculate nucleus in the monkey glaucoma model.	/pubmed/21255129	Ito Y, Shimazawa M, Inokuchi Y, Yamanaka H, Tsuruma K, Imamura K, Onoe H, Watanabe Y, Aihara M, Araie M, Hara H.	Eur J Neurosci. 2011 Mar;33(5):843-55. doi: 10.1111/j.1460-9568.2010.07578.x. Epub 2011 Jan 24.	Eur J Neurosci. 2011	PubMed	citation	PMID:21255129	pubmed	21255129	create date:2011/01/25 | first author:Ito Y
Alpha frequency modulation in the human basal ganglia is dependent on motor task.	/pubmed/21255128	Singh A, Levin J, Mehrkens JH, Bötzel K.	Eur J Neurosci. 2011 Mar;33(5):960-7. doi: 10.1111/j.1460-9568.2010.07577.x. Epub 2011 Jan 24.	Eur J Neurosci. 2011	PubMed	citation	PMID:21255128	pubmed	21255128	create date:2011/01/25 | first author:Singh A
Activation of the mitochondrial permeability transition pore modulates Ca2+ responses to physiological stimuli in adult neurons.	/pubmed/21255127	Barsukova A, Komarov A, Hajnóczky G, Bernardi P, Bourdette D, Forte M.	Eur J Neurosci. 2011 Mar;33(5):831-42. doi: 10.1111/j.1460-9568.2010.07576.x. Epub 2011 Jan 24.	Eur J Neurosci. 2011	PubMed	citation	PMID:21255127	pubmed	21255127	create date:2011/01/25 | first author:Barsukova A
Surround suppression by high spatial frequency stimuli in the cat primary visual cortex.	/pubmed/21255126	Osaki H, Naito T, Sadakane O, Okamoto M, Sato H.	Eur J Neurosci. 2011 Mar;33(5):923-32. doi: 10.1111/j.1460-9568.2010.07572.x. Epub 2011 Jan 24.	Eur J Neurosci. 2011	PubMed	citation	PMID:21255126	pubmed	21255126	create date:2011/01/25 | first author:Osaki H
MuSK levels differ between adult skeletal muscles and influence postsynaptic plasticity.	/pubmed/21255125	Punga AR, Maj M, Lin S, Meinen S, Rüegg MA.	Eur J Neurosci. 2011 Mar;33(5):890-8. doi: 10.1111/j.1460-9568.2010.07569.x. Epub 2011 Jan 24.	Eur J Neurosci. 2011	PubMed	citation	PMID:21255125	pubmed	21255125	create date:2011/01/25 | first author:Punga AR
The brain-derived neurotrophic factor Val66Met polymorphism is associated with reduced functional magnetic resonance imaging activity in the hippocampus and increased use of caudate nucleus-dependent strategies in a human virtual navigation task.	/pubmed/21255124	Banner H, Bhat V, Etchamendy N, Joober R, Bohbot VD.	Eur J Neurosci. 2011 Mar;33(5):968-77. doi: 10.1111/j.1460-9568.2010.07550.x. Epub 2011 Jan 24.	Eur J Neurosci. 2011	PubMed	citation	PMID:21255124	pubmed	21255124	create date:2011/01/25 | first author:Banner H
What subcortical-cortical relationships tell us about processing speech in noise.	/pubmed/21255123	Parbery-Clark A, Marmel F, Bair J, Kraus N.	Eur J Neurosci. 2011 Feb;33(3):549-57. doi: 10.1111/j.1460-9568.2010.07546.x. Epub 2011 Jan 24.	Eur J Neurosci. 2011	PubMed	citation	PMID:21255123	pubmed	21255123	create date:2011/01/25 | first author:Parbery-Clark A
1H-MRS in spinal cord injury: acute and chronic metabolite alterations in rat brain and lumbar spinal cord.	/pubmed/21251091	Erschbamer M, Oberg J, Westman E, Sitnikov R, Olson L, Spenger C.	Eur J Neurosci. 2011 Feb;33(4):678-88. doi: 10.1111/j.1460-9568.2010.07562.x. Epub 2011 Jan 20.	Eur J Neurosci. 2011	PubMed	citation	PMID:21251091	pubmed	21251091	create date:2011/01/22 | first author:Erschbamer M
A role for accumbens neurons in exertion of effort and evaluating effort-related costs of instrumental actions (Commentary on Day et al.).	/pubmed/21241383	Salamone JD.	Eur J Neurosci. 2011 Jan;33(2):306-7. doi: 10.1111/j.1460-9568.2010.07566.x. No abstract available.	Eur J Neurosci. 2011	PubMed	citation	PMID:21241383	pubmed	21241383	create date:2011/01/19 | first author:Salamone JD
Cerebral and clinical effects of short-term hand immobilisation.	/pubmed/21235643	Weibull A, Flondell M, Rosén B, Björkman A.	Eur J Neurosci. 2011 Feb;33(4):699-704. doi: 10.1111/j.1460-9568.2010.07551.x. Epub 2011 Jan 16.	Eur J Neurosci. 2011	PubMed	citation	PMID:21235643	pubmed	21235643	create date:2011/01/18 | first author:Weibull A
Forward suppression in the auditory cortex is frequency-specific.	/pubmed/21226777	Scholes C, Palmer AR, Sumner CJ.	Eur J Neurosci. 2011 Apr;33(7):1240-51. doi: 10.1111/j.1460-9568.2010.07568.x. Epub 2011 Jan 13.	Eur J Neurosci. 2011	PubMed	citation	PMID:21226777	pubmed	21226777	create date:2011/01/14 | first author:Scholes C
Region-specific alteration of GABAergic markers in the brain of heterozygous reeler mice.	/pubmed/21226776	Nullmeier S, Panther P, Dobrowolny H, Frotscher M, Zhao S, Schwegler H, Wolf R.	Eur J Neurosci. 2011 Feb;33(4):689-98. doi: 10.1111/j.1460-9568.2010.07563.x. Epub 2011 Jan 13.	Eur J Neurosci. 2011	PubMed	citation	PMID:21226776	pubmed	21226776	create date:2011/01/14 | first author:Nullmeier S
Evaluating the neural basis of temporal order memory for visual stimuli in the rat.	/pubmed/21226775	Barker GR, Warburton EC.	Eur J Neurosci. 2011 Feb;33(4):705-16. doi: 10.1111/j.1460-9568.2010.07555.x. Epub 2011 Jan 13.	Eur J Neurosci. 2011	PubMed	citation	PMID:21226775	pubmed	21226775	create date:2011/01/14 | first author:Barker GR
Gap junction modulation of hippocampal formation theta and local cell discharges in anesthetized rats.	/pubmed/21226774	Bocian R, Posluszny A, Kowalczyk T, Kazmierska P, Konopacki J.	Eur J Neurosci. 2011 Feb;33(3):471-81. doi: 10.1111/j.1460-9568.2010.07545.x. Epub 2011 Jan 13.	Eur J Neurosci. 2011	PubMed	citation	PMID:21226774	pubmed	21226774	create date:2011/01/14 | first author:Bocian R
Development of auditory-specific brain rhythm in infants.	/pubmed/21226773	Fujioka T, Mourad N, Trainor LJ.	Eur J Neurosci. 2011 Feb;33(3):521-9. doi: 10.1111/j.1460-9568.2010.07544.x. Epub 2011 Jan 13.	Eur J Neurosci. 2011	PubMed	citation	PMID:21226773	pubmed	21226773	create date:2011/01/14 | first author:Fujioka T
Sleep slow wave changes during the middle years of life.	/pubmed/21226772	Carrier J, Viens I, Poirier G, Robillard R, Lafortune M, Vandewalle G, Martin N, Barakat M, Paquet J, Filipini D.	Eur J Neurosci. 2011 Feb;33(4):758-66. doi: 10.1111/j.1460-9568.2010.07543.x. Epub 2011 Jan 13.	Eur J Neurosci. 2011	PubMed	citation	PMID:21226772	pubmed	21226772	create date:2011/01/14 | first author:Carrier J
Proprioceptive pathways to posterior parietal areas MIP and LIPv from the dorsal column nuclei and the postcentral somatosensory cortex.	/pubmed/21226771	Prevosto V, Graf W, Ugolini G.	Eur J Neurosci. 2011 Feb;33(3):444-60. doi: 10.1111/j.1460-9568.2010.07541.x. Epub 2011 Jan 13.	Eur J Neurosci. 2011	PubMed	citation	PMID:21226771	pubmed	21226771	create date:2011/01/14 | first author:Prevosto V
Emx1-expressing neural stem cells in the subventricular zone give rise to new interneurons in the ischemic injured striatum.	/pubmed/21219481	Wei B, Nie Y, Li X, Wang C, Ma T, Huang Z, Tian M, Sun C, Cai Y, You Y, Liu F, Yang Z.	Eur J Neurosci. 2011 Mar;33(5):819-30. doi: 10.1111/j.1460-9568.2010.07570.x. Epub 2011 Jan 11.	Eur J Neurosci. 2011	PubMed	citation	PMID:21219481	pubmed	21219481	create date:2011/01/12 | first author:Wei B
Ipsilateral motor cortical responses to TMS during lengthening and shortening of the contralateral wrist flexors.	/pubmed/21219480	Howatson G, Taylor MB, Rider P, Motawar BR, McNally MP, Solnik S, DeVita P, Hortobágyi T.	Eur J Neurosci. 2011 Mar;33(5):978-90. doi: 10.1111/j.1460-9568.2010.07567.x. Epub 2011 Jan 11.	Eur J Neurosci. 2011	PubMed	citation	PMID:21219480	pubmed	21219480	create date:2011/01/12 | first author:Howatson G
The role of dopamine in the dorsomedial striatum in general and outcome-selective Pavlovian-instrumental transfer.	/pubmed/21219479	Pielock SM, Lex B, Hauber W.	Eur J Neurosci. 2011 Feb;33(4):717-25. doi: 10.1111/j.1460-9568.2010.07561.x. Epub 2011 Jan 11.	Eur J Neurosci. 2011	PubMed	citation	PMID:21219479	pubmed	21219479	create date:2011/01/12 | first author:Pielock SM
Sonic hedgehog (Shh)-Gli signaling controls neural progenitor cell division in the developing tectum in zebrafish.	/pubmed/21219478	Feijóo CG, Oñate MG, Milla LA, Palma VA.	Eur J Neurosci. 2011 Feb;33(4):589-98. doi: 10.1111/j.1460-9568.2010.07560.x. Epub 2011 Jan 11.	Eur J Neurosci. 2011	PubMed	citation	PMID:21219478	pubmed	21219478	create date:2011/01/12 | first author:Feijóo CG
bFGF-mediated redox activation of the PI3K/Akt pathway in retinal photoreceptor cells.	/pubmed/21219477	Farrell SM, Groeger G, Bhatt L, Finnegan S, O'Brien CJ, Cotter TG.	Eur J Neurosci. 2011 Feb;33(4):632-41. doi: 10.1111/j.1460-9568.2010.07559.x. Epub 2011 Jan 11.	Eur J Neurosci. 2011	PubMed	citation	PMID:21219477	pubmed	21219477	create date:2011/01/12 | first author:Farrell SM
Evidence for the spontaneous production but massive programmed cell death of new neurons in the subcallosal zone of the postnatal mouse brain.	/pubmed/21219476	Kim WR, Chun SK, Kim TW, Kim H, Ono K, Takebayashi H, Ikenaka K, Oppenheim RW, Sun W.	Eur J Neurosci. 2011 Feb;33(4):599-611. doi: 10.1111/j.1460-9568.2010.07557.x. Epub 2011 Jan 11.	Eur J Neurosci. 2011	PubMed	citation	PMID:21219476	pubmed	21219476	create date:2011/01/12 | first author:Kim WR
Rho/Rho-kinase signaling pathway controls axon patterning of a specified subset of cranial motor neurons.	/pubmed/21219475	Kobayashi K, Masuda T, Takahashi M, Miyazaki J, Nakagawa M, Uchigashima M, Watanabe M, Yaginuma H, Osumi N, Kaibuchi K, Kobayashi K.	Eur J Neurosci. 2011 Feb;33(4):612-21. doi: 10.1111/j.1460-9568.2010.07554.x. Epub 2011 Jan 11.	Eur J Neurosci. 2011	PubMed	citation	PMID:21219475	pubmed	21219475	create date:2011/01/12 | first author:Kobayashi K
Differential localization of GABA(A) receptor subunits in relation to rat striatopallidal and pallidopallidal synapses.	/pubmed/21219474	Gross A, Sims RE, Swinny JD, Sieghart W, Bolam JP, Stanford IM.	Eur J Neurosci. 2011 Mar;33(5):868-78. doi: 10.1111/j.1460-9568.2010.07552.x. Epub 2011 Jan 11.	Eur J Neurosci. 2011	PubMed	citation	PMID:21219474	pubmed	21219474	create date:2011/01/12 | first author:Gross A
Local infusion of ghrelin enhanced hippocampal synaptic plasticity and spatial memory through activation of phosphoinositide 3-kinase in the dentate gyrus of adult rats.	/pubmed/21219473	Chen L, Xing T, Wang M, Miao Y, Tang M, Chen J, Li G, Ruan DY.	Eur J Neurosci. 2011 Jan;33(2):266-75. doi: 10.1111/j.1460-9568.2010.07491.x. Epub 2011 Jan 11.	Eur J Neurosci. 2011	PubMed	citation	PMID:21219473	pubmed	21219473	create date:2011/01/12 | first author:Chen L
Metabotropic glutamate receptor blockade in nucleus accumbens shell shifts affective valence towards fear and disgust.	/pubmed/21198990	Richard JM, Berridge KC.	Eur J Neurosci. 2011 Feb;33(4):736-47. doi: 10.1111/j.1460-9568.2010.07553.x. Epub 2010 Dec 29.	Eur J Neurosci. 2011	PubMed	citation	PMID:21198990	pubmed	21198990	create date:2011/01/05 | first author:Richard JM
Somatosensory inputs modify auditory spike timing in dorsal cochlear nucleus principal cells.	/pubmed/21198989	Koehler SD, Pradhan S, Manis PB, Shore SE.	Eur J Neurosci. 2011 Feb;33(3):409-20. doi: 10.1111/j.1460-9568.2010.07547.x. Epub 2010 Dec 29.	Eur J Neurosci. 2011	PubMed	citation	PMID:21198989	pubmed	21198989	create date:2011/01/05 | first author:Koehler SD
Rapid increases of gamma power in the auditory cortex following noise trauma in humans.	/pubmed/21198988	Ortmann M, Müller N, Schlee W, Weisz N.	Eur J Neurosci. 2011 Feb;33(3):568-75. doi: 10.1111/j.1460-9568.2010.07542.x. Epub 2010 Dec 29.	Eur J Neurosci. 2011	PubMed	citation	PMID:21198988	pubmed	21198988	create date:2011/01/05 | first author:Ortmann M
Development of monotonic neuronal tuning in the monkey inferotemporal cortex through long-term learning of fine shape discrimination.	/pubmed/21198987	Suzuki W, Tanaka K.	Eur J Neurosci. 2011 Feb;33(4):748-57. doi: 10.1111/j.1460-9568.2010.07539.x. Epub 2010 Dec 29.	Eur J Neurosci. 2011	PubMed	citation	PMID:21198987	pubmed	21198987	create date:2011/01/05 | first author:Suzuki W
Bcl-2 homology domain 3-only proteins Puma and Bim mediate the vulnerability of CA1 hippocampal neurons to proteasome inhibition in vivo.	/pubmed/21198986	Tsuchiya T, Bonner HP, Engel T, Woods I, Matsushima S, Ward MW, Taki W, Henshall DC, Concannon CG, Prehn JH.	Eur J Neurosci. 2011 Feb;33(3):401-8. doi: 10.1111/j.1460-9568.2010.07538.x. Epub 2010 Dec 31.	Eur J Neurosci. 2011	PubMed	citation	PMID:21198986	pubmed	21198986	create date:2011/01/05 | first author:Tsuchiya T
Cholinergic and non-cholinergic mesopontine tegmental neurons projecting to the subthalamic nucleus in the rat.	/pubmed/21198985	Kita T, Kita H.	Eur J Neurosci. 2011 Feb;33(3):433-43. doi: 10.1111/j.1460-9568.2010.07537.x. Epub 2010 Dec 31.	Eur J Neurosci. 2011	PubMed	citation	PMID:21198985	pubmed	21198985	create date:2011/01/05 | first author:Kita T
Organization of GABAergic inhibition in the motor output layer of the superior colliculus.	/pubmed/21198984	Sooksawate T, Isa K, Behan M, Yanagawa Y, Isa T.	Eur J Neurosci. 2011 Feb;33(3):421-32. doi: 10.1111/j.1460-9568.2010.07535.x. Epub 2010 Dec 31.	Eur J Neurosci. 2011	PubMed	citation	PMID:21198984	pubmed	21198984	create date:2011/01/05 | first author:Sooksawate T
Nucleus accumbens neurons encode predicted and ongoing reward costs in rats.	/pubmed/21198983	Day JJ, Jones JL, Carelli RM.	Eur J Neurosci. 2011 Jan;33(2):308-21. doi: 10.1111/j.1460-9568.2010.07531.x. Epub 2010 Dec 29.	Eur J Neurosci. 2011	PubMed	citation	PMID:21198983	pubmed	21198983	create date:2011/01/05 | first author:Day JJ
Vascular endothelial growth factor up-regulation in the mouse hippocampus and its role in the control of epileptiform activity.	/pubmed/21198982	Cammalleri M, Martini D, Ristori C, Timperio AM, Bagnoli P.	Eur J Neurosci. 2011 Feb;33(3):482-98. doi: 10.1111/j.1460-9568.2010.07529.x. Epub 2010 Dec 29.	Eur J Neurosci. 2011	PubMed	citation	PMID:21198982	pubmed	21198982	create date:2011/01/05 | first author:Cammalleri M
Photoperiod interacts with food restriction in performance in the Barnes maze in female California mice.	/pubmed/21198981	Steinman MQ, Crean KK, Trainor BC.	Eur J Neurosci. 2011 Jan;33(2):361-70. doi: 10.1111/j.1460-9568.2010.07528.x. Epub 2010 Dec 31.	Eur J Neurosci. 2011	PubMed	citation	PMID:21198981	pubmed	21198981	create date:2011/01/05 | first author:Steinman MQ
Enhanced brainstem encoding predicts musicians' perceptual advantages with pitch.	/pubmed/21198980	Bidelman GM, Krishnan A, Gandour JT.	Eur J Neurosci. 2011 Feb;33(3):530-8. doi: 10.1111/j.1460-9568.2010.07527.x. Epub 2010 Dec 29.	Eur J Neurosci. 2011	PubMed	citation	PMID:21198980	pubmed	21198980	create date:2011/01/05 | first author:Bidelman GM
Exercise impacts brain-derived neurotrophic factor plasticity by engaging mechanisms of epigenetic regulation.	/pubmed/21198979	Gomez-Pinilla F, Zhuang Y, Feng J, Ying Z, Fan G.	Eur J Neurosci. 2011 Feb;33(3):383-90. doi: 10.1111/j.1460-9568.2010.07508.x. Epub 2010 Dec 31.	Eur J Neurosci. 2011	PubMed	citation	PMID:21198979	pubmed	21198979	create date:2011/01/05 | first author:Gomez-Pinilla F
Contribution of the mouse calyx of Held synapse to tone adaptation.	/pubmed/21198978	Lorteije JA, Borst JG.	Eur J Neurosci. 2011 Jan;33(2):251-8. doi: 10.1111/j.1460-9568.2010.07507.x. Epub 2010 Dec 29.	Eur J Neurosci. 2011	PubMed	citation	PMID:21198978	pubmed	21198978	create date:2011/01/05 | first author:Lorteije JA
Neurogranin phosphorylation fine-tunes long-term potentiation.	/pubmed/21198977	Zhong L, Kaleka KS, Gerges NZ.	Eur J Neurosci. 2011 Jan;33(2):244-50. doi: 10.1111/j.1460-9568.2010.07506.x. Epub 2010 Dec 29.	Eur J Neurosci. 2011	PubMed	citation	PMID:21198977	pubmed	21198977	create date:2011/01/05 | first author:Zhong L
Title	URL	Description	Details	ShortDetails	Resource	Type	Identifiers	Db	EntrezUID	Properties
An fMRI investigation of detection of semantic incongruities in autistic spectrum conditions.	/pubmed/21198976	Catarino A, Luke L, Waldman S, Andrade A, Fletcher PC, Ring H.	Eur J Neurosci. 2011 Feb;33(3):558-67. doi: 10.1111/j.1460-9568.2010.07503.x. Epub 2010 Dec 29.	Eur J Neurosci. 2011	PubMed	citation	PMID:21198976	pubmed	21198976	create date:2011/01/05 | first author:Catarino A
Quantifying reward with transcranial magnetic stimulation (commentary on Gupta and Aron).	/pubmed/21198975	Alonso-Alonso M.	Eur J Neurosci. 2011 Jan;33(1):182. doi: 10.1111/j.1460-9568.2010.07548.x. No abstract available.	Eur J Neurosci. 2011	PubMed	citation	PMID:21198975	pubmed	21198975	create date:2011/01/05 | first author:Alonso-Alonso M
Effect of sensory stimulation in rat barrel cortex, dorsolateral striatum and on corticostriatal functional connectivity.	/pubmed/21175884	Syed EC, Sharott A, Moll CK, Engel AK, Kral A.	Eur J Neurosci. 2011 Feb;33(3):461-70. doi: 10.1111/j.1460-9568.2010.07549.x. Epub 2010 Dec 22.	Eur J Neurosci. 2011	PubMed	citation	PMID:21175884	pubmed	21175884	create date:2010/12/24 | first author:Syed EC
Delay activity in avian prefrontal cortex--sample code or reward code?	/pubmed/21175883	Browning R, Overmier JB, Colombo M.	Eur J Neurosci. 2011 Feb;33(4):726-35. doi: 10.1111/j.1460-9568.2010.07540.x. Epub 2010 Dec 22.	Eur J Neurosci. 2011	PubMed	citation	PMID:21175883	pubmed	21175883	create date:2010/12/24 | first author:Browning R
Mislocalization of near-threshold tactile stimuli in humans: a central or peripheral phenomenon?	/pubmed/21175882	Braun C, Eisele E, Wühle A, Stüttgen MC, Schwarz C, Demarchi G.	Eur J Neurosci. 2011 Feb;33(3):499-508. doi: 10.1111/j.1460-9568.2010.07536.x. Epub 2010 Dec 22.	Eur J Neurosci. 2011	PubMed	citation	PMID:21175882	pubmed	21175882	create date:2010/12/24 | first author:Braun C
Functional MRI evidence for the importance of visual short-term memory in logographic reading.	/pubmed/21175881	Koyama MS, Stein JF, Stoodley CJ, Hansen PC.	Eur J Neurosci. 2011 Feb;33(3):539-48. doi: 10.1111/j.1460-9568.2010.07534.x. Epub 2010 Dec 22.	Eur J Neurosci. 2011	PubMed	citation	PMID:21175881	pubmed	21175881	create date:2010/12/24 | first author:Koyama MS
Repeated exposure to morphine alters surface expression of AMPA receptors in the rat medial prefrontal cortex.	/pubmed/21175880	Mickiewicz AL, Napier TC.	Eur J Neurosci. 2011 Jan;33(2):259-65. doi: 10.1111/j.1460-9568.2010.07502.x. Epub 2010 Dec 22.	Eur J Neurosci. 2011	PubMed	citation	PMID:21175880	pubmed	21175880	create date:2010/12/24 | first author:Mickiewicz AL
GABAA receptor diversity revealed in freeze-fracture replica (commentary on Kasugai et al.).	/pubmed/21158015	Kuwajima M, Harris KM.	Eur J Neurosci. 2010 Dec;32(11):1866-7. No abstract available.	Eur J Neurosci. 2010	PubMed	citation	PMID:21158015	pubmed	21158015	create date:2010/12/16 | first author:Kuwajima M
Serotonin triggers a transient epigenetic mechanism that reinstates adult visual cortex plasticity in rats.	/pubmed/21156002	Maya Vetencourt JF, Tiraboschi E, Spolidoro M, Castrén E, Maffei L.	Eur J Neurosci. 2011 Jan;33(1):49-57. doi: 10.1111/j.1460-9568.2010.07488.x. Epub 2010 Dec 12.	Eur J Neurosci. 2011	PubMed	citation	PMID:21156002	pubmed	21156002	create date:2010/12/16 | first author:Maya Vetencourt JF
Response to sensory uncertainty in Parkinson's disease: a marker of cerebellar dysfunction?	/pubmed/21155903	Stevenson JK, Oishi MM, Farajian S, Cretu E, Ty E, McKeown MJ.	Eur J Neurosci. 2011 Jan;33(2):298-305. doi: 10.1111/j.1460-9568.2010.07501.x. Epub 2010 Dec 14.	Eur J Neurosci. 2011	PubMed	citation	PMID:21155903	pubmed	21155903	create date:2010/12/16 | first author:Stevenson JK
Freud-2/CC2D1B mediates dual repression of the serotonin-1A receptor gene.	/pubmed/21155902	Hadjighassem MR, Galaraga K, Albert PR.	Eur J Neurosci. 2011 Jan;33(2):214-23. doi: 10.1111/j.1460-9568.2010.07498.x. Epub 2010 Dec 14.	Eur J Neurosci. 2011	PubMed	citation	PMID:21155902	pubmed	21155902	create date:2010/12/16 | first author:Hadjighassem MR
Associative learning increases adult neurogenesis during a critical period.	/pubmed/21143670	Anderson ML, Sisti HM, Curlik DM 2nd, Shors TJ.	Eur J Neurosci. 2011 Jan;33(1):175-81. doi: 10.1111/j.1460-9568.2010.07486.x. Epub 2010 Dec 12.	Eur J Neurosci. 2011	PubMed	citation	PMID:21143670	pubmed	21143670	create date:2010/12/15 | first author:Anderson ML
Neuronal plasticity and seasonal reproduction in sheep.	/pubmed/21143669	Lehman MN, Ladha Z, Coolen LM, Hileman SM, Connors JM, Goodman RL.	Eur J Neurosci. 2010 Dec;32(12):2152-64. doi: 10.1111/j.1460-9568.2010.07530.x. Review.	Eur J Neurosci. 2010	PubMed	citation	PMID:21143669	pubmed	21143669	create date:2010/12/15 | first author:Lehman MN
Daily and seasonal adaptation of the circadian clock requires plasticity of the SCN neuronal network.	/pubmed/21143668	Meijer JH, Michel S, Vanderleest HT, Rohling JH.	Eur J Neurosci. 2010 Dec;32(12):2143-51. doi: 10.1111/j.1460-9568.2010.07522.x. Review.	Eur J Neurosci. 2010	PubMed	citation	PMID:21143668	pubmed	21143668	create date:2010/12/15 | first author:Meijer JH
Neuroglial and synaptic rearrangements associated with photic entrainment of the circadian clock in the suprachiasmatic nucleus.	/pubmed/21143667	Girardet C, Becquet D, Blanchard MP, François-Bellan AM, Bosler O.	Eur J Neurosci. 2010 Dec;32(12):2133-42. doi: 10.1111/j.1460-9568.2010.07520.x. Review. Erratum in: Eur J Neurosci. 2011 Apr;33(8):1561.	Eur J Neurosci. 2010	PubMed	citation	PMID:21143667	pubmed	21143667	create date:2010/12/15 | first author:Girardet C
Sex steroid-induced neuroplasticity and behavioral activation in birds.	/pubmed/21143666	Balthazart J, Charlier TD, Barker JM, Yamamura T, Ball GF.	Eur J Neurosci. 2010 Dec;32(12):2116-32. doi: 10.1111/j.1460-9568.2010.07518.x. Review.	Eur J Neurosci. 2010	PubMed	citation	PMID:21143666	pubmed	21143666	create date:2010/12/15 | first author:Balthazart J
Aromatase, brain sexualization and plasticity: the fish paradigm.	/pubmed/21143665	Le Page Y, Diotel N, Vaillant C, Pellegrini E, Anglade I, Mérot Y, Kah O.	Eur J Neurosci. 2010 Dec;32(12):2105-15. doi: 10.1111/j.1460-9568.2010.07519.x. Review.	Eur J Neurosci. 2010	PubMed	citation	PMID:21143665	pubmed	21143665	create date:2010/12/15 | first author:Le Page Y
Organized for sex - steroid hormones and the developing hypothalamus.	/pubmed/21143664	Lenz KM, McCarthy MM.	Eur J Neurosci. 2010 Dec;32(12):2096-104. doi: 10.1111/j.1460-9568.2010.07511.x. Review.	Eur J Neurosci. 2010	PubMed	citation	PMID:21143664	pubmed	21143664	create date:2010/12/15 | first author:Lenz KM
Functional importance of blood flow dynamics and partial oxygen pressure in the anterior pituitary.	/pubmed/21143663	Schaeffer M, Hodson DJ, Lafont C, Mollard P.	Eur J Neurosci. 2010 Dec;32(12):2087-95. doi: 10.1111/j.1460-9568.2010.07525.x. Review.	Eur J Neurosci. 2010	PubMed	citation	PMID:21143663	pubmed	21143663	create date:2010/12/15 | first author:Schaeffer M
Plasticity of melanotrope cell regulations in Xenopus laevis.	/pubmed/21143662	Roubos EW, Van Wijk DC, Kozicz T, Scheenen WJ, Jenks BG.	Eur J Neurosci. 2010 Dec;32(12):2082-6. doi: 10.1111/j.1460-9568.2010.07526.x. Review.	Eur J Neurosci. 2010	PubMed	citation	PMID:21143662	pubmed	21143662	create date:2010/12/15 | first author:Roubos EW
Pituitary stem/progenitor cells: embryonic players in the adult gland?	/pubmed/21143661	Vankelecom H.	Eur J Neurosci. 2010 Dec;32(12):2063-81. doi: 10.1111/j.1460-9568.2010.07523.x. Review.	Eur J Neurosci. 2010	PubMed	citation	PMID:21143661	pubmed	21143661	create date:2010/12/15 | first author:Vankelecom H
Adult pituitary progenitors/stem cells: from in vitro characterization to in vivo function.	/pubmed/21143660	Rizzoti K.	Eur J Neurosci. 2010 Dec;32(12):2053-62. doi: 10.1111/j.1460-9568.2010.07524.x. Review.	Eur J Neurosci. 2010	PubMed	citation	PMID:21143660	pubmed	21143660	create date:2010/12/15 | first author:Rizzoti K
Emerging new sites for adult neurogenesis in the mammalian brain: a comparative study between the hypothalamus and the classical neurogenic zones.	/pubmed/21143659	Migaud M, Batailler M, Segura S, Duittoz A, Franceschini I, Pillon D.	Eur J Neurosci. 2010 Dec;32(12):2042-52. doi: 10.1111/j.1460-9568.2010.07521.x. Review.	Eur J Neurosci. 2010	PubMed	citation	PMID:21143659	pubmed	21143659	create date:2010/12/15 | first author:Migaud M
The intimate relationship of gonadotropin-releasing hormone neurons with the polysialylated neural cell adhesion molecule revisited across development and adult plasticity.	/pubmed/21143658	Franceschini I, Desroziers E, Caraty A, Duittoz A.	Eur J Neurosci. 2010 Dec;32(12):2031-41. doi: 10.1111/j.1460-9568.2010.07517.x. Review.	Eur J Neurosci. 2010	PubMed	citation	PMID:21143658	pubmed	21143658	create date:2010/12/15 | first author:Franceschini I
Osmotic and thermal control of magnocellular neurosecretory neurons--role of an N-terminal variant of trpv1.	/pubmed/21143657	Sudbury JR, Ciura S, Sharif-Naeini R, Bourque CW.	Eur J Neurosci. 2010 Dec;32(12):2022-30. doi: 10.1111/j.1460-9568.2010.07512.x. Review.	Eur J Neurosci. 2010	PubMed	citation	PMID:21143657	pubmed	21143657	create date:2010/12/15 | first author:Sudbury JR
A synaptocentric view of the neuroendocrine response to stress.	/pubmed/21143656	Wamsteeker JI, Bains JS.	Eur J Neurosci. 2010 Dec;32(12):2011-21. doi: 10.1111/j.1460-9568.2010.07513.x. Review.	Eur J Neurosci. 2010	PubMed	citation	PMID:21143656	pubmed	21143656	create date:2010/12/15 | first author:Wamsteeker JI
Contribution of glial-neuronal interactions to the neuroendocrine control of female puberty.	/pubmed/21143655	Ojeda SR, Lomniczi A, Sandau U.	Eur J Neurosci. 2010 Dec;32(12):2003-10. doi: 10.1111/j.1460-9568.2010.07515.x. Review.	Eur J Neurosci. 2010	PubMed	citation	PMID:21143655	pubmed	21143655	create date:2010/12/15 | first author:Ojeda SR
Role of astroglia in the neuroplastic and neuroprotective actions of estradiol.	/pubmed/21143654	Azcoitia I, Santos-Galindo M, Arevalo MA, Garcia-Segura LM.	Eur J Neurosci. 2010 Dec;32(12):1995-2002. doi: 10.1111/j.1460-9568.2010.07516.x. Review.	Eur J Neurosci. 2010	PubMed	citation	PMID:21143654	pubmed	21143654	create date:2010/12/15 | first author:Azcoitia I
Morphological plasticity of the rat supraoptic nucleus--cellular consequences.	/pubmed/21143653	Oliet SH, Bonfardin VD.	Eur J Neurosci. 2010 Dec;32(12):1989-94. doi: 10.1111/j.1460-9568.2010.07514.x. Review.	Eur J Neurosci. 2010	PubMed	citation	PMID:21143653	pubmed	21143653	create date:2010/12/15 | first author:Oliet SH
Plasticity of neuroendocrine systems.	/pubmed/21143652	Prevot V.	Eur J Neurosci. 2010 Dec;32(12):1987-8. doi: 10.1111/j.1460-9568.2010.07533.x. No abstract available.	Eur J Neurosci. 2010	PubMed	citation	PMID:21143652	pubmed	21143652	create date:2010/12/15 | first author:Prevot V
Modification of protein transfer across blood/cerebrospinal fluid barrier in response to altered plasma protein composition during development.	/pubmed/21138490	Liddelow SA, Dziegielewska KM, VandeBerg JL, Noor NM, Potter AM, Saunders NR.	Eur J Neurosci. 2011 Feb;33(3):391-400. doi: 10.1111/j.1460-9568.2010.07509.x. Epub 2010 Dec 7.	Eur J Neurosci. 2011	PubMed	citation	PMID:21138490	pubmed	21138490	create date:2010/12/09 | first author:Liddelow SA
Fine-tuned coupling between human parahippocampal ripples and sleep spindles.	/pubmed/21138489	Clemens Z, Mölle M, Eross L, Jakus R, Rásonyi G, Halász P, Born J.	Eur J Neurosci. 2011 Feb;33(3):511-20. doi: 10.1111/j.1460-9568.2010.07505.x. Epub 2010 Dec 7.	Eur J Neurosci. 2011	PubMed	citation	PMID:21138489	pubmed	21138489	create date:2010/12/09 | first author:Clemens Z
Mammillothalamic tract lesions disrupt dead reckoning in the rat.	/pubmed/21138488	Winter SS, Wagner SJ, McMillin JL, Wallace DG.	Eur J Neurosci. 2011 Jan;33(2):371-81. doi: 10.1111/j.1460-9568.2010.07504.x. Epub 2010 Dec 7.	Eur J Neurosci. 2011	PubMed	citation	PMID:21138488	pubmed	21138488	create date:2010/12/09 | first author:Winter SS
Autophagy, inflammation and neurodegenerative disease.	/pubmed/21138487	Alirezaei M, Kemball CC, Whitton JL.	Eur J Neurosci. 2011 Jan;33(2):197-204. doi: 10.1111/j.1460-9568.2010.07500.x. Epub 2010 Dec 7. Review.	Eur J Neurosci. 2011	PubMed	citation	PMID:21138487	pubmed	21138487	create date:2010/12/09 | first author:Alirezaei M
Reelin induces a common signal for spinal cord and cerebral cortical migration (commentary on Krüger et al.).	/pubmed/21121092	Phelps PE.	Eur J Neurosci. 2010 Nov;32(10):1609-10. No abstract available.	Eur J Neurosci. 2010	PubMed	citation	PMID:21121092	pubmed	21121092	create date:2010/12/02 | first author:Phelps PE
Brain tissue oxygen amperometry in behaving rats demonstrates functional dissociation of dorsal and ventral hippocampus during spatial processing and anxiety.	/pubmed/21105915	McHugh SB, Fillenz M, Lowry JP, Rawlins JN, Bannerman DM.	Eur J Neurosci. 2011 Jan;33(2):322-37. doi: 10.1111/j.1460-9568.2010.07497.x. Epub 2010 Nov 25.	Eur J Neurosci. 2011	PubMed	citation	PMID:21105915	pubmed	21105915	create date:2010/11/26 | first author:McHugh SB
Two highly homologous mouse odorant receptors encoded by tandemly-linked MOR29A and MOR29B genes respond differently to phenyl ethers.	/pubmed/21105914	Tsuboi A, Imai T, Kato HK, Matsumoto H, Igarashi KM, Suzuki M, Mori K, Sakano H.	Eur J Neurosci. 2011 Jan;33(2):205-13. doi: 10.1111/j.1460-9568.2010.07495.x. Epub 2010 Nov 25.	Eur J Neurosci. 2011	PubMed	citation	PMID:21105914	pubmed	21105914	create date:2010/11/26 | first author:Tsuboi A
Commentary: chaperoning against neuronal vulnerability (commentary on Zijlstra et al.).	/pubmed/21105262	Cheetham ME.	Eur J Neurosci. 2010 Sep;32(5):759. No abstract available.	Eur J Neurosci. 2010	PubMed	citation	PMID:21105262	pubmed	21105262	create date:2010/11/26 | first author:Cheetham ME
Urges for food and money spill over into motor system excitability before action is taken.	/pubmed/21091805	Gupta N, Aron AR.	Eur J Neurosci. 2011 Jan;33(1):183-8. doi: 10.1111/j.1460-9568.2010.07510.x. Epub 2010 Nov 23.	Eur J Neurosci. 2011	PubMed	citation	PMID:21091805	pubmed	21091805	create date:2010/11/26 | first author:Gupta N
Neuromuscular recruitment related to stimulus presentation and task instruction during the anti-saccade task.	/pubmed/21091804	Chapman BB, Corneil BD.	Eur J Neurosci. 2011 Jan;33(2):349-60. doi: 10.1111/j.1460-9568.2010.07496.x. Epub 2010 Nov 23.	Eur J Neurosci. 2011	PubMed	citation	PMID:21091804	pubmed	21091804	create date:2010/11/26 | first author:Chapman BB
Mechanisms underlying the representation of angles embedded within contour stimuli in area V2 of macaque monkeys.	/pubmed/21091803	Ito M, Goda N.	Eur J Neurosci. 2011 Jan;33(1):130-42. doi: 10.1111/j.1460-9568.2010.07489.x. Epub 2010 Nov 23.	Eur J Neurosci. 2011	PubMed	citation	PMID:21091803	pubmed	21091803	create date:2010/11/26 | first author:Ito M
Light-evoked synaptic activity of retinal ganglion and amacrine cells is regulated in developing mouse retina.	/pubmed/21091802	He Q, Wang P, Tian N.	Eur J Neurosci. 2011 Jan;33(1):36-48. doi: 10.1111/j.1460-9568.2010.07484.x. Epub 2010 Nov 22.	Eur J Neurosci. 2011	PubMed	citation	PMID:21091802	pubmed	21091802	create date:2010/11/26 | first author:He Q
Presynaptic muscarinic receptor subtypes involved in the enhancement of spontaneous GABAergic postsynaptic currents in hippocampal neurons.	/pubmed/21091801	González JC, Albiñana E, Baldelli P, García AG, Hernández-Guijo JM.	Eur J Neurosci. 2011 Jan;33(1):69-81. doi: 10.1111/j.1460-9568.2010.07475.x. Epub 2010 Nov 23.	Eur J Neurosci. 2011	PubMed	citation	PMID:21091801	pubmed	21091801	create date:2010/11/26 | first author:González JC
Can we enhance training-induced plasticity by modulating inhibitory cortical circuits with transcranial stimulation? (Commentary on Mix et al.).	/pubmed/21089219	Siebner HR.	Eur J Neurosci. 2010 Nov;32(9):1573-4. No abstract available.	Eur J Neurosci. 2010	PubMed	citation	PMID:21089219	pubmed	21089219	create date:2010/11/26 | first author:Siebner HR
Knockdown of orexin type 1 receptor in rat locus coeruleus increases REM sleep during the dark period.	/pubmed/21089218	Chen L, McKenna JT, Bolortuya Y, Winston S, Thakkar MM, Basheer R, Brown RE, McCarley RW.	Eur J Neurosci. 2010 Nov;32(9):1528-36.	Eur J Neurosci. 2010	PubMed	citation	PMID:21089218	pubmed	21089218	create date:2010/11/26 | first author:Chen L
Excessive novelty-induced c-Fos expression and altered neurogenesis in the hippocampus of GluA1 knockout mice.	/pubmed/21073553	Procaccini C, Aitta-aho T, Jaako-Movits K, Zharkovsky A, Panhelainen A, Sprengel R, Linden AM, Korpi ER.	Eur J Neurosci. 2011 Jan;33(1):161-74. doi: 10.1111/j.1460-9568.2010.07485.x. Epub 2010 Nov 14.	Eur J Neurosci. 2011	PubMed	citation	PMID:21073553	pubmed	21073553	create date:2010/11/16 | first author:Procaccini C
The Wnt /β-catenin signaling pathway in the adult neurogenesis.	/pubmed/21073552	Zhang L, Yang X, Yang S, Zhang J.	Eur J Neurosci. 2011 Jan;33(1):1-8. doi: 10.1111/j.1460-9568.2010.7483.x. Epub 2010 Nov 14.	Eur J Neurosci. 2011	PubMed	citation	PMID:21073552	pubmed	21073552	create date:2010/11/16 | first author:Zhang L
β-Secretase activity in rat astrocytes: translational block of BACE1 and modulation of BACE2 expression.	/pubmed/21073551	Bettegazzi B, Mihailovich M, Di Cesare A, Consonni A, Macco R, Pelizzoni I, Codazzi F, Grohovaz F, Zacchetti D.	Eur J Neurosci. 2011 Jan;33(2):236-43. doi: 10.1111/j.1460-9568.2010.07482.x. Epub 2010 Nov 14.	Eur J Neurosci. 2011	PubMed	citation	PMID:21073551	pubmed	21073551	create date:2010/11/16 | first author:Bettegazzi B
Complementary distribution of glutamatergic cerebellar and GABAergic basal ganglia afferents to the rat motor thalamic nuclei.	/pubmed/21073550	Kuramoto E, Fujiyama F, Nakamura KC, Tanaka Y, Hioki H, Kaneko T.	Eur J Neurosci. 2011 Jan;33(1):95-109. doi: 10.1111/j.1460-9568.2010.07481.x. Epub 2010 Nov 14.	Eur J Neurosci. 2011	PubMed	citation	PMID:21073550	pubmed	21073550	create date:2010/11/16 | first author:Kuramoto E
Quantitative localisation of synaptic and extrasynaptic GABAA receptor subunits on hippocampal pyramidal cells by freeze-fracture replica immunolabelling.	/pubmed/21073549	Kasugai Y, Swinny JD, Roberts JD, Dalezios Y, Fukazawa Y, Sieghart W, Shigemoto R, Somogyi P.	Eur J Neurosci. 2010 Dec;32(11):1868-88. doi: 10.1111/j.1460-9568.2010.07473.x. Epub 2010 Nov 14.	Eur J Neurosci. 2010	PubMed	citation	PMID:21073549	pubmed	21073549	create date:2010/11/16 | first author:Kasugai Y
Title	URL	Description	Details	ShortDetails	Resource	Type	Identifiers	Db	EntrezUID	Properties
Neural correlates of strategy use during auditory working memory in musicians and non-musicians.	/pubmed/21073548	Schulze K, Mueller K, Koelsch S.	Eur J Neurosci. 2011 Jan;33(1):189-96. doi: 10.1111/j.1460-9568.2010.07470.x. Epub 2010 Nov 14.	Eur J Neurosci. 2011	PubMed	citation	PMID:21073548	pubmed	21073548	create date:2010/11/16 | first author:Schulze K
Preparation and performance of obstacle steps: interaction between brain and spinal neuronal activity.	/pubmed/21070395	Haefeli J, Vögeli S, Michel J, Dietz V.	Eur J Neurosci. 2011 Jan;33(2):338-48. doi: 10.1111/j.1460-9568.2010.07494.x. Epub 2010 Nov 11.	Eur J Neurosci. 2011	PubMed	citation	PMID:21070395	pubmed	21070395	create date:2010/11/13 | first author:Haefeli J
MiR-138 inhibits EZH2 methyltransferase expression and methylation of histone H3 at lysine 27, and affects thermotolerance acquisition.	/pubmed/21070394	Kisliouk T, Yosefi S, Meiri N.	Eur J Neurosci. 2011 Jan;33(2):224-35. doi: 10.1111/j.1460-9568.2010.07493.x. Epub 2010 Nov 11.	Eur J Neurosci. 2011	PubMed	citation	PMID:21070394	pubmed	21070394	create date:2010/11/13 | first author:Kisliouk T
Origins of multisynaptic projections from the basal ganglia to rostrocaudally distinct sectors of the dorsal premotor area in macaques.	/pubmed/21070393	Saga Y, Hirata Y, Takahara D, Inoue K, Miyachi S, Nambu A, Tanji J, Takada M, Hoshi E.	Eur J Neurosci. 2011 Jan;33(2):285-97. doi: 10.1111/j.1460-9568.2010.07492.x. Epub 2010 Nov 11.	Eur J Neurosci. 2011	PubMed	citation	PMID:21070393	pubmed	21070393	create date:2010/11/13 | first author:Saga Y
Thyroid hormone induces cerebellar neuronal migration and Bergmann glia differentiation through epidermal growth factor/mitogen-activated protein kinase pathway.	/pubmed/21070391	Martinez R, Eller C, Viana NB, Gomes FC.	Eur J Neurosci. 2011 Jan;33(1):26-35. doi: 10.1111/j.1460-9568.2010.07490.x. Epub 2010 Nov 11.	Eur J Neurosci. 2011	PubMed	citation	PMID:21070391	pubmed	21070391	create date:2010/11/13 | first author:Martinez R
Activation of the central serotonergic system in response to delayed but not omitted rewards.	/pubmed/21070390	Miyazaki KW, Miyazaki K, Doya K.	Eur J Neurosci. 2011 Jan;33(1):153-60. doi: 10.1111/j.1460-9568.2010.07480.x. Epub 2010 Nov 11.	Eur J Neurosci. 2011	PubMed	citation	PMID:21070390	pubmed	21070390	create date:2010/11/13 | first author:Miyazaki KW
Different circuit and monoamine mechanisms consolidate long-term memory in aversive and reward classical conditioning.	/pubmed/21070389	Kemenes I, O'Shea M, Benjamin PR.	Eur J Neurosci. 2011 Jan;33(1):143-52. doi: 10.1111/j.1460-9568.2010.07479.x. Epub 2010 Nov 11.	Eur J Neurosci. 2011	PubMed	citation	PMID:21070389	pubmed	21070389	create date:2010/11/13 | first author:Kemenes I
Glutamate transporter EAAT4 in Purkinje cells controls intersynaptic diffusion of climbing fiber transmitter mediating inhibition of GABA release from interneurons.	/pubmed/21070388	Satake S, Song SY, Konishi S, Imoto K.	Eur J Neurosci. 2010 Dec;32(11):1843-53. doi: 10.1111/j.1460-9568.2010.07469.x. Epub 2010 Nov 11.	Eur J Neurosci. 2010	PubMed	citation	PMID:21070388	pubmed	21070388	create date:2010/11/13 | first author:Satake S
Gamma oscillations in the auditory cortex of awake rats.	/pubmed/21059115	Vianney-Rodrigues P, Iancu OD, Welsh JP.	Eur J Neurosci. 2011 Jan;33(1):119-29. doi: 10.1111/j.1460-9568.2010.07487.x. Epub 2010 Nov 9.	Eur J Neurosci. 2011	PubMed	citation	PMID:21059115	pubmed	21059115	create date:2010/11/10 | first author:Vianney-Rodrigues P
Metamorphosis and the regenerative capacity of spinal cord axons in Xenopus laevis.	/pubmed/21059114	Gibbs KM, Chittur SV, Szaro BG.	Eur J Neurosci. 2011 Jan;33(1):9-25. doi: 10.1111/j.1460-9568.2010.07477.x. Epub 2010 Nov 9.	Eur J Neurosci. 2011	PubMed	citation	PMID:21059114	pubmed	21059114	create date:2010/11/10 | first author:Gibbs KM
Gastric electrical stimulation increases ghrelin production and inhibits catecholaminergic brainstem neurons in rats.	/pubmed/21059113	Gallas S, Sinno MH, Boukhettala N, Coëffier M, Dourmap N, Gourcerol G, Ducrotté P, Déchelotte P, Leroi AM, Fetissov SO.	Eur J Neurosci. 2011 Jan;33(2):276-84. doi: 10.1111/j.1460-9568.2010.07474.x. Epub 2010 Nov 9.	Eur J Neurosci. 2011	PubMed	citation	PMID:21059113	pubmed	21059113	create date:2010/11/10 | first author:Gallas S
Gene switching and odor induced activity shape expression of the OR37 family of olfactory receptor genes.	/pubmed/21059112	Bader A, Bautze V, Haid D, Breer H, Strotmann J.	Eur J Neurosci. 2010 Dec;32(11):1813-24. doi: 10.1111/j.1460-9568.2010.07458.x. Epub 2010 Nov 9.	Eur J Neurosci. 2010	PubMed	citation	PMID:21059112	pubmed	21059112	create date:2010/11/10 | first author:Bader A
Charting the excitability of premotor to motor connections while withholding or initiating a selected movement.	/pubmed/21059111	Kroeger J, Bäumer T, Jonas M, Rothwell JC, Siebner HR, Münchau A.	Eur J Neurosci. 2010 Nov;32(10):1771-9. doi: 10.1111/j.1460-9568.2010.07442.x. Epub 2010 Nov 9.	Eur J Neurosci. 2010	PubMed	citation	PMID:21059111	pubmed	21059111	create date:2010/11/10 | first author:Kroeger J
Axonal thermosensitivity and mechanosensitivity of cutaneous afferent neurons.	/pubmed/21050282	Teliban A, Bartsch F, Struck M, Baron R, Jänig W.	Eur J Neurosci. 2011 Jan;33(1):110-8. doi: 10.1111/j.1460-9568.2010.07471.x. Epub 2010 Nov 3.	Eur J Neurosci. 2011	PubMed	citation	PMID:21050282	pubmed	21050282	create date:2010/11/06 | first author:Teliban A
Inhibitory plasticity underlies visual deprivation-induced loss of receptive field refinement in the adult superior colliculus.	/pubmed/21050281	Carrasco MM, Mao YT, Balmer TS, Pallas SL.	Eur J Neurosci. 2011 Jan;33(1):58-68. doi: 10.1111/j.1460-9568.2010.07478.x. Epub 2010 Nov 3.	Eur J Neurosci. 2011	PubMed	citation	PMID:21050281	pubmed	21050281	create date:2010/11/06 | first author:Carrasco MM
Quantitative demonstration of comparable architectonic areas within the ventromedial and lateral orbital frontal cortex in the human and the macaque monkey brains.	/pubmed/21050280	Mackey S, Petrides M.	Eur J Neurosci. 2010 Dec;32(11):1940-50. doi: 10.1111/j.1460-9568.2010.07465.x. Epub 2010 Nov 3.	Eur J Neurosci. 2010	PubMed	citation	PMID:21050280	pubmed	21050280	create date:2010/11/06 | first author:Mackey S
Glutamatergic and morphological alterations associated with early life seizure-induced preconditioning in young rats.	/pubmed/21050279	Saghyan A, LaTorre GN, Keesey R, Sharma A, Mehta V, Rudenko V, Hallas BH, Rafiuddin A, Goldstein B, Friedman LK.	Eur J Neurosci. 2010 Dec;32(11):1897-911. doi: 10.1111/j.1460-9568.2010.07464.x. Epub 2010 Nov 3.	Eur J Neurosci. 2010	PubMed	citation	PMID:21050279	pubmed	21050279	create date:2010/11/06 | first author:Saghyan A
Refinement of metre perception--training increases hierarchical metre processing.	/pubmed/21050278	Geiser E, Sandmann P, Jäncke L, Meyer M.	Eur J Neurosci. 2010 Dec;32(11):1979-85. doi: 10.1111/j.1460-9568.2010.07462.x. Epub 2010 Nov 3. Erratum in: Eur J Neurosci. 2011 Dec;34(12):2064.	Eur J Neurosci. 2010	PubMed	citation	PMID:21050278	pubmed	21050278	create date:2010/11/06 | first author:Geiser E
Functional dissociation of transient and sustained fMRI BOLD components in human auditory cortex revealed with a streaming paradigm based on interaural time differences.	/pubmed/21050277	Schadwinkel S, Gutschalk A.	Eur J Neurosci. 2010 Dec;32(11):1970-8. doi: 10.1111/j.1460-9568.2010.07459.x. Epub 2010 Nov 3.	Eur J Neurosci. 2010	PubMed	citation	PMID:21050277	pubmed	21050277	create date:2010/11/06 | first author:Schadwinkel S
Neuroprotective preconditioning of rat brain cultures with ethanol: potential transduction by PKC isoforms and focal adhesion kinase upstream of increases in effector heat shock proteins.	/pubmed/21050276	Sivaswamy S, Neafsey EJ, Collins MA.	Eur J Neurosci. 2010 Dec;32(11):1800-12. doi: 10.1111/j.1460-9568.2010.07451.x. Epub 2010 Nov 3.	Eur J Neurosci. 2010	PubMed	citation	PMID:21050276	pubmed	21050276	create date:2010/11/06 | first author:Sivaswamy S
Requirement of cannabinoid CB(1) receptors in cortical pyramidal neurons for appropriate development of corticothalamic and thalamocortical projections.	/pubmed/21050275	Wu CS, Zhu J, Wager-Miller J, Wang S, O'Leary D, Monory K, Lutz B, Mackie K, Lu HC.	Eur J Neurosci. 2010 Sep;32(5):693-706. doi: 10.1111/j.1460-9568.2010.07337.x. Epub 2010 Jul 28.	Eur J Neurosci. 2010	PubMed	citation	PMID:21050275	pubmed	21050275	create date:2010/11/06 | first author:Wu CS
Cellular expression and subcellular localization of secretogranin II in the mouse hippocampus and cerebellum.	/pubmed/21044184	Miyazaki T, Yamasaki M, Uchigashima M, Matsushima A, Watanabe M.	Eur J Neurosci. 2011 Jan;33(1):82-94. doi: 10.1111/j.1460-9568.2010.07472.x. Epub 2010 Oct 29.	Eur J Neurosci. 2011	PubMed	citation	PMID:21044184	pubmed	21044184	create date:2010/11/04 | first author:Miyazaki T
Blockade of endogenous neuraminidase leads to an increase of neuronal excitability and activity-dependent synaptogenesis in the rat hippocampus.	/pubmed/21044183	Isaeva E, Lushnikova I, Savrasova A, Skibo G, Holmes GL, Isaev D.	Eur J Neurosci. 2010 Dec;32(11):1889-96. doi: 10.1111/j.1460-9568.2010.07468.x. Epub 2010 Oct 29.	Eur J Neurosci. 2010	PubMed	citation	PMID:21044183	pubmed	21044183	create date:2010/11/04 | first author:Isaeva E
Post-traumatic seizure susceptibility is attenuated by hypothermia therapy.	/pubmed/21044182	Atkins CM, Truettner JS, Lotocki G, Sanchez-Molano J, Kang Y, Alonso OF, Sick TJ, Dietrich WD, Bramlett HM.	Eur J Neurosci. 2010 Dec;32(11):1912-20. doi: 10.1111/j.1460-9568.2010.07467.x. Epub 2010 Oct 29.	Eur J Neurosci. 2010	PubMed	citation	PMID:21044182	pubmed	21044182	create date:2010/11/04 | first author:Atkins CM
Delta opioid receptor-mediated analgesia is not altered in preprotachykinin A knockout mice.	/pubmed/21044181	Dubois D, Gendron L.	Eur J Neurosci. 2010 Dec;32(11):1921-9. doi: 10.1111/j.1460-9568.2010.07466.x. Epub 2010 Oct 29.	Eur J Neurosci. 2010	PubMed	citation	PMID:21044181	pubmed	21044181	create date:2010/11/04 | first author:Dubois D
When transcranial magnetic stimulation (TMS) modulates feature integration.	/pubmed/21044180	Rüter J, Kammer T, Herzog MH.	Eur J Neurosci. 2010 Dec;32(11):1951-8. doi: 10.1111/j.1460-9568.2010.07456.x. Epub 2010 Oct 29.	Eur J Neurosci. 2010	PubMed	citation	PMID:21044180	pubmed	21044180	create date:2010/11/04 | first author:Rüter J
Rate maintenance and resonance in the entorhinal cortex.	/pubmed/21044179	Haas JS, Kreuz T, Torcini A, Politi A, Abarbanel HD.	Eur J Neurosci. 2010 Dec;32(11):1930-9. doi: 10.1111/j.1460-9568.2010.07455.x. Epub 2010 Oct 29.	Eur J Neurosci. 2010	PubMed	citation	PMID:21044179	pubmed	21044179	create date:2010/11/04 | first author:Haas JS
Postnatal exposure to N-ethyl-N-nitrosurea disrupts the subventricular zone in adult rodents.	/pubmed/21044178	Capilla-Gonzalez V, Gil-Perotin S, Garcia-Verdugo JM.	Eur J Neurosci. 2010 Dec;32(11):1789-99. doi: 10.1111/j.1460-9568.2010.07450.x. Epub 2010 Oct 29.	Eur J Neurosci. 2010	PubMed	citation	PMID:21044178	pubmed	21044178	create date:2010/11/04 | first author:Capilla-Gonzalez V
MRI predictors of long-term evolution in amyotrophic lateral sclerosis.	/pubmed/21044177	Agosta F, Pagani E, Petrolini M, Sormani MP, Caputo D, Perini M, Prelle A, Salvi F, Filippi M.	Eur J Neurosci. 2010 Nov;32(9):1490-6.	Eur J Neurosci. 2010	PubMed	citation	PMID:21044177	pubmed	21044177	create date:2010/11/04 | first author:Agosta F
Change in manipulation with muscle fatigue.	/pubmed/21044176	Todd G, Gandevia SC, Taylor JL.	Eur J Neurosci. 2010 Nov;32(10):1686-94. doi: 10.1111/j.1460-9568.2010.07444.x. Epub 2010 Oct 29.	Eur J Neurosci. 2010	PubMed	citation	PMID:21044176	pubmed	21044176	create date:2010/11/04 | first author:Todd G
Feed-forward control of preshaping in the rat is mediated by the corticospinal tract.	/pubmed/21044175	Carmel JB, Kim S, Brus-Ramer M, Martin JH.	Eur J Neurosci. 2010 Nov;32(10):1678-85. doi: 10.1111/j.1460-9568.2010.07440.x. Epub 2010 Oct 12.	Eur J Neurosci. 2010	PubMed	citation	PMID:21044175	pubmed	21044175	create date:2010/11/04 | first author:Carmel JB
At the limbic-motor interface: disconnection of basolateral amygdala from nucleus accumbens core and shell reveals dissociable components of incentive motivation.	/pubmed/21044174	Shiflett MW, Balleine BW.	Eur J Neurosci. 2010 Nov;32(10):1735-43. doi: 10.1111/j.1460-9568.2010.07439.x. Epub 2010 Oct 7.	Eur J Neurosci. 2010	PubMed	citation	PMID:21044174	pubmed	21044174	create date:2010/11/04 | first author:Shiflett MW
Dissociable regulation of instrumental action within mouse prefrontal cortex.	/pubmed/21044173	Gourley SL, Lee AS, Howell JL, Pittenger C, Taylor JR.	Eur J Neurosci. 2010 Nov;32(10):1726-34. doi: 10.1111/j.1460-9568.2010.07438.x. Epub 2010 Oct 12.	Eur J Neurosci. 2010	PubMed	citation	PMID:21044173	pubmed	21044173	create date:2010/11/04 | first author:Gourley SL
Differential effects of short- and long-term hyperhomocysteinaemia on cholinergic neurons, spatial memory and microbleedings in vivo in rats.	/pubmed/21044172	Pirchl M, Ullrich C, Humpel C.	Eur J Neurosci. 2010 Nov;32(9):1516-27.	Eur J Neurosci. 2010	PubMed	citation	PMID:21044172	pubmed	21044172	create date:2010/11/04 | first author:Pirchl M
Putative γ-aminobutyric acid neurons in the ventral tegmental area have a similar pattern of plasticity as dopamine neurons during appetitive and aversive learning.	/pubmed/21040517	Kim YB, Matthews M, Moghaddam B.	Eur J Neurosci. 2010 Nov;32(9):1564-72.	Eur J Neurosci. 2010	PubMed	citation	PMID:21040517	pubmed	21040517	create date:2010/11/03 | first author:Kim YB
Role for Reelin-induced cofilin phosphorylation in the assembly of sympathetic preganglionic neurons in the murine intermediolateral column.	/pubmed/21039973	Krüger MT, Zhao S, Chai X, Brunne B, Bouché E, Bock HH, Frotscher M.	Eur J Neurosci. 2010 Nov;32(10):1611-7. doi: 10.1111/j.1460-9568.2010.07433.x. Epub 2010 Oct 7.	Eur J Neurosci. 2010	PubMed	citation	PMID:21039973	pubmed	21039973	create date:2010/11/03 | first author:Krüger MT
Sight and sound of actions share a common neural network.	/pubmed/21039966	Giusti MA, Bozzacchi C, Pizzamiglio L, Di Russo F.	Eur J Neurosci. 2010 Nov;32(10):1754-64. doi: 10.1111/j.1460-9568.2010.07432.x. Epub 2010 Oct 7.	Eur J Neurosci. 2010	PubMed	citation	PMID:21039966	pubmed	21039966	create date:2010/11/03 | first author:Giusti MA
Lack of protein-tyrosine sulfation disrupts photoreceptor outer segment morphogenesis, retinal function and retinal anatomy.	/pubmed/21039965	Sherry DM, Murray AR, Kanan Y, Arbogast KL, Hamilton RA, Fliesler SJ, Burns ME, Moore KL, Al-Ubaidi MR.	Eur J Neurosci. 2010 Nov;32(9):1461-72. doi: 10.1111/j.1460-9568.2010.07431.x. Epub 2010 Oct 12.	Eur J Neurosci. 2010	PubMed	citation	PMID:21039965	pubmed	21039965	create date:2010/11/03 | first author:Sherry DM
Kinetics of acetylcholine quanta release at the neuromuscular junction during high-frequency nerve stimulation.	/pubmed/21039964	Kovyazina IV, Tsentsevitsky AN, Nikolsky EE, Bukharaeva EA.	Eur J Neurosci. 2010 Nov;32(9):1480-9. doi: 10.1111/j.1460-9568.2010.07430.x. Epub 2010 Oct 7.	Eur J Neurosci. 2010	PubMed	citation	PMID:21039964	pubmed	21039964	create date:2010/11/03 | first author:Kovyazina IV
A novel approach reveals temporal patterns of synaptogenesis between the isolated growth cones of Lymnaea neurons.	/pubmed/21039963	Luk CC, Schmold NM, Lee TK, Syed NI.	Eur J Neurosci. 2010 Nov;32(9):1442-51. doi: 10.1111/j.1460-9568.2010.07428.x. Epub 2010 Oct 12.	Eur J Neurosci. 2010	PubMed	citation	PMID:21039963	pubmed	21039963	create date:2010/11/03 | first author:Luk CC
Brain mechanisms involved in predatory aggression are activated in a laboratory model of violent intra-specific aggression.	/pubmed/21039962	Tulogdi A, Toth M, Halasz J, Mikics E, Fuzesi T, Haller J.	Eur J Neurosci. 2010 Nov;32(10):1744-53. doi: 10.1111/j.1460-9568.2010.07429.x. Epub 2010 Oct 12.	Eur J Neurosci. 2010	PubMed	citation	PMID:21039962	pubmed	21039962	create date:2010/11/03 | first author:Tulogdi A
Temporal dynamics of sinusoidal and non-sinusoidal amplitude modulation.	/pubmed/21039961	Prendergast G, Johnson SR, Green GG.	Eur J Neurosci. 2010 Nov;32(9):1599-607. doi: 10.1111/j.1460-9568.2010.07423.x. Epub 2010 Oct 8.	Eur J Neurosci. 2010	PubMed	citation	PMID:21039961	pubmed	21039961	create date:2010/11/03 | first author:Prendergast G
Learning-dependent dynamics of beta-frequency oscillations in the basal forebrain of rats.	/pubmed/21039960	Quinn LK, Nitz DA, Chiba AA.	Eur J Neurosci. 2010 Nov;32(9):1507-15. doi: 10.1111/j.1460-9568.2010.07422.x. Epub 2010 Oct 12.	Eur J Neurosci. 2010	PubMed	citation	PMID:21039960	pubmed	21039960	create date:2010/11/03 | first author:Quinn LK
Neuropeptide-mediated calcium signaling in the suprachiasmatic nucleus network.	/pubmed/21039959	Irwin RP, Allen CN.	Eur J Neurosci. 2010 Nov;32(9):1497-506. doi: 10.1111/j.1460-9568.2010.07411.x. Epub 2010 Oct 12.	Eur J Neurosci. 2010	PubMed	citation	PMID:21039959	pubmed	21039959	create date:2010/11/03 | first author:Irwin RP
Analysis of distinct short and prolonged components in rebound spiking of deep cerebellar nucleus neurons.	/pubmed/21039958	Sangrey T, Jaeger D.	Eur J Neurosci. 2010 Nov;32(10):1646-57. doi: 10.1111/j.1460-9568.2010.07408.x. Epub 2010 Oct 8.	Eur J Neurosci. 2010	PubMed	citation	PMID:21039958	pubmed	21039958	create date:2010/11/03 | first author:Sangrey T
Feedback modulation of transduction by calcium in a spider mechanoreceptor.	/pubmed/21039957	Höger U, Torkkeli PH, French AS.	Eur J Neurosci. 2010 Nov;32(9):1473-9. doi: 10.1111/j.1460-9568.2010.07407.x. Epub 2010 Oct 7.	Eur J Neurosci. 2010	PubMed	citation	PMID:21039957	pubmed	21039957	create date:2010/11/03 | first author:Höger U
Coherence analysis of local field potentials in the subthalamic nucleus: differences in parkinsonian rest and postural tremor.	/pubmed/21039956	Reck C, Himmel M, Florin E, Maarouf M, Sturm V, Wojtecki L, Schnitzler A, Fink GR, Timmermann L.	Eur J Neurosci. 2010 Oct;32(7):1202-14. doi: 10.1111/j.1460-9568.2010.07362.x. Epub 2010 Sep 8.	Eur J Neurosci. 2010	PubMed	citation	PMID:21039956	pubmed	21039956	create date:2010/11/03 | first author:Reck C
Ethical brain stimulation - neuroethics of deep brain stimulation in research and clinical practice.	/pubmed/21039955	Clausen J.	Eur J Neurosci. 2010 Oct;32(7):1152-62. doi: 10.1111/j.1460-9568.2010.07421.x. Review.	Eur J Neurosci. 2010	PubMed	citation	PMID:21039955	pubmed	21039955	create date:2010/11/03 | first author:Clausen J
Deep brain stimulation for the treatment of vegetative state.	/pubmed/21039954	Yamamoto T, Katayama Y, Kobayashi K, Oshima H, Fukaya C, Tsubokawa T.	Eur J Neurosci. 2010 Oct;32(7):1145-51. doi: 10.1111/j.1460-9568.2010.07412.x.	Eur J Neurosci. 2010	PubMed	citation	PMID:21039954	pubmed	21039954	create date:2010/11/03 | first author:Yamamoto T
Central thalamic deep brain stimulation for cognitive neuromodulation - a review of proposed mechanisms and investigational studies.	/pubmed/21039953	Shah SA, Schiff ND.	Eur J Neurosci. 2010 Oct;32(7):1135-44. doi: 10.1111/j.1460-9568.2010.07420.x. Review.	Eur J Neurosci. 2010	PubMed	citation	PMID:21039953	pubmed	21039953	create date:2010/11/03 | first author:Shah SA
Title	URL	Description	Details	ShortDetails	Resource	Type	Identifiers	Db	EntrezUID	Properties
Gilles de la Tourette syndrome and deep brain stimulation.	/pubmed/21039952	Hariz MI, Robertson MM.	Eur J Neurosci. 2010 Oct;32(7):1128-34. doi: 10.1111/j.1460-9568.2010.07415.x. Review.	Eur J Neurosci. 2010	PubMed	citation	PMID:21039952	pubmed	21039952	create date:2010/11/03 | first author:Hariz MI
High-frequency stimulation of deep brain structures in obsessive-compulsive disorder: the search for a valid circuit.	/pubmed/21039951	Haynes WI, Mallet L.	Eur J Neurosci. 2010 Oct;32(7):1118-27. doi: 10.1111/j.1460-9568.2010.07418.x. Review.	Eur J Neurosci. 2010	PubMed	citation	PMID:21039951	pubmed	21039951	create date:2010/11/03 | first author:Haynes WI
Deep brain stimulation in clinical trials and animal models of depression.	/pubmed/21039950	Hamani C, Nóbrega JN.	Eur J Neurosci. 2010 Oct;32(7):1109-17. doi: 10.1111/j.1460-9568.2010.07414.x. Review.	Eur J Neurosci. 2010	PubMed	citation	PMID:21039950	pubmed	21039950	create date:2010/11/03 | first author:Hamani C
Restoration of locomotive function in Parkinson's disease by spinal cord stimulation: mechanistic approach.	/pubmed/21039949	Fuentes R, Petersson P, Nicolelis MA.	Eur J Neurosci. 2010 Oct;32(7):1100-8. doi: 10.1111/j.1460-9568.2010.07417.x. Review.	Eur J Neurosci. 2010	PubMed	citation	PMID:21039949	pubmed	21039949	create date:2010/11/03 | first author:Fuentes R
A functionally relevant and long-term model of deep brain stimulation of the rat subthalamic nucleus: advantages and considerations.	/pubmed/21039948	Spieles-Engemann AL, Collier TJ, Sortwell CE.	Eur J Neurosci. 2010 Oct;32(7):1092-9. doi: 10.1111/j.1460-9568.2010.07416.x. Review.	Eur J Neurosci. 2010	PubMed	citation	PMID:21039948	pubmed	21039948	create date:2010/11/03 | first author:Spieles-Engemann AL
Deep brain stimulation mechanisms: beyond the concept of local functional inhibition.	/pubmed/21039947	Deniau JM, Degos B, Bosch C, Maurice N.	Eur J Neurosci. 2010 Oct;32(7):1080-91. doi: 10.1111/j.1460-9568.2010.07413.x. Review.	Eur J Neurosci. 2010	PubMed	citation	PMID:21039947	pubmed	21039947	create date:2010/11/03 | first author:Deniau JM
Sing the mind electric - principles of deep brain stimulation.	/pubmed/21039946	Kringelbach ML, Green AL, Owen SL, Schweder PM, Aziz TZ.	Eur J Neurosci. 2010 Oct;32(7):1070-9. doi: 10.1111/j.1460-9568.2010.07419.x. Review.	Eur J Neurosci. 2010	PubMed	citation	PMID:21039946	pubmed	21039946	create date:2010/11/03 | first author:Kringelbach ML
Special feature: deep brain stimulation.	/pubmed/21039945	Pinault D.	Eur J Neurosci. 2010 Oct;32(7):1067-9. doi: 10.1111/j.1460-9568.2010.07436.x. No abstract available.	Eur J Neurosci. 2010	PubMed	citation	PMID:21039945	pubmed	21039945	create date:2010/11/03 | first author:Pinault D
The close link between retinoid signalling and the α-secretase ADAM10 and its potential for treating Alzheimer's disease (commentary on Jarvis et al.).	/pubmed/20973156	Fahrenholz F.	Eur J Neurosci. 2010 Oct;32(8):1245. No abstract available.	Eur J Neurosci. 2010	PubMed	citation	PMID:20973156	pubmed	20973156	create date:2010/10/26 | first author:Fahrenholz F
Increased excitability of cortical neurons induced by associative learning: an ex vivo study.	/pubmed/20964731	Bekisz M, Garkun Y, Wabno J, Hess G, Wrobel A, Kossut M.	Eur J Neurosci. 2010 Nov;32(10):1715-25. doi: 10.1111/j.1460-9568.2010.07453.x. Epub 2010 Oct 21.	Eur J Neurosci. 2010	PubMed	citation	PMID:20964731	pubmed	20964731	create date:2010/10/23 | first author:Bekisz M
Nigral and striatal regulation of angiotensin receptor expression by dopamine and angiotensin in rodents: implications for progression of Parkinson's disease.	/pubmed/20964730	Villar-Cheda B, Rodríguez-Pallares J, Valenzuela R, Muñoz A, Guerra MJ, Baltatu OC, Labandeira-Garcia JL.	Eur J Neurosci. 2010 Nov;32(10):1695-706. doi: 10.1111/j.1460-9568.2010.07448.x. Epub 2010 Oct 21.	Eur J Neurosci. 2010	PubMed	citation	PMID:20964730	pubmed	20964730	create date:2010/10/23 | first author:Villar-Cheda B
Polarized targeting of L1-CAM regulates axonal and dendritic bundling in vitro.	/pubmed/20964729	Barry J, Gu Y, Gu C.	Eur J Neurosci. 2010 Nov;32(10):1618-31. doi: 10.1111/j.1460-9568.2010.07447.x. Epub 2010 Oct 21.	Eur J Neurosci. 2010	PubMed	citation	PMID:20964729	pubmed	20964729	create date:2010/10/23 | first author:Barry J
Inositol 1,4,5-trisphosphate signaling maintains the activity of glutamate uptake in Bergmann glia.	/pubmed/20958799	Mashimo M, Okubo Y, Yamazawa T, Yamasaki M, Watanabe M, Murayama T, Iino M.	Eur J Neurosci. 2010 Nov;32(10):1668-77. doi: 10.1111/j.1460-9568.2010.07452.x. Epub 2010 Oct 19.	Eur J Neurosci. 2010	PubMed	citation	PMID:20958799	pubmed	20958799	create date:2010/10/21 | first author:Mashimo M
Microvillous cells expressing IP3 receptor type 3 in the olfactory epithelium of mice.	/pubmed/20958798	Hegg CC, Jia C, Chick WS, Restrepo D, Hansen A.	Eur J Neurosci. 2010 Nov;32(10):1632-45. doi: 10.1111/j.1460-9568.2010.07449.x. Epub 2010 Oct 19.	Eur J Neurosci. 2010	PubMed	citation	PMID:20958798	pubmed	20958798	create date:2010/10/21 | first author:Hegg CC
What is simulated in the action observation network when we observe actions?	/pubmed/20958797	Neal A, Kilner JM.	Eur J Neurosci. 2010 Nov;32(10):1765-70. doi: 10.1111/j.1460-9568.2010.07435.x. Epub 2010 Oct 19.	Eur J Neurosci. 2010	PubMed	citation	PMID:20958797	pubmed	20958797	create date:2010/10/21 | first author:Neal A
Ryanodine receptors selectively contribute to the formation of taste-evoked calcium signals in mouse taste cells.	/pubmed/20955474	Rebello MR, Medler KF.	Eur J Neurosci. 2010 Dec;32(11):1825-35. doi: 10.1111/j.1460-9568.2010.07463.x. Epub 2010 Oct 19.	Eur J Neurosci. 2010	PubMed	citation	PMID:20955474	pubmed	20955474	create date:2010/10/20 | first author:Rebello MR
Neurotrophin receptors TrkB.T1 and p75NTR cooperate in modulating both functional and structural plasticity in mature hippocampal neurons.	/pubmed/20955473	Michaelsen K, Zagrebelsky M, Berndt-Huch J, Polack M, Buschler A, Sendtner M, Korte M.	Eur J Neurosci. 2010 Dec;32(11):1854-65. doi: 10.1111/j.1460-9568.2010.07460.x. Epub 2010 Oct 19.	Eur J Neurosci. 2010	PubMed	citation	PMID:20955473	pubmed	20955473	create date:2010/10/20 | first author:Michaelsen K
Dopamine attenuates evoked inhibitory synaptic currents in central amygdala neurons.	/pubmed/20955472	Naylor JC, Li Q, Kang-Park MH, Wilson WA, Kuhn C, Moore SD.	Eur J Neurosci. 2010 Dec;32(11):1836-42. doi: 10.1111/j.1460-9568.2010.07457.x. Epub 2010 Oct 19.	Eur J Neurosci. 2010	PubMed	citation	PMID:20955472	pubmed	20955472	create date:2010/10/20 | first author:Naylor JC
Stereo correspondence is optimized for large viewing distances.	/pubmed/20955471	Phillipson GP, Read JC.	Eur J Neurosci. 2010 Dec;32(11):1959-69. doi: 10.1111/j.1460-9568.2010.07454.x. Epub 2010 Oct 19.	Eur J Neurosci. 2010	PubMed	citation	PMID:20955471	pubmed	20955471	create date:2010/10/20 | first author:Phillipson GP
Metaplasticity of the human trigeminal blink reflex.	/pubmed/20955470	Bologna M, Agostino R, Gregori B, Belvisi D, Manfredi M, Berardelli A.	Eur J Neurosci. 2010 Nov;32(10):1707-14. doi: 10.1111/j.1460-9568.2010.07446.x. Epub 2010 Oct 19.	Eur J Neurosci. 2010	PubMed	citation	PMID:20955470	pubmed	20955470	create date:2010/10/20 | first author:Bologna M
Continuous and intermittent transcranial magnetic theta burst stimulation modify tactile learning performance and cortical protein expression in the rat differently.	/pubmed/20950358	Mix A, Benali A, Eysel UT, Funke K.	Eur J Neurosci. 2010 Nov;32(9):1575-86. doi: 10.1111/j.1460-9568.2010.07425.x. Epub 2010 Oct 18.	Eur J Neurosci. 2010	PubMed	citation	PMID:20950358	pubmed	20950358	create date:2010/10/19 | first author:Mix A
Changes in molecular composition of rat medial prefrontal cortex synapses during adolescent development.	/pubmed/20950357	Counotte DS, Li KW, Wortel J, Gouwenberg Y, Van Der Schors RC, Smit AB, Spijker S.	Eur J Neurosci. 2010 Nov;32(9):1452-60. doi: 10.1111/j.1460-9568.2010.07404.x. Epub 2010 Oct 18.	Eur J Neurosci. 2010	PubMed	citation	PMID:20950357	pubmed	20950357	create date:2010/10/19 | first author:Counotte DS
Dynamics of brain responses to phobic-related stimulation in specific phobia subtypes.	/pubmed/20950283	Caseras X, Mataix-Cols D, Trasovares MV, López-Solà M, Ortriz H, Pujol J, Soriano-Mas C, Giampietro V, Brammer MJ, Torrubia R.	Eur J Neurosci. 2010 Oct;32(8):1414-22. doi: 10.1111/j.1460-9568.2010.07424.x. Epub 2010 Oct 8.	Eur J Neurosci. 2010	PubMed	citation	PMID:20950283	pubmed	20950283	create date:2010/10/19 | first author:Caseras X
Cortical-evoked potentials reflect speech-in-noise perception in children.	/pubmed/20950282	Anderson S, Chandrasekaran B, Yi HG, Kraus N.	Eur J Neurosci. 2010 Oct;32(8):1407-13. doi: 10.1111/j.1460-9568.2010.07409.x.	Eur J Neurosci. 2010	PubMed	citation	PMID:20950282	pubmed	20950282	create date:2010/10/19 | first author:Anderson S
Representations of visual proportions in the primate posterior parietal and prefrontal cortices.	/pubmed/20950281	Vallentin D, Nieder A.	Eur J Neurosci. 2010 Oct;32(8):1380-7. doi: 10.1111/j.1460-9568.2010.07427.x.	Eur J Neurosci. 2010	PubMed	citation	PMID:20950281	pubmed	20950281	create date:2010/10/19 | first author:Vallentin D
Gene expression analysis of the emergence of epileptiform activity after focal injection of kainic acid into mouse hippocampus.	/pubmed/20950280	Motti D, Le Duigou C, Eugène E, Chemaly N, Wittner L, Lazarevic D, Krmac H, Marstrand T, Valen E, Sanges R, Stupka E, Sandelin A, Cherubini E, Gustincich S, Miles R.	Eur J Neurosci. 2010 Oct;32(8):1364-79. doi: 10.1111/j.1460-9568.2010.07403.x.	Eur J Neurosci. 2010	PubMed	citation	PMID:20950280	pubmed	20950280	create date:2010/10/19 | first author:Motti D
Physical exercise increases Notch activity, proliferation and cell cycle exit of type-3 progenitor cells in adult hippocampal neurogenesis.	/pubmed/20950279	Brandt MD, Maass A, Kempermann G, Storch A.	Eur J Neurosci. 2010 Oct;32(8):1256-64. doi: 10.1111/j.1460-9568.2010.07410.x. Epub 2010 Oct 8.	Eur J Neurosci. 2010	PubMed	citation	PMID:20950279	pubmed	20950279	create date:2010/10/19 | first author:Brandt MD
Retinoic acid receptor-α signalling antagonizes both intracellular and extracellular amyloid-β production and prevents neuronal cell death caused by amyloid-β.	/pubmed/20950278	Jarvis CI, Goncalves MB, Clarke E, Dogruel M, Kalindjian SB, Thomas SA, Maden M, Corcoran JP.	Eur J Neurosci. 2010 Oct;32(8):1246-55. doi: 10.1111/j.1460-9568.2010.07426.x.	Eur J Neurosci. 2010	PubMed	citation	PMID:20950278	pubmed	20950278	create date:2010/10/19 | first author:Jarvis CI
Investigating object representations during change detection in human extrastriate cortex.	/pubmed/20946235	Schwarzkopf DS, Silvanto J, Gilaie-Dotan S, Rees G.	Eur J Neurosci. 2010 Nov;32(10):1780-7. doi: 10.1111/j.1460-9568.2010.07443.x. Epub 2010 Oct 14.	Eur J Neurosci. 2010	PubMed	citation	PMID:20946235	pubmed	20946235	create date:2010/10/16 | first author:Schwarzkopf DS
Sound stimulation modulates high-threshold K(+) currents in mouse auditory brainstem neurons.	/pubmed/20946234	Leão KE, Leão RN, Deardorff AS, Garrett A, Fyffe R, Walmsley B.	Eur J Neurosci. 2010 Nov;32(10):1658-67. doi: 10.1111/j.1460-9568.2010.07437.x. Epub 2010 Oct 14.	Eur J Neurosci. 2010	PubMed	citation	PMID:20946234	pubmed	20946234	create date:2010/10/16 | first author:Leão KE
Regulation of AMPA receptors by transmembrane accessory proteins.	/pubmed/20946114	Díaz E.	Eur J Neurosci. 2010 Jul;32(2):261-8. doi: 10.1111/j.1460-9568.2010.07357.x. Review.	Eur J Neurosci. 2010	PubMed	citation	PMID:20946114	pubmed	20946114	create date:2010/10/16 | first author:Díaz E
Mitochondrial trafficking and the provision of energy and calcium buffering at excitatory synapses.	/pubmed/20946113	MacAskill AF, Atkin TA, Kittler JT.	Eur J Neurosci. 2010 Jul;32(2):231-40. doi: 10.1111/j.1460-9568.2010.07345.x. Review.	Eur J Neurosci. 2010	PubMed	citation	PMID:20946113	pubmed	20946113	create date:2010/10/16 | first author:MacAskill AF
Differential roles for CaM kinases in mediating excitation-morphogenesis coupling during formation and maturation of neuronal circuits.	/pubmed/20946112	Takemoto-Kimura S, Suzuki K, Kamijo S, Ageta-Ishihara N, Fujii H, Okuno H, Bito H.	Eur J Neurosci. 2010 Jul;32(2):224-30. doi: 10.1111/j.1460-9568.2010.07353.x. Review.	Eur J Neurosci. 2010	PubMed	citation	PMID:20946112	pubmed	20946112	create date:2010/10/16 | first author:Takemoto-Kimura S
Role of immune molecules in the establishment and plasticity of glutamatergic synapses.	/pubmed/20946111	Fourgeaud L, Boulanger LM.	Eur J Neurosci. 2010 Jul;32(2):207-17. doi: 10.1111/j.1460-9568.2010.07342.x.	Eur J Neurosci. 2010	PubMed	citation	PMID:20946111	pubmed	20946111	create date:2010/10/16 | first author:Fourgeaud L
Amygdala, deep cerebellar nuclei and red nucleus contribute to delay eyeblink conditioning in C57BL /6 mice.	/pubmed/20880362	Sakamoto T, Endo S.	Eur J Neurosci. 2010 Nov;32(9):1537-51. doi: 10.1111/j.1460-9568.2010.07406.x. Epub 2010 Sep 30.	Eur J Neurosci. 2010	PubMed	citation	PMID:20880362	pubmed	20880362	create date:2010/10/01 | first author:Sakamoto T
Personally familiar faces are perceived categorically in face-selective regions other than the fusiform face area.	/pubmed/20880360	Ramon M, Dricot L, Rossion B.	Eur J Neurosci. 2010 Nov;32(9):1587-98. doi: 10.1111/j.1460-9568.2010.07405.x. Epub 2010 Sep 30.	Eur J Neurosci. 2010	PubMed	citation	PMID:20880360	pubmed	20880360	create date:2010/10/01 | first author:Ramon M
Activity-dependent dendritic secretion of brain-derived neurotrophic factor modulates synaptic plasticity.	/pubmed/20880359	Kuczewski N, Porcher C, Gaiarsa JL.	Eur J Neurosci. 2010 Oct;32(8):1239-44. doi: 10.1111/j.1460-9568.2010.07378.x. Epub 2010 Sep 30. Review.	Eur J Neurosci. 2010	PubMed	citation	PMID:20880359	pubmed	20880359	create date:2010/10/01 | first author:Kuczewski N
Alterations of CXCR4 function in μ-opioid receptor-deficient glia.	/pubmed/20880358	Burbassi S, Sengupta R, Meucci O.	Eur J Neurosci. 2010 Oct;32(8):1278-88. doi: 10.1111/j.1460-9568.2010.07402.x. Epub 2010 Sep 30.	Eur J Neurosci. 2010	PubMed	citation	PMID:20880358	pubmed	20880358	create date:2010/10/01 | first author:Burbassi S
Differential distribution of KCC2 along the axo-somato-dendritic axis of hippocampal principal cells.	/pubmed/20880357	Báldi R, Varga C, Tamás G.	Eur J Neurosci. 2010 Oct;32(8):1319-25. doi: 10.1111/j.1460-9568.2010.07361.x. Epub 2010 Sep 30.	Eur J Neurosci. 2010	PubMed	citation	PMID:20880357	pubmed	20880357	create date:2010/10/01 | first author:Báldi R
The importance of recognizing paradoxes (Commentary on Madhavan et al.).	/pubmed/20865821	Pascual-Leone A.	Eur J Neurosci. 2010 Sep;32(6):1030-1. No abstract available.	Eur J Neurosci. 2010	PubMed	citation	PMID:20865821	pubmed	20865821	create date:2010/09/25 | first author:Pascual-Leone A
Intramuscular AAV delivery of NT-3 alters synaptic transmission to motoneurons in adult rats.	/pubmed/20849530	Petruska JC, Kitay B, Boyce VS, Kaspar BK, Pearse DD, Gage FH, Mendell LM.	Eur J Neurosci. 2010 Sep;32(6):997-1005. doi: 10.1111/j.1460-9568.2010.07392.x. Epub 2010 Sep 8.	Eur J Neurosci. 2010	PubMed	citation	PMID:20849530	pubmed	20849530	create date:2010/09/21 | first author:Petruska JC
Acute genetic perturbation of exocyst function in the rat calyx of Held impedes structural maturation, but spares synaptic transmission.	/pubmed/20849529	Schwenger DB, Kuner T.	Eur J Neurosci. 2010 Sep;32(6):974-84. doi: 10.1111/j.1460-9568.2010.07391.x. Epub 2010 Sep 8.	Eur J Neurosci. 2010	PubMed	citation	PMID:20849529	pubmed	20849529	create date:2010/09/21 | first author:Schwenger DB
Cellular and molecular Ca2+ microdomains in olfactory cilia support low signaling amplification of odor transduction.	/pubmed/20849528	Castillo K, Restrepo D, Bacigalupo J.	Eur J Neurosci. 2010 Sep;32(6):932-8. doi: 10.1111/j.1460-9568.2010.07393.x. Epub 2010 Sep 8.	Eur J Neurosci. 2010	PubMed	citation	PMID:20849528	pubmed	20849528	create date:2010/09/21 | first author:Castillo K
γ-protocadherins are enriched and transported in specialized vesicles associated with the secretory pathway in neurons.	/pubmed/20849527	Fernández-Monreal M, Oung T, Hanson HH, O'Leary R, Janssen WG, Dolios G, Wang R, Phillips GR.	Eur J Neurosci. 2010 Sep;32(6):921-31. doi: 10.1111/j.1460-9568.2010.07386.x. Epub 2010 Sep 3.	Eur J Neurosci. 2010	PubMed	citation	PMID:20849527	pubmed	20849527	create date:2010/09/21 | first author:Fernández-Monreal M
Cortical-evoked potentials reflect speech-in-noise perception in children.	/pubmed/20846341	Anderson S, Chandrasekaran B, Yi HG, Kraus N.	Eur J Neurosci. 2010 Sep 16. doi: 10.1111/j.0953-816X.2010.07409.x. [Epub ahead of print]	Eur J Neurosci. 2010	PubMed	citation	PMID:20846341	pubmed	20846341	create date:2010/09/18 | first author:Anderson S
Morphology, molecular phenotypes and distribution of neurons in developing human corpus callosum.	/pubmed/20846339	Jovanov-Milošević N, Petanjek Z, Petrović D, Judaš M, Kostović I.	Eur J Neurosci. 2010 Nov;32(9):1423-32. doi: 10.1111/j.1460-9568.2010.07400.x. Epub 2010 Sep 16.	Eur J Neurosci. 2010	PubMed	citation	PMID:20846339	pubmed	20846339	create date:2010/09/18 | first author:Jovanov-Milošević N
Passive vs. active touch-induced activity in the developing whisker pathway.	/pubmed/20846337	Mosconi T, Woolsey TA, Jacquin MF.	Eur J Neurosci. 2010 Oct;32(8):1354-63. doi: 10.1111/j.1460-9568.2010.07396.x. Epub 2010 Sep 16.	Eur J Neurosci. 2010	PubMed	citation	PMID:20846337	pubmed	20846337	create date:2010/09/18 | first author:Mosconi T
Neuronal mechanism of mirror movements caused by dysfunction of the motor cortex.	/pubmed/20846329	Tsuboi F, Nishimura Y, Yoshino-Saito K, Isa T.	Eur J Neurosci. 2010 Oct;32(8):1397-406. doi: 10.1111/j.1460-9568.2010.07395.x. Epub 2010 Sep 16.	Eur J Neurosci. 2010	PubMed	citation	PMID:20846329	pubmed	20846329	create date:2010/09/18 | first author:Tsuboi F
Thalamic projections to the macaque caudal ventrolateral prefrontal areas 45A and 45B.	/pubmed/20846328	Contini M, Baccarini M, Borra E, Gerbella M, Rozzi S, Luppino G.	Eur J Neurosci. 2010 Oct;32(8):1337-53. doi: 10.1111/j.1460-9568.2010.07390.x. Epub 2010 Sep 16.	Eur J Neurosci. 2010	PubMed	citation	PMID:20846328	pubmed	20846328	create date:2010/09/18 | first author:Contini M
Individual differences in error monitoring in healthy adults: psychological symptoms and antisocial personality characteristics.	/pubmed/20846327	Chang WP, Davies PL, Gavin WJ.	Eur J Neurosci. 2010 Oct;32(8):1388-96. doi: 10.1111/j.1460-9568.2010.07384.x. Epub 2010 Sep 16.	Eur J Neurosci. 2010	PubMed	citation	PMID:20846327	pubmed	20846327	create date:2010/09/18 | first author:Chang WP
Title	URL	Description	Details	ShortDetails	Resource	Type	Identifiers	Db	EntrezUID	Properties
Self-organization of repetitive spike patterns in developing neuronal networks in vitro.	/pubmed/20846326	Sun JJ, Kilb W, Luhmann HJ.	Eur J Neurosci. 2010 Oct;32(8):1289-99. doi: 10.1111/j.1460-9568.2010.07383.x. Epub 2010 Sep 16.	Eur J Neurosci. 2010	PubMed	citation	PMID:20846326	pubmed	20846326	create date:2010/09/18 | first author:Sun JJ
Cytochemical and cytological properties of perineuronal oligodendrocytes in the mouse cortex.	/pubmed/20846325	Takasaki C, Yamasaki M, Uchigashima M, Konno K, Yanagawa Y, Watanabe M.	Eur J Neurosci. 2010 Oct;32(8):1326-36. doi: 10.1111/j.1460-9568.2010.07377.x. Epub 2010 Sep 16.	Eur J Neurosci. 2010	PubMed	citation	PMID:20846325	pubmed	20846325	create date:2010/09/18 | first author:Takasaki C
Robust tonic GABA currents can inhibit cell firing in mouse newborn neocortical pyramidal cells.	/pubmed/20846324	Sebe JY, Looke-Stewart EC, Estrada RC, Baraban SC.	Eur J Neurosci. 2010 Oct;32(8):1310-8. doi: 10.1111/j.1460-9568.2010.07373.x. Epub 2010 Sep 16.	Eur J Neurosci. 2010	PubMed	citation	PMID:20846324	pubmed	20846324	create date:2010/09/18 | first author:Sebe JY
Evidence for oligomerization between GABAB receptors and GIRK channels containing the GIRK1 and GIRK3 subunits.	/pubmed/20846323	Ciruela F, Fernández-Dueñas V, Sahlholm K, Fernández-Alacid L, Nicolau JC, Watanabe M, Luján R.	Eur J Neurosci. 2010 Oct;32(8):1265-77. doi: 10.1111/j.1460-9568.2010.07356.x. Epub 2010 Sep 16.	Eur J Neurosci. 2010	PubMed	citation	PMID:20846323	pubmed	20846323	create date:2010/09/18 | first author:Ciruela F
Tonic GABAergic control of mouse dentate granule cells during postnatal development.	/pubmed/20846322	Holter NI, Zylla MM, Zuber N, Bruehl C, Draguhn A.	Eur J Neurosci. 2010 Oct;32(8):1300-9. doi: 10.1111/j.1460-9568.2010.07331.x. Epub 2010 Sep 16.	Eur J Neurosci. 2010	PubMed	citation	PMID:20846322	pubmed	20846322	create date:2010/09/18 | first author:Holter NI
Chronic activation of the D2 autoreceptor inhibits both glutamate and dopamine synapse formation and alters the intrinsic properties of mesencephalic dopamine neurons in vitro.	/pubmed/20846243	Fasano C, Kortleven C, Trudeau LE.	Eur J Neurosci. 2010 Nov;32(9):1433-41. doi: 10.1111/j.1460-9568.2010.07397.x. Epub 2010 Sep 15.	Eur J Neurosci. 2010	PubMed	citation	PMID:20846243	pubmed	20846243	create date:2010/09/18 | first author:Fasano C
Calcium dependence of the priming, activation and inactivation of ryanodine receptors in frog motor nerve terminals.	/pubmed/20796022	Soga-Sakakibara S, Kubota M, Suzuki S, Akita T, Narita K, Kuba K.	Eur J Neurosci. 2010 Sep;32(6):948-62. doi: 10.1111/j.1460-9568.2010.07381.x. Epub 2010 Aug 26.	Eur J Neurosci. 2010	PubMed	citation	PMID:20796022	pubmed	20796022	create date:2010/08/28 | first author:Soga-Sakakibara S
Reversible inactivation of the basolateral amygdala, but not the dorsolateral caudate putamen, attenuates consolidation of cocaine-cue associative learning in a reinstatement model of drug-seeking.	/pubmed/20796021	Gabriele A, See RE.	Eur J Neurosci. 2010 Sep;32(6):1024-9. doi: 10.1111/j.1460-9568.2010.07394.x. Epub 2010 Aug 26.	Eur J Neurosci. 2010	PubMed	citation	PMID:20796021	pubmed	20796021	create date:2010/08/28 | first author:Gabriele A
FMRFamide regulates oscillatory activity of the olfactory center in the slug.	/pubmed/20796020	Kobayashi S, Hattori M, Elekes K, Ito E, Matsuo R.	Eur J Neurosci. 2010 Oct;32(7):1180-92. doi: 10.1111/j.1460-9568.2010.07399.x. Epub 2010 Aug 26.	Eur J Neurosci. 2010	PubMed	citation	PMID:20796020	pubmed	20796020	create date:2010/08/28 | first author:Kobayashi S
Roles of light and serotonin in the regulation of gastrin-releasing peptide and arginine vasopressin output in the hamster SCN circadian clock.	/pubmed/20731711	Francl JM, Kaur G, Glass JD.	Eur J Neurosci. 2010 Oct;32(7):1170-9. doi: 10.1111/j.1460-9568.2010.07374.x. Epub 2010 Aug 22.	Eur J Neurosci. 2010	PubMed	citation	PMID:20731711	pubmed	20731711	create date:2010/08/25 | first author:Francl JM
Cholecystokinin (CCK)-expressing neurons in the suprachiasmatic nucleus: innervation, light responsiveness and entrainment in CCK-deficient mice.	/pubmed/20731710	Hannibal J, Hundahl C, Fahrenkrug J, Rehfeld JF, Friis-Hansen L.	Eur J Neurosci. 2010 Sep;32(6):1006-17. doi: 10.1111/j.1460-9568.2010.07385.x. Epub 2010 Aug 22.	Eur J Neurosci. 2010	PubMed	citation	PMID:20731710	pubmed	20731710	create date:2010/08/25 | first author:Hannibal J
Association of DRD4 polymorphism with severity of oppositional defiant disorder, separation anxiety disorder and repetitive behaviors in children with autism spectrum disorder.	/pubmed/20731709	Gadow KD, Devincent CJ, Olvet DM, Pisarevskaya V, Hatchwell E.	Eur J Neurosci. 2010 Sep;32(6):1058-65. doi: 10.1111/j.1460-9568.2010.07382.x. Epub 2010 Aug 22.	Eur J Neurosci. 2010	PubMed	citation	PMID:20731709	pubmed	20731709	create date:2010/08/25 | first author:Gadow KD
Features of compulsive checking behavior mediated by nucleus accumbens and orbital frontal cortex.	/pubmed/20731708	Dvorkin A, Silva C, McMurran T, Bisnaire L, Foster J, Szechtman H.	Eur J Neurosci. 2010 Nov;32(9):1552-63. doi: 10.1111/j.1460-9568.2010.07398.x. Epub 2010 Aug 22.	Eur J Neurosci. 2010	PubMed	citation	PMID:20731708	pubmed	20731708	create date:2010/08/25 | first author:Dvorkin A
Levels of DNAJB family members (HSP40) correlate with disease onset in patients with spinocerebellar ataxia type 3.	/pubmed/20726892	Zijlstra MP, Rujano MA, Van Waarde MA, Vis E, Brunt ER, Kampinga HH.	Eur J Neurosci. 2010 Sep;32(5):760-70. doi: 10.1111/j.1460-9568.2010.07352.x. Epub 2010 Aug 19.	Eur J Neurosci. 2010	PubMed	citation	PMID:20726892	pubmed	20726892	create date:2010/08/24 | first author:Zijlstra MP
Callosal contribution to ocular dominance in rat primary visual cortex.	/pubmed/20726891	Cerri C, Restani L, Caleo M.	Eur J Neurosci. 2010 Oct;32(7):1163-9. doi: 10.1111/j.1460-9568.2010.07363.x. Epub 2010 Aug 19.	Eur J Neurosci. 2010	PubMed	citation	PMID:20726891	pubmed	20726891	create date:2010/08/24 | first author:Cerri C
Plasticity of hyperpolarization-activated and cyclic nucleotid-gated cation channel subunit 2 expression in the spinal dorsal horn in inflammatory pain.	/pubmed/20726890	Papp I, Holló K, Antal M.	Eur J Neurosci. 2010 Oct;32(7):1193-201. doi: 10.1111/j.1460-9568.2010.07370.x. Epub 2010 Aug 19.	Eur J Neurosci. 2010	PubMed	citation	PMID:20726890	pubmed	20726890	create date:2010/08/24 | first author:Papp I
Widespread deficits in adult neurogenesis precede plaque and tangle formation in the 3xTg mouse model of Alzheimer's disease.	/pubmed/20726889	Hamilton LK, Aumont A, Julien C, Vadnais A, Calon F, Fernandes KJ.	Eur J Neurosci. 2010 Sep;32(6):905-20. doi: 10.1111/j.1460-9568.2010.07379.x. Epub 2010 Aug 19.	Eur J Neurosci. 2010	PubMed	citation	PMID:20726889	pubmed	20726889	create date:2010/08/24 | first author:Hamilton LK
β-Secretase-1 elevation in aged monkey and Alzheimer's disease human cerebral cortex occurs around the vasculature in partnership with multisystem axon terminal pathogenesis and β-amyloid accumulation.	/pubmed/20726888	Cai Y, Xiong K, Zhang XM, Cai H, Luo XG, Feng JC, Clough RW, Struble RG, Patrylo PR, Chu Y, Kordower JH, Yan XX.	Eur J Neurosci. 2010 Oct;32(7):1223-38. doi: 10.1111/j.1460-9568.2010.07376.x. Epub 2010 Aug 18.	Eur J Neurosci. 2010	PubMed	citation	PMID:20726888	pubmed	20726888	create date:2010/08/24 | first author:Cai Y
Adenosine drives recycled vesicles to a slow-release pool at the mouse neuromuscular junction.	/pubmed/20726887	Perissinotti PP, Uchitel OD.	Eur J Neurosci. 2010 Sep;32(6):985-96. doi: 10.1111/j.1460-9568.2010.07332.x. Epub 2010 Aug 19.	Eur J Neurosci. 2010	PubMed	citation	PMID:20726887	pubmed	20726887	create date:2010/08/24 | first author:Perissinotti PP
Src family kinases mediate the inhibition of substance P release in the rat spinal cord by μ-opioid receptors and GABA(B) receptors, but not α2 adrenergic receptors.	/pubmed/20726886	Zhang G, Chen W, Marvizón JC.	Eur J Neurosci. 2010 Sep;32(6):963-73. doi: 10.1111/j.1460-9568.2010.07335.x. Epub 2010 Aug 19.	Eur J Neurosci. 2010	PubMed	citation	PMID:20726886	pubmed	20726886	create date:2010/08/24 | first author:Zhang G
Effects of antiepileptic drugs on associative LTP-like plasticity in human motor cortex.	/pubmed/20726885	Heidegger T, Krakow K, Ziemann U.	Eur J Neurosci. 2010 Oct;32(7):1215-22. doi: 10.1111/j.1460-9568.2010.07375.x. Epub 2010 Aug 19.	Eur J Neurosci. 2010	PubMed	citation	PMID:20726885	pubmed	20726885	create date:2010/08/24 | first author:Heidegger T
Stimulus-locked responses on human arm muscles reveal a rapid neural pathway linking visual input to arm motor output.	/pubmed/20726884	Pruszynski JA, King GL, Boisse L, Scott SH, Flanagan JR, Munoz DP.	Eur J Neurosci. 2010 Sep;32(6):1049-57. doi: 10.1111/j.1460-9568.2010.07380.x. Epub 2010 Aug 19.	Eur J Neurosci. 2010	PubMed	citation	PMID:20726884	pubmed	20726884	create date:2010/08/24 | first author:Pruszynski JA
Alcohol consumption enhances antiretroviral painful peripheral neuropathy by mitochondrial mechanisms.	/pubmed/20726883	Ferrari LF, Levine JD.	Eur J Neurosci. 2010 Sep;32(5):811-8. doi: 10.1111/j.1460-9568.2010.07355.x. Epub 2010 Aug 19.	Eur J Neurosci. 2010	PubMed	citation	PMID:20726883	pubmed	20726883	create date:2010/08/24 | first author:Ferrari LF
Cortical cholinergic abnormalities contribute to the amnesic state induced by pyrithiamine-induced thiamine deficiency in the rat.	/pubmed/20726882	Anzalone S, Vetreno RP, Ramos RL, Savage LM.	Eur J Neurosci. 2010 Sep;32(5):847-58. doi: 10.1111/j.1460-9568.2010.07358.x. Epub 2010 Aug 19.	Eur J Neurosci. 2010	PubMed	citation	PMID:20726882	pubmed	20726882	create date:2010/08/24 | first author:Anzalone S
Eccentric exercise induces chronic alterations in musculoskeletal nociception in the rat.	/pubmed/20726881	Alvarez P, Levine JD, Green PG.	Eur J Neurosci. 2010 Sep;32(5):819-25. doi: 10.1111/j.1460-9568.2010.07359.x. Epub 2010 Aug 19.	Eur J Neurosci. 2010	PubMed	citation	PMID:20726881	pubmed	20726881	create date:2010/08/24 | first author:Alvarez P
Autaptic cultures of single hippocampal granule cells of mice and rats.	/pubmed/20726880	Rost BR, Breustedt J, Schoenherr A, Grosse G, Ahnert-Hilger G, Schmitz D.	Eur J Neurosci. 2010 Sep;32(6):939-47. doi: 10.1111/j.1460-9568.2010.07387.x. Epub 2010 Aug 19.	Eur J Neurosci. 2010	PubMed	citation	PMID:20726880	pubmed	20726880	create date:2010/08/24 | first author:Rost BR
Heterogeneity of the supramammillary-hippocampal pathways: evidence for a unique GABAergic neurotransmitter phenotype and regional differences.	/pubmed/20722723	Soussi R, Zhang N, Tahtakran S, Houser CR, Esclapez M.	Eur J Neurosci. 2010 Sep;32(5):771-85. doi: 10.1111/j.1460-9568.2010.07329.x. Epub 2010 Aug 16.	Eur J Neurosci. 2010	PubMed	citation	PMID:20722723	pubmed	20722723	create date:2010/08/21 | first author:Soussi R
Phenotypic and genetic analysis of the cerebellar mutant tmgc26, a new ENU-induced ROR-alpha allele.	/pubmed/20722722	Swanson DJ, Steshina EY, Wakenight P, Aldinger KA, Goldowitz D, Millen KJ, Chizhikov VV.	Eur J Neurosci. 2010 Sep;32(5):707-16. doi: 10.1111/j.1460-9568.2010.07330.x. Epub 2010 Aug 16.	Eur J Neurosci. 2010	PubMed	citation	PMID:20722722	pubmed	20722722	create date:2010/08/21 | first author:Swanson DJ
Impairment of CaMKII activation and attenuation of neuropathic pain in mice lacking NR2B phosphorylated at Tyr1472.	/pubmed/20722721	Matsumura S, Kunori S, Mabuchi T, Katano T, Nakazawa T, Abe T, Watanabe M, Yamamoto T, Okuda-Ashitaka E, Ito S.	Eur J Neurosci. 2010 Sep;32(5):798-810. doi: 10.1111/j.1460-9568.2010.07348.x. Epub 2010 Aug 16.	Eur J Neurosci. 2010	PubMed	citation	PMID:20722721	pubmed	20722721	create date:2010/08/21 | first author:Matsumura S
Functional subdivision of feline spinal interneurons in reflex pathways from group Ib and II muscle afferents; an update.	/pubmed/20722720	Jankowska E, Edgley SA.	Eur J Neurosci. 2010 Sep;32(6):881-93. doi: 10.1111/j.1460-9568.2010.07354.x. Epub 2010 Aug 16. Review.	Eur J Neurosci. 2010	PubMed	citation	PMID:20722720	pubmed	20722720	create date:2010/08/21 | first author:Jankowska E
A paradox: after stroke, the non-lesioned lower limb motor cortex may be maladaptive.	/pubmed/20722719	Madhavan S, Rogers LM, Stinear JW.	Eur J Neurosci. 2010 Sep;32(6):1032-9. doi: 10.1111/j.1460-9568.2010.07364.x. Epub 2010 Aug 16.	Eur J Neurosci. 2010	PubMed	citation	PMID:20722719	pubmed	20722719	create date:2010/08/21 | first author:Madhavan S
Differential participation of temporal structures in the consolidation and reconsolidation of taste aversion extinction.	/pubmed/20722718	Garcia-Delatorre P, Rodríguez-Ortiz CJ, Balderas I, Bermúdez-Rattoni F.	Eur J Neurosci. 2010 Sep;32(6):1018-23. doi: 10.1111/j.1460-9568.2010.07365.x. Epub 2010 Aug 16.	Eur J Neurosci. 2010	PubMed	citation	PMID:20722718	pubmed	20722718	create date:2010/08/21 | first author:Garcia-Delatorre P
Time course of allocation of spatial attention by acoustic cues in non-human primates.	/pubmed/20722717	Populin LC, Rajala AZ.	Eur J Neurosci. 2010 Sep;32(6):1040-8. doi: 10.1111/j.1460-9568.2010.07366.x. Epub 2010 Aug 16.	Eur J Neurosci. 2010	PubMed	citation	PMID:20722717	pubmed	20722717	create date:2010/08/21 | first author:Populin LC
Serum or target deprivation-induced neuronal death causes oxidative neuronal accumulation of Zn2+ and loss of NAD+.	/pubmed/20722716	Sheline CT, Cai AL, Zhu J, Shi C.	Eur J Neurosci. 2010 Sep;32(6):894-904. doi: 10.1111/j.1460-9568.2010.07372.x. Epub 2010 Aug 16.	Eur J Neurosci. 2010	PubMed	citation	PMID:20722716	pubmed	20722716	create date:2010/08/21 | first author:Sheline CT
Dissociating the role of the caudate nucleus and dorsolateral prefrontal cortex in the monitoring of events within human working memory.	/pubmed/20722715	Provost JS, Petrides M, Monchi O.	Eur J Neurosci. 2010 Sep;32(5):873-80. doi: 10.1111/j.1460-9568.2010.07333.x. Epub 2010 Aug 16.	Eur J Neurosci. 2010	PubMed	citation	PMID:20722715	pubmed	20722715	create date:2010/08/21 | first author:Provost JS
Unitized representation of paired objects in area 35 of the macaque perirhinal cortex.	/pubmed/20718858	Fujimichi R, Naya Y, Koyano KW, Takeda M, Takeuchi D, Miyashita Y.	Eur J Neurosci. 2010 Aug;32(4):659-67.	Eur J Neurosci. 2010	PubMed	citation	PMID:20718858	pubmed	20718858	create date:2010/08/20 | first author:Fujimichi R
Stability of subicular place fields across multiple light and dark transitions.	/pubmed/20718857	Brotons-Mas JR, Montejo N, O'Mara SM, Sanchez-Vives MV.	Eur J Neurosci. 2010 Aug;32(4):648-58.	Eur J Neurosci. 2010	PubMed	citation	PMID:20718857	pubmed	20718857	create date:2010/08/20 | first author:Brotons-Mas JR
Cerebellar Golgi cells in the rat receive convergent peripheral inputs via a lateral reticular nucleus relay.	/pubmed/20718856	Xu W, Edgley SA.	Eur J Neurosci. 2010 Aug;32(4):591-7.	Eur J Neurosci. 2010	PubMed	citation	PMID:20718856	pubmed	20718856	create date:2010/08/20 | first author:Xu W
Developmental increase in D1-like dopamine receptor-mediated inhibition of glutamatergic transmission through P/Q-type channel regulation in the basal forebrain of rats.	/pubmed/20718855	Momiyama T.	Eur J Neurosci. 2010 Aug;32(4):579-90.	Eur J Neurosci. 2010	PubMed	citation	PMID:20718855	pubmed	20718855	create date:2010/08/20 | first author:Momiyama T
Perinatal development of inhibitory synapses in the nucleus tractus solitarii of the rat.	/pubmed/20718854	Dufour A, Tell F, Baude A.	Eur J Neurosci. 2010 Aug;32(4):538-49.	Eur J Neurosci. 2010	PubMed	citation	PMID:20718854	pubmed	20718854	create date:2010/08/20 | first author:Dufour A
Identification of a Chr 11 quantitative trait locus that modulates proliferation in the rostral migratory stream of the adult mouse brain.	/pubmed/20718853	Poon A, Li Z, Wolfe GW, Lu L, Williams RW, Hayes NL, Nowakowski RS, Goldowitz D.	Eur J Neurosci. 2010 Aug;32(4):523-37.	Eur J Neurosci. 2010	PubMed	citation	PMID:20718853	pubmed	20718853	create date:2010/08/20 | first author:Poon A
Commentary: Genetic news between ventricle and nose (Commentary on Poon et al.).	/pubmed/20718852	Kempermann G.	Eur J Neurosci. 2010 Aug;32(4):521-2. No abstract available.	Eur J Neurosci. 2010	PubMed	citation	PMID:20718852	pubmed	20718852	create date:2010/08/20 | first author:Kempermann G
Environmental impoverishment and aging alter object recognition, spatial learning, and dentate gyrus astrocytes.	/pubmed/20704596	Diniz DG, Foro CA, Rego CM, Gloria DA, de Oliveira FR, Paes JM, de Sousa AA, Tokuhashi TP, Trindade LS, Turiel MC, Vasconcelos EG, Torres JB, Cunnigham C, Perry VH, Vasconcelos PF, Diniz CW.	Eur J Neurosci. 2010 Aug;32(3):509-19.	Eur J Neurosci. 2010	PubMed	citation	PMID:20704596	pubmed	20704596	create date:2010/08/14 | first author:Diniz DG
Fast-spiking interneurons of the rat ventral striatum: temporal coordination of activity with principal cells and responsiveness to reward.	/pubmed/20704595	Lansink CS, Goltstein PM, Lankelma JV, Pennartz CM.	Eur J Neurosci. 2010 Aug;32(3):494-508.	Eur J Neurosci. 2010	PubMed	citation	PMID:20704595	pubmed	20704595	create date:2010/08/14 | first author:Lansink CS
The anterior medial amygdala transmits sexual odor information to the posterior medial amygdala and related forebrain nuclei.	/pubmed/20704594	Maras PM, Petrulis A.	Eur J Neurosci. 2010 Aug;32(3):469-82.	Eur J Neurosci. 2010	PubMed	citation	PMID:20704594	pubmed	20704594	create date:2010/08/14 | first author:Maras PM
Selective serotonin reuptake inhibitor antidepressants potentiate methylphenidate (Ritalin)-induced gene regulation in the adolescent striatum.	/pubmed/20704593	Van Waes V, Beverley J, Marinelli M, Steiner H.	Eur J Neurosci. 2010 Aug;32(3):435-47.	Eur J Neurosci. 2010	PubMed	citation	PMID:20704593	pubmed	20704593	create date:2010/08/14 | first author:Van Waes V
Co-expression of C-terminal truncated alpha-synuclein enhances full-length alpha-synuclein-induced pathology.	/pubmed/20704592	Ulusoy A, Febbraro F, Jensen PH, Kirik D, Romero-Ramos M.	Eur J Neurosci. 2010 Aug;32(3):409-22.	Eur J Neurosci. 2010	PubMed	citation	PMID:20704592	pubmed	20704592	create date:2010/08/14 | first author:Ulusoy A
Neuronal disinhibition in the trigeminal nucleus caudalis in a model of chronic neuropathic pain.	/pubmed/20704591	Martin YB, Malmierca E, Avendaño C, Nuñez A.	Eur J Neurosci. 2010 Aug;32(3):399-408.	Eur J Neurosci. 2010	PubMed	citation	PMID:20704591	pubmed	20704591	create date:2010/08/14 | first author:Martin YB
Decoding glutamate receptor activation by the Ca2+ sensor protein hippocalcin in rat hippocampal neurons.	/pubmed/20704590	Dovgan AV, Cherkas VP, Stepanyuk AR, Fitzgerald DJ, Haynes LP, Tepikin AV, Burgoyne RD, Belan PV.	Eur J Neurosci. 2010 Aug;32(3):347-58.	Eur J Neurosci. 2010	PubMed	citation	PMID:20704590	pubmed	20704590	create date:2010/08/14 | first author:Dovgan AV
Two types of Ca2+ channel linked to two endocytic pathways coordinately maintain synaptic transmission at the Drosophila synapse.	/pubmed/20704589	Kuromi H, Ueno K, Kidokoro Y.	Eur J Neurosci. 2010 Aug;32(3):335-46.	Eur J Neurosci. 2010	PubMed	citation	PMID:20704589	pubmed	20704589	create date:2010/08/14 | first author:Kuromi H
Title	URL	Description	Details	ShortDetails	Resource	Type	Identifiers	Db	EntrezUID	Properties
Identification and characterization of Cs(+) -permeable K(+) channel current in mouse cerebellar Purkinje cells in lobules 9 and 10 evoked by molecular layer stimulation.	/pubmed/20673313	Ishii H, Nakajo K, Yanagawa Y, Kubo Y.	Eur J Neurosci. 2010 Sep;32(5):736-48. doi: 10.1111/j.1460-9568.2010.07336.x. Epub 2010 Jul 28.	Eur J Neurosci. 2010	PubMed	citation	PMID:20673313	pubmed	20673313	create date:2010/08/03 | first author:Ishii H
Signaling through erbB receptors is a critical functional regulator in the mature cochlea.	/pubmed/20673312	Watanabe F, Kirkegaard M, Matsumoto S, Gont C, Mannström P, Ulfendahl M, Fridberger A.	Eur J Neurosci. 2010 Sep;32(5):717-24. doi: 10.1111/j.1460-9568.2010.07347.x. Epub 2010 Jul 28.	Eur J Neurosci. 2010	PubMed	citation	PMID:20673312	pubmed	20673312	create date:2010/08/03 | first author:Watanabe F
Functional identification of an outwardly rectifying pH- and anesthetic-sensitive leak K(+) conductance in hippocampal astrocytes.	/pubmed/20673311	Chu KC, Chiu CD, Hsu TT, Hsieh YM, Huang YY, Lien CC.	Eur J Neurosci. 2010 Sep;32(5):725-35. doi: 10.1111/j.1460-9568.2010.07323.x. Epub 2010 Jul 28.	Eur J Neurosci. 2010	PubMed	citation	PMID:20673311	pubmed	20673311	create date:2010/08/03 | first author:Chu KC
Forelimb dyskinesia mediated by high-frequency stimulation of the subthalamic nucleus is linked to rapid activation of the NR2B subunit of N-methyl-D-aspartate receptors.	/pubmed/20673310	Quintana A, Melon C, Kerkerian-Le Goff L, Salin P, Savasta M, Sgambato-Faure V.	Eur J Neurosci. 2010 Aug;32(3):423-34. Epub 2010 Jul 28.	Eur J Neurosci. 2010	PubMed	citation	PMID:20673310	pubmed	20673310	create date:2010/08/03 | first author:Quintana A
M-tropic HIV envelope protein gp120 exhibits a different neuropathological profile than T-tropic gp120 in rat striatum.	/pubmed/20670282	Bachis A, Cruz MI, Mocchetti I.	Eur J Neurosci. 2010 Aug;32(4):570-8. Epub 2010 Jul 28.	Eur J Neurosci. 2010	PubMed	citation	PMID:20670282	pubmed	20670282	create date:2010/07/31 | first author:Bachis A
Requirement of cannabinoid CB(1) receptors in cortical pyramidal neurons for appropriate development of corticothalamic and thalamocortical projections.	/pubmed/20670281	Wu CS, Zhu J, Wager-Miller J, Wang S, O'Leary D, Monory K, Lutz B, Mackie K, Lu HC.	Eur J Neurosci. 2010 Jul 28. [Epub ahead of print]	Eur J Neurosci. 2010	PubMed	citation	PMID:20670281	pubmed	20670281	create date:2010/07/31 | first author:Wu CS
Broca's region: linking human brain functional connectivity data and non-human primate tracing anatomy studies.	/pubmed/20662902	Kelly C, Uddin LQ, Shehzad Z, Margulies DS, Castellanos FX, Milham MP, Petrides M.	Eur J Neurosci. 2010 Aug;32(3):383-98. Epub 2010 Jul 21.	Eur J Neurosci. 2010	PubMed	citation	PMID:20662902	pubmed	20662902	create date:2010/07/29 | first author:Kelly C
Exposure to a novel context following contextual fear conditioning enhances the induction of hippocampal long-term potentiation.	/pubmed/20649905	Motanis H, Maroun M.	Eur J Neurosci. 2010 Sep;32(5):840-6. doi: 10.1111/j.1460-9568.2010.07334.x. Epub 2010 Jul 23.	Eur J Neurosci. 2010	PubMed	citation	PMID:20649905	pubmed	20649905	create date:2010/07/24 | first author:Motanis H
In vivo effects of morphine on neuronal fate and opioid receptor expression in zebrafish embryos.	/pubmed/20646065	Sanchez-Simon FM, Arenzana FJ, Rodriguez RE.	Eur J Neurosci. 2010 Aug;32(4):550-9. Epub 2010 Jul 16.	Eur J Neurosci. 2010	PubMed	citation	PMID:20646065	pubmed	20646065	create date:2010/07/22 | first author:Sanchez-Simon FM
Effects of albumin-conjugated PYY on food intake: the respective roles of the circumventricular organs and vagus nerve.	/pubmed/20646064	Baraboi ED, Michel C, Smith P, Thibaudeau K, Ferguson AV, Richard D.	Eur J Neurosci. 2010 Sep;32(5):826-39. doi: 10.1111/j.1460-9568.2010.07318.x. Epub 2010 Jul 16.	Eur J Neurosci. 2010	PubMed	citation	PMID:20646064	pubmed	20646064	create date:2010/07/22 | first author:Baraboi ED
Dopamine D4 receptors modulate brain metabolic activity in the prefrontal cortex and cerebellum at rest and in response to methylphenidate.	/pubmed/20646063	Michaelides M, Pascau J, Gispert JD, Delis F, Grandy DK, Wang GJ, Desco M, Rubinstein M, Volkow ND, Thanos PK.	Eur J Neurosci. 2010 Aug;32(4):668-76. Epub 2010 Jul 16.	Eur J Neurosci. 2010	PubMed	citation	PMID:20646063	pubmed	20646063	create date:2010/07/22 | first author:Michaelides M
Long-lasting modulation of synaptic plasticity in rat hippocampus after early-life complex febrile seizures.	/pubmed/20646062	Notenboom RG, Ramakers GM, Kamal A, Spruijt BM, de Graan PN.	Eur J Neurosci. 2010 Sep;32(5):749-58. doi: 10.1111/j.1460-9568.2010.07321.x. Epub 2010 Jul 16.	Eur J Neurosci. 2010	PubMed	citation	PMID:20646062	pubmed	20646062	create date:2010/07/22 | first author:Notenboom RG
Neuronal localization of the mitochondrial protein NIPSNAP1 in rat nervous system.	/pubmed/20646061	Nautiyal M, Sweatt AJ, MacKenzie JA, Mark Payne R, Szucs S, Matalon R, Wallin R, Hutson SM.	Eur J Neurosci. 2010 Aug;32(4):560-9. Epub 2010 Jul 16.	Eur J Neurosci. 2010	PubMed	citation	PMID:20646061	pubmed	20646061	create date:2010/07/22 | first author:Nautiyal M
Connections to and from Broca's region successfully predict functional connectivity in humans: a new perspective on 'language' networks? (Commentary on Kelly et al.).	/pubmed/20646060	Liederman J.	Eur J Neurosci. 2010 Aug;32(3):380-1. Epub 2010 Jul 16. No abstract available.	Eur J Neurosci. 2010	PubMed	citation	PMID:20646060	pubmed	20646060	create date:2010/07/22 | first author:Liederman J
5-HT1A and 5-HT1B receptors differentially modulate rate and timing of auditory responses in the mouse inferior colliculus.	/pubmed/20646059	Ramsey LC, Sinha SR, Hurley LM.	Eur J Neurosci. 2010 Aug;32(3):368-79. Epub 2010 Jul 14.	Eur J Neurosci. 2010	PubMed	citation	PMID:20646059	pubmed	20646059	create date:2010/07/22 | first author:Ramsey LC
AMPA receptor trafficking and learning.	/pubmed/20646058	Keifer J, Zheng Z.	Eur J Neurosci. 2010 Jul;32(2):269-77. doi: 10.1111/j.1460-9568.2010.07339.x. Epub 2010 Jul 14. Review.	Eur J Neurosci. 2010	PubMed	citation	PMID:20646058	pubmed	20646058	create date:2010/07/22 | first author:Keifer J
Learning rules and persistence of dendritic spines.	/pubmed/20646057	Kasai H, Hayama T, Ishikawa M, Watanabe S, Yagishita S, Noguchi J.	Eur J Neurosci. 2010 Jul;32(2):241-9. doi: 10.1111/j.1460-9568.2010.07344.x. Epub 2010 Jul 14. Review.	Eur J Neurosci. 2010	PubMed	citation	PMID:20646057	pubmed	20646057	create date:2010/07/22 | first author:Kasai H
Synapse formation and maintenance by C1q family proteins: a new class of secreted synapse organizers.	/pubmed/20646056	Yuzaki M.	Eur J Neurosci. 2010 Jul;32(2):191-7. doi: 10.1111/j.1460-9568.2010.07346.x. Epub 2010 Jul 14. Review.	Eur J Neurosci. 2010	PubMed	citation	PMID:20646056	pubmed	20646056	create date:2010/07/22 | first author:Yuzaki M
Mechanisms underlying autoimmune synaptic encephalitis leading to disorders of memory, behavior and cognition: insights from molecular, cellular and synaptic studies.	/pubmed/20646055	Moscato EH, Jain A, Peng X, Hughes EG, Dalmau J, Balice-Gordon RJ.	Eur J Neurosci. 2010 Jul;32(2):298-309. doi: 10.1111/j.1460-9568.2010.07349.x. Epub 2010 Jul 14. Review.	Eur J Neurosci. 2010	PubMed	citation	PMID:20646055	pubmed	20646055	create date:2010/07/22 | first author:Moscato EH
Recent excitements about excitatory synapses.	/pubmed/20646054	Scheiffele P, Yuzaki M.	Eur J Neurosci. 2010 Jul;32(2):179-80. doi: 10.1111/j.1460-9568.2010.07360.x. Epub 2010 Jul 14. No abstract available.	Eur J Neurosci. 2010	PubMed	citation	PMID:20646054	pubmed	20646054	create date:2010/07/22 | first author:Scheiffele P
Anatomically speaking... (Commentary on Kelly et al.).	/pubmed/20646053	Stern CE.	Eur J Neurosci. 2010 Aug;32(3):382. Epub 2010 Jul 14. No abstract available.	Eur J Neurosci. 2010	PubMed	citation	PMID:20646053	pubmed	20646053	create date:2010/07/22 | first author:Stern CE
Secreted factors as synaptic organizers.	/pubmed/20646052	Johnson-Venkatesh EM, Umemori H.	Eur J Neurosci. 2010 Jul;32(2):181-90. doi: 10.1111/j.1460-9568.2010.07338.x. Epub 2010 Jul 14. Review.	Eur J Neurosci. 2010	PubMed	citation	PMID:20646052	pubmed	20646052	create date:2010/07/22 | first author:Johnson-Venkatesh EM
Organization of central synapses by adhesion molecules.	/pubmed/20646051	Tallafuss A, Constable JR, Washbourne P.	Eur J Neurosci. 2010 Jul;32(2):198-206. doi: 10.1111/j.1460-9568.2010.07340.x. Epub 2010 Jul 14. Review.	Eur J Neurosci. 2010	PubMed	citation	PMID:20646051	pubmed	20646051	create date:2010/07/22 | first author:Tallafuss A
Effects of urethane anaesthesia on sensory processing in the rat barrel cortex revealed by combined optical imaging and electrophysiology.	/pubmed/20646050	Devonshire IM, Grandy TH, Dommett EJ, Greenfield SA.	Eur J Neurosci. 2010 Sep;32(5):786-97. doi: 10.1111/j.1460-9568.2010.07322.x. Epub 2010 Jul 14.	Eur J Neurosci. 2010	PubMed	citation	PMID:20646050	pubmed	20646050	create date:2010/07/22 | first author:Devonshire IM
Pituitary adenylyl cyclase-activating polypeptide controls the proliferation of retinal progenitor cells through downregulation of cyclin D1.	/pubmed/20646049	Njaine B, Martins RA, Santiago MF, Linden R, Silveira MS.	Eur J Neurosci. 2010 Aug;32(3):311-21. Epub 2010 Jul 14.	Eur J Neurosci. 2010	PubMed	citation	PMID:20646049	pubmed	20646049	create date:2010/07/22 | first author:Njaine B
Activation of dopamine D1/D5 receptors facilitates the induction of presynaptic long-term potentiation at hippocampal output synapses.	/pubmed/20646048	Roggenhofer E, Fidzinski P, Bartsch J, Kurz F, Shor O, Behr J.	Eur J Neurosci. 2010 Aug;32(4):598-605. Epub 2010 Jul 14.	Eur J Neurosci. 2010	PubMed	citation	PMID:20646048	pubmed	20646048	create date:2010/07/22 | first author:Roggenhofer E
Evidence for early specialized processing of speech formant information in anterior and posterior human auditory cortex.	/pubmed/20646047	Edmonds BA, James RE, Utev A, Vestergaard MD, Patterson RD, Krumbholz K.	Eur J Neurosci. 2010 Aug;32(4):684-92. Epub 2010 Jul 14.	Eur J Neurosci. 2010	PubMed	citation	PMID:20646047	pubmed	20646047	create date:2010/07/22 | first author:Edmonds BA
Calcium dynamics at developing synapses: mechanisms and functions.	/pubmed/20646046	Michaelsen K, Lohmann C.	Eur J Neurosci. 2010 Jul;32(2):218-23. doi: 10.1111/j.1460-9568.2010.07341.x. Epub 2010 Jul 14. Review.	Eur J Neurosci. 2010	PubMed	citation	PMID:20646046	pubmed	20646046	create date:2010/07/22 | first author:Michaelsen K
AMPA-receptor trafficking and injury-induced cell death.	/pubmed/20646045	Beattie MS, Ferguson AR, Bresnahan JC.	Eur J Neurosci. 2010 Jul;32(2):290-7. doi: 10.1111/j.1460-9568.2010.07343.x. Epub 2010 Jul 14. Review.	Eur J Neurosci. 2010	PubMed	citation	PMID:20646045	pubmed	20646045	create date:2010/07/22 | first author:Beattie MS
Fast AMPAR trafficking for a high-frequency synaptic transmission.	/pubmed/20646044	Choquet D.	Eur J Neurosci. 2010 Jul;32(2):250-60. doi: 10.1111/j.1460-9568.2010.07350.x. Epub 2010 Jul 14. Review.	Eur J Neurosci. 2010	PubMed	citation	PMID:20646044	pubmed	20646044	create date:2010/07/22 | first author:Choquet D
A stress survival response in retinal cells mediated through inhibition of the serine/threonine phosphatase PP2A.	/pubmed/20636478	Finnegan S, Mackey AM, Cotter TG.	Eur J Neurosci. 2010 Aug;32(3):322-34. Epub 2010 Jul 15.	Eur J Neurosci. 2010	PubMed	citation	PMID:20636478	pubmed	20636478	create date:2010/07/20 | first author:Finnegan S
Glutamate receptor phosphorylation and trafficking in pain plasticity in spinal cord dorsal horn.	/pubmed/20629726	Liu XJ, Salter MW.	Eur J Neurosci. 2010 Jul;32(2):278-89. doi: 10.1111/j.1460-9568.2010.07351.x. Epub 2010 Jul 11. Review.	Eur J Neurosci. 2010	PubMed	citation	PMID:20629726	pubmed	20629726	create date:2010/07/16 | first author:Liu XJ
Hands on the future: facilitation of cortico-spinal hand-representation when reading the future tense of hand-related action verbs.	/pubmed/20626461	Candidi M, Leone-Fernandez B, Barber HA, Carreiras M, Aglioti SM.	Eur J Neurosci. 2010 Aug;32(4):677-83. Epub 2010 Jul 9.	Eur J Neurosci. 2010	PubMed	citation	PMID:20626461	pubmed	20626461	create date:2010/07/16 | first author:Candidi M
Disruption of morphine-conditioned place preference by a delta2-opioid receptor antagonist: study of mu-opioid and delta-opioid receptor expression at the synapse.	/pubmed/20626460	Billa SK, Xia Y, Morón JA.	Eur J Neurosci. 2010 Aug;32(4):625-31. Epub 2010 Jul 9.	Eur J Neurosci. 2010	PubMed	citation	PMID:20626460	pubmed	20626460	create date:2010/07/16 | first author:Billa SK
Early change detection in humans as revealed by auditory brainstem and middle-latency evoked potentials.	/pubmed/20626459	Slabu L, Escera C, Grimm S, Costa-Faidella J.	Eur J Neurosci. 2010 Sep;32(5):859-65. doi: 10.1111/j.1460-9568.2010.07324.x. Epub 2010 Jul 9.	Eur J Neurosci. 2010	PubMed	citation	PMID:20626459	pubmed	20626459	create date:2010/07/16 | first author:Slabu L
Neural correlates of the orthographic neighborhood size effect in Chinese.	/pubmed/20626458	Li QL, Bi HY, Zhang JX.	Eur J Neurosci. 2010 Sep;32(5):866-72. doi: 10.1111/j.1460-9568.2010.07327.x. Epub 2010 Jul 9.	Eur J Neurosci. 2010	PubMed	citation	PMID:20626458	pubmed	20626458	create date:2010/07/16 | first author:Li QL
Noradrenergic modulation of behavioral odor detection and discrimination thresholds in the olfactory bulb.	/pubmed/20618829	Escanilla O, Arrellanos A, Karnow A, Ennis M, Linster C.	Eur J Neurosci. 2010 Aug;32(3):458-68. Epub 2010 Jul 5.	Eur J Neurosci. 2010	PubMed	citation	PMID:20618829	pubmed	20618829	create date:2010/07/14 | first author:Escanilla O
Neural correlates of binaural masking level difference in the inferior colliculus of the barn owl (Tyto alba).	/pubmed/20618828	Asadollahi A, Endler F, Nelken I, Wagner H.	Eur J Neurosci. 2010 Aug;32(4):606-18. Epub 2010 Jul 6.	Eur J Neurosci. 2010	PubMed	citation	PMID:20618828	pubmed	20618828	create date:2010/07/14 | first author:Asadollahi A
Functional heterogeneity of NMDA receptors in rat substantia nigra pars compacta and reticulata neurones.	/pubmed/20618827	Suárez F, Zhao Q, Monaghan DT, Jane DE, Jones S, Gibb AJ.	Eur J Neurosci. 2010 Aug;32(3):359-67. Epub 2010 Jul 6.	Eur J Neurosci. 2010	PubMed	citation	PMID:20618827	pubmed	20618827	create date:2010/07/14 | first author:Suárez F
Night-time neuronal activation of Cluster N in a day- and night-migrating songbird.	/pubmed/20618826	Zapka M, Heyers D, Liedvogel M, Jarvis ED, Mouritsen H.	Eur J Neurosci. 2010 Aug;32(4):619-24. Epub 2010 Jul 6.	Eur J Neurosci. 2010	PubMed	citation	PMID:20618826	pubmed	20618826	create date:2010/07/14 | first author:Zapka M
Drugs of abuse and stress impair LTP at inhibitory synapses in the ventral tegmental area.	/pubmed/20608969	Niehaus JL, Murali M, Kauer JA.	Eur J Neurosci. 2010 Jul;32(1):108-17.	Eur J Neurosci. 2010	PubMed	citation	PMID:20608969	pubmed	20608969	create date:2010/07/09 | first author:Niehaus JL
Glutamate-induced alterations in Ca2+ signaling are modulated by mitochondrial Ca2+ handling capacity in brain slices of R6/1 transgenic mice.	/pubmed/20608968	Rosenstock TR, Bertoncini CR, Teles AV, Hirata H, Fernandes MJ, Smaili SS.	Eur J Neurosci. 2010 Jul;32(1):60-70.	Eur J Neurosci. 2010	PubMed	citation	PMID:20608968	pubmed	20608968	create date:2010/07/09 | first author:Rosenstock TR
Sensory and cortical activation of distinct glial cell subtypes in the somatosensory thalamus of young rats.	/pubmed/20608967	Parri HR, Gould TM, Crunelli V.	Eur J Neurosci. 2010 Jul;32(1):29-40.	Eur J Neurosci. 2010	PubMed	citation	PMID:20608967	pubmed	20608967	create date:2010/07/09 | first author:Parri HR
Diversity and specificity of glial cell responses in the thalamus (commentary on Parri et al.).	/pubmed/20608966	Audinat E.	Eur J Neurosci. 2010 Jul;32(1):27-8. No abstract available.	Eur J Neurosci. 2010	PubMed	citation	PMID:20608966	pubmed	20608966	create date:2010/07/09 | first author:Audinat E
Immediate-early gene response to repeated immobilization: Fos protein and arc mRNA levels appear to be less sensitive than c-fos mRNA to adaptation.	/pubmed/20608965	Ons S, Rotllant D, Marín-Blasco IJ, Armario A.	Eur J Neurosci. 2010 Jun;31(11):2043-52.	Eur J Neurosci. 2010	PubMed	citation	PMID:20608965	pubmed	20608965	create date:2010/07/09 | first author:Ons S
Temporal properties of spatial frequency tuning of surround suppression in the primary visual cortex and the lateral geniculate nucleus of the cat.	/pubmed/20604803	Ishikawa A, Shimegi S, Kida H, Sato H.	Eur J Neurosci. 2010 Jun;31(11):2086-100.	Eur J Neurosci. 2010	PubMed	citation	PMID:20604803	pubmed	20604803	create date:2010/07/08 | first author:Ishikawa A
Phenotype and function of raphe projections to the suprachiasmatic nucleus.	/pubmed/20604802	Yamakawa GR, Antle MC.	Eur J Neurosci. 2010 Jun;31(11):1974-83. Epub 2010 May 25.	Eur J Neurosci. 2010	PubMed	citation	PMID:20604802	pubmed	20604802	create date:2010/07/08 | first author:Yamakawa GR
Lesions of the posterior bed nucleus of the stria terminalis eliminate opposite-sex odor preference and delay copulation in male Syrian hamsters: role of odor volatility and sexual experience.	/pubmed/20597978	Been LE, Petrulis A.	Eur J Neurosci. 2010 Aug;32(3):483-93. Epub 2010 Jun 30.	Eur J Neurosci. 2010	PubMed	citation	PMID:20597978	pubmed	20597978	create date:2010/07/06 | first author:Been LE
GABAergic neurons intermingled with orexin and MCH neurons in the lateral hypothalamus discharge maximally during sleep.	/pubmed/20597977	Hassani OK, Henny P, Lee MG, Jones BE.	Eur J Neurosci. 2010 Aug;32(3):448-57. Epub 2010 Jun 30.	Eur J Neurosci. 2010	PubMed	citation	PMID:20597977	pubmed	20597977	create date:2010/07/06 | first author:Hassani OK
The in vivo distribution of brain tissue loss in Richardson's syndrome and PSP-parkinsonism: a VBM-DARTEL study.	/pubmed/20597976	Agosta F, Kostić VS, Galantucci S, Mesaros S, Svetel M, Pagani E, Stefanova E, Filippi M.	Eur J Neurosci. 2010 Aug;32(4):640-7. Epub 2010 Jun 30.	Eur J Neurosci. 2010	PubMed	citation	PMID:20597976	pubmed	20597976	create date:2010/07/06 | first author:Agosta F
Title	URL	Description	Details	ShortDetails	Resource	Type	Identifiers	Db	EntrezUID	Properties
Altered metabolic and neurochemical responses to chronic unpredictable stressors in ghrelin receptor-deficient mice.	/pubmed/20597975	Patterson ZR, Ducharme R, Anisman H, Abizaid A.	Eur J Neurosci. 2010 Aug;32(4):632-9. Epub 2010 Jun 30.	Eur J Neurosci. 2010	PubMed	citation	PMID:20597975	pubmed	20597975	create date:2010/07/06 | first author:Patterson ZR
Differential effects of central injections of D1 and D2 receptor agonists and antagonists on male sexual behavior in Japanese quail.	/pubmed/20597974	Kleitz-Nelson HK, Cornil CA, Balthazart J, Ball GF.	Eur J Neurosci. 2010 Jul;32(1):118-29. Epub 2010 Jun 26.	Eur J Neurosci. 2010	PubMed	citation	PMID:20597974	pubmed	20597974	create date:2010/07/06 | first author:Kleitz-Nelson HK
Differing causal roles for lateral occipital cortex and occipital face area in invariant shape recognition.	/pubmed/20597973	Silvanto J, Schwarzkopf DS, Gilaie-Dotan S, Rees G.	Eur J Neurosci. 2010 Jul;32(1):165-71. Epub 2010 Jun 28.	Eur J Neurosci. 2010	PubMed	citation	PMID:20597973	pubmed	20597973	create date:2010/07/06 | first author:Silvanto J
Cerebellar cortical output encodes temporal aspects of rhythmic licking movements and is necessary for normal licking frequency.	/pubmed/20597972	Bryant JL, Boughter JD, Gong S, LeDoux MS, Heck DH.	Eur J Neurosci. 2010 Jul;32(1):41-52. Epub 2010 Jun 28.	Eur J Neurosci. 2010	PubMed	citation	PMID:20597972	pubmed	20597972	create date:2010/07/06 | first author:Bryant JL
Dantrolene inhibits the calcium plateau and prevents the development of spontaneous recurrent epileptiform discharges following in vitro status epilepticus.	/pubmed/20597971	Nagarkatti N, Deshpande LS, Carter DS, DeLorenzo RJ.	Eur J Neurosci. 2010 Jul;32(1):80-8. Epub 2010 Jun 28.	Eur J Neurosci. 2010	PubMed	citation	PMID:20597971	pubmed	20597971	create date:2010/07/06 | first author:Nagarkatti N
PSA-NCAM-dependent GDNF signaling limits neurodegeneration and epileptogenesis in temporal lobe epilepsy.	/pubmed/20597970	Duveau V, Fritschy JM.	Eur J Neurosci. 2010 Jul;32(1):89-98. Epub 2010 Jun 28.	Eur J Neurosci. 2010	PubMed	citation	PMID:20597970	pubmed	20597970	create date:2010/07/06 | first author:Duveau V
Noise exposure during early development impairs the processing of sound intensity in adult rats.	/pubmed/20597969	Bures Z, Grécová J, Popelár J, Syka J.	Eur J Neurosci. 2010 Jul;32(1):155-64. Epub 2010 Jun 28.	Eur J Neurosci. 2010	PubMed	citation	PMID:20597969	pubmed	20597969	create date:2010/07/06 | first author:Bures Z
Sensory-specific clock components and memory mechanisms: investigation with parallel timing.	/pubmed/20584196	Gamache PL, Grondin S.	Eur J Neurosci. 2010 May;31(10):1908-14.	Eur J Neurosci. 2010	PubMed	citation	PMID:20584196	pubmed	20584196	create date:2010/06/30 | first author:Gamache PL
Multisensory determinants of orientation perception: task-specific sex differences.	/pubmed/20584195	Barnett-Cowan M, Dyde RT, Thompson C, Harris LR.	Eur J Neurosci. 2010 May;31(10):1899-907.	Eur J Neurosci. 2010	PubMed	citation	PMID:20584195	pubmed	20584195	create date:2010/06/30 | first author:Barnett-Cowan M
The brain weights body-based cues higher than vision when estimating walked distances.	/pubmed/20584194	Campos JL, Byrne P, Sun HJ.	Eur J Neurosci. 2010 May;31(10):1889-98.	Eur J Neurosci. 2010	PubMed	citation	PMID:20584194	pubmed	20584194	create date:2010/06/30 | first author:Campos JL
Are surface properties integrated into visuohaptic object representations?	/pubmed/20584193	Lacey S, Hall J, Sathian K.	Eur J Neurosci. 2010 May;31(10):1882-8.	Eur J Neurosci. 2010	PubMed	citation	PMID:20584193	pubmed	20584193	create date:2010/06/30 | first author:Lacey S
Which finger? Early effects of attentional selection within the hand are absent when the hand is viewed.	/pubmed/20584192	Gillmeister H, Sambo CF, Forster B.	Eur J Neurosci. 2010 May;31(10):1874-81.	Eur J Neurosci. 2010	PubMed	citation	PMID:20584192	pubmed	20584192	create date:2010/06/30 | first author:Gillmeister H
Seeing the body modulates audiotactile integration.	/pubmed/20584191	Aspell JE, Lavanchy T, Lenggenhager B, Blanke O.	Eur J Neurosci. 2010 May;31(10):1868-73.	Eur J Neurosci. 2010	PubMed	citation	PMID:20584191	pubmed	20584191	create date:2010/06/30 | first author:Aspell JE
Tactile remapping beyond space.	/pubmed/20584190	Azañón E, Camacho K, Soto-Faraco S.	Eur J Neurosci. 2010 May;31(10):1858-67.	Eur J Neurosci. 2010	PubMed	citation	PMID:20584190	pubmed	20584190	create date:2010/06/30 | first author:Azañón E
Tactile capture of auditory localization: an event-related potential study.	/pubmed/20584189	Bruns P, Röder B.	Eur J Neurosci. 2010 May;31(10):1844-57.	Eur J Neurosci. 2010	PubMed	citation	PMID:20584189	pubmed	20584189	create date:2010/06/30 | first author:Bruns P
Observing touch activates human primary somatosensory cortex.	/pubmed/20584188	Pihko E, Nangini C, Jousmäki V, Hari R.	Eur J Neurosci. 2010 May;31(10):1836-43.	Eur J Neurosci. 2010	PubMed	citation	PMID:20584188	pubmed	20584188	create date:2010/06/30 | first author:Pihko E
Multisensory cues improve sensorimotor synchronisation.	/pubmed/20584187	Elliott MT, Wing AM, Welchman AE.	Eur J Neurosci. 2010 May;31(10):1828-35.	Eur J Neurosci. 2010	PubMed	citation	PMID:20584187	pubmed	20584187	create date:2010/06/30 | first author:Elliott MT
Neuromagnetic oscillations to emotional faces and prosody.	/pubmed/20584186	Chen YH, Edgar JC, Holroyd T, Dammers J, Thönnessen H, Roberts TP, Mathiak K.	Eur J Neurosci. 2010 May;31(10):1818-27.	Eur J Neurosci. 2010	PubMed	citation	PMID:20584186	pubmed	20584186	create date:2010/06/30 | first author:Chen YH
Dynamic, rhythmic facial expressions and the superior temporal sulcus of macaque monkeys: implications for the evolution of audiovisual speech.	/pubmed/20584185	Ghazanfar AA, Chandrasekaran C, Morrill RJ.	Eur J Neurosci. 2010 May;31(10):1807-17.	Eur J Neurosci. 2010	PubMed	citation	PMID:20584185	pubmed	20584185	create date:2010/06/30 | first author:Ghazanfar AA
Enhancing multisensory spatial orienting by brain polarization of the parietal cortex.	/pubmed/20584184	Bolognini N, Olgiati E, Rossetti A, Maravita A.	Eur J Neurosci. 2010 May;31(10):1800-6.	Eur J Neurosci. 2010	PubMed	citation	PMID:20584184	pubmed	20584184	create date:2010/06/30 | first author:Bolognini N
Independent mechanisms for ventriloquism and multisensory integration as revealed by theta-burst stimulation.	/pubmed/20584183	Bertini C, Leo F, Avenanti A, Làdavas E.	Eur J Neurosci. 2010 May;31(10):1791-9.	Eur J Neurosci. 2010	PubMed	citation	PMID:20584183	pubmed	20584183	create date:2010/06/30 | first author:Bertini C
TMS of posterior parietal cortex disrupts visual tactile multisensory integration.	/pubmed/20584182	Pasalar S, Ro T, Beauchamp MS.	Eur J Neurosci. 2010 May;31(10):1783-90.	Eur J Neurosci. 2010	PubMed	citation	PMID:20584182	pubmed	20584182	create date:2010/06/30 | first author:Pasalar S
Onset timing of cross-sensory activations and multisensory interactions in auditory and visual sensory cortices.	/pubmed/20584181	Raij T, Ahveninen J, Lin FH, Witzel T, Jääskeläinen IP, Letham B, Israeli E, Sahyoun C, Vasios C, Stufflebeam S, Hämäläinen M, Belliveau JW.	Eur J Neurosci. 2010 May;31(10):1772-82.	Eur J Neurosci. 2010	PubMed	citation	PMID:20584181	pubmed	20584181	create date:2010/06/30 | first author:Raij T
Acquired prior knowledge modulates audiovisual integration.	/pubmed/20584180	Van Wanrooij MM, Bremen P, John Van Opstal A.	Eur J Neurosci. 2010 May;31(10):1763-71.	Eur J Neurosci. 2010	PubMed	citation	PMID:20584180	pubmed	20584180	create date:2010/06/30 | first author:Van Wanrooij MM
Attention regulates the plasticity of multisensory timing.	/pubmed/20584179	Heron J, Roach NW, Whitaker D, Hanson JV.	Eur J Neurosci. 2010 May;31(10):1755-62.	Eur J Neurosci. 2010	PubMed	citation	PMID:20584179	pubmed	20584179	create date:2010/06/30 | first author:Heron J
The electrophysiological time course of the interaction of stimulus conflict and the multisensory spread of attention.	/pubmed/20584178	Zimmer U, Itthipanyanan S, Grent-'t-Jong T, Woldorff MG.	Eur J Neurosci. 2010 May;31(10):1744-54.	Eur J Neurosci. 2010	PubMed	citation	PMID:20584178	pubmed	20584178	create date:2010/06/30 | first author:Zimmer U
Staying within the lines: the formation of visuospatial boundaries influences multisensory feature integration.	/pubmed/20584177	Fiebelkorn IC, Foxe JJ, Schwartz TH, Molholm S.	Eur J Neurosci. 2010 May;31(10):1737-43.	Eur J Neurosci. 2010	PubMed	citation	PMID:20584177	pubmed	20584177	create date:2010/06/30 | first author:Fiebelkorn IC
Visuohaptic convergence in a corticocerebellar network.	/pubmed/20584176	Naumer MJ, Ratz L, Yalachkov Y, Polony A, Doehrmann O, van de Ven V, Müller NG, Kaiser J, Hein G.	Eur J Neurosci. 2010 May;31(10):1730-6.	Eur J Neurosci. 2010	PubMed	citation	PMID:20584176	pubmed	20584176	create date:2010/06/30 | first author:Naumer MJ
Visual-vestibular cue integration for heading perception: applications of optimal cue integration theory.	/pubmed/20584175	Fetsch CR, Deangelis GC, Angelaki DE.	Eur J Neurosci. 2010 May;31(10):1721-9. Review.	Eur J Neurosci. 2010	PubMed	citation	PMID:20584175	pubmed	20584175	create date:2010/06/30 | first author:Fetsch CR
Semantic confusion regarding the development of multisensory integration: a practical solution.	/pubmed/20584174	Stein BE, Burr D, Constantinidis C, Laurienti PJ, Alex Meredith M, Perrault TJ Jr, Ramachandran R, Röder B, Rowland BA, Sathian K, Schroeder CE, Shams L, Stanford TR, Wallace MT, Yu L, Lewkowicz DJ.	Eur J Neurosci. 2010 May;31(10):1713-20. Review.	Eur J Neurosci. 2010	PubMed	citation	PMID:20584174	pubmed	20584174	create date:2010/06/30 | first author:Stein BE
Making sense of multisensory integration.	/pubmed/20584173	Molholm S, Foxe JJ.	Eur J Neurosci. 2010 May;31(10):1709-12. No abstract available.	Eur J Neurosci. 2010	PubMed	citation	PMID:20584173	pubmed	20584173	create date:2010/06/30 | first author:Molholm S
Adenosine A1 and A2A receptors are not upstream of caffeine's dopamine D2 receptor-dependent aversive effects and dopamine-independent rewarding effects.	/pubmed/20576036	Sturgess JE, Ting-A-Kee RA, Podbielski D, Sellings LH, Chen JF, van der Kooy D.	Eur J Neurosci. 2010 Jul;32(1):143-54. Epub 2010 Jun 22.	Eur J Neurosci. 2010	PubMed	citation	PMID:20576036	pubmed	20576036	create date:2010/06/26 | first author:Sturgess JE
Narcoleptic orexin receptor knockout mice express enhanced cholinergic properties in laterodorsal tegmental neurons.	/pubmed/20576035	Kalogiannis M, Grupke SL, Potter PE, Edwards JG, Chemelli RM, Kisanuki YY, Yanagisawa M, Leonard CS.	Eur J Neurosci. 2010 Jul;32(1):130-42. Epub 2010 Jun 22.	Eur J Neurosci. 2010	PubMed	citation	PMID:20576035	pubmed	20576035	create date:2010/06/26 | first author:Kalogiannis M
HPC-1/syntaxin 1A gene knockout mice show abnormal behavior possibly related to a disruption in 5-HTergic systems.	/pubmed/20576034	Fujiwara T, Snada M, Kofuji T, Yoshikawa T, Akagawa K.	Eur J Neurosci. 2010 Jul;32(1):99-107. Epub 2010 Jun 22.	Eur J Neurosci. 2010	PubMed	citation	PMID:20576034	pubmed	20576034	create date:2010/06/26 | first author:Fujiwara T
RapGAPs in brain: multipurpose players in neuronal Rap signalling.	/pubmed/20576033	Spilker C, Kreutz MR.	Eur J Neurosci. 2010 Jul;32(1):1-9. Epub 2010 Jun 22. Review.	Eur J Neurosci. 2010	PubMed	citation	PMID:20576033	pubmed	20576033	create date:2010/06/26 | first author:Spilker C
Serotonin fibre sprouting and increase in serotonin transporter immunoreactivity in the CA1 area of hippocampus in a triple transgenic mouse model of Alzheimer's disease.	/pubmed/20576032	Noristani HN, Olabarria M, Verkhratsky A, Rodríguez JJ.	Eur J Neurosci. 2010 Jul;32(1):71-9. Epub 2010 Jun 22.	Eur J Neurosci. 2010	PubMed	citation	PMID:20576032	pubmed	20576032	create date:2010/06/26 | first author:Noristani HN
A neuronal substrate for a state-dependent modulation of sensory inputs in the brainstem.	/pubmed/20576031	Le Ray D, Juvin L, Boutin T, Auclair F, Dubuc R.	Eur J Neurosci. 2010 Jul;32(1):53-9. Epub 2010 Jun 22.	Eur J Neurosci. 2010	PubMed	citation	PMID:20576031	pubmed	20576031	create date:2010/06/26 | first author:Le Ray D
Serotonin receptor 1A modulates actin dynamics and restricts dendritic growth in hippocampal neurons.	/pubmed/20561047	Ferreira TA, Iacono LL, Gross CT.	Eur J Neurosci. 2010 Jul;32(1):18-26. Epub 2010 Jun 18.	Eur J Neurosci. 2010	PubMed	citation	PMID:20561047	pubmed	20561047	create date:2010/06/22 | first author:Ferreira TA
Modulation of cortical motor outputs by the symbolic meaning of visual stimuli.	/pubmed/20561046	Fecteau S, Tormos JM, Gangitano M, Théoret H, Pascual-Leone A.	Eur J Neurosci. 2010 Jul;32(1):172-7. Epub 2010 Jun 18.	Eur J Neurosci. 2010	PubMed	citation	PMID:20561046	pubmed	20561046	create date:2010/06/22 | first author:Fecteau S
Alpha-synuclein mediates alterations in membrane conductance: a potential role for alpha-synuclein oligomers in cell vulnerability.	/pubmed/20550572	Feng LR, Federoff HJ, Vicini S, Maguire-Zeiss KA.	Eur J Neurosci. 2010 Jul;32(1):10-7. Epub 2010 Jun 14.	Eur J Neurosci. 2010	PubMed	citation	PMID:20550572	pubmed	20550572	create date:2010/06/17 | first author:Feng LR
Hippocampal-anterior thalamic pathways for memory: uncovering a network of direct and indirect actions.	/pubmed/20550571	Aggleton JP, O'Mara SM, Vann SD, Wright NF, Tsanov M, Erichsen JT.	Eur J Neurosci. 2010 Jun;31(12):2292-307. Epub 2010 Jun 14. Review.	Eur J Neurosci. 2010	PubMed	citation	PMID:20550571	pubmed	20550571	create date:2010/06/17 | first author:Aggleton JP
Epigenetic treatments of adult rats promote recovery from visual acuity deficits induced by long-term monocular deprivation.	/pubmed/20550570	Silingardi D, Scali M, Belluomini G, Pizzorusso T.	Eur J Neurosci. 2010 Jun;31(12):2185-92. Epub 2010 Jun 14.	Eur J Neurosci. 2010	PubMed	citation	PMID:20550570	pubmed	20550570	create date:2010/06/17 | first author:Silingardi D
Does the medial orbitofrontal cortex have a role in social valuation?	/pubmed/20550569	Noonan MP, Sallet J, Rudebeck PH, Buckley MJ, Rushworth MF.	Eur J Neurosci. 2010 Jun;31(12):2341-51. Epub 2010 Jun 14.	Eur J Neurosci. 2010	PubMed	citation	PMID:20550569	pubmed	20550569	create date:2010/06/17 | first author:Noonan MP
Understanding the parietal lobe syndrome from a neurophysiological and evolutionary perspective.	/pubmed/20550568	Caminiti R, Chafee MV, Battaglia-Mayer A, Averbeck BB, Crowe DA, Georgopoulos AP.	Eur J Neurosci. 2010 Jun;31(12):2320-40. Epub 2010 Jun 9. Review.	Eur J Neurosci. 2010	PubMed	citation	PMID:20550568	pubmed	20550568	create date:2010/06/17 | first author:Caminiti R
Mechanisms underlying synapse-specific clustering of GABA(A) receptors.	/pubmed/20550567	Thomson AM, Jovanovic JN.	Eur J Neurosci. 2010 Jun;31(12):2193-203. Epub 2010 Jun 9. Review.	Eur J Neurosci. 2010	PubMed	citation	PMID:20550567	pubmed	20550567	create date:2010/06/17 | first author:Thomson AM
Long-range connectivity of mouse primary somatosensory barrel cortex.	/pubmed/20550566	Aronoff R, Matyas F, Mateo C, Ciron C, Schneider B, Petersen CC.	Eur J Neurosci. 2010 Jun;31(12):2221-33. Epub 2010 Jun 9. Review.	Eur J Neurosci. 2010	PubMed	citation	PMID:20550566	pubmed	20550566	create date:2010/06/17 | first author:Aronoff R
Dendritic spines, synaptic plasticity and neuronal survival: activity shapes dendritic spines to enhance neuronal viability.	/pubmed/20550565	Segal M.	Eur J Neurosci. 2010 Jun;31(12):2178-84. Epub 2010 Jun 9. Review.	Eur J Neurosci. 2010	PubMed	citation	PMID:20550565	pubmed	20550565	create date:2010/06/17 | first author:Segal M
The neurobiology of amyotrophic lateral sclerosis.	/pubmed/20529130	Bento-Abreu A, Van Damme P, Van Den Bosch L, Robberecht W.	Eur J Neurosci. 2010 Jun;31(12):2247-65. Epub 2010 Jun 7. Review.	Eur J Neurosci. 2010	PubMed	citation	PMID:20529130	pubmed	20529130	create date:2010/06/10 | first author:Bento-Abreu A
Secretagogin is a Ca2+-binding protein identifying prospective extended amygdala neurons in the developing mammalian telencephalon.	/pubmed/20529129	Mulder J, Spence L, Tortoriello G, Dinieri JA, Uhlén M, Shui B, Kotlikoff MI, Yanagawa Y, Aujard F, Hökfelt T, Hurd YL, Harkany T.	Eur J Neurosci. 2010 Jun;31(12):2166-77. Epub 2010 Jun 7.	Eur J Neurosci. 2010	PubMed	citation	PMID:20529129	pubmed	20529129	create date:2010/06/10 | first author:Mulder J
Editorial.	/pubmed/20529128	Fritschy JM, Sarter M.	Eur J Neurosci. 2010 Jun;31(12):2123. Epub 2010 Jun 7. No abstract available.	Eur J Neurosci. 2010	PubMed	citation	PMID:20529128	pubmed	20529128	create date:2010/06/10 | first author:Fritschy JM
Title	URL	Description	Details	ShortDetails	Resource	Type	Identifiers	Db	EntrezUID	Properties
Multi-array silicon probes with integrated optical fibers: light-assisted perturbation and recording of local neural circuits in the behaving animal.	/pubmed/20529127	Royer S, Zemelman BV, Barbic M, Losonczy A, Buzsáki G, Magee JC.	Eur J Neurosci. 2010 Jun;31(12):2279-91. Epub 2010 Jun 7.	Eur J Neurosci. 2010	PubMed	citation	PMID:20529127	pubmed	20529127	create date:2010/06/10 | first author:Royer S
TARPs gamma-2 and gamma-7 are essential for AMPA receptor expression in the cerebellum.	/pubmed/20529126	Yamazaki M, Fukaya M, Hashimoto K, Yamasaki M, Tsujita M, Itakura M, Abe M, Natsume R, Takahashi M, Kano M, Sakimura K, Watanabe M.	Eur J Neurosci. 2010 Jun;31(12):2204-20. Epub 2010 Jun 7.	Eur J Neurosci. 2010	PubMed	citation	PMID:20529126	pubmed	20529126	create date:2010/06/10 | first author:Yamazaki M
Generation of interneuron diversity in the mouse cerebral cortex.	/pubmed/20529125	Gelman DM, Marín O.	Eur J Neurosci. 2010 Jun;31(12):2136-41. Epub 2010 Jun 7. Review.	Eur J Neurosci. 2010	PubMed	citation	PMID:20529125	pubmed	20529125	create date:2010/06/10 | first author:Gelman DM
Distinct synaptic properties of perisomatic inhibitory cell types and their different modulation by cholinergic receptor activation in the CA3 region of the mouse hippocampus.	/pubmed/20529124	Szabó GG, Holderith N, Gulyás AI, Freund TF, Hájos N.	Eur J Neurosci. 2010 Jun;31(12):2234-46. Epub 2010 Jun 7.	Eur J Neurosci. 2010	PubMed	citation	PMID:20529124	pubmed	20529124	create date:2010/06/10 | first author:Szabó GG
Premature expression of KCC2 in embryonic mice perturbs neural development by an ion transport-independent mechanism.	/pubmed/20529123	Horn Z, Ringstedt T, Blaesse P, Kaila K, Herlenius E.	Eur J Neurosci. 2010 Jun;31(12):2142-55. Epub 2010 Jun 1.	Eur J Neurosci. 2010	PubMed	citation	PMID:20529123	pubmed	20529123	create date:2010/06/10 | first author:Horn Z
Characterisation of behavioural and neurodegenerative changes induced by intranigral 6-hydroxydopamine lesions in a mouse model of Parkinson's disease.	/pubmed/20529122	Grealish S, Mattsson B, Draxler P, Björklund A.	Eur J Neurosci. 2010 Jun;31(12):2266-78. Epub 2010 Jun 1.	Eur J Neurosci. 2010	PubMed	citation	PMID:20529122	pubmed	20529122	create date:2010/06/10 | first author:Grealish S
Hyperpolarization-activated ion channels as targets for nitric oxide signalling in deep cerebellar nuclei.	/pubmed/20529121	Wilson GW, Garthwaite J.	Eur J Neurosci. 2010 Jun;31(11):1935-45. Epub 2010 Jun 1.	Eur J Neurosci. 2010	PubMed	citation	PMID:20529121	pubmed	20529121	create date:2010/06/10 | first author:Wilson GW
Sensory gating in primary insomnia.	/pubmed/20529120	Hairston IS, Talbot LS, Eidelman P, Gruber J, Harvey AG.	Eur J Neurosci. 2010 Jun;31(11):2112-21. Epub 2010 Jun 1.	Eur J Neurosci. 2010	PubMed	citation	PMID:20529120	pubmed	20529120	create date:2010/06/10 | first author:Hairston IS
The kisspeptin system of the human hypothalamus: sexual dimorphism and relationship with gonadotropin-releasing hormone and neurokinin B neurons.	/pubmed/20529119	Hrabovszky E, Ciofi P, Vida B, Horvath MC, Keller E, Caraty A, Bloom SR, Ghatei MA, Dhillo WS, Liposits Z, Kallo I.	Eur J Neurosci. 2010 Jun;31(11):1984-98. Epub 2010 Jun 1.	Eur J Neurosci. 2010	PubMed	citation	PMID:20529119	pubmed	20529119	create date:2010/06/10 | first author:Hrabovszky E
The histaminergic tuberomammillary nucleus is critical for motivated arousal.	/pubmed/20529118	Valdés JL, Sánchez C, Riveros ME, Blandina P, Contreras M, Farías P, Torrealba F.	Eur J Neurosci. 2010 Jun;31(11):2073-85. Epub 2010 Jun 1.	Eur J Neurosci. 2010	PubMed	citation	PMID:20529118	pubmed	20529118	create date:2010/06/10 | first author:Valdés JL
Cortical control of thermoregulatory sympathetic activation.	/pubmed/20529117	Fechir M, Klega A, Buchholz HG, Pfeifer N, Balon S, Schlereth T, Geber C, Breimhorst M, Maihöfner C, Birklein F, Schreckenberger M.	Eur J Neurosci. 2010 Jun;31(11):2101-11. Epub 2010 Jun 1.	Eur J Neurosci. 2010	PubMed	citation	PMID:20529117	pubmed	20529117	create date:2010/06/10 | first author:Fechir M
Impaired fear extinction in mice lacking protease nexin-1.	/pubmed/20529116	Meins M, Herry C, Müller C, Ciocchi S, Moreno E, Lüthi A, Monard D.	Eur J Neurosci. 2010 Jun;31(11):2033-42. Epub 2010 May 24.	Eur J Neurosci. 2010	PubMed	citation	PMID:20529116	pubmed	20529116	create date:2010/06/10 | first author:Meins M
Codon 129 polymorphism and the E200K mutation do not affect the cellular prion protein isoform composition in the cerebrospinal fluid from patients with Creutzfeldt-Jakob disease.	/pubmed/20529115	Schmitz M, Schlomm M, Hasan B, Beekes M, Mitrova E, Korth C, Breil A, Carimalo J, Gawinecka J, Varges D, Zerr I.	Eur J Neurosci. 2010 Jun;31(11):2024-31. Epub 2010 May 31.	Eur J Neurosci. 2010	PubMed	citation	PMID:20529115	pubmed	20529115	create date:2010/06/10 | first author:Schmitz M
Navigation-induced ZENK expression in the olfactory system of pigeons (Columba livia).	/pubmed/20529114	Patzke N, Manns M, Güntürkün O, Ioalè P, Gagliardo A.	Eur J Neurosci. 2010 Jun;31(11):2062-72. Epub 2010 May 31.	Eur J Neurosci. 2010	PubMed	citation	PMID:20529114	pubmed	20529114	create date:2010/06/10 | first author:Patzke N
Left temporal alpha band activity increases during working memory retention of pitches.	/pubmed/20525083	van Dijk H, Nieuwenhuis IL, Jensen O.	Eur J Neurosci. 2010 May;31(9):1701-7.	Eur J Neurosci. 2010	PubMed	citation	PMID:20525083	pubmed	20525083	create date:2010/06/09 | first author:van Dijk H
Prepare for conflict: EEG correlates of the anticipation of target competition during overt and covert shifts of visual attention.	/pubmed/20525082	Kelly SP, Foxe JJ, Newman G, Edelman JA.	Eur J Neurosci. 2010 May;31(9):1690-700.	Eur J Neurosci. 2010	PubMed	citation	PMID:20525082	pubmed	20525082	create date:2010/06/09 | first author:Kelly SP
Dynamic links between theta executive functions and alpha storage buffers in auditory and visual working memory.	/pubmed/20525081	Kawasaki M, Kitajo K, Yamaguchi Y.	Eur J Neurosci. 2010 May;31(9):1683-9.	Eur J Neurosci. 2010	PubMed	citation	PMID:20525081	pubmed	20525081	create date:2010/06/09 | first author:Kawasaki M
Electrophysiological evidence of mediolateral functional dichotomy in the rat nucleus accumbens during cocaine self-administration II: phasic firing patterns.	/pubmed/20525080	Fabbricatore AT, Ghitza UE, Prokopenko VF, West MO.	Eur J Neurosci. 2010 May;31(9):1671-82.	Eur J Neurosci. 2010	PubMed	citation	PMID:20525080	pubmed	20525080	create date:2010/06/09 | first author:Fabbricatore AT
NMDA receptor antagonism in the basolateral but not central amygdala blocks the extinction of Pavlovian fear conditioning in rats.	/pubmed/20525079	Zimmerman JM, Maren S.	Eur J Neurosci. 2010 May;31(9):1664-70.	Eur J Neurosci. 2010	PubMed	citation	PMID:20525079	pubmed	20525079	create date:2010/06/09 | first author:Zimmerman JM
Arginine-vasopressin and the regulation of aggression in female Syrian hamsters (Mesocricetus auratus).	/pubmed/20525078	Gutzler SJ, Karom M, Erwin WD, Albers HE.	Eur J Neurosci. 2010 May;31(9):1655-63.	Eur J Neurosci. 2010	PubMed	citation	PMID:20525078	pubmed	20525078	create date:2010/06/09 | first author:Gutzler SJ
The effects of aging and chronic fluoxetine treatment on circadian rhythms and suprachiasmatic nucleus expression of neuropeptide genes and 5-HT1B receptors.	/pubmed/20525077	Duncan MJ, Hester JM, Hopper JA, Franklin KM.	Eur J Neurosci. 2010 May;31(9):1646-54.	Eur J Neurosci. 2010	PubMed	citation	PMID:20525077	pubmed	20525077	create date:2010/06/09 | first author:Duncan MJ
Threshold and rate sensitivity of low-threshold thermal nociception.	/pubmed/20525076	Green BG, Akirav C.	Eur J Neurosci. 2010 May;31(9):1637-45.	Eur J Neurosci. 2010	PubMed	citation	PMID:20525076	pubmed	20525076	create date:2010/06/09 | first author:Green BG
Involvement of peripheral adenosine 5'-triphosphate and P2X purinoceptor in pain-related behavior produced by orthotopic melanoma inoculation in mice.	/pubmed/20525075	Fujita M, Andoh T, Sasaki A, Saiki I, Kuraishi Y.	Eur J Neurosci. 2010 May;31(9):1629-36.	Eur J Neurosci. 2010	PubMed	citation	PMID:20525075	pubmed	20525075	create date:2010/06/09 | first author:Fujita M
Acoustic trauma evokes hyperactivity and changes in gene expression in guinea-pig auditory brainstem.	/pubmed/20525074	Dong S, Mulders WH, Rodger J, Woo S, Robertson D.	Eur J Neurosci. 2010 May;31(9):1616-28.	Eur J Neurosci. 2010	PubMed	citation	PMID:20525074	pubmed	20525074	create date:2010/06/09 | first author:Dong S
Distinct expression of C1q-like family mRNAs in mouse brain and biochemical characterization of their encoded proteins.	/pubmed/20525073	Iijima T, Miura E, Watanabe M, Yuzaki M.	Eur J Neurosci. 2010 May;31(9):1606-15. Epub 2010 Apr 26.	Eur J Neurosci. 2010	PubMed	citation	PMID:20525073	pubmed	20525073	create date:2010/06/09 | first author:Iijima T
The ultrastructural distribution of prestin in outer hair cells: a post-embedding immunogold investigation of low-frequency and high-frequency regions of the rat cochlea.	/pubmed/20525072	Mahendrasingam S, Beurg M, Fettiplace R, Hackney CM.	Eur J Neurosci. 2010 May;31(9):1595-605.	Eur J Neurosci. 2010	PubMed	citation	PMID:20525072	pubmed	20525072	create date:2010/06/09 | first author:Mahendrasingam S
GABAB receptor-dependent modulation of network activity in the rat prefrontal cortex in vitro.	/pubmed/20525071	Wang Y, Neubauer FB, Lüscher HR, Thurley K.	Eur J Neurosci. 2010 May;31(9):1582-94.	Eur J Neurosci. 2010	PubMed	citation	PMID:20525071	pubmed	20525071	create date:2010/06/09 | first author:Wang Y
Presynaptic and postsynaptic origin of multicomponent extracellular waveforms at the endbulb of Held-spherical bushy cell synapse.	/pubmed/20525070	Typlt M, Haustein MD, Dietz B, Steinert JR, Witte M, Englitz B, Milenkovic I, Kopp-Scheinpflug C, Forsythe ID, Rübsamen R.	Eur J Neurosci. 2010 May;31(9):1574-81.	Eur J Neurosci. 2010	PubMed	citation	PMID:20525070	pubmed	20525070	create date:2010/06/09 | first author:Typlt M
Protein kinase Cgamma is a signaling molecule required for the developmental speeding of alpha-amino-3-hydroxyl-5-methyl-4-isoxazole-propionate receptor kinetics.	/pubmed/20525069	Patten SA, Roy B, Cunningham ME, Stafford JL, Ali DW.	Eur J Neurosci. 2010 May;31(9):1561-73.	Eur J Neurosci. 2010	PubMed	citation	PMID:20525069	pubmed	20525069	create date:2010/06/09 | first author:Patten SA
Stem and progenitor cell compartments within adult mouse taste buds.	/pubmed/20525068	Sullivan JM, Borecki AA, Oleskevich S.	Eur J Neurosci. 2010 May;31(9):1549-60.	Eur J Neurosci. 2010	PubMed	citation	PMID:20525068	pubmed	20525068	create date:2010/06/09 | first author:Sullivan JM
IGF-I stimulates neurogenesis in the hypothalamus of adult rats.	/pubmed/20525067	Pérez-Martín M, Cifuentes M, Grondona JM, López-Avalos MD, Gómez-Pinedo U, García-Verdugo JM, Fernández-Llebrez P.	Eur J Neurosci. 2010 May;31(9):1533-48.	Eur J Neurosci. 2010	PubMed	citation	PMID:20525067	pubmed	20525067	create date:2010/06/09 | first author:Pérez-Martín M
Nucleocytoplasmic translocation of HDAC9 regulates gene expression and dendritic growth in developing cortical neurons.	/pubmed/20525066	Sugo N, Oshiro H, Takemura M, Kobayashi T, Kohno Y, Uesaka N, Song WJ, Yamamoto N.	Eur J Neurosci. 2010 May;31(9):1521-32.	Eur J Neurosci. 2010	PubMed	citation	PMID:20525066	pubmed	20525066	create date:2010/06/09 | first author:Sugo N
HDAC9 links epigenetics to dendrite development (commentary on Sugo et al.).	/pubmed/20525065	Harkany T.	Eur J Neurosci. 2010 May;31(9):1519-20. No abstract available.	Eur J Neurosci. 2010	PubMed	citation	PMID:20525065	pubmed	20525065	create date:2010/06/09 | first author:Harkany T
Emerging topics in Reelin function.	/pubmed/20525064	Förster E, Bock HH, Herz J, Chai X, Frotscher M, Zhao S.	Eur J Neurosci. 2010 May;31(9):1511-8. Review.	Eur J Neurosci. 2010	PubMed	citation	PMID:20525064	pubmed	20525064	create date:2010/06/09 | first author:Förster E
Covert attention allows for continuous control of brain-computer interfaces.	/pubmed/20525062	Bahramisharif A, van Gerven M, Heskes T, Jensen O.	Eur J Neurosci. 2010 Apr;31(8):1501-8.	Eur J Neurosci. 2010	PubMed	citation	PMID:20525062	pubmed	20525062	create date:2010/06/09 | first author:Bahramisharif A
The psychological and neurochemical mechanisms of drug memory reconsolidation: implications for the treatment of addiction.	/pubmed/20497475	Milton AL, Everitt BJ.	Eur J Neurosci. 2010 Jun;31(12):2308-19. Epub 2010 May 24. Review.	Eur J Neurosci. 2010	PubMed	citation	PMID:20497475	pubmed	20497475	create date:2010/05/26 | first author:Milton AL
Subjective neuronal coding of reward: temporal value discounting and risk.	/pubmed/20497474	Schultz W.	Eur J Neurosci. 2010 Jun;31(12):2124-35. Epub 2010 May 24. Review.	Eur J Neurosci. 2010	PubMed	citation	PMID:20497474	pubmed	20497474	create date:2010/05/26 | first author:Schultz W
Severe and extensive neonatal hearing loss in cats results in auditory cortex plasticity that differentiates into two regions.	/pubmed/20497473	Rajan R, Irvine DR.	Eur J Neurosci. 2010 Jun;31(11):1999-2013. Epub 2010 May 24.	Eur J Neurosci. 2010	PubMed	citation	PMID:20497473	pubmed	20497473	create date:2010/05/26 | first author:Rajan R
Selective changes in inhibition as determinants for limited hyperexcitability in the insular cortex of epileptic rats.	/pubmed/20497472	Bortel A, Longo D, de Guzman P, Dubeau F, Biagini G, Avoli M.	Eur J Neurosci. 2010 Jun;31(11):2014-23. Epub 2010 May 24.	Eur J Neurosci. 2010	PubMed	citation	PMID:20497472	pubmed	20497472	create date:2010/05/26 | first author:Bortel A
GABA receptors and prepulse inhibition of acoustic startle in mice and rats.	/pubmed/20497471	Yeomans JS, Bosch D, Alves N, Daros A, Ure RJ, Schmid S.	Eur J Neurosci. 2010 Jun;31(11):2053-61. Epub 2010 May 24.	Eur J Neurosci. 2010	PubMed	citation	PMID:20497471	pubmed	20497471	create date:2010/05/26 | first author:Yeomans JS
BimEL as a possible molecular link between proteasome dysfunction and cell death induced by mutant huntingtin.	/pubmed/20497470	Leon R, Bhagavatula N, Ulukpo O, McCollum M, Wei J.	Eur J Neurosci. 2010 Jun;31(11):1915-25. Epub 2010 May 24.	Eur J Neurosci. 2010	PubMed	citation	PMID:20497470	pubmed	20497470	create date:2010/05/26 | first author:Leon R
The small-conductance calcium-activated potassium channel is a key modulator of firing and long-term depression in the dorsal striatum.	/pubmed/20497469	Hopf FW, Seif T, Mohamedi ML, Chen BT, Bonci A.	Eur J Neurosci. 2010 Jun;31(11):1946-59. Epub 2010 May 24.	Eur J Neurosci. 2010	PubMed	citation	PMID:20497469	pubmed	20497469	create date:2010/05/26 | first author:Hopf FW
Interaction of a novel mitochondrial protein, 4-nitrophenylphosphatase domain and non-neuronal SNAP25-like protein homolog 1 (NIPSNAP1), with the amyloid precursor protein family.	/pubmed/20497468	Tummala H, Li X, Homayouni R.	Eur J Neurosci. 2010 Jun;31(11):1926-34. Epub 2010 May 24.	Eur J Neurosci. 2010	PubMed	citation	PMID:20497468	pubmed	20497468	create date:2010/05/26 | first author:Tummala H
Converting juvenile into adult plasticity: a role for the brain's extracellular matrix.	/pubmed/20497467	Gundelfinger ED, Frischknecht R, Choquet D, Heine M.	Eur J Neurosci. 2010 Jun;31(12):2156-65. Epub 2010 May 24. Review.	Eur J Neurosci. 2010	PubMed	citation	PMID:20497467	pubmed	20497467	create date:2010/05/26 | first author:Gundelfinger ED
TRPA1-expressing primary afferents synapse with a morphologically identified subclass of substantia gelatinosa neurons in the adult rat spinal cord.	/pubmed/20497466	Uta D, Furue H, Pickering AE, Rashid MH, Mizuguchi-Takase H, Katafuchi T, Imoto K, Yoshimura M.	Eur J Neurosci. 2010 Jun;31(11):1960-73. Epub 2010 May 24.	Eur J Neurosci. 2010	PubMed	citation	PMID:20497466	pubmed	20497466	create date:2010/05/26 | first author:Uta D
Breaking down fear memory (commentary on Meins et al.).	/pubmed/20497465	Maren S.	Eur J Neurosci. 2010 Jun;31(11):2032. Epub 2010 May 24. No abstract available.	Eur J Neurosci. 2010	PubMed	citation	PMID:20497465	pubmed	20497465	create date:2010/05/26 | first author:Maren S
Endogenous control of waking brain rhythms induces neuroplasticity in humans.	/pubmed/20384819	Ros T, Munneke MA, Ruge D, Gruzelier JH, Rothwell JC.	Eur J Neurosci. 2010 Feb;31(4):770-8.	Eur J Neurosci. 2010	PubMed	citation	PMID:20384819	pubmed	20384819	create date:2010/04/14 | first author:Ros T
Attention modulates beta oscillations during prolonged tactile stimulation.	/pubmed/20384818	Bardouille T, Picton TW, Ross B.	Eur J Neurosci. 2010 Feb;31(4):761-9.	Eur J Neurosci. 2010	PubMed	citation	PMID:20384818	pubmed	20384818	create date:2010/04/14 | first author:Bardouille T
Mouse strain differences in locomotor, sensitisation and rewarding effect of heroin; association with alterations in MOP-r activation and dopamine transporter binding.	/pubmed/20384817	Bailey A, Metaxas A, Al-Hasani R, Keyworth HL, Forster DM, Kitchen I.	Eur J Neurosci. 2010 Feb;31(4):742-53.	Eur J Neurosci. 2010	PubMed	citation	PMID:20384817	pubmed	20384817	create date:2010/04/14 | first author:Bailey A
Incubation of nicotine seeking is associated with enhanced protein kinase A-regulated signaling of dopamine- and cAMP-regulated phosphoprotein of 32 kDa in the insular cortex.	/pubmed/20384816	Abdolahi A, Acosta G, Breslin FJ, Hemby SE, Lynch WJ.	Eur J Neurosci. 2010 Feb;31(4):733-41.	Eur J Neurosci. 2010	PubMed	citation	PMID:20384816	pubmed	20384816	create date:2010/04/14 | first author:Abdolahi A
Title	URL	Description	Details	ShortDetails	Resource	Type	Identifiers	Db	EntrezUID	Properties
Ubiquitin C-terminal hydrolase-L1 as a biomarker for ischemic and traumatic brain injury in rats.	/pubmed/20384815	Liu MC, Akinyi L, Scharf D, Mo J, Larner SF, Muller U, Oli MW, Zheng W, Kobeissy F, Papa L, Lu XC, Dave JR, Tortella FC, Hayes RL, Wang KK.	Eur J Neurosci. 2010 Feb;31(4):722-32.	Eur J Neurosci. 2010	PubMed	citation	PMID:20384815	pubmed	20384815	create date:2010/04/14 | first author:Liu MC
Functional deprivation promotes amyloid plaque pathogenesis in Tg2576 mouse olfactory bulb and piriform cortex.	/pubmed/20384814	Zhang XM, Xiong K, Cai Y, Cai H, Luo XG, Feng JC, Clough RW, Patrylo PR, Struble RG, Yan XX.	Eur J Neurosci. 2010 Feb;31(4):710-21.	Eur J Neurosci. 2010	PubMed	citation	PMID:20384814	pubmed	20384814	create date:2010/04/14 | first author:Zhang XM
Mechanical feedback amplification in Drosophila hearing is independent of synaptic transmission.	/pubmed/20384813	Kamikouchi A, Albert JT, Göpfert MC.	Eur J Neurosci. 2010 Feb;31(4):697-703.	Eur J Neurosci. 2010	PubMed	citation	PMID:20384813	pubmed	20384813	create date:2010/04/14 | first author:Kamikouchi A
Immunocytochemical evidence that monkey rod bipolar cells use GABA.	/pubmed/20384812	Lassová L, Fina M, Sulaiman P, Vardi N.	Eur J Neurosci. 2010 Feb;31(4):685-96.	Eur J Neurosci. 2010	PubMed	citation	PMID:20384812	pubmed	20384812	create date:2010/04/14 | first author:Lassová L
Secondhand smoke exposure alters K+ channel function and intrinsic cell excitability in a subset of second-order airway neurons in the nucleus tractus solitarius of young guinea pigs.	/pubmed/20384811	Sekizawa S, Joad JP, Pinkerton KE, Bonham AC.	Eur J Neurosci. 2010 Feb;31(4):673-84.	Eur J Neurosci. 2010	PubMed	citation	PMID:20384811	pubmed	20384811	create date:2010/04/14 | first author:Sekizawa S
Differential regulation of mature and precursor microRNA expression by NMDA and metabotropic glutamate receptor activation during LTP in the adult dentate gyrus in vivo.	/pubmed/20384810	Wibrand K, Panja D, Tiron A, Ofte ML, Skaftnesmo KO, Lee CS, Pena JT, Tuschl T, Bramham CR.	Eur J Neurosci. 2010 Feb;31(4):636-45.	Eur J Neurosci. 2010	PubMed	citation	PMID:20384810	pubmed	20384810	create date:2010/04/14 | first author:Wibrand K
MicroRNAs contribute to LTP in the hippocampus in vivo (Commentary on Wibrand et al.).	/pubmed/20384809	Manahan-Vaughan D.	Eur J Neurosci. 2010 Feb;31(4):634-5. No abstract available.	Eur J Neurosci. 2010	PubMed	citation	PMID:20384809	pubmed	20384809	create date:2010/04/14 | first author:Manahan-Vaughan D
A role for ephrin-As in maintaining topographic organization in register across interconnected central visual pathways.	/pubmed/20384808	Wilks TA, Rodger J, Harvey AR.	Eur J Neurosci. 2010 Feb;31(4):613-22.	Eur J Neurosci. 2010	PubMed	citation	PMID:20384808	pubmed	20384808	create date:2010/04/14 | first author:Wilks TA
Neuronal circuits of fear extinction.	/pubmed/20384807	Herry C, Ferraguti F, Singewald N, Letzkus JJ, Ehrlich I, Lüthi A.	Eur J Neurosci. 2010 Feb;31(4):599-612. Epub 2010 Feb 11. Review.	Eur J Neurosci. 2010	PubMed	citation	PMID:20384807	pubmed	20384807	create date:2010/04/14 | first author:Herry C
Motor and non-motor projections from the cerebellum to rostrocaudally distinct sectors of the dorsal premotor cortex in macaques.	/pubmed/20384784	Hashimoto M, Takahara D, Hirata Y, Inoue K, Miyachi S, Nambu A, Tanji J, Takada M, Hoshi E.	Eur J Neurosci. 2010 Apr;31(8):1402-13. Epub 2010 Apr 6.	Eur J Neurosci. 2010	PubMed	citation	PMID:20384784	pubmed	20384784	create date:2010/04/14 | first author:Hashimoto M
Gene expression patterns in a rodent model for depression.	/pubmed/20384783	Lagus M, Gass N, Saharinen J, Saarela J, Porkka-Heiskanen T, Paunio T.	Eur J Neurosci. 2010 Apr;31(8):1465-73. Epub 2010 Apr 6.	Eur J Neurosci. 2010	PubMed	citation	PMID:20384783	pubmed	20384783	create date:2010/04/14 | first author:Lagus M
Neocortical synaptophysin asymmetry and behavioral lateralization in chimpanzees (Pan troglodytes).	/pubmed/20384782	Sherwood CC, Duka T, Stimpson CD, Schenker NM, Garrison AR, Schapiro SJ, Baze WB, McArthur MJ, Erwin JM, Hof PR, Hopkins WD.	Eur J Neurosci. 2010 Apr;31(8):1456-64. Epub 2010 Apr 6.	Eur J Neurosci. 2010	PubMed	citation	PMID:20384782	pubmed	20384782	create date:2010/04/14 | first author:Sherwood CC
Differential representation of dynamic and static power grip force in the sensorimotor network.	/pubmed/20384781	Keisker B, Hepp-Reymond MC, Blickenstorfer A, Kollias SS.	Eur J Neurosci. 2010 Apr;31(8):1483-91. Epub 2010 Apr 6.	Eur J Neurosci. 2010	PubMed	citation	PMID:20384781	pubmed	20384781	create date:2010/04/14 | first author:Keisker B
Recurrent neonatal seizures result in long-term increases in neuronal network excitability in the rat neocortex.	/pubmed/20384780	Isaeva E, Isaev D, Savrasova A, Khazipov R, Holmes GL.	Eur J Neurosci. 2010 Apr;31(8):1446-55. Epub 2010 Apr 6.	Eur J Neurosci. 2010	PubMed	citation	PMID:20384780	pubmed	20384780	create date:2010/04/14 | first author:Isaeva E
Immunocytochemical evidence for SNARE protein-dependent transmitter release from guinea pig horizontal cells.	/pubmed/20384779	Lee H, Brecha NC.	Eur J Neurosci. 2010 Apr;31(8):1388-401. Epub 2010 Apr 6.	Eur J Neurosci. 2010	PubMed	citation	PMID:20384779	pubmed	20384779	create date:2010/04/14 | first author:Lee H
Endocannabinoid regulation of spinal nociceptive processing in a model of neuropathic pain.	/pubmed/20384778	Sagar DR, Jhaveri MD, Richardson D, Gray RA, de Lago E, Fernández-Ruiz J, Barrett DA, Kendall DA, Chapman V.	Eur J Neurosci. 2010 Apr;31(8):1414-22. Epub 2010 Apr 9.	Eur J Neurosci. 2010	PubMed	citation	PMID:20384778	pubmed	20384778	create date:2010/04/14 | first author:Sagar DR
Extracerebellar progenitors grafted to the neurogenic milieu of the postnatal rat cerebellum adapt to the host environment but fail to acquire cerebellar identities.	/pubmed/20384777	Rolando C, Gribaudo S, Yoshikawa K, Leto K, De Marchis S, Rossi F.	Eur J Neurosci. 2010 Apr;31(8):1340-51. Epub 2010 Apr 9.	Eur J Neurosci. 2010	PubMed	citation	PMID:20384777	pubmed	20384777	create date:2010/04/14 | first author:Rolando C
Risk-preference differentiates orbitofrontal cortex responses to freely chosen reward outcomes.	/pubmed/20384776	Roitman JD, Roitman MF.	Eur J Neurosci. 2010 Apr;31(8):1492-500. Epub 2010 Apr 9.	Eur J Neurosci. 2010	PubMed	citation	PMID:20384776	pubmed	20384776	create date:2010/04/14 | first author:Roitman JD
Expression of cell fate determinants and plastic changes after neurotoxic lesion of adult mice spinal cord by cholera toxin-B saporin.	/pubmed/20384775	Gulino R, Perciavalle V, Gulisano M.	Eur J Neurosci. 2010 Apr;31(8):1423-34. Epub 2010 Apr 9.	Eur J Neurosci. 2010	PubMed	citation	PMID:20384775	pubmed	20384775	create date:2010/04/14 | first author:Gulino R
Caffeine prevents sleep loss-induced deficits in long-term potentiation and related signaling molecules in the dentate gyrus.	/pubmed/20384774	Alhaider IA, Aleisa AM, Tran TT, Alkadhi KA.	Eur J Neurosci. 2010 Apr;31(8):1368-76. Epub 2010 Apr 9.	Eur J Neurosci. 2010	PubMed	citation	PMID:20384774	pubmed	20384774	create date:2010/04/14 | first author:Alhaider IA
Organotypic slice co-cultures reveal that early postnatal hippocampal axons lose the ability to grow along the fimbria, while retaining the ability to invade and arborise in septal neuropil.	/pubmed/20384773	Law S, Raisman G, Li D.	Eur J Neurosci. 2010 Apr;31(8):1352-8. Epub 2010 Apr 9.	Eur J Neurosci. 2010	PubMed	citation	PMID:20384773	pubmed	20384773	create date:2010/04/14 | first author:Law S
Lesions to the ventral, but not the dorsal, medial prefrontal cortex enhance latent inhibition.	/pubmed/20384772	George DN, Duffaud AM, Pothuizen HH, Haddon JE, Killcross S.	Eur J Neurosci. 2010 Apr;31(8):1474-82. Epub 2010 Apr 9.	Eur J Neurosci. 2010	PubMed	citation	PMID:20384772	pubmed	20384772	create date:2010/04/14 | first author:George DN
Nature over nurture (commentary on Rolando et al.).	/pubmed/20384771	Sotelo C.	Eur J Neurosci. 2010 Apr;31(8):1339. Epub 2010 Apr 9. No abstract available.	Eur J Neurosci. 2010	PubMed	citation	PMID:20384771	pubmed	20384771	create date:2010/04/14 | first author:Sotelo C
Sustained activation of ERK signaling in astrocytes is critical for neuronal injury-induced monocyte chemoattractant protein-1 production in rat corticostriatal slice cultures.	/pubmed/20384770	Katayama T, Sakaguchi E, Komatsu Y, Oguma T, Uehara T, Minami M.	Eur J Neurosci. 2010 Apr;31(8):1359-67. Epub 2010 Apr 1.	Eur J Neurosci. 2010	PubMed	citation	PMID:20384770	pubmed	20384770	create date:2010/04/14 | first author:Katayama T
High-frequency gamma oscillations coexist with low-frequency gamma oscillations in the rat visual cortex in vitro.	/pubmed/20384769	Oke OO, Magony A, Anver H, Ward PD, Jiruska P, Jefferys JG, Vreugdenhil M.	Eur J Neurosci. 2010 Apr;31(8):1435-45. Epub 2010 Apr 1.	Eur J Neurosci. 2010	PubMed	citation	PMID:20384769	pubmed	20384769	create date:2010/04/14 | first author:Oke OO
Maturation of Schaffer collateral synapses generates a phenotype of unreliable basal evoked release and very reliable facilitated release.	/pubmed/20384768	Schiess AR, Scullin C, Partridge LD.	Eur J Neurosci. 2010 Apr;31(8):1377-87. Epub 2010 Apr 1.	Eur J Neurosci. 2010	PubMed	citation	PMID:20384768	pubmed	20384768	create date:2010/04/14 | first author:Schiess AR
Force requirements of observed object lifting are encoded by the observer's motor system: a TMS study.	/pubmed/20377627	Alaerts K, Senot P, Swinnen SP, Craighero L, Wenderoth N, Fadiga L.	Eur J Neurosci. 2010 Mar;31(6):1144-53.	Eur J Neurosci. 2010	PubMed	citation	PMID:20377627	pubmed	20377627	create date:2010/04/10 | first author:Alaerts K
Brain-gut communication via vagus nerve modulates conditioned flavor preference.	/pubmed/20377626	Uematsu A, Tsurugizawa T, Uneyama H, Torii K.	Eur J Neurosci. 2010 Mar;31(6):1136-43.	Eur J Neurosci. 2010	PubMed	citation	PMID:20377626	pubmed	20377626	create date:2010/04/10 | first author:Uematsu A
Responses to cholecystokinin in the ventromedial nucleus of the rat hypothalamus in vivo.	/pubmed/20377625	Sabatier N, Leng G.	Eur J Neurosci. 2010 Mar;31(6):1127-35.	Eur J Neurosci. 2010	PubMed	citation	PMID:20377625	pubmed	20377625	create date:2010/04/10 | first author:Sabatier N
On the intrinsic regulation of neuropeptide Y release in the mammalian suprachiasmatic nucleus circadian clock.	/pubmed/20377624	Glass JD, Guinn J, Kaur G, Francl JM.	Eur J Neurosci. 2010 Mar;31(6):1117-26.	Eur J Neurosci. 2010	PubMed	citation	PMID:20377624	pubmed	20377624	create date:2010/04/10 | first author:Glass JD
Accessory olfactory bulb function is modulated by input from the main olfactory epithelium.	/pubmed/20377623	Slotnick B, Restrepo D, Schellinck H, Archbold G, Price S, Lin W.	Eur J Neurosci. 2010 Mar;31(6):1108-16. Epub 2010 Mar 8.	Eur J Neurosci. 2010	PubMed	citation	PMID:20377623	pubmed	20377623	create date:2010/04/10 | first author:Slotnick B
Non-neuronal cells, inflammation and epilepsy (Commentary on Aronica et al.).	/pubmed/20377622	Fabene PF.	Eur J Neurosci. 2010 Mar;31(6):1098-9. No abstract available.	Eur J Neurosci. 2010	PubMed	citation	PMID:20377622	pubmed	20377622	create date:2010/04/10 | first author:Fabene PF
LINGO-1 negatively regulates TrkB phosphorylation after ocular hypertension.	/pubmed/20377621	Fu QL, Hu B, Li X, Shao Z, Shi JB, Wu W, So KF, Mi S.	Eur J Neurosci. 2010 Mar;31(6):1091-7.	Eur J Neurosci. 2010	PubMed	citation	PMID:20377621	pubmed	20377621	create date:2010/04/10 | first author:Fu QL
Behavioural and anatomical analysis of selective tibial nerve branch transfer to the deep peroneal nerve in the rat.	/pubmed/20377620	Kemp SW, Alant J, Walsh SK, Webb AA, Midha R.	Eur J Neurosci. 2010 Mar;31(6):1074-90. Epub 2010 Mar 3.	Eur J Neurosci. 2010	PubMed	citation	PMID:20377620	pubmed	20377620	create date:2010/04/10 | first author:Kemp SW
Age-related changes in metabolic profiles of rat hippocampus and cortices.	/pubmed/20377619	Paban V, Fauvelle F, Alescio-Lautier B.	Eur J Neurosci. 2010 Mar;31(6):1063-73.	Eur J Neurosci. 2010	PubMed	citation	PMID:20377619	pubmed	20377619	create date:2010/04/10 | first author:Paban V
Spatial and temporal frequency tuning in striate cortex: functional uniformity and specializations related to receptive field eccentricity.	/pubmed/20377618	Yu HH, Verma R, Yang Y, Tibballs HA, Lui LL, Reser DH, Rosa MG.	Eur J Neurosci. 2010 Mar;31(6):1043-62. Epub 2010 Mar 3.	Eur J Neurosci. 2010	PubMed	citation	PMID:20377618	pubmed	20377618	create date:2010/04/10 | first author:Yu HH
Dopamine receptor mechanisms mediate corticotropin-releasing factor-induced long-term potentiation in the rat amygdala following cocaine withdrawal.	/pubmed/20377617	Krishnan B, Centeno M, Pollandt S, Fu Y, Genzer K, Liu J, Gallagher JP, Shinnick-Gallagher P.	Eur J Neurosci. 2010 Mar;31(6):1027-42. Epub 2010 Mar 8.	Eur J Neurosci. 2010	PubMed	citation	PMID:20377617	pubmed	20377617	create date:2010/04/10 | first author:Krishnan B
Intrinsic subthreshold oscillations extend the influence of inhibitory synaptic inputs on cortical pyramidal neurons.	/pubmed/20377616	Stiefel KM, Fellous JM, Thomas PJ, Sejnowski TJ.	Eur J Neurosci. 2010 Mar;31(6):1019-26. Epub 2010 Mar 8. Erratum in: Eur J Neurosci. 2010 Apr;31(8):1509.	Eur J Neurosci. 2010	PubMed	citation	PMID:20377616	pubmed	20377616	create date:2010/04/10 | first author:Stiefel KM
Weber's law implies neural discharge more regular than a Poisson process.	/pubmed/20377615	Kang J, Wu J, Smerieri A, Feng J.	Eur J Neurosci. 2010 Mar;31(6):1006-18. Epub 2010 Mar 8.	Eur J Neurosci. 2010	PubMed	citation	PMID:20377615	pubmed	20377615	create date:2010/04/10 | first author:Kang J
Antidepressant fluoxetine suppresses neuronal growth from both vertebrate and invertebrate neurons and perturbs synapse formation between Lymnaea neurons.	/pubmed/20377614	Xu F, Luk C, Richard MP, Zaidi W, Farkas S, Getz A, Lee A, van Minnen J, Syed NI.	Eur J Neurosci. 2010 Mar;31(6):994-1005. Epub 2010 Mar 8.	Eur J Neurosci. 2010	PubMed	citation	PMID:20377614	pubmed	20377614	create date:2010/04/10 | first author:Xu F
Biochemical and functional properties of distinct nicotinic acetylcholine receptors in the superior cervical ganglion of mice with targeted deletions of nAChR subunit genes.	/pubmed/20377613	David R, Ciuraszkiewicz A, Simeone X, Orr-Urtreger A, Papke RL, McIntosh JM, Huck S, Scholze P.	Eur J Neurosci. 2010 Mar;31(6):978-93. Epub 2010 Mar 3.	Eur J Neurosci. 2010	PubMed	citation	PMID:20377613	pubmed	20377613	create date:2010/04/10 | first author:David R
Keap1-Nrf2 activation in the presence and absence of DJ-1.	/pubmed/20377612	Gan L, Johnson DA, Johnson JA.	Eur J Neurosci. 2010 Mar;31(6):967-77. Epub 2010 Mar 3.	Eur J Neurosci. 2010	PubMed	citation	PMID:20377612	pubmed	20377612	create date:2010/04/10 | first author:Gan L
Feature to space conversion during target selection in the dorsolateral and ventrolateral prefrontal cortex of monkeys.	/pubmed/20374292	Inoue M, Mikami A.	Eur J Neurosci. 2010 Mar;31(5):938-49.	Eur J Neurosci. 2010	PubMed	citation	PMID:20374292	pubmed	20374292	create date:2010/04/09 | first author:Inoue M
Early non-specific modulation of corticospinal excitability during action observation.	/pubmed/20374291	Lepage JF, Tremblay S, Théoret H.	Eur J Neurosci. 2010 Mar;31(5):931-7.	Eur J Neurosci. 2010	PubMed	citation	PMID:20374291	pubmed	20374291	create date:2010/04/09 | first author:Lepage JF
Eye position determines audiovestibular integration during whole-body rotation.	/pubmed/20374290	Van Barneveld DC, John Van Opstal A.	Eur J Neurosci. 2010 Mar;31(5):920-30.	Eur J Neurosci. 2010	PubMed	citation	PMID:20374290	pubmed	20374290	create date:2010/04/09 | first author:Van Barneveld DC
Disturbed structural connectivity is related to inattention and impulsivity in adult attention deficit hyperactivity disorder.	/pubmed/20374289	Konrad A, Dielentheis TF, El Masri D, Bayerl M, Fehr C, Gesierich T, Vucurevic G, Stoeter P, Winterer G.	Eur J Neurosci. 2010 Mar;31(5):912-9.	Eur J Neurosci. 2010	PubMed	citation	PMID:20374289	pubmed	20374289	create date:2010/04/09 | first author:Konrad A
Diffusion tensor imaging provides new clues in adults with ADHD (Commentary on Konrad et al.).	/pubmed/20374288	Xavier Castellanos F, Hyde Z.	Eur J Neurosci. 2010 Mar;31(5):910-1. No abstract available.	Eur J Neurosci. 2010	PubMed	citation	PMID:20374288	pubmed	20374288	create date:2010/04/09 | first author:Xavier Castellanos F
Widespread hypothalamic-pituitary-adrenocortical axis-relevant and mood-relevant effects of chronic fluoxetine treatment on glucocorticoid receptor gene expression in mice.	/pubmed/20374287	Heydendael W, Jacobson L.	Eur J Neurosci. 2010 Mar;31(5):892-902.	Eur J Neurosci. 2010	PubMed	citation	PMID:20374287	pubmed	20374287	create date:2010/04/09 | first author:Heydendael W
Vasopressin released within the central amygdala promotes maternal aggression.	/pubmed/20374286	Bosch OJ, Neumann ID.	Eur J Neurosci. 2010 Mar;31(5):883-91. Epub 2010 Feb 20.	Eur J Neurosci. 2010	PubMed	citation	PMID:20374286	pubmed	20374286	create date:2010/04/09 | first author:Bosch OJ
Appearance of Cxcl10-expressing cell clusters is common for traumatic brain injury and neurodegenerative disorders.	/pubmed/20374285	Israelsson C, Bengtsson H, Lobell A, Nilsson LN, Kylberg A, Isaksson M, Wootz H, Lannfelt L, Kullander K, Hillered L, Ebendal T.	Eur J Neurosci. 2010 Mar;31(5):852-63.	Eur J Neurosci. 2010	PubMed	citation	PMID:20374285	pubmed	20374285	create date:2010/04/09 | first author:Israelsson C
Title	URL	Description	Details	ShortDetails	Resource	Type	Identifiers	Db	EntrezUID	Properties
Ultrastructural localization and function of dopamine D1-like receptors in the substantia nigra pars reticulata and the internal segment of the globus pallidus of parkinsonian monkeys.	/pubmed/20374284	Kliem MA, Pare JF, Khan ZU, Wichmann T, Smith Y.	Eur J Neurosci. 2010 Mar;31(5):836-51.	Eur J Neurosci. 2010	PubMed	citation	PMID:20374284	pubmed	20374284	create date:2010/04/09 | first author:Kliem MA
Developmental changes in presynaptic Ca(2 +) clearance kinetics and synaptic plasticity in mouse Schaffer collateral terminals.	/pubmed/20374283	Scullin CS, Wilson MC, Partridge LD.	Eur J Neurosci. 2010 Mar;31(5):817-26.	Eur J Neurosci. 2010	PubMed	citation	PMID:20374283	pubmed	20374283	create date:2010/04/09 | first author:Scullin CS
Glycine transport accounts for the differential role of glycine vs. D-serine at NMDA receptor coagonist sites in the salamander retina.	/pubmed/20374282	Stevens ER, Gustafson EC, Miller RF.	Eur J Neurosci. 2010 Mar;31(5):808-16.	Eur J Neurosci. 2010	PubMed	citation	PMID:20374282	pubmed	20374282	create date:2010/04/09 | first author:Stevens ER
Characterization of the neurogenesis quiescent zone in the rodent brain: effects of age and exercise.	/pubmed/20374281	Gil-Mohapel J, Simpson JM, Titterness AK, Christie BR.	Eur J Neurosci. 2010 Mar;31(5):797-807. Erratum in: Eur J Neurosci. 2010 May;31(9):1708.	Eur J Neurosci. 2010	PubMed	citation	PMID:20374281	pubmed	20374281	create date:2010/04/09 | first author:Gil-Mohapel J
beta-Amyloid activates presynaptic alpha7 nicotinic acetylcholine receptors reconstituted into a model nerve cell system: involvement of lipid rafts.	/pubmed/20374280	Khan GM, Tong M, Jhun M, Arora K, Nichols RA.	Eur J Neurosci. 2010 Mar;31(5):788-96.	Eur J Neurosci. 2010	PubMed	citation	PMID:20374280	pubmed	20374280	create date:2010/04/09 | first author:Khan GM
Mechanisms of hypothermia-induced cell protection mediated by microglial cells in vitro.	/pubmed/20374279	Diestel A, Troeller S, Billecke N, Sauer IM, Berger F, Schmitt KR.	Eur J Neurosci. 2010 Mar;31(5):779-87.	Eur J Neurosci. 2010	PubMed	citation	PMID:20374279	pubmed	20374279	create date:2010/04/09 | first author:Diestel A
Cytochrome P450 2D6 enzyme neuroprotects against 1-methyl-4-phenylpyridinium toxicity in SH-SY5Y neuronal cells.	/pubmed/20345925	Mann A, Tyndale RF.	Eur J Neurosci. 2010 Apr;31(7):1185-93. Epub 2010 Mar 22.	Eur J Neurosci. 2010	PubMed	citation	PMID:20345925	pubmed	20345925	create date:2010/03/30 | first author:Mann A
Distribution and ultrastructural features of the serotonin innervation in rat and squirrel monkey subthalamic nucleus.	/pubmed/20345924	Parent M, Wallman MJ, Descarries L.	Eur J Neurosci. 2010 Apr;31(7):1233-42. Epub 2010 Mar 22.	Eur J Neurosci. 2010	PubMed	citation	PMID:20345924	pubmed	20345924	create date:2010/03/30 | first author:Parent M
Semaphorin 3A-Neuropilin-1 signaling regulates peripheral axon fasciculation and pathfinding but not developmental cell death patterns.	/pubmed/20345923	Haupt C, Kloos K, Faus-Kessler T, Huber AB.	Eur J Neurosci. 2010 Apr;31(7):1164-72. Epub 2010 Mar 22.	Eur J Neurosci. 2010	PubMed	citation	PMID:20345923	pubmed	20345923	create date:2010/03/30 | first author:Haupt C
N-methyl-D-aspartate, hyperpolarization-activated cation current (Ih) and gamma-aminobutyric acid conductances govern the risk of epileptogenesis following febrile seizures in rat hippocampus.	/pubmed/20345922	Ouardouz M, Lema P, Awad PN, Di Cristo G, Carmant L.	Eur J Neurosci. 2010 Apr;31(7):1252-60. Epub 2010 Mar 22.	Eur J Neurosci. 2010	PubMed	citation	PMID:20345922	pubmed	20345922	create date:2010/03/30 | first author:Ouardouz M
Evidence for the persistence of contextual fear memories following immediate extinction.	/pubmed/20345921	Archbold GE, Bouton ME, Nader K.	Eur J Neurosci. 2010 Apr;31(7):1303-11. Epub 2010 Mar 22.	Eur J Neurosci. 2010	PubMed	citation	PMID:20345921	pubmed	20345921	create date:2010/03/30 | first author:Archbold GE
Structural and functional magnetic resonance imaging correlates of motor network dysfunction in primary progressive multiple sclerosis.	/pubmed/20345920	Ceccarelli A, Rocca MA, Valsasina P, Rodegher M, Falini A, Comi G, Filippi M.	Eur J Neurosci. 2010 Apr;31(7):1273-80. Epub 2010 Mar 19.	Eur J Neurosci. 2010	PubMed	citation	PMID:20345920	pubmed	20345920	create date:2010/03/30 | first author:Ceccarelli A
In vitro differentiation of lineage-negative bone marrow cells into microglia-like cells.	/pubmed/20345919	Noto D, Takahashi K, Miyake S, Yamada M.	Eur J Neurosci. 2010 Apr;31(7):1155-63. Epub 2010 Mar 19.	Eur J Neurosci. 2010	PubMed	citation	PMID:20345919	pubmed	20345919	create date:2010/03/30 | first author:Noto D
Substance P modulation of TRPC3/7 channels improves respiratory rhythm regularity and ICAN-dependent pacemaker activity.	/pubmed/20345918	Ben-Mabrouk F, Tryba AK.	Eur J Neurosci. 2010 Apr;31(7):1219-32. Epub 2010 Mar 19.	Eur J Neurosci. 2010	PubMed	citation	PMID:20345918	pubmed	20345918	create date:2010/03/30 | first author:Ben-Mabrouk F
Glutamate-induced depression of EPSP-spike coupling in rat hippocampal CA1 neurons and modulation by adenosine receptors.	/pubmed/20345917	Ferguson AL, Stone TW.	Eur J Neurosci. 2010 Apr;31(7):1208-18. Epub 2010 Mar 19.	Eur J Neurosci. 2010	PubMed	citation	PMID:20345917	pubmed	20345917	create date:2010/03/30 | first author:Ferguson AL
Netrin-1 receptor in the ventral tegmental area is required for sensitization to amphetamine.	/pubmed/20345916	Yetnikoff L, Eng C, Benning S, Flores C.	Eur J Neurosci. 2010 Apr;31(7):1292-302. Epub 2010 Mar 19.	Eur J Neurosci. 2010	PubMed	citation	PMID:20345916	pubmed	20345916	create date:2010/03/30 | first author:Yetnikoff L
Phenotypic characterization of a new Grin1 mutant mouse generated by ENU mutagenesis.	/pubmed/20345915	Furuse T, Wada Y, Hattori K, Yamada I, Kushida T, Shibukawa Y, Masuya H, Kaneda H, Miura I, Seno N, Kanda T, Hirose R, Toki S, Nakanishi K, Kobayashi K, Sezutsu H, Gondo Y, Noda T, Yuasa S, Wakana S.	Eur J Neurosci. 2010 Apr;31(7):1281-91. Epub 2010 Mar 19.	Eur J Neurosci. 2010	PubMed	citation	PMID:20345915	pubmed	20345915	create date:2010/03/30 | first author:Furuse T
GABA release at terminals of CCK-interneurons: synchrony, asynchrony and modulation by cannabinoid receptors (commentary on Ali & Todorova).	/pubmed/20345914	Jonas P, Hefft S.	Eur J Neurosci. 2010 Apr;31(7):1194-5. Epub 2010 Mar 19. No abstract available.	Eur J Neurosci. 2010	PubMed	citation	PMID:20345914	pubmed	20345914	create date:2010/03/30 | first author:Jonas P
PH-domain-driven targeting of collybistin but not Cdc42 activation is required for synaptic gephyrin clustering.	/pubmed/20345913	Reddy-Alla S, Schmitt B, Birkenfeld J, Eulenburg V, Dutertre S, Böhringer C, Götz M, Betz H, Papadopoulos T.	Eur J Neurosci. 2010 Apr;31(7):1173-84. Epub 2010 Mar 19.	Eur J Neurosci. 2010	PubMed	citation	PMID:20345913	pubmed	20345913	create date:2010/03/30 | first author:Reddy-Alla S
Posterior dorsomedial striatum is critical for both selective instrumental and Pavlovian reward learning.	/pubmed/20345912	Corbit LH, Janak PH.	Eur J Neurosci. 2010 Apr;31(7):1312-21. Epub 2010 Mar 19.	Eur J Neurosci. 2010	PubMed	citation	PMID:20345912	pubmed	20345912	create date:2010/03/30 | first author:Corbit LH
Transient viral-mediated overexpression of alpha-calcium/calmodulin-dependent protein kinase II in the nucleus accumbens shell leads to long-lasting functional upregulation of alpha-amino-3-hydroxyl-5-methyl-4-isoxazole-propionate receptors: dopamine type-1 receptor and protein kinase A dependence.	/pubmed/20345911	Singer BF, Loweth JA, Neve RL, Vezina P.	Eur J Neurosci. 2010 Apr;31(7):1243-51. Epub 2010 Mar 19.	Eur J Neurosci. 2010	PubMed	citation	PMID:20345911	pubmed	20345911	create date:2010/03/30 | first author:Singer BF
Asynchronous release of GABA via tonic cannabinoid receptor activation at identified interneuron synapses in rat CA1.	/pubmed/20345910	Ali AB, Todorova M.	Eur J Neurosci. 2010 Apr;31(7):1196-207. Epub 2010 Mar 19.	Eur J Neurosci. 2010	PubMed	citation	PMID:20345910	pubmed	20345910	create date:2010/03/30 | first author:Ali AB
Classification of extracellularly recorded neurons by their discharge patterns and their correlates with intracellularly identified neuronal types in the frontal cortex of behaving monkeys.	/pubmed/20345909	Katai S, Kato K, Unno S, Kang Y, Saruwatari M, Ishikawa N, Inoue M, Mikami A.	Eur J Neurosci. 2010 Apr;31(7):1322-38. Epub 2010 Mar 24.	Eur J Neurosci. 2010	PubMed	citation	PMID:20345909	pubmed	20345909	create date:2010/03/30 | first author:Katai S
c-Jun N-terminal kinase signaling pathway in excitotoxic cell death following kainic acid-induced status epilepticus.	/pubmed/20345908	Spigolon G, Veronesi C, Bonny C, Vercelli A.	Eur J Neurosci. 2010 Apr;31(7):1261-72. Epub 2010 Mar 24.	Eur J Neurosci. 2010	PubMed	citation	PMID:20345908	pubmed	20345908	create date:2010/03/30 | first author:Spigolon G
Transient oxidative stress evokes early changes in the functional properties of neonatal rat hypoglossal motoneurons in vitro.	/pubmed/20214680	Nani F, Cifra A, Nistri A.	Eur J Neurosci. 2010 Mar;31(6):951-66. Epub 2010 Feb 26.	Eur J Neurosci. 2010	PubMed	citation	PMID:20214680	pubmed	20214680	create date:2010/03/11 | first author:Nani F
Expression pattern of miR-146a, an inflammation-associated microRNA, in experimental and human temporal lobe epilepsy.	/pubmed/20214679	Aronica E, Fluiter K, Iyer A, Zurolo E, Vreijling J, van Vliet EA, Baayen JC, Gorter JA.	Eur J Neurosci. 2010 Mar;31(6):1100-7. Epub 2010 Feb 26.	Eur J Neurosci. 2010	PubMed	citation	PMID:20214679	pubmed	20214679	create date:2010/03/11 | first author:Aronica E
M-type channels selectively control bursting in rat dopaminergic neurons.	/pubmed/20180842	Drion G, Bonjean M, Waroux O, Scuvée-Moreau J, Liégeois JF, Sejnowski TJ, Sepulchre R, Seutin V.	Eur J Neurosci. 2010 Mar;31(5):827-35.	Eur J Neurosci. 2010	PubMed	citation	PMID:20180842	pubmed	20180842	create date:2010/02/26 | first author:Drion G
The role of the neuropeptides PACAP and VIP in the photic regulation of gene expression in the suprachiasmatic nucleus.	/pubmed/20180841	Dragich JM, Loh DH, Wang LM, Vosko AM, Kudo T, Nakamura TJ, Odom IH, Tateyama S, Hagopian A, Waschek JA, Colwell CS.	Eur J Neurosci. 2010 Mar;31(5):864-75. Epub 2010 Feb 17.	Eur J Neurosci. 2010	PubMed	citation	PMID:20180841	pubmed	20180841	create date:2010/02/26 | first author:Dragich JM
Circadian entrainment to light-dark cycles involves extracellular nitric oxide communication within the suprachiasmatic nuclei.	/pubmed/20180840	Plano SA, Golombek DA, Chiesa JJ.	Eur J Neurosci. 2010 Mar;31(5):876-82. Epub 2010 Feb 17.	Eur J Neurosci. 2010	PubMed	citation	PMID:20180840	pubmed	20180840	create date:2010/02/26 | first author:Plano SA
Role of the prefrontal cortex and nucleus accumbens in reinstating methamphetamine seeking.	/pubmed/20180839	Rocha A, Kalivas PW.	Eur J Neurosci. 2010 Mar;31(5):903-9. Epub 2010 Feb 17.	Eur J Neurosci. 2010	PubMed	citation	PMID:20180839	pubmed	20180839	create date:2010/02/26 | first author:Rocha A
Differential muscle-driven synaptic remodeling in the neuromuscular junction after denervation.	/pubmed/20148944	Yampolsky P, Pacifici PG, Witzemann V.	Eur J Neurosci. 2010 Feb;31(4):646-58. Epub 2010 Feb 8.	Eur J Neurosci. 2010	PubMed	citation	PMID:20148944	pubmed	20148944	create date:2010/02/13 | first author:Yampolsky P
Serotonin modulates glutamatergic transmission in the rat olfactory tubercle.	/pubmed/20141530	Hadley JK, Halliwell JV.	Eur J Neurosci. 2010 Feb;31(4):659-72. Epub 2010 Feb 5.	Eur J Neurosci. 2010	PubMed	citation	PMID:20141530	pubmed	20141530	create date:2010/02/10 | first author:Hadley JK
Impaired dopaminergic neuron development and locomotor function in zebrafish with loss of pink1 function.	/pubmed/20141529	Xi Y, Ryan J, Noble S, Yu M, Yilbas AE, Ekker M.	Eur J Neurosci. 2010 Feb;31(4):623-33. Epub 2010 Feb 5.	Eur J Neurosci. 2010	PubMed	citation	PMID:20141529	pubmed	20141529	create date:2010/02/10 | first author:Xi Y
Brain transcranial direct current stimulation modulates motor excitability in mice.	/pubmed/20141528	Cambiaghi M, Velikova S, Gonzalez-Rosa JJ, Cursi M, Comi G, Leocani L.	Eur J Neurosci. 2010 Feb;31(4):704-9. Epub 2010 Feb 5.	Eur J Neurosci. 2010	PubMed	citation	PMID:20141528	pubmed	20141528	create date:2010/02/10 | first author:Cambiaghi M
The role of the dopamine transporter DAT1 genotype on the neural correlates of cognitive flexibility.	/pubmed/20141527	Garcia-Garcia M, Barceló F, Clemente IC, Escera C.	Eur J Neurosci. 2010 Feb;31(4):754-60. Epub 2010 Feb 5.	Eur J Neurosci. 2010	PubMed	citation	PMID:20141527	pubmed	20141527	create date:2010/02/10 | first author:Garcia-Garcia M
Neurotoxic catecholamine metabolite in nociceptors contributes to painful peripheral neuropathy.	/pubmed/20128857	[No authors listed]	Eur J Neurosci. 2009 Dec 3;30(11):2235. Epub 2009 Nov 25. No abstract available.	Eur J Neurosci. 2009	PubMed	citation	PMID:20128857	pubmed	20128857	create date:2010/02/05
Characterization of oculomotor and visual activities in the primate pedunculopontine tegmental nucleus during visually guided saccade tasks.	/pubmed/20128856	Okada K, Kobayashi Y.	Eur J Neurosci. 2009 Dec 3;30(11):2211-23. Epub 2009 Nov 25.	Eur J Neurosci. 2009	PubMed	citation	PMID:20128856	pubmed	20128856	create date:2010/02/05 | first author:Okada K
The relation of ventromedial prefrontal cortex activity and heart rate fluctuations at rest.	/pubmed/20128855	Ziegler G, Dahnke R, Yeragani VK, Bär KJ.	Eur J Neurosci. 2009 Dec 3;30(11):2205-10. Epub 2009 Nov 25.	Eur J Neurosci. 2009	PubMed	citation	PMID:20128855	pubmed	20128855	create date:2010/02/05 | first author:Ziegler G
Role of polysialylated neural cell adhesion molecule in rapid eye movement sleep regulation in rats.	/pubmed/20128854	Black MA, Deurveilher S, Seki T, Marsh DR, Rutishauser U, Rafuse VF, Semba K.	Eur J Neurosci. 2009 Dec 3;30(11):2190-204. Epub 2009 Nov 25.	Eur J Neurosci. 2009	PubMed	citation	PMID:20128854	pubmed	20128854	create date:2010/02/05 | first author:Black MA
The role of the hippocampus in mnemonic integration and retrieval: complementary evidence from lesion and inactivation studies.	/pubmed/20128853	Iordanova MD, Burnett DJ, Aggleton JP, Good M, Honey RC.	Eur J Neurosci. 2009 Dec 3;30(11):2177-89. Epub 2009 Nov 25.	Eur J Neurosci. 2009	PubMed	citation	PMID:20128853	pubmed	20128853	create date:2010/02/05 | first author:Iordanova MD
Neural correlates of conflict resolution between automatic and volitional actions by basal ganglia.	/pubmed/20128852	Watanabe M, Munoz DP.	Eur J Neurosci. 2009 Dec 3;30(11):2165-76. Epub 2009 Nov 25.	Eur J Neurosci. 2009	PubMed	citation	PMID:20128852	pubmed	20128852	create date:2010/02/05 | first author:Watanabe M
Dopamine-oxytocin interactions in penile erection.	/pubmed/20128851	Baskerville TA, Allard J, Wayman C, Douglas AJ.	Eur J Neurosci. 2009 Dec 3;30(11):2151-64. Epub 2009 Nov 25.	Eur J Neurosci. 2009	PubMed	citation	PMID:20128851	pubmed	20128851	create date:2010/02/05 | first author:Baskerville TA
Embryonic striatal grafts restore bi-directional synaptic plasticity in a rodent model of Huntington's disease.	/pubmed/20128850	Mazzocchi-Jones D, Döbrössy M, Dunnett SB.	Eur J Neurosci. 2009 Dec 3;30(11):2134-42. Epub 2009 Nov 25.	Eur J Neurosci. 2009	PubMed	citation	PMID:20128850	pubmed	20128850	create date:2010/02/05 | first author:Mazzocchi-Jones D
In vivo voltammetric monitoring of norepinephrine release in the rat ventral bed nucleus of the stria terminalis and anteroventral thalamic nucleus.	/pubmed/20128849	Park J, Kile BM, Wightman RM.	Eur J Neurosci. 2009 Dec 3;30(11):2121-33. Epub 2009 Nov 25.	Eur J Neurosci. 2009	PubMed	citation	PMID:20128849	pubmed	20128849	create date:2010/02/05 | first author:Park J
Long-term synaptic plasticity is impaired in rats with lesions of the ventrolateral preoptic nucleus.	/pubmed/20128848	Arrigoni E, Lu J, Vetrivelan R, Saper CB.	Eur J Neurosci. 2009 Dec 3;30(11):2112-20. Epub 2009 Nov 25.	Eur J Neurosci. 2009	PubMed	citation	PMID:20128848	pubmed	20128848	create date:2010/02/05 | first author:Arrigoni E
Extinction of cued fear memory involves a distinct form of depotentiation at cortical input synapses onto the lateral amygdala.	/pubmed/20128847	Hong I, Song B, Lee S, Kim J, Kim J, Choi S.	Eur J Neurosci. 2009 Dec 3;30(11):2089-99. Epub 2009 Nov 25.	Eur J Neurosci. 2009	PubMed	citation	PMID:20128847	pubmed	20128847	create date:2010/02/05 | first author:Hong I
Short-term synaptic plasticity at the main and vomeronasal olfactory receptor to mitral cell synapse in frog.	/pubmed/20128846	Delaney KR, Qnais EY, Hardy AB.	Eur J Neurosci. 2009 Dec 3;30(11):2077-88. Epub 2009 Nov 25.	Eur J Neurosci. 2009	PubMed	citation	PMID:20128846	pubmed	20128846	create date:2010/02/05 | first author:Delaney KR
Engineering neuronal nicotinic acetylcholine receptors with functional sensitivity to alpha-bungarotoxin: a novel alpha3-knock-in mouse.	/pubmed/20128845	Caffery PM, Krishnaswamy A, Sanders T, Liu J, Hartlaub H, Klysik J, Cooper E, Hawrot E.	Eur J Neurosci. 2009 Dec 3;30(11):2064-76. Epub 2009 Nov 25.	Eur J Neurosci. 2009	PubMed	citation	PMID:20128845	pubmed	20128845	create date:2010/02/05 | first author:Caffery PM
Parvalbumin-containing neurons, perineuronal nets and experience-dependent plasticity in murine barrel cortex.	/pubmed/20128844	Nowicka D, Soulsby S, Skangiel-Kramska J, Glazewski S.	Eur J Neurosci. 2009 Dec 3;30(11):2053-63. Epub 2009 Nov 25.	Eur J Neurosci. 2009	PubMed	citation	PMID:20128844	pubmed	20128844	create date:2010/02/05 | first author:Nowicka D
Activity-driven mobilization of post-synaptic proteins.	/pubmed/20128843	Gutiérrez RC, Flynn R, Hung J, Kertesz AC, Sullivan A, Zamponi GW, El-Husseini A, Colicos MA.	Eur J Neurosci. 2009 Dec 3;30(11):2042-52. Epub 2009 Nov 25.	Eur J Neurosci. 2009	PubMed	citation	PMID:20128843	pubmed	20128843	create date:2010/02/05 | first author:Gutiérrez RC
Title	URL	Description	Details	ShortDetails	Resource	Type	Identifiers	Db	EntrezUID	Properties
Maintenance of the relative proportion of oligodendrocytes to axons even in the absence of BAX and BAK.	/pubmed/20128842	Kawai K, Itoh T, Itoh A, Horiuchi M, Wakayama K, Bannerman P, Garbern JY, Pleasure D, Lindsten T.	Eur J Neurosci. 2009 Dec 3;30(11):2030-41. Epub 2009 Nov 25.	Eur J Neurosci. 2009	PubMed	citation	PMID:20128842	pubmed	20128842	create date:2010/02/05 | first author:Kawai K
A collaboration conducive to conduction: matching axonal density to oligodendroglial number (Commentary on Kawai et al.).	/pubmed/20128841	Hahn AT, Chan JR.	Eur J Neurosci. 2009 Dec 3;30(11):2029. Epub 2009 Nov 25. No abstract available.	Eur J Neurosci. 2009	PubMed	citation	PMID:20128841	pubmed	20128841	create date:2010/02/05 | first author:Hahn AT
Nicotine facilitates long-term potentiation induction in oriens-lacunosum moleculare cells via Ca2+ entry through non-alpha7 nicotinic acetylcholine receptors.	/pubmed/20113344	Jia Y, Yamazaki Y, Nakauchi S, Ito K, Sumikawa K.	Eur J Neurosci. 2010 Feb;31(3):463-76. Epub 2010 Jan 26.	Eur J Neurosci. 2010	PubMed	citation	PMID:20113344	pubmed	20113344	create date:2010/02/02 | first author:Jia Y
BKCa currents are enriched in a subpopulation of adult rat cutaneous nociceptive dorsal root ganglion neurons.	/pubmed/20105244	Zhang XL, Mok LP, Katz EJ, Gold MS.	Eur J Neurosci. 2010 Feb;31(3):450-62. Epub 2010 Jan 25.	Eur J Neurosci. 2010	PubMed	citation	PMID:20105244	pubmed	20105244	create date:2010/01/29 | first author:Zhang XL
Basal ganglia control of sleep-wake behavior and cortical activation.	/pubmed/20105243	Qiu MH, Vetrivelan R, Fuller PM, Lu J.	Eur J Neurosci. 2010 Feb;31(3):499-507. Epub 2010 Jan 25.	Eur J Neurosci. 2010	PubMed	citation	PMID:20105243	pubmed	20105243	create date:2010/01/29 | first author:Qiu MH
Pre-synaptic and post-synaptic neuronal activity supports the axon development of callosal projection neurons during different post-natal periods in the mouse cerebral cortex.	/pubmed/20105242	Mizuno H, Hirano T, Tagawa Y.	Eur J Neurosci. 2010 Feb;31(3):410-24. Epub 2010 Jan 25.	Eur J Neurosci. 2010	PubMed	citation	PMID:20105242	pubmed	20105242	create date:2010/01/29 | first author:Mizuno H
Integrin alpha5beta1 is necessary for regulation of radial migration of cortical neurons during mouse brain development.	/pubmed/20105241	Marchetti G, Escuin S, van der Flier A, De Arcangelis A, Hynes RO, Georges-Labouesse E.	Eur J Neurosci. 2010 Feb;31(3):399-409. Epub 2010 Jan 25.	Eur J Neurosci. 2010	PubMed	citation	PMID:20105241	pubmed	20105241	create date:2010/01/29 | first author:Marchetti G
Repetitive behavior and increased activity in mice with Purkinje cell loss: a model for understanding the role of cerebellar pathology in autism.	/pubmed/20105240	Martin LA, Goldowitz D, Mittleman G.	Eur J Neurosci. 2010 Feb;31(3):544-55. Epub 2010 Jan 25.	Eur J Neurosci. 2010	PubMed	citation	PMID:20105240	pubmed	20105240	create date:2010/01/29 | first author:Martin LA
Advanced paternal age is associated with alterations in discrete behavioural domains and cortical neuroanatomy of C57BL/6J mice.	/pubmed/20105239	Foldi CJ, Eyles DW, McGrath JJ, Burne TH.	Eur J Neurosci. 2010 Feb;31(3):556-64. Epub 2010 Jan 25.	Eur J Neurosci. 2010	PubMed	citation	PMID:20105239	pubmed	20105239	create date:2010/01/29 | first author:Foldi CJ
Functional hemispheric asymmetries in humans: electrophysiological evidence from preterm infants.	/pubmed/20105238	Mento G, Suppiej A, Altoè G, Bisiacchi PS.	Eur J Neurosci. 2010 Feb;31(3):565-74. Epub 2010 Jan 25.	Eur J Neurosci. 2010	PubMed	citation	PMID:20105238	pubmed	20105238	create date:2010/01/29 | first author:Mento G
Impact of dendritic spine preservation in medium spiny neurons on dopamine graft efficacy and the expression of dyskinesias in parkinsonian rats.	/pubmed/20105237	Soderstrom KE, O'Malley JA, Levine ND, Sortwell CE, Collier TJ, Steece-Collier K.	Eur J Neurosci. 2010 Feb;31(3):478-90. Epub 2010 Jan 25.	Eur J Neurosci. 2010	PubMed	citation	PMID:20105237	pubmed	20105237	create date:2010/01/29 | first author:Soderstrom KE
In vivo confocal neuroimaging (ICON): non-invasive, functional imaging of the mammalian CNS with cellular resolution.	/pubmed/20105236	Prilloff S, Fan J, Henrich-Noack P, Sabel BA.	Eur J Neurosci. 2010 Feb;31(3):521-8. Epub 2010 Jan 25.	Eur J Neurosci. 2010	PubMed	citation	PMID:20105236	pubmed	20105236	create date:2010/01/29 | first author:Prilloff S
Disruption of hippocampus-regulated behavioural and cognitive processes by heterozygous constitutive deletion of SynGAP.	/pubmed/20105235	Muhia M, Yee BK, Feldon J, Markopoulos F, Knuesel I.	Eur J Neurosci. 2010 Feb;31(3):529-43. Epub 2010 Jan 25.	Eur J Neurosci. 2010	PubMed	citation	PMID:20105235	pubmed	20105235	create date:2010/01/29 | first author:Muhia M
Modulation of decision-making in a gambling task in older adults with transcranial direct current stimulation.	/pubmed/20105234	Boggio PS, Campanhã C, Valasek CA, Fecteau S, Pascual-Leone A, Fregni F.	Eur J Neurosci. 2010 Feb;31(3):593-7. Epub 2010 Jan 25.	Eur J Neurosci. 2010	PubMed	citation	PMID:20105234	pubmed	20105234	create date:2010/01/29 | first author:Boggio PS
Intracellular Ca2+ release-dependent inactivation of Ca2+ currents in thalamocortical relay neurons.	/pubmed/20105233	Rankovic V, Ehling P, Coulon P, Landgraf P, Kreutz MR, Munsch T, Budde T.	Eur J Neurosci. 2010 Feb;31(3):439-49. Epub 2010 Jan 25.	Eur J Neurosci. 2010	PubMed	citation	PMID:20105233	pubmed	20105233	create date:2010/01/29 | first author:Rankovic V
Subclasses of oligodendrocytes populate the mouse hippocampus.	/pubmed/20105232	Vinet J, Lemieux P, Tamburri A, Tiesinga P, Scafidi J, Gallo V, Sík A.	Eur J Neurosci. 2010 Feb;31(3):425-38. Epub 2010 Jan 25.	Eur J Neurosci. 2010	PubMed	citation	PMID:20105232	pubmed	20105232	create date:2010/01/29 | first author:Vinet J
Causality between local field potentials of the subthalamic nucleus and electromyograms of forearm muscles in Parkinson's disease.	/pubmed/20105231	Florin E, Gross J, Reck C, Maarouf M, Schnitzler A, Sturm V, Fink GR, Timmermann L.	Eur J Neurosci. 2010 Feb;31(3):491-8. Epub 2010 Jan 25.	Eur J Neurosci. 2010	PubMed	citation	PMID:20105231	pubmed	20105231	create date:2010/01/29 | first author:Florin E
Visual restoration and transplant connectivity in degenerate rats implanted with retinal progenitor sheets.	/pubmed/20105230	Seiler MJ, Aramant RB, Thomas BB, Peng Q, Sadda SR, Keirstead HS.	Eur J Neurosci. 2010 Feb;31(3):508-20. Epub 2010 Jan 25.	Eur J Neurosci. 2010	PubMed	citation	PMID:20105230	pubmed	20105230	create date:2010/01/29 | first author:Seiler MJ
Theta-burst stimulation over primary motor cortex degrades early motor learning.	/pubmed/20105229	Iezzi E, Suppa A, Conte A, Agostino R, Nardella A, Berardelli A.	Eur J Neurosci. 2010 Feb;31(3):585-92. Epub 2010 Jan 25.	Eur J Neurosci. 2010	PubMed	citation	PMID:20105229	pubmed	20105229	create date:2010/01/29 | first author:Iezzi E
The contribution of human cortical area V3A to the perception of chromatic motion: a transcranial magnetic stimulation study.	/pubmed/20105228	McKeefry DJ, Burton MP, Morland AB.	Eur J Neurosci. 2010 Feb;31(3):575-84. Epub 2010 Jan 25.	Eur J Neurosci. 2010	PubMed	citation	PMID:20105228	pubmed	20105228	create date:2010/01/29 | first author:McKeefry DJ
Treating Parkinson's disease: preserve the spines! (Commentary on Soderstrom et al.).	/pubmed/20105227	Bezard E.	Eur J Neurosci. 2010 Feb;31(3):477. Epub 2010 Jan 25. No abstract available.	Eur J Neurosci. 2010	PubMed	citation	PMID:20105227	pubmed	20105227	create date:2010/01/29 | first author:Bezard E
Neural correlates of odor learning in the honeybee antennal lobe.	/pubmed/20104653	Denker M, Finke R, Schaupp F, Grün S, Menzel R.	Eur J Neurosci. 2010 Jan;31(1):119-33.	Eur J Neurosci. 2010	PubMed	citation	PMID:20104653	pubmed	20104653	create date:2010/01/28 | first author:Denker M
Injury-induced neural stem/progenitor cells in post-stroke human cerebral cortex.	/pubmed/20104652	Nakayama D, Matsuyama T, Ishibashi-Ueda H, Nakagomi T, Kasahara Y, Hirose H, Kikuchi-Taura A, Stern DM, Mori H, Taguchi A.	Eur J Neurosci. 2010 Jan;31(1):90-8.	Eur J Neurosci. 2010	PubMed	citation	PMID:20104652	pubmed	20104652	create date:2010/01/28 | first author:Nakayama D
Impact of cocaine on adult hippocampal neurogenesis in an animal model of differential propensity to drug abuse.	/pubmed/20104651	García-Fuster MJ, Perez JA, Clinton SM, Watson SJ, Akil H.	Eur J Neurosci. 2010 Jan;31(1):79-89.	Eur J Neurosci. 2010	PubMed	citation	PMID:20104651	pubmed	20104651	create date:2010/01/28 | first author:García-Fuster MJ
Temporal characteristics of global motion processing revealed by transcranial magnetic stimulation.	/pubmed/20092583	Stevens LK, McGraw PV, Ledgeway T, Schluppeck D.	Eur J Neurosci. 2009 Dec;30(12):2415-26. Epub 2009 Dec 10.	Eur J Neurosci. 2009	PubMed	citation	PMID:20092583	pubmed	20092583	create date:2010/01/23 | first author:Stevens LK
Motor foundations of higher cognition: similarities and differences in processing regular and violated perceptual sequences of different specificity.	/pubmed/20092582	Bubic A, von Cramon DY, Schubotz RI.	Eur J Neurosci. 2009 Dec;30(12):2407-14. Epub 2009 Dec 10.	Eur J Neurosci. 2009	PubMed	citation	PMID:20092582	pubmed	20092582	create date:2010/01/23 | first author:Bubic A
Supplementary motor area and anterior intraparietal area integrate fine-graded timing and force control during precision grip.	/pubmed/20092581	Haller S, Chapuis D, Gassert R, Burdet E, Klarhöfer M.	Eur J Neurosci. 2009 Dec;30(12):2401-6. Epub 2009 Dec 10.	Eur J Neurosci. 2009	PubMed	citation	PMID:20092581	pubmed	20092581	create date:2010/01/23 | first author:Haller S
Electrophysiological evidence of mediolateral functional dichotomy in the rat accumbens during cocaine self-administration: tonic firing patterns.	/pubmed/20092580	Fabbricatore AT, Ghitza UE, Prokopenko VF, West MO.	Eur J Neurosci. 2009 Dec;30(12):2387-400. Epub 2009 Dec 10.	Eur J Neurosci. 2009	PubMed	citation	PMID:20092580	pubmed	20092580	create date:2010/01/23 | first author:Fabbricatore AT
A mental retardation gene, motopsin/neurotrypsin/prss12, modulates hippocampal function and social interaction.	/pubmed/20092579	Mitsui S, Osako Y, Yokoi F, Dang MT, Yuri K, Li Y, Yamaguchi N.	Eur J Neurosci. 2009 Dec;30(12):2368-78. Epub 2009 Dec 10.	Eur J Neurosci. 2009	PubMed	citation	PMID:20092579	pubmed	20092579	create date:2010/01/23 | first author:Mitsui S
Sensorimotor training promotes functional recovery and somatosensory cortical map reactivation following cervical spinal cord injury.	/pubmed/20092578	Martinez M, Brezun JM, Zennou-Azogui Y, Baril N, Xerri C.	Eur J Neurosci. 2009 Dec;30(12):2356-67. Epub 2009 Dec 10.	Eur J Neurosci. 2009	PubMed	citation	PMID:20092578	pubmed	20092578	create date:2010/01/23 | first author:Martinez M
Functional correlates of activity in neurons projecting from the lamina terminalis to the ventrolateral periaqueductal gray.	/pubmed/20092577	Uschakov A, McGinty D, Szymusiak R, McKinley MJ.	Eur J Neurosci. 2009 Dec;30(12):2347-55. Epub 2009 Dec 10.	Eur J Neurosci. 2009	PubMed	citation	PMID:20092577	pubmed	20092577	create date:2010/01/23 | first author:Uschakov A
Prostaglandin E receptor EP1 enhances GABA-mediated inhibition of dopaminergic neurons in the substantia nigra pars compacta and regulates dopamine level in the dorsal striatum.	/pubmed/20092576	Tanaka Y, Furuyashiki T, Momiyama T, Namba H, Mizoguchi A, Mitsumori T, Kayahara T, Shichi H, Kimura K, Matsuoka T, Nawa H, Narumiya S.	Eur J Neurosci. 2009 Dec;30(12):2338-46. Epub 2009 Dec 10.	Eur J Neurosci. 2009	PubMed	citation	PMID:20092576	pubmed	20092576	create date:2010/01/23 | first author:Tanaka Y
Distinct contributions of the amygdala and hippocampus to fear expression.	/pubmed/20092575	Chudasama Y, Izquierdo A, Murray EA.	Eur J Neurosci. 2009 Dec;30(12):2327-37. Epub 2009 Dec 10.	Eur J Neurosci. 2009	PubMed	citation	PMID:20092575	pubmed	20092575	create date:2010/01/23 | first author:Chudasama Y
Genome-wide gene expression profiling in GluR1 knockout mice: key role of the calcium signaling pathway in glutamatergically mediated hippocampal transmission.	/pubmed/20092574	Zhou R, Holmes A, Du J, Malkesman O, Yuan P, Wang Y, Damschroder-Williams P, Chen G, Guitart X, Manji HK.	Eur J Neurosci. 2009 Dec;30(12):2318-26. Epub 2009 Dec 10.	Eur J Neurosci. 2009	PubMed	citation	PMID:20092574	pubmed	20092574	create date:2010/01/23 | first author:Zhou R
The glycine transporter GlyT1 controls N-methyl-D-aspartic acid receptor coagonist occupancy in the mouse retina.	/pubmed/20092573	Reed BT, Sullivan SJ, Tsai G, Coyle JT, Esguerra M, Miller RF.	Eur J Neurosci. 2009 Dec;30(12):2308-17. Epub 2009 Dec 10.	Eur J Neurosci. 2009	PubMed	citation	PMID:20092573	pubmed	20092573	create date:2010/01/23 | first author:Reed BT
Deletion of Cav2.1(alpha1(A)) subunit of Ca2+-channels impairs synaptic GABA and glutamate release in the mouse cerebellar cortex in cultured slices.	/pubmed/20092572	Lonchamp E, Dupont JL, Doussau F, Shin HS, Poulain B, Bossu JL.	Eur J Neurosci. 2009 Dec;30(12):2293-307. Epub 2009 Dec 10.	Eur J Neurosci. 2009	PubMed	citation	PMID:20092572	pubmed	20092572	create date:2010/01/23 | first author:Lonchamp E
Plasticity of synaptic inhibition in mouse spinal cord lamina II neurons during early postnatal development and after inactivation of the glycine receptor alpha3 subunit gene.	/pubmed/20092571	Rajalu M, Müller UC, Caley A, Harvey RJ, Poisbeau P.	Eur J Neurosci. 2009 Dec;30(12):2284-92. Epub 2009 Dec 10.	Eur J Neurosci. 2009	PubMed	citation	PMID:20092571	pubmed	20092571	create date:2010/01/23 | first author:Rajalu M
Beta-secretase-1 elevation in transgenic mouse models of Alzheimer's disease is associated with synaptic/axonal pathology and amyloidogenesis: implications for neuritic plaque development.	/pubmed/20092570	Zhang XM, Cai Y, Xiong K, Cai H, Luo XG, Feng JC, Clough RW, Struble RG, Patrylo PR, Yan XX.	Eur J Neurosci. 2009 Dec;30(12):2271-83. Epub 2009 Dec 10.	Eur J Neurosci. 2009	PubMed	citation	PMID:20092570	pubmed	20092570	create date:2010/01/23 | first author:Zhang XM
p53 induction contributes to excitotoxic neuronal death in rat striatum through apoptotic and autophagic mechanisms.	/pubmed/20092569	Wang Y, Dong XX, Cao Y, Liang ZQ, Han R, Wu JC, Gu ZL, Qin ZH.	Eur J Neurosci. 2009 Dec;30(12):2258-70. Epub 2009 Dec 10.	Eur J Neurosci. 2009	PubMed	citation	PMID:20092569	pubmed	20092569	create date:2010/01/23 | first author:Wang Y
Zn2+ regulates Kv2.1 voltage-dependent gating and localization following ischemia.	/pubmed/20092568	Aras MA, Saadi RA, Aizenman E.	Eur J Neurosci. 2009 Dec;30(12):2250-7. Epub 2009 Dec 10.	Eur J Neurosci. 2009	PubMed	citation	PMID:20092568	pubmed	20092568	create date:2010/01/23 | first author:Aras MA
Impact of Sim1 gene dosage on the development of the paraventricular and supraoptic nuclei of the hypothalamus.	/pubmed/20092567	Duplan SM, Boucher F, Alexandrov L, Michaud JL.	Eur J Neurosci. 2009 Dec;30(12):2239-49. Epub 2009 Dec 10.	Eur J Neurosci. 2009	PubMed	citation	PMID:20092567	pubmed	20092567	create date:2010/01/23 | first author:Duplan SM
Gene dosage effects on hypothalamic visceromotor cell types (commentary on Duplan et al.).	/pubmed/20092566	Sawchenko P.	Eur J Neurosci. 2009 Dec;30(12):2237-8. Epub 2009 Dec 10. No abstract available.	Eur J Neurosci. 2009	PubMed	citation	PMID:20092566	pubmed	20092566	create date:2010/01/23 | first author:Sawchenko P
Neural responses to uninterrupted natural speech can be extracted with precise temporal resolution.	/pubmed/20092565	Lalor EC, Foxe JJ.	Eur J Neurosci. 2010 Jan;31(1):189-93. Epub 2009 Dec 21.	Eur J Neurosci. 2010	PubMed	citation	PMID:20092565	pubmed	20092565	create date:2010/01/23 | first author:Lalor EC
Electrophysiological signature of working and long-term memory interaction in the human hippocampus.	/pubmed/20092564	Axmacher N, Lenz S, Haupt S, Elger CE, Fell J.	Eur J Neurosci. 2010 Jan;31(1):177-88. Epub 2009 Dec 23.	Eur J Neurosci. 2010	PubMed	citation	PMID:20092564	pubmed	20092564	create date:2010/01/23 | first author:Axmacher N
Physical and motor fitness are both related to cognition in old age.	/pubmed/20092563	Voelcker-Rehage C, Godde B, Staudinger UM.	Eur J Neurosci. 2010 Jan;31(1):167-76. Epub 2009 Dec 23.	Eur J Neurosci. 2010	PubMed	citation	PMID:20092563	pubmed	20092563	create date:2010/01/23 | first author:Voelcker-Rehage C
Aging and brain fitness (Commentary on Voelcker-Rehage et al.).	/pubmed/20092562	Flegal KE, Reuter-Lorenz PA.	Eur J Neurosci. 2010 Jan;31(1):165-6. Epub 2009 Dec 23. No abstract available.	Eur J Neurosci. 2010	PubMed	citation	PMID:20092562	pubmed	20092562	create date:2010/01/23 | first author:Flegal KE
Behavioural and cognitive abnormalities in an imprinting centre deletion mouse model for Prader-Willi syndrome.	/pubmed/20092561	Relkovic D, Doe CM, Humby T, Johnstone KA, Resnick JL, Holland AJ, Hagan JJ, Wilkinson LS, Isles AR.	Eur J Neurosci. 2010 Jan;31(1):156-64. Epub 2009 Dec 23.	Eur J Neurosci. 2010	PubMed	citation	PMID:20092561	pubmed	20092561	create date:2010/01/23 | first author:Relkovic D
Effects of disconnection of amygdala dopamine and nucleus accumbens N-methyl-d-aspartate receptors on ethanol-seeking behavior in mice.	/pubmed/20092560	Gremel CM, Cunningham CL.	Eur J Neurosci. 2010 Jan;31(1):148-55. Epub 2009 Dec 23.	Eur J Neurosci. 2010	PubMed	citation	PMID:20092560	pubmed	20092560	create date:2010/01/23 | first author:Gremel CM
Qualitatively different modes of perirhinal-hippocampal engagement when rats explore novel vs. familiar objects as revealed by c-Fos imaging.	/pubmed/20092559	Albasser MM, Poirier GL, Aggleton JP.	Eur J Neurosci. 2010 Jan;31(1):134-47. Epub 2009 Dec 23.	Eur J Neurosci. 2010	PubMed	citation	PMID:20092559	pubmed	20092559	create date:2010/01/23 | first author:Albasser MM
Genetic reductions of beta-site amyloid precursor protein-cleaving enzyme 1 and amyloid-beta ameliorate impairment of conditioned taste aversion memory in 5XFAD Alzheimer's disease model mice.	/pubmed/20092558	Devi L, Ohno M.	Eur J Neurosci. 2010 Jan;31(1):110-8. Epub 2009 Dec 21.	Eur J Neurosci. 2010	PubMed	citation	PMID:20092558	pubmed	20092558	create date:2010/01/23 | first author:Devi L
Title	URL	Description	Details	ShortDetails	Resource	Type	Identifiers	Db	EntrezUID	Properties
In vivo labelling of hippocampal beta-amyloid in triple-transgenic mice with a fluorescent acetylcholinesterase inhibitor released from nanoparticles.	/pubmed/20092557	Härtig W, Kacza J, Paulke BR, Grosche J, Bauer U, Hoffmann A, Elsinghorst PW, Gütschow M.	Eur J Neurosci. 2010 Jan;31(1):99-109. Epub 2009 Dec 21.	Eur J Neurosci. 2010	PubMed	citation	PMID:20092557	pubmed	20092557	create date:2010/01/23 | first author:Härtig W
Dynamics of early locomotor network dysfunction following a focal lesion in an in vitro model of spinal injury.	/pubmed/20092556	Taccola G, Mladinic M, Nistri A.	Eur J Neurosci. 2010 Jan;31(1):60-78. Epub 2009 Dec 21.	Eur J Neurosci. 2010	PubMed	citation	PMID:20092556	pubmed	20092556	create date:2010/01/23 | first author:Taccola G
Long-range effects of GABAergic inhibition in gerbil primary auditory cortex.	/pubmed/20092555	Moeller CK, Kurt S, Happel MF, Schulze H.	Eur J Neurosci. 2010 Jan;31(1):49-59. Epub 2009 Dec 18.	Eur J Neurosci. 2010	PubMed	citation	PMID:20092555	pubmed	20092555	create date:2010/01/23 | first author:Moeller CK
Lagged cells in the inferior colliculus of the awake ferret.	/pubmed/20092554	Shechter B, Marvit P, Depireux DA.	Eur J Neurosci. 2010 Jan;31(1):42-8. Epub 2009 Dec 18.	Eur J Neurosci. 2010	PubMed	citation	PMID:20092554	pubmed	20092554	create date:2010/01/23 | first author:Shechter B
Investigation of neuromuscular abnormalities in neurotrophin-3-deficient mice.	/pubmed/20092553	Sheard PW, Bewick GS, Woolley AG, Shaw J, Fisher L, Fong SW, Duxson MJ.	Eur J Neurosci. 2010 Jan;31(1):29-41. Epub 2009 Dec 18.	Eur J Neurosci. 2010	PubMed	citation	PMID:20092553	pubmed	20092553	create date:2010/01/23 | first author:Sheard PW
Dopamine modulation of excitatory currents in the striatum is dictated by the expression of D1 or D2 receptors and modified by endocannabinoids.	/pubmed/20092552	André VM, Cepeda C, Cummings DM, Jocoy EL, Fisher YE, William Yang X, Levine MS.	Eur J Neurosci. 2010 Jan;31(1):14-28. Epub 2009 Dec 21.	Eur J Neurosci. 2010	PubMed	citation	PMID:20092552	pubmed	20092552	create date:2010/01/23 | first author:André VM
Excitatory actions of substance P in the rat lateral posterior nucleus.	/pubmed/20092551	Paul K, Cox CL.	Eur J Neurosci. 2010 Jan;31(1):1-13. Epub 2009 Dec 21.	Eur J Neurosci. 2010	PubMed	citation	PMID:20092551	pubmed	20092551	create date:2010/01/23 | first author:Paul K
Neural cell adhesion molecule is required for stability of reinnervated neuromuscular junctions.	/pubmed/20074227	Chipman PH, Franz CK, Nelson A, Schachner M, Rafuse VF.	Eur J Neurosci. 2010 Jan;31(2):238-49. Epub 2010 Jan 13.	Eur J Neurosci. 2010	PubMed	citation	PMID:20074227	pubmed	20074227	create date:2010/01/16 | first author:Chipman PH
Small molecule beta-amyloid inhibitors that stabilize protofibrillar structures in vitro improve cognition and pathology in a mouse model of Alzheimer's disease.	/pubmed/20074226	Hawkes CA, Deng LH, Shaw JE, Nitz M, McLaurin J.	Eur J Neurosci. 2010 Jan;31(2):203-13. Epub 2010 Jan 13.	Eur J Neurosci. 2010	PubMed	citation	PMID:20074226	pubmed	20074226	create date:2010/01/16 | first author:Hawkes CA
Activation of neurons in the hypothalamic dorsomedial nucleus via hypothalamic projections of the nucleus of the solitary tract following refeeding of fasted rats.	/pubmed/20074225	Renner E, Szabó-Meltzer KI, Puskás N, Tóth ZE, Dobolyi A, Palkovits M.	Eur J Neurosci. 2010 Jan;31(2):302-14. Epub 2010 Jan 13.	Eur J Neurosci. 2010	PubMed	citation	PMID:20074225	pubmed	20074225	create date:2010/01/16 | first author:Renner E
Cannabinoid modulation of limbic forebrain noradrenergic circuitry.	/pubmed/20074224	Carvalho AF, Mackie K, Van Bockstaele EJ.	Eur J Neurosci. 2010 Jan;31(2):286-301. Epub 2010 Jan 13.	Eur J Neurosci. 2010	PubMed	citation	PMID:20074224	pubmed	20074224	create date:2010/01/16 | first author:Carvalho AF
Asymmetries in long-term and short-term plasticity at thalamic and cortical inputs to the amygdala in vivo.	/pubmed/20074223	Siguròsson T, Cain CK, Doyère V, LeDoux JE.	Eur J Neurosci. 2010 Jan;31(2):250-62. Epub 2010 Jan 13. Erratum in: Eur J Neurosci.2010 Mar;31(5):950. Sigurdsson, Torfi [corrected to Siguròsson, Torfi].	Eur J Neurosci. 2010	PubMed	citation	PMID:20074223	pubmed	20074223	create date:2010/01/16 | first author:Siguròsson T
View-invariant object recognition ability develops after discrimination, not mere exposure, at several viewing angles.	/pubmed/20074222	Yamashita W, Wang G, Tanaka K.	Eur J Neurosci. 2010 Jan;31(2):327-35. Epub 2010 Jan 13.	Eur J Neurosci. 2010	PubMed	citation	PMID:20074222	pubmed	20074222	create date:2010/01/16 | first author:Yamashita W
Methamphetamine-induced neuroinflammation and neuronal dysfunction in the mice hippocampus: preventive effect of indomethacin.	/pubmed/20074221	Gonçalves J, Baptista S, Martins T, Milhazes N, Borges F, Ribeiro CF, Malva JO, Silva AP.	Eur J Neurosci. 2010 Jan;31(2):315-26. Epub 2010 Jan 13.	Eur J Neurosci. 2010	PubMed	citation	PMID:20074221	pubmed	20074221	create date:2010/01/16 | first author:Gonçalves J
Quantitative analysis of postnatal neurogenesis and neuron number in the macaque monkey dentate gyrus.	/pubmed/20074220	Jabès A, Lavenex PB, Amaral DG, Lavenex P.	Eur J Neurosci. 2010 Jan;31(2):273-85. Epub 2010 Jan 13.	Eur J Neurosci. 2010	PubMed	citation	PMID:20074220	pubmed	20074220	create date:2010/01/16 | first author:Jabès A
Involvement of the 4-aminopyridine-sensitive transient A-type K+ current in macrophage-induced neuronal injury.	/pubmed/20074219	Hu D, Liu J, Keblesh J, Xiong H.	Eur J Neurosci. 2010 Jan;31(2):214-22. Epub 2010 Jan 13.	Eur J Neurosci. 2010	PubMed	citation	PMID:20074219	pubmed	20074219	create date:2010/01/16 | first author:Hu D
Filopodial protrusions induced by glycoprotein M6a exhibit high motility and aids synapse formation.	/pubmed/20074218	Brocco MA, Fernández ME, Frasch AC.	Eur J Neurosci. 2010 Jan;31(2):195-202. Epub 2010 Jan 13.	Eur J Neurosci. 2010	PubMed	citation	PMID:20074218	pubmed	20074218	create date:2010/01/16 | first author:Brocco MA
Accurate spike sorting for multi-unit recordings.	/pubmed/20074217	Takekawa T, Isomura Y, Fukai T.	Eur J Neurosci. 2010 Jan;31(2):263-72. Epub 2010 Jan 13.	Eur J Neurosci. 2010	PubMed	citation	PMID:20074217	pubmed	20074217	create date:2010/01/16 | first author:Takekawa T
Schizophrenia-related endophenotypes in heterozygous neuregulin-1 'knockout' mice.	/pubmed/20074216	O'Tuathaigh CM, Harte M, O'Leary C, O'Sullivan GJ, Blau C, Lai D, Harvey RP, Tighe O, Fagan AJ, Kerskens C, Reynolds GP, Waddington JL.	Eur J Neurosci. 2010 Jan;31(2):349-58. Epub 2010 Jan 13.	Eur J Neurosci. 2010	PubMed	citation	PMID:20074216	pubmed	20074216	create date:2010/01/16 | first author:O'Tuathaigh CM
Daily changes in synaptic innervation of VIP neurons in the rat suprachiasmatic nucleus: contribution of glutamatergic afferents.	/pubmed/20074215	Girardet C, Blanchard MP, Ferracci G, Lévêque C, Moreno M, François-Bellan AM, Becquet D, Bosler O.	Eur J Neurosci. 2010 Jan;31(2):359-70. Epub 2010 Jan 13.	Eur J Neurosci. 2010	PubMed	citation	PMID:20074215	pubmed	20074215	create date:2010/01/16 | first author:Girardet C
Cannabinoid CB1 receptor facilitation of substance P release in the rat spinal cord, measured as neurokinin 1 receptor internalization.	/pubmed/20074214	Zhang G, Chen W, Lao L, Marvizón JC.	Eur J Neurosci. 2010 Jan;31(2):225-37. Epub 2010 Jan 13.	Eur J Neurosci. 2010	PubMed	citation	PMID:20074214	pubmed	20074214	create date:2010/01/16 | first author:Zhang G
Dynamic stimulation evokes spatially focused receptive fields in bat auditory cortex.	/pubmed/20074213	Hoffmann S, Schuller G, Firzlaff U.	Eur J Neurosci. 2010 Jan;31(2):371-85. Epub 2010 Jan 13.	Eur J Neurosci. 2010	PubMed	citation	PMID:20074213	pubmed	20074213	create date:2010/01/16 | first author:Hoffmann S
Neurons in primary motor cortex engaged during action observation.	/pubmed/20074212	Dushanova J, Donoghue J.	Eur J Neurosci. 2010 Jan;31(2):386-98. Epub 2010 Jan 13.	Eur J Neurosci. 2010	PubMed	citation	PMID:20074212	pubmed	20074212	create date:2010/01/16 | first author:Dushanova J
Spinal cannabinoids--a double-edged sword? (Commentary on Zhang et al.).	/pubmed/20074211	Zeilhofer HU.	Eur J Neurosci. 2010 Jan;31(2):223-4. Epub 2010 Jan 13. No abstract available.	Eur J Neurosci. 2010	PubMed	citation	PMID:20074211	pubmed	20074211	create date:2010/01/16 | first author:Zeilhofer HU
The hypocretin-orexin system regulates cocaine self-administration via actions on the mesolimbic dopamine system.	/pubmed/20039943	España RA, Oleson EB, Locke JL, Brookshire BR, Roberts DC, Jones SR.	Eur J Neurosci. 2010 Jan;31(2):336-48. Epub 2009 Dec 23.	Eur J Neurosci. 2010	PubMed	citation	PMID:20039943	pubmed	20039943	create date:2009/12/31 | first author:España RA
The cAMP response element-binding protein in the bed nucleus of the stria terminalis modulates the formalin-induced pain behavior in the female rat.	/pubmed/19968712	Hagiwara H, Ishida M, Arita J, Mitsushima D, Takahashi T, Kimura F, Funabashi T.	Eur J Neurosci. 2009 Dec;30(12):2379-86. Epub 2009 Nov 24.	Eur J Neurosci. 2009	PubMed	citation	PMID:19968712	pubmed	19968712	create date:2009/12/09 | first author:Hagiwara H
The strength of anticipatory spatial biasing predicts target discrimination at attended locations: a high-density EEG study.	/pubmed/19930401	Kelly SP, Gomez-Ramirez M, Foxe JJ.	Eur J Neurosci. 2009 Dec;30(11):2224-34. Epub 2009 Nov 20.	Eur J Neurosci. 2009	PubMed	citation	PMID:19930401	pubmed	19930401	create date:2009/11/26 | first author:Kelly SP
Progesterone and allopregnanolone enhance the miniature synaptic release of glycine in the rat hypoglossal nucleus.	/pubmed/19930400	Chesnoy-Marchais D.	Eur J Neurosci. 2009 Dec;30(11):2100-11. Epub 2009 Nov 20.	Eur J Neurosci. 2009	PubMed	citation	PMID:19930400	pubmed	19930400	create date:2009/11/26 | first author:Chesnoy-Marchais D
Magnetic resonance spectroscopy of regional brain metabolite markers in FALS mice and the effects of dietary creatine supplementation.	/pubmed/19930399	Choi JK, Küstermann E, Dedeoglu A, Jenkins BG.	Eur J Neurosci. 2009 Dec;30(11):2143-50. Epub 2009 Nov 20.	Eur J Neurosci. 2009	PubMed	citation	PMID:19930399	pubmed	19930399	create date:2009/11/26 | first author:Choi JK
Context-specific modulation of cocaine-induced locomotor sensitization and ERK and CREB phosphorylation in the rat nucleus accumbens.	/pubmed/19912338	Marin MT, Berkow A, Golden SA, Koya E, Planeta CS, Hope BT.	Eur J Neurosci. 2009 Nov;30(10):1931-40. Epub 2009 Nov 11.	Eur J Neurosci. 2009	PubMed	citation	PMID:19912338	pubmed	19912338	create date:2009/11/17 | first author:Marin MT
Cerebellar involvement in timing accuracy of rhythmic finger movements in essential tremor.	/pubmed/19912337	Avanzino L, Bove M, Tacchino A, Ruggeri P, Giannini A, Trompetto C, Abbruzzese G.	Eur J Neurosci. 2009 Nov;30(10):1971-9. Epub 2009 Nov 11.	Eur J Neurosci. 2009	PubMed	citation	PMID:19912337	pubmed	19912337	create date:2009/11/17 | first author:Avanzino L
Molecular neuroimaging in rodents: assessing receptor expression and function.	/pubmed/19912336	Mueggler T, Baltes C, Rudin M.	Eur J Neurosci. 2009 Nov;30(10):1860-9. Epub 2009 Nov 11.	Eur J Neurosci. 2009	PubMed	citation	PMID:19912336	pubmed	19912336	create date:2009/11/17 | first author:Mueggler T
Orbitofrontal inactivation impairs reversal of Pavlovian learning by interfering with 'disinhibition' of responding for previously unrewarded cues.	/pubmed/19912335	Burke KA, Takahashi YK, Correll J, Leon Brown P, Schoenbaum G.	Eur J Neurosci. 2009 Nov;30(10):1941-6. Epub 2009 Nov 11.	Eur J Neurosci. 2009	PubMed	citation	PMID:19912335	pubmed	19912335	create date:2009/11/17 | first author:Burke KA
The development of automated access to symbolic and non-symbolic number knowledge in children: an ERP study.	/pubmed/19912334	Gebuis T, Herfs IK, Kenemans JL, de Haan EH, van der Smagt MJ.	Eur J Neurosci. 2009 Nov;30(10):1999-2008. Epub 2009 Nov 11.	Eur J Neurosci. 2009	PubMed	citation	PMID:19912334	pubmed	19912334	create date:2009/11/17 | first author:Gebuis T
Subjective mental time: the functional architecture of projecting the self to past and future.	/pubmed/19912333	Arzy S, Collette S, Ionta S, Fornari E, Blanke O.	Eur J Neurosci. 2009 Nov;30(10):2009-17. Epub 2009 Nov 11.	Eur J Neurosci. 2009	PubMed	citation	PMID:19912333	pubmed	19912333	create date:2009/11/17 | first author:Arzy S
Experience-dependent increase in spine calcium evoked by backpropagating action potentials in layer 2/3 pyramidal neurons in rat somatosensory cortex.	/pubmed/19912332	Krieger P.	Eur J Neurosci. 2009 Nov;30(10):1870-7. Epub 2009 Nov 11.	Eur J Neurosci. 2009	PubMed	citation	PMID:19912332	pubmed	19912332	create date:2009/11/17 | first author:Krieger P
Acute action of rotenone on nigral dopaminergic neurons--involvement of reactive oxygen species and disruption of Ca2+ homeostasis.	/pubmed/19912331	Freestone PS, Chung KK, Guatteo E, Mercuri NB, Nicholson LF, Lipski J.	Eur J Neurosci. 2009 Nov;30(10):1849-59. Epub 2009 Nov 11.	Eur J Neurosci. 2009	PubMed	citation	PMID:19912331	pubmed	19912331	create date:2009/11/17 | first author:Freestone PS
Repetitive transcranial magnetic stimulation over the right dorsolateral prefrontal cortex decreases valuations during food choices.	/pubmed/19912330	Camus M, Halelamien N, Plassmann H, Shimojo S, O'Doherty J, Camerer C, Rangel A.	Eur J Neurosci. 2009 Nov;30(10):1980-8. Epub 2009 Nov 11.	Eur J Neurosci. 2009	PubMed	citation	PMID:19912330	pubmed	19912330	create date:2009/11/17 | first author:Camus M
Disruptions to human speed perception induced by motion adaptation and transcranial magnetic stimulation.	/pubmed/19912329	Burton MP, McKeefry DJ, Barrett BT, Vakrou C, Morland AB.	Eur J Neurosci. 2009 Nov;30(10):1989-98. Epub 2009 Nov 11.	Eur J Neurosci. 2009	PubMed	citation	PMID:19912329	pubmed	19912329	create date:2009/11/17 | first author:Burton MP
Distribution of colour-selective activity in the monkey inferior temporal cortex revealed by functional magnetic resonance imaging.	/pubmed/19912328	Harada T, Goda N, Ogawa T, Ito M, Toyoda H, Sadato N, Komatsu H.	Eur J Neurosci. 2009 Nov;30(10):1960-70. Epub 2009 Nov 11.	Eur J Neurosci. 2009	PubMed	citation	PMID:19912328	pubmed	19912328	create date:2009/11/17 | first author:Harada T
Regional specificity in the real-time development of phasic dopamine transmission patterns during acquisition of a cue-cocaine association in rats.	/pubmed/19912327	Aragona BJ, Day JJ, Roitman MF, Cleaveland NA, Wightman RM, Carelli RM.	Eur J Neurosci. 2009 Nov;30(10):1889-99. Epub 2009 Nov 11.	Eur J Neurosci. 2009	PubMed	citation	PMID:19912327	pubmed	19912327	create date:2009/11/17 | first author:Aragona BJ
Regional specificity in dopamine signaling during reward-related learning (Commentary on Aragona et al.).	/pubmed/19912326	Floresco SB.	Eur J Neurosci. 2009 Nov;30(10):1888. Epub 2009 Nov 11. No abstract available.	Eur J Neurosci. 2009	PubMed	citation	PMID:19912326	pubmed	19912326	create date:2009/11/17 | first author:Floresco SB
Extracellular signal-regulated kinase activation is required for consolidation and reconsolidation of memory at an early stage of ontogenesis.	/pubmed/19895565	Languille S, Davis S, Richer P, Alcacer C, Laroche S, Hars B.	Eur J Neurosci. 2009 Nov;30(10):1923-30. Epub 2009 Nov 6.	Eur J Neurosci. 2009	PubMed	citation	PMID:19895565	pubmed	19895565	create date:2009/11/10 | first author:Languille S
Distinct brain networks in recognition memory share a defined region in the precuneus.	/pubmed/19895564	Dörfel D, Werner A, Schaefer M, von Kummer R, Karl A.	Eur J Neurosci. 2009 Nov;30(10):1947-59. Epub 2009 Nov 6.	Eur J Neurosci. 2009	PubMed	citation	PMID:19895564	pubmed	19895564	create date:2009/11/10 | first author:Dörfel D
Avian hippocampal role in space and content memory.	/pubmed/19895563	Kahn MC, Bingman VP.	Eur J Neurosci. 2009 Nov;30(10):1900-8. Epub 2009 Nov 6.	Eur J Neurosci. 2009	PubMed	citation	PMID:19895563	pubmed	19895563	create date:2009/11/10 | first author:Kahn MC
Early processing in the human lateral occipital complex is highly responsive to illusory contours but not to salient regions.	/pubmed/19895562	Shpaner M, Murray MM, Foxe JJ.	Eur J Neurosci. 2009 Nov;30(10):2018-28. Epub 2009 Nov 6.	Eur J Neurosci. 2009	PubMed	citation	PMID:19895562	pubmed	19895562	create date:2009/11/10 | first author:Shpaner M
Overexpression of GAP-43 modifies the distribution of the receptors for myelin-associated growth-inhibitory proteins in injured Purkinje axons.	/pubmed/19895561	Foscarin S, Gianola S, Carulli D, Fazzari P, Mi S, Tamagnone L, Rossi F.	Eur J Neurosci. 2009 Nov;30(10):1837-48. Epub 2009 Nov 6.	Eur J Neurosci. 2009	PubMed	citation	PMID:19895561	pubmed	19895561	create date:2009/11/10 | first author:Foscarin S
Large-scale reorganization of corticofugal fibers after neonatal hemidecortication for functional restoration of forelimb movements.	/pubmed/19895560	Takahashi M, Vattanajun A, Umeda T, Isa K, Isa T.	Eur J Neurosci. 2009 Nov;30(10):1878-87. Epub 2009 Nov 6.	Eur J Neurosci. 2009	PubMed	citation	PMID:19895560	pubmed	19895560	create date:2009/11/10 | first author:Takahashi M
Neural basis of timing and anticipatory behaviors.	/pubmed/19878281	Antle MC, Silver R.	Eur J Neurosci. 2009 Nov;30(9):1643-9. Epub 2009 Oct 28. Review.	Eur J Neurosci. 2009	PubMed	citation	PMID:19878281	pubmed	19878281	create date:2009/11/03 | first author:Antle MC
Feeding signals and brain circuitry.	/pubmed/19878280	Dietrich MO, Horvath TL.	Eur J Neurosci. 2009 Nov;30(9):1688-96. Epub 2009 Oct 28. Review.	Eur J Neurosci. 2009	PubMed	citation	PMID:19878280	pubmed	19878280	create date:2009/11/03 | first author:Dietrich MO
Title	URL	Description	Details	ShortDetails	Resource	Type	Identifiers	Db	EntrezUID	Properties
Food-anticipatory circadian rhythms: concepts and methods.	/pubmed/19878279	Mistlberger RE.	Eur J Neurosci. 2009 Nov;30(9):1718-29. Epub 2009 Oct 28. Review.	Eur J Neurosci. 2009	PubMed	citation	PMID:19878279	pubmed	19878279	create date:2009/11/03 | first author:Mistlberger RE
Bidirectional interactions between the circadian and reward systems: is restricted food access a unique zeitgeber?	/pubmed/19878278	Webb IC, Baltazar RM, Lehman MN, Coolen LM.	Eur J Neurosci. 2009 Nov;30(9):1739-48. Epub 2009 Oct 28. Review.	Eur J Neurosci. 2009	PubMed	citation	PMID:19878278	pubmed	19878278	create date:2009/11/03 | first author:Webb IC
Thalamo-cortical processing of near-threshold somatosensory stimuli in humans.	/pubmed/19878277	Klostermann F, Wahl M, Schomann J, Kupsch A, Curio G, Marzinzik F.	Eur J Neurosci. 2009 Nov;30(9):1815-22. Epub 2009 Oct 28.	Eur J Neurosci. 2009	PubMed	citation	PMID:19878277	pubmed	19878277	create date:2009/11/03 | first author:Klostermann F
Peripheral oscillators: the driving force for food-anticipatory activity.	/pubmed/19878276	Escobar C, Cailotto C, Angeles-Castellanos M, Delgado RS, Buijs RM.	Eur J Neurosci. 2009 Nov;30(9):1665-75. Epub 2009 Oct 28. Review.	Eur J Neurosci. 2009	PubMed	citation	PMID:19878276	pubmed	19878276	create date:2009/11/03 | first author:Escobar C
The SCN-independent clocks, methamphetamine and food restriction.	/pubmed/19878275	Honma K, Honma S.	Eur J Neurosci. 2009 Nov;30(9):1707-17. Epub 2009 Oct 28. Review.	Eur J Neurosci. 2009	PubMed	citation	PMID:19878275	pubmed	19878275	create date:2009/11/03 | first author:Honma K
Food-entrainable circadian oscillators in the brain.	/pubmed/19863660	Verwey M, Amir S.	Eur J Neurosci. 2009 Nov;30(9):1650-7. Epub 2009 Oct 26. Review.	Eur J Neurosci. 2009	PubMed	citation	PMID:19863660	pubmed	19863660	create date:2009/10/30 | first author:Verwey M
Lesion studies targeting food-anticipatory activity.	/pubmed/19863659	Davidson AJ.	Eur J Neurosci. 2009 Nov;30(9):1658-64. Epub 2009 Oct 26. Review.	Eur J Neurosci. 2009	PubMed	citation	PMID:19863659	pubmed	19863659	create date:2009/10/30 | first author:Davidson AJ
Neurogenetics of food anticipation.	/pubmed/19863658	Challet E, Mendoza J, Dardente H, Pévet P.	Eur J Neurosci. 2009 Nov;30(9):1676-87. Epub 2009 Oct 26. Review.	Eur J Neurosci. 2009	PubMed	citation	PMID:19863658	pubmed	19863658	create date:2009/10/30 | first author:Challet E
The rabbit pup, a natural model of nursing-anticipatory activity.	/pubmed/19863657	Caba M, González-Mariscal G.	Eur J Neurosci. 2009 Nov;30(9):1697-706. Epub 2009 Oct 26. Review.	Eur J Neurosci. 2009	PubMed	citation	PMID:19863657	pubmed	19863657	create date:2009/10/30 | first author:Caba M
Timing and anticipation: conceptual and methodological approaches.	/pubmed/19863656	Balsam P, Sanchez-Castillo H, Taylor K, Van Volkinburg H, Ward RD.	Eur J Neurosci. 2009 Nov;30(9):1749-55. Epub 2009 Oct 26. Review.	Eur J Neurosci. 2009	PubMed	citation	PMID:19863656	pubmed	19863656	create date:2009/10/30 | first author:Balsam P
Theoretical and conceptual issues in time-place discrimination.	/pubmed/19863655	Crystal JD.	Eur J Neurosci. 2009 Nov;30(9):1756-66. Epub 2009 Oct 26. Review.	Eur J Neurosci. 2009	PubMed	citation	PMID:19863655	pubmed	19863655	create date:2009/10/30 | first author:Crystal JD
Relationship of arousal to circadian anticipatory behavior: ventromedial hypothalamus: one node in a hunger-arousal network.	/pubmed/19863654	Ribeiro AC, LeSauter J, Dupré C, Pfaff DW.	Eur J Neurosci. 2009 Nov;30(9):1730-8. Epub 2009 Oct 26. Review.	Eur J Neurosci. 2009	PubMed	citation	PMID:19863654	pubmed	19863654	create date:2009/10/30 | first author:Ribeiro AC
Involvement of paraoxonase 1 genetic variants in Alzheimer's disease neuropathology.	/pubmed/19863653	Leduc V, Théroux L, Dea D, Robitaille Y, Poirier J.	Eur J Neurosci. 2009 Nov;30(9):1823-30. Epub 2009 Oct 26.	Eur J Neurosci. 2009	PubMed	citation	PMID:19863653	pubmed	19863653	create date:2009/10/30 | first author:Leduc V
Complex regional influence of photoperiod on the nycthemeral functioning of the dorsal and median raphé serotoninergic system in the Syrian hamster.	/pubmed/19863652	Nexon L, Poirel VJ, Clesse D, Pévet P, Raison S.	Eur J Neurosci. 2009 Nov;30(9):1790-801. Epub 2009 Oct 26.	Eur J Neurosci. 2009	PubMed	citation	PMID:19863652	pubmed	19863652	create date:2009/10/30 | first author:Nexon L
Analysis of the nicastrin promoter rs10752637 polymorphism and its association with Alzheimer's disease.	/pubmed/19840113	Zhong L, Dong-hai Q, Hong-ying L, Qing-feng L.	Eur J Neurosci. 2009 Nov;30(9):1831-6. Epub 2009 Oct 14.	Eur J Neurosci. 2009	PubMed	citation	PMID:19840113	pubmed	19840113	create date:2009/10/21 | first author:Zhong L
Influence of photoperiod duration and light-dark transitions on entrainment of Per1 and Per2 gene and protein expression in subdivisions of the mouse suprachiasmatic nucleus.	/pubmed/19840112	Sosniyenko S, Hut RA, Daan S, Sumová A.	Eur J Neurosci. 2009 Nov;30(9):1802-14. Epub 2009 Oct 14.	Eur J Neurosci. 2009	PubMed	citation	PMID:19840112	pubmed	19840112	create date:2009/10/21 | first author:Sosniyenko S
Two crossed axonal projections contribute to binaural unmasking of frequency-following responses in rat inferior colliculus.	/pubmed/19840111	Du Y, Ma T, Wang Q, Wu X, Li L.	Eur J Neurosci. 2009 Nov;30(9):1779-89. Epub 2009 Oct 14.	Eur J Neurosci. 2009	PubMed	citation	PMID:19840111	pubmed	19840111	create date:2009/10/21 | first author:Du Y
Population coding of tone stimuli in auditory cortex: dynamic rate vector analysis.	/pubmed/19840110	Bartho P, Curto C, Luczak A, Marguet SL, Harris KD.	Eur J Neurosci. 2009 Nov;30(9):1767-78. Epub 2009 Oct 14.	Eur J Neurosci. 2009	PubMed	citation	PMID:19840110	pubmed	19840110	create date:2009/10/21 | first author:Bartho P
A critical role for dynamic changes in histone H3 methylation at the Bdnf promoter during postnatal thermotolerance acquisition.	/pubmed/19840109	Kisliouk T, Meiri N.	Eur J Neurosci. 2009 Nov;30(10):1909-22. Epub 2009 Oct 14.	Eur J Neurosci. 2009	PubMed	citation	PMID:19840109	pubmed	19840109	create date:2009/10/21 | first author:Kisliouk T
Excitation by GABA in the SCN reaches its time and place (Commentary on Irwin & Allen).	/pubmed/19821845	Wagner S, Yarom Y.	Eur J Neurosci. 2009 Oct;30(8):1461. Epub 2009 Oct 12. No abstract available.	Eur J Neurosci. 2009	PubMed	citation	PMID:19821845	pubmed	19821845	create date:2009/10/14 | first author:Wagner S
Pharmaco-resistant seizures: self-triggering capacity, scale-free properties and predictability?	/pubmed/19821844	Osorio I, Frei MG, Sornette D, Milton J.	Eur J Neurosci. 2009 Oct;30(8):1554-8. Epub 2009 Oct 12.	Eur J Neurosci. 2009	PubMed	citation	PMID:19821844	pubmed	19821844	create date:2009/10/14 | first author:Osorio I
Further genetic evidence implicates the vasopressin system in childhood-onset mood disorders.	/pubmed/19821843	Dempster EL, Burcescu I, Wigg K, Kiss E, Baji I, Gadoros J, Tamás Z, Kapornai K, Daróczy G, Kennedy JL, Vetró A, Kovacs M, Barr CL; International Consortium for Childhood-Onset Mood Disorders.	Eur J Neurosci. 2009 Oct;30(8):1615-9. Epub 2009 Oct 12.	Eur J Neurosci. 2009	PubMed	citation	PMID:19821843	pubmed	19821843	create date:2009/10/14 | first author:Dempster EL
Differential effects of anesthetics on cocaine's pharmacokinetic and pharmacodynamic effects in brain.	/pubmed/19821842	Du C, Tully M, Volkow ND, Schiffer WK, Yu M, Luo Z, Koretsky AP, Benveniste H.	Eur J Neurosci. 2009 Oct;30(8):1565-75. Epub 2009 Oct 12.	Eur J Neurosci. 2009	PubMed	citation	PMID:19821842	pubmed	19821842	create date:2009/10/14 | first author:Du C
Loss of photic entrainment at low illuminances in rats with acute photoreceptor degeneration.	/pubmed/19821841	Boudard DL, Mendoza J, Hicks D.	Eur J Neurosci. 2009 Oct;30(8):1527-36. Epub 2009 Oct 12.	Eur J Neurosci. 2009	PubMed	citation	PMID:19821841	pubmed	19821841	create date:2009/10/14 | first author:Boudard DL
Segregation of short-wavelength-sensitive (S) cone signals in the macaque dorsal lateral geniculate nucleus.	/pubmed/19821840	Roy S, Jayakumar J, Martin PR, Dreher B, Saalmann YB, Hu D, Vidyasagar TR.	Eur J Neurosci. 2009 Oct;30(8):1517-26. Epub 2009 Oct 12.	Eur J Neurosci. 2009	PubMed	citation	PMID:19821840	pubmed	19821840	create date:2009/10/14 | first author:Roy S
Early olfactory experience modifies neural activity in the antennal lobe of a social insect at the adult stage.	/pubmed/19821839	Arenas A, Giurfa M, Farina WM, Sandoz JC.	Eur J Neurosci. 2009 Oct;30(8):1498-508. Epub 2009 Oct 12.	Eur J Neurosci. 2009	PubMed	citation	PMID:19821839	pubmed	19821839	create date:2009/10/14 | first author:Arenas A
GABAergic signaling induces divergent neuronal Ca2+ responses in the suprachiasmatic nucleus network.	/pubmed/19821838	Irwin RP, Allen CN.	Eur J Neurosci. 2009 Oct;30(8):1462-75. Epub 2009 Oct 12.	Eur J Neurosci. 2009	PubMed	citation	PMID:19821838	pubmed	19821838	create date:2009/10/14 | first author:Irwin RP
The paraventricular nucleus of the hypothalamus is a neuroanatomical substrate for the inhibition of palatable food intake by neuropeptide S.	/pubmed/19821837	Fedeli A, Braconi S, Economidou D, Cannella N, Kallupi M, Guerrini R, Calò G, Cifani C, Massi M, Ciccocioppo R.	Eur J Neurosci. 2009 Oct;30(8):1594-602. Epub 2009 Oct 12.	Eur J Neurosci. 2009	PubMed	citation	PMID:19821837	pubmed	19821837	create date:2009/10/14 | first author:Fedeli A
N-methyl-D-aspartate receptor- and metabotropic glutamate receptor-dependent long-term depression are differentially regulated by the ubiquitin-proteasome system.	/pubmed/19821836	Citri A, Soler-Llavina G, Bhattacharyya S, Malenka RC.	Eur J Neurosci. 2009 Oct;30(8):1443-50. Epub 2009 Oct 12.	Eur J Neurosci. 2009	PubMed	citation	PMID:19821836	pubmed	19821836	create date:2009/10/14 | first author:Citri A
Top-down modulation of auditory processing: effects of sound context, musical expertise and attentional focus.	/pubmed/19821835	Tervaniemi M, Kruck S, De Baene W, Schröger E, Alter K, Friederici AD.	Eur J Neurosci. 2009 Oct;30(8):1636-42. Epub 2009 Oct 12.	Eur J Neurosci. 2009	PubMed	citation	PMID:19821835	pubmed	19821835	create date:2009/10/14 | first author:Tervaniemi M
Prolactin-releasing peptide effects in the rat brain are mediated through the Neuropeptide FF receptor.	/pubmed/19821834	Ma L, MacTavish D, Simonin F, Bourguignon JJ, Watanabe T, Jhamandas JH.	Eur J Neurosci. 2009 Oct;30(8):1585-93. Epub 2009 Oct 12.	Eur J Neurosci. 2009	PubMed	citation	PMID:19821834	pubmed	19821834	create date:2009/10/14 | first author:Ma L
Enhanced regenerative axon growth of multiple fibre populations in traumatic spinal cord injury following scar-suppressing treatment.	/pubmed/19817844	Schiwy N, Brazda N, Müller HW.	Eur J Neurosci. 2009 Oct;30(8):1544-53. Epub 2009 Oct 8.	Eur J Neurosci. 2009	PubMed	citation	PMID:19817844	pubmed	19817844	create date:2009/10/13 | first author:Schiwy N
Pairing mild stress with increased serotonin-1B receptor expression in the nucleus accumbens increases susceptibility to amphetamine.	/pubmed/19817843	Ferguson SM, Sandygren NA, Neumaier JF.	Eur J Neurosci. 2009 Oct;30(8):1576-84. Epub 2009 Oct 8.	Eur J Neurosci. 2009	PubMed	citation	PMID:19817843	pubmed	19817843	create date:2009/10/13 | first author:Ferguson SM
Daily rhythms and sex differences in vasoactive intestinal polypeptide, VIPR2 receptor and arginine vasopressin mRNA in the suprachiasmatic nucleus of a diurnal rodent, Arvicanthis niloticus.	/pubmed/19811536	Mahoney MM, Ramanathan C, Hagenauer MH, Thompson RC, Smale L, Lee T.	Eur J Neurosci. 2009 Oct;30(8):1537-43. Epub 2009 Oct 7.	Eur J Neurosci. 2009	PubMed	citation	PMID:19811536	pubmed	19811536	create date:2009/10/09 | first author:Mahoney MM
Numerical discrimination in newborn infants as revealed by event-related potentials to tone sequences.	/pubmed/19811535	Ruusuvirta T, Huotilainen M, Fellman V, Näätänen R.	Eur J Neurosci. 2009 Oct;30(8):1620-4. Epub 2009 Oct 7.	Eur J Neurosci. 2009	PubMed	citation	PMID:19811535	pubmed	19811535	create date:2009/10/09 | first author:Ruusuvirta T
IQ-ArfGEF/BRAG1 is associated with synaptic ribbons in the mouse retina.	/pubmed/19811534	Katsumata O, Ohara N, Tamaki H, Niimura T, Naganuma H, Watanabe M, Sakagami H.	Eur J Neurosci. 2009 Oct;30(8):1509-16. Epub 2009 Oct 7.	Eur J Neurosci. 2009	PubMed	citation	PMID:19811534	pubmed	19811534	create date:2009/10/09 | first author:Katsumata O
Tissue-type plasminogen activator-plasmin-BDNF modulate glutamate-induced phase-shifts of the mouse suprachiasmatic circadian clock in vitro.	/pubmed/19811533	Mou X, Peterson CB, Prosser RA.	Eur J Neurosci. 2009 Oct;30(8):1451-60. Epub 2009 Oct 7.	Eur J Neurosci. 2009	PubMed	citation	PMID:19811533	pubmed	19811533	create date:2009/10/09 | first author:Mou X
Fasting biases brain reward systems towards high-calorie foods.	/pubmed/19811532	Goldstone AP, Prechtl de Hernandez CG, Beaver JD, Muhammed K, Croese C, Bell G, Durighel G, Hughes E, Waldman AD, Frost G, Bell JD.	Eur J Neurosci. 2009 Oct;30(8):1625-35. Epub 2009 Oct 7.	Eur J Neurosci. 2009	PubMed	citation	PMID:19811532	pubmed	19811532	create date:2009/10/09 | first author:Goldstone AP
Fear conditioning enhances spontaneous AMPA receptor-mediated synaptic transmission in mouse hippocampal CA1 area.	/pubmed/19811531	Zhou M, Conboy L, Sandi C, Joëls M, Krugers HJ.	Eur J Neurosci. 2009 Oct;30(8):1559-64. Epub 2009 Oct 7.	Eur J Neurosci. 2009	PubMed	citation	PMID:19811531	pubmed	19811531	create date:2009/10/09 | first author:Zhou M
Hypocretin/orexin contributes to the expression of some but not all forms of stress and arousal.	/pubmed/19811530	Furlong TM, Vianna DM, Liu L, Carrive P.	Eur J Neurosci. 2009 Oct;30(8):1603-14. Epub 2009 Oct 7.	Eur J Neurosci. 2009	PubMed	citation	PMID:19811530	pubmed	19811530	create date:2009/10/09 | first author:Furlong TM
IL1RAPL1 controls inhibitory networks during cerebellar development in mice.	/pubmed/19811529	Gambino F, Kneib M, Pavlowsky A, Skala H, Heitz S, Vitale N, Poulain B, Khelfaoui M, Chelly J, Billuart P, Humeau Y.	Eur J Neurosci. 2009 Oct;30(8):1476-86. Epub 2009 Oct 7.	Eur J Neurosci. 2009	PubMed	citation	PMID:19811529	pubmed	19811529	create date:2009/10/09 | first author:Gambino F
Intrinsic activity and positive feedback in motor circuits in organotypic spinal cord slice cultures.	/pubmed/19811528	Magloire V, Streit J.	Eur J Neurosci. 2009 Oct;30(8):1487-97. Epub 2009 Oct 7.	Eur J Neurosci. 2009	PubMed	citation	PMID:19811528	pubmed	19811528	create date:2009/10/09 | first author:Magloire V
The limbic circuitry underlying cocaine seeking encompasses the PPTg/LDT.	/pubmed/19788581	Schmidt HD, Famous KR, Pierce RC.	Eur J Neurosci. 2009 Oct;30(7):1358-69. Epub 2009 Sep 24.	Eur J Neurosci. 2009	PubMed	citation	PMID:19788581	pubmed	19788581	create date:2009/10/01 | first author:Schmidt HD
Does subliminal visual perception have an error-monitoring system?	/pubmed/19788580	Pavone EF, Marzi CA, Girelli M.	Eur J Neurosci. 2009 Oct;30(7):1424-31. Epub 2009 Sep 24.	Eur J Neurosci. 2009	PubMed	citation	PMID:19788580	pubmed	19788580	create date:2009/10/01 | first author:Pavone EF
Post-pubertal emergence of a dopamine phenotype in netrin-1 receptor-deficient mice.	/pubmed/19788579	Grant A, Speed Z, Labelle-Dumais C, Flores C.	Eur J Neurosci. 2009 Oct;30(7):1318-28. Epub 2009 Sep 24.	Eur J Neurosci. 2009	PubMed	citation	PMID:19788579	pubmed	19788579	create date:2009/10/01 | first author:Grant A
Influence of age on behavioral, immune and endocrine responses to the T-cell superantigen staphylococcal enterotoxin A.	/pubmed/19788578	Kohman RA, Crowell B, Urbach-Ross D, Kusnecov AW.	Eur J Neurosci. 2009 Oct;30(7):1329-38. Epub 2009 Sep 24.	Eur J Neurosci. 2009	PubMed	citation	PMID:19788578	pubmed	19788578	create date:2009/10/01 | first author:Kohman RA
Frequency-selectivity of a thalamocortical relay neuron during Parkinson's disease and deep brain stimulation: a computational study.	/pubmed/19788577	Cagnan H, Meijer HG, van Gils SA, Krupa M, Heida T, Rudolph M, Wadman WJ, Martens HC.	Eur J Neurosci. 2009 Oct;30(7):1306-17. Epub 2009 Sep 24.	Eur J Neurosci. 2009	PubMed	citation	PMID:19788577	pubmed	19788577	create date:2009/10/01 | first author:Cagnan H
Sensory deprivation regulates the development of the hyperpolarization-activated current in auditory brainstem neurons.	/pubmed/19788576	Hassfurth B, Magnusson AK, Grothe B, Koch U.	Eur J Neurosci. 2009 Oct;30(7):1227-38. Epub 2009 Sep 24.	Eur J Neurosci. 2009	PubMed	citation	PMID:19788576	pubmed	19788576	create date:2009/10/01 | first author:Hassfurth B
Tuning to non-symbolic proportions in the human frontoparietal cortex.	/pubmed/19788575	Jacob SN, Nieder A.	Eur J Neurosci. 2009 Oct;30(7):1432-42. Epub 2009 Sep 24.	Eur J Neurosci. 2009	PubMed	citation	PMID:19788575	pubmed	19788575	create date:2009/10/01 | first author:Jacob SN
Contrasting early visual cortical activation states causally involved in visual imagery and short-term memory.	/pubmed/19788574	Cattaneo Z, Vecchi T, Pascual-Leone A, Silvanto J.	Eur J Neurosci. 2009 Oct;30(7):1393-400. Epub 2009 Sep 29.	Eur J Neurosci. 2009	PubMed	citation	PMID:19788574	pubmed	19788574	create date:2009/10/01 | first author:Cattaneo Z
Title	URL	Description	Details	ShortDetails	Resource	Type	Identifiers	Db	EntrezUID	Properties
Spatiotemporal frequency and speed tuning in the owl visual wulst.	/pubmed/19788573	Pinto L, Baron J.	Eur J Neurosci. 2009 Oct;30(7):1251-68. Epub 2009 Sep 29.	Eur J Neurosci. 2009	PubMed	citation	PMID:19788573	pubmed	19788573	create date:2009/10/01 | first author:Pinto L
Preconditioning selective ventral root injury promotes plasticity of ascending sensory neurons in the injured spinal cord of adult rats--possible roles of brain-derived neurotrophic factor, TrkB and p75 neurotrophin receptor.	/pubmed/19788572	Li F, Li L, Song XY, Zhong JH, Luo XG, Xian CJ, Zhou XF.	Eur J Neurosci. 2009 Oct;30(7):1280-96. Epub 2009 Sep 29.	Eur J Neurosci. 2009	PubMed	citation	PMID:19788572	pubmed	19788572	create date:2009/10/01 | first author:Li F
Lateral habenula projections to dopamine and GABA neurons in the rat ventral tegmental area.	/pubmed/19788571	Omelchenko N, Bell R, Sesack SR.	Eur J Neurosci. 2009 Oct;30(7):1239-50. Epub 2009 Sep 29.	Eur J Neurosci. 2009	PubMed	citation	PMID:19788571	pubmed	19788571	create date:2009/10/01 | first author:Omelchenko N
NCAM expression induces neurogenesis in vivo.	/pubmed/19788570	Boutin C, Schmitz B, Cremer H, Diestel S.	Eur J Neurosci. 2009 Oct;30(7):1209-18. Epub 2009 Sep 29.	Eur J Neurosci. 2009	PubMed	citation	PMID:19788570	pubmed	19788570	create date:2009/10/01 | first author:Boutin C
The semaphorin 4D-plexin-B signalling complex regulates dendritic and axonal complexity in developing neurons via diverse pathways.	/pubmed/19788569	Vodrazka P, Korostylev A, Hirschberg A, Swiercz JM, Worzfeld T, Deng S, Fazzari P, Tamagnone L, Offermanns S, Kuner R.	Eur J Neurosci. 2009 Oct;30(7):1193-208. Epub 2009 Sep 29.	Eur J Neurosci. 2009	PubMed	citation	PMID:19788569	pubmed	19788569	create date:2009/10/01 | first author:Vodrazka P
Modulation of movement-associated cortical activation by transcranial direct current stimulation.	/pubmed/19788568	Stagg CJ, O'Shea J, Kincses ZT, Woolrich M, Matthews PM, Johansen-Berg H.	Eur J Neurosci. 2009 Oct;30(7):1412-23. Epub 2009 Sep 29.	Eur J Neurosci. 2009	PubMed	citation	PMID:19788568	pubmed	19788568	create date:2009/10/01 | first author:Stagg CJ
Dissociable substrates for body motion and physical experience in the human action observation network.	/pubmed/19788567	Cross ES, Hamilton AF, Kraemer DJ, Kelley WM, Grafton ST.	Eur J Neurosci. 2009 Oct;30(7):1383-92. Epub 2009 Sep 29.	Eur J Neurosci. 2009	PubMed	citation	PMID:19788567	pubmed	19788567	create date:2009/10/01 | first author:Cross ES
Dissociable functional roles of the human action-observation network (Commentary on E. S. Cross et al.).	/pubmed/19788566	Kilner JM.	Eur J Neurosci. 2009 Oct;30(7):1382. Epub 2009 Sep 29. No abstract available.	Eur J Neurosci. 2009	PubMed	citation	PMID:19788566	pubmed	19788566	create date:2009/10/01 | first author:Kilner JM
Olfactory-learning abilities are correlated with the rate by which intrinsic neuronal excitability is modulated in the piriform cortex.	/pubmed/19769594	Cohen-Matsliah SI, Rosenblum K, Barkai E.	Eur J Neurosci. 2009 Oct;30(7):1339-48. Epub 2009 Sep 21.	Eur J Neurosci. 2009	PubMed	citation	PMID:19769594	pubmed	19769594	create date:2009/09/23 | first author:Cohen-Matsliah SI
Remote facilitation of supraspinal motor excitability depends on the level of effort.	/pubmed/19769593	Tazoe T, Sakamoto M, Nakajima T, Endoh T, Shiozawa S, Komiyama T.	Eur J Neurosci. 2009 Oct;30(7):1297-305. Epub 2009 Sep 21.	Eur J Neurosci. 2009	PubMed	citation	PMID:19769593	pubmed	19769593	create date:2009/09/23 | first author:Tazoe T
Distortion of auditory space in hemianopia.	/pubmed/19769592	Lewald J, Peters S, Tegenthoff M, Hausmann M.	Eur J Neurosci. 2009 Oct;30(7):1401-11. Epub 2009 Sep 21.	Eur J Neurosci. 2009	PubMed	citation	PMID:19769592	pubmed	19769592	create date:2009/09/23 | first author:Lewald J
Involvement of the lateral orbitofrontal cortex in drug context-induced reinstatement of cocaine-seeking behavior in rats.	/pubmed/19769591	Lasseter HC, Ramirez DR, Xie X, Fuchs RA.	Eur J Neurosci. 2009 Oct;30(7):1370-81. Epub 2009 Sep 21.	Eur J Neurosci. 2009	PubMed	citation	PMID:19769591	pubmed	19769591	create date:2009/09/23 | first author:Lasseter HC
Cocaine-induced stereotypy is linked to an imbalance between the medial prefrontal and sensorimotor circuits of the basal ganglia.	/pubmed/19769590	Aliane V, Pérez S, Nieoullon A, Deniau JM, Kemel ML.	Eur J Neurosci. 2009 Oct;30(7):1269-79. Epub 2009 Sep 21.	Eur J Neurosci. 2009	PubMed	citation	PMID:19769590	pubmed	19769590	create date:2009/09/23 | first author:Aliane V
Oxytocin injected into the ventral subiculum or the posteromedial cortical nucleus of the amygdala induces penile erection and increases extracellular dopamine levels in the nucleus accumbens of male rats.	/pubmed/19769589	Melis MR, Succu S, Sanna F, Boi A, Argiolas A.	Eur J Neurosci. 2009 Oct;30(7):1349-57. Epub 2009 Sep 21.	Eur J Neurosci. 2009	PubMed	citation	PMID:19769589	pubmed	19769589	create date:2009/09/23 | first author:Melis MR
[truncated: 5,942 more rows]
