# Supplementary material for: Rising Publication Delays Inflate Journal Impact Factors
Source: PLoS One. 2012 Dec 31;7(12):e53374. doi: 10.1371/journal.pone.0053374 (PMC3534064; doi:10.1371/journal.pone.0053374)
Supplement: Data S1 — Datasets used for the analysis. (ZIP) [file pone.0053374.s005.zip › European Journal of Pain.csv]

Title	URL	Description	Details	ShortDetails	Resource	Type	Identifiers	Db	EntrezUID	Properties
Reply to the letter to the editor by Tamburin and Zanette.	/pubmed/22323385	Schmid AB, Coppieters MW.	Eur J Pain. 2012 Feb;16(2):322-4. doi: 10.1002/j.1532-2149.2011.00072.x. Epub 2011 Dec 19. No abstract available.	Eur J Pain. 2012	PubMed	citation	PMID:22323385	pubmed	22323385	create date:2012/02/11 | first author:Schmid AB
Abnormalities of intraterritorial and extraterritorial sensory processing in carpal tunnel syndrome and their pathophysiological significance: A comment on the paper by Schmid et al. (Eur J Pain, 2011).	/pubmed/22323384	Tamburin S, Zanette G.	Eur J Pain. 2012 Feb;16(2):320-1. doi: 10.1002/j.1532-2149.2011.00053.x. Epub 2011 Dec 19. No abstract available.	Eur J Pain. 2012	PubMed	citation	PMID:22323384	pubmed	22323384	create date:2012/02/11 | first author:Tamburin S
Coping strategies and beliefs about pain in veterans with comorbid chronic pain and significant levels of posttraumatic stress disorder symptoms.	/pubmed/22323383	Alschuler KN, Otis JD.	Eur J Pain. 2012 Feb;16(2):312-9. doi: 10.1016/j.ejpain.2011.06.010.	Eur J Pain. 2012	PubMed	citation	PMID:22323383	pubmed	22323383	create date:2012/02/11 | first author:Alschuler KN
Gender role expectations of pain mediate sex differences in cold pain responses in healthy Libyans.	/pubmed/22323382	Alabas OA, Tashani OA, Johnson MI.	Eur J Pain. 2012 Feb;16(2):300-11. doi: 10.1016/j.ejpain.2011.05.012.	Eur J Pain. 2012	PubMed	citation	PMID:22323382	pubmed	22323382	create date:2012/02/11 | first author:Alabas OA
Socio-economic burden of patients with a diagnosis related to chronic pain - Register data of 840,000 Swedish patients.	/pubmed/22323381	Gustavsson A, Bjorkman J, Ljungcrantz C, Rhodin A, Rivano-Fischer M, Sjolund KF, Mannheimer C.	Eur J Pain. 2012 Feb;16(2):289-99. doi: 10.1016/j.ejpain.2011.07.006.	Eur J Pain. 2012	PubMed	citation	PMID:22323381	pubmed	22323381	create date:2012/02/11 | first author:Gustavsson A
A prospective analysis of pain experience, beliefs and attitudes, and pain management of a cohort of Danish surgical patients.	/pubmed/22323380	Lorentzen V, Hermansen IL, Botti M.	Eur J Pain. 2012 Feb;16(2):278-88. doi: 10.1016/j.ejpain.2011.06.004.	Eur J Pain. 2012	PubMed	citation	PMID:22323380	pubmed	22323380	create date:2012/02/11 | first author:Lorentzen V
Dysfunctional coping in headache: Avoidance and endurance is not associated with chronic forms of headache.	/pubmed/22323379	Wieser T, Walliser U, Womastek I, Kress HG.	Eur J Pain. 2012 Feb;16(2):268-77. doi: 10.1016/j.ejpain.2011.06.011.	Eur J Pain. 2012	PubMed	citation	PMID:22323379	pubmed	22323379	create date:2012/02/11 | first author:Wieser T
Pain catastrophizing influences the use and the effectiveness of distraction in schoolchildren.	/pubmed/22323378	Verhoeven K, Goubert L, Jaaniste T, Van Ryckeghem DM, Crombez G.	Eur J Pain. 2012 Feb;16(2):256-67. doi: 10.1016/j.ejpain.2011.06.015.	Eur J Pain. 2012	PubMed	citation	PMID:22323378	pubmed	22323378	create date:2012/02/11 | first author:Verhoeven K
The effect of post-surgical neuroplasticity on the stability of systemic pain perception: A psychophysical study.	/pubmed/22323377	Granot M, Weissman-Fogel I.	Eur J Pain. 2012 Feb;16(2):247-55. doi: 10.1016/j.ejpain.2011.07.003.	Eur J Pain. 2012	PubMed	citation	PMID:22323377	pubmed	22323377	create date:2012/02/11 | first author:Granot M
The effect of validating and invalidating communication on satisfaction, pain and affect in nurses suffering from low back pain during a semi-structured interview.	/pubmed/22323376	Vangronsveld KL, Linton SJ.	Eur J Pain. 2012 Feb;16(2):239-46. doi: 10.1016/j.ejpain.2011.07.009.	Eur J Pain. 2012	PubMed	citation	PMID:22323376	pubmed	22323376	create date:2012/02/11 | first author:Vangronsveld KL
Evaluation of the comparative analgesic effectiveness of transdermal and oral opioids in cancer patients: A propensity score analysis.	/pubmed/22323375	Apolone G, Deandrea S, Montanari M, Corli O, Greco MT, Cavuto S.	Eur J Pain. 2012 Feb;16(2):229-38. doi: 10.1002/j.1532-2149.2011.00020.x. Epub 2011 Dec 19.	Eur J Pain. 2012	PubMed	citation	PMID:22323375	pubmed	22323375	create date:2012/02/11 | first author:Apolone G
Can widespread hypersensitivity in carpal tunnel syndrome be substantiated if neck and arm pain are absent?	/pubmed/22323374	Schmid AB, Soon BT, Wasner G, Coppieters MW.	Eur J Pain. 2012 Feb;16(2):217-28. doi: 10.1016/j.ejpain.2011.06.003.	Eur J Pain. 2012	PubMed	citation	PMID:22323374	pubmed	22323374	create date:2012/02/11 | first author:Schmid AB
Effect of gonadal steroid hormones on formalin-induced temporomandibular joint inflammation.	/pubmed/22323373	Torres-Chávez KE, Sanfins JM, Clemente-Napimoga JT, Pelegrini-Da-Silva A, Parada CA, Fischer L, Tambeli CH.	Eur J Pain. 2012 Feb;16(2):204-16. doi: 10.1016/j.ejpain.2011.06.007.	Eur J Pain. 2012	PubMed	citation	PMID:22323373	pubmed	22323373	create date:2012/02/11 | first author:Torres-Chávez KE
Descending pain modulation and its interaction with peripheral sensitization following sustained isometric muscle contraction in fibromyalgia.	/pubmed/22323372	Ge HY, Nie H, Graven-Nielsen T, Danneskiold-Samsøe B, Arendt-Nielsen L.	Eur J Pain. 2012 Feb;16(2):196-203. doi: 10.1016/j.ejpain.2011.06.008.	Eur J Pain. 2012	PubMed	citation	PMID:22323372	pubmed	22323372	create date:2012/02/11 | first author:Ge HY
Enhanced pain and autonomic responses to ambiguous visual stimuli in chronic Complex Regional Pain Syndrome (CRPS) type I.	/pubmed/22323371	Cohen HE, Hall J, Harris N, McCabe CS, Blake DR, Jänig W.	Eur J Pain. 2012 Feb;16(2):182-95. doi: 10.1016/j.ejpain.2011.06.016.	Eur J Pain. 2012	PubMed	citation	PMID:22323371	pubmed	22323371	create date:2012/02/11 | first author:Cohen HE
Electroacupuncture alleviates affective pain in an inflammatory pain rat model.	/pubmed/22323370	Zhang Y, Meng X, Li A, Xin J, Berman BM, Lao L, Tan M, Ren K, Zhang RX.	Eur J Pain. 2012 Feb;16(2):170-81. doi: 10.1016/j.ejpain.2011.07.002.	Eur J Pain. 2012	PubMed	citation	PMID:22323370	pubmed	22323370	create date:2012/02/11 | first author:Zhang Y
A major challenge for a generous welfare system: A heavy socio-economic burden of chronic pain conditions in Sweden - and how to meet this challenge.	/pubmed/22323369	Breivik H.	Eur J Pain. 2012 Feb;16(2):167-9. doi: 10.1002/j.1532-2149.2011.00025.x. Epub 2011 Dec 19. No abstract available.	Eur J Pain. 2012	PubMed	citation	PMID:22323369	pubmed	22323369	create date:2012/02/11 | first author:Breivik H
Jan Gybels (1928-2011): a tribute to a great scientist.	/pubmed/22323368	Kupers R.	Eur J Pain. 2012 Feb;16(2):165-6. doi: 10.1002/j.1532-2149.2011.00098.x. No abstract available.	Eur J Pain. 2012	PubMed	citation	PMID:22323368	pubmed	22323368	create date:2012/02/11 | first author:Kupers R
Electrical low-frequency stimulation induces central neuroplastic changes of pain processing in man.	/pubmed/21968391	Jung K, Lelic D, Rottmann S, Drewes AM, Petrini L, Ellrich J.	Eur J Pain. 2011 Oct 1. [Epub ahead of print]	Eur J Pain. 2011	PubMed	citation	PMID:21968391	pubmed	21968391	create date:2011/10/05 | first author:Jung K
Psychological risk factors for chronic post-surgical pain after inguinal hernia repair surgery: A prospective cohort study.	/pubmed/21962866	Powell R, Johnston M, Smith WC, King PM, Chambers WA, Krukowski Z, McKee L, Bruce J.	Eur J Pain. 2011 Sep 28. [Epub ahead of print]	Eur J Pain. 2011	PubMed	citation	PMID:21962866	pubmed	21962866	create date:2011/10/04 | first author:Powell R
Peripartum pain management in opioid dependent women.	/pubmed/21930404	Höflich AS, Langer M, Jagsch R, Bäwert A, Winklbaur B, Fischer G, Unger A.	Eur J Pain. 2011 Sep 17. [Epub ahead of print]	Eur J Pain. 2011	PubMed	citation	PMID:21930404	pubmed	21930404	create date:2011/09/21 | first author:Höflich AS
Pain evoked by pressure stimulation on the tibia bone - Influence of probe diameter on tissue stress and strain.	/pubmed/21930403	Finocchietti S, Andresen T, Arendt-Nielsen L, Graven-Nielsen T.	Eur J Pain. 2011 Sep 17. [Epub ahead of print]	Eur J Pain. 2011	PubMed	citation	PMID:21930403	pubmed	21930403	create date:2011/09/21 | first author:Finocchietti S
Functional neuroimaging in whiplash injury.	/pubmed/21917491	Otte A.	Eur J Pain. 2012 Jan;16(1):160-1. doi: 10.1016/j.ejpain.2011.08.002. No abstract available.	Eur J Pain. 2012	PubMed	citation	PMID:21917491	pubmed	21917491	create date:2011/09/16 | first author:Otte A
Differential effects of lidocaine on nerve growth factor (NGF)-evoked heat- and mechanical hyperalgesia in humans.	/pubmed/21908216	Weinkauf B, Obreja O, Schmelz M, Rukwied R.	Eur J Pain. 2011 Sep 9. [Epub ahead of print]	Eur J Pain. 2011	PubMed	citation	PMID:21908216	pubmed	21908216	create date:2011/09/13 | first author:Weinkauf B
Dose response of tramadol and its combination with paracetamol in UVB induced hyperalgesia.	/pubmed/21908215	Ortner CM, Steiner I, Margeta K, Schulz M, Gustorff B.	Eur J Pain. 2011 Sep 9. [Epub ahead of print]	Eur J Pain. 2011	PubMed	citation	PMID:21908215	pubmed	21908215	create date:2011/09/13 | first author:Ortner CM
A conservative method of testing whether combination analgesics produce additive or synergistic effects using evidence from acute pain and migraine.	/pubmed/21908214	Moore RA, Derry CJ, Derry S, Straube S, McQuay HJ.	Eur J Pain. 2011 Sep 9. [Epub ahead of print]	Eur J Pain. 2011	PubMed	citation	PMID:21908214	pubmed	21908214	create date:2011/09/13 | first author:Moore RA
Widespread pain and medically certified disability pension in the Hordaland Health Study.	/pubmed/21903434	Overland S, Harvey SB, Knudsen AK, Mykletun A, Hotopf M.	Eur J Pain. 2011 Sep 6. [Epub ahead of print]	Eur J Pain. 2011	PubMed	citation	PMID:21903434	pubmed	21903434	create date:2011/09/10 | first author:Overland S
Spontaneous burrowing behaviour in the rat is reduced by peripheral nerve injury or inflammation associated pain.	/pubmed/21890388	Andrews N, Legg E, Lisak D, Issop Y, Richardson D, Harper S, Huang W, Burgess G, Machin I, Rice AS.	Eur J Pain. 2011 Sep 2. [Epub ahead of print]	Eur J Pain. 2011	PubMed	citation	PMID:21890388	pubmed	21890388	create date:2011/09/06 | first author:Andrews N
Painfully reassuring? The effects of validation on emotions and adherence in a pain test.	/pubmed/21880521	Linton SJ, Boersma K, Vangronsveld K, Fruzzetti A.	Eur J Pain. 2011 Aug 29. [Epub ahead of print]	Eur J Pain. 2011	PubMed	citation	PMID:21880521	pubmed	21880521	create date:2011/09/02 | first author:Linton SJ
Comparing fibromyalgia across different clinical settings: is it apples and oranges, or oranges and tangerines?	/pubmed/21873090	Kroenke K.	Eur J Pain. 2011 Oct;15(9):887-8; discussion 999-1000. Epub 2011 Aug 27. No abstract available.	Eur J Pain. 2011	PubMed	citation	PMID:21873090	pubmed	21873090	create date:2011/08/30 | first author:Kroenke K
Pain sensitivity and modulation in primary insomnia.	/pubmed/21868271	Haack M, Scott-Sutherland J, Santangelo G, Simpson NS, Sethna N, Mullington JM.	Eur J Pain. 2011 Aug 23. [Epub ahead of print]	Eur J Pain. 2011	PubMed	citation	PMID:21868271	pubmed	21868271	create date:2011/08/27 | first author:Haack M
It's complicated: pain, priorities and primary care.	/pubmed/21865064	Blyth FM, Corbett M.	Eur J Pain. 2011 Nov;15(10):1001. Epub 2011 Aug 23. No abstract available.	Eur J Pain. 2011	PubMed	citation	PMID:21865064	pubmed	21865064	create date:2011/08/26 | first author:Blyth FM
Nerve growth factor-mediated neuronal plasticity in spinal cord contributes to neonatal maternal separation-induced visceral hypersensitivity in rats.	/pubmed/21856196	Tsang SW, Zhao M, Wu J, Sung JJ, Bian ZX.	Eur J Pain. 2011 Aug 17. [Epub ahead of print]	Eur J Pain. 2011	PubMed	citation	PMID:21856196	pubmed	21856196	create date:2011/08/23 | first author:Tsang SW
Effects of perceived and exerted pain control on neural activity during pain relief in experimental heat hyperalgesia: A fMRI study.	/pubmed/21855379	Mohr C, Leyendecker S, Petersen D, Helmchen C.	Eur J Pain. 2011 Aug 18. [Epub ahead of print]	Eur J Pain. 2011	PubMed	citation	PMID:21855379	pubmed	21855379	create date:2011/08/23 | first author:Mohr C
Intrathecal administration of NTS1 agonists reverses nociceptive behaviors in a rat model of neuropathic pain.	/pubmed/21855378	Guillemette A, Dansereau MA, Beaudet N, Richelson E, Sarret P.	Eur J Pain. 2011 Aug 18. [Epub ahead of print]	Eur J Pain. 2011	PubMed	citation	PMID:21855378	pubmed	21855378	create date:2011/08/23 | first author:Guillemette A
Socio-economic burden of patients with a diagnosis related to chronic pain - Register data of 840,000 Swedish patients.	/pubmed/21855377	Gustavsson A, Bjorkman J, Ljungcrantz C, Rhodin A, Rivano-Fischer M, Sjolund KF, Mannheimer C.	Eur J Pain. 2011 Aug 18. [Epub ahead of print]	Eur J Pain. 2011	PubMed	citation	PMID:21855377	pubmed	21855377	create date:2011/08/23 | first author:Gustavsson A
The effect of validating and invalidating communication on satisfaction, pain and affect in nurses suffering from low back pain during a semi-structured interview.	/pubmed/21855376	Vangronsveld KL, Linton SJ.	Eur J Pain. 2011 Aug 18. [Epub ahead of print]	Eur J Pain. 2011	PubMed	citation	PMID:21855376	pubmed	21855376	create date:2011/08/23 | first author:Vangronsveld KL
Role of peripheral versus spinal 5-HT(7) receptors in the modulation of pain undersensitizing conditions.	/pubmed/21843960	Brenchat A, Zamanillo D, Hamon M, Romero L, Vela JM.	Eur J Pain. 2012 Jan;16(1):72-81. doi: 10.1016/j.ejpain.2011.07.004.	Eur J Pain. 2012	PubMed	citation	PMID:21843960	pubmed	21843960	create date:2011/08/17 | first author:Brenchat A
Pain while you are out of your body--a new approach to pain relief? Commentary on a paper by Hänsel et al. (2011).	/pubmed/21840739	Moseley L.	Eur J Pain. 2011 Sep;15(8):773-4. Epub 2011 Aug 15. No abstract available.	Eur J Pain. 2011	PubMed	citation	PMID:21840739	pubmed	21840739	create date:2011/08/16 | first author:Moseley L
Enhanced pain and autonomic responses to ambiguous visual stimuli in chronic Complex Regional Pain Syndrome (CRPS) type I.	/pubmed/21821451	Cohen HE, Hall J, Harris N, McCabe CS, Blake DR, Jänig W.	Eur J Pain. 2011 Aug 6. [Epub ahead of print]	Eur J Pain. 2011	PubMed	citation	PMID:21821451	pubmed	21821451	create date:2011/08/09 | first author:Cohen HE
The effect of post-surgical neuroplasticity on the stability of systemic pain perception: A psychophysical study.	/pubmed/21820339	Granot M, Weissman-Fogel I.	Eur J Pain. 2011 Aug 3. [Epub ahead of print]	Eur J Pain. 2011	PubMed	citation	PMID:21820339	pubmed	21820339	create date:2011/08/09 | first author:Granot M
Electroacupuncture alleviates affective pain in an inflammatory pain rat model.	/pubmed/21820338	Zhang Y, Meng X, Li A, Xin J, Berman BM, Lao L, Tan M, Ren K, Zhang RX.	Eur J Pain. 2011 Aug 3. [Epub ahead of print]	Eur J Pain. 2011	PubMed	citation	PMID:21820338	pubmed	21820338	create date:2011/08/09 | first author:Zhang Y
Pain catastrophizing influences the use and the effectiveness of distraction in schoolchildren.	/pubmed/21798773	Verhoeven K, Goubert L, Jaaniste T, Van Ryckeghem DM, Crombez G.	Eur J Pain. 2011 Jul 26. [Epub ahead of print]	Eur J Pain. 2011	PubMed	citation	PMID:21798773	pubmed	21798773	create date:2011/07/30 | first author:Verhoeven K
Management of chronic pain among older patients: inside primary care in the US.	/pubmed/21784680	Tai-Seale M, Bolin J, Bao X, Street R.	Eur J Pain. 2011 Nov;15(10):1087.e1-8. Epub 2011 Jul 23.	Eur J Pain. 2011	PubMed	citation	PMID:21784680	pubmed	21784680	create date:2011/07/26 | first author:Tai-Seale M
Systems wide analyses of lipids in the brainstem during inflammatory orofacial pain - Evidence of increased phospholipase A(2) activity.	/pubmed/21783394	Ma MT, Yeo JF, Shui G, Wenk MR, Ong WY.	Eur J Pain. 2012 Jan;16(1):38-48. doi: 10.1016/j.ejpain.2011.06.013.	Eur J Pain. 2012	PubMed	citation	PMID:21783394	pubmed	21783394	create date:2011/07/26 | first author:Ma MT
Naloxone inhibits not only stress-induced analgesia but also sympathetic activation and baroreceptor-reflex sensitivity.	/pubmed/21745755	Fechir M, Breimhorst M, Kritzmann S, Geber C, Schlereth T, Baier B, Birklein F.	Eur J Pain. 2012 Jan;16(1):82-92. doi: 10.1016/j.ejpain.2011.06.009.	Eur J Pain. 2012	PubMed	citation	PMID:21745755	pubmed	21745755	create date:2011/07/13 | first author:Fechir M
Effect of gonadal steroid hormones on formalin-induced temporomandibular joint inflammation.	/pubmed/21741867	Torres-Chávez KE, Sanfins JM, Clemente-Napimoga JT, Pelegrini-Da-Silva A, Parada CA, Fischer L, Tambeli CH.	Eur J Pain. 2011 Jul 7. [Epub ahead of print]	Eur J Pain. 2011	PubMed	citation	PMID:21741867	pubmed	21741867	create date:2011/07/12 | first author:Torres-Chávez KE
Dysfunctional coping in headache: Avoidance and endurance is not associated with chronic forms of headache.	/pubmed/21723759	Wieser T, Walliser U, Womastek I, Kress HG.	Eur J Pain. 2011 Jun 30. [Epub ahead of print]	Eur J Pain. 2011	PubMed	citation	PMID:21723759	pubmed	21723759	create date:2011/07/05 | first author:Wieser T
Coping strategies and beliefs about pain in veterans with comorbid chronic pain and significant levels of posttraumatic stress disorder symptoms.	/pubmed/21723169	Alschuler KN, Otis JD.	Eur J Pain. 2011 Jun 29. [Epub ahead of print]	Eur J Pain. 2011	PubMed	citation	PMID:21723169	pubmed	21723169	create date:2011/07/05 | first author:Alschuler KN
A prospective analysis of pain experience, beliefs and attitudes, and pain management of a cohort of Danish surgical patients.	/pubmed/21723168	Lorentzen V, Hermansen IL, Botti M.	Eur J Pain. 2011 Jun 29. [Epub ahead of print]	Eur J Pain. 2011	PubMed	citation	PMID:21723168	pubmed	21723168	create date:2011/07/05 | first author:Lorentzen V
Title	URL	Description	Details	ShortDetails	Resource	Type	Identifiers	Db	EntrezUID	Properties
Descending pain modulation and its interaction with peripheral sensitization following sustained isometric muscle contraction in fibromyalgia.	/pubmed/21719331	Ge HY, Nie H, Graven-Nielsen T, Danneskiold-Samsøe B, Arendt-Nielsen L.	Eur J Pain. 2011 Jun 28. [Epub ahead of print]	Eur J Pain. 2011	PubMed	citation	PMID:21719331	pubmed	21719331	create date:2011/07/02 | first author:Ge HY
Musculoskeletal pain and use of analgesics in relation to mobility limitation among community-dwelling persons aged 75 years and older.	/pubmed/21719330	Karttunen N, Lihavainen K, Sipilä S, Rantanen T, Sulkava R, Hartikainen S.	Eur J Pain. 2012 Jan;16(1):140-9. doi: 10.1016/j.ejpain.2011.05.013.	Eur J Pain. 2012	PubMed	citation	PMID:21719330	pubmed	21719330	create date:2011/07/02 | first author:Karttunen N
The association between health care professional attitudes and beliefs and the attitudes and beliefs, clinical management, and outcomes of patients with low back pain: A systematic review.	/pubmed/21719329	Darlow B, Fullen BM, Dean S, Hurley DA, Baxter GD, Dowell A.	Eur J Pain. 2012 Jan;16(1):3-17. doi: 10.1016/j.ejpain.2011.06.006.	Eur J Pain. 2012	PubMed	citation	PMID:21719329	pubmed	21719329	create date:2011/07/02 | first author:Darlow B
Are there gender differences in coping with neck pain following acute whiplash trauma? A 12-month follow-up study.	/pubmed/21715200	Carstensen TB, Frostholm L, Oernboel E, Kongsted A, Kasch H, Jensen TS, Fink P.	Eur J Pain. 2012 Jan;16(1):49-60. doi: 10.1016/j.ejpain.2011.06.002.	Eur J Pain. 2012	PubMed	citation	PMID:21715200	pubmed	21715200	create date:2011/07/01 | first author:Carstensen TB
Can widespread hypersensitivity in carpal tunnel syndrome be substantiated if neck and arm pain are absent?	/pubmed/21705249	Schmid AB, Soon BT, Wasner G, Coppieters MW.	Eur J Pain. 2011 Jun 24. [Epub ahead of print]	Eur J Pain. 2011	PubMed	citation	PMID:21705249	pubmed	21705249	create date:2011/06/28 | first author:Schmid AB
Gender role expectations of pain mediate sex differences in cold pain responses in healthy Libyans.	/pubmed/21705248	Alabas OA, Tashani OA, Johnson MI.	Eur J Pain. 2011 Jun 24. [Epub ahead of print]	Eur J Pain. 2011	PubMed	citation	PMID:21705248	pubmed	21705248	create date:2011/06/28 | first author:Alabas OA
The influence of maternal vulnerability and parenting stress on chronic pain in adolescents in a general population sample: The TRAILS study.	/pubmed/21705247	Darlington AS, Verhulst FC, De Winter AF, Ormel J, Passchier J, Hunfeld JA.	Eur J Pain. 2012 Jan;16(1):150-9. doi: 10.1016/j.ejpain.2011.06.001.	Eur J Pain. 2012	PubMed	citation	PMID:21705247	pubmed	21705247	create date:2011/06/28 | first author:Darlington AS
Is adherence to pain self-management strategies associated with improved pain, depression and disability in those with disabling chronic pain?	/pubmed/21705246	Nicholas MK, Asghari A, Corbett M, Smeets RJ, Wood BM, Overton S, Perry C, Tonkin LE, Beeston L.	Eur J Pain. 2012 Jan;16(1):93-104. doi: 10.1016/j.ejpain.2011.06.005.	Eur J Pain. 2012	PubMed	citation	PMID:21705246	pubmed	21705246	create date:2011/06/28 | first author:Nicholas MK
Experimental neuropathy increases limbic forebrain CRF.	/pubmed/21684787	Rouwette T, Vanelderen P, de Reus M, Loohuis NO, Giele J, van Egmond J, Scheenen W, Scheffer GJ, Roubos E, Vissers K, Kozicz T.	Eur J Pain. 2012 Jan;16(1):61-71. doi: 10.1016/j.ejpain.2011.05.016.	Eur J Pain. 2012	PubMed	citation	PMID:21684787	pubmed	21684787	create date:2011/06/21 | first author:Rouwette T
Is there an association between preterm birth or low birthweight and chronic widespread pain? Results from the 1958 Birth Cohort Study.	/pubmed/21684786	Littlejohn C, Pang D, Power C, Macfarlane GJ, Jones GT.	Eur J Pain. 2012 Jan;16(1):134-9. doi: 10.1016/j.ejpain.2011.05.015.	Eur J Pain. 2012	PubMed	citation	PMID:21684786	pubmed	21684786	create date:2011/06/21 | first author:Littlejohn C
Effect of morphine in needle procedures in children with cancer.	/pubmed/21680210	Hedén LE, von Essen L, Ljungman G.	Eur J Pain. 2011 Nov;15(10):1056-60. Epub 2011 Jun 15.	Eur J Pain. 2011	PubMed	citation	PMID:21680210	pubmed	21680210	create date:2011/06/18 | first author:Hedén LE
Endoneurial pathology of the needlestick-nerve-injury model of Complex Regional Pain Syndrome, including rats with and without pain behaviors.	/pubmed/21676634	Klein MM, Lee JW, Siegel SM, Downs HM, Oaklander AL.	Eur J Pain. 2012 Jan;16(1):28-37. doi: 10.1016/j.ejpain.2011.05.004.	Eur J Pain. 2012	PubMed	citation	PMID:21676634	pubmed	21676634	create date:2011/06/17 | first author:Klein MM
Are emotion regulation skills related to adjustment among people with chronic pain, independent of pain coping?	/pubmed/21669543	Agar-Wilson M, Jackson T.	Eur J Pain. 2012 Jan;16(1):105-14. doi: 10.1016/j.ejpain.2011.05.011.	Eur J Pain. 2012	PubMed	citation	PMID:21669543	pubmed	21669543	create date:2011/06/15 | first author:Agar-Wilson M
Association of clinical findings of temporomandibular disorders (TMD) with self-reported musculoskeletal pains.	/pubmed/21664847	Sipilä K, Suominen AL, Alanen P, Heliövaara M, Tiittanen P, Könönen M.	Eur J Pain. 2011 Nov;15(10):1061-7. Epub 2011 Jun 12.	Eur J Pain. 2011	PubMed	citation	PMID:21664847	pubmed	21664847	create date:2011/06/15 | first author:Sipilä K
Self-criticism interacts with the affective component of pain to predict depressive symptoms in female patients.	/pubmed/21664158	Lerman SF, Shahar G, Rudich Z.	Eur J Pain. 2012 Jan;16(1):115-22. doi: 10.1016/j.ejpain.2011.05.007.	Eur J Pain. 2012	PubMed	citation	PMID:21664158	pubmed	21664158	create date:2011/06/15 | first author:Lerman SF
LipoxinA(4) induced antinociception and decreased expression of NF-κB and pro-inflammatory cytokines after chronic dorsal root ganglia compression in rats.	/pubmed/21658981	Sun T, Yu E, Yu L, Luo J, Li H, Fu Z.	Eur J Pain. 2012 Jan;16(1):18-27. doi: 10.1016/j.ejpain.2011.05.005.	Eur J Pain. 2012	PubMed	citation	PMID:21658981	pubmed	21658981	create date:2011/06/11 | first author:Sun T
Quantitative Sensory Testing to assess the sensory characteristics of cancer-induced bone pain after radiotherapy and potential clinical biomarkers of response.	/pubmed/21658980	Scott AC, McConnell S, Laird B, Colvin L, Fallon M.	Eur J Pain. 2012 Jan;16(1):123-33. doi: 10.1016/j.ejpain.2011.05.002.	Eur J Pain. 2012	PubMed	citation	PMID:21658980	pubmed	21658980	create date:2011/06/11 | first author:Scott AC
A comparison of the clinical features of fibromyalgia syndrome in different settings.	/pubmed/21652242	Häuser W, Biewer W, Gesmann M, Kühn-Becker H, Petzke F, Wilmoswky H, Langhorst J, Glaesmer H.	Eur J Pain. 2011 Oct;15(9):936-41. Epub 2011 Jun 8.	Eur J Pain. 2011	PubMed	citation	PMID:21652242	pubmed	21652242	create date:2011/06/10 | first author:Häuser W
Self reported pain severity among multiethnic older Singaporeans: does adjusting for reporting heterogeneity matter?	/pubmed/21646030	Chan A, Malhotra C, Do YK, Malhotra R, Ostbye T.	Eur J Pain. 2011 Nov;15(10):1094-9. Epub 2011 Jun 8.	Eur J Pain. 2011	PubMed	citation	PMID:21646030	pubmed	21646030	create date:2011/06/08 | first author:Chan A
Estrogen receptors localization in the spinal trigeminal nucleus: an immunohistochemical study in humans.	/pubmed/21640622	Fenzi F, Rizzzuto N.	Eur J Pain. 2011 Nov;15(10):1002-7. Epub 2011 Jun 2.	Eur J Pain. 2011	PubMed	citation	PMID:21640622	pubmed	21640622	create date:2011/06/07 | first author:Fenzi F
The relationship between self-reported severe pain and measures of socio-economic disadvantage.	/pubmed/21620747	Morgan CL, Conway P, Currie CJ.	Eur J Pain. 2011 Nov;15(10):1107-11. Epub 2011 May 26.	Eur J Pain. 2011	PubMed	citation	PMID:21620747	pubmed	21620747	create date:2011/05/31 | first author:Morgan CL
Association between prodromal pain and the severity of acute herpes zoster and utilization of health care resources.	/pubmed/21600819	Benbernou A, Drolet M, Levin MJ, Schmader KE, Oxman MN, Johnson R, Patrick D, Camden S, Mansi JA, Brisson M.	Eur J Pain. 2011 Nov;15(10):1100-6. Epub 2011 May 19.	Eur J Pain. 2011	PubMed	citation	PMID:21600819	pubmed	21600819	create date:2011/05/24 | first author:Benbernou A
Social comparison performance standards, threat, and tolerance for experimentally-induced pain.	/pubmed/21600818	Jackson T, Phillips H.	Eur J Pain. 2011 Nov;15(10):1081-6. Epub 2011 May 19.	Eur J Pain. 2011	PubMed	citation	PMID:21600818	pubmed	21600818	create date:2011/05/24 | first author:Jackson T
The impact of pain in patients with polyneuropathy.	/pubmed/21600817	Poliakov I, Toth C.	Eur J Pain. 2011 Nov;15(10):1015-22. Epub 2011 May 19.	Eur J Pain. 2011	PubMed	citation	PMID:21600817	pubmed	21600817	create date:2011/05/24 | first author:Poliakov I
Activation of anterior cingulate cortex produces inhibitory effects on noxious mechanical and electrical stimuli-evoked responses in rat spinal WDR neurons.	/pubmed/21600816	Ma JH, Xiao TH, Chang CW, Gao L, Wang XL, Gao GD, Yu YQ.	Eur J Pain. 2011 Oct;15(9):895-9. Epub 2011 May 19.	Eur J Pain. 2011	PubMed	citation	PMID:21600816	pubmed	21600816	create date:2011/05/24 | first author:Ma JH
Reporting outcomes of back pain trials: a modified Delphi study.	/pubmed/21596600	Froud R, Eldridge S, Kovacs F, Breen A, Bolton J, Dunn K, Fritz J, Keller A, Kent P, Lauridsen HH, Ostelo R, Pincus T, van Tulder M, Vogel S, Underwood M.	Eur J Pain. 2011 Nov;15(10):1068-74. Epub 2011 May 18.	Eur J Pain. 2011	PubMed	citation	PMID:21596600	pubmed	21596600	create date:2011/05/21 | first author:Froud R
Antinociceptive effect of paeoniflorin via spinal α₂-adrenoceptor activation in diabetic mice.	/pubmed/21596599	Lee KK, Omiya Y, Yuzurihara M, Kase Y, Kobayashi H.	Eur J Pain. 2011 Nov;15(10):1035-9. Epub 2011 May 18.	Eur J Pain. 2011	PubMed	citation	PMID:21596599	pubmed	21596599	create date:2011/05/21 | first author:Lee KK
Prevalence of psychiatric disorders in sick listed chronic low back pain patients.	/pubmed/21592832	Reme SE, Tangen T, Moe T, Eriksen HR.	Eur J Pain. 2011 Nov;15(10):1075-80. Epub 2011 May 17.	Eur J Pain. 2011	PubMed	citation	PMID:21592832	pubmed	21592832	create date:2011/05/20 | first author:Reme SE
Transcutaneous spinal direct current stimulation inhibits nociceptive spinal pathway conduction and increases pain tolerance in humans.	/pubmed/21576030	Truini A, Vergari M, Biasiotta A, La Cesa S, Gabriele M, Di Stefano G, Cambieri C, Cruccu G, Inghilleri M, Priori A.	Eur J Pain. 2011 Nov;15(10):1023-7. Epub 2011 May 14.	Eur J Pain. 2011	PubMed	citation	PMID:21576030	pubmed	21576030	create date:2011/05/18 | first author:Truini A
Clinical trial of the p38 MAP kinase inhibitor dilmapimod in neuropathic pain following nerve injury.	/pubmed/21576029	Anand P, Shenoy R, Palmer JE, Baines AJ, Lai RY, Robertson J, Bird N, Ostenfeld T, Chizh BA.	Eur J Pain. 2011 Nov;15(10):1040-8. Epub 2011 May 14.	Eur J Pain. 2011	PubMed	citation	PMID:21576029	pubmed	21576029	create date:2011/05/18 | first author:Anand P
The effect of pain on training-induced plasticity of the corticomotor system.	/pubmed/21570881	Ingham D, Tucker KJ, Tsao H, Hodges PW.	Eur J Pain. 2011 Nov;15(10):1028-34. Epub 2011 May 13.	Eur J Pain. 2011	PubMed	citation	PMID:21570881	pubmed	21570881	create date:2011/05/17 | first author:Ingham D
Seeing and identifying with a virtual body decreases pain perception.	/pubmed/21570328	Hänsel A, Lenggenhager B, von Känel R, Curatolo M, Blanke O.	Eur J Pain. 2011 Sep;15(8):874-9. Epub 2011 May 12.	Eur J Pain. 2011	PubMed	citation	PMID:21570328	pubmed	21570328	create date:2011/05/17 | first author:Hänsel A
Successful pain relief in non-responders to spinal cord stimulation: the combined use of ketamine and spinal cord stimulation.	/pubmed/21565537	Truin M, Janssen SP, van Kleef M, Joosten EA.	Eur J Pain. 2011 Nov;15(10):1049.e1-9. Epub 2011 May 11.	Eur J Pain. 2011	PubMed	citation	PMID:21565537	pubmed	21565537	create date:2011/05/14 | first author:Truin M
Widespread pain in chronic epicondylitis.	/pubmed/21565536	Pienimäki T, Siira P, Vanharanta H.	Eur J Pain. 2011 Oct;15(9):921-7. Epub 2011 May 11.	Eur J Pain. 2011	PubMed	citation	PMID:21565536	pubmed	21565536	create date:2011/05/14 | first author:Pienimäki T
Reversal of inflammatory pain by HSV-1-mediated overexpression of enkephalin in the caudal ventrolateral medulla.	/pubmed/21565535	Martins I, Cabral L, Pinto A, Wilson SP, Lima D, Tavares I.	Eur J Pain. 2011 Nov;15(10):1008-14. Epub 2011 May 11.	Eur J Pain. 2011	PubMed	citation	PMID:21565535	pubmed	21565535	create date:2011/05/14 | first author:Martins I
Abdominal hyperalgesia in secretory phospholipase A2-induced rat pancreatitis: distinct roles of NK1 receptors.	/pubmed/21565534	Camargo EA, Zanoni CI, Toyama MH, Muscara MN, Docherty RJ, Costa SK.	Eur J Pain. 2011 Oct;15(9):900-6. Epub 2011 May 11.	Eur J Pain. 2011	PubMed	citation	PMID:21565534	pubmed	21565534	create date:2011/05/14 | first author:Camargo EA
Asians differ from non-Hispanic Whites in experimental pain sensitivity.	/pubmed/21561793	Rowell LN, Mechlin B, Ji E, Addamo M, Girdler SS.	Eur J Pain. 2011 Aug;15(7):764-71. Epub 2011 May 10.	Eur J Pain. 2011	PubMed	citation	PMID:21561793	pubmed	21561793	create date:2011/05/13 | first author:Rowell LN
Potential risk factors associated with risk for drop-out and relapse during and following withdrawal of opioid prescription medication.	/pubmed/21546290	Heiwe S, Lönnquist I, Källmén H.	Eur J Pain. 2011 Oct;15(9):966-70. Epub 2011 May 4.	Eur J Pain. 2011	PubMed	citation	PMID:21546290	pubmed	21546290	create date:2011/05/07 | first author:Heiwe S
End-of-life opioid administration on neonatal and pediatric intensive care units: nurses' attitudes and practice.	/pubmed/21531155	Garten L, Daehmlow S, Reindl T, Wendt A, Münch A, Bührer C.	Eur J Pain. 2011 Oct;15(9):958-65. Epub 2011 Apr 30.	Eur J Pain. 2011	PubMed	citation	PMID:21531155	pubmed	21531155	create date:2011/05/03 | first author:Garten L
Differential effects on sensory functions and measures of epidermal nerve fiber density after application of a lidocaine patch (5%) on healthy human skin.	/pubmed/21530339	Wehrfritz A, Namer B, Ihmsen H, Mueller C, Filitz J, Koppert W, Leffler A.	Eur J Pain. 2011 Oct;15(9):907-12. Epub 2011 May 6.	Eur J Pain. 2011	PubMed	citation	PMID:21530339	pubmed	21530339	create date:2011/05/03 | first author:Wehrfritz A
Abnormal facilitatory mechanisms in motor cortex of migraine with aura.	/pubmed/21530338	Brighina F, Cosentino G, Vigneri S, Talamanca S, Palermo A, Giglia G, Fierro B.	Eur J Pain. 2011 Oct;15(9):928-35. Epub 2011 May 6.	Eur J Pain. 2011	PubMed	citation	PMID:21530338	pubmed	21530338	create date:2011/05/03 | first author:Brighina F
On the contextual nature of sex-related biases in pain judgments: the effects of pain duration, patient's distress and judge's sex.	/pubmed/21530337	Bernardes SF, Lima ML.	Eur J Pain. 2011 Oct;15(9):950-7. Epub 2011 May 6.	Eur J Pain. 2011	PubMed	citation	PMID:21530337	pubmed	21530337	create date:2011/05/03 | first author:Bernardes SF
Vector-mediated release of GABA attenuates pain-related behaviors and reduces Na(V)1.7 in DRG neurons.	/pubmed/21486703	Chattopadhyay M, Mata M, Fink DJ.	Eur J Pain. 2011 Oct;15(9):913-20. Epub 2011 Apr 12.	Eur J Pain. 2011	PubMed	citation	PMID:21486703	pubmed	21486703	create date:2011/04/14 | first author:Chattopadhyay M
Absence of long-term analgesic effect from a short-term S-ketamine infusion on fibromyalgia pain: a randomized, prospective, double blind, active placebo-controlled trial.	/pubmed/21482474	Noppers I, Niesters M, Swartjes M, Bauer M, Aarts L, Geleijnse N, Mooren R, Dahan A, Sarton E.	Eur J Pain. 2011 Oct;15(9):942-9. Epub 2011 Apr 11.	Eur J Pain. 2011	PubMed	citation	PMID:21482474	pubmed	21482474	create date:2011/04/13 | first author:Noppers I
The association between psychological factors and the development of complex regional pain syndrome type 1 (CRPS1)--a prospective multicenter study.	/pubmed/21459637	Beerthuizen A, Stronks DL, Huygen FJ, Passchier J, Klein J, Spijker AV.	Eur J Pain. 2011 Oct;15(9):971-5. Epub 2011 Apr 2.	Eur J Pain. 2011	PubMed	citation	PMID:21459637	pubmed	21459637	create date:2011/04/05 | first author:Beerthuizen A
Assessing symptom profiles in neuropathic pain clinical trials: can it improve outcome?	/pubmed/21458336	Attal N, Bouhassira D, Baron R, Dostrovsky J, Dworkin RH, Finnerup N, Gourlay G, Haanpaa M, Raja S, Rice AS, Simpson D, Treede RD.	Eur J Pain. 2011 May;15(5):441-3. Epub 2011 Mar 31. No abstract available.	Eur J Pain. 2011	PubMed	citation	PMID:21458336	pubmed	21458336	create date:2011/04/05 | first author:Attal N
Understanding fear of pain in chronic pain: interoceptive fear conditioning as a novel approach.	/pubmed/21440472	De Peuter S, Van Diest I, Vansteenwegen D, Van den Bergh O, Vlaeyen JW.	Eur J Pain. 2011 Oct;15(9):889-94. Epub 2011 Mar 25. Review.	Eur J Pain. 2011	PubMed	citation	PMID:21440472	pubmed	21440472	create date:2011/03/29 | first author:De Peuter S
Specialized multimodal outpatient treatment for children with chronic pain: treatment pathways and long-term outcome.	/pubmed/21440471	Hechler T, Martin A, Blankenburg M, Schroeder S, Kosfelder J, Hölscher L, Denecke H, Zernikow B.	Eur J Pain. 2011 Oct;15(9):976-84. Epub 2011 Mar 25.	Eur J Pain. 2011	PubMed	citation	PMID:21440471	pubmed	21440471	create date:2011/03/29 | first author:Hechler T
Gender effects in pain detection: speed and accuracy in decoding female and male pain expressions.	/pubmed/21435925	Riva P, Sacchi S, Montali L, Frigerio A.	Eur J Pain. 2011 Oct;15(9):985.e1-985.e11. Epub 2011 Mar 23.	Eur J Pain. 2011	PubMed	citation	PMID:21435925	pubmed	21435925	create date:2011/03/26 | first author:Riva P
Ten year course of low back pain in an adult population-based cohort--the Doetinchem cohort study.	/pubmed/21429779	van Oostrom SH, Monique Verschuren WM, de Vet HC, Picavet HS.	Eur J Pain. 2011 Oct;15(9):993-8. Epub 2011 Mar 22.	Eur J Pain. 2011	PubMed	citation	PMID:21429779	pubmed	21429779	create date:2011/03/25 | first author:van Oostrom SH
Title	URL	Description	Details	ShortDetails	Resource	Type	Identifiers	Db	EntrezUID	Properties
Comment on: Quantitative somatosensory testing of subjects with chronic post-traumatic headache by R. Defrin et al. (Eur J Pain 2010, 14(9), 924-931).	/pubmed/21420885	Chua NH, Vissers KC, Wilder-Smith OH.	Eur J Pain. 2011 May;15(5):540-1; author reply 542-3. Epub 2011 Mar 21. No abstract available.	Eur J Pain. 2011	PubMed	citation	PMID:21420885	pubmed	21420885	create date:2011/03/23 | first author:Chua NH
Enhanced cytokine-induced mechanical hyperalgesia in skeletal muscle produced by a novel mechanism in rats exposed to unpredictable sound stress.	/pubmed/21419675	Dina OA, Levine JD, Green PG.	Eur J Pain. 2011 Sep;15(8):796-800. Epub 2011 Mar 17.	Eur J Pain. 2011	PubMed	citation	PMID:21419675	pubmed	21419675	create date:2011/03/23 | first author:Dina OA
Headache, menstruation and combined oral contraceptives: a diary study in 184 women with migraine.	/pubmed/21402485	Lieba-Samal D, Wöber C, Frantal S, Brannath W, Schmidt K, Schrolnberger C, Wöber-Bingöl C; PAMINA study group.	Eur J Pain. 2011 Sep;15(8):852-7. Epub 2011 Mar 12.	Eur J Pain. 2011	PubMed	citation	PMID:21402485	pubmed	21402485	create date:2011/03/16 | first author:Lieba-Samal D
MicroRNA changes in the mouse prefrontal cortex after inflammatory pain.	/pubmed/21397537	Poh KW, Yeo JF, Ong WY.	Eur J Pain. 2011 Sep;15(8):801.e1-12. Epub 2011 Mar 11.	Eur J Pain. 2011	PubMed	citation	PMID:21397537	pubmed	21397537	create date:2011/03/15 | first author:Poh KW
Distraction from pain and executive functioning: an experimental investigation of the role of inhibition, task switching and working memory.	/pubmed/21397536	Verhoeven K, Van Damme S, Eccleston C, Van Ryckeghem DM, Legrain V, Crombez G.	Eur J Pain. 2011 Sep;15(8):866-73. Epub 2011 Mar 11.	Eur J Pain. 2011	PubMed	citation	PMID:21397536	pubmed	21397536	create date:2011/03/15 | first author:Verhoeven K
Pharmacological action of choline and aspirin coadministration on acute inflammatory pain.	/pubmed/21388846	Yong-Ping S, Jin-Da W, Ru-Huan W, Xiang-Di Z, Hai-Tao Y, Hai W.	Eur J Pain. 2011 Sep;15(8):858-65. Epub 2011 Mar 8.	Eur J Pain. 2011	PubMed	citation	PMID:21388846	pubmed	21388846	create date:2011/03/11 | first author:Yong-Ping S
Dynamic tuning of human withdrawal reflex receptive fields during cognitive attention and distraction tasks.	/pubmed/21376646	Bjerre L, Andersen AT, Hagelskjær MT, Ge N, Mørch CD, Andersen OK.	Eur J Pain. 2011 Sep;15(8):816-21. Epub 2011 Mar 3.	Eur J Pain. 2011	PubMed	citation	PMID:21376646	pubmed	21376646	create date:2011/03/08 | first author:Bjerre L
Severe burn injury induces a characteristic activation of extracellular signal-regulated kinase 1/2 in spinal dorsal horn neurons.	/pubmed/21371920	White JP, Ko CW, Fidalgo AR, Cibelli M, Paule CC, Anderson PJ, Cruz C, Gomba S, Matesz K, Veress G, Avelino A, Nagy I.	Eur J Pain. 2011 Aug;15(7):683-90. Epub 2011 Mar 2.	Eur J Pain. 2011	PubMed	citation	PMID:21371920	pubmed	21371920	create date:2011/03/05 | first author:White JP
Can we identify how programmes aimed at promoting self-management in musculoskeletal pain work and who benefits? A systematic review of sub-group analysis within RCTs.	/pubmed/21354838	Miles CL, Pincus T, Carnes D, Homer KE, Taylor SJ, Bremner SA, Rahman A, Underwood M.	Eur J Pain. 2011 Sep;15(8):775.e1-11. Epub 2011 Feb 26.	Eur J Pain. 2011	PubMed	citation	PMID:21354838	pubmed	21354838	create date:2011/03/01 | first author:Miles CL
Electrical spinal cord stimulation in painful diabetic polyneuropathy, a systematic review on treatment efficacy and safety.	/pubmed/21345703	Pluijms WA, Slangen R, Joosten EA, Kessels AG, Merkies IS, Schaper NC, Faber CG, van Kleef M.	Eur J Pain. 2011 Sep;15(8):783-8. Epub 2011 Feb 22.	Eur J Pain. 2011	PubMed	citation	PMID:21345703	pubmed	21345703	create date:2011/02/25 | first author:Pluijms WA
Attenuation of experimental pain by vibro-tactile stimulation in patients with chronic local or widespread musculoskeletal pain.	/pubmed/21339076	Staud R, Robinson ME, Goldman CT, Price DD.	Eur J Pain. 2011 Sep;15(8):836-42. Epub 2011 Feb 19.	Eur J Pain. 2011	PubMed	citation	PMID:21339076	pubmed	21339076	create date:2011/02/23 | first author:Staud R
Distribution of signs and symptoms of Complex Regional Pain Syndrome type I in patients meeting the diagnostic criteria of the International Association for the Study of Pain.	/pubmed/21334934	de Boer RD, Marinus J, van Hilten JJ, Huygen FJ, van Eijs F, van Kleef M, Bauer MC, van Gestel M, Zuurmond WW, Perez RS.	Eur J Pain. 2011 Sep;15(8):830.e1-8. Epub 2011 Feb 22.	Eur J Pain. 2011	PubMed	citation	PMID:21334934	pubmed	21334934	create date:2011/02/22 | first author:de Boer RD
The relation between small nerve fibre function, age, disease severity and pain in Fabry disease.	/pubmed/21334933	Biegstraaten M, Binder A, Maag R, Hollak CE, Baron R, van Schaik IN.	Eur J Pain. 2011 Sep;15(8):822-9. Epub 2011 Feb 22.	Eur J Pain. 2011	PubMed	citation	PMID:21334933	pubmed	21334933	create date:2011/02/22 | first author:Biegstraaten M
Science of Pain, by A.I. Basbaum and C. Bushnell, 1st ed., Academic Press, 2009, 1088pp., Reviewed by Katharina Zimmermann.	/pubmed/21334932	Zimmermann K.	Eur J Pain. 2011 Feb 18. [Epub ahead of print] No abstract available.	Eur J Pain. 2011	PubMed	citation	PMID:21334932	pubmed	21334932	create date:2011/02/22 | first author:Zimmermann K
Epidemiologic evidence of barometric pressure changes inducing increased reporting of oral pain.	/pubmed/21334931	Kloss-Brandstätter A, Hächl O, Leitgeb PC, Buchner A, Coassin S, Rasse M, Kronenberg F, Kloss FR.	Eur J Pain. 2011 Sep;15(8):880-4. Epub 2011 Feb 22.	Eur J Pain. 2011	PubMed	citation	PMID:21334931	pubmed	21334931	create date:2011/02/22 | first author:Kloss-Brandstätter A
Nociceptive input from the rat thoracolumbar fascia to lumbar dorsal horn neurones.	/pubmed/21330175	Hoheisel U, Taguchi T, Treede RD, Mense S.	Eur J Pain. 2011 Sep;15(8):810-5. Epub 2011 Feb 16.	Eur J Pain. 2011	PubMed	citation	PMID:21330175	pubmed	21330175	create date:2011/02/19 | first author:Hoheisel U
Survey of undergraduate pain curricula for healthcare professionals in the United Kingdom.	/pubmed/21330174	Briggs EV, Carr EC, Whittaker MS.	Eur J Pain. 2011 Sep;15(8):789-95. Epub 2011 Feb 16.	Eur J Pain. 2011	PubMed	citation	PMID:21330174	pubmed	21330174	create date:2011/02/19 | first author:Briggs EV
Contextual factors influencing pain response to heelstick procedures in preterm infants: what do we know? A systematic review.	/pubmed/21330173	Sellam G, Cignacco EL, Craig KD, Engberg S.	Eur J Pain. 2011 Aug;15(7):661.e1-15. Epub 2011 Feb 16. Review.	Eur J Pain. 2011	PubMed	citation	PMID:21330173	pubmed	21330173	create date:2011/02/19 | first author:Sellam G
The menacing phantom: what pulls the trigger?	/pubmed/21316273	Giummarra MJ, Georgiou-Karistianis N, Nicholls ME, Gibson SJ, Chou M, Bradshaw JL.	Eur J Pain. 2011 Aug;15(7):691.e1-8. Epub 2011 Feb 11.	Eur J Pain. 2011	PubMed	citation	PMID:21316273	pubmed	21316273	create date:2011/02/15 | first author:Giummarra MJ
Representation of dynamic mechanical allodynia in the ventral medial prefrontal cortex of trigeminal neuropathic rats.	/pubmed/21316272	Devoize L, Alvarez P, Monconduit L, Dallel R.	Eur J Pain. 2011 Aug;15(7):676-82. Epub 2011 Feb 11.	Eur J Pain. 2011	PubMed	citation	PMID:21316272	pubmed	21316272	create date:2011/02/15 | first author:Devoize L
The burden of symptoms predicts early retirement: a twin cohort study on fibromyalgia-associated symptoms.	/pubmed/21316271	Markkula R, Kalso E, Huunan-Seppälä A, Koskenvuo M, Koskenvuo K, Leino-Arjas P, Kaprio J.	Eur J Pain. 2011 Aug;15(7):741-7. Epub 2011 Feb 11.	Eur J Pain. 2011	PubMed	citation	PMID:21316271	pubmed	21316271	create date:2011/02/15 | first author:Markkula R
A positron emission tomography study of wind-up pain in chronic postherniotomy pain.	/pubmed/21315628	Kupers R, Lonsdale MN, Aasvang E, Kehlet H.	Eur J Pain. 2011 Aug;15(7):698.e1-16. Epub 2011 Feb 10.	Eur J Pain. 2011	PubMed	citation	PMID:21315628	pubmed	21315628	create date:2011/02/15 | first author:Kupers R
Brain activity for chronic knee osteoarthritis: dissociating evoked pain from spontaneous pain.	/pubmed/21315627	Parks EL, Geha PY, Baliki MN, Katz J, Schnitzer TJ, Apkarian AV.	Eur J Pain. 2011 Sep;15(8):843.e1-14. Epub 2011 Feb 10.	Eur J Pain. 2011	PubMed	citation	PMID:21315627	pubmed	21315627	create date:2011/02/15 | first author:Parks EL
Dynamic temporal and spatial regulation of mu opioid receptor expression in primary afferent neurons following spinal nerve injury.	/pubmed/21310637	Lee CY, Perez FM, Wang W, Guan X, Zhao X, Fisher JL, Guan Y, Sweitzer SM, Raja SN, Tao YX.	Eur J Pain. 2011 Aug;15(7):669-75. Epub 2011 Feb 9.	Eur J Pain. 2011	PubMed	citation	PMID:21310637	pubmed	21310637	create date:2011/02/12 | first author:Lee CY
Low rather than high dose lipopolysaccharide 'priming' of muscle provides an animal model of persistent elevated mechanical sensitivity for the study of chronic pain.	/pubmed/21306926	Yamaguchi Y, Hashimoto T, Sakurai H, Yoshimoto T, Ohmichi Y, Morimoto A, Harimoto K, Ohmichi M, Eguchi K, Kumazawa T.	Eur J Pain. 2011 Aug;15(7):724-31. Epub 2011 Feb 8.	Eur J Pain. 2011	PubMed	citation	PMID:21306926	pubmed	21306926	create date:2011/02/11 | first author:Yamaguchi Y
Differential central pain processing following repetitive intramuscular proton/prostaglandin E₂ injections in female fibromyalgia patients and healthy controls.	/pubmed/21277243	Diers M, Schley MT, Rance M, Yilmaz P, Lauer L, Rukwied R, Schmelz M, Flor H.	Eur J Pain. 2011 Aug;15(7):716-23. Epub 2011 Jan 28.	Eur J Pain. 2011	PubMed	citation	PMID:21277243	pubmed	21277243	create date:2011/02/01 | first author:Diers M
Sex differences in sleep pattern of rats in an experimental model of osteoarthritis.	/pubmed/21273100	Silva A, Araujo P, Zager A, Tufik S, Andersen ML.	Eur J Pain. 2011 Jul;15(6):545-53. Epub 2011 Jan 26.	Eur J Pain. 2011	PubMed	citation	PMID:21273100	pubmed	21273100	create date:2011/01/29 | first author:Silva A
Mitochondrial dysfunction in muscle tissue of complex regional pain syndrome type I patients.	/pubmed/21262583	Tan EC, Janssen AJ, Roestenberg P, van den Heuvel LP, Goris RJ, Rodenburg RJ.	Eur J Pain. 2011 Aug;15(7):708-15. Epub 2011 Jan 22.	Eur J Pain. 2011	PubMed	citation	PMID:21262583	pubmed	21262583	create date:2011/01/26 | first author:Tan EC
The impact of Alzheimer's disease on the functional connectivity between brain regions underlying pain perception.	/pubmed/21257326	Cole LJ, Gavrilescu M, Johnston LA, Gibson SJ, Farrell MJ, Egan GF.	Eur J Pain. 2011 Jul;15(6):568.e1-11. Epub 2011 Jan 22.	Eur J Pain. 2011	PubMed	citation	PMID:21257326	pubmed	21257326	create date:2011/01/25 | first author:Cole LJ
Multi-centre European study of breakthrough cancer pain: pain characteristics and patient perceptions of current and potential management strategies.	/pubmed/21251860	Davies A, Zeppetella G, Andersen S, Damkier A, Vejlgaard T, Nauck F, Radbruch L, Sjolund KF, Stenberg M, Buchanan A.	Eur J Pain. 2011 Aug;15(7):756-63. Epub 2011 Jan 19.	Eur J Pain. 2011	PubMed	citation	PMID:21251860	pubmed	21251860	create date:2011/01/22 | first author:Davies A
Frequency of chronic pain descriptors: implications for assessment of pain quality.	/pubmed/21216641	Lin CP, Kupper AE, Gammaitoni AR, Galer BS, Jensen MP.	Eur J Pain. 2011 Jul;15(6):628-33. Epub 2011 Jan 8.	Eur J Pain. 2011	PubMed	citation	PMID:21216641	pubmed	21216641	create date:2011/01/11 | first author:Lin CP
Nitecapone reduces development and symptoms of neuropathic pain after spinal nerve ligation in rats.	/pubmed/21216640	Kambur O, Männistö PT, Pusa AM, Käenmäki M, Kalso EA, Kontinen VK.	Eur J Pain. 2011 Aug;15(7):732-40. Epub 2011 Jan 8.	Eur J Pain. 2011	PubMed	citation	PMID:21216640	pubmed	21216640	create date:2011/01/11 | first author:Kambur O
Consumption of opioid analgesics in italy: light at the end of the tunnel?	/pubmed/21216166	Chinellato A, Skaper SD, Giusti P, Debetto P.	Eur J Pain. 2011 Feb;15(2):220-1. Epub 2011 Jan 7. No abstract available.	Eur J Pain. 2011	PubMed	citation	PMID:21216166	pubmed	21216166	create date:2011/01/11 | first author:Chinellato A
Autonomic pain responses during sleep: a study of heart rate variability.	/pubmed/21216165	Chouchou F, Pichot V, Perchet C, Legrain V, Garcia-Larrea L, Roche F, Bastuji H.	Eur J Pain. 2011 Jul;15(6):554-60. Epub 2011 Jan 7.	Eur J Pain. 2011	PubMed	citation	PMID:21216165	pubmed	21216165	create date:2011/01/11 | first author:Chouchou F
The modulation of pain by attention and emotion: a dissociation of perceptual and spinal nociceptive processes.	/pubmed/21196127	Roy M, Lebuis A, Peretz I, Rainville P.	Eur J Pain. 2011 Jul;15(6):641.e1-10. Epub 2010 Dec 31.	Eur J Pain. 2011	PubMed	citation	PMID:21196127	pubmed	21196127	create date:2011/01/05 | first author:Roy M
Differences in activity-related behaviour among patients with chronic low back pain.	/pubmed/21195646	Huijnen IP, Verbunt JA, Peters ML, Smeets RJ, Kindermans HP, Roelofs J, Goossens M, Seelen HA.	Eur J Pain. 2011 Aug;15(7):748-55. Epub 2010 Dec 30.	Eur J Pain. 2011	PubMed	citation	PMID:21195646	pubmed	21195646	create date:2011/01/05 | first author:Huijnen IP
Does minimal access major surgery in the newborn hurt less? An evaluation of cumulative opioid doses.	/pubmed/21194998	Ceelie I, van Dijk M, Bax NM, de Wildt SN, Tibboel D.	Eur J Pain. 2011 Jul;15(6):615-20. Epub 2010 Dec 30.	Eur J Pain. 2011	PubMed	citation	PMID:21194998	pubmed	21194998	create date:2011/01/05 | first author:Ceelie I
Self-reported sleep duration associated with distraction analgesia, hyperemia, and secondary hyperalgesia in the heat-capsaicin nociceptive model.	/pubmed/21194997	Campbell CM, Bounds SC, Simango MB, Witmer KR, Campbell JN, Edwards RR, Haythornthwaite JA, Smith MT.	Eur J Pain. 2011 Jul;15(6):561-7. Epub 2010 Dec 30.	Eur J Pain. 2011	PubMed	citation	PMID:21194997	pubmed	21194997	create date:2011/01/05 | first author:Campbell CM
Job strain, work characteristics and back pain: a study in a university hospital.	/pubmed/21186129	Courvoisier DS, Genevay S, Cedraschi C, Bessire N, Griesser-Delacretaz AC, Monnin D, Perneger TV.	Eur J Pain. 2011 Jul;15(6):634-40. Epub 2010 Dec 24.	Eur J Pain. 2011	PubMed	citation	PMID:21186129	pubmed	21186129	create date:2010/12/28 | first author:Courvoisier DS
The anticonvulsant levetiracetam for the treatment of pain in polyneuropathy: a randomized, placebo-controlled, cross-over trial.	/pubmed/21183370	Holbech JV, Otto M, Bach FW, Jensen TS, Sindrup SH.	Eur J Pain. 2011 Jul;15(6):608-14. Epub 2010 Dec 22.	Eur J Pain. 2011	PubMed	citation	PMID:21183370	pubmed	21183370	create date:2010/12/25 | first author:Holbech JV
Pain perceived in a national community sample of German children and adolescents.	/pubmed/21177129	Du Y, Knopf H, Zhuang W, Ellert U.	Eur J Pain. 2011 Jul;15(6):649-57. Epub 2010 Dec 21.	Eur J Pain. 2011	PubMed	citation	PMID:21177129	pubmed	21177129	create date:2010/12/24 | first author:Du Y
Risk factors of sciatic pain: a prospective study among middle-aged employees.	/pubmed/21163676	Kääriä S, Leino-Arjas P, Rahkonen O, Lahti J, Lahelma E, Laaksonen M.	Eur J Pain. 2011 Jul;15(6):584-90. Epub 2010 Dec 15.	Eur J Pain. 2011	PubMed	citation	PMID:21163676	pubmed	21163676	create date:2010/12/18 | first author:Kääriä S
Sex, gender, coping, and self-efficacy: mediation of sex differences in pain perception in children and adolescents.	/pubmed/21147542	Vierhaus M, Lohaus A, Schmitz AK.	Eur J Pain. 2011 Jul;15(6):621.e1-8. Epub 2010 Dec 13.	Eur J Pain. 2011	PubMed	citation	PMID:21147542	pubmed	21147542	create date:2010/12/15 | first author:Vierhaus M
Spotting the pain in fibromyalgia syndrome--widespread effects of local pain therapy.	/pubmed/21147008	Geber C.	Eur J Pain. 2011 Jan;15(1):3-4. Epub 2010 Dec 13. No abstract available.	Eur J Pain. 2011	PubMed	citation	PMID:21147008	pubmed	21147008	create date:2010/12/15 | first author:Geber C
Electroacupuncture analgesia, stress responses, and variations in sensitivity in rats anesthetized with different sub-MAC anesthetics.	/pubmed/21134769	Kung HH, Hsu SF, Hung YC, Chen KB, Chen JY, Wen YR, Sun WZ.	Eur J Pain. 2011 Jul;15(6):600-7. Epub 2010 Dec 4.	Eur J Pain. 2011	PubMed	citation	PMID:21134769	pubmed	21134769	create date:2010/12/08 | first author:Kung HH
The effect of delayed onset of muscle soreness on habitual trapezius activity.	/pubmed/21126896	Wakefield E, Holtermann A, Mork PJ.	Eur J Pain. 2011 Jul;15(6):577-83. Epub 2010 Dec 3.	Eur J Pain. 2011	PubMed	citation	PMID:21126896	pubmed	21126896	create date:2010/12/04 | first author:Wakefield E
The somatostatin analogue octreotide inhibits capsaicin-mediated activation of nociceptive primary afferent fibres in spinal cord lamina II (substantia gelatinosa).	/pubmed/21109472	Bencivinni I, Ferrini F, Salio C, Beltramo M, Merighi A.	Eur J Pain. 2011 Jul;15(6):591-9. Epub 2010 Nov 24.	Eur J Pain. 2011	PubMed	citation	PMID:21109472	pubmed	21109472	create date:2010/11/27 | first author:Bencivinni I
Adult attachment and reports of pain in experimentally-induced pain.	/pubmed/21095633	Andrews NE, Meredith PJ, Strong J.	Eur J Pain. 2011 May;15(5):523-30. Epub 2010 Nov 23.	Eur J Pain. 2011	PubMed	citation	PMID:21095633	pubmed	21095633	create date:2010/11/26 | first author:Andrews NE
Repetitive transcranial magnetic stimulation (rTMS) as a tool for the treatment of chronic visceral pain.	/pubmed/21095148	Villanueva L.	Eur J Pain. 2011 Jan;15(1):1-2. Epub 2010 Nov 20. No abstract available.	Eur J Pain. 2011	PubMed	citation	PMID:21095148	pubmed	21095148	create date:2010/11/26 | first author:Villanueva L
Postnatal expression of the homeobox gene Prrxl1 (Drg11) is increased in inflammatory but not neuropathic pain.	/pubmed/21094620	Monteiro C, Rebelo S, Galhardo V, Reguenga C, Lima D.	Eur J Pain. 2011 May;15(5):477-81. Epub 2010 Nov 20.	Eur J Pain. 2011	PubMed	citation	PMID:21094620	pubmed	21094620	create date:2010/11/26 | first author:Monteiro C
Title	URL	Description	Details	ShortDetails	Resource	Type	Identifiers	Db	EntrezUID	Properties
Mechanisms of dynamic mechanical allodynia and dysesthesia in patients with peripheral and central neuropathic pain.	/pubmed/21094619	Landerholm ÅH, Hansson PT.	Eur J Pain. 2011 May;15(5):498-503. Epub 2010 Nov 20.	Eur J Pain. 2011	PubMed	citation	PMID:21094619	pubmed	21094619	create date:2010/11/26 | first author:Landerholm ÅH
IL-1beta in the trigeminal subnucleus caudalis contributes to extra-territorial allodynia/hyperalgesia following a trigeminal nerve injury.	/pubmed/21093329	Takahashi K, Watanabe M, Suekawa Y, Ito G, Inubushi T, Hirose N, Murasaki K, Hiyama S, Uchida T, Tanne K.	Eur J Pain. 2011 May;15(5):467.e1-14. Epub 2010 Nov 18.	Eur J Pain. 2011	PubMed	citation	PMID:21093329	pubmed	21093329	create date:2010/11/26 | first author:Takahashi K
The passive transfer of immunoglobulin G serum antibodies from patients with longstanding Complex Regional Pain Syndrome.	/pubmed/21075025	Goebel A, Leite MI, Yang L, Deacon R, Cendan CM, Fox-Lewis A, Vincent A.	Eur J Pain. 2011 May;15(5):504.e1-6. Epub 2010 Nov 12.	Eur J Pain. 2011	PubMed	citation	PMID:21075025	pubmed	21075025	create date:2010/11/16 | first author:Goebel A
Using discrete choice experiments to inform randomised controlled trials: an application to chronic low back pain management in primary care.	/pubmed/21075024	Yi D, Ryan M, Campbell S, Elliott A, Torrance N, Chambers A, Johnston M, Hannaford P, Smith BH.	Eur J Pain. 2011 May;15(5):531.e1-10. Epub 2010 Nov 12.	Eur J Pain. 2011	PubMed	citation	PMID:21075024	pubmed	21075024	create date:2010/11/16 | first author:Yi D
Comments on Recommendations on terminology and practice of psychophysical DNIC testing" by Yarnitsky et al.	14 (4)	339."	/pubmed/21070958	Michaux G, Anton F, Erpelding N, Streff A.	Eur J Pain. 2010 Nov;14(10):1068-9; author reply 1070. Epub 2010 Jun 17. No abstract available.	Eur J Pain. 2010	PubMed	citation	PMID:21070958	pubmed	21070958	create date:2010/11/13 | first author:Michaux G
Opioid-mediated drug actions cannot be concluded from naloxone induced reversal of anti-nociceptive effects in behavioural tests only.	/pubmed/21070957	Lötsch J, Tegeder I.	Eur J Pain. 2010 Nov;14(10):981-4. No abstract available.	Eur J Pain. 2010	PubMed	citation	PMID:21070957	pubmed	21070957	create date:2010/11/13 | first author:Lötsch J
A randomised controlled trial on the efficacy and side-effect profile (nausea/vomiting/sedation) of morphine-6-glucuronide versus morphine for post-operative pain relief after major abdominal surgery.	/pubmed/21041105	Binning AR, Przesmycki K, Sowinski P, Morrison LM, Smith TW, Marcus P, Lees JP, Dahan A.	Eur J Pain. 2011 Apr;15(4):402-8. Epub 2010 Oct 30.	Eur J Pain. 2011	PubMed	citation	PMID:21041105	pubmed	21041105	create date:2010/11/03 | first author:Binning AR
A randomised, double-blind, placebo-controlled trial of dolasetron, a 5-hydroxytryptamine 3 receptor antagonist, in patients with fibromyalgia.	/pubmed/21036635	Vergne-Salle P, Dufauret-Lombard C, Bonnet C, Simon A, Trèves R, Bonnabau H, Bertin P.	Eur J Pain. 2011 May;15(5):509-14. Epub 2010 Oct 30.	Eur J Pain. 2011	PubMed	citation	PMID:21036635	pubmed	21036635	create date:2010/11/03 | first author:Vergne-Salle P
A psychophysical study of endogenous analgesia: the role of the conditioning pain in the induction and magnitude of conditioned pain modulation.	/pubmed/21035364	Nir RR, Granovsky Y, Yarnitsky D, Sprecher E, Granot M.	Eur J Pain. 2011 May;15(5):491-7. Epub 2010 Oct 28.	Eur J Pain. 2011	PubMed	citation	PMID:21035364	pubmed	21035364	create date:2010/11/03 | first author:Nir RR
Parental catastrophizing about their child's chronic pain: are mothers and fathers different?	/pubmed/20971665	Hechler T, Vervoort T, Hamann M, Tietze AL, Vocks S, Goubert L, Hermann C, Wager J, Blankenburg M, Schroeder S, Zernikow B.	Eur J Pain. 2011 May;15(5):515.e1-9. Epub 2010 Oct 23.	Eur J Pain. 2011	PubMed	citation	PMID:20971665	pubmed	20971665	create date:2010/10/26 | first author:Hechler T
The influence of informal social support on risk and prognosis in spinal pain: a systematic review.	/pubmed/20970363	Campbell P, Wynne-Jones G, Dunn KM.	Eur J Pain. 2011 May;15(5):444.e1-14. Epub 2010 Oct 20. Review.	Eur J Pain. 2011	PubMed	citation	PMID:20970363	pubmed	20970363	create date:2010/10/26 | first author:Campbell P
Oral nitric-oxide donor glyceryl-trinitrate induces sensitization in spinal cord pain processing in migraineurs: a double-blind, placebo-controlled, cross-over study.	/pubmed/20965755	Perrotta A, Serrao M, Tassorelli C, Arce-Leal N, Guaschino E, Sances G, Rossi P, Bartolo M, Pierelli F, Sandrini G, Nappi G.	Eur J Pain. 2011 May;15(5):482-90. Epub 2010 Oct 20.	Eur J Pain. 2011	PubMed	citation	PMID:20965755	pubmed	20965755	create date:2010/10/23 | first author:Perrotta A
A novel rat forelimb model of neuropathic pain produced by partial injury of the median and ulnar nerves.	/pubmed/20965754	Yi H, Kim MA, Back SK, Eun JS, Na HS.	Eur J Pain. 2011 May;15(5):459-66. Epub 2010 Oct 20.	Eur J Pain. 2011	PubMed	citation	PMID:20965754	pubmed	20965754	create date:2010/10/23 | first author:Yi H
N-methyl-D-aspartate receptor-mediated modulations of the anti-allodynic effects of 5-HT1B/1D receptor stimulation in a rat model of trigeminal neuropathic pain.	/pubmed/20965753	Kayser V, Latrémolière A, Hamon M, Bourgoin S.	Eur J Pain. 2011 May;15(5):451-8. Epub 2010 Oct 20.	Eur J Pain. 2011	PubMed	citation	PMID:20965753	pubmed	20965753	create date:2010/10/23 | first author:Kayser V
Pain and other symptoms of CRPS can be increased by ambiguous visual stimuli--an exploratory study.	/pubmed/20965133	Hall J, Harrison S, Cohen H, McCabe CS, Harris N, Blake DR.	Eur J Pain. 2011 Jan;15(1):17-22. Epub 2010 Jun 8.	Eur J Pain. 2011	PubMed	citation	PMID:20965133	pubmed	20965133	create date:2010/10/23 | first author:Hall J
Expectations modulate long-term heat pain habituation.	/pubmed/20951617	Doganci B, Breimhorst M, Hondrich M, Rodriguez-Raecke R, May A, Birklein F.	Eur J Pain. 2011 Apr;15(4):384-8. Epub 2010 Oct 15.	Eur J Pain. 2011	PubMed	citation	PMID:20951617	pubmed	20951617	create date:2010/10/19 | first author:Doganci B
Driving functions in a video simulator in chronic non-malignant pain patients using and not using codeine.	/pubmed/20947399	Nilsen HK, Landrø NI, Kaasa S, Jenssen GD, Fayers P, Borchgrevink PC.	Eur J Pain. 2011 Apr;15(4):409-15. Epub 2010 Oct 13.	Eur J Pain. 2011	PubMed	citation	PMID:20947399	pubmed	20947399	create date:2010/10/16 | first author:Nilsen HK
Altered nociceptive C fibre input to primary somatosensory cortex in an animal model of hyperalgesia.	/pubmed/20947398	Jensen T, Granmo M, Schouenborg J.	Eur J Pain. 2011 Apr;15(4):368-75. Epub 2010 Oct 13.	Eur J Pain. 2011	PubMed	citation	PMID:20947398	pubmed	20947398	create date:2010/10/16 | first author:Jensen T
MRI of the central nervous system in MS patients with and without pain.	/pubmed/20947397	Svendsen KB, Sørensen L, Jensen TS, Hansen HJ, Bach FW.	Eur J Pain. 2011 Apr;15(4):395-401. Epub 2010 Oct 13.	Eur J Pain. 2011	PubMed	citation	PMID:20947397	pubmed	20947397	create date:2010/10/16 | first author:Svendsen KB
The influence of brushing force and stroking velocity on dynamic mechanical allodynia in patients with peripheral neuropathy.	/pubmed/20934359	Samuelsson M, Leffler AS, Johansson B, Hansson P.	Eur J Pain. 2011 Apr;15(4):389-94. Epub 2010 Oct 12.	Eur J Pain. 2011	PubMed	citation	PMID:20934359	pubmed	20934359	create date:2010/10/12 | first author:Samuelsson M
Do school-aged children with burn injuries during infancy show stress-induced activation of pain inhibitory mechanisms?	/pubmed/20934358	Wollgarten-Hadamek I, Hohmeister J, Zohsel K, Flor H, Hermann C.	Eur J Pain. 2011 Apr;15(4):423.e1-10. Epub 2010 Oct 12.	Eur J Pain. 2011	PubMed	citation	PMID:20934358	pubmed	20934358	create date:2010/10/12 | first author:Wollgarten-Hadamek I
Mental stress and psychosocial factors at work in relation to multiple-site musculoskeletal pain: a longitudinal study of kitchen workers.	/pubmed/20932789	Haukka E, Leino-Arjas P, Ojajärvi A, Takala EP, Viikari-Juntura E, Riihimäki H.	Eur J Pain. 2011 Apr;15(4):432-8. Epub 2010 Oct 6.	Eur J Pain. 2011	PubMed	citation	PMID:20932789	pubmed	20932789	create date:2010/10/12 | first author:Haukka E
Reference values of mechanical and thermal pain tests in a pain-free population.	/pubmed/20932788	Neziri AY, Scaramozzino P, Andersen OK, Dickenson AH, Arendt-Nielsen L, Curatolo M.	Eur J Pain. 2011 Apr;15(4):376-83. Epub 2010 Oct 6.	Eur J Pain. 2011	PubMed	citation	PMID:20932788	pubmed	20932788	create date:2010/10/12 | first author:Neziri AY
Effects of treatment of peripheral pain generators in fibromyalgia patients.	/pubmed/20889359	Affaitati G, Costantini R, Fabrizio A, Lapenna D, Tafuri E, Giamberardino MA.	Eur J Pain. 2011 Jan;15(1):61-9.	Eur J Pain. 2011	PubMed	citation	PMID:20889359	pubmed	20889359	create date:2010/10/05 | first author:Affaitati G
Spinal cord plasticity and acid-sensing ion channels involvement in a rodent model of irritable bowel syndrome.	/pubmed/20888277	Matricon J, Gelot A, Etienne M, Lazdunski M, Muller E, Ardid D.	Eur J Pain. 2011 Apr;15(4):335-43.	Eur J Pain. 2011	PubMed	citation	PMID:20888277	pubmed	20888277	create date:2010/10/05 | first author:Matricon J
The role of depression and catastrophizing in musculoskeletal pain.	/pubmed/20884261	Linton SJ, Nicholas MK, MacDonald S, Boersma K, Bergbom S, Maher C, Refshauge K.	Eur J Pain. 2011 Apr;15(4):416-22. Epub 2010 Sep 29.	Eur J Pain. 2011	PubMed	citation	PMID:20884261	pubmed	20884261	create date:2010/10/05 | first author:Linton SJ
Augmented mechanical response of muscular thin-fiber receptors in aged rats recorded in vitro.	/pubmed/20851649	Taguchi T, Mizumura K.	Eur J Pain. 2011 Apr;15(4):351-8. Epub 2010 Sep 20.	Eur J Pain. 2011	PubMed	citation	PMID:20851649	pubmed	20851649	create date:2010/09/21 | first author:Taguchi T
Effects of local lidocaine treatment before and after median nerve injury on mechanical hypersensitivity and microglia activation in rat cuneate nucleus.	/pubmed/20833089	Lin SC, Yeh JH, Chen CL, Chou SH, Tsai YJ.	Eur J Pain. 2011 Apr;15(4):359-67. Epub 2010 Sep 15.	Eur J Pain. 2011	PubMed	citation	PMID:20833089	pubmed	20833089	create date:2010/09/14 | first author:Lin SC
Characterisation of sensory abnormalities observed in an animal model of multiple sclerosis: a behavioural and pharmacological study.	/pubmed/20829083	Thibault K, Calvino B, Pezet S.	Eur J Pain. 2011 Mar;15(3):231.e1-16. Epub 2010 Sep 9.	Eur J Pain. 2011	PubMed	citation	PMID:20829083	pubmed	20829083	create date:2010/09/11 | first author:Thibault K
Prevention of oxaliplatin-induced mechanical allodynia and neurodegeneration by neurotropin in the rat model.	/pubmed/20829082	Kawashiri T, Egashira N, Watanabe H, Ikegami Y, Hirakawa S, Mihara Y, Yano T, Ikesue H, Oishi R.	Eur J Pain. 2011 Apr;15(4):344-50. Epub 2010 Sep 9.	Eur J Pain. 2011	PubMed	citation	PMID:20829082	pubmed	20829082	create date:2010/09/11 | first author:Kawashiri T
Clinical effects and brain metabolic correlates in non-invasive cortical neuromodulation for visceral pain.	/pubmed/20822942	Fregni F, Potvin K, Dasilva D, Wang X, Lenkinski RE, Freedman SD, Pascual-Leone A.	Eur J Pain. 2011 Jan;15(1):53-60. Epub 2010 Sep 6.	Eur J Pain. 2011	PubMed	citation	PMID:20822942	pubmed	20822942	create date:2010/09/09 | first author:Fregni F
Which variables are associated with pain intensity and treatment response in advanced cancer patients?--Implications for a future classification system for cancer pain.	/pubmed/20822941	Knudsen AK, Brunelli C, Kaasa S, Apolone G, Corli O, Montanari M, Fainsinger R, Aass N, Fayers P, Caraceni A, Klepstad P; European Palliative Care Research Collaborative; European Pharmacogenetic Study.	Eur J Pain. 2011 Mar;15(3):320-7. Epub 2010 Sep 6.	Eur J Pain. 2011	PubMed	citation	PMID:20822941	pubmed	20822941	create date:2010/09/09 | first author:Knudsen AK
Transdural motor cortex stimulation reverses neuropathic pain in rats: a profile of neuronal activation.	/pubmed/20817578	Pagano RL, Assis DV, Clara JA, Alves AS, Dale CS, Teixeira MJ, Fonoff ET, Britto LR.	Eur J Pain. 2011 Mar;15(3):268.e1-14.	Eur J Pain. 2011	PubMed	citation	PMID:20817578	pubmed	20817578	create date:2010/09/08 | first author:Pagano RL
Gastrointestinal symptoms in type-1 diabetes: is it all about brain plasticity?	/pubmed/20813568	Frøkjær JB, Egsgaard LL, Graversen C, Søfteland E, Dimcevski G, Blauenfeldt RA, Drewes AM.	Eur J Pain. 2011 Mar;15(3):249-57. Epub 2010 Sep 1.	Eur J Pain. 2011	PubMed	citation	PMID:20813568	pubmed	20813568	create date:2010/09/04 | first author:Frøkjær JB
Dissociation of rewarding, anti-aversive and anti-nociceptive effects of different classes of anti-nociceptives in the rat.	/pubmed/20801699	Rutten K, De Vry J, Robens A, Tzschentke TM, van der Kam EL.	Eur J Pain. 2011 Mar;15(3):299-305.	Eur J Pain. 2011	PubMed	citation	PMID:20801699	pubmed	20801699	create date:2010/08/31 | first author:Rutten K
Psychological changes and the resolution of acute neck pain after a motor vehicle accident.	/pubmed/20801064	Vangronsveld KL, Morley S, Peters ML, Vlaeyen JW, Goossens ME.	Eur J Pain. 2011 Mar;15(3):306-12. Epub 2010 Aug 30.	Eur J Pain. 2011	PubMed	citation	PMID:20801064	pubmed	20801064	create date:2010/08/31 | first author:Vangronsveld KL
Chronic blockade of interleukin-1 (IL-1) prevents and attenuates neuropathic pain behavior and spontaneous ectopic neuronal activity following nerve injury.	/pubmed/20801063	Gabay E, Wolf G, Shavit Y, Yirmiya R, Tal M.	Eur J Pain. 2011 Mar;15(3):242-8. Epub 2010 Aug 30.	Eur J Pain. 2011	PubMed	citation	PMID:20801063	pubmed	20801063	create date:2010/08/31 | first author:Gabay E
Contributions of prognostic factors for poor outcome in primary care low back pain patients.	/pubmed/20728385	Dunn KM, Jordan KP, Croft PR.	Eur J Pain. 2011 Mar;15(3):313-9. Epub 2010 Aug 21.	Eur J Pain. 2011	PubMed	citation	PMID:20728385	pubmed	20728385	create date:2010/08/24 | first author:Dunn KM
Potentiation of buprenorphine antinociception with ultra-low dose naltrexone in healthy subjects.	/pubmed/20728384	Hay JL, La Vincente SF, Somogyi AA, Chapleo CB, White JM.	Eur J Pain. 2011 Mar;15(3):293-8. Epub 2010 Aug 21.	Eur J Pain. 2011	PubMed	citation	PMID:20728384	pubmed	20728384	create date:2010/08/24 | first author:Hay JL
Persistent pain and sensory changes following cosmetic breast augmentation.	/pubmed/20727797	von Sperling ML, Høimyr H, Finnerup K, Jensen TS, Finnerup NB.	Eur J Pain. 2011 Mar;15(3):328-32. Epub 2010 Aug 19.	Eur J Pain. 2011	PubMed	citation	PMID:20727797	pubmed	20727797	create date:2010/08/24 | first author:von Sperling ML
Amelioration of functional, biochemical and molecular deficits by epigallocatechin gallate in experimental model of alcoholic neuropathy.	/pubmed/20699198	Tiwari V, Kuhad A, Chopra K.	Eur J Pain. 2011 Mar;15(3):286-92. Epub 2010 Aug 10.	Eur J Pain. 2011	PubMed	citation	PMID:20699198	pubmed	20699198	create date:2010/08/12 | first author:Tiwari V
Two novel mutations of SCN9A (Nav1.7) are associated with partial congenital insensitivity to pain.	/pubmed/20692858	Staud R, Price DD, Janicke D, Andrade E, Hadjipanayis AG, Eaton WT, Kaplan L, Wallace MR.	Eur J Pain. 2011 Mar;15(3):223-30. Epub 2010 Aug 7.	Eur J Pain. 2011	PubMed	citation	PMID:20692858	pubmed	20692858	create date:2010/08/10 | first author:Staud R
Investigating decisions to absent from work with low back pain: a study combining patient and GP factors.	/pubmed/20691625	Morris J, Watson PJ.	Eur J Pain. 2011 Mar;15(3):278-85. Epub 2010 Aug 5.	Eur J Pain. 2011	PubMed	citation	PMID:20691625	pubmed	20691625	create date:2010/08/10 | first author:Morris J
Peripheral N-methyl-d-aspartate receptors contribute to mechanical hypersensitivity in a rat model of inflammatory temporomandibular joint pain.	/pubmed/20675160	Ivanusic JJ, Beaini D, Hatch RJ, Staikopoulos V, Sessle BJ, Jennings EA.	Eur J Pain. 2011 Feb;15(2):179-85. Epub 2010 Aug 2.	Eur J Pain. 2011	PubMed	citation	PMID:20675160	pubmed	20675160	create date:2010/08/03 | first author:Ivanusic JJ
3-Year follow-up of secondary chronic headaches: the Akershus study of chronic headache.	/pubmed/20667753	Aaseth K, Grande RB, Benth JŠ, Lundqvist C, Russell MB.	Eur J Pain. 2011 Feb;15(2):186-92. Epub 2010 Jul 27.	Eur J Pain. 2011	PubMed	citation	PMID:20667753	pubmed	20667753	create date:2010/07/30 | first author:Aaseth K
Tapentadol and its two mechanisms of action: is there a new pharmacological class of centrally-acting analgesics on the horizon?	/pubmed/20659810	Kress HG.	Eur J Pain. 2010 Sep;14(8):781-3. Epub 2010 Jul 24. No abstract available.	Eur J Pain. 2010	PubMed	citation	PMID:20659810	pubmed	20659810	create date:2010/07/28 | first author:Kress HG
Fibromyalgia: From treatment to rehabilitation.	/pubmed/20657807	Imamura M, Cassius DA, Fregni F.	Eur J Pain. 2009 Nov 1;3(2):117-122.	Eur J Pain. 2009	PubMed	citation	PMID:20657807	pubmed	20657807	create date:2010/07/27 | first author:Imamura M
Characteristics, impact and treatment of 6000 headache attacks: the PAMINA study.	/pubmed/20655777	Lieba-Samal D, Wöber C, Weber M, Schmidt K, Wöber-Bingöl C; PAMINA-Study Group.	Eur J Pain. 2011 Feb;15(2):205-12. Epub 2010 Jul 23.	Eur J Pain. 2011	PubMed	citation	PMID:20655777	pubmed	20655777	create date:2010/07/27 | first author:Lieba-Samal D
Multimodal therapeutic assessment of peripheral nerve stimulation in neuropathic pain: five case reports with a 20-year follow-up.	/pubmed/20655255	Kupers R, Laere KV, Calenbergh FV, Gybels J, Dupont P, Baeck A, Plaghki L.	Eur J Pain. 2011 Feb;15(2):161.e1-9. Epub 2010 Jul 22.	Eur J Pain. 2011	PubMed	citation	PMID:20655255	pubmed	20655255	create date:2010/07/27 | first author:Kupers R
Self-efficacy is more important than fear of movement in mediating the relationship between pain and disability in chronic low back pain.	/pubmed/20655254	Costa Lda C, Maher CG, McAuley JH, Hancock MJ, Smeets RJ.	Eur J Pain. 2011 Feb;15(2):213-9. Epub 2010 Jul 23.	Eur J Pain. 2011	PubMed	citation	PMID:20655254	pubmed	20655254	create date:2010/07/27 | first author:Costa Lda C
Title	URL	Description	Details	ShortDetails	Resource	Type	Identifiers	Db	EntrezUID	Properties
Validation of an acute pain-behavior scale for older persons with inability to communicate verbally: Algoplus.	/pubmed/20638878	Rat P, Jouve E, Pickering G, Donnarel L, Nguyen L, Michel M, Capriz-Ribière F, Lefebvre-Chapiro S, Gauquelin F, Bonin-Guillaume S.	Eur J Pain. 2011 Feb;15(2):198.e1-198.e10. Epub 2010 Jul 17.	Eur J Pain. 2011	PubMed	citation	PMID:20638878	pubmed	20638878	create date:2010/07/20 | first author:Rat P
Population pharmacokinetic-pharmacodynamic modeling of ketamine-induced pain relief of chronic pain.	/pubmed/20638877	Dahan A, Olofsen E, Sigtermans M, Noppers I, Niesters M, Aarts L, Bauer M, Sarton E.	Eur J Pain. 2011 Mar;15(3):258-67. Epub 2010 Jul 17.	Eur J Pain. 2011	PubMed	citation	PMID:20638877	pubmed	20638877	create date:2010/07/20 | first author:Dahan A
Mental motor imagery indexes pain: the hand laterality task.	/pubmed/20638306	Coslett HB, Medina J, Kliot D, Burkey AR.	Eur J Pain. 2010 Nov;14(10):1007-13. Epub 2010 Jul 16.	Eur J Pain. 2010	PubMed	citation	PMID:20638306	pubmed	20638306	create date:2010/07/20 | first author:Coslett HB
The association between active and passive smoking and frequent pain in a general population.	/pubmed/20627783	Pisinger C, Aadahl M, Toft U, Birke H, Zytphen-Adeler J, Jørgensen T.	Eur J Pain. 2011 Jan;15(1):77-83. Epub 2010 Jun 3.	Eur J Pain. 2011	PubMed	citation	PMID:20627783	pubmed	20627783	create date:2010/07/16 | first author:Pisinger C
Clinical correlates of painful diabetic neuropathy and relationship of neuropathic pain with sensorimotor and autonomic nerve function.	/pubmed/20619708	Spallone V, Morganti R, D'Amato C, Cacciotti L, Fedele T, Maiello MR, Marfia G.	Eur J Pain. 2011 Feb;15(2):153-60. Epub 2010 Jul 8.	Eur J Pain. 2011	PubMed	citation	PMID:20619708	pubmed	20619708	create date:2010/07/14 | first author:Spallone V
Insular cortex lesion diminishes neuropathic and inflammatory pain-like behaviours.	/pubmed/20619707	Coffeen U, Manuel Ortega-Legaspi J, López-Muñoz FJ, Simón-Arceo K, Jaimes O, Pellicer F.	Eur J Pain. 2011 Feb;15(2):132-8. Epub 2010 Jul 8.	Eur J Pain. 2011	PubMed	citation	PMID:20619707	pubmed	20619707	create date:2010/07/14 | first author:Coffeen U
Diffuse noxious inhibitory control evoked by tonic craniofacial pain in humans.	/pubmed/20615731	Sowman PF, Wang K, Svensson P, Arendt-Nielsen L.	Eur J Pain. 2011 Feb;15(2):139-45. Epub 2010 Jul 7.	Eur J Pain. 2011	PubMed	citation	PMID:20615731	pubmed	20615731	create date:2010/07/10 | first author:Sowman PF
Functional brain imaging of trigeminal neuralgia.	/pubmed/20609605	Moisset X, Villain N, Ducreux D, Serrie A, Cunin G, Valade D, Calvino B, Bouhassira D.	Eur J Pain. 2011 Feb;15(2):124-31. Epub 2010 Jul 6.	Eur J Pain. 2011	PubMed	citation	PMID:20609605	pubmed	20609605	create date:2010/07/09 | first author:Moisset X
Treatment of the adverse effects from acupuncture and their economic impact: a prospective study in 73,406 patients with low back or neck pain.	/pubmed/20609604	Witt CM, Pach D, Reinhold T, Wruck K, Brinkhaus B, Mank S, Willich SN.	Eur J Pain. 2011 Feb;15(2):193-7. Epub 2010 Jul 6.	Eur J Pain. 2011	PubMed	citation	PMID:20609604	pubmed	20609604	create date:2010/07/09 | first author:Witt CM
Sensory responses to mechanically and chemically induced tendon pain in healthy subjects.	/pubmed/20599405	Slater H, Gibson W, Graven-Nielsen T.	Eur J Pain. 2011 Feb;15(2):146-52. Epub 2010 Jul 6.	Eur J Pain. 2011	PubMed	citation	PMID:20599405	pubmed	20599405	create date:2010/07/06 | first author:Slater H
Sex differences in experimental and clinical pain sensitivity for patients with shoulder pain.	/pubmed/20598598	Kindler LL, Valencia C, Fillingim RB, George SZ.	Eur J Pain. 2011 Feb;15(2):118-23. Epub 2010 Jul 2.	Eur J Pain. 2011	PubMed	citation	PMID:20598598	pubmed	20598598	create date:2010/07/06 | first author:Kindler LL
Time-course of attentional bias for threat-related cues in patients with chronic daily headache-tension type: evidence for the role of anger.	/pubmed/20594880	Liossi C, White P, Schoth DE.	Eur J Pain. 2011 Jan;15(1):92-8. Epub 2010 Jul 1.	Eur J Pain. 2011	PubMed	citation	PMID:20594880	pubmed	20594880	create date:2010/07/03 | first author:Liossi C
Phosphorylation of spinal N-methyl-d-aspartate receptor NR1 subunits by extracellular signal-regulated kinase in dorsal horn neurons and microglia contributes to diabetes-induced painful neuropathy.	/pubmed/20594879	Daulhac L, Maffre V, Mallet C, Etienne M, Privat AM, Kowalski-Chauvel A, Seva C, Fialip J, Eschalier A.	Eur J Pain. 2011 Feb;15(2):169.e1-169.e12. Epub 2010 Jul 1.	Eur J Pain. 2011	PubMed	citation	PMID:20594879	pubmed	20594879	create date:2010/07/03 | first author:Daulhac L
Pressure-induced muscle pain and tissue biomechanics: a computational and experimental study.	/pubmed/20591707	Finocchietti S, Nielsen M, Mørch CD, Arendt-Nielsen L, Graven-Nielsen T.	Eur J Pain. 2011 Jan;15(1):36-44. Epub 2010 Jun 29.	Eur J Pain. 2011	PubMed	citation	PMID:20591707	pubmed	20591707	create date:2010/07/02 | first author:Finocchietti S
Improving the quality and reporting of systematic reviews.	/pubmed/20591706	Eccleston C, Moore RA, Derry S, Bell RF, McQuay H.	Eur J Pain. 2010 Aug;14(7):667-9. Epub 2010 Jun 29. No abstract available.	Eur J Pain. 2010	PubMed	citation	PMID:20591706	pubmed	20591706	create date:2010/07/02 | first author:Eccleston C
Increased efficacy of early spinal cord stimulation in an animal model of neuropathic pain.	/pubmed/20591705	Truin M, van Kleef M, Linderoth B, Smits H, Janssen SP, Joosten EA.	Eur J Pain. 2011 Feb;15(2):111-7. Epub 2010 Jun 29.	Eur J Pain. 2011	PubMed	citation	PMID:20591705	pubmed	20591705	create date:2010/07/02 | first author:Truin M
Epigenetics in pain and analgesia: an imminent research field.	/pubmed/20584621	Doehring A, Geisslinger G, Lötsch J.	Eur J Pain. 2011 Jan;15(1):11-6. Epub 2010 Jul 2. Review.	Eur J Pain. 2011	PubMed	citation	PMID:20584621	pubmed	20584621	create date:2010/06/30 | first author:Doehring A
Does rain really cause pain? A systematic review of the associations between weather factors and severity of pain in people with rheumatoid arthritis.	/pubmed/20570193	Smedslund G, Hagen KB.	Eur J Pain. 2011 Jan;15(1):5-10. Epub 2010 May 31. Review.	Eur J Pain. 2011	PubMed	citation	PMID:20570193	pubmed	20570193	create date:2010/06/24 | first author:Smedslund G
The impact of socio-economic status on pain and the perception of disability due to pain.	/pubmed/20558096	Dorner TE, Muckenhuber J, Stronegger WJ, Ràsky E, Gustorff B, Freidl W.	Eur J Pain. 2011 Jan;15(1):103-9. Epub 2010 Jun 16.	Eur J Pain. 2011	PubMed	citation	PMID:20558096	pubmed	20558096	create date:2010/06/19 | first author:Dorner TE
Classifying post-stroke shoulder pain: can the DN4 be helpful?	/pubmed/20547465	Roosink M, van Dongen RT, Renzenbrink GJ, Ijzerman MJ.	Eur J Pain. 2011 Jan;15(1):99-102. Epub 2010 Jun 14.	Eur J Pain. 2011	PubMed	citation	PMID:20547465	pubmed	20547465	create date:2010/06/16 | first author:Roosink M
Internal validity of inter-digital web pinching as a model for perceptual diffuse noxious inhibitory controls-induced hypoalgesia in healthy humans.	/pubmed/20547464	Streff A, Michaux G, Anton F.	Eur J Pain. 2011 Jan;15(1):45-52. Epub 2010 Jun 14.	Eur J Pain. 2011	PubMed	citation	PMID:20547464	pubmed	20547464	create date:2010/06/16 | first author:Streff A
Does attrition bias longitudinal population-based studies on back pain?	/pubmed/20542714	Schmidt CO, Raspe H, Pfingsten M, Hasenbring M, Basler HD, Eich W, Kohlmann T.	Eur J Pain. 2011 Jan;15(1):84-91. Epub 2010 Jun 9.	Eur J Pain. 2011	PubMed	citation	PMID:20542714	pubmed	20542714	create date:2010/06/15 | first author:Schmidt CO
Back pain in older male Italian-born immigrants in Australia: the importance of socioeconomic factors.	/pubmed/20542457	Stanaway FF, Blyth FM, Cumming RG, Naganathan V, Handelsman DJ, Waite LM, Sambrook PN, Creasey HM, Seibel MJ, Le Couteur DG.	Eur J Pain. 2011 Jan;15(1):70-6. Epub 2010 Jun 12.	Eur J Pain. 2011	PubMed	citation	PMID:20542457	pubmed	20542457	create date:2010/06/15 | first author:Stanaway FF
Differential contribution of opioid and noradrenergic mechanisms of tapentadol in rat models of nociceptive and neuropathic pain.	/pubmed/20541444	Schröder W, Vry JD, Tzschentke TM, Jahnel U, Christoph T.	Eur J Pain. 2010 Sep;14(8):814-21. Epub 2010 Jun 11.	Eur J Pain. 2010	PubMed	citation	PMID:20541444	pubmed	20541444	create date:2010/06/15 | first author:Schröder W
Pain relief by applying transcutaneous electrical nerve stimulation (TENS) during unsedated colonoscopy: a randomized double-blind placebo-controlled trial.	/pubmed/20538494	Amer-Cuenca JJ, Goicoechea C, Girona-López A, Andreu-Plaza JL, Palao-Román R, Martínez-Santa G, Lisón JF.	Eur J Pain. 2011 Jan;15(1):29-35. Epub 2010 Jun 9.	Eur J Pain. 2011	PubMed	citation	PMID:20538494	pubmed	20538494	create date:2010/06/12 | first author:Amer-Cuenca JJ
Psychological flexibility as a mediator of improvement in Acceptance and Commitment Therapy for patients with chronic pain following whiplash.	/pubmed/20538493	Wicksell RK, Olsson GL, Hayes SC.	Eur J Pain. 2010 Nov;14(10):1059.e1-1059.e11. Epub 2010 Jun 9.	Eur J Pain. 2010	PubMed	citation	PMID:20538493	pubmed	20538493	create date:2010/06/12 | first author:Wicksell RK
Experimental thermal lesions induce beta-thromboglobulin release from activated platelets.	/pubmed/20510637	Blunk JA, Sauerstein K, Schmelz M.	Eur J Pain. 2011 Jan;15(1):23-8. Epub 2010 May 26.	Eur J Pain. 2011	PubMed	citation	PMID:20510637	pubmed	20510637	create date:2010/06/01 | first author:Blunk JA
Readiness to adopt a self-management approach to pain--are profiles of subscale scores on the Pain Stages of Change Questionnaire useful?	/pubmed/20494599	Fors T, Damsgård E, Røe C, Anke A.	Eur J Pain. 2010 Nov;14(10):1051-8. Epub 2010 May 21.	Eur J Pain. 2010	PubMed	citation	PMID:20494599	pubmed	20494599	create date:2010/05/25 | first author:Fors T
Classification and identification of opioid addiction in chronic pain patients.	/pubmed/20494598	Højsted J, Nielsen PR, Guldstrand SK, Frich L, Sjøgren P.	Eur J Pain. 2010 Nov;14(10):1014-20. Epub 2010 May 21.	Eur J Pain. 2010	PubMed	citation	PMID:20494598	pubmed	20494598	create date:2010/05/25 | first author:Højsted J
A unique association between cognitive inhibition and pain sensitivity in healthy participants.	/pubmed/20493746	Oosterman JM, Dijkerman HC, Kessels RP, Scherder EJ.	Eur J Pain. 2010 Nov;14(10):1046-50. Epub 2010 May 20.	Eur J Pain. 2010	PubMed	citation	PMID:20493746	pubmed	20493746	create date:2010/05/25 | first author:Oosterman JM
5-HT2C receptor agonists attenuate pain-related behaviour in a rat model of trigeminal neuropathic pain.	/pubmed/20488736	Nakai K, Nakae A, Oba S, Mashimo T, Ueda K.	Eur J Pain. 2010 Nov;14(10):999-1006. Epub 2010 May 21.	Eur J Pain. 2010	PubMed	citation	PMID:20488736	pubmed	20488736	create date:2010/05/22 | first author:Nakai K
Anti-allodynic effect of the flavonoid myricetin in a rat model of neuropathic pain: Involvement of p38 and protein kinase C mediated modulation of Ca²+ channels.	/pubmed/20471878	Hagenacker T, Hillebrand I, Wissmann A, Büsselberg D, Schäfers M.	Eur J Pain. 2010 Nov;14(10):992-8. Epub 2010 May 14.	Eur J Pain. 2010	PubMed	citation	PMID:20471878	pubmed	20471878	create date:2010/05/18 | first author:Hagenacker T
Comment on the commentary by H. Breivik.	/pubmed/20456991	Hansson P.	Eur J Pain. 2010 May;14(5):456. Epub 2010 Apr 24. No abstract available.	Eur J Pain. 2010	PubMed	citation	PMID:20456991	pubmed	20456991	create date:2010/05/12 | first author:Hansson P
Measuring practitioner/therapist effects in randomised trials of low back pain and neck pain interventions in primary care settings.	/pubmed/20444631	Lewis M, Morley S, van der Windt DA, Hay E, Jellema P, Dziedzic K, Main CJ.	Eur J Pain. 2010 Nov;14(10):1033-9. Epub 2010 May 4.	Eur J Pain. 2010	PubMed	citation	PMID:20444631	pubmed	20444631	create date:2010/05/07 | first author:Lewis M
Intrapartum and postpartum analgesia for women maintained on buprenorphine during pregnancy.	/pubmed/20444630	Meyer M, Paranya G, Keefer Norris A, Howard D.	Eur J Pain. 2010 Oct;14(9):939-43. Epub 2010 May 4.	Eur J Pain. 2010	PubMed	citation	PMID:20444630	pubmed	20444630	create date:2010/05/07 | first author:Meyer M
Investigating patient characteristics on pain assessment using virtual human technology.	/pubmed/20435492	Stutts LA, Hirsh AT, George SZ, Robinson ME.	Eur J Pain. 2010 Nov;14(10):1040-5.	Eur J Pain. 2010	PubMed	citation	PMID:20435492	pubmed	20435492	create date:2010/05/04 | first author:Stutts LA
Chronic pain acceptance and affective well-being: a coping perspective.	/pubmed/20427215	Kranz D, Bollinger A, Nilges P.	Eur J Pain. 2010 Nov;14(10):1021-5. Epub 2010 Apr 27.	Eur J Pain. 2010	PubMed	citation	PMID:20427215	pubmed	20427215	create date:2010/04/30 | first author:Kranz D
Risk factors for persistence of multiple musculoskeletal pains in adolescence: a 2-year follow-up study.	/pubmed/20403716	Paananen MV, Taimela SP, Auvinen JP, Tammelin TH, Kantomaa MT, Ebeling HE, Taanila AM, Zitting PJ, Karppinen JI.	Eur J Pain. 2010 Nov;14(10):1026-32. Epub 2010 Apr 18.	Eur J Pain. 2010	PubMed	citation	PMID:20403716	pubmed	20403716	create date:2010/04/21 | first author:Paananen MV
Neonatal arthritis disturbs sleep and behaviour of adult rat offspring and their dams.	/pubmed/20400347	Roizenblatt S, Andersen ML, Bignotto M, D'Almeida V, Martins PJ, Tufik S.	Eur J Pain. 2010 Nov;14(10):985-91. Epub 2010 Apr 18.	Eur J Pain. 2010	PubMed	citation	PMID:20400347	pubmed	20400347	create date:2010/04/20 | first author:Roizenblatt S
Chronic widespread pain predicts physical inactivity: results from the prospective EPIFUND study.	/pubmed/20400346	McBeth J, Nicholl BI, Cordingley L, Davies KA, Macfarlane GJ.	Eur J Pain. 2010 Oct;14(9):972-9. Epub 2010 Apr 18.	Eur J Pain. 2010	PubMed	citation	PMID:20400346	pubmed	20400346	create date:2010/04/20 | first author:McBeth J
A new Nav1.7 sodium channel mutation I234T in a child with severe pain.	/pubmed/20385509	Ahn HS, Dib-Hajj SD, Cox JJ, Tyrrell L, Elmslie FV, Clarke AA, Drenth JP, Woods CG, Waxman SG.	Eur J Pain. 2010 Oct;14(9):944-50. Epub 2010 Apr 10.	Eur J Pain. 2010	PubMed	citation	PMID:20385509	pubmed	20385509	create date:2010/04/14 | first author:Ahn HS
Analgesic efficacy and adverse effects of epidural morphine compared to parenteral opioids after elective caesarean section: a systematic review.	/pubmed/20381390	Bonnet MP, Mignon A, Mazoit JX, Ozier Y, Marret E.	Eur J Pain. 2010 Oct;14(9):894.e1-9. Epub 2010 Apr 8. Review.	Eur J Pain. 2010	PubMed	citation	PMID:20381390	pubmed	20381390	create date:2010/04/13 | first author:Bonnet MP
Self-reported pain interference and symptoms of anxiety and depression in community-dwelling older adults: can a temporal relationship be determined?	/pubmed/20381389	Arola HM, Nicholls E, Mallen C, Thomas E.	Eur J Pain. 2010 Oct;14(9):966-71. Epub 2010 Apr 8.	Eur J Pain. 2010	PubMed	citation	PMID:20381389	pubmed	20381389	create date:2010/04/13 | first author:Arola HM
Changes in motor unit recruitment strategy during pain alters force direction.	/pubmed/20378379	Tucker KJ, Hodges PW.	Eur J Pain. 2010 Oct;14(9):932-8. Epub 2010 Apr 7.	Eur J Pain. 2010	PubMed	citation	PMID:20378379	pubmed	20378379	create date:2010/04/10 | first author:Tucker KJ
Comparison of daily and weekly retrospectively reported pain intensity in patients with localized and generalized musculoskeletal pain.	/pubmed/20363653	Giske L, Sandvik L, Røe C.	Eur J Pain. 2010 Oct;14(9):959-65. Epub 2010 Apr 3.	Eur J Pain. 2010	PubMed	citation	PMID:20363653	pubmed	20363653	create date:2010/04/07 | first author:Giske L
Quantitative somatosensory testing of subjects with chronic post-traumatic headache: implications on its mechanisms.	/pubmed/20363652	Defrin R, Gruener H, Schreiber S, Pick CG.	Eur J Pain. 2010 Oct;14(9):924-31. Epub 2010 Apr 3.	Eur J Pain. 2010	PubMed	citation	PMID:20363652	pubmed	20363652	create date:2010/04/07 | first author:Defrin R
Contribution of peripheral endothelin ETA and ETB receptors in neuropathic pain induced by spinal nerve ligation in rats.	/pubmed/20350830	Werner MF, Trevisani M, Campi B, André E, Geppetti P, Rae GA.	Eur J Pain. 2010 Oct;14(9):911-7. Epub 2010 Mar 28.	Eur J Pain. 2010	PubMed	citation	PMID:20350830	pubmed	20350830	create date:2010/03/31 | first author:Werner MF
The assessment of disability in children and adolescents with headache: adopting PedMIDAS in an epidemiological study.	/pubmed/20346716	Kröner-Herwig B, Heinrich M, Vath N.	Eur J Pain. 2010 Oct;14(9):951-8. Epub 2010 Mar 25.	Eur J Pain. 2010	PubMed	citation	PMID:20346716	pubmed	20346716	create date:2010/03/30 | first author:Kröner-Herwig B
Influence of pain reduction by transcutaneous electrical nerve stimulation (TENS) on somatosensory functions in patients with painful traumatic peripheral partial nerve injury.	/pubmed/20307993	Engholm G, Leffler AS.	Eur J Pain. 2010 Oct;14(9):918-23. Epub 2010 Mar 21.	Eur J Pain. 2010	PubMed	citation	PMID:20307993	pubmed	20307993	create date:2010/03/24 | first author:Engholm G
Expression of muscarinic M1 and M2 receptors in the anterior cingulate cortex associated with neuropathic pain.	/pubmed/20304689	Ortega-Legaspi JM, León-Olea M, de Gortari P, Amaya MI, Coffeen U, Simón-Arceo K, Pellicer F.	Eur J Pain. 2010 Oct;14(9):901-10. Epub 2010 Mar 20.	Eur J Pain. 2010	PubMed	citation	PMID:20304689	pubmed	20304689	create date:2010/03/23 | first author:Ortega-Legaspi JM
Title	URL	Description	Details	ShortDetails	Resource	Type	Identifiers	Db	EntrezUID	Properties
Gentle mechanical skin stimulation inhibits the somatocardiac sympathetic C-reflex elicited by excitation of unmyelinated C-afferent fibers.	/pubmed/20303306	Hotta H, Schmidt RF, Uchida S, Watanabe N.	Eur J Pain. 2010 Sep;14(8):806-13. Epub 2010 Mar 29.	Eur J Pain. 2010	PubMed	citation	PMID:20303306	pubmed	20303306	create date:2010/03/23 | first author:Hotta H
Merits of publishing a negative and prematurely ended study on intrathecal methylprednisolone for severe and longstanding complex regional pain syndrome (CRPS-I).	/pubmed/20231108	Breivik H.	Eur J Pain. 2010 May;14(5):453-5. Epub 2010 Mar 15. No abstract available.	Eur J Pain. 2010	PubMed	citation	PMID:20231108	pubmed	20231108	create date:2010/03/17 | first author:Breivik H
Recommendations on terminology and practice of psychophysical DNIC testing.	/pubmed/20227310	Yarnitsky D, Arendt-Nielsen L, Bouhassira D, Edwards RR, Fillingim RB, Granot M, Hansson P, Lautenbacher S, Marchand S, Wilder-Smith O.	Eur J Pain. 2010 Apr;14(4):339. Epub 2010 Mar 12. No abstract available.	Eur J Pain. 2010	PubMed	citation	PMID:20227310	pubmed	20227310	create date:2010/03/17 | first author:Yarnitsky D
Somatosensory function in patients with and without pain after traumatic peripheral nerve injury.	/pubmed/20227309	Landerholm SH, Ekblom AG, Hansson PT.	Eur J Pain. 2010 Sep;14(8):847-53. Epub 2010 Mar 12.	Eur J Pain. 2010	PubMed	citation	PMID:20227309	pubmed	20227309	create date:2010/03/17 | first author:Landerholm SH
Strong analgesics: working towards an optimal balance between efficacy and side effects.	/pubmed/20219399	Varrassi G, Marinangeli F, Piroli A, Coaccioli S, Paladini A.	Eur J Pain. 2010 Apr;14(4):340-2. Epub 2010 Mar 9. No abstract available.	Eur J Pain. 2010	PubMed	citation	PMID:20219399	pubmed	20219399	create date:2010/03/12 | first author:Varrassi G
Catastrophizing moderates the effect of exposure in vivo for back pain patients with pain-related fear.	/pubmed/20219398	Flink IK, Boersma K, Linton SJ.	Eur J Pain. 2010 Sep;14(8):887-92. Epub 2010 Mar 9.	Eur J Pain. 2010	PubMed	citation	PMID:20219398	pubmed	20219398	create date:2010/03/12 | first author:Flink IK
The association between supra-physiological levels of estradiol and response patterns to experimental pain.	/pubmed/20194038	Nisenblat V, Engel-Yeger B, Ohel G, Aronson D, Granot M.	Eur J Pain. 2010 Sep;14(8):840-6. Epub 2010 Mar 2.	Eur J Pain. 2010	PubMed	citation	PMID:20194038	pubmed	20194038	create date:2010/03/03 | first author:Nisenblat V
Parallel assessment of prolonged neonatal distress by empathy-based and item-based scales.	/pubmed/20189853	Garten L, Deindl P, Schmalisch G, Metze B, Bührer C.	Eur J Pain. 2010 Sep;14(8):878-81. Epub 2010 Mar 1.	Eur J Pain. 2010	PubMed	citation	PMID:20189853	pubmed	20189853	create date:2010/03/02 | first author:Garten L
Pain-related fear predicts disability, but not pain severity: a path analytic approach of the fear-avoidance model.	/pubmed/20189423	Gheldof EL, Crombez G, Van den Bussche E, Vinck J, Van Nieuwenhuyse A, Moens G, Mairiaux P, Vlaeyen JW.	Eur J Pain. 2010 Sep;14(8):870.e1-9. Epub 2010 Feb 26.	Eur J Pain. 2010	PubMed	citation	PMID:20189423	pubmed	20189423	create date:2010/03/02 | first author:Gheldof EL
Is chronic pain associated with subsequent cancer? A cohort record linkage study.	/pubmed/20189422	Elliott AM, Torrance N, Smith BH, Lee AJ.	Eur J Pain. 2010 Sep;14(8):860-3. Epub 2010 Feb 26.	Eur J Pain. 2010	PubMed	citation	PMID:20189422	pubmed	20189422	create date:2010/03/02 | first author:Elliott AM
Adolescent chronic pain-related functioning: concordance and discordance of mother-proxy and self-report ratings.	/pubmed/20189421	Cohen LL, Vowles KE, Eccleston C.	Eur J Pain. 2010 Sep;14(8):882-6. Epub 2010 Feb 26.	Eur J Pain. 2010	PubMed	citation	PMID:20189421	pubmed	20189421	create date:2010/03/02 | first author:Cohen LL
The impact of pain spread on the outcome of multidisciplinary therapy in patients with chronic musculoskeletal pain - a prospective clinical study in 389 patients.	/pubmed/20189420	Moradi B, Zahlten-Hinguranage A, Barié A, Caldeira F, Schnatzer P, Schiltenwolf M, Neubauer E.	Eur J Pain. 2010 Sep;14(8):799-805. Epub 2010 Feb 26.	Eur J Pain. 2010	PubMed	citation	PMID:20189420	pubmed	20189420	create date:2010/03/02 | first author:Moradi B
Driving plasticity in the motor cortex in recurrent low back pain.	/pubmed/20181504	Tsao H, Galea MP, Hodges PW.	Eur J Pain. 2010 Sep;14(8):832-9. Epub 2010 Feb 23.	Eur J Pain. 2010	PubMed	citation	PMID:20181504	pubmed	20181504	create date:2010/02/26 | first author:Tsao H
Impact factor blues.	/pubmed/20123449	Handwerker HO.	Eur J Pain. 2010 Jan;14(1):3-4. No abstract available.	Eur J Pain. 2010	PubMed	citation	PMID:20123449	pubmed	20123449	create date:2010/02/04 | first author:Handwerker HO
Long-term facilitation of nociceptive withdrawal reflexes following low-frequency conditioning electrical stimulation: a new model for central sensitization in humans.	/pubmed/20110183	Biurrun Manresa JA, Mørch CD, Andersen OK.	Eur J Pain. 2010 Sep;14(8):822-31. Epub 2010 Jan 27.	Eur J Pain. 2010	PubMed	citation	PMID:20110183	pubmed	20110183	create date:2010/01/30 | first author:Biurrun Manresa JA
The Psychological Inflexibility in Pain Scale (PIPS)--statistical properties and model fit of an instrument to assess change processes in pain related disability.	/pubmed/20106685	Wicksell RK, Lekander M, Sorjonen K, Olsson GL.	Eur J Pain. 2010 Aug;14(7):771.e1-14. Epub 2010 Jan 27.	Eur J Pain. 2010	PubMed	citation	PMID:20106685	pubmed	20106685	create date:2010/01/29 | first author:Wicksell RK
St John's wort greatly reduces the concentrations of oral oxycodone.	/pubmed/20106684	Nieminen TH, Hagelberg NM, Saari TI, Neuvonen M, Laine K, Neuvonen PJ, Olkkola KT.	Eur J Pain. 2010 Sep;14(8):854-9. Epub 2010 Jan 27.	Eur J Pain. 2010	PubMed	citation	PMID:20106684	pubmed	20106684	create date:2010/01/29 | first author:Nieminen TH
Cognitive and behavioral interventions for the management of chronic neuropathic pain in adults--a systematic review.	/pubmed/20096614	Wetering EJ, Lemmens KM, Nieboer AP, Huijsman R.	Eur J Pain. 2010 Aug;14(7):670-81. Epub 2010 Jan 21. Review.	Eur J Pain. 2010	PubMed	citation	PMID:20096614	pubmed	20096614	create date:2010/01/26 | first author:Wetering EJ
Development of a short version of the Neck Pain and Disability Scale.	/pubmed/20096613	Blozik E, Kochen MM, Herrmann-Lingen C, Scherer M.	Eur J Pain. 2010 Sep;14(8):864.e1-7. Epub 2010 Jan 21.	Eur J Pain. 2010	PubMed	citation	PMID:20096613	pubmed	20096613	create date:2010/01/26 | first author:Blozik E
No relationship between the ins del polymorphism of the serotonin transporter promoter and pain perception in fibromyalgia patients and healthy controls.	/pubmed/20080425	Potvin S, Larouche A, Normand E, de Souza JB, Gaumond I, Marchand S, Grignon S.	Eur J Pain. 2010 Aug;14(7):742-6. Epub 2010 Jan 18.	Eur J Pain. 2010	PubMed	citation	PMID:20080425	pubmed	20080425	create date:2010/01/19 | first author:Potvin S
Spinal cord stimulation, from diagnosis-oriented to mechanism-based treatment.	/pubmed/20079671	Tronnier V, Birklein F.	Eur J Pain. 2010 Feb;14(2):111-2. Epub 2010 Jan 15. No abstract available.	Eur J Pain. 2010	PubMed	citation	PMID:20079671	pubmed	20079671	create date:2010/01/19 | first author:Tronnier V
The cartography of pain: the evolving contribution of pain maps.	/pubmed/20079670	Schott GD.	Eur J Pain. 2010 Sep;14(8):784-91. Epub 2010 Jan 15. Review.	Eur J Pain. 2010	PubMed	citation	PMID:20079670	pubmed	20079670	create date:2010/01/19 | first author:Schott GD
Chronic pain following donor nephrectomy--a study of the incidence, nature and impact of chronic post-nephrectomy pain.	/pubmed/20064733	Owen M, Lorgelly P, Serpell M.	Eur J Pain. 2010 Aug;14(7):732-4. Epub 2010 Jan 12.	Eur J Pain. 2010	PubMed	citation	PMID:20064733	pubmed	20064733	create date:2010/01/13 | first author:Owen M
Effects of soy diet on inflammation-induced primary and secondary hyperalgesia in rat.	/pubmed/20060762	Borzan J, Tall JM, Zhao C, Meyer RA, Raja SN.	Eur J Pain. 2010 Sep;14(8):792-8. Epub 2010 Jan 8.	Eur J Pain. 2010	PubMed	citation	PMID:20060762	pubmed	20060762	create date:2010/01/12 | first author:Borzan J
Neuronal hyperactivity at the spinal cord and periaqueductal grey during painful diabetic neuropathy: effects of gabapentin.	/pubmed/20056558	Morgado C, Terra PP, Tavares I.	Eur J Pain. 2010 Aug;14(7):693-9. Epub 2009 Dec 28.	Eur J Pain. 2010	PubMed	citation	PMID:20056558	pubmed	20056558	create date:2010/01/09 | first author:Morgado C
Mu-opioid receptors are not necessary for nortriptyline treatment of neuropathic allodynia.	/pubmed/20056557	Bohren Y, Karavelic D, Tessier LH, Yalcin I, Gavériaux-Ruff C, Kieffer BL, Freund-Mercier MJ, Barrot M.	Eur J Pain. 2010 Aug;14(7):700-4. Epub 2009 Dec 28.	Eur J Pain. 2010	PubMed	citation	PMID:20056557	pubmed	20056557	create date:2010/01/09 | first author:Bohren Y
Effects of eccentric jaw exercise on temporal summation in jaw-closing muscles of healthy subjects.	/pubmed/20047846	Torisu T, Wang K, Svensson P, De Laat A, Tanaka M, Shimada A, Ikoma A, Murata H, Arendt-Nielsen L.	Eur J Pain. 2010 Aug;14(7):719-24. Epub 2010 Jan 4.	Eur J Pain. 2010	PubMed	citation	PMID:20047846	pubmed	20047846	create date:2010/01/06 | first author:Torisu T
Influence of risk of neurological impairment and procedure invasiveness on health professionals' management of procedural pain in neonates.	/pubmed/20047845	Stevens B, McGrath P, Ballantyne M, Yamada J, Dupuis A, Gibbins S, Franck L, Allen Finley G, Howlett A, Johnston C, O'Brien K, Ohlsson A.	Eur J Pain. 2010 Aug;14(7):735-41. Epub 2010 Jan 4.	Eur J Pain. 2010	PubMed	citation	PMID:20047845	pubmed	20047845	create date:2010/01/06 | first author:Stevens B
Acupuncture analgesia for temporal summation of experimental pain: a randomised controlled study.	/pubmed/20045360	Zheng Z, Feng SJ, Costa C, Li CG, Lu D, Xue CC.	Eur J Pain. 2010 Aug;14(7):725-31. Epub 2009 Dec 31.	Eur J Pain. 2010	PubMed	citation	PMID:20045360	pubmed	20045360	create date:2010/01/05 | first author:Zheng Z
Self-discrepancies in work-related upper extremity pain: relation to emotions and flexible-goal adjustment.	/pubmed/20036169	Goossens ME, Kindermans HP, Morley SJ, Roelofs J, Verbunt J, Vlaeyen JW.	Eur J Pain. 2010 Aug;14(7):764-70. Epub 2009 Dec 24.	Eur J Pain. 2010	PubMed	citation	PMID:20036169	pubmed	20036169	create date:2009/12/29 | first author:Goossens ME
Factors defining care-seeking in low back pain--a meta-analysis of population based surveys.	/pubmed/20036168	Ferreira ML, Machado G, Latimer J, Maher C, Ferreira PH, Smeets RJ.	Eur J Pain. 2010 Aug;14(7):747.e1-7. Epub 2009 Dec 24.	Eur J Pain. 2010	PubMed	citation	PMID:20036168	pubmed	20036168	create date:2009/12/29 | first author:Ferreira ML
Pain and clinical findings in the low back: a study of industrial employees with 5-, 10-, and 28-year follow-ups.	/pubmed/20034826	Kääriä SM, Mälkiä EA, Luukkonen RA, Leino-Arjas PI.	Eur J Pain. 2010 Aug;14(7):759-63. Epub 2010 Jan 19.	Eur J Pain. 2010	PubMed	citation	PMID:20034826	pubmed	20034826	create date:2009/12/26 | first author:Kääriä SM
Effects of pain management on sleep in preterm infants.	/pubmed/20018537	Axelin A, Kirjavainen J, Salanterä S, Lehtonen L.	Eur J Pain. 2010 Aug;14(7):752-8. Epub 2009 Dec 16.	Eur J Pain. 2010	PubMed	citation	PMID:20018537	pubmed	20018537	create date:2009/12/19 | first author:Axelin A
Increased pain sensitivity in alcohol withdrawal syndrome.	/pubmed/20018536	Jochum T, Boettger MK, Burkhardt C, Juckel G, Bär KJ.	Eur J Pain. 2010 Aug;14(7):713-8. Epub 2009 Dec 16.	Eur J Pain. 2010	PubMed	citation	PMID:20018536	pubmed	20018536	create date:2009/12/19 | first author:Jochum T
Efficacy and safety of a single intrathecal methylprednisolone bolus in chronic complex regional pain syndrome.	/pubmed/20018535	Munts AG, van der Plas AA, Ferrari MD, Teepe-Twiss IM, Marinus J, van Hilten JJ.	Eur J Pain. 2010 May;14(5):523-8. Epub 2009 Dec 16.	Eur J Pain. 2010	PubMed	citation	PMID:20018535	pubmed	20018535	create date:2009/12/19 | first author:Munts AG
Subarachnoid transplantation of immortalized galanin-overexpressing astrocytes attenuates chronic neuropathic pain.	/pubmed/20004601	An K, Xu Y, Yang H, Shu HH, Xiang HB, Tian YK.	Eur J Pain. 2010 Jul;14(6):595-601. Epub 2009 Dec 9.	Eur J Pain. 2010	PubMed	citation	PMID:20004601	pubmed	20004601	create date:2009/12/17 | first author:An K
Modality of hyperalgesia tested, not type of nerve damage, predicts pharmacological sensitivity in rat models of neuropathic pain.	/pubmed/19963418	Pradhan AA, Yu XH, Laird JM.	Eur J Pain. 2010 May;14(5):503-9. Epub 2009 Dec 5.	Eur J Pain. 2010	PubMed	citation	PMID:19963418	pubmed	19963418	create date:2009/12/08 | first author:Pradhan AA
Pain expression in children with an intellectual disability.	/pubmed/19963417	Dubois A, Capdevila X, Bringuier S, Pry R.	Eur J Pain. 2010 Jul;14(6):654-60. Epub 2009 Dec 5.	Eur J Pain. 2010	PubMed	citation	PMID:19963417	pubmed	19963417	create date:2009/12/08 | first author:Dubois A
Relationships between coping strategies and lumbar muscle activity in subjects with chronic low back pain.	/pubmed/19962923	van der Hulst M, Vollenbroek-Hutten MM, Schreurs KM, Rietman JS, Hermens HJ.	Eur J Pain. 2010 Jul;14(6):640-7. Epub 2009 Dec 4.	Eur J Pain. 2010	PubMed	citation	PMID:19962923	pubmed	19962923	create date:2009/12/08 | first author:van der Hulst M
The role of brain-derived neurotrophic factor in different animal models of neuropathic pain.	/pubmed/19959385	Vanelderen P, Rouwette T, Kozicz T, Roubos E, Van Zundert J, Heylen R, Vissers K.	Eur J Pain. 2010 May;14(5):473.e1-9. Epub 2009 Dec 2. Review.	Eur J Pain. 2010	PubMed	citation	PMID:19959385	pubmed	19959385	create date:2009/12/05 | first author:Vanelderen P
Interleukin-6 induces microglial CX3CR1 expression in the spinal cord after peripheral nerve injury through the activation of p38 MAPK.	/pubmed/19959384	Lee KM, Jeon SM, Cho HJ.	Eur J Pain. 2010 Aug;14(7):682.e1-12. Epub 2009 Dec 2.	Eur J Pain. 2010	PubMed	citation	PMID:19959384	pubmed	19959384	create date:2009/12/05 | first author:Lee KM
A content analysis of ideal, ought, and feared selves in patients with chronic low back pain.	/pubmed/19955007	Kindermans HP, Goossens ME, Roelofs J, Huijnen IP, Verbunt JA, Morley S, Vlaeyen JW.	Eur J Pain. 2010 Jul;14(6):648-53. Epub 2009 Dec 1.	Eur J Pain. 2010	PubMed	citation	PMID:19955007	pubmed	19955007	create date:2009/12/04 | first author:Kindermans HP
Estradiol and testosterone differently affect visceral pain-related behavioural responses in male and female rats.	/pubmed/19948419	Aloisi AM, Affaitati G, Ceccarelli I, Fiorenzani P, Lerza R, Rossi C, Pace MC, Chiefari M, Aurilio C, Giamberardino MA.	Eur J Pain. 2010 Jul;14(6):602-7. Epub 2009 Nov 30.	Eur J Pain. 2010	PubMed	citation	PMID:19948419	pubmed	19948419	create date:2009/12/02 | first author:Aloisi AM
Pressure pain threshold mapping of the trapezius muscle reveals heterogeneity in the distribution of muscular hyperalgesia after eccentric exercise.	/pubmed/19945892	Binderup AT, Arendt-Nielsen L, Madeleine P.	Eur J Pain. 2010 Aug;14(7):705-12. Epub 2009 Nov 28.	Eur J Pain. 2010	PubMed	citation	PMID:19945892	pubmed	19945892	create date:2009/12/01 | first author:Binderup AT
Is physical functioning influenced by activity-related pain prediction and fear of movement in patients with subacute low back pain?	/pubmed/19945891	Huijnen IP, Verbunt JA, Peters ML, Seelen HA.	Eur J Pain. 2010 Jul;14(6):661-6. Epub 2009 Nov 28.	Eur J Pain. 2010	PubMed	citation	PMID:19945891	pubmed	19945891	create date:2009/12/01 | first author:Huijnen IP
Intact cutaneous C fibre afferent properties in mechanical and cold neuropathic allodynia.	/pubmed/19942464	Hulse R, Wynick D, Donaldson LF.	Eur J Pain. 2010 Jul;14(6):565.e1-565.e10. Epub 2009 Nov 25.	Eur J Pain. 2010	PubMed	citation	PMID:19942464	pubmed	19942464	create date:2009/11/28 | first author:Hulse R
Brush-evoked allodynia predicts outcome of spinal cord stimulation in complex regional pain syndrome type 1.	/pubmed/19942463	van Eijs F, Smits H, Geurts JW, Kessels AG, Kemler MA, van Kleef M, Joosten EA, Faber CG.	Eur J Pain. 2010 Feb;14(2):164-9. Epub 2009 Nov 25.	Eur J Pain. 2010	PubMed	citation	PMID:19942463	pubmed	19942463	create date:2009/11/28 | first author:van Eijs F
Self-management of persistent neck pain: a randomized controlled trial of a multi-component group intervention in primary health care.	/pubmed/19939717	Gustavsson C, Denison E, von Koch L.	Eur J Pain. 2010 Jul;14(6):630.e1-630.e11. Epub 2009 Nov 25.	Eur J Pain. 2010	PubMed	citation	PMID:19939717	pubmed	19939717	create date:2009/11/27 | first author:Gustavsson C
Discharge patterns of nociceptive primary afferent fibres in the rat coccygeal nerve after UVA-light exposure.	/pubmed/19939716	Themistocleous A, Kamerman P, Mitchell D.	Eur J Pain. 2010 Jul;14(6):580-7. Epub 2009 Nov 25.	Eur J Pain. 2010	PubMed	citation	PMID:19939716	pubmed	19939716	create date:2009/11/27 | first author:Themistocleous A
Altered pain and thermal sensation in subjects with isolated parietal and insular cortical lesions.	/pubmed/19939715	Veldhuijzen DS, Greenspan JD, Kim JH, Lenz FA.	Eur J Pain. 2010 May;14(5):535.e1-11. Epub 2009 Nov 25.	Eur J Pain. 2010	PubMed	citation	PMID:19939715	pubmed	19939715	create date:2009/11/27 | first author:Veldhuijzen DS
Title	URL	Description	Details	ShortDetails	Resource	Type	Identifiers	Db	EntrezUID	Properties
Roles of kinin B1 and B2 receptors in skin cancer pain produced by orthotopic melanoma inoculation in mice.	/pubmed/19932979	Fujita M, Andoh T, Ohashi K, Akira A, Saiki I, Kuraishi Y.	Eur J Pain. 2010 Jul;14(6):588-94. Epub 2009 Nov 25.	Eur J Pain. 2010	PubMed	citation	PMID:19932979	pubmed	19932979	create date:2009/11/26 | first author:Fujita M
The role of brain-derived neurotrophic factor in experimental inflammation of mouse gut.	/pubmed/19932037	Yang J, Yu Y, Yu H, Zuo X, Liu C, Gao L, Chen ZY, Li Y.	Eur J Pain. 2010 Jul;14(6):574-9. Epub 2009 Nov 20.	Eur J Pain. 2010	PubMed	citation	PMID:19932037	pubmed	19932037	create date:2009/11/26 | first author:Yang J
Factors affecting - and relationships between-different modes of endogenous pain modulation in healthy volunteers.	/pubmed/19906552	Treister R, Eisenberg E, Gershon E, Haddad M, Pud D.	Eur J Pain. 2010 Jul;14(6):608-14. Epub 2009 Nov 10.	Eur J Pain. 2010	PubMed	citation	PMID:19906552	pubmed	19906552	create date:2009/11/13 | first author:Treister R
Clarithromycin, a potent inhibitor of CYP3A, greatly increases exposure to oral S-ketamine.	/pubmed/19897389	Hagelberg NM, Peltoniemi MA, Saari TI, Kurkinen KJ, Laine K, Neuvonen PJ, Olkkola KT.	Eur J Pain. 2010 Jul;14(6):625-9. Epub 2009 Nov 7.	Eur J Pain. 2010	PubMed	citation	PMID:19897389	pubmed	19897389	create date:2009/11/10 | first author:Hagelberg NM
Long-term depression of pain-related cerebral activation in healthy man: an fMRI study.	/pubmed/19896873	Rottmann S, Jung K, Vohn R, Ellrich J.	Eur J Pain. 2010 Jul;14(6):615-24. Epub 2009 Nov 6.	Eur J Pain. 2010	PubMed	citation	PMID:19896873	pubmed	19896873	create date:2009/11/10 | first author:Rottmann S
Use of oral ketamine in chronic pain management: a review.	/pubmed/19879174	Blonk MI, Koder BG, van den Bemt PM, Huygen FJ.	Eur J Pain. 2010 May;14(5):466-72. Epub 2009 Oct 29. Review.	Eur J Pain. 2010	PubMed	citation	PMID:19879174	pubmed	19879174	create date:2009/11/03 | first author:Blonk MI
Do illness perceptions predict pain-related disability and mood in chronic orofacial pain patients? A 6-month follow-up study.	/pubmed/19875320	Galli U, Ettlin DA, Palla S, Ehlert U, Gaab J.	Eur J Pain. 2010 May;14(5):550-8. Epub 2009 Oct 28.	Eur J Pain. 2010	PubMed	citation	PMID:19875320	pubmed	19875320	create date:2009/10/31 | first author:Galli U
Increased sensitivity to heat pain after sad mood induction in female patients with major depression.	/pubmed/19837623	Terhaar J, Boettger MK, Schwier C, Wagner G, Israel AK, Bär KJ.	Eur J Pain. 2010 May;14(5):559-63. Epub 2009 Oct 17.	Eur J Pain. 2010	PubMed	citation	PMID:19837623	pubmed	19837623	create date:2009/10/20 | first author:Terhaar J
Abstracts of Pain in Europe VI, the 6th Congress of the European Federation of IASP Chapters (EFIC). Lisbon, Portugal. September 9-12, 2009.	/pubmed/19825460	[No authors listed]	Eur J Pain. 2009 Sep;13 Suppl 1:S1-285. No abstract available.	Eur J Pain. 2009	PubMed	citation	PMID:19825460	pubmed	19825460	create date:2009/10/15
Psychometric properties of Chronic Pain Acceptance Questionnaires: a systematic review.	/pubmed/19819172	Reneman MF, Dijkstra A, Geertzen JH, Dijkstra PU.	Eur J Pain. 2010 May;14(5):457-65. Epub 2009 Oct 9. Review.	Eur J Pain. 2010	PubMed	citation	PMID:19819172	pubmed	19819172	create date:2009/10/13 | first author:Reneman MF
The role of N-methyl-D-aspartate receptor subunit NR2B in spinal cord in cancer pain.	/pubmed/19815434	Gu X, Zhang J, Ma Z, Wang J, Zhou X, Jin Y, Xia X, Gao Q, Mei F.	Eur J Pain. 2010 May;14(5):496-502. Epub 2009 Oct 7.	Eur J Pain. 2010	PubMed	citation	PMID:19815434	pubmed	19815434	create date:2009/10/10 | first author:Gu X
Low back pain may be caused by disturbed pain regulation: a cross-sectional study in low back pain patients using tender point examination.	/pubmed/19811937	Jensen OK, Nielsen CV, Stengaard-Pedersen K.	Eur J Pain. 2010 May;14(5):514-22. Epub 2009 Oct 6.	Eur J Pain. 2010	PubMed	citation	PMID:19811937	pubmed	19811937	create date:2009/10/09 | first author:Jensen OK
Antinociceptive desensitizing actions of TRPV1 receptor agonists capsaicin, resiniferatoxin and N-oleoyldopamine as measured by determination of the noxious heat and cold thresholds in the rat.	/pubmed/19800272	Bölcskei K, Tékus V, Dézsi L, Szolcsányi J, Petho G.	Eur J Pain. 2010 May;14(5):480-6. Epub 2009 Oct 1.	Eur J Pain. 2010	PubMed	citation	PMID:19800272	pubmed	19800272	create date:2009/10/06 | first author:Bölcskei K
Spontaneous onset of complex regional pain syndrome.	/pubmed/19793666	de Rooij AM, Perez RS, Huygen FJ, van Eijs F, van Kleef M, Bauer MC, van Hilten JJ, Marinus J.	Eur J Pain. 2010 May;14(5):510-3. Epub 2009 Sep 29.	Eur J Pain. 2010	PubMed	citation	PMID:19793666	pubmed	19793666	create date:2009/10/02 | first author:de Rooij AM
Effects of intra-basolateral amygdala administration of rimonabant on nociceptive behaviour and neuronal activity in the presence or absence of contextual fear.	/pubmed/19786358	Roche M, Johnston P, Mhuircheartaigh ON, Olango WM, Mackie K, Finn DP.	Eur J Pain. 2010 May;14(5):487-95. Epub 2009 Sep 27.	Eur J Pain. 2010	PubMed	citation	PMID:19786358	pubmed	19786358	create date:2009/09/30 | first author:Roche M
Continuous intra-articular infusion of bupivacaine for post-operative pain relief after total hip arthroplasty: a randomized, placebo-controlled, double-blind study.	/pubmed/19781964	Chen DW, Hsieh PH, Huang KC, Hu CC, Chang YH, Lee MS.	Eur J Pain. 2010 May;14(5):529-34. Epub 2009 Sep 24.	Eur J Pain. 2010	PubMed	citation	PMID:19781964	pubmed	19781964	create date:2009/09/29 | first author:Chen DW
Numerical rating scale for self-report of pain intensity in children and adolescents: recent progress and further questions.	/pubmed/19766028	von Baeyer CL.	Eur J Pain. 2009 Nov;13(10):1005-7. Epub 2009 Sep 17. No abstract available.	Eur J Pain. 2009	PubMed	citation	PMID:19766028	pubmed	19766028	create date:2009/09/22 | first author:von Baeyer CL
Reliability study in five languages of the translation of the pain behavioural scale Doloplus.	/pubmed/19747865	Pickering G, Gibson SJ, Serbouti S, Odetti P, Ferraz Gonçalves J, Gambassi G, Guarda H, Hamers JP, Lussier D, Monacelli F, Pérez-Castejón Garrote JM, Zwakhalen SM, Barneto D; Collectif Doloplus, Wary B.	Eur J Pain. 2010 May;14(5):545.e1-10. Epub 2009 Sep 10.	Eur J Pain. 2010	PubMed	citation	PMID:19747865	pubmed	19747865	create date:2009/09/15 | first author:Pickering G
Effects of low-dose intranasal (S)-ketamine in patients with neuropathic pain.	/pubmed/19733106	Huge V, Lauchart M, Magerl W, Schelling G, Beyer A, Thieme D, Azad SC.	Eur J Pain. 2010 Apr;14(4):387-94. Epub 2009 Sep 3.	Eur J Pain. 2010	PubMed	citation	PMID:19733106	pubmed	19733106	create date:2009/09/08 | first author:Huge V
Predicting pain and disability in patients with hand fractures: comparing pain anxiety, anxiety sensitivity and pain catastrophizing.	/pubmed/19729326	Keogh E, Book K, Thomas J, Giddins G, Eccleston C.	Eur J Pain. 2010 Apr;14(4):446-51. Epub 2009 Sep 2.	Eur J Pain. 2010	PubMed	citation	PMID:19729326	pubmed	19729326	create date:2009/09/05 | first author:Keogh E
Evidence for the use of a numerical rating scale to assess the intensity of pediatric pain.	/pubmed/19726211	Miró J, Castarlenas E, Huguet A.	Eur J Pain. 2009 Nov;13(10):1089-95. Epub 2009 Sep 1.	Eur J Pain. 2009	PubMed	citation	PMID:19726211	pubmed	19726211	create date:2009/09/04 | first author:Miró J
Severe chronic pain is associated with increased 10 year mortality. A cohort record linkage study.	/pubmed/19726210	Torrance N, Elliott AM, Lee AJ, Smith BH.	Eur J Pain. 2010 Apr;14(4):380-6. Epub 2009 Sep 1.	Eur J Pain. 2010	PubMed	citation	PMID:19726210	pubmed	19726210	create date:2009/09/04 | first author:Torrance N
Measuring musculoskeletal pain by questionnaires: the manikin versus written questions.	/pubmed/19699125	van den Hoven LH, Gorter KJ, Picavet HS.	Eur J Pain. 2010 Mar;14(3):335-8. Epub 2009 Aug 20.	Eur J Pain. 2010	PubMed	citation	PMID:19699125	pubmed	19699125	create date:2009/08/25 | first author:van den Hoven LH
Bortezomib-induced painful neuropathy in rats: a behavioral, neurophysiological and pathological study in rats.	/pubmed/19695912	Meregalli C, Canta A, Carozzi VA, Chiorazzi A, Oggioni N, Gilardini A, Ceresa C, Avezza F, Crippa L, Marmiroli P, Cavaletti G.	Eur J Pain. 2010 Apr;14(4):343-50. Epub 2009 Aug 19.	Eur J Pain. 2010	PubMed	citation	PMID:19695912	pubmed	19695912	create date:2009/08/22 | first author:Meregalli C
The validity of average 8-h pain intensity assessment in cancer patients.	/pubmed/19692275	Caraceni A, Zecca E, Martini C, Brunelli C, Pigni A, Gorni G, Galbiati A, Ibazeta M, Hjermstad M, Kaasa S.	Eur J Pain. 2010 Apr;14(4):441-5. Epub 2009 Aug 18.	Eur J Pain. 2010	PubMed	citation	PMID:19692275	pubmed	19692275	create date:2009/08/21 | first author:Caraceni A
A 7-year follow-up of multidisciplinary rehabilitation among chronic neck and back pain patients. Is sick leave outcome dependent on psychologically derived patient groups?	/pubmed/19683950	Bergström G, Bergström C, Hagberg J, Bodin L, Jensen I.	Eur J Pain. 2010 Apr;14(4):426-33. Epub 2009 Aug 15.	Eur J Pain. 2010	PubMed	citation	PMID:19683950	pubmed	19683950	create date:2009/08/18 | first author:Bergström G
Involvement of transient receptor potential vanilloid 1 receptors in protease-activated receptor-2-induced joint inflammation and nociception.	/pubmed/19683949	Helyes Z, Sándor K, Borbély E, Tékus V, Pintér E, Elekes K, Tóth DM, Szolcsányi J, McDougall JJ.	Eur J Pain. 2010 Apr;14(4):351-8. Epub 2009 Aug 15.	Eur J Pain. 2010	PubMed	citation	PMID:19683949	pubmed	19683949	create date:2009/08/18 | first author:Helyes Z
A comparison of anatomical pain sites from a tertiary care sample: evidence of disconnect between functional and perceived disability specific to lower back pain.	/pubmed/19683465	Carleton RN, Abrams MP, Kachur SS, Asmundson GJ.	Eur J Pain. 2010 Apr;14(4):410-7. Epub 2009 Aug 14.	Eur J Pain. 2010	PubMed	citation	PMID:19683465	pubmed	19683465	create date:2009/08/18 | first author:Carleton RN
Impact of chronic inflammation on the pharmacokinetic-pharmacodynamic relationship of naproxen.	/pubmed/19679500	Huntjens DR, Spalding DJ, Danhof M, Della Pasqua OE.	Eur J Pain. 2010 Mar;14(3):227.e1-10. Epub 2009 Aug 12.	Eur J Pain. 2010	PubMed	citation	PMID:19679500	pubmed	19679500	create date:2009/08/15 | first author:Huntjens DR
Physical and psychosocial functioning following motor vehicle trauma: relationships with chronic pain, posttraumatic stress, and medication use.	/pubmed/19674921	Clapp JD, Masci J, Bennett SA, Beck JG.	Eur J Pain. 2010 Apr;14(4):418-25. Epub 2009 Aug 11.	Eur J Pain. 2010	PubMed	citation	PMID:19674921	pubmed	19674921	create date:2009/08/14 | first author:Clapp JD
The role of current mood and stop rules on physical task performance: an experimental investigation in patients with work-related upper extremity pain.	/pubmed/19665908	Karsdorp PA, Nijst SE, Goossens ME, Vlaeyen JW.	Eur J Pain. 2010 Apr;14(4):434-40. Epub 2009 Aug 8.	Eur J Pain. 2010	PubMed	citation	PMID:19665908	pubmed	19665908	create date:2009/08/12 | first author:Karsdorp PA
The relationship between patient and practitioner expectations and preferences and clinical outcomes in a trial of exercise and acupuncture for knee osteoarthritis.	/pubmed/19665403	Foster NE, Thomas E, Hill JC, Hay EM.	Eur J Pain. 2010 Apr;14(4):402-9. Epub 2009 Aug 7.	Eur J Pain. 2010	PubMed	citation	PMID:19665403	pubmed	19665403	create date:2009/08/12 | first author:Foster NE
Rhythmic pattern of PCA opioid demand in adults with cancer pain.	/pubmed/19664944	Schiessl C, Schestag I, Sittl R, Drake R, Zernikow B.	Eur J Pain. 2010 Apr;14(4):372-9. Epub 2009 Aug 6.	Eur J Pain. 2010	PubMed	citation	PMID:19664944	pubmed	19664944	create date:2009/08/12 | first author:Schiessl C
Reciprocal influence on the incidence of symptoms in trigeminally and spinally innervated areas.	/pubmed/19640751	Marklund S, Wiesinger B, Wänman A.	Eur J Pain. 2010 Apr;14(4):366-71. Epub 2009 Jul 28.	Eur J Pain. 2010	PubMed	citation	PMID:19640751	pubmed	19640751	create date:2009/07/31 | first author:Marklund S
Psychosocial, mechanical, and metabolic factors in adolescents' musculoskeletal pain in multiple locations: a cross-sectional study.	/pubmed/19640750	Paananen MV, Auvinen JP, Taimela SP, Tammelin TH, Kantomaa MT, Ebeling HE, Taanila AM, Zitting PJ, Karppinen JI.	Eur J Pain. 2010 Apr;14(4):395-401. Epub 2009 Jul 28.	Eur J Pain. 2010	PubMed	citation	PMID:19640750	pubmed	19640750	create date:2009/07/31 | first author:Paananen MV
Attentional modulation fails to attenuate the subjective pain experience in chronic, unexplained pain.	/pubmed/19616460	Snijders TJ, Ramsey NF, Koerselman F, van Gijn J.	Eur J Pain. 2010 Mar;14(3):282.e1-10. Epub 2009 Jul 17.	Eur J Pain. 2010	PubMed	citation	PMID:19616460	pubmed	19616460	create date:2009/07/21 | first author:Snijders TJ
Prolonged-release naloxone can cause systemic opioid withdrawal.	/pubmed/19615925	Wilcock A.	Eur J Pain. 2009 Oct;13(9):1001; author reply 1002-3. Epub 2009 Jul 16. No abstract available.	Eur J Pain. 2009	PubMed	citation	PMID:19615925	pubmed	19615925	create date:2009/07/21 | first author:Wilcock A
Electrical low-frequency stimulation induces long-term depression of sensory and affective components of pain in healthy man.	/pubmed/19604709	Rottmann S, Jung K, Ellrich J.	Eur J Pain. 2010 Apr;14(4):359-65. Epub 2009 Jul 14.	Eur J Pain. 2010	PubMed	citation	PMID:19604709	pubmed	19604709	create date:2009/07/17 | first author:Rottmann S
Spinal cord long-term potentiation (LTP) is associated with increased dorsal horn gene expression of IL-1beta, GDNF and iNOS.	/pubmed/19596210	Pedersen LM, Jacobsen LM, Mollerup S, Gjerstad J.	Eur J Pain. 2010 Mar;14(3):255-60. Epub 2009 Jul 12.	Eur J Pain. 2010	PubMed	citation	PMID:19596210	pubmed	19596210	create date:2009/07/15 | first author:Pedersen LM
Referral practices in patients suffering from non-malignant chronic pain.	/pubmed/19570699	Schulte E, Hermann K, Berghöfer A, Hagmeister H, Schuh-Hofer S, Schenk M, Kopf A, Vilain M, Martus P, Willich SN, Boemke W.	Eur J Pain. 2010 Mar;14(3):308.e1-308.e10. Epub 2009 Jun 30.	Eur J Pain. 2010	PubMed	citation	PMID:19570699	pubmed	19570699	create date:2009/07/03 | first author:Schulte E
The integrity of the anterior pretectal nucleus and dorsolateral funiculus is necessary for electroacupuncture-induced analgesia in the rat tail-flick test.	/pubmed/19560380	Silva ML, Silva JR, Prado WA.	Eur J Pain. 2010 Mar;14(3):249-54. Epub 2009 Jun 26.	Eur J Pain. 2010	PubMed	citation	PMID:19560380	pubmed	19560380	create date:2009/06/30 | first author:Silva ML
Persistent deep mechanical hyperalgesia induced by repeated cold stress in rats.	/pubmed/19560379	Nasu T, Taguchi T, Mizumura K.	Eur J Pain. 2010 Mar;14(3):236-44. Epub 2009 Jun 26.	Eur J Pain. 2010	PubMed	citation	PMID:19560379	pubmed	19560379	create date:2009/06/30 | first author:Nasu T
Effect of chronic intra-peritoneally administered chimeric peptide of met-enkephalin and FMRFa-[D-Ala2]YFa-on antinociception and opioid receptor regulation.	/pubmed/19560378	Vats ID, Snehlata, Nath M, Pasha MA, Pasha S.	Eur J Pain. 2010 Mar;14(3):295.e1-9. Epub 2009 Jun 26.	Eur J Pain. 2010	PubMed	citation	PMID:19560378	pubmed	19560378	create date:2009/06/30 | first author:Vats ID
Central pain mechanisms following combined acid and capsaicin perfusion of the human oesophagus.	/pubmed/19541517	Brock C, Andresen T, Frøkjaer JB, Gale J, Olesen AE, Arendt-Nielsen L, Drewes AM.	Eur J Pain. 2010 Mar;14(3):273-81. Epub 2009 Jun 21.	Eur J Pain. 2010	PubMed	citation	PMID:19541517	pubmed	19541517	create date:2009/06/23 | first author:Brock C
Differential physiological effects during tonic painful hand immersion tests using hot and ice water.	/pubmed/19540783	Streff A, Kuehl LK, Michaux G, Anton F.	Eur J Pain. 2010 Mar;14(3):266-72. Epub 2009 Jun 21.	Eur J Pain. 2010	PubMed	citation	PMID:19540783	pubmed	19540783	create date:2009/06/23 | first author:Streff A
An observational study on the effect of S+-ketamine on chronic pain versus experimental acute pain in Complex Regional Pain Syndrome type 1 patients.	/pubmed/19540140	Sigtermans M, Noppers I, Sarton E, Bauer M, Mooren R, Olofsen E, Dahan A.	Eur J Pain. 2010 Mar;14(3):302-7. Epub 2009 Jun 18.	Eur J Pain. 2010	PubMed	citation	PMID:19540140	pubmed	19540140	create date:2009/06/23 | first author:Sigtermans M
Co-occurrence and associations of pain and fatigue in a community sample of Dutch adults.	/pubmed/19540139	Creavin ST, Dunn KM, Mallen CD, Nijrolder I, van der Windt DA.	Eur J Pain. 2010 Mar;14(3):327-34. Epub 2009 Jun 18.	Eur J Pain. 2010	PubMed	citation	PMID:19540139	pubmed	19540139	create date:2009/06/23 | first author:Creavin ST
Estrogen receptor-alpha expression in nociceptive-responsive neurons in the medullary dorsal horn of the female rat.	/pubmed/19525133	Amandusson A, Blomqvist A.	Eur J Pain. 2010 Mar;14(3):245-8. Epub 2009 Jun 13.	Eur J Pain. 2010	PubMed	citation	PMID:19525133	pubmed	19525133	create date:2009/06/16 | first author:Amandusson A
Increasing use of opioids from 2004 to 2007 - pharmacoepidemiological data from a complete national prescription database in Norway.	/pubmed/19505834	Fredheim OM, Skurtveit S, Breivik H, Borchgrevink PC.	Eur J Pain. 2010 Mar;14(3):289-94. Epub 2009 Jun 7.	Eur J Pain. 2010	PubMed	citation	PMID:19505834	pubmed	19505834	create date:2009/06/10 | first author:Fredheim OM
The nociceptive withdrawal reflex: normative values of thresholds and reflex receptive fields.	/pubmed/19505833	Neziri AY, Andersen OK, Petersen-Felix S, Radanov B, Dickenson AH, Scaramozzino P, Arendt-Nielsen L, Curatolo M.	Eur J Pain. 2010 Feb;14(2):134-41. Epub 2009 Jun 7.	Eur J Pain. 2010	PubMed	citation	PMID:19505833	pubmed	19505833	create date:2009/06/10 | first author:Neziri AY
Title	URL	Description	Details	ShortDetails	Resource	Type	Identifiers	Db	EntrezUID	Properties
Evoked potentials generated by noxious stimulation in the human infant brain.	/pubmed/19481484	Slater R, Worley A, Fabrizi L, Roberts S, Meek J, Boyd S, Fitzgerald M.	Eur J Pain. 2010 Mar;14(3):321-6. Epub 2009 May 28.	Eur J Pain. 2010	PubMed	citation	PMID:19481484	pubmed	19481484	create date:2009/06/02 | first author:Slater R
Toward a taxonomy of adolescents with chronic pain: exploratory cluster and discriminant analyses of the bath adolescent pain questionnaire.	/pubmed/19481483	Vowles KE, Jordan A, Eccleston C.	Eur J Pain. 2010 Feb;14(2):214-21. Epub 2009 May 28.	Eur J Pain. 2010	PubMed	citation	PMID:19481483	pubmed	19481483	create date:2009/06/02 | first author:Vowles KE
Using the intact hand for objective assessment of phantom hand-perception.	/pubmed/19477667	Sumitani M, Yozu A, Tomioka T, Yamada Y, Miyauchi S.	Eur J Pain. 2010 Mar;14(3):261-5. Epub 2009 May 27.	Eur J Pain. 2010	PubMed	citation	PMID:19477667	pubmed	19477667	create date:2009/05/30 | first author:Sumitani M
Laser-evoked potentials as a tool for assessing the efficacy of antinociceptive drugs.	/pubmed/19477145	Truini A, Panuccio G, Galeotti F, Maluccio MR, Sartucci F, Avoli M, Cruccu G.	Eur J Pain. 2010 Feb;14(2):222-5. Epub 2009 May 23.	Eur J Pain. 2010	PubMed	citation	PMID:19477145	pubmed	19477145	create date:2009/05/30 | first author:Truini A
Acceptance of pain in adolescents with chronic pain: validation of an adapted assessment instrument and preliminary correlation analyses.	/pubmed/19477144	McCracken LM, Gauntlett-Gilbert J, Eccleston C.	Eur J Pain. 2010 Mar;14(3):316-20. Epub 2009 May 23.	Eur J Pain. 2010	PubMed	citation	PMID:19477144	pubmed	19477144	create date:2009/05/30 | first author:McCracken LM
Anatomical connections between brain areas activated during rectal distension in healthy volunteers: a visceral pain network.	/pubmed/19473859	Moisset X, Bouhassira D, Denis D, Dominique G, Benoit C, Sabaté JM.	Eur J Pain. 2010 Feb;14(2):142-8. Epub 2009 May 26.	Eur J Pain. 2010	PubMed	citation	PMID:19473859	pubmed	19473859	create date:2009/05/29 | first author:Moisset X
Comparison of articaine and lidocaine for infiltration anaesthesia in patients undergoing bone marrow aspiration and biopsy.	/pubmed/19473858	Kuivalainen AM, Niemi-Murola L, Widenius T, Elonen E, Rosenberg PH.	Eur J Pain. 2010 Feb;14(2):160-3. Epub 2009 May 26.	Eur J Pain. 2010	PubMed	citation	PMID:19473858	pubmed	19473858	create date:2009/05/29 | first author:Kuivalainen AM
Depression, anxiety, health-related quality of life and pain in patients with chronic fibromyalgia and neuropathic pain.	/pubmed/19473857	Gormsen L, Rosenberg R, Bach FW, Jensen TS.	Eur J Pain. 2010 Feb;14(2):127.e1-8. Epub 2009 May 26.	Eur J Pain. 2010	PubMed	citation	PMID:19473857	pubmed	19473857	create date:2009/05/29 | first author:Gormsen L
Cognitive processing in putative functional gastrointestinal disorder: rumination yields orientation to social threat not pain.	/pubmed/19473856	Martin M, Chapman SC.	Eur J Pain. 2010 Feb;14(2):207-13. Epub 2009 May 26.	Eur J Pain. 2010	PubMed	citation	PMID:19473856	pubmed	19473856	create date:2009/05/29 | first author:Martin M
Being less of a man or less of a woman: perceptions of chronic pain patients' gender identities.	/pubmed/19467610	Bernardes SF, Lima ML.	Eur J Pain. 2010 Feb;14(2):194-9. Epub 2009 May 24.	Eur J Pain. 2010	PubMed	citation	PMID:19467610	pubmed	19467610	create date:2009/05/27 | first author:Bernardes SF
Role of RVM neurons in capsaicin-evoked visceral nociception and referred hyperalgesia.	/pubmed/19443247	Sanoja R, Tortorici V, Fernandez C, Price TJ, Cervero F.	Eur J Pain. 2010 Feb;14(2):120.e1-9. Epub 2009 May 13.	Eur J Pain. 2010	PubMed	citation	PMID:19443247	pubmed	19443247	create date:2009/05/16 | first author:Sanoja R
What factors influence the measurement properties of the Roland-Morris disability questionnaire?	/pubmed/19443246	Demoulin C, Ostelo R, Knottnerus JA, Smeets RJ.	Eur J Pain. 2010 Feb;14(2):200-6. Epub 2009 May 13.	Eur J Pain. 2010	PubMed	citation	PMID:19443246	pubmed	19443246	create date:2009/05/16 | first author:Demoulin C
PGE(2)-induced lasting nociception to heat: evidences for a selective involvement of A-delta fibres in the hyperpathic component of hyperalgesia.	/pubmed/19423371	Bastos LC, Tonussi CR.	Eur J Pain. 2010 Feb;14(2):113-9. Epub 2009 May 6.	Eur J Pain. 2010	PubMed	citation	PMID:19423371	pubmed	19423371	create date:2009/05/09 | first author:Bastos LC
Effects of variation in the human alpha2A- and alpha2C-adrenoceptor genes on cognitive tasks and pain perception.	/pubmed/19423370	Kohli U, Muszkat M, Sofowora GG, Harris PA, Friedman EA, Dupont WD, Scheinin M, Wood AJ, Stein CM, Kurnik D.	Eur J Pain. 2010 Feb;14(2):154-9. Epub 2009 May 6.	Eur J Pain. 2010	PubMed	citation	PMID:19423370	pubmed	19423370	create date:2009/05/09 | first author:Kohli U
Independent risk factors for postoperative pain in need of intervention early after awakening from general anaesthesia.	/pubmed/19423369	Mei W, Seeling M, Franck M, Radtke F, Brantner B, Wernecke KD, Spies C.	Eur J Pain. 2010 Feb;14(2):149.e1-7. Epub 2009 May 6.	Eur J Pain. 2010	PubMed	citation	PMID:19423369	pubmed	19423369	create date:2009/05/09 | first author:Mei W
Acute abdominal pain in women at an emergency department: predictors of chronicity.	/pubmed/19419889	Weijenborg PT, Gardien K, Toorenvliet BR, Merkus JW, ter Kuile MM.	Eur J Pain. 2010 Feb;14(2):183-8. Epub 2009 May 5.	Eur J Pain. 2010	PubMed	citation	PMID:19419889	pubmed	19419889	create date:2009/05/08 | first author:Weijenborg PT
Neck-shoulder pain and depressive symptoms: a cohort study with a 7-year follow-up.	/pubmed/19410490	Mäntyselkä P, Lupsakko T, Kautiainen H, Vanhala M.	Eur J Pain. 2010 Feb;14(2):189-93. Epub 2009 May 1.	Eur J Pain. 2010	PubMed	citation	PMID:19410490	pubmed	19410490	create date:2009/05/05 | first author:Mäntyselkä P
Comment on: chronic pain: avoidance or endurance? by Petra Karsdorp and Johan Vlaeyen.	/pubmed/19403318	Hasenbring MI, Hallner D, Rusu AC.	Eur J Pain. 2009 Jul;13(6):662-3. Epub 2009 Apr 28. No abstract available.	Eur J Pain. 2009	PubMed	citation	PMID:19403318	pubmed	19403318	create date:2009/05/01 | first author:Hasenbring MI
Chronic pain in women after breast augmentation: prevalence, predictive factors and quality of life.	/pubmed/19394882	van Elk N, Steegers MA, van der Weij LP, Evers AW, Hartman EH, Wilder-Smith OH.	Eur J Pain. 2009 Jul;13(6):660-1. Epub 2009 Apr 25. No abstract available.	Eur J Pain. 2009	PubMed	citation	PMID:19394882	pubmed	19394882	create date:2009/04/28 | first author:van Elk N
Effects of anger and anger regulation styles on pain in daily life of women with fibromyalgia: a diary study.	/pubmed/19375966	van Middendorp H, Lumley MA, Moerbeek M, Jacobs JW, Bijlsma JW, Geenen R.	Eur J Pain. 2010 Feb;14(2):176-82. Epub 2009 Apr 17.	Eur J Pain. 2010	PubMed	citation	PMID:19375966	pubmed	19375966	create date:2009/04/21 | first author:van Middendorp H
Effectiveness of a multimodal inpatient treatment for pediatric chronic pain: a comparison between children and adolescents.	/pubmed/19362031	Hechler T, Blankenburg M, Dobe M, Kosfelder J, Hübner B, Zernikow B.	Eur J Pain. 2010 Jan;14(1):97.e1-9. Epub 2009 Apr 9.	Eur J Pain. 2010	PubMed	citation	PMID:19362031	pubmed	19362031	create date:2009/04/14 | first author:Hechler T
Adherence/compliance with the treatment in chronic non-malignant pain.	/pubmed/19359205	Kosmidou M, Kyritsis AP, Markoula S, Giannopoulos S.	Eur J Pain. 2009 Aug;13(7):776; author reply 777. Epub 2009 Apr 8. No abstract available.	Eur J Pain. 2009	PubMed	citation	PMID:19359205	pubmed	19359205	create date:2009/04/11 | first author:Kosmidou M
Central pain in multiple sclerosis - sensory abnormalities.	/pubmed/19359204	Osterberg A, Boivie J.	Eur J Pain. 2010 Jan;14(1):104-10. Epub 2009 Apr 8.	Eur J Pain. 2010	PubMed	citation	PMID:19359204	pubmed	19359204	create date:2009/04/11 | first author:Osterberg A
Children's catastrophic thinking about their pain predicts pain and disability 6 months later.	/pubmed/19359203	Vervoort T, Eccleston C, Goubert L, Buysse A, Crombez G.	Eur J Pain. 2010 Jan;14(1):90-6. Epub 2009 Apr 8.	Eur J Pain. 2010	PubMed	citation	PMID:19359203	pubmed	19359203	create date:2009/04/11 | first author:Vervoort T
General psychological acceptance and chronic pain: there is more to accept than the pain itself.	/pubmed/19349199	McCracken LM, Zhao-O'Brien J.	Eur J Pain. 2010 Feb;14(2):170-5. Epub 2009 Apr 5.	Eur J Pain. 2010	PubMed	citation	PMID:19349199	pubmed	19349199	create date:2009/04/08 | first author:McCracken LM
Cortical processing of mechanical hyperalgesia: a MEG study.	/pubmed/19346142	Maihöfner C, Jesberger F, Seifert F, Kaltenhäuser M.	Eur J Pain. 2010 Jan;14(1):64-70. Epub 2009 Apr 5.	Eur J Pain. 2010	PubMed	citation	PMID:19346142	pubmed	19346142	create date:2009/04/07 | first author:Maihöfner C
Gap junctions in dorsal root ganglia: possible contribution to visceral pain.	/pubmed/19345595	Huang TY, Belzer V, Hanani M.	Eur J Pain. 2010 Jan;14(1):49.e1-11. Epub 2009 Apr 3.	Eur J Pain. 2010	PubMed	citation	PMID:19345595	pubmed	19345595	create date:2009/04/07 | first author:Huang TY
Toward a definition of pharmacoresistant neuropathic pain.	/pubmed/19324579	Hansson PT, Attal N, Baron R, Cruccu G.	Eur J Pain. 2009 May;13(5):439-40. Epub 2009 Mar 25. No abstract available.	Eur J Pain. 2009	PubMed	citation	PMID:19324579	pubmed	19324579	create date:2009/03/28 | first author:Hansson PT
Is Intrathecal lidocaine administration risk-free in rats with neuropathic pain? Reply to [Effects of intrathecal lidocaine on hyperalgesia and allodynia following chronic constriction injury in rats. Eur J Pain 13 (2009) 130-137].	/pubmed/19324578	Umbrain V, Smolders I, Poelaert J.	Eur J Pain. 2009 Sep;13(8):890; author reply 891. Epub 2009 Mar 25. No abstract available.	Eur J Pain. 2009	PubMed	citation	PMID:19324578	pubmed	19324578	create date:2009/03/28 | first author:Umbrain V
The inner ear is involved in the aggravation of nociceptive behavior induced by lowering barometric pressure of nerve injured rats.	/pubmed/19318284	Funakubo M, Sato J, Honda T, Mizumura K.	Eur J Pain. 2010 Jan;14(1):32-9. Epub 2009 Mar 21.	Eur J Pain. 2010	PubMed	citation	PMID:19318284	pubmed	19318284	create date:2009/03/26 | first author:Funakubo M
Antinociceptive effect of the cannabinoid agonist, WIN 55,212-2, in the orofacial and temporomandibular formalin tests.	/pubmed/19318283	Burgos E, Pascual D, Martín MI, Goicoechea C.	Eur J Pain. 2010 Jan;14(1):40-8. Epub 2009 Mar 21.	Eur J Pain. 2010	PubMed	citation	PMID:19318283	pubmed	19318283	create date:2009/03/26 | first author:Burgos E
Chronic pain: avoidance or endurance?	/pubmed/19285886	Karsdorp PA, Vlaeyen JW.	Eur J Pain. 2009 Jul;13(6):551-3. Epub 2009 Mar 13. No abstract available.	Eur J Pain. 2009	PubMed	citation	PMID:19285886	pubmed	19285886	create date:2009/03/17 | first author:Karsdorp PA
Linguistic validation of the DN4 for use in international studies.	/pubmed/19282208	Van Seventer R, Vos C, Meerding W, Mear I, Le Gal M, Bouhassira D, Huygen FJ.	Eur J Pain. 2010 Jan;14(1):58-63. Epub 2009 Mar 17.	Eur J Pain. 2010	PubMed	citation	PMID:19282208	pubmed	19282208	create date:2009/03/14 | first author:Van Seventer R
Long-term follow-up of tailored behavioural treatment and exercise based physical therapy in persistent musculoskeletal pain: A randomized controlled trial in primary care.	/pubmed/19268614	Senlöf P, Denison E, Lindberg P.	Eur J Pain. 2009 Nov;13(10):1080-8. Epub 2009 Mar 5.	Eur J Pain. 2009	PubMed	citation	PMID:19268614	pubmed	19268614	create date:2009/03/10 | first author:Senlöf P
The effects of the selective and non-peptide CXCR2 receptor antagonist SB225002 on acute and long-lasting models of nociception in mice.	/pubmed/19264522	Manjavachi MN, Quintão NL, Campos MM, Deschamps IK, Yunes RA, Nunes RJ, Leal PC, Calixto JB.	Eur J Pain. 2010 Jan;14(1):23-31. Epub 2009 Mar 4.	Eur J Pain. 2010	PubMed	citation	PMID:19264522	pubmed	19264522	create date:2009/03/07 | first author:Manjavachi MN
Guidelines on the management of fibromyalgia syndrome - a systematic review.	/pubmed/19264521	Häuser W, Thieme K, Turk DC.	Eur J Pain. 2010 Jan;14(1):5-10. Epub 2009 Mar 4. Review.	Eur J Pain. 2010	PubMed	citation	PMID:19264521	pubmed	19264521	create date:2009/03/07 | first author:Häuser W
Nitrous oxide and the inhibitory synaptic transmission in rat dorsal horn neurons.	/pubmed/19261495	Georgiev SK, Baba H, Kohno T.	Eur J Pain. 2010 Jan;14(1):17-22. Epub 2009 Mar 3.	Eur J Pain. 2010	PubMed	citation	PMID:19261495	pubmed	19261495	create date:2009/03/06 | first author:Georgiev SK
Pain as a stressor: effects of prior nociceptive stimulation on escape responding of rats to thermal stimulation.	/pubmed/19261494	Vierck CJ, Green M, Yezierski RP.	Eur J Pain. 2010 Jan;14(1):11-6. Epub 2009 Mar 3.	Eur J Pain. 2010	PubMed	citation	PMID:19261494	pubmed	19261494	create date:2009/03/06 | first author:Vierck CJ
Quality discrimination for noxious stimuli in secondary somatosensory cortex: a MEG-study.	/pubmed/19231261	Maihöfner C, Kaltenhäuser M.	Eur J Pain. 2009 Nov;13(10):1048.e1-7. Epub 2009 Feb 23.	Eur J Pain. 2009	PubMed	citation	PMID:19231261	pubmed	19231261	create date:2009/02/24 | first author:Maihöfner C
Subgrouping low back pain: a comparison of the STarT Back Tool with the Orebro Musculoskeletal Pain Screening Questionnaire.	/pubmed/19223271	Hill JC, Dunn KM, Main CJ, Hay EM.	Eur J Pain. 2010 Jan;14(1):83-9. Epub 2009 Feb 18.	Eur J Pain. 2010	PubMed	citation	PMID:19223271	pubmed	19223271	create date:2009/02/19 | first author:Hill JC
Menstrual cycle phase does not influence gender differences in experimental pain sensitivity.	/pubmed/19217329	Klatzkin RR, Mechlin B, Girdler SS.	Eur J Pain. 2010 Jan;14(1):77-82. Epub 2009 Feb 12.	Eur J Pain. 2010	PubMed	citation	PMID:19217329	pubmed	19217329	create date:2009/02/17 | first author:Klatzkin RR
Breakthrough pain: on the road again.	/pubmed/19213583	Mercadante S.	Eur J Pain. 2009 Apr;13(4):329-30. Epub 2009 Feb 11. No abstract available.	Eur J Pain. 2009	PubMed	citation	PMID:19213583	pubmed	19213583	create date:2009/02/14 | first author:Mercadante S
Modelling the prevalence and cost of back pain with neuropathic components in the general population.	/pubmed/19201230	Schmidt CO, Schweikert B, Wenig CM, Schmidt U, Gockel U, Freynhagen R, Tölle TR, Baron R, Kohlmann T.	Eur J Pain. 2009 Nov;13(10):1030-5. Epub 2009 Feb 6.	Eur J Pain. 2009	PubMed	citation	PMID:19201230	pubmed	19201230	create date:2009/02/10 | first author:Schmidt CO
Early multidisciplinary evaluation and advice was ineffective for whiplash-associated disorders.	/pubmed/19181548	Pape E, Hagen KB, Brox JI, Natvig B, Schirmer H.	Eur J Pain. 2009 Nov;13(10):1068-75. Epub 2009 Jan 31.	Eur J Pain. 2009	PubMed	citation	PMID:19181548	pubmed	19181548	create date:2009/02/03 | first author:Pape E
The disabling role of fluctuations in physical activity in patients with chronic low back pain.	/pubmed/19181547	Huijnen IP, Verbunt JA, Roelofs J, Goossens M, Peters M.	Eur J Pain. 2009 Nov;13(10):1076-9. Epub 2009 Jan 31.	Eur J Pain. 2009	PubMed	citation	PMID:19181547	pubmed	19181547	create date:2009/02/03 | first author:Huijnen IP
Impairment of VGLUT2 but not VGLUT1 signaling reduces neuropathy-induced hypersensitivity.	/pubmed/19171494	Leo S, Moechars D, Callaerts-Vegh Z, D'Hooge R, Meert T.	Eur J Pain. 2009 Nov;13(10):1008-17. Epub 2009 Jan 26.	Eur J Pain. 2009	PubMed	citation	PMID:19171494	pubmed	19171494	create date:2009/01/28 | first author:Leo S
Cold-induced limb pain decreases sensitivity to pressure-pain sensations in the ipsilateral forehead.	/pubmed/19171493	Knudsen L, Drummond PD.	Eur J Pain. 2009 Nov;13(10):1023-9. Epub 2009 Jan 26.	Eur J Pain. 2009	PubMed	citation	PMID:19171493	pubmed	19171493	create date:2009/01/28 | first author:Knudsen L
Sleep continuity and architecture: associations with pain-inhibitory processes in patients with temporomandibular joint disorder.	/pubmed/19168380	Edwards RR, Grace E, Peterson S, Klick B, Haythornthwaite JA, Smith MT.	Eur J Pain. 2009 Nov;13(10):1043-7. Epub 2009 Jan 24.	Eur J Pain. 2009	PubMed	citation	PMID:19168380	pubmed	19168380	create date:2009/01/27 | first author:Edwards RR
High post surgical opioid requirements in Crohn's disease are not due to a general change in pain sensitivity.	/pubmed/19167252	Huehne K, Leis S, Muenster T, Wehrfritz A, Winter S, Maihöfner C, Foertsch T, Croner R, Reis A, Winterpacht A, Rautenstrauss B.	Eur J Pain. 2009 Nov;13(10):1036-42. Epub 2009 Jan 22.	Eur J Pain. 2009	PubMed	citation	PMID:19167252	pubmed	19167252	create date:2009/01/27 | first author:Huehne K
Pre-operative pain and sensory function in groin hernia.	/pubmed/19147380	Aasvang EK, Hansen JB, Kehlet H.	Eur J Pain. 2009 Nov;13(10):1018-22. Epub 2009 Jan 14.	Eur J Pain. 2009	PubMed	citation	PMID:19147380	pubmed	19147380	create date:2009/01/17 | first author:Aasvang EK
Title	URL	Description	Details	ShortDetails	Resource	Type	Identifiers	Db	EntrezUID	Properties
Attention management as a treatment for chronic pain.	/pubmed/19144553	Elomaa MM, de C Williams AC, Kalso EA.	Eur J Pain. 2009 Nov;13(10):1062-7. Epub 2009 Jan 13.	Eur J Pain. 2009	PubMed	citation	PMID:19144553	pubmed	19144553	create date:2009/01/16 | first author:Elomaa MM
Preoperative pain as a risk factor for chronic post-surgical pain - six month follow-up after radical prostatectomy.	/pubmed/19138869	Gerbershagen HJ, Ozgür E, Dagtekin O, Straub K, Hahn M, Heidenreich A, Sabatowski R, Petzke F.	Eur J Pain. 2009 Nov;13(10):1054-61. Epub 2009 Jan 12.	Eur J Pain. 2009	PubMed	citation	PMID:19138869	pubmed	19138869	create date:2009/01/14 | first author:Gerbershagen HJ
Stress and thermoregulation: different sympathetic responses and different effects on experimental pain.	/pubmed/19136286	Fechir M, Schlereth T, Kritzmann S, Balon S, Pfeifer N, Geber C, Breimhorst M, Eberle T, Gamer M, Birklein F.	Eur J Pain. 2009 Oct;13(9):935-41. Epub 2009 Jan 10.	Eur J Pain. 2009	PubMed	citation	PMID:19136286	pubmed	19136286	create date:2009/01/13 | first author:Fechir M
Just world beliefs moderate the relationship of pain intensity and disability with psychological distress in chronic pain support group members.	/pubmed/19121590	McParland JL, Knussen C.	Eur J Pain. 2010 Jan;14(1):71-6. Epub 2009 Jan 1.	Eur J Pain. 2010	PubMed	citation	PMID:19121590	pubmed	19121590	create date:2009/01/06 | first author:McParland JL
Goal frustration, coping and well-being in the context of adolescent headache: a self-regulation approach.	/pubmed/19119033	Massey EK, Garnefski N, Gebhardt WA.	Eur J Pain. 2009 Oct;13(9):977-84. Epub 2008 Dec 31.	Eur J Pain. 2009	PubMed	citation	PMID:19119033	pubmed	19119033	create date:2009/01/03 | first author:Massey EK
Systemic administration of lidocaine suppresses the excitability of rat cervical dorsal horn neurons and tooth-pulp-evoked jaw-opening reflex.	/pubmed/19119032	Takeda M, Oshima K, Takahashi M, Matsumoto S.	Eur J Pain. 2009 Oct;13(9):929-34. Epub 2008 Dec 31.	Eur J Pain. 2009	PubMed	citation	PMID:19119032	pubmed	19119032	create date:2009/01/03 | first author:Takeda M
Categories of congruence between inpatient self-reported pain and nurses evaluation.	/pubmed/19119031	Melotti RM, Samolsky Dekel BG, Carosi F, Ricchi E, Chiari P, D'Andrea R, Di Nino G.	Eur J Pain. 2009 Oct;13(9):992-1000. Epub 2008 Dec 31.	Eur J Pain. 2009	PubMed	citation	PMID:19119031	pubmed	19119031	create date:2009/01/03 | first author:Melotti RM
Homotopic stimulation can reduce the area of allodynia in patients with neuropathic pain.	/pubmed/19117776	Love-Jones SJ, Besson M, Steeds CE, Brook P, Chizh BA, Pickering AE.	Eur J Pain. 2009 Oct;13(9):942-8. Epub 2008 Dec 30.	Eur J Pain. 2009	PubMed	citation	PMID:19117776	pubmed	19117776	create date:2009/01/02 | first author:Love-Jones SJ
Contribution of individual, workplace, psychosocial and physiological factors to neck pain in female office workers.	/pubmed/19111487	Johnston V, Jimmieson NL, Jull G, Souvlis T.	Eur J Pain. 2009 Oct;13(9):985-91. Epub 2008 Dec 25.	Eur J Pain. 2009	PubMed	citation	PMID:19111487	pubmed	19111487	create date:2008/12/30 | first author:Johnston V
Factors impacting on doctors' management of acute low back pain: a systematic review.	/pubmed/19110456	Fullen BM, Baxter GD, O'Donovan BG, Doody C, Daly LE, Hurley DA.	Eur J Pain. 2009 Oct;13(9):908-14. Epub 2008 Dec 24. Review.	Eur J Pain. 2009	PubMed	citation	PMID:19110456	pubmed	19110456	create date:2008/12/27 | first author:Fullen BM
Cognitive complaints in a general population of older adults: prevalence, association with pain and the influence of concurrent affective disorders.	/pubmed/19110455	Westoby CJ, Mallen CD, Thomas E.	Eur J Pain. 2009 Oct;13(9):970-6. Epub 2008 Dec 24.	Eur J Pain. 2009	PubMed	citation	PMID:19110455	pubmed	19110455	create date:2008/12/27 | first author:Westoby CJ
Fear-avoidance- and endurance-related responses to pain: development and validation of the Avoidance-Endurance Questionnaire (AEQ).	/pubmed/19101182	Hasenbring MI, Hallner D, Rusu AC.	Eur J Pain. 2009 Jul;13(6):620-8. Epub 2008 Dec 19.	Eur J Pain. 2009	PubMed	citation	PMID:19101182	pubmed	19101182	create date:2008/12/23 | first author:Hasenbring MI
Cortical changes in complex regional pain syndrome (CRPS).	/pubmed/19101181	Swart CM, Stins JF, Beek PJ.	Eur J Pain. 2009 Oct;13(9):902-7. Epub 2008 Dec 19. Review.	Eur J Pain. 2009	PubMed	citation	PMID:19101181	pubmed	19101181	create date:2008/12/23 | first author:Swart CM
Introduction of low dose transdermal buprenorphine -- did it influence use of potentially addictive drugs in chronic non-malignant pain patients?	/pubmed/19095476	Skurtveit S, Furu K, Kaasa S, Borchgrevink PC.	Eur J Pain. 2009 Oct;13(9):949-53. Epub 2008 Dec 17.	Eur J Pain. 2009	PubMed	citation	PMID:19095476	pubmed	19095476	create date:2008/12/20 | first author:Skurtveit S
Role of spinal microglia in myositis-induced central sensitisation: an immunohistochemical and behavioural study in rats.	/pubmed/19095475	Chacur M, Lambertz D, Hoheisel U, Mense S.	Eur J Pain. 2009 Oct;13(9):915-23. Epub 2008 Dec 17.	Eur J Pain. 2009	PubMed	citation	PMID:19095475	pubmed	19095475	create date:2008/12/20 | first author:Chacur M
Trends in opioid consumption in the Nordic countries 2002-2006.	/pubmed/19091608	Hamunen K, Paakkari P, Kalso E.	Eur J Pain. 2009 Oct;13(9):954-62. Epub 2008 Dec 16.	Eur J Pain. 2009	PubMed	citation	PMID:19091608	pubmed	19091608	create date:2008/12/19 | first author:Hamunen K
Anticonvulsant drugs for pediatric migraine prevention: an evidence-based review.	/pubmed/19084440	Bakola E, Skapinakis P, Tzoufi M, Damigos D, Mavreas V.	Eur J Pain. 2009 Oct;13(9):893-901. Epub 2008 Dec 11. Review.	Eur J Pain. 2009	PubMed	citation	PMID:19084440	pubmed	19084440	create date:2008/12/17 | first author:Bakola E
Effect of somatostatin analogue octreotide on pain relief after major abdominal surgery.	/pubmed/19084439	Dahaba AA, Mueller G, Mattiassich G, Rumpold-Seitlinger G, Bornemann H, Rehak PH, Linck G, Mischinger HJ, Metzler H.	Eur J Pain. 2009 Sep;13(8):861-4. Epub 2008 Dec 11.	Eur J Pain. 2009	PubMed	citation	PMID:19084439	pubmed	19084439	create date:2008/12/17 | first author:Dahaba AA
The factor structure and factorial invariance of the Pain-Coping Questionnaire across age: evidence from community-based samples of children and adults.	/pubmed/19084438	Huguet A, Miró J, Nieto R.	Eur J Pain. 2009 Sep;13(8):879-89. Epub 2008 Dec 11.	Eur J Pain. 2009	PubMed	citation	PMID:19084438	pubmed	19084438	create date:2008/12/17 | first author:Huguet A
Involvement of neuronal, inducible and endothelial nitric oxide synthases in capsaicin-induced muscle hypersensitivity.	/pubmed/19084437	Lee JS, Zhang Y, Ro JY.	Eur J Pain. 2009 Oct;13(9):924-8. Epub 2008 Dec 11.	Eur J Pain. 2009	PubMed	citation	PMID:19084437	pubmed	19084437	create date:2008/12/17 | first author:Lee JS
Pain induced by a single simulated office-work session: time course and association with muscle blood flux and muscle activity.	/pubmed/19083247	Strøm V, Knardahl S, Stanghelle JK, Røe C.	Eur J Pain. 2009 Sep;13(8):843-52. Epub 2008 Dec 10.	Eur J Pain. 2009	PubMed	citation	PMID:19083247	pubmed	19083247	create date:2008/12/17 | first author:Strøm V
Separate groups of dorsal horn neurons transmit spontaneous activity and mechanosensitivity one day after plantar incision.	/pubmed/19081275	Xu J, Richebe P, Brennan TJ.	Eur J Pain. 2009 Sep;13(8):820-8. Epub 2008 Dec 9.	Eur J Pain. 2009	PubMed	citation	PMID:19081275	pubmed	19081275	create date:2008/12/17 | first author:Xu J
Time-course of attentional bias for pain-related cues in chronic daily headache sufferers.	/pubmed/19071045	Liossi C, Schoth DE, Bradley BP, Mogg K.	Eur J Pain. 2009 Oct;13(9):963-9. Epub 2008 Dec 13.	Eur J Pain. 2009	PubMed	citation	PMID:19071045	pubmed	19071045	create date:2008/12/17 | first author:Liossi C
Emotional numbing and pain intensity predict the development of pain disability up to one year after lateral thoracotomy.	/pubmed/19027333	Katz J, Asmundson GJ, McRae K, Halket E.	Eur J Pain. 2009 Sep;13(8):870-8. Epub 2008 Nov 21.	Eur J Pain. 2009	PubMed	citation	PMID:19027333	pubmed	19027333	create date:2008/11/26 | first author:Katz J
Habituation and short-term repeatability of thermal testing in healthy human subjects and patients with chronic non-neuropathic pain.	/pubmed/19019713	Agostinho CM, Scherens A, Richter H, Schaub C, Rolke R, Treede RD, Maier C.	Eur J Pain. 2009 Sep;13(8):779-85. Epub 2008 Nov 18.	Eur J Pain. 2009	PubMed	citation	PMID:19019713	pubmed	19019713	create date:2008/11/21 | first author:Agostinho CM
Nerves hurt.	/pubmed/19013086	Devor M.	Eur J Pain. 2009 Jan;13(1):1-2. Epub 2008 Nov 13. No abstract available.	Eur J Pain. 2009	PubMed	citation	PMID:19013086	pubmed	19013086	create date:2008/11/18 | first author:Devor M
The utility of the Beck Depression Inventory Fast Screen (BDI-FS) in a pain clinic population.	/pubmed/19010075	Poole H, Bramwell R, Murphy P.	Eur J Pain. 2009 Sep;13(8):865-9. Epub 2008 Nov 14.	Eur J Pain. 2009	PubMed	citation	PMID:19010075	pubmed	19010075	create date:2008/11/18 | first author:Poole H
On adherence to self-management strategies.	/pubmed/19010074	Nicholas MK.	Eur J Pain. 2009 Feb;13(2):113-4. Epub 2008 Nov 14. No abstract available.	Eur J Pain. 2009	PubMed	citation	PMID:19010074	pubmed	19010074	create date:2008/11/18 | first author:Nicholas MK
Risk factors for acute and chronic postoperative pain in patients with benign and malignant renal disease after nephrectomy.	/pubmed/19010073	Gerbershagen HJ, Dagtekin O, Rothe T, Heidenreich A, Gerbershagen K, Sabatowski R, Petzke F, Ozgür E.	Eur J Pain. 2009 Sep;13(8):853-60. Epub 2008 Nov 14.	Eur J Pain. 2009	PubMed	citation	PMID:19010073	pubmed	19010073	create date:2008/11/18 | first author:Gerbershagen HJ
Activating endogenous visceral pain modulation: a comparison of heterotopic stimulation methods in healthy controls.	/pubmed/19004650	Wilder-Smith CH, Song G, Yeoh KG, Ho KY.	Eur J Pain. 2009 Sep;13(8):836-42. Epub 2008 Nov 11.	Eur J Pain. 2009	PubMed	citation	PMID:19004650	pubmed	19004650	create date:2008/11/14 | first author:Wilder-Smith CH
Projected pain from noxious heat stimulation of an exposed peripheral nerve--a case report.	/pubmed/18993095	Hoffmann T, Sauer SK, Horch RE, Reeh PW.	Eur J Pain. 2009 Jan;13(1):35-7. Epub 2008 Nov 6.	Eur J Pain. 2009	PubMed	citation	PMID:18993095	pubmed	18993095	create date:2008/11/11 | first author:Hoffmann T
On the origin of sensory impairment and altered pain perception in Prader-Willi syndrome: a neurophysiological study.	/pubmed/18986815	Priano L, Miscio G, Grugni G, Milano E, Baudo S, Sellitti L, Picconi R, Mauro A.	Eur J Pain. 2009 Sep;13(8):829-35. Epub 2008 Nov 4.	Eur J Pain. 2009	PubMed	citation	PMID:18986815	pubmed	18986815	create date:2008/11/07 | first author:Priano L
Gabapentin reverses microglial activation in the spinal cord of streptozotocin-induced diabetic rats.	/pubmed/18977160	Wodarski R, Clark AK, Grist J, Marchand F, Malcangio M.	Eur J Pain. 2009 Sep;13(8):807-11. Epub 2008 Oct 31.	Eur J Pain. 2009	PubMed	citation	PMID:18977160	pubmed	18977160	create date:2008/11/04 | first author:Wodarski R
Gastrointestinal symptoms under opioid therapy: a prospective comparison of oral sustained-release hydromorphone, transdermal fentanyl, and transdermal buprenorphine.	/pubmed/18977159	Wirz S, Wittmann M, Schenk M, Schroeck A, Schaefer N, Mueller M, Standop J, Kloecker N, Nadstawek J.	Eur J Pain. 2009 Aug;13(7):737-43. Epub 2008 Oct 31.	Eur J Pain. 2009	PubMed	citation	PMID:18977159	pubmed	18977159	create date:2008/11/04 | first author:Wirz S
Cutaneous afferent C-fibers regenerating along the distal nerve stump after crush lesion show two types of cold sensitivity.	/pubmed/18976943	Grossmann L, Gorodetskaya N, Teliban A, Baron R, Jänig W.	Eur J Pain. 2009 Aug;13(7):682-90. Epub 2008 Oct 30.	Eur J Pain. 2009	PubMed	citation	PMID:18976943	pubmed	18976943	create date:2008/11/04 | first author:Grossmann L
Myopathy in CRPS-I: disuse or neurogenic?	/pubmed/18976942	Hulsman NM, Geertzen JH, Dijkstra PU, van den Dungen JJ, den Dunnen WF.	Eur J Pain. 2009 Aug;13(7):731-6. Epub 2008 Oct 31.	Eur J Pain. 2009	PubMed	citation	PMID:18976942	pubmed	18976942	create date:2008/11/04 | first author:Hulsman NM
Participation of peripheral tachykinin NK1 receptors in the carrageenan-induced inflammation of the rat temporomandibular joint.	/pubmed/18976941	Denadai-Souza A, Camargo Lde L, Ribela MT, Keeble JE, Costa SK, Muscará MN.	Eur J Pain. 2009 Sep;13(8):812-9. Epub 2008 Oct 31.	Eur J Pain. 2009	PubMed	citation	PMID:18976941	pubmed	18976941	create date:2008/11/04 | first author:Denadai-Souza A
Differential analgesic effects of morphine and gabapentin on behavioural measures of pain and disability in a model of osteoarthritis pain in rats.	/pubmed/18955000	Vonsy JL, Ghandehari J, Dickenson AH.	Eur J Pain. 2009 Sep;13(8):786-93. Epub 2008 Oct 26.	Eur J Pain. 2009	PubMed	citation	PMID:18955000	pubmed	18955000	create date:2008/10/29 | first author:Vonsy JL
Psychosocial predictors and correlates for chronic post-surgical pain (CPSP) - a systematic review.	/pubmed/18952472	Hinrichs-Rocker A, Schulz K, Järvinen I, Lefering R, Simanski C, Neugebauer EA.	Eur J Pain. 2009 Aug;13(7):719-30. Epub 2008 Oct 25. Review.	Eur J Pain. 2009	PubMed	citation	PMID:18952472	pubmed	18952472	create date:2008/10/28 | first author:Hinrichs-Rocker A
Clustering of symptoms associated with fibromyalgia in a Finnish Twin Cohort.	/pubmed/18938094	Markkula R, Järvinen P, Leino-Arjas P, Koskenvuo M, Kalso E, Kaprio J.	Eur J Pain. 2009 Aug;13(7):744-50. Epub 2008 Oct 19.	Eur J Pain. 2009	PubMed	citation	PMID:18938094	pubmed	18938094	create date:2008/10/22 | first author:Markkula R
Comparison of nociceptive behavior in prostaglandin E, F, D, prostacyclin and thromboxane receptor knockout mice.	/pubmed/18938093	Popp L, Häussler A, Olliges A, Nüsing R, Narumiya S, Geisslinger G, Tegeder I.	Eur J Pain. 2009 Aug;13(7):691-703. Epub 2008 Oct 19.	Eur J Pain. 2009	PubMed	citation	PMID:18938093	pubmed	18938093	create date:2008/10/22 | first author:Popp L
Tumor necrosis factor receptor 1 induces interleukin-6 upregulation through NF-kappaB in a rat neuropathic pain model.	/pubmed/18938092	Lee KM, Jeon SM, Cho HJ.	Eur J Pain. 2009 Sep;13(8):794-806. Epub 2008 Oct 19.	Eur J Pain. 2009	PubMed	citation	PMID:18938092	pubmed	18938092	create date:2008/10/22 | first author:Lee KM
Predictors of outcome in a cohort of women with chronic pelvic pain - a follow-up study.	/pubmed/18929498	Weijenborg PT, Ter Kuile MM, Gopie JP, Spinhoven P.	Eur J Pain. 2009 Aug;13(7):769-75. Epub 2008 Oct 16.	Eur J Pain. 2009	PubMed	citation	PMID:18929498	pubmed	18929498	create date:2008/10/22 | first author:Weijenborg PT
Spatial and temporal summation of pain evoked by mechanical pressure stimulation.	/pubmed/18926745	Nie H, Graven-Nielsen T, Arendt-Nielsen L.	Eur J Pain. 2009 Jul;13(6):592-9. Epub 2008 Oct 15.	Eur J Pain. 2009	PubMed	citation	PMID:18926745	pubmed	18926745	create date:2008/10/18 | first author:Nie H
The Chronic Pain Acceptance Questionnaire (CPAQ)-further validation including a confirmatory factor analysis and a comparison with the Tampa Scale of Kinesiophobia.	/pubmed/18926744	Wicksell RK, Olsson GL, Melin L.	Eur J Pain. 2009 Aug;13(7):760-8. Epub 2008 Oct 16.	Eur J Pain. 2009	PubMed	citation	PMID:18926744	pubmed	18926744	create date:2008/10/18 | first author:Wicksell RK
Effects of Etanercept and Minocycline in a rat model of spinal cord injury.	/pubmed/18849175	Marchand F, Tsantoulas C, Singh D, Grist J, Clark AK, Bradbury EJ, McMahon SB.	Eur J Pain. 2009 Aug;13(7):673-81. Epub 2008 Oct 11.	Eur J Pain. 2009	PubMed	citation	PMID:18849175	pubmed	18849175	create date:2008/10/14 | first author:Marchand F
Kinesiophobia among physiological overusers with musculoskeletal pain.	/pubmed/18818113	Lundberg M, Styf J.	Eur J Pain. 2009 Jul;13(6):655-9. Epub 2008 Sep 24.	Eur J Pain. 2009	PubMed	citation	PMID:18818113	pubmed	18818113	create date:2008/09/27 | first author:Lundberg M
The tail pigmentation pattern of C57BL/6J mice affects nociception/pain quantification in the tail flick test.	/pubmed/18805031	Wen T, Ansonoff MA, Pintar JE.	Eur J Pain. 2009 Jul;13(6):564-7. Epub 2008 Sep 19.	Eur J Pain. 2009	PubMed	citation	PMID:18805031	pubmed	18805031	create date:2008/09/23 | first author:Wen T
Mice lacking acid-sensing ion channels (ASIC) 1 or 2, but not ASIC3, show increased pain behaviour in the formalin test.	/pubmed/18801682	Staniland AA, McMahon SB.	Eur J Pain. 2009 Jul;13(6):554-63. Epub 2008 Sep 17.	Eur J Pain. 2009	PubMed	citation	PMID:18801682	pubmed	18801682	create date:2008/09/20 | first author:Staniland AA
Comment on Haussleiter et al.: NeuroQuick--a novel bedside test for small fiber neuropathy?	/pubmed/18801681	Ziegler D.	Eur J Pain. 2009 Feb;13(2):217; author reply 218. Epub 2008 Sep 17. No abstract available.	Eur J Pain. 2009	PubMed	citation	PMID:18801681	pubmed	18801681	create date:2008/09/20 | first author:Ziegler D
Title	URL	Description	Details	ShortDetails	Resource	Type	Identifiers	Db	EntrezUID	Properties
Young people making sense of pain: cognitive appraisal, function, and pain in 8-16 year old children.	/pubmed/18801680	Huguet A, Eccleston C, Miró J, Gauntlett-Gilbert J.	Eur J Pain. 2009 Aug;13(7):751-9. Epub 2008 Sep 17.	Eur J Pain. 2009	PubMed	citation	PMID:18801680	pubmed	18801680	create date:2008/09/20 | first author:Huguet A
Synergistic interaction of gabapentin with tiagabine in the formalin test in mice: an isobolographic analysis.	/pubmed/18799335	Luszczki JJ, Kolacz A, Czuczwar M, Przesmycki K, Czuczwar SJ.	Eur J Pain. 2009 Aug;13(7):665-72. Epub 2008 Sep 16.	Eur J Pain. 2009	PubMed	citation	PMID:18799335	pubmed	18799335	create date:2008/09/19 | first author:Luszczki JJ
Postoperative analgesia and early rehabilitation after total knee replacement: a comparison of continuous low-dose intravenous ketamine versus nefopam.	/pubmed/18793861	Aveline C, Gautier JF, Vautier P, Cognet F, Hetet HL, Attali JY, Leconte V, Leborgne P, Bonnet F.	Eur J Pain. 2009 Jul;13(6):613-9. Epub 2008 Sep 14.	Eur J Pain. 2009	PubMed	citation	PMID:18793861	pubmed	18793861	create date:2008/09/17 | first author:Aveline C
Painful or painless lower limb dysesthesias are highly predictive of peripheral neuropathy: comparison of different diagnostic modalities.	/pubmed/18789872	Scherens A, Maier C, Haussleiter IS, Schwenkreis P, Vlckova-Moravcova E, Baron R, Sommer C.	Eur J Pain. 2009 Aug;13(7):711-8. Epub 2008 Sep 12.	Eur J Pain. 2009	PubMed	citation	PMID:18789872	pubmed	18789872	create date:2008/09/16 | first author:Scherens A
A comparison of the relationship between depression, perceived disability, and physical performance in persons with chronic pain: a comment on Alschuler et al. (2008).	/pubmed/18789734	Smeets RJ.	Eur J Pain. 2009 Jan;13(1):109-10; author reply 111-2. Epub 2008 Sep 12. No abstract available.	Eur J Pain. 2009	PubMed	citation	PMID:18789734	pubmed	18789734	create date:2008/09/16 | first author:Smeets RJ
Enhanced negative feedback sensitivity of the hypothalamus-pituitary-adrenal axis in chronic myogenous facial pain.	/pubmed/18783972	Galli U, Gaab J, Ettlin DA, Ruggia F, Ehlert U, Palla S.	Eur J Pain. 2009 Jul;13(6):600-5. Epub 2008 Sep 10.	Eur J Pain. 2009	PubMed	citation	PMID:18783972	pubmed	18783972	create date:2008/09/12 | first author:Galli U
Perioperative ketamine does not prevent chronic pain after thoracotomy.	/pubmed/18783971	Dualé C, Sibaud F, Guastella V, Vallet L, Gimbert YA, Taheri H, Filaire M, Schoeffler P, Dubray C.	Eur J Pain. 2009 May;13(5):497-505. Epub 2008 Sep 9.	Eur J Pain. 2009	PubMed	citation	PMID:18783971	pubmed	18783971	create date:2008/09/12 | first author:Dualé C
The association between neighbourhood socio-economic status and the onset of chronic widespread pain: results from the EPIFUND study.	/pubmed/18782674	Davies KA, Silman AJ, Macfarlane GJ, Nicholl BI, Dickens C, Morriss R, Ray D, McBeth J.	Eur J Pain. 2009 Jul;13(6):635-40. Epub 2008 Sep 7.	Eur J Pain. 2009	PubMed	citation	PMID:18782674	pubmed	18782674	create date:2008/09/11 | first author:Davies KA
Prevalence and risk factors of neuropathic pain in survivors of myocardial infarction with pre-diabetes and diabetes. The KORA Myocardial Infarction Registry.	/pubmed/18782673	Ziegler D, Rathmann W, Meisinger C, Dickhaus T, Mielck A; KORA Study Group.	Eur J Pain. 2009 Jul;13(6):582-7. Epub 2008 Sep 7.	Eur J Pain. 2009	PubMed	citation	PMID:18782673	pubmed	18782673	create date:2008/09/11 | first author:Ziegler D
Occurrence of myofascial pain in patients with possible carpal tunnel syndrome - a single-blinded study.	/pubmed/18778960	Qerama E, Kasch H, Fuglsang-Frederiksen A.	Eur J Pain. 2009 Jul;13(6):588-91. Epub 2008 Sep 7.	Eur J Pain. 2009	PubMed	citation	PMID:18778960	pubmed	18778960	create date:2008/09/10 | first author:Qerama E
Differences in the sensitivity of behavioural measures of pain to the selectivity of cyclo-oxygenase inhibitors.	/pubmed/18774319	Huntjens DR, Spalding DJ, Danhof M, Della Pasqua OE.	Eur J Pain. 2009 May;13(5):448-57. Epub 2008 Sep 5.	Eur J Pain. 2009	PubMed	citation	PMID:18774319	pubmed	18774319	create date:2008/09/09 | first author:Huntjens DR
Compression of the trigeminal ganglion produces prolonged nociceptive behavior in rats.	/pubmed/18774318	Ahn DK, Lim EJ, Kim BC, Yang GY, Lee MK, Ju JS, Han SR, Bae YC.	Eur J Pain. 2009 Jul;13(6):568-75. Epub 2008 Sep 5.	Eur J Pain. 2009	PubMed	citation	PMID:18774318	pubmed	18774318	create date:2008/09/09 | first author:Ahn DK
Alcohol and smoking behavior in chronic pain patients: the role of opioids.	/pubmed/18774317	Ekholm O, Grønbaek M, Peuckmann V, Sjøgren P.	Eur J Pain. 2009 Jul;13(6):606-12. Epub 2008 Sep 5.	Eur J Pain. 2009	PubMed	citation	PMID:18774317	pubmed	18774317	create date:2008/09/09 | first author:Ekholm O
How many response levels do children distinguish on faces scales for pain assessment?	/pubmed/18768339	Decruynaere C, Thonnard JL, Plaghki L.	Eur J Pain. 2009 Jul;13(6):641-8. Epub 2008 Sep 2.	Eur J Pain. 2009	PubMed	citation	PMID:18768339	pubmed	18768339	create date:2008/09/05 | first author:Decruynaere C
Sex differences in perceptions of pain coping strategy usage.	/pubmed/18762439	Keogh E, Denford S.	Eur J Pain. 2009 Jul;13(6):629-34. Epub 2008 Aug 31.	Eur J Pain. 2009	PubMed	citation	PMID:18762439	pubmed	18762439	create date:2008/09/03 | first author:Keogh E
A randomised controlled trial with prolonged-release oral oxycodone and naloxone to prevent and reverse opioid-induced constipation.	/pubmed/18762438	Meissner W, Leyendecker P, Mueller-Lissner S, Nadstawek J, Hopp M, Ruckes C, Wirz S, Fleischer W, Reimer K.	Eur J Pain. 2009 Jan;13(1):56-64. Epub 2008 Aug 31.	Eur J Pain. 2009	PubMed	citation	PMID:18762438	pubmed	18762438	create date:2008/09/03 | first author:Meissner W
Pain and somatosensory findings in patients 3 years after total hip arthroplasty.	/pubmed/18760945	Nikolajsen L, Kristensen AD, Thillemann TM, Jurik AG, Rasmussen T, Kehlet H, Jensen TS.	Eur J Pain. 2009 Jul;13(6):576-81. Epub 2008 Aug 29.	Eur J Pain. 2009	PubMed	citation	PMID:18760945	pubmed	18760945	create date:2008/09/02 | first author:Nikolajsen L
Daily physical activities in chronic lower back pain patients assessed with accelerometry.	/pubmed/18752975	van Weering MG, Vollenbroek-Hutten MM, Tönis TM, Hermens HJ.	Eur J Pain. 2009 Jul;13(6):649-54. Epub 2008 Aug 26.	Eur J Pain. 2009	PubMed	citation	PMID:18752975	pubmed	18752975	create date:2008/08/30 | first author:van Weering MG
Temporal summation of pressure pain during muscle hyperalgesia evoked by nerve growth factor and eccentric contractions.	/pubmed/18710817	Nie H, Madeleine P, Arendt-Nielsen L, Graven-Nielsen T.	Eur J Pain. 2009 Aug;13(7):704-10. Epub 2008 Aug 16.	Eur J Pain. 2009	PubMed	citation	PMID:18710817	pubmed	18710817	create date:2008/08/20 | first author:Nie H
The management of cancer-related breakthrough pain: recommendations of a task group of the Science Committee of the Association for Palliative Medicine of Great Britain and Ireland.	/pubmed/18707904	Davies AN, Dickman A, Reid C, Stevens AM, Zeppetella G; Science Committee of the Association for Palliative Medicine of Great Britain and Ireland.	Eur J Pain. 2009 Apr;13(4):331-8. Epub 2008 Aug 15.	Eur J Pain. 2009	PubMed	citation	PMID:18707904	pubmed	18707904	create date:2008/08/19 | first author:Davies AN
Effectiveness of a behaviour graded activity program versus conventional exercise for chronic neck pain patients.	/pubmed/18692420	Vonk F, Verhagen AP, Twisk JW, Köke AJ, Luiten MW, Koes BW.	Eur J Pain. 2009 May;13(5):533-41. Epub 2008 Aug 8.	Eur J Pain. 2009	PubMed	citation	PMID:18692420	pubmed	18692420	create date:2008/08/12 | first author:Vonk F
Ultraviolet-B induced inflammation of human skin: characterisation and comparison with traditional models of hyperalgesia.	/pubmed/18691920	Bishop T, Ballard A, Holmes H, Young AR, McMahon SB.	Eur J Pain. 2009 May;13(5):524-32. Epub 2008 Aug 8.	Eur J Pain. 2009	PubMed	citation	PMID:18691920	pubmed	18691920	create date:2008/08/12 | first author:Bishop T
Lack of efficacy of alpha-lipoic acid in burning mouth syndrome: a double-blind, randomized, placebo-controlled study.	/pubmed/18675569	Carbone M, Pentenero M, Carrozzo M, Ippolito A, Gandolfo S.	Eur J Pain. 2009 May;13(5):492-6. Epub 2008 Dec 9.	Eur J Pain. 2009	PubMed	citation	PMID:18675569	pubmed	18675569	create date:2008/08/05 | first author:Carbone M
Statistically and clinically important change of pain scores in patients with myogenous temporomandibular disorders.	/pubmed/18657456	van Grootel RJ, van der Glas HW.	Eur J Pain. 2009 May;13(5):506-10. Epub 2008 Jul 25.	Eur J Pain. 2009	PubMed	citation	PMID:18657456	pubmed	18657456	create date:2008/07/29 | first author:van Grootel RJ
Patient led conferences--who attends, are their expectations met and do they vary in three different countries?	/pubmed/18656401	Zakrzewska JM, Jorns TP, Spatz A.	Eur J Pain. 2009 May;13(5):486-91. Epub 2008 Jul 24.	Eur J Pain. 2009	PubMed	citation	PMID:18656401	pubmed	18656401	create date:2008/07/29 | first author:Zakrzewska JM
The nociceptive mechanism of 5-hydroxytryptamine released into the peripheral tissue in acute inflammatory pain in rats.	/pubmed/18656400	Nakajima K, Obata H, Ito N, Goto F, Saito S.	Eur J Pain. 2009 May;13(5):441-7. Epub 2008 Jul 24.	Eur J Pain. 2009	PubMed	citation	PMID:18656400	pubmed	18656400	create date:2008/07/29 | first author:Nakajima K
Spinal cord injury-related pain in rehabilitation: a cross-sectional study of relationships with cognitions, mood and physical function.	/pubmed/18653364	Nicholson Perry K, Nicholas MK, Middleton J.	Eur J Pain. 2009 May;13(5):511-7. Epub 2008 Jul 23.	Eur J Pain. 2009	PubMed	citation	PMID:18653364	pubmed	18653364	create date:2008/07/26 | first author:Nicholson Perry K
Fibromyalgia pain and its modulation by hypnotic and non-hypnotic suggestion: an fMRI analysis.	/pubmed/18653363	Derbyshire SW, Whalley MG, Oakley DA.	Eur J Pain. 2009 May;13(5):542-50. Epub 2008 Jul 23.	Eur J Pain. 2009	PubMed	citation	PMID:18653363	pubmed	18653363	create date:2008/07/26 | first author:Derbyshire SW
Cognitive-behavioral therapy for persistent pain: does adherence after treatment affect outcome?	/pubmed/18653362	Curran C, Williams AC, Potts HW.	Eur J Pain. 2009 Feb;13(2):178-88. Epub 2008 Jul 23.	Eur J Pain. 2009	PubMed	citation	PMID:18653362	pubmed	18653362	create date:2008/07/26 | first author:Curran C
The fear-avoidance model in whiplash injuries.	/pubmed/18640860	Nieto R, Miró J, Huguet A.	Eur J Pain. 2009 May;13(5):518-23. Epub 2008 Jul 21.	Eur J Pain. 2009	PubMed	citation	PMID:18640860	pubmed	18640860	create date:2008/07/22 | first author:Nieto R
Chronic pain and other sequelae in long-term breast cancer survivors: nationwide survey in Denmark.	/pubmed/18635381	Peuckmann V, Ekholm O, Rasmussen NK, Groenvold M, Christiansen P, Møller S, Eriksen J, Sjøgren P.	Eur J Pain. 2009 May;13(5):478-85. Epub 2008 Jul 16.	Eur J Pain. 2009	PubMed	citation	PMID:18635381	pubmed	18635381	create date:2008/07/19 | first author:Peuckmann V
Long-term oral lacosamide in painful diabetic neuropathy: a two-year open-label extension trial.	/pubmed/18619874	Shaibani A, Biton V, Rauck R, Koch B, Simpson J.	Eur J Pain. 2009 May;13(5):458-63. Epub 2008 Jul 10.	Eur J Pain. 2009	PubMed	citation	PMID:18619874	pubmed	18619874	create date:2008/07/16 | first author:Shaibani A
Does evidence support physiotherapy management of adult Complex Regional Pain Syndrome Type One? A systematic review.	/pubmed/18619873	Daly AE, Bialocerkowski AE.	Eur J Pain. 2009 Apr;13(4):339-53. Epub 2008 Jul 10. Review.	Eur J Pain. 2009	PubMed	citation	PMID:18619873	pubmed	18619873	create date:2008/07/16 | first author:Daly AE
Comparison of dorsal root ganglion gene expression in rat models of traumatic and HIV-associated neuropathic pain.	/pubmed/18606552	Maratou K, Wallace VC, Hasnie FS, Okuse K, Hosseini R, Jina N, Blackbeard J, Pheby T, Orengo C, Dickenson AH, McMahon SB, Rice AS.	Eur J Pain. 2009 Apr;13(4):387-98. Epub 2008 Jul 7.	Eur J Pain. 2009	PubMed	citation	PMID:18606552	pubmed	18606552	create date:2008/07/09 | first author:Maratou K
Compliance with momentary pain measurement using electronic diaries: a systematic review.	/pubmed/18603458	Morren M, van Dulmen S, Ouwerkerk J, Bensing J.	Eur J Pain. 2009 Apr;13(4):354-65. Epub 2008 Jul 7. Review.	Eur J Pain. 2009	PubMed	citation	PMID:18603458	pubmed	18603458	create date:2008/07/08 | first author:Morren M
Cannabinoid-induced effects on the nociceptive system: a neurophysiological study in patients with secondary progressive multiple sclerosis.	/pubmed/18603457	Conte A, Bettolo CM, Onesti E, Frasca V, Iacovelli E, Gilio F, Giacomelli E, Gabriele M, Aragona M, Tomassini V, Pantano P, Pozzilli C, Inghilleri M.	Eur J Pain. 2009 May;13(5):472-7. Epub 2008 Jul 7.	Eur J Pain. 2009	PubMed	citation	PMID:18603457	pubmed	18603457	create date:2008/07/08 | first author:Conte A
An audit of postoperative intravenous patient-controlled analgesia with morphine: evolution over the last decade.	/pubmed/18602851	Cheung CW, Ying CL, Lee LH, Tsang SF, Tsui SL, Irwin MG.	Eur J Pain. 2009 May;13(5):464-71. Epub 2008 Jul 7.	Eur J Pain. 2009	PubMed	citation	PMID:18602851	pubmed	18602851	create date:2008/07/08 | first author:Cheung CW
Effects of threatening information on interpersonal responses to pain.	/pubmed/18602319	Jackson T, Huang X, Chen H, Phillips H.	Eur J Pain. 2009 Apr;13(4):431-8. Epub 2008 Jul 3.	Eur J Pain. 2009	PubMed	citation	PMID:18602319	pubmed	18602319	create date:2008/07/08 | first author:Jackson T
Does the number of musculoskeletal pain sites predict work disability? A 14-year prospective study.	/pubmed/18599328	Kamaleri Y, Natvig B, Ihlebaek CM, Bruusgaard D.	Eur J Pain. 2009 Apr;13(4):426-30. Epub 2008 Jul 2.	Eur J Pain. 2009	PubMed	citation	PMID:18599328	pubmed	18599328	create date:2008/07/05 | first author:Kamaleri Y
Behavioral characteristics and c-Fos expression in the medullary dorsal horn in a rat model for orofacial cancer pain.	/pubmed/18599327	Ono K, Harano N, Nagahata S, Seta Y, Tsujisawa T, Inenaga K, Nakanishi O.	Eur J Pain. 2009 Apr;13(4):373-9. Epub 2008 Jul 2.	Eur J Pain. 2009	PubMed	citation	PMID:18599327	pubmed	18599327	create date:2008/07/05 | first author:Ono K
Facilitated neurotrophin release in sensitized human skin.	/pubmed/18571954	Paterson S, Schmelz M, McGlone F, Turner G, Rukwied R.	Eur J Pain. 2009 Apr;13(4):399-405. Epub 2008 Jun 20.	Eur J Pain. 2009	PubMed	citation	PMID:18571954	pubmed	18571954	create date:2008/06/24 | first author:Paterson S
Latent structure of fear of pain: an empirical test among a sample of community dwelling older adults.	/pubmed/18571953	Asmundson GJ, Hadjistavropoulos T, Bernstein A, Zvolensky MJ.	Eur J Pain. 2009 Apr;13(4):419-25. Epub 2008 Jun 20.	Eur J Pain. 2009	PubMed	citation	PMID:18571953	pubmed	18571953	create date:2008/06/24 | first author:Asmundson GJ
Associations of low back pain with neck pain: a study of industrial employees with 5-, 10-, and 28-year follow-ups.	/pubmed/18571952	Kääriä S, Solovieva S, Leino-Arjas P.	Eur J Pain. 2009 Apr;13(4):406-11. Epub 2008 Jun 20.	Eur J Pain. 2009	PubMed	citation	PMID:18571952	pubmed	18571952	create date:2008/06/24 | first author:Kääriä S
Effects of transgene-mediated endomorphin-2 in inflammatory pain.	/pubmed/18567517	Hao S, Wolfe D, Glorioso JC, Mata M, Fink DJ.	Eur J Pain. 2009 Apr;13(4):380-6. Epub 2008 Jun 24.	Eur J Pain. 2009	PubMed	citation	PMID:18567517	pubmed	18567517	create date:2008/06/24 | first author:Hao S
Clinical update on the pharmacology, efficacy and safety of transdermal buprenorphine.	/pubmed/18567516	Kress HG.	Eur J Pain. 2009 Mar;13(3):219-30. Epub 2008 Jun 24. Review.	Eur J Pain. 2009	PubMed	citation	PMID:18567516	pubmed	18567516	create date:2008/06/24 | first author:Kress HG
Influence of dementia on multiple components of pain.	/pubmed/18562225	Kunz M, Mylius V, Scharmann S, Schepelman K, Lautenbacher S.	Eur J Pain. 2009 Mar;13(3):317-25. Epub 2008 Jun 17.	Eur J Pain. 2009	PubMed	citation	PMID:18562225	pubmed	18562225	create date:2008/06/20 | first author:Kunz M
General practitioners' treatment orientations towards low back pain: influence on treatment behaviour and patient outcome.	/pubmed/18562224	Sieben JM, Vlaeyen JW, Portegijs PJ, Warmenhoven FC, Sint AG, Dautzenberg N, Romeijnders A, Arntz A, Knottnerus JA.	Eur J Pain. 2009 Apr;13(4):412-8. Epub 2008 Jun 17.	Eur J Pain. 2009	PubMed	citation	PMID:18562224	pubmed	18562224	create date:2008/06/20 | first author:Sieben JM
CCL2 is a key mediator of microglia activation in neuropathic pain states.	/pubmed/18554968	Thacker MA, Clark AK, Bishop T, Grist J, Yip PK, Moon LD, Thompson SW, Marchand F, McMahon SB.	Eur J Pain. 2009 Mar;13(3):263-72. Epub 2008 Jun 12.	Eur J Pain. 2009	PubMed	citation	PMID:18554968	pubmed	18554968	create date:2008/06/17 | first author:Thacker MA
Pentoxifylline attenuates nociceptive sensitization and cytokine expression in a tibia fracture rat model of complex regional pain syndrome.	/pubmed/18554967	Wei T, Sabsovich I, Guo TZ, Shi X, Zhao R, Li W, Geis C, Sommer C, Kingery WS, Clark DJ.	Eur J Pain. 2009 Mar;13(3):253-62. Epub 2008 Jun 12.	Eur J Pain. 2009	PubMed	citation	PMID:18554967	pubmed	18554967	create date:2008/06/17 | first author:Wei T
Morphine-induced depression of spinal excitation is not altered following acute disruption of GABA(A) or GABA(B) receptor activity.	/pubmed/18551744	Buesa I, Urrutia A, Bilbao J, Aguilera L, Zimmermann M, Azkue JJ.	Eur J Pain. 2008 Aug;12(6):677-85.	Eur J Pain. 2008	PubMed	citation	PMID:18551744	pubmed	18551744	create date:2008/06/14 | first author:Buesa I
Title	URL	Description	Details	ShortDetails	Resource	Type	Identifiers	Db	EntrezUID	Properties
Efficacy and safety of morphine-6-glucuronide (M6G) for postoperative pain relief: a randomized, double-blind study.	/pubmed/18550399	Smith TW, Binning AR, Dahan A.	Eur J Pain. 2009 Mar;13(3):293-9. Epub 2008 Jun 11.	Eur J Pain. 2009	PubMed	citation	PMID:18550399	pubmed	18550399	create date:2008/06/14 | first author:Smith TW
Assessment of physical activity in daily life in patients with musculoskeletal pain.	/pubmed/18547847	Verbunt JA, Huijnen IP, Köke A.	Eur J Pain. 2009 Mar;13(3):231-42. Epub 2008 Jun 10. Review.	Eur J Pain. 2009	PubMed	citation	PMID:18547847	pubmed	18547847	create date:2008/06/13 | first author:Verbunt JA
Effect of electroacupuncture on thalamic neuronal response to visceral nociception.	/pubmed/18547846	Zhang JL, Zhang SP, Zhang HQ.	Eur J Pain. 2009 Apr;13(4):366-72. Epub 2008 Jun 10.	Eur J Pain. 2009	PubMed	citation	PMID:18547846	pubmed	18547846	create date:2008/06/13 | first author:Zhang JL
The extent of laminectomy affects pain-related behavior in a rat model of neuropathic pain.	/pubmed/18547845	Kosta V, Kojundzić SL, Sapunar LC, Sapunar D.	Eur J Pain. 2009 Mar;13(3):243-8. Epub 2008 Jun 10.	Eur J Pain. 2009	PubMed	citation	PMID:18547845	pubmed	18547845	create date:2008/06/13 | first author:Kosta V
Epidemiology of chronic pain in Denmark: an update.	/pubmed/18547844	Sjøgren P, Ekholm O, Peuckmann V, Grønbaek M.	Eur J Pain. 2009 Mar;13(3):287-92. Epub 2008 Jun 10.	Eur J Pain. 2009	PubMed	citation	PMID:18547844	pubmed	18547844	create date:2008/06/13 | first author:Sjøgren P
Mechanisms of analgesic action of pulsed radiofrequency on adjuvant-induced pain in the rat: roles of descending adrenergic and serotonergic systems.	/pubmed/18539061	Hagiwara S, Iwasaka H, Takeshima N, Noguchi T.	Eur J Pain. 2009 Mar;13(3):249-52. Epub 2008 Jun 6.	Eur J Pain. 2009	PubMed	citation	PMID:18539061	pubmed	18539061	create date:2008/06/10 | first author:Hagiwara S
alpha(1)-Adrenoceptors augment thermal hyperalgesia in mildly burnt skin.	/pubmed/18524654	Drummond PD.	Eur J Pain. 2009 Mar;13(3):273-9. Epub 2008 Jun 3.	Eur J Pain. 2009	PubMed	citation	PMID:18524654	pubmed	18524654	create date:2008/06/06 | first author:Drummond PD
Assessing the quality of walking in adults with chronic pain: the development and preliminary psychometric evaluation of the Bath Assessment of Walking Inventory.	/pubmed/18524653	Clarke JE, Eccleston C.	Eur J Pain. 2009 Mar;13(3):305-11. Epub 2008 Jun 3.	Eur J Pain. 2009	PubMed	citation	PMID:18524653	pubmed	18524653	create date:2008/06/06 | first author:Clarke JE
Costs of back pain in Germany.	/pubmed/18524652	Wenig CM, Schmidt CO, Kohlmann T, Schweikert B.	Eur J Pain. 2009 Mar;13(3):280-6. Epub 2008 Jun 3.	Eur J Pain. 2009	PubMed	citation	PMID:18524652	pubmed	18524652	create date:2008/06/06 | first author:Wenig CM
Pain in childbirth and postpartum recovery: the role of catastrophizing.	/pubmed/18515162	Flink IK, Mroczek MZ, Sullivan MJ, Linton SJ.	Eur J Pain. 2009 Mar;13(3):312-6. Epub 2008 Jun 2.	Eur J Pain. 2009	PubMed	citation	PMID:18515162	pubmed	18515162	create date:2008/06/03 | first author:Flink IK
Familial occurrence of complex regional pain syndrome.	/pubmed/18514555	de Rooij AM, de Mos M, Sturkenboom MC, Marinus J, van den Maagdenberg AM, van Hilten JJ.	Eur J Pain. 2009 Feb;13(2):171-7. Epub 2008 Jun 2.	Eur J Pain. 2009	PubMed	citation	PMID:18514555	pubmed	18514555	create date:2008/06/03 | first author:de Rooij AM
Effect of acute gouty arthritis on sleep patterns: a preclinical study.	/pubmed/18501649	Guevara-López U, Ayala-Guerrero F, Covarrubias-Gómez A, López-Muñoz FJ, Torres-González R.	Eur J Pain. 2009 Feb;13(2):146-53. Epub 2008 May 22.	Eur J Pain. 2009	PubMed	citation	PMID:18501649	pubmed	18501649	create date:2008/05/27 | first author:Guevara-López U
Differential activation of spinal cord glial cells in murine models of neuropathic and cancer pain.	/pubmed/18499488	Hald A, Nedergaard S, Hansen RR, Ding M, Heegaard AM.	Eur J Pain. 2009 Feb;13(2):138-45. Epub 2008 May 21.	Eur J Pain. 2009	PubMed	citation	PMID:18499488	pubmed	18499488	create date:2008/05/24 | first author:Hald A
Long-term depression of spinal nociception and pain in man: influence of varying stimulation parameters.	/pubmed/18495506	Jung K, Rottmann S, Ellrich J.	Eur J Pain. 2009 Feb;13(2):161-70. Epub 2008 May 21.	Eur J Pain. 2009	PubMed	citation	PMID:18495506	pubmed	18495506	create date:2008/05/23 | first author:Jung K
A population-based survey of beliefs about neck pain from whiplash injury, work-related neck pain, and work-related upper extremity pain.	/pubmed/18492612	Bostick GP, Ferrari R, Carroll LJ, Russell AS, Buchbinder R, Krawciw D, Gross DP.	Eur J Pain. 2009 Mar;13(3):300-4. Epub 2008 May 19.	Eur J Pain. 2009	PubMed	citation	PMID:18492612	pubmed	18492612	create date:2008/05/22 | first author:Bostick GP
The prevalence of pain in nursing home residents with dementia measured using an observational pain scale.	/pubmed/18486509	Zwakhalen SM, Koopmans RT, Geels PJ, Berger MP, Hamers JP.	Eur J Pain. 2009 Jan;13(1):89-93. Epub 2008 May 16.	Eur J Pain. 2009	PubMed	citation	PMID:18486509	pubmed	18486509	create date:2008/05/20 | first author:Zwakhalen SM
Stress at three-month immunization: parents' and infants' salivary cortisol response in relation to the use of pacifier and oral glucose.	/pubmed/18486508	Mörelius E, Theodorsson E, Nelson N.	Eur J Pain. 2009 Feb;13(2):202-8. Epub 2008 May 16.	Eur J Pain. 2009	PubMed	citation	PMID:18486508	pubmed	18486508	create date:2008/05/20 | first author:Mörelius E
Nociception-related somatosensory evoked potentials in awake dogs recorded after intra epidermal electrical stimulation.	/pubmed/18486507	van Oostrom H, Stienen PJ, Doornenbal A, Hellebrekers LJ.	Eur J Pain. 2009 Feb;13(2):154-60. Epub 2008 May 16.	Eur J Pain. 2009	PubMed	citation	PMID:18486507	pubmed	18486507	create date:2008/05/20 | first author:van Oostrom H
Chronic whiplash symptoms are related to altered regional cerebral blood flow in the resting state.	/pubmed/18486506	Linnman C, Appel L, Söderlund A, Frans O, Engler H, Furmark T, Gordh T, Långström B, Fredrikson M.	Eur J Pain. 2009 Jan;13(1):65-70. Epub 2008 May 16.	Eur J Pain. 2009	PubMed	citation	PMID:18486506	pubmed	18486506	create date:2008/05/20 | first author:Linnman C
Effects of intrathecal lidocaine on hyperalgesia and allodynia following chronic constriction injury in rats.	/pubmed/18486505	Tian J, Gu Y, Su D, Wu Y, Wang X.	Eur J Pain. 2009 Feb;13(2):130-7. Epub 2008 May 16.	Eur J Pain. 2009	PubMed	citation	PMID:18486505	pubmed	18486505	create date:2008/05/20 | first author:Tian J
Response biases in preschool children's ratings of pain in hypothetical situations.	/pubmed/18479952	von Baeyer CL, Forsyth SJ, Stanford EA, Watson M, Chambers CT.	Eur J Pain. 2009 Feb;13(2):209-13. Epub 2008 May 13.	Eur J Pain. 2009	PubMed	citation	PMID:18479952	pubmed	18479952	create date:2008/05/16 | first author:von Baeyer CL
Herbal medicine Shakuyaku-kanzo-to reduces paclitaxel-induced painful peripheral neuropathy in mice.	/pubmed/18472288	Hidaka T, Shima T, Nagira K, Ieki M, Nakamura T, Aono Y, Kuraishi Y, Arai T, Saito S.	Eur J Pain. 2009 Jan;13(1):22-7. Epub 2008 May 9.	Eur J Pain. 2009	PubMed	citation	PMID:18472288	pubmed	18472288	create date:2008/05/13 | first author:Hidaka T
Medication adherence in patients with chronic non-malignant pain: is there a problem?	/pubmed/18467138	Broekmans S, Dobbels F, Milisen K, Morlion B, Vanderschueren S.	Eur J Pain. 2009 Feb;13(2):115-23. Epub 2008 May 7. Review.	Eur J Pain. 2009	PubMed	citation	PMID:18467138	pubmed	18467138	create date:2008/05/10 | first author:Broekmans S
Summary measures of number needed to treat: how much clinical guidance do they provide in neuropathic pain?	/pubmed/18456524	Edelsberg J, Oster G.	Eur J Pain. 2009 Jan;13(1):11-6. Epub 2008 May 5. Review.	Eur J Pain. 2009	PubMed	citation	PMID:18456524	pubmed	18456524	create date:2008/05/06 | first author:Edelsberg J
The contribution of self-efficacy and depression to disability and work status in chronic pain patients: a comparison between Australian and Brazilian samples.	/pubmed/18448371	Sardá J Jr, Nicholas MK, Asghari A, Pimenta CA.	Eur J Pain. 2009 Feb;13(2):189-95. Epub 2008 Apr 29.	Eur J Pain. 2009	PubMed	citation	PMID:18448371	pubmed	18448371	create date:2008/05/02 | first author:Sardá J Jr
Catastrophizing about their children's pain is related to higher parent-child congruency in pain ratings: an experimental investigation.	/pubmed/18448370	Goubert L, Vervoort T, Cano A, Crombez G.	Eur J Pain. 2009 Feb;13(2):196-201. Epub 2008 Apr 29.	Eur J Pain. 2009	PubMed	citation	PMID:18448370	pubmed	18448370	create date:2008/05/02 | first author:Goubert L
Can rate of recovery be predicted in patients with acute low back pain? Development of a clinical prediction rule.	/pubmed/18448369	Hancock MJ, Maher CG, Latimer J, Herbert RD, McAuley JH.	Eur J Pain. 2009 Jan;13(1):51-5. Epub 2008 Apr 29.	Eur J Pain. 2009	PubMed	citation	PMID:18448369	pubmed	18448369	create date:2008/05/02 | first author:Hancock MJ
A structured review of the evidence for pacing as a chronic pain intervention.	/pubmed/18448368	Gill JR, Brown CA.	Eur J Pain. 2009 Feb;13(2):214-6. Epub 2008 Apr 29. Review.	Eur J Pain. 2009	PubMed	citation	PMID:18448368	pubmed	18448368	create date:2008/05/02 | first author:Gill JR
Biphosphonates for the therapy of complex regional pain syndrome I--systematic review.	/pubmed/18440845	Brunner F, Schmid A, Kissling R, Held U, Bachmann LM.	Eur J Pain. 2009 Jan;13(1):17-21. Epub 2008 Apr 28. Review.	Eur J Pain. 2009	PubMed	citation	PMID:18440845	pubmed	18440845	create date:2008/04/29 | first author:Brunner F
Psychosocial risk factors of pain among employees.	/pubmed/18440254	Saastamoinen P, Laaksonen M, Leino-Arjas P, Lahelma E.	Eur J Pain. 2009 Jan;13(1):102-8. Epub 2008 Apr 25.	Eur J Pain. 2009	PubMed	citation	PMID:18440254	pubmed	18440254	create date:2008/04/29 | first author:Saastamoinen P
Activation of kappa opioid receptors decreases synaptic transmission and inhibits long-term potentiation in the basolateral amygdala of the mouse.	/pubmed/18439862	Huge V, Rammes G, Beyer A, Zieglgänsberger W, Azad SC.	Eur J Pain. 2009 Feb;13(2):124-9. Epub 2008 Apr 24.	Eur J Pain. 2009	PubMed	citation	PMID:18439862	pubmed	18439862	create date:2008/04/29 | first author:Huge V
Responses to pain in school-aged children with experience in a neonatal intensive care unit: cognitive aspects and maternal influences.	/pubmed/18439861	Hohmeister J, Demirakça S, Zohsel K, Flor H, Hermann C.	Eur J Pain. 2009 Jan;13(1):94-101. Epub 2008 Apr 24.	Eur J Pain. 2009	PubMed	citation	PMID:18439861	pubmed	18439861	create date:2008/04/29 | first author:Hohmeister J
Nicotine dependence criteria and nicotine withdrawal symptoms in relation to pain among an adult general population sample.	/pubmed/18436459	John U, Meyer C, Rumpf HJ, Hapke U.	Eur J Pain. 2009 Jan;13(1):82-8. Epub 2008 Apr 23.	Eur J Pain. 2009	PubMed	citation	PMID:18436459	pubmed	18436459	create date:2008/04/26 | first author:John U
More is not always better: cost-effectiveness analysis of combined, single behavioral and single physical rehabilitation programs for chronic low back pain.	/pubmed/18434221	Smeets RJ, Severens JL, Beelen S, Vlaeyen JW, Knottnerus JA.	Eur J Pain. 2009 Jan;13(1):71-81. Epub 2008 Apr 22.	Eur J Pain. 2009	PubMed	citation	PMID:18434221	pubmed	18434221	create date:2008/04/25 | first author:Smeets RJ
A comparison of the knowledge of chronic pain and its management between final year physiotherapy and medical students.	/pubmed/18434220	Ali N, Thomson D.	Eur J Pain. 2009 Jan;13(1):38-50. Epub 2008 Apr 23.	Eur J Pain. 2009	PubMed	citation	PMID:18434220	pubmed	18434220	create date:2008/04/25 | first author:Ali N
Increased sensitivity to heat pain in chronic low blood pressure.	/pubmed/18396077	Duschek S, Dietel A, Schandry R, del Paso GA.	Eur J Pain. 2009 Jan;13(1):28-34. Epub 2008 Apr 18.	Eur J Pain. 2009	PubMed	citation	PMID:18396077	pubmed	18396077	create date:2008/04/09 | first author:Duschek S
Acupuncture and dry needling in the management of myofascial trigger point pain: a systematic review and meta-analysis of randomised controlled trials.	/pubmed/18395479	Tough EA, White AR, Cummings TM, Richards SH, Campbell JL.	Eur J Pain. 2009 Jan;13(1):3-10. Epub 2008 Apr 18. Review.	Eur J Pain. 2009	PubMed	citation	PMID:18395479	pubmed	18395479	create date:2008/04/09 | first author:Tough EA
Altered pain processing in children with migraine: an evoked potential study.	/pubmed/18375159	Zohsel K, Hohmeister J, Flor H, Hermann C.	Eur J Pain. 2008 Nov;12(8):1090-101. Epub 2008 Mar 28.	Eur J Pain. 2008	PubMed	citation	PMID:18375159	pubmed	18375159	create date:2008/04/01 | first author:Zohsel K
Reduced hyperalgesia in homozygous carriers of a GTP cyclohydrolase 1 haplotype.	/pubmed/18374612	Tegeder I, Adolph J, Schmidt H, Woolf CJ, Geisslinger G, Lötsch J.	Eur J Pain. 2008 Nov;12(8):1069-77. Epub 2008 Apr 18.	Eur J Pain. 2008	PubMed	citation	PMID:18374612	pubmed	18374612	create date:2008/04/01 | first author:Tegeder I
Role of cytokines in mediating mechanical hypernociception in a model of delayed-type hypersensitivity in mice.	/pubmed/18372199	Cunha TM, Verri WA Jr, Valério DA, Guerrero AT, Nogueira LG, Vieira SM, Souza DG, Teixeira MM, Poole S, Ferreira SH, Cunha FQ.	Eur J Pain. 2008 Nov;12(8):1059-68. Epub 2008 Mar 26.	Eur J Pain. 2008	PubMed	citation	PMID:18372199	pubmed	18372199	create date:2008/03/29 | first author:Cunha TM
Brain activity associated with slow temporal summation of C-fiber evoked pain in fibromyalgia patients and healthy controls.	/pubmed/18367419	Staud R, Craggs JG, Perlstein WM, Robinson ME, Price DD.	Eur J Pain. 2008 Nov;12(8):1078-89. Epub 2008 Mar 25.	Eur J Pain. 2008	PubMed	citation	PMID:18367419	pubmed	18367419	create date:2008/03/28 | first author:Staud R
Quality of life, resource consumption and costs of spinal cord stimulation versus conventional medical management in neuropathic pain patients with failed back surgery syndrome (PROCESS trial).	/pubmed/18359255	Manca A, Kumar K, Taylor RS, Jacques L, Eldabe S, Meglio M, Molet J, Thomson S, O'Callaghan J, Eisenberg E, Milbouw G, Buchser E, Fortini G, Richardson J, Taylor RJ, Goeree R, Sculpher MJ.	Eur J Pain. 2008 Nov;12(8):1047-58. Epub 2008 Mar 21.	Eur J Pain. 2008	PubMed	citation	PMID:18359255	pubmed	18359255	create date:2008/03/25 | first author:Manca A
Sustained-release oral morphine versus transdermal fentanyl and oral methadone in cancer pain management.	/pubmed/18353696	Mercadante S, Porzio G, Ferrera P, Fulfaro F, Aielli F, Verna L, Villari P, Ficorella C, Gebbia V, Riina S, Casuccio A, Mangione S.	Eur J Pain. 2008 Nov;12(8):1040-6. Epub 2008 Mar 18.	Eur J Pain. 2008	PubMed	citation	PMID:18353696	pubmed	18353696	create date:2008/03/21 | first author:Mercadante S
Neck muscles' cross-sectional area in adolescents with and without headache - MRI study.	/pubmed/18342557	Airi Oksanen, Erkintalo M, Metsähonkala L, Anttila P, Laimi K, Hiekkanen H, Salminen JJ, Aromaa M, Sillanpää M.	Eur J Pain. 2008 Oct;12(7):952-9. Epub 2008 Mar 14.	Eur J Pain. 2008	PubMed	citation	PMID:18342557	pubmed	18342557	create date:2008/03/18 | first author:Airi Oksanen
Interaction between anxiety, depression, quality of life and clinical parameters in chronic tension-type headache.	/pubmed/18331805	Peñacoba-Puente C, Fernández-de-Las-Peñas C, González-Gutierrez JL, Miangolarra-Page JC, Pareja JA.	Eur J Pain. 2008 Oct;12(7):886-94. Epub 2008 Mar 10.	Eur J Pain. 2008	PubMed	citation	PMID:18331805	pubmed	18331805	create date:2008/03/12 | first author:Peñacoba-Puente C
Chronic, but not acute, tricyclic antidepressant treatment alleviates neuropathic allodynia after sciatic nerve cuffing in mice.	/pubmed/18331804	Benbouzid M, Choucair-Jaafar N, Yalcin I, Waltisperger E, Muller A, Freund-Mercier MJ, Barrot M.	Eur J Pain. 2008 Nov;12(8):1008-17. Epub 2008 Mar 10.	Eur J Pain. 2008	PubMed	citation	PMID:18331804	pubmed	18331804	create date:2008/03/12 | first author:Benbouzid M
Quantitative somatic sensory testing and functional imaging of the response to painful stimuli before and after cingulotomy for obsessive-compulsive disorder (OCD).	/pubmed/18328752	Greenspan JD, Coghill RC, Gilron I, Sarlani E, Veldhuijzen DS, Lenz FA.	Eur J Pain. 2008 Nov;12(8):990-9. Epub 2008 Mar 6.	Eur J Pain. 2008	PubMed	citation	PMID:18328752	pubmed	18328752	create date:2008/03/11 | first author:Greenspan JD
NeuroQuick--a novel bedside test for small fiber neuropathy?	/pubmed/18325802	Haussleiter IS, Richter H, Scherens A, Schwenkreis P, Tegenthoff M, Maier C.	Eur J Pain. 2008 Nov;12(8):1000-7. Epub 2008 Mar 5.	Eur J Pain. 2008	PubMed	citation	PMID:18325802	pubmed	18325802	create date:2008/03/08 | first author:Haussleiter IS
Enhancement of offset analgesia during sequential testing.	/pubmed/18321740	Derbyshire SW, Osborn J.	Eur J Pain. 2008 Nov;12(8):980-9. Epub 2008 Mar 5.	Eur J Pain. 2008	PubMed	citation	PMID:18321740	pubmed	18321740	create date:2008/03/07 | first author:Derbyshire SW
Upregulation and redistribution of ephrinB and EphB receptor in dorsal root ganglion and spinal dorsal horn neurons after peripheral nerve injury and dorsal rhizotomy.	/pubmed/18321739	Song XJ, Cao JL, Li HC, Zheng JH, Song XS, Xiong LZ.	Eur J Pain. 2008 Nov;12(8):1031-9. Epub 2008 Mar 5.	Eur J Pain. 2008	PubMed	citation	PMID:18321739	pubmed	18321739	create date:2008/03/07 | first author:Song XJ
Title	URL	Description	Details	ShortDetails	Resource	Type	Identifiers	Db	EntrezUID	Properties
Is the interleukin-6 haplotype a prognostic factor for sciatica?	/pubmed/18321738	Karppinen J, Daavittila I, Noponen N, Haapea M, Taimela S, Vanharanta H, Ala-Kokko L, Männikkö M.	Eur J Pain. 2008 Nov;12(8):1018-25. Epub 2008 Mar 5.	Eur J Pain. 2008	PubMed	citation	PMID:18321738	pubmed	18321738	create date:2008/03/07 | first author:Karppinen J
Evidence of neuroaxonal degeneration in myofascial pain syndrome: a study of neuromuscular jitter by axonal microstimulation.	/pubmed/18321737	Chang CW, Chen YR, Chang KF.	Eur J Pain. 2008 Nov;12(8):1026-30. Epub 2008 Mar 5.	Eur J Pain. 2008	PubMed	citation	PMID:18321737	pubmed	18321737	create date:2008/03/07 | first author:Chang CW
Preterm births: can neonatal pain alter the development of endogenous gating systems?	/pubmed/18308597	Goffaux P, Lafrenaye S, Morin M, Patural H, Demers G, Marchand S.	Eur J Pain. 2008 Oct;12(7):945-51. Epub 2008 Mar 4.	Eur J Pain. 2008	PubMed	citation	PMID:18308597	pubmed	18308597	create date:2008/03/01 | first author:Goffaux P
Massage or music for pain relief in labour: a pilot randomised placebo controlled trial.	/pubmed/18304848	Kimber L, McNabb M, Mc Court C, Haines A, Brocklehurst P.	Eur J Pain. 2008 Nov;12(8):961-9. Epub 2008 Mar 4.	Eur J Pain. 2008	PubMed	citation	PMID:18304848	pubmed	18304848	create date:2008/02/29 | first author:Kimber L
Investigating the effects of distracting stimuli on nociceptive behaviour and associated alterations in brain monoamines in rats.	/pubmed/18304847	Ford GK, Moriarty O, McGuire BE, Finn DP.	Eur J Pain. 2008 Nov;12(8):970-9. Epub 2008 Mar 4.	Eur J Pain. 2008	PubMed	citation	PMID:18304847	pubmed	18304847	create date:2008/02/29 | first author:Ford GK
The Short-Form McGill Pain Questionnaire as an outcome measure: test-retest reliability and responsiveness to change.	/pubmed/18289893	Strand LI, Ljunggren AE, Bogen B, Ask T, Johnsen TB.	Eur J Pain. 2008 Oct;12(7):917-25. Epub 2008 Mar 4.	Eur J Pain. 2008	PubMed	citation	PMID:18289893	pubmed	18289893	create date:2008/02/22 | first author:Strand LI
The pattern of Fos expression in the spinal dorsal horn following acute noxious mechanical stimulation of bone.	/pubmed/18282728	Ivanusic JJ.	Eur J Pain. 2008 Oct;12(7):895-9. Epub 2008 Feb 20.	Eur J Pain. 2008	PubMed	citation	PMID:18282728	pubmed	18282728	create date:2008/02/20 | first author:Ivanusic JJ
Interactions between spatial summation, 2-point discrimination and habituation of heat pain.	/pubmed/18280188	Defrin R, Pope G, Davis KD.	Eur J Pain. 2008 Oct;12(7):900-9. Epub 2008 Feb 14.	Eur J Pain. 2008	PubMed	citation	PMID:18280188	pubmed	18280188	create date:2008/02/19 | first author:Defrin R
Lack of colonic-inflammation-induced acute visceral hypersensitivity to colorectal distension in Na(v)1.9 knockout mice.	/pubmed/18280187	Martinez V, Melgar S.	Eur J Pain. 2008 Oct;12(7):934-44. Epub 2008 Feb 14.	Eur J Pain. 2008	PubMed	citation	PMID:18280187	pubmed	18280187	create date:2008/02/19 | first author:Martinez V
Pain prevalence and characteristics in three Dutch residential homes.	/pubmed/18267371	Boerlage AA, van Dijk M, Stronks DL, de Wit R, van der Rijt CC.	Eur J Pain. 2008 Oct;12(7):910-6. Epub 2008 Feb 11.	Eur J Pain. 2008	PubMed	citation	PMID:18267371	pubmed	18267371	create date:2008/02/13 | first author:Boerlage AA
Antinociceptive effects of high-dose remifentanil in male methadone-maintained patients.	/pubmed/18262451	Hay JL, White JM, Bochner F, Somogyi AA.	Eur J Pain. 2008 Oct;12(7):926-33. Epub 2008 Feb 8.	Eur J Pain. 2008	PubMed	citation	PMID:18262451	pubmed	18262451	create date:2008/02/12 | first author:Hay JL
Prolonged-release oxycodone enhances the effects of existing gabapentin therapy in painful diabetic neuropathy patients.	/pubmed/18262450	Hanna M, O'Brien C, Wilson MC.	Eur J Pain. 2008 Aug;12(6):804-13. Epub 2008 Feb 8.	Eur J Pain. 2008	PubMed	citation	PMID:18262450	pubmed	18262450	create date:2008/02/12 | first author:Hanna M
Women and visceral pain: are the reproductive organs the main protagonists? Mini-review at the occasion of the European Week Against Pain in Women 2007"."	/pubmed/18249016	Giamberardino MA.	Eur J Pain. 2008 Apr;12(3):257-60. Epub 2008 Jan 14. No abstract available.	Eur J Pain. 2008	PubMed	citation	PMID:18249016	pubmed	18249016	create date:2008/02/06 | first author:Giamberardino MA
Adolescent social development and chronic pain.	/pubmed/18248750	Eccleston C, Wastell S, Crombez G, Jordan A.	Eur J Pain. 2008 Aug;12(6):765-74. Epub 2008 Jan 11.	Eur J Pain. 2008	PubMed	citation	PMID:18248750	pubmed	18248750	create date:2008/02/06 | first author:Eccleston C
Effect of the L2 ramus communicans on the nociceptive pathway in lumbar intervertebral discs in rats.	/pubmed/18243022	Chen J, Hou S, Peng B, Wu W, Shi Y, Li L, Yang Y.	Eur J Pain. 2008 Aug;12(6):798-803. Epub 2008 Feb 1.	Eur J Pain. 2008	PubMed	citation	PMID:18243022	pubmed	18243022	create date:2008/02/05 | first author:Chen J
Efficacy and safety of pregabalin in patients with diabetic peripheral neuropathy or postherpetic neuralgia: Open-label, non-comparative, flexible-dose study.	/pubmed/18242109	Baron R, Brunnmüller U, Brasser M, May M, Binder A.	Eur J Pain. 2008 Oct;12(7):850-8. Epub 2008 Jan 31.	Eur J Pain. 2008	PubMed	citation	PMID:18242109	pubmed	18242109	create date:2008/02/05 | first author:Baron R
Quality of life in subgroups of individuals with whiplash-associated disorders.	/pubmed/18234532	Wallin MK, Raak RI.	Eur J Pain. 2008 Oct;12(7):842-9. Epub 2008 Jan 29.	Eur J Pain. 2008	PubMed	citation	PMID:18234532	pubmed	18234532	create date:2008/02/01 | first author:Wallin MK
Signal valence in the nucleus accumbens to pain onset and offset.	/pubmed/18226937	Becerra L, Borsook D.	Eur J Pain. 2008 Oct;12(7):866-9. Epub 2008 Jan 28.	Eur J Pain. 2008	PubMed	citation	PMID:18226937	pubmed	18226937	create date:2008/01/30 | first author:Becerra L
Patient and clinician treatment preferences do not moderate the effect of exercise treatment in chronic whiplash-associated disorders.	/pubmed/18226936	Stewart MJ, Maher CG, Refshauge KM, Herbert RD, Nicholas MK.	Eur J Pain. 2008 Oct;12(7):879-85. Epub 2008 Jan 28.	Eur J Pain. 2008	PubMed	citation	PMID:18226936	pubmed	18226936	create date:2008/01/30 | first author:Stewart MJ
Stop the pain! A nation-wide quality improvement programme in paediatric oncology pain control.	/pubmed/18222100	Zernikow B, Hasan C, Hechler T, Huebner B, Gordon D, Michel E.	Eur J Pain. 2008 Oct;12(7):819-33. Epub 2008 Jan 25.	Eur J Pain. 2008	PubMed	citation	PMID:18222100	pubmed	18222100	create date:2008/01/29 | first author:Zernikow B
Electroacupuncture attenuates bone-cancer-induced hyperalgesia and inhibits spinal preprodynorphin expression in a rat model.	/pubmed/18221900	Zhang RX, Li A, Liu B, Wang L, Xin J, Ren K, Qiao JT, Berman BM, Lao L.	Eur J Pain. 2008 Oct;12(7):870-8. Epub 2008 Jan 24.	Eur J Pain. 2008	PubMed	citation	PMID:18221900	pubmed	18221900	create date:2008/01/29 | first author:Zhang RX
How to detect a sensory abnormality.	/pubmed/18221899	Treede RD, Baron R.	Eur J Pain. 2008 May;12(4):395-6. Epub 2008 Jan 24. No abstract available.	Eur J Pain. 2008	PubMed	citation	PMID:18221899	pubmed	18221899	create date:2008/01/29 | first author:Treede RD
A subpopulation of capsaicin-sensitive porcine dorsal root ganglion neurons is lacking hyperpolarization-activated cyclic nucleotide-gated channels.	/pubmed/18218331	Obreja O, Klusch A, Ponelies N, Schmelz M, Petersen M.	Eur J Pain. 2008 Aug;12(6):775-89. Epub 2008 Jan 22.	Eur J Pain. 2008	PubMed	citation	PMID:18218331	pubmed	18218331	create date:2008/01/26 | first author:Obreja O
Topographical mapping and mechanical pain sensitivity of myofascial trigger points in the infraspinatus muscle.	/pubmed/18203637	Ge HY, Fernández-de-Las-Peñas C, Madeleine P, Arendt-Nielsen L.	Eur J Pain. 2008 Oct;12(7):859-65. Epub 2008 Jan 18.	Eur J Pain. 2008	PubMed	citation	PMID:18203637	pubmed	18203637	create date:2008/01/22 | first author:Ge HY
Significant differences in central imaging of histamine-induced itch between atopic dermatitis and healthy subjects.	/pubmed/18203636	Schneider G, Ständer S, Burgmer M, Driesch G, Heuft G, Weckesser M.	Eur J Pain. 2008 Oct;12(7):834-41. Epub 2008 Jan 18.	Eur J Pain. 2008	PubMed	citation	PMID:18203636	pubmed	18203636	create date:2008/01/22 | first author:Schneider G
Reduced thermal hyperalgesia and enhanced peripheral nerve injury after hind paw inflammation in mice lacking the serotonin-transporter.	/pubmed/18187350	Palm F, Mössner R, Chen Y, He L, Gerlach M, Bischofs S, Riederer P, Lesch KP, Sommer C.	Eur J Pain. 2008 Aug;12(6):790-7. Epub 2008 Jan 9.	Eur J Pain. 2008	PubMed	citation	PMID:18187350	pubmed	18187350	create date:2008/01/12 | first author:Palm F
Non-linear morphine-induced depression of spinal excitation following long-term potentiation of C fibre-evoked spinal field potentials.	/pubmed/18180186	Buesa I, Urrutia A, Bilbao J, Aguilera L, Zimmermann M, Azkue JJ.	Eur J Pain. 2008 Aug;12(6):814-7. Epub 2008 Jan 3.	Eur J Pain. 2008	PubMed	citation	PMID:18180186	pubmed	18180186	create date:2008/01/09 | first author:Buesa I
Comparison of psychological and physical function in neuropathic pain and nociceptive pain: implications for cognitive behavioral pain management programs.	/pubmed/18164225	Daniel HC, Narewska J, Serpell M, Hoggart B, Johnson R, Rice AS.	Eur J Pain. 2008 Aug;12(6):731-41. Epub 2007 Dec 27.	Eur J Pain. 2008	PubMed	citation	PMID:18164225	pubmed	18164225	create date:2008/01/01 | first author:Daniel HC
Interactions between glutamate and capsaicin in inducing muscle pain and sensitization in humans.	/pubmed/18162423	Arendt-Nielsen L, Svensson P, Sessle BJ, Cairns BE, Wang K.	Eur J Pain. 2008 Jul;12(5):661-70. Epub 2007 Dec 26.	Eur J Pain. 2008	PubMed	citation	PMID:18162423	pubmed	18162423	create date:2007/12/29 | first author:Arendt-Nielsen L
What do different databases tell about the use of opioids in seven European countries in 2002?	/pubmed/18162422	Hamunen K, Laitinen-Parkkonen P, Paakkari P, Breivik H, Gordh T, Jensen NH, Kalso E.	Eur J Pain. 2008 Aug;12(6):705-15. Epub 2007 Dec 26.	Eur J Pain. 2008	PubMed	citation	PMID:18162422	pubmed	18162422	create date:2007/12/29 | first author:Hamunen K
A comparison of the relationship between depression, perceived disability, and physical performance in persons with chronic pain.	/pubmed/18160319	Alschuler KN, Theisen-Goodvich ME, Haig AJ, Geisser ME.	Eur J Pain. 2008 Aug;12(6):757-64. Epub 2007 Dec 21.	Eur J Pain. 2008	PubMed	citation	PMID:18160319	pubmed	18160319	create date:2007/12/28 | first author:Alschuler KN
Number of pain sites is associated with demographic, lifestyle, and health-related factors in the general population.	/pubmed/18160318	Kamaleri Y, Natvig B, Ihlebaek CM, Benth JS, Bruusgaard D.	Eur J Pain. 2008 Aug;12(6):742-8. Epub 2007 Dec 21.	Eur J Pain. 2008	PubMed	citation	PMID:18160318	pubmed	18160318	create date:2007/12/28 | first author:Kamaleri Y
A randomized controlled trial of exposure in vivo for patients with spinal pain reporting fear of work-related activities.	/pubmed/18155934	Linton SJ, Boersma K, Jansson M, Overmeer T, Lindblom K, Vlaeyen JW.	Eur J Pain. 2008 Aug;12(6):722-30. Epub 2007 Dec 26.	Eur J Pain. 2008	PubMed	citation	PMID:18155934	pubmed	18155934	create date:2007/12/25 | first author:Linton SJ
Cognitive appraisal and coping in chronic pain patients.	/pubmed/18096418	Ramírez-Maestre C, Esteve R, López AE.	Eur J Pain. 2008 Aug;12(6):749-56. Epub 2007 Dec 21.	Eur J Pain. 2008	PubMed	citation	PMID:18096418	pubmed	18096418	create date:2007/12/22 | first author:Ramírez-Maestre C
Do psychosocial factors predict disability and health at a 3-year follow-up for patients with non-acute musculoskeletal pain? A validation of the Orebro Musculoskeletal Pain Screening Questionnaire.	/pubmed/18086541	Westman A, Linton SJ, Ohrvik J, Wahlén P, Leppert J.	Eur J Pain. 2008 Jul;12(5):641-9. Epub 2007 Dec 20.	Eur J Pain. 2008	PubMed	citation	PMID:18086541	pubmed	18086541	create date:2007/12/19 | first author:Westman A
Influence of a chronic myositis on rat spinal field potentials evoked by TTX-resistant unmyelinated skin and muscle afferents.	/pubmed/18078769	Lambertz D, Hoheisel U, Mense S.	Eur J Pain. 2008 Aug;12(6):686-95. Epub 2007 Dec 19.	Eur J Pain. 2008	PubMed	citation	PMID:18078769	pubmed	18078769	create date:2007/12/15 | first author:Lambertz D
Pain, disability and coping reflected in the diurnal cortisol variability in patients scheduled for lumbar disc surgery.	/pubmed/18077197	Johansson AC, Gunnarsson LG, Linton SJ, Bergkvist L, Stridsberg M, Nilsson O, Cornefjord M.	Eur J Pain. 2008 Jul;12(5):633-40. Epub 2008 Feb 20.	Eur J Pain. 2008	PubMed	citation	PMID:18077197	pubmed	18077197	create date:2007/12/14 | first author:Johansson AC
Effects of simultaneous dual-site TENS stimulation on experimental pain.	/pubmed/18069027	Claydon LS, Chesterton LS, Barlas P, Sim J.	Eur J Pain. 2008 Aug;12(6):696-704. Epub 2008 Feb 20.	Eur J Pain. 2008	PubMed	citation	PMID:18069027	pubmed	18069027	create date:2007/12/11 | first author:Claydon LS
Intrathecal antinociceptive interaction between the NMDA antagonist ketamine and the opioids, morphine and biphalin.	/pubmed/18068383	Kosson D, Klinowiecka A, Kosson P, Bonney I, Carr DB, Mayzner-Zawadzka E, Lipkowski AW.	Eur J Pain. 2008 Jul;12(5):611-6. Epub 2008 Feb 20.	Eur J Pain. 2008	PubMed	citation	PMID:18068383	pubmed	18068383	create date:2007/12/11 | first author:Kosson D
Mechanisms of pain referral in patients with whiplash-associated disorder.	/pubmed/18068382	Kosek E, Januszewska A.	Eur J Pain. 2008 Jul;12(5):650-60. Epub 2008 Feb 20.	Eur J Pain. 2008	PubMed	citation	PMID:18068382	pubmed	18068382	create date:2007/12/11 | first author:Kosek E
Lycopene attenuates thermal hyperalgesia in a diabetic mouse model of neuropathic pain.	/pubmed/18055235	Kuhad A, Sharma S, Chopra K.	Eur J Pain. 2008 Jul;12(5):624-32. Epub 2007 Dec 4.	Eur J Pain. 2008	PubMed	citation	PMID:18055235	pubmed	18055235	create date:2007/12/07 | first author:Kuhad A
Tumor necrosis factor-alpha and interleukin-6 are not correlated with the characteristics of Complex Regional Pain Syndrome type 1 in 66 patients.	/pubmed/18055234	Wesseldijk F, Huygen FJ, Heijmans-Antonissen C, Niehof SP, Zijlstra FJ.	Eur J Pain. 2008 Aug;12(6):716-21. Epub 2007 Dec 4.	Eur J Pain. 2008	PubMed	citation	PMID:18055234	pubmed	18055234	create date:2007/12/07 | first author:Wesseldijk F
Millimetre wave therapy for pain relief after total knee arthroplasty: a randomised controlled trial.	/pubmed/18042413	Usichenko TI, Edinger H, Witstruck T, Pavlovic D, Zach M, Lange J, Gizhko V, Wendt M, Koch B, Lehmann C.	Eur J Pain. 2008 Jul;12(5):617-23. Epub 2007 Nov 26.	Eur J Pain. 2008	PubMed	citation	PMID:18042413	pubmed	18042413	create date:2007/11/29 | first author:Usichenko TI
The effect of electroacupuncture on opioid-like medication consumption by chronic pain patients: a pilot randomized controlled clinical trial.	/pubmed/18035566	Zheng Z, Guo RJ, Helme RD, Muir A, Da Costa C, Xue CC.	Eur J Pain. 2008 Jul;12(5):671-6. Epub 2007 Nov 26.	Eur J Pain. 2008	PubMed	citation	PMID:18035566	pubmed	18035566	create date:2007/11/24 | first author:Zheng Z
Chronic widespread musculoskeletal pain - a comparison of those who meet criteria for fibromyalgia and those who do not.	/pubmed/18024204	Cöster L, Kendall S, Gerdle B, Henriksson C, Henriksson KG, Bengtsson A.	Eur J Pain. 2008 Jul;12(5):600-10. Epub 2007 Nov 19.	Eur J Pain. 2008	PubMed	citation	PMID:18024204	pubmed	18024204	create date:2007/11/21 | first author:Cöster L
Self-reported prevalence, etiology, and characteristics of pain in oncology outpatients.	/pubmed/18023377	Valeberg BT, Rustøen T, Bjordal K, Hanestad BR, Paul S, Miaskowski C.	Eur J Pain. 2008 Jul;12(5):582-90. Epub 2007 Nov 19.	Eur J Pain. 2008	PubMed	citation	PMID:18023377	pubmed	18023377	create date:2007/11/21 | first author:Valeberg BT
Sciatic nerve cuffing in mice: a model of sustained neuropathic pain.	/pubmed/18006342	Benbouzid M, Pallage V, Rajalu M, Waltisperger E, Doridot S, Poisbeau P, Freund-Mercier MJ, Barrot M.	Eur J Pain. 2008 Jul;12(5):591-9. Epub 2007 Nov 19.	Eur J Pain. 2008	PubMed	citation	PMID:18006342	pubmed	18006342	create date:2007/11/17 | first author:Benbouzid M
Functional magnetic resonance imaging of cerebral activation during spinal cord stimulation in failed back surgery syndrome patients.	/pubmed/17977762	Stancák A, Kozák J, Vrba I, Tintera J, Vrána J, Polácek H, Stancák M.	Eur J Pain. 2008 Feb;12(2):137-48. Epub 2007 Oct 30.	Eur J Pain. 2008	PubMed	citation	PMID:17977762	pubmed	17977762	create date:2007/11/06 | first author:Stancák A
Viscero-somatic reflexes in referred pain areas evoked by capsaicin stimulation of the human gut.	/pubmed/17977761	Arendt-Nielsen L, Schipper KP, Dimcevski G, Sumikura H, Krarup AL, Giamberardino MA, Drewes AM.	Eur J Pain. 2008 Jul;12(5):544-51. Epub 2007 Oct 30.	Eur J Pain. 2008	PubMed	citation	PMID:17977761	pubmed	17977761	create date:2007/11/06 | first author:Arendt-Nielsen L
Estrogen modulation of ovariectomy-induced hyperalgesia in adult mice.	/pubmed/17959401	Sanoja R, Cervero F.	Eur J Pain. 2008 Jul;12(5):573-81. Epub 2007 Oct 23.	Eur J Pain. 2008	PubMed	citation	PMID:17959401	pubmed	17959401	create date:2007/10/26 | first author:Sanoja R
Title	URL	Description	Details	ShortDetails	Resource	Type	Identifiers	Db	EntrezUID	Properties
Changes in the expression of NaV1.7, NaV1.8 and NaV1.9 in a distinct population of dorsal root ganglia innervating the rat knee joint in a model of chronic inflammatory joint pain.	/pubmed/17950013	Strickland IT, Martindale JC, Woodhams PL, Reeve AJ, Chessell IP, McQueen DS.	Eur J Pain. 2008 Jul;12(5):564-72. Epub 2007 Oct 18.	Eur J Pain. 2008	PubMed	citation	PMID:17950013	pubmed	17950013	create date:2007/10/24 | first author:Strickland IT
Dopamine receptors in the anterior insular cortex modulate long-term nociception in the rat.	/pubmed/17936656	Coffeen U, López-Avila A, Ortega-Legaspi JM, del Angel R, López-Muñoz FJ, Pellicer F.	Eur J Pain. 2008 Jul;12(5):535-43. Epub 2007 Oct 23.	Eur J Pain. 2008	PubMed	citation	PMID:17936656	pubmed	17936656	create date:2007/10/16 | first author:Coffeen U
Bridging the gap between pain and gender research: a selective literature review.	/pubmed/17936655	Bernardes SF, Keogh E, Lima ML.	Eur J Pain. 2008 May;12(4):427-40. Epub 2007 Oct 23. Review.	Eur J Pain. 2008	PubMed	citation	PMID:17936655	pubmed	17936655	create date:2007/10/16 | first author:Bernardes SF
Depletion of capsaicin-sensitive afferents prevents lamina-dependent increases in spinal N-methyl-D-aspartate receptor subunit 1 expression and phosphorylation associated with thermal hyperalgesia in neuropathic rats.	/pubmed/17933570	Roh DH, Kim HW, Yoon SY, Seo HS, Kwon YB, Han HJ, Beitz AJ, Lee JH.	Eur J Pain. 2008 Jul;12(5):552-63. Epub 2007 Oct 22.	Eur J Pain. 2008	PubMed	citation	PMID:17933570	pubmed	17933570	create date:2007/10/16 | first author:Roh DH
Painful traumatic peripheral partial nerve injury-sensory dysfunction profiles comparing outcomes of bedside examination and quantitative sensory testing.	/pubmed/17931919	Leffler AS, Hansson P.	Eur J Pain. 2008 May;12(4):397-402. Epub 2007 Oct 10.	Eur J Pain. 2008	PubMed	citation	PMID:17931919	pubmed	17931919	create date:2007/10/13 | first author:Leffler AS
Are reports of mechanical dysfunction in chronic oro-facial pain related to somatisation? A population based study.	/pubmed/17919952	Aggarwal VR, McBeth J, Zakrzewska JM, Lunt M, Macfarlane GJ.	Eur J Pain. 2008 May;12(4):501-7. Epub 2007 Oct 4.	Eur J Pain. 2008	PubMed	citation	PMID:17919952	pubmed	17919952	create date:2007/10/09 | first author:Aggarwal VR
Lumbar transplantation of immortalized enkephalin-expressing astrocytes attenuates chronic neuropathic pain.	/pubmed/17904399	Xu Y, Tian XB, An K, Yang H, Tian YK.	Eur J Pain. 2008 May;12(4):525-33. Epub 2007 Sep 27.	Eur J Pain. 2008	PubMed	citation	PMID:17904399	pubmed	17904399	create date:2007/10/02 | first author:Xu Y
Acute stress response and recovery after whiplash injuries. A one-year prospective study.	/pubmed/17900949	Kongsted A, Bendix T, Qerama E, Kasch H, Bach FW, Korsholm L, Jensen TS.	Eur J Pain. 2008 May;12(4):455-63. Epub 2007 Sep 27.	Eur J Pain. 2008	PubMed	citation	PMID:17900949	pubmed	17900949	create date:2007/09/29 | first author:Kongsted A
The effects of ibuprofen and the neurokinin-1 receptor antagonist GR205171A on Fos expression in the ferret trigeminal nucleus following tooth pulp stimulation.	/pubmed/17897851	Worsley MA, Clayton NM, Bountra C, Boissonade FM.	Eur J Pain. 2008 Apr;12(3):385-94. Epub 2007 Sep 25.	Eur J Pain. 2008	PubMed	citation	PMID:17897851	pubmed	17897851	create date:2007/09/28 | first author:Worsley MA
Risk factors of atherosclerosis and shoulder pain--is there an association? A systematic review.	/pubmed/17892959	Viikari-Juntura E, Shiri R, Solovieva S, Karppinen J, Leino-Arjas P, Varonen H, Kalso E, Ukkola O.	Eur J Pain. 2008 May;12(4):412-26. Epub 2007 Sep 24. Review.	Eur J Pain. 2008	PubMed	citation	PMID:17892959	pubmed	17892959	create date:2007/09/26 | first author:Viikari-Juntura E
Spinal cord stimulation in adolescents with complex regional pain syndrome type I (CRPS-I).	/pubmed/17889577	Olsson GL, Meyerson BA, Linderoth B.	Eur J Pain. 2008 Jan;12(1):53-9. Epub 2007 Sep 21.	Eur J Pain. 2008	PubMed	citation	PMID:17889577	pubmed	17889577	create date:2007/09/25 | first author:Olsson GL
Modulation of sensitized C-fibers by adrenergic stimulation in human neuropathic pain.	/pubmed/17888696	Schattschneider J, Scarano M, Binder A, Wasner G, Baron R.	Eur J Pain. 2008 May;12(4):517-24. Epub 2007 Sep 20.	Eur J Pain. 2008	PubMed	citation	PMID:17888696	pubmed	17888696	create date:2007/09/25 | first author:Schattschneider J
Avoidance and cognitive fusion--central components in pain related disability? Development and preliminary validation of the Psychological Inflexibility in Pain Scale (PIPS).	/pubmed/17884643	Wicksell RK, Renöfält J, Olsson GL, Bond FW, Melin L.	Eur J Pain. 2008 May;12(4):491-500. Epub 2007 Sep 20.	Eur J Pain. 2008	PubMed	citation	PMID:17884643	pubmed	17884643	create date:2007/09/22 | first author:Wicksell RK
Analgesic and antinociceptive effects of peripheral nerve neurostimulation in an advanced human experimental model.	/pubmed/17881268	Ristić D, Spangenberg P, Ellrich J.	Eur J Pain. 2008 May;12(4):480-90. Epub 2007 Sep 18.	Eur J Pain. 2008	PubMed	citation	PMID:17881268	pubmed	17881268	create date:2007/09/21 | first author:Ristić D
Comparison of epidural analgesia and intercostal nerve cryoanalgesia for post-thoracotomy pain control.	/pubmed/17870625	Ju H, Feng Y, Yang BX, Wang J.	Eur J Pain. 2008 Apr;12(3):378-84. Epub 2007 Sep 17.	Eur J Pain. 2008	PubMed	citation	PMID:17870625	pubmed	17870625	create date:2007/09/18 | first author:Ju H
A new episode of low back pain: who relies on bed rest?	/pubmed/17870624	Verbunt JA, Sieben J, Vlaeyen JW, Portegijs P, André Knottnerus J.	Eur J Pain. 2008 May;12(4):508-16. Epub 2007 Sep 17.	Eur J Pain. 2008	PubMed	citation	PMID:17870624	pubmed	17870624	create date:2007/09/18 | first author:Verbunt JA
The effects of skin-to-skin contact during acute pain in preterm newborns.	/pubmed/17869557	Castral TC, Warnock F, Leite AM, Haas VJ, Scochi CG.	Eur J Pain. 2008 May;12(4):464-71. Epub 2007 Sep 14.	Eur J Pain. 2008	PubMed	citation	PMID:17869557	pubmed	17869557	create date:2007/09/18 | first author:Castral TC
Morphine-6-glucuronide (M6G) for postoperative pain relief.	/pubmed/17869146	Dahan A, van Dorp E, Smith T, Yassen A.	Eur J Pain. 2008 May;12(4):403-11. Epub 2007 Sep 14. Review.	Eur J Pain. 2008	PubMed	citation	PMID:17869146	pubmed	17869146	create date:2007/09/18 | first author:Dahan A
More on pain semantics.	/pubmed/17869145	Marchettini P.	Eur J Pain. 2008 Feb;12(2):251; author reply 252. Epub 2007 Sep 14. No abstract available.	Eur J Pain. 2008	PubMed	citation	PMID:17869145	pubmed	17869145	create date:2007/09/18 | first author:Marchettini P
Dose- and time-dependent estradiol modulation of morphine antinociception in adult female rats.	/pubmed/17869144	Craft RM, Ulibarri C, Leitl MD, Sumner JE.	Eur J Pain. 2008 May;12(4):472-9. Epub 2007 Sep 14.	Eur J Pain. 2008	PubMed	citation	PMID:17869144	pubmed	17869144	create date:2007/09/18 | first author:Craft RM
Procedural pain--time for its recognition and treatment!	/pubmed/17869143	Segerdahl M.	Eur J Pain. 2008 Jan;12(1):1-2. Epub 2007 Sep 14. No abstract available.	Eur J Pain. 2008	PubMed	citation	PMID:17869143	pubmed	17869143	create date:2007/09/18 | first author:Segerdahl M
Prevalence, severity, and chronicity of pain and general health-related quality of life in patients with localized prostate cancer.	/pubmed/17855135	Gerbershagen HJ, Ozgür E, Straub K, Dagtekin O, Gerbershagen K, Petzke F, Heidenreich A, Lehmann KA, Sabatowski R.	Eur J Pain. 2008 Apr;12(3):339-50. Epub 2007 Sep 12.	Eur J Pain. 2008	PubMed	citation	PMID:17855135	pubmed	17855135	create date:2007/09/15 | first author:Gerbershagen HJ
Evaluation of the efficacy of subcutaneous carbon dioxide insufflations for treating acute non specific neck pain in general practice: A sham controlled randomized trial.	/pubmed/17845862	Brockow T, Heissner T, Franke A, Resch KL.	Eur J Pain. 2008 Jan;12(1):9-16. Epub 2007 Sep 12.	Eur J Pain. 2008	PubMed	citation	PMID:17845862	pubmed	17845862	create date:2007/09/12 | first author:Brockow T
Attenuated adrenergic responses to exercise in women with fibromyalgia--a controlled study.	/pubmed/17827042	Giske L, Vøllestad NK, Mengshoel AM, Jensen J, Knardahl S, Røe C.	Eur J Pain. 2008 Apr;12(3):351-60. Epub 2007 Sep 10.	Eur J Pain. 2008	PubMed	citation	PMID:17827042	pubmed	17827042	create date:2007/09/11 | first author:Giske L
A double blind randomised controlled clinical trial on the effect of transcutaneous spinal electroanalgesia (TSE) on low back pain.	/pubmed/17826201	Thompson JW, Bower S, Tyrer SP.	Eur J Pain. 2008 Apr;12(3):371-7. Epub 2007 Sep 7.	Eur J Pain. 2008	PubMed	citation	PMID:17826201	pubmed	17826201	create date:2007/09/11 | first author:Thompson JW
Mechanisms involved in potentiation of transient receptor potential vanilloid 1 responses by ethanol.	/pubmed/17826200	Vetter I, Wyse BD, Roberts-Thomson SJ, Monteith GR, Cabot PJ.	Eur J Pain. 2008 May;12(4):441-54. Epub 2007 Sep 7.	Eur J Pain. 2008	PubMed	citation	PMID:17826200	pubmed	17826200	create date:2007/09/11 | first author:Vetter I
Intramuscular administration of morphine reduces mustard-oil-induced craniofacial-muscle pain behavior in lightly anesthetized rats.	/pubmed/17768078	Han SR, Lee MK, Lim KH, Yang GY, Jeon HJ, Ju JS, Yoon YW, Kim SK, Ahn DK.	Eur J Pain. 2008 Apr;12(3):361-70. Epub 2007 Sep 4.	Eur J Pain. 2008	PubMed	citation	PMID:17768078	pubmed	17768078	create date:2007/09/05 | first author:Han SR
Affective pain modulation in fibromyalgia, somatoform pain disorder, back pain, and healthy controls.	/pubmed/17723312	Arnold BS, Alpers GW, Süss H, Friedel E, Kosmützky G, Geier A, Pauli P.	Eur J Pain. 2008 Apr;12(3):329-38. Epub 2007 Aug 27.	Eur J Pain. 2008	PubMed	citation	PMID:17723312	pubmed	17723312	create date:2007/08/29 | first author:Arnold BS
Synergistic interaction between meloxicam and aminoguanidine in formalin-induced nociception in mice.	/pubmed/17703974	Dudhgaonkar SP, Tandan SK, Kumar D, Arunadevi R, Prakash VR.	Eur J Pain. 2008 Apr;12(3):321-8. Epub 2007 Aug 20.	Eur J Pain. 2008	PubMed	citation	PMID:17703974	pubmed	17703974	create date:2007/08/21 | first author:Dudhgaonkar SP
The impact of specialist care for low back pain on health service utilization in primary care patients: a prospective cohort study.	/pubmed/17681811	Chenot JF, Leonhardt C, Keller S, Scherer M, Donner-Banzhoff N, Pfingsten M, Basler HD, Baum E, Kochen MM, Becker A.	Eur J Pain. 2008 Apr;12(3):275-83. Epub 2007 Jul 27.	Eur J Pain. 2008	PubMed	citation	PMID:17681811	pubmed	17681811	create date:2007/08/08 | first author:Chenot JF
Effects of the bisphosphonate ibandronate on hyperalgesia, substance P, and cytokine levels in a rat model of persistent inflammatory pain.	/pubmed/17664076	Bianchi M, Franchi S, Ferrario P, Sotgiu ML, Sacerdote P.	Eur J Pain. 2008 Apr;12(3):284-92. Epub 2007 Jul 30.	Eur J Pain. 2008	PubMed	citation	PMID:17664076	pubmed	17664076	create date:2007/08/01 | first author:Bianchi M
Effect of peripheral endothelin-1 concentration on carcinoma-induced pain in mice.	/pubmed/17664075	Pickering V, Jay Gupta R, Quang P, Jordan RC, Schmidt BL.	Eur J Pain. 2008 Apr;12(3):293-300. Epub 2007 Jul 30.	Eur J Pain. 2008	PubMed	citation	PMID:17664075	pubmed	17664075	create date:2007/08/01 | first author:Pickering V
General practitioner sickness absence certification for low back pain is not directly associated with beliefs about back pain.	/pubmed/17659991	Watson PJ, Bowey J, Purcell-Jones G, Gales T.	Eur J Pain. 2008 Apr;12(3):314-20. Epub 2007 Jul 30.	Eur J Pain. 2008	PubMed	citation	PMID:17659991	pubmed	17659991	create date:2007/07/31 | first author:Watson PJ
Butterbur root extract and music therapy in the prevention of childhood migraine: an explorative study.	/pubmed/17659990	Oelkers-Ax R, Leins A, Parzer P, Hillecke T, Bolay HV, Fischer J, Bender S, Hermanns U, Resch F.	Eur J Pain. 2008 Apr;12(3):301-13. Epub 2007 Jul 30.	Eur J Pain. 2008	PubMed	citation	PMID:17659990	pubmed	17659990	create date:2007/07/31 | first author:Oelkers-Ax R
Buprenorphine injection to the stellate ganglion in the treatment of upper body chronic pain syndromes.	/pubmed/17638583	Goebel A, Lawson A, Allen S, Glynn C.	Eur J Pain. 2008 Apr;12(3):266-74. Epub 2007 Jul 16.	Eur J Pain. 2008	PubMed	citation	PMID:17638583	pubmed	17638583	create date:2007/07/20 | first author:Goebel A
Pregabalin for relief of neuropathic pain associated with diabetic neuropathy: a randomized, double-blind study.	/pubmed/17631400	Tölle T, Freynhagen R, Versavel M, Trostmann U, Young JP Jr.	Eur J Pain. 2008 Feb;12(2):203-13. Epub 2007 Jul 16.	Eur J Pain. 2008	PubMed	citation	PMID:17631400	pubmed	17631400	create date:2007/07/17 | first author:Tölle T
Nociceptor sensitization to mechanical and thermal stimuli in pig skin in vivo.	/pubmed/17611131	Rukwied R, Dusch M, Schley M, Forsch E, Schmelz M.	Eur J Pain. 2008 Feb;12(2):242-50. Epub 2007 Jul 3.	Eur J Pain. 2008	PubMed	citation	PMID:17611131	pubmed	17611131	create date:2007/07/06 | first author:Rukwied R
Influence of scapular position on the pressure pain threshold of the upper trapezius muscle region.	/pubmed/17606393	Azevedo DC, de Lima Pires T, de Souza Andrade F, McDonnell MK.	Eur J Pain. 2008 Feb;12(2):226-32. Epub 2007 Jul 2.	Eur J Pain. 2008	PubMed	citation	PMID:17606393	pubmed	17606393	create date:2007/07/04 | first author:Azevedo DC
Long-term pain after inguinal hernia repair in a population-based cohort; risk factors and interference with daily activities.	/pubmed/17606392	Kalliomäki ML, Meyerson J, Gunnarsson U, Gordh T, Sandblom G.	Eur J Pain. 2008 Feb;12(2):214-25. Epub 2007 Jul 2.	Eur J Pain. 2008	PubMed	citation	PMID:17606392	pubmed	17606392	create date:2007/07/04 | first author:Kalliomäki ML
Examination of the interaction between peripheral lumiracoxib and opioids on the 1% formalin test in rats.	/pubmed/17606391	Ortiz MI, Castañeda-Hernández G.	Eur J Pain. 2008 Feb;12(2):233-41. Epub 2007 Jul 2.	Eur J Pain. 2008	PubMed	citation	PMID:17606391	pubmed	17606391	create date:2007/07/04 | first author:Ortiz MI
Paraspinal abscess complicated by endocarditis following a facet joint injection.	/pubmed/17606390	Hoelzer BC, Weingarten TN, Hooten WM, Wright RS, Wilson WR, Wilson PR.	Eur J Pain. 2008 Apr;12(3):261-5. Epub 2007 Jul 2.	Eur J Pain. 2008	PubMed	citation	PMID:17606390	pubmed	17606390	create date:2007/07/04 | first author:Hoelzer BC
Care related pain in hospitalized patients: a cross-sectional study.	/pubmed/17604196	Coutaux A, Salomon L, Rosenheim M, Baccard AS, Quiertant C, Papy E, Blanchon T, Collin E, Cesselin F, Binhas M, Bourgeois P; Pain Committee, Hôpital de la Pitié-Salpêtrière, AP-HP, Paris, France.	Eur J Pain. 2008 Jan;12(1):3-8. Epub 2007 Jul 2.	Eur J Pain. 2008	PubMed	citation	PMID:17604196	pubmed	17604196	create date:2007/07/03 | first author:Coutaux A
Depletion of noradrenaline inhibits electrically-evoked pain in the skin of the human forearm.	/pubmed/17590363	Drummond PD.	Eur J Pain. 2008 Feb;12(2):196-202. Epub 2007 Jun 21.	Eur J Pain. 2008	PubMed	citation	PMID:17590363	pubmed	17590363	create date:2007/06/26 | first author:Drummond PD
Temporomandibular joint inflammation decreases the voltage-gated K+ channel subtype 1.4-immunoreactivity of trigeminal ganglion neurons in rats.	/pubmed/17584507	Takeda M, Tanimoto T, Nasu M, Matsumoto S.	Eur J Pain. 2008 Feb;12(2):189-95. Epub 2007 Jun 20.	Eur J Pain. 2008	PubMed	citation	PMID:17584507	pubmed	17584507	create date:2007/06/23 | first author:Takeda M
The impact of low back pain on work: a study in primary care consulters.	/pubmed/17561421	Wynne-Jones G, Dunn KM, Main CJ.	Eur J Pain. 2008 Feb;12(2):180-8. Epub 2007 Jun 11.	Eur J Pain. 2008	PubMed	citation	PMID:17561421	pubmed	17561421	create date:2007/06/15 | first author:Wynne-Jones G
Home visits by specially trained nurses after discharge from multi-disciplinary pain care: a cost consequence analysis based on a randomised controlled trial.	/pubmed/17560819	Sørensen J, Frich L.	Eur J Pain. 2008 Feb;12(2):164-71. Epub 2007 Jun 8.	Eur J Pain. 2008	PubMed	citation	PMID:17560819	pubmed	17560819	create date:2007/06/15 | first author:Sørensen J
Expression of c-Fos in the parabrachial nucleus following peripheral nerve injury in rats.	/pubmed/17553714	Jergova S, Kolesar D, Cizkova D.	Eur J Pain. 2008 Feb;12(2):172-9. Epub 2007 Jun 5.	Eur J Pain. 2008	PubMed	citation	PMID:17553714	pubmed	17553714	create date:2007/06/08 | first author:Jergova S
Central sensitization phenomena after third molar surgery: a quantitative sensory testing study.	/pubmed/17553713	Juhl GI, Jensen TS, Norholt SE, Svensson P.	Eur J Pain. 2008 Jan;12(1):116-27. Epub 2007 Jun 5.	Eur J Pain. 2008	PubMed	citation	PMID:17553713	pubmed	17553713	create date:2007/06/08 | first author:Juhl GI
Somatic focus/awareness: Relationship to negative affect and pain in chronic pain patients.	/pubmed/17524684	O'Brien EM, Atchison JW, Gremillion HA, Waxenberg LB, Robinson ME.	Eur J Pain. 2008 Jan;12(1):104-15. Epub 2007 May 23.	Eur J Pain. 2008	PubMed	citation	PMID:17524684	pubmed	17524684	create date:2007/05/26 | first author:O'Brien EM
Adjuvant effect of caffeine on acetylsalicylic acid anti-nociception: prostaglandin E2 synthesis determination in carrageenan-induced peripheral inflammation in rat.	/pubmed/17507271	Fernández-Dueñas V, Sánchez S, Planas E, Poveda R.	Eur J Pain. 2008 Feb;12(2):157-63. Epub 2007 May 15.	Eur J Pain. 2008	PubMed	citation	PMID:17507271	pubmed	17507271	create date:2007/05/18 | first author:Fernández-Dueñas V
Title	URL	Description	Details	ShortDetails	Resource	Type	Identifiers	Db	EntrezUID	Properties
Fracture-related hip pain in elderly patients with proximal femoral fracture after discharge from stationary treatment.	/pubmed/17475523	Dasch B, Endres HG, Maier C, Lungenhausen M, Smektala R, Trampisch HJ, Pientka L.	Eur J Pain. 2008 Feb;12(2):149-56. Epub 2007 May 1.	Eur J Pain. 2008	PubMed	citation	PMID:17475523	pubmed	17475523	create date:2007/05/04 | first author:Dasch B
Baclofen-enhanced spinal cord stimulation and intrathecal baclofen alone for neuropathic pain: Long-term outcome of a pilot study.	/pubmed/17475522	Lind G, Schechtmann G, Winter J, Meyerson BA, Linderoth B.	Eur J Pain. 2008 Jan;12(1):132-6. Epub 2007 May 1.	Eur J Pain. 2008	PubMed	citation	PMID:17475522	pubmed	17475522	create date:2007/05/04 | first author:Lind G
Abstracts of the Second International Congress on Neuropathic Pain (NeuPSIG). June 7-10, 2007. Berlin, Germany.	/pubmed/17467316	[No authors listed]	Eur J Pain. 2007 Jun;11 Suppl 1:1-209. Epub 2007 Apr 27. No abstract available.	Eur J Pain. 2007	PubMed	citation	PMID:17467316	pubmed	17467316	create date:2007/05/01
Central action of prosaptide TX14(A) against gp120-induced allodynia in rats.	/pubmed/17466547	Jolivalt CG, Dacunha JM, Esch FS, Calcutt NA.	Eur J Pain. 2008 Jan;12(1):76-81. Epub 2007 Apr 26.	Eur J Pain. 2008	PubMed	citation	PMID:17466547	pubmed	17466547	create date:2007/05/01 | first author:Jolivalt CG
Neuregulin 1 is a pronociceptive cytokine that is regulated by progesterone in the spinal cord: implications for sex specific pain modulation.	/pubmed/17459743	Lacroix-Fralish ML, Tawfik VL, Nutile-McMenemy N, Deleo JA.	Eur J Pain. 2008 Jan;12(1):94-103. Epub 2007 Apr 24.	Eur J Pain. 2008	PubMed	citation	PMID:17459743	pubmed	17459743	create date:2007/04/27 | first author:Lacroix-Fralish ML
Biochemical alterations in the trapezius muscle of patients with chronic whiplash associated disorders (WAD)--a microdialysis study.	/pubmed/17459742	Gerdle B, Lemming D, Kristiansen J, Larsson B, Peolsson M, Rosendal L.	Eur J Pain. 2008 Jan;12(1):82-93. Epub 2007 Apr 24.	Eur J Pain. 2008	PubMed	citation	PMID:17459742	pubmed	17459742	create date:2007/04/27 | first author:Gerdle B
A randomised controlled study of reflexology for the management of chronic low back pain.	/pubmed/17459741	Poole H, Glenn S, Murphy P.	Eur J Pain. 2007 Nov;11(8):878-87. Epub 2007 Apr 24.	Eur J Pain. 2007	PubMed	citation	PMID:17459741	pubmed	17459741	create date:2007/04/27 | first author:Poole H
Placebo response in the prophylaxis of migraine: a meta-analysis.	/pubmed/17451980	Macedo A, Baños JE, Farré M.	Eur J Pain. 2008 Jan;12(1):68-75. Epub 2007 Apr 23.	Eur J Pain. 2008	PubMed	citation	PMID:17451980	pubmed	17451980	create date:2007/04/25 | first author:Macedo A
Decreased perceptual learning ability in complex regional pain syndrome.	/pubmed/17451979	Maihöfner C, DeCol R.	Eur J Pain. 2007 Nov;11(8):903-9. Epub 2007 Apr 23.	Eur J Pain. 2007	PubMed	citation	PMID:17451979	pubmed	17451979	create date:2007/04/25 | first author:Maihöfner C
Antihyperalgesic and analgesic properties of the N-methyl-D-aspartate (NMDA) receptor antagonist neramexane in a human surrogate model of neurogenic hyperalgesia.	/pubmed/17449306	Klein T, Magerl W, Hanschmann A, Althaus M, Treede RD.	Eur J Pain. 2008 Jan;12(1):17-29. Epub 2007 Apr 20.	Eur J Pain. 2008	PubMed	citation	PMID:17449306	pubmed	17449306	create date:2007/04/24 | first author:Klein T
Dysynchiria is not a common feature of neuropathic pain.	/pubmed/17446100	Krämer HH, Seddigh S, Lorimer Moseley G, Birklein F.	Eur J Pain. 2008 Jan;12(1):128-31. Epub 2007 Apr 18.	Eur J Pain. 2008	PubMed	citation	PMID:17446100	pubmed	17446100	create date:2007/04/21 | first author:Krämer HH
Is distraction less effective when pain is threatening? An experimental investigation with the cold pressor task.	/pubmed/17433739	Van Damme S, Crombez G, Van Nieuwenborgh-De Wever K, Goubert L.	Eur J Pain. 2008 Jan;12(1):60-7. Epub 2007 Apr 12.	Eur J Pain. 2008	PubMed	citation	PMID:17433739	pubmed	17433739	create date:2007/04/17 | first author:Van Damme S
Position paper of the European Federation of IASP Chapters (EFIC) on the subject of pain management.	/pubmed/17433738	Niv D, Devor M; European Federation of IASP Chapters.	Eur J Pain. 2007 Jul;11(5):487-9. Epub 2007 Apr 12.	Eur J Pain. 2007	PubMed	citation	PMID:17433738	pubmed	17433738	create date:2007/04/17 | first author:Niv D
Diagnostic criteria and follow-up parameters in complex regional pain syndrome type I--a Delphi survey.	/pubmed/17400492	Brunner F, Lienhardt SB, Kissling RO, Bachmann LM, Weber U.	Eur J Pain. 2008 Jan;12(1):48-52. Epub 2007 Apr 2.	Eur J Pain. 2008	PubMed	citation	PMID:17400492	pubmed	17400492	create date:2007/04/03 | first author:Brunner F
Predictive factors of chronic pain and disability in whiplash: a Delphi poll.	/pubmed/17400491	Miró J, Nieto R, Huguet A.	Eur J Pain. 2008 Jan;12(1):30-47. Epub 2007 Apr 2.	Eur J Pain. 2008	PubMed	citation	PMID:17400491	pubmed	17400491	create date:2007/04/03 | first author:Miró J
Diagnostic criteria for CRPS I: differences between patient profiles using three different diagnostic sets.	/pubmed/17400490	Perez RS, Collins S, Marinus J, Zuurmond WW, de Lange JJ.	Eur J Pain. 2007 Nov;11(8):895-902. Epub 2007 Apr 2.	Eur J Pain. 2007	PubMed	citation	PMID:17400490	pubmed	17400490	create date:2007/04/03 | first author:Perez RS
Differences in inflammatory pain in nNOS-, iNOS- and eNOS-deficient mice.	/pubmed/17395508	Boettger MK, Uceyler N, Zelenka M, Schmitt A, Reif A, Chen Y, Sommer C.	Eur J Pain. 2007 Oct;11(7):810-8. Epub 2007 Mar 28.	Eur J Pain. 2007	PubMed	citation	PMID:17395508	pubmed	17395508	create date:2007/03/31 | first author:Boettger MK
Sex differences in formalin-induced pain in prenatally stressed infant rats.	/pubmed/17379552	Butkevich IP, Barr GA, Vershinina EA.	Eur J Pain. 2007 Nov;11(8):888-94. Epub 2007 Mar 26.	Eur J Pain. 2007	PubMed	citation	PMID:17379552	pubmed	17379552	create date:2007/03/24 | first author:Butkevich IP
Shouldn't we reconsider procedural techniques to prevent neonatal pain?	/pubmed/17369062	Allegaert K, Tibboel D.	Eur J Pain. 2007 Nov;11(8):910-2. Epub 2007 Mar 21. No abstract available.	Eur J Pain. 2007	PubMed	citation	PMID:17369062	pubmed	17369062	create date:2007/03/21 | first author:Allegaert K
The relation between cognitive factors and levels of pain and disability in chronic low back pain patients presenting for physiotherapy.	/pubmed/17360202	Woby SR, Roach NK, Urmston M, Watson PJ.	Eur J Pain. 2007 Nov;11(8):869-77. Epub 2007 Mar 13.	Eur J Pain. 2007	PubMed	citation	PMID:17360202	pubmed	17360202	create date:2007/03/16 | first author:Woby SR
Opioid titration in cancer pain: a critical review.	/pubmed/17331764	Mercadante S.	Eur J Pain. 2007 Nov;11(8):823-30. Epub 2007 Feb 28. Review.	Eur J Pain. 2007	PubMed	citation	PMID:17331764	pubmed	17331764	create date:2007/03/03 | first author:Mercadante S
Effects of spinal cord stimulation on cortical excitability in patients with chronic neuropathic pain: a pilot study.	/pubmed/17331763	Schlaier JR, Eichhammer P, Langguth B, Doenitz C, Binder H, Hajak G, Brawanski A.	Eur J Pain. 2007 Nov;11(8):863-8. Epub 2007 Feb 28.	Eur J Pain. 2007	PubMed	citation	PMID:17331763	pubmed	17331763	create date:2007/03/03 | first author:Schlaier JR
Long-term consequences of early infant injury and trauma upon somatosensory processing.	/pubmed/17320438	Schmelzle-Lubiecki BM, Campbell KA, Howard RH, Franck L, Fitzgerald M.	Eur J Pain. 2007 Oct;11(7):799-809. Epub 2007 Feb 22.	Eur J Pain. 2007	PubMed	citation	PMID:17320438	pubmed	17320438	create date:2007/02/27 | first author:Schmelzle-Lubiecki BM
Barriers to rehabilitation and return to work for unemployed chronic pain patients: a qualitative study.	/pubmed/17320437	Patel S, Greasley K, Watson PJ.	Eur J Pain. 2007 Nov;11(8):831-40. Epub 2007 Feb 22.	Eur J Pain. 2007	PubMed	citation	PMID:17320437	pubmed	17320437	create date:2007/02/27 | first author:Patel S
Development of and recovery from short- and long-term low back pain in occupational settings: a prospective cohort study.	/pubmed/17314055	Gheldof EL, Vinck J, Vlaeyen JW, Hidding A, Crombez G.	Eur J Pain. 2007 Nov;11(8):841-54. Epub 2007 Feb 20.	Eur J Pain. 2007	PubMed	citation	PMID:17314055	pubmed	17314055	create date:2007/02/23 | first author:Gheldof EL
The effect of pain-related fear on sexual arousal in women with superficial dyspareunia.	/pubmed/17303453	Brauer M, ter Kuile MM, Janssen SA, Laan E.	Eur J Pain. 2007 Oct;11(7):788-98. Epub 2007 Feb 15.	Eur J Pain. 2007	PubMed	citation	PMID:17303453	pubmed	17303453	create date:2007/02/17 | first author:Brauer M
Processes of change in treatment for chronic pain: the contributions of pain, acceptance, and catastrophizing.	/pubmed/17303452	Vowles KE, McCracken LM, Eccleston C.	Eur J Pain. 2007 Oct;11(7):779-87. Epub 2007 Feb 15.	Eur J Pain. 2007	PubMed	citation	PMID:17303452	pubmed	17303452	create date:2007/02/17 | first author:Vowles KE
Involvement of glutamatergic receptors in the nucleus cuneiformis in modulating morphine-induced antinociception in rats.	/pubmed/17291798	Haghparast A, Gheitasi IP, Lashgari R.	Eur J Pain. 2007 Nov;11(8):855-62. Epub 2007 Feb 8.	Eur J Pain. 2007	PubMed	citation	PMID:17291798	pubmed	17291798	create date:2007/02/13 | first author:Haghparast A
Neck flexor muscle fatigue in adolescents with headache: an electromyographic study.	/pubmed/17291797	Oksanen A, Pöyhönen T, Metsähonkala L, Anttila P, Hiekkanen H, Laimi K, Salminen JJ.	Eur J Pain. 2007 Oct;11(7):764-72. Epub 2007 Feb 8.	Eur J Pain. 2007	PubMed	citation	PMID:17291797	pubmed	17291797	create date:2007/02/13 | first author:Oksanen A
Diagnostic work-up of neuropathic pain: computing, using questionnaires or examining the patient?	/pubmed/17276110	Hansson P, Haanpää M.	Eur J Pain. 2007 May;11(4):367-9. Epub 2007 Feb 2. No abstract available.	Eur J Pain. 2007	PubMed	citation	PMID:17276110	pubmed	17276110	create date:2007/02/06 | first author:Hansson P
Medical undergraduate students' beliefs and attitudes toward pain: how do they mature?	/pubmed/17258482	Niemi-Murola L, Nieminen JT, Kalso E, Pöyhiä R.	Eur J Pain. 2007 Aug;11(6):700-6. Epub 2007 Jan 26.	Eur J Pain. 2007	PubMed	citation	PMID:17258482	pubmed	17258482	create date:2007/01/30 | first author:Niemi-Murola L
Analgesic treatment and predictors of satisfaction with analgesia in patients with acute undifferentiated abdominal pain.	/pubmed/17251043	Marinsek M, Kovacic D, Versnik D, Parasuh M, Golez S, Podbregar M.	Eur J Pain. 2007 Oct;11(7):773-8. Epub 2007 Jan 23.	Eur J Pain. 2007	PubMed	citation	PMID:17251043	pubmed	17251043	create date:2007/01/26 | first author:Marinsek M
Perception for ischemic pain shows similarities in adjustment disorder and major depression.	/pubmed/17239636	Boettger MK, Bär KJ.	Eur J Pain. 2007 Oct;11(7):819-22. Epub 2007 Jan 18.	Eur J Pain. 2007	PubMed	citation	PMID:17239636	pubmed	17239636	create date:2007/01/24 | first author:Boettger MK
Mechanisms of adrenosensitivity in capsaicin induced hyperalgesia.	/pubmed/17234439	Schattschneider J, Zum Buttel I, Binder A, Wasner G, Hedderich J, Baron R.	Eur J Pain. 2007 Oct;11(7):756-63. Epub 2007 Jan 17.	Eur J Pain. 2007	PubMed	citation	PMID:17234439	pubmed	17234439	create date:2007/01/20 | first author:Schattschneider J
Autonomic activation and pain in response to low-grade mental stress in fibromyalgia and shoulder/neck pain patients.	/pubmed/17224287	Nilsen KB, Sand T, Westgaard RH, Stovner LJ, White LR, Bang Leistad R, Helde G, Rø M.	Eur J Pain. 2007 Oct;11(7):743-55. Epub 2007 Jan 16.	Eur J Pain. 2007	PubMed	citation	PMID:17224287	pubmed	17224287	create date:2007/01/17 | first author:Nilsen KB
Self-efficacy mediates the relation between pain-related fear and outcome in chronic low back pain patients.	/pubmed/17218132	Woby SR, Urmston M, Watson PJ.	Eur J Pain. 2007 Oct;11(7):711-8. Epub 2007 Jan 10.	Eur J Pain. 2007	PubMed	citation	PMID:17218132	pubmed	17218132	create date:2007/01/16 | first author:Woby SR
A minimal stress model for the assessment of electroacupuncture analgesia in rats under halothane.	/pubmed/17218131	Wen YR, Yeh GC, Shyu BC, Ling QD, Wang KC, Chen TL, Sun WZ.	Eur J Pain. 2007 Oct;11(7):733-42. Epub 2007 Jan 10.	Eur J Pain. 2007	PubMed	citation	PMID:17218131	pubmed	17218131	create date:2007/01/16 | first author:Wen YR
Quantitative sensory testing of patients with long lasting Patellofemoral pain syndrome.	/pubmed/17204440	Jensen R, Hystad T, Kvale A, Baerheim A.	Eur J Pain. 2007 Aug;11(6):665-76. Epub 2007 Jan 3.	Eur J Pain. 2007	PubMed	citation	PMID:17204440	pubmed	17204440	create date:2007/01/06 | first author:Jensen R
Managing chronic whiplash associated pain with a combination of low-dose opioid (remifentanil) and NMDA-antagonist (ketamine).	/pubmed/17197214	Lemming D, Sörensen J, Graven-Nielsen T, Lauber R, Arendt-Nielsen L, Gerdle B.	Eur J Pain. 2007 Oct;11(7):719-32. Epub 2007 Jan 2.	Eur J Pain. 2007	PubMed	citation	PMID:17197214	pubmed	17197214	create date:2007/01/02 | first author:Lemming D
Intravenous ketoprofen as an adjunct to patient-controlled analgesia morphine in adolescents with thoracic surgery: a placebo controlled double-blinded study.	/pubmed/17185016	Rugyte D, Kokki H.	Eur J Pain. 2007 Aug;11(6):694-9. Epub 2006 Dec 20.	Eur J Pain. 2007	PubMed	citation	PMID:17185016	pubmed	17185016	create date:2006/12/23 | first author:Rugyte D
Spinal administration of a delta opioid receptor agonist attenuates hyperalgesia and allodynia in a rat model of neuropathic pain.	/pubmed/17175187	Holdridge SV, Cahill CM.	Eur J Pain. 2007 Aug;11(6):685-93. Epub 2006 Dec 18.	Eur J Pain. 2007	PubMed	citation	PMID:17175187	pubmed	17175187	create date:2006/12/19 | first author:Holdridge SV
The spinal cord connections of the myofascial trigger spots.	/pubmed/17174128	Kuan TS, Hong CZ, Chen JT, Chen SM, Chien CH.	Eur J Pain. 2007 Aug;11(6):624-34. Epub 2006 Dec 14.	Eur J Pain. 2007	PubMed	citation	PMID:17174128	pubmed	17174128	create date:2006/12/19 | first author:Kuan TS
Behavioral and sensory changes after direct ischemia-reperfusion injury in rats.	/pubmed/17174127	Ludwig J, Gorodetskaya N, Schattschneider J, Jänig W, Baron R.	Eur J Pain. 2007 Aug;11(6):677-84. Epub 2006 Dec 14.	Eur J Pain. 2007	PubMed	citation	PMID:17174127	pubmed	17174127	create date:2006/12/19 | first author:Ludwig J
Cardiovascular risk factors in cognitively impaired nursing home patients: a relationship with pain?	/pubmed/17157543	Achterberg WP, Scherder E, Pot AM, Ribbe MW.	Eur J Pain. 2007 Aug;11(6):707-10. Epub 2006 Dec 8.	Eur J Pain. 2007	PubMed	citation	PMID:17157543	pubmed	17157543	create date:2006/12/13 | first author:Achterberg WP
Adherence of Irish general practitioners to European guidelines for acute low back pain: a prospective pilot study.	/pubmed/17126046	Fullen BM, Maher T, Bury G, Tynan A, Daly LE, Hurley DA.	Eur J Pain. 2007 Aug;11(6):614-23. Epub 2006 Nov 27.	Eur J Pain. 2007	PubMed	citation	PMID:17126046	pubmed	17126046	create date:2006/11/28 | first author:Fullen BM
Clinical characteristics and pain management among patients with painful peripheral neuropathic disorders in general practice settings.	/pubmed/17126045	Gore M, Dukes E, Rowbotham DJ, Tai KS, Leslie D.	Eur J Pain. 2007 Aug;11(6):652-64. Epub 2006 Nov 27.	Eur J Pain. 2007	PubMed	citation	PMID:17126045	pubmed	17126045	create date:2006/11/28 | first author:Gore M
Long-term reliable change of pain scores in individual myogenous TMD patients.	/pubmed/17118682	van Grootel RJ, van der Bilt A, van der Glas HW.	Eur J Pain. 2007 Aug;11(6):635-43. Epub 2006 Nov 22.	Eur J Pain. 2007	PubMed	citation	PMID:17118682	pubmed	17118682	create date:2006/11/23 | first author:van Grootel RJ
Self-reported pain sensitivity: lack of correlation with pain threshold and tolerance.	/pubmed/17118681	Edwards RR, Fillingim RB.	Eur J Pain. 2007 Jul;11(5):594-8. Epub 2006 Nov 22.	Eur J Pain. 2007	PubMed	citation	PMID:17118681	pubmed	17118681	create date:2006/11/23 | first author:Edwards RR
Acute muscle inflammation enhances the monosynaptic reflexes and c-fos expression in the feline spinal cord.	/pubmed/17118680	Schomburg ED, Steffens H, Maznychenko AV, Pilyavskii AI, Hellström F, Kostyukov AI, Maisky VA.	Eur J Pain. 2007 Jul;11(5):579-86. Epub 2006 Nov 22.	Eur J Pain. 2007	PubMed	citation	PMID:17118680	pubmed	17118680	create date:2006/11/23 | first author:Schomburg ED
Long term methadone for chronic pain: a pilot study of pharmacokinetic aspects.	/pubmed/17113329	Fredheim OM, Borchgrevink PC, Klepstad P, Kaasa S, Dale O.	Eur J Pain. 2007 Aug;11(6):599-604. Epub 2006 Nov 17.	Eur J Pain. 2007	PubMed	citation	PMID:17113329	pubmed	17113329	create date:2006/11/23 | first author:Fredheim OM
Title	URL	Description	Details	ShortDetails	Resource	Type	Identifiers	Db	EntrezUID	Properties
Blockade of metabotropic glutamate receptor 5 activation inhibits mechanical hypersensitivity following abdominal surgery.	/pubmed/17113328	Dolan S, Nolan AM.	Eur J Pain. 2007 Aug;11(6):644-51. Epub 2006 Nov 17.	Eur J Pain. 2007	PubMed	citation	PMID:17113328	pubmed	17113328	create date:2006/11/23 | first author:Dolan S
Localisation and modulation of prostanoid receptors EP1 and EP4 in the rat chronic constriction injury model of neuropathic pain.	/pubmed/17110143	Woodhams PL, MacDonald RE, Collins SD, Chessell IP, Day NC.	Eur J Pain. 2007 Aug;11(6):605-13. Epub 2006 Nov 15.	Eur J Pain. 2007	PubMed	citation	PMID:17110143	pubmed	17110143	create date:2006/11/18 | first author:Woodhams PL
Impact of chronic pain on everyday physical activity.	/pubmed/17107818	van den Berg-Emons RJ, Schasfoort FC, de Vos LA, Bussmann JB, Stam HJ.	Eur J Pain. 2007 Jul;11(5):587-93. Epub 2006 Nov 14.	Eur J Pain. 2007	PubMed	citation	PMID:17107818	pubmed	17107818	create date:2006/11/17 | first author:van den Berg-Emons RJ
Botulinum toxin A for myofascial trigger point injection: a qualitative systematic review.	/pubmed/17071119	Ho KY, Tan KH.	Eur J Pain. 2007 Jul;11(5):519-27. Epub 2006 Oct 27. Review.	Eur J Pain. 2007	PubMed	citation	PMID:17071119	pubmed	17071119	create date:2006/10/31 | first author:Ho KY
Addiction to opioids in chronic pain patients: a literature review.	/pubmed/17070082	Højsted J, Sjøgren P.	Eur J Pain. 2007 Jul;11(5):490-518. Epub 2006 Oct 27. Review.	Eur J Pain. 2007	PubMed	citation	PMID:17070082	pubmed	17070082	create date:2006/10/31 | first author:Højsted J
Utility of clinical trial results for clinical practice.	/pubmed/17067835	McQuay H, Moore A.	Eur J Pain. 2007 Feb;11(2):123-4. Epub 2006 Oct 25. No abstract available.	Eur J Pain. 2007	PubMed	citation	PMID:17067835	pubmed	17067835	create date:2006/10/28 | first author:McQuay H
Health-related quality of life and its predictive role for analgesic effect in patients with painful polyneuropathy.	/pubmed/17049890	Otto M, Bach FW, Jensen TS, Sindrup SH.	Eur J Pain. 2007 Jul;11(5):572-8. Epub 2006 Oct 17.	Eur J Pain. 2007	PubMed	citation	PMID:17049890	pubmed	17049890	create date:2006/10/20 | first author:Otto M
Pain and falls in older people.	/pubmed/17015026	Blyth FM, Cumming R, Mitchell P, Wang JJ.	Eur J Pain. 2007 Jul;11(5):564-71. Epub 2006 Oct 2.	Eur J Pain. 2007	PubMed	citation	PMID:17015026	pubmed	17015026	create date:2006/10/04 | first author:Blyth FM
Dutch translation of the fear of pain questionnaire: Factor structure, reliability and validity: a comment on.	/pubmed/17015025	Roelofs J, Peters ML, Vlaeyen JW.	Eur J Pain. 2007 Jan;11(1):121-2. Epub 2006 Oct 2. No abstract available.	Eur J Pain. 2007	PubMed	citation	PMID:17015025	pubmed	17015025	create date:2006/10/04 | first author:Roelofs J
How nursing personnel judge patients' pain.	/pubmed/16962342	Igier V, Mullet E, Sorum PC.	Eur J Pain. 2007 Jul;11(5):542-50. Epub 2006 Sep 7.	Eur J Pain. 2007	PubMed	citation	PMID:16962342	pubmed	16962342	create date:2006/09/12 | first author:Igier V
Health-related quality of life in child patients with temporomandibular disorder pain.	/pubmed/16935534	Jedel E, Carlsson J, Stener-Victorin E.	Eur J Pain. 2007 Jul;11(5):557-63. Epub 2006 Aug 28.	Eur J Pain. 2007	PubMed	citation	PMID:16935534	pubmed	16935534	create date:2006/08/29 | first author:Jedel E
Possible role of NMDA receptors in antinociception induced by rilmenidine in mice in the formalin test.	/pubmed/16934506	Sabetkasaie M, Khansefid N, Ladgevardi MA.	Eur J Pain. 2007 Jul;11(5):535-41. Epub 2006 Aug 24.	Eur J Pain. 2007	PubMed	citation	PMID:16934506	pubmed	16934506	create date:2006/08/29 | first author:Sabetkasaie M
Ameliorative effect of combined administration of inducible nitric oxide synthase inhibitor with cyclooxygenase-2 inhibitors in neuropathic pain in rats.	/pubmed/16920373	Dudhgaonkar SP, Tandan SK, Kumar D, Naik AK, Raviprakash V.	Eur J Pain. 2007 Jul;11(5):528-34. Epub 2006 Aug 22.	Eur J Pain. 2007	PubMed	citation	PMID:16920373	pubmed	16920373	create date:2006/08/22 | first author:Dudhgaonkar SP
Referred pain from trapezius muscle trigger points shares similar characteristics with chronic tension type headache.	/pubmed/16919982	Fernández-de-Las-Peñas C, Ge HY, Arendt-Nielsen L, Cuadrado ML, Pareja JA.	Eur J Pain. 2007 May;11(4):475-82. Epub 2006 Aug 21.	Eur J Pain. 2007	PubMed	citation	PMID:16919982	pubmed	16919982	create date:2006/08/22 | first author:Fernández-de-Las-Peñas C
Enhancement of bupivacaine local anesthesia with the potassium channel blocker ibutilide.	/pubmed/16919981	Smith FL, Lindsay RJ.	Eur J Pain. 2007 Jul;11(5):551-6. Epub 2006 Aug 21.	Eur J Pain. 2007	PubMed	citation	PMID:16919981	pubmed	16919981	create date:2006/08/22 | first author:Smith FL
Measure of experimental pain using Rasch analysis.	/pubmed/16914333	Decruynaere C, Thonnard JL, Plaghki L.	Eur J Pain. 2007 May;11(4):469-74. Epub 2006 Aug 17.	Eur J Pain. 2007	PubMed	citation	PMID:16914333	pubmed	16914333	create date:2006/08/18 | first author:Decruynaere C
Effect of hypnotic suggestion on fibromyalgic pain: comparison between hypnosis and relaxation.	/pubmed/16889999	Castel A, Pérez M, Sala J, Padrol A, Rull M.	Eur J Pain. 2007 May;11(4):463-8. Epub 2006 Aug 4.	Eur J Pain. 2007	PubMed	citation	PMID:16889999	pubmed	16889999	create date:2006/08/08 | first author:Castel A
Heterotopic noxious conditioning stimulation (HNCS) reduced the intensity of spontaneous pain, but not of allodynia in painful peripheral neuropathy.	/pubmed/16889998	Tuveson B, Leffler AS, Hansson P.	Eur J Pain. 2007 May;11(4):452-62. Epub 2006 Aug 4.	Eur J Pain. 2007	PubMed	citation	PMID:16889998	pubmed	16889998	create date:2006/08/08 | first author:Tuveson B
Taurine in the anterior cingulate cortex diminishes neuropathic nociception: a possible interaction with the glycine(A) receptor.	/pubmed/16887371	Pellicer F, López-Avila A, Coffeen U, Manuel Ortega-Legaspi J, Angel RD.	Eur J Pain. 2007 May;11(4):444-51. Epub 2006 Aug 2.	Eur J Pain. 2007	PubMed	citation	PMID:16887371	pubmed	16887371	create date:2006/08/05 | first author:Pellicer F
Hypertonic saline-induced muscle nociception and c-fos activation are partially mediated by peripheral NMDA receptors.	/pubmed/16872852	Ro JY, Capra NF, Lee JS, Masri R, Chun YH.	Eur J Pain. 2007 May;11(4):398-405. Epub 2006 Jul 26.	Eur J Pain. 2007	PubMed	citation	PMID:16872852	pubmed	16872852	create date:2006/07/29 | first author:Ro JY
Analgesia through the looking-glass? A randomized controlled trial investigating the effect of viewing a 'virtual' limb upon phantom limb pain, sensation and movement.	/pubmed/16857400	Brodie EE, Whyte A, Niven CA.	Eur J Pain. 2007 May;11(4):428-36. Epub 2006 Jul 20.	Eur J Pain. 2007	PubMed	citation	PMID:16857400	pubmed	16857400	create date:2006/07/22 | first author:Brodie EE
Genomic variations and transcriptional regulation of the human mu-opioid receptor gene.	/pubmed/16843022	Bayerer B, Stamer U, Hoeft A, Stüber F.	Eur J Pain. 2007 May;11(4):421-7. Epub 2006 Jul 13.	Eur J Pain. 2007	PubMed	citation	PMID:16843022	pubmed	16843022	create date:2006/07/18 | first author:Bayerer B
Chronic musculoskeletal pain in patients with the chronic fatigue syndrome: a systematic review.	/pubmed/16843021	Meeus M, Nijs J, Meirleir KD.	Eur J Pain. 2007 May;11(4):377-86. Epub 2006 Jul 13. Review.	Eur J Pain. 2007	PubMed	citation	PMID:16843021	pubmed	16843021	create date:2006/07/18 | first author:Meeus M
Effect of thoracoscopic splanchnic denervation on pain processing in chronic pancreatitis patients.	/pubmed/16843020	Buscher HC, van Goor H, Wilder-Smith OH.	Eur J Pain. 2007 May;11(4):437-43. Epub 2006 Jul 13.	Eur J Pain. 2007	PubMed	citation	PMID:16843020	pubmed	16843020	create date:2006/07/18 | first author:Buscher HC
Generalized deep-tissue hyperalgesia in patients with chronic low-back pain.	/pubmed/16815054	O'Neill S, Manniche C, Graven-Nielsen T, Arendt-Nielsen L.	Eur J Pain. 2007 May;11(4):415-20. Epub 2006 Jul 11.	Eur J Pain. 2007	PubMed	citation	PMID:16815054	pubmed	16815054	create date:2006/07/04 | first author:O'Neill S
Oncologists' perceptions of cancer pain management in Spain: the real and the ideal.	/pubmed/16815053	Carulla Torrent J, Jara Sánchez C, Sanz Ortiz J, Batista López N, Camps Herrero C, Cassinello Espinosa J, Lizón Giner J, Montalar Salcedo JN, Fitch Warner K, Gobbo Montoya M, Díaz-Rubio García E; ALGOS Group.	Eur J Pain. 2007 Apr;11(3):352-9. Epub 2006 Jul 11.	Eur J Pain. 2007	PubMed	citation	PMID:16815053	pubmed	16815053	create date:2006/07/04 | first author:Carulla Torrent J
Characteristics of sensory DRG neurons innervating the wrist joint in rats.	/pubmed/16807014	Kuniyoshi K, Ohtori S, Ochiai N, Murata R, Matsudo T, Yamada T, Ochiai SS, Moriya H, Takahashi K.	Eur J Pain. 2007 Apr;11(3):323-8. Epub 2006 Jun 27.	Eur J Pain. 2007	PubMed	citation	PMID:16807014	pubmed	16807014	create date:2006/06/30 | first author:Kuniyoshi K
Peripheral endothelin A receptor antagonism attenuates carcinoma-induced pain.	/pubmed/16807013	Schmidt BL, Pickering V, Liu S, Quang P, Dolan J, Connelly ST, Jordan RC.	Eur J Pain. 2007 May;11(4):406-14. Epub 2006 Jun 27.	Eur J Pain. 2007	PubMed	citation	PMID:16807013	pubmed	16807013	create date:2006/06/30 | first author:Schmidt BL
Comorbidity of low back pain: representative outcomes of a national health study in the Federal Republic of Germany.	/pubmed/16793296	Schneider S, Mohnen SM, Schiltenwolf M, Rau C.	Eur J Pain. 2007 May;11(4):387-97. Epub 2006 Jun 21.	Eur J Pain. 2007	PubMed	citation	PMID:16793296	pubmed	16793296	create date:2006/06/24 | first author:Schneider S
Cognitive assessment of musculoskeletal pain with a newly validated Greek version of the Fear-Avoidance Beliefs Questionnaire (FABQ).	/pubmed/16777446	Georgoudis G, Papathanasiou G, Spiropoulos P, Katsoulakis K.	Eur J Pain. 2007 Apr;11(3):341-51. Epub 2006 Jun 13.	Eur J Pain. 2007	PubMed	citation	PMID:16777446	pubmed	16777446	create date:2006/06/17 | first author:Georgoudis G
Psychometric properties of the MOS (Medical Outcomes Study) Sleep Scale in patients with neuropathic pain.	/pubmed/16765622	Rejas J, Ribera MV, Ruiz M, Masrramón X.	Eur J Pain. 2007 Apr;11(3):329-40. Epub 2006 Jun 12.	Eur J Pain. 2007	PubMed	citation	PMID:16765622	pubmed	16765622	create date:2006/06/13 | first author:Rejas J
The sustained benefits of long-term neurostimulation in patients with refractory chest pain and normal coronary arteries.	/pubmed/16762572	de Vries J, Dejongste MJ, Durenkamp A, Zijlstra F, Staal MJ.	Eur J Pain. 2007 Apr;11(3):360-5. Epub 2006 Jun 9.	Eur J Pain. 2007	PubMed	citation	PMID:16762572	pubmed	16762572	create date:2006/06/10 | first author:de Vries J
Contextual cognitive-behavioral therapy for severely disabled chronic pain sufferers: effectiveness and clinically significant change.	/pubmed/16762571	McCracken LM, MacKichan F, Eccleston C.	Eur J Pain. 2007 Apr;11(3):314-22. Epub 2006 Jun 9.	Eur J Pain. 2007	PubMed	citation	PMID:16762571	pubmed	16762571	create date:2006/06/10 | first author:McCracken LM
Comparison of pulsed radiofrequency with conventional radiofrequency in the treatment of idiopathic trigeminal neuralgia.	/pubmed/16762570	Erdine S, Ozyalcin NS, Cimen A, Celik M, Talu GK, Disci R.	Eur J Pain. 2007 Apr;11(3):309-13. Epub 2006 Jun 9.	Eur J Pain. 2007	PubMed	citation	PMID:16762570	pubmed	16762570	create date:2006/06/10 | first author:Erdine S
Continuous brachial plexus blockade in combination with the NMDA receptor antagonist memantine prevents phantom pain in acute traumatic upper limb amputees.	/pubmed/16716615	Schley M, Topfner S, Wiech K, Schaller HE, Konrad CJ, Schmelz M, Birbaumer N.	Eur J Pain. 2007 Apr;11(3):299-308. Epub 2006 May 22.	Eur J Pain. 2007	PubMed	citation	PMID:16716615	pubmed	16716615	create date:2006/05/24 | first author:Schley M
Changes in dorsal root ganglion CGRP expression in a chronic inflammatory model of the rat knee joint: differential modulation by rofecoxib and paracetamol.	/pubmed/16690336	Staton PC, Wilson AW, Bountra C, Chessell IP, Day NC.	Eur J Pain. 2007 Apr;11(3):283-9. Epub 2006 May 11.	Eur J Pain. 2007	PubMed	citation	PMID:16690336	pubmed	16690336	create date:2006/05/13 | first author:Staton PC
Short-term efficacy of pharmacotherapeutic interventions in osteoarthritic knee pain: A meta-analysis of randomised placebo-controlled trials.	/pubmed/16682240	Bjordal JM, Klovning A, Ljunggren AE, Slørdal L.	Eur J Pain. 2007 Feb;11(2):125-38. Epub 2006 May 8.	Eur J Pain. 2007	PubMed	citation	PMID:16682240	pubmed	16682240	create date:2006/05/10 | first author:Bjordal JM
Chronic itch and pain--similarities and differences.	/pubmed/16678456	Ständer S, Schmelz M.	Eur J Pain. 2006 Jul;10(5):473-8. Epub 2006 May 5. Review.	Eur J Pain. 2006	PubMed	citation	PMID:16678456	pubmed	16678456	create date:2006/05/09 | first author:Ständer S
Prognostic factors in first-time care seekers due to acute low back pain.	/pubmed/16677837	Grotle M, Brox JI, Glomsrød B, Lønn JH, Vøllestad NK.	Eur J Pain. 2007 Apr;11(3):290-8. Epub 2006 May 4.	Eur J Pain. 2007	PubMed	citation	PMID:16677837	pubmed	16677837	create date:2006/05/09 | first author:Grotle M
Why women prefer epidural analgesia during childbirth: the role of beliefs about epidural analgesia and pain catastrophizing.	/pubmed/16624602	Van den Bussche E, Crombez G, Eccleston C, Sullivan MJ.	Eur J Pain. 2007 Apr;11(3):275-82. Epub 2006 Apr 18.	Eur J Pain. 2007	PubMed	citation	PMID:16624602	pubmed	16624602	create date:2006/04/21 | first author:Van den Bussche E
Classification of patients with pain based on neuropathic pain symptoms: comparison of an artificial neural network against an established scoring system.	/pubmed/16624601	Behrman M, Linder R, Assadi AH, Stacey BR, Backonja MM.	Eur J Pain. 2007 May;11(4):370-6. Epub 2006 Apr 18.	Eur J Pain. 2007	PubMed	citation	PMID:16624601	pubmed	16624601	create date:2006/04/21 | first author:Behrman M
Exposure and acceptance in the rehabilitation of adolescents with idiopathic chronic pain - a pilot study.	/pubmed/16603393	Wicksell RK, Melin L, Olsson GL.	Eur J Pain. 2007 Apr;11(3):267-74. Epub 2006 Apr 17.	Eur J Pain. 2007	PubMed	citation	PMID:16603393	pubmed	16603393	create date:2006/04/11 | first author:Wicksell RK
Can a sexually dimorphic index of prenatal hormonal exposure be used to examine cold pressor pain perception in men and women?	/pubmed/16603392	Keogh E, Mounce C, Brosnan M.	Eur J Pain. 2007 Feb;11(2):231-6.	Eur J Pain. 2007	PubMed	citation	PMID:16603392	pubmed	16603392	create date:2006/04/11 | first author:Keogh E
The efficacy of non-pharmacological interventions in the management of procedural pain in preterm and term neonates. A systematic literature review.	/pubmed/16580851	Cignacco E, Hamers JP, Stoffel L, van Lingen RA, Gessler P, McDougall J, Nelle M.	Eur J Pain. 2007 Feb;11(2):139-52. Epub 2006 Apr 3. Review.	Eur J Pain. 2007	PubMed	citation	PMID:16580851	pubmed	16580851	create date:2006/04/04 | first author:Cignacco E
Do dialogues about concepts of pain reduce immigrant patients' reported spread of pain? A comparison between two consultation methods in primary care.	/pubmed/16565030	Löfvander MB, Engström AW, Iglesias E.	Eur J Pain. 2006 May;10(4):335-41.	Eur J Pain. 2006	PubMed	citation	PMID:16565030	pubmed	16565030	create date:2006/03/28 | first author:Löfvander MB
Cross-sectional evaluation of patient functioning and health-related quality of life in patients with neuropathic pain under standard care conditions.	/pubmed/16563819	Gálvez R, Marsal C, Vidal J, Ruiz M, Rejas J.	Eur J Pain. 2007 Apr;11(3):244-55. Epub 2006 Mar 24.	Eur J Pain. 2007	PubMed	citation	PMID:16563819	pubmed	16563819	create date:2006/03/28 | first author:Gálvez R
The effects of the steroid androstadienone and pleasant odorants on the mood and pain perception of men and women.	/pubmed/16546426	Villemure C, Bushnell MC.	Eur J Pain. 2007 Feb;11(2):181-91. Epub 2006 Mar 20.	Eur J Pain. 2007	PubMed	citation	PMID:16546426	pubmed	16546426	create date:2006/03/21 | first author:Villemure C
Pain-related fear in low back pain: a prospective study in the general population.	/pubmed/16546425	Leeuw M, Houben RM, Severeijns R, Picavet HS, Schouten EG, Vlaeyen JW.	Eur J Pain. 2007 Apr;11(3):256-66. Epub 2006 Mar 20.	Eur J Pain. 2007	PubMed	citation	PMID:16546425	pubmed	16546425	create date:2006/03/21 | first author:Leeuw M
The association between experimental and clinical pain measures among persons with fibromyalgia and chronic fatigue syndrome.	/pubmed/16546424	Geisser ME, Gracely RH, Giesecke T, Petzke FW, Williams DA, Clauw DJ.	Eur J Pain. 2007 Feb;11(2):202-7. Epub 2006 Mar 20.	Eur J Pain. 2007	PubMed	citation	PMID:16546424	pubmed	16546424	create date:2006/03/21 | first author:Geisser ME
Role of spinal microglia in rat models of peripheral nerve injury and inflammation.	/pubmed/16545974	Clark AK, Gentry C, Bradbury EJ, McMahon SB, Malcangio M.	Eur J Pain. 2007 Feb;11(2):223-30. Epub 2006 Mar 20.	Eur J Pain. 2007	PubMed	citation	PMID:16545974	pubmed	16545974	create date:2006/03/21 | first author:Clark AK
Title	URL	Description	Details	ShortDetails	Resource	Type	Identifiers	Db	EntrezUID	Properties
An evaluation of the measurement of pain catastrophizing by the coping strategies questionnaire.	/pubmed/16545973	Hirsh AT, George SZ, Riley JL 3rd, Robinson ME.	Eur J Pain. 2007 Jan;11(1):75-81. Epub 2006 Mar 20.	Eur J Pain. 2007	PubMed	citation	PMID:16545973	pubmed	16545973	create date:2006/03/21 | first author:Hirsh AT
Increased seroprevalence of parvovirus B 19 IgG in complex regional pain syndrome is not associated with antiendothelial autoimmunity.	/pubmed/16545972	Gross O, Tschernatsch M, Bräu ME, Hempelmann G, Birklein F, Kaps M, Madlener K, Blaes F.	Eur J Pain. 2007 Feb;11(2):237-40. Epub 2006 Mar 20.	Eur J Pain. 2007	PubMed	citation	PMID:16545972	pubmed	16545972	create date:2006/03/21 | first author:Gross O
Psychological stress and the severity of post-inflammatory visceral hyperalgesia.	/pubmed/16545971	Liebregts T, Adam B, Bertel A, Lackner C, Neumann J, Talley NJ, Gerken G, Holtmann G.	Eur J Pain. 2007 Feb;11(2):216-22. Epub 2006 Mar 20.	Eur J Pain. 2007	PubMed	citation	PMID:16545971	pubmed	16545971	create date:2006/03/21 | first author:Liebregts T
Synergistic interactions between the dual serotonergic, noradrenergic reuptake inhibitor duloxetine and the non-steroidal anti-inflammatory drug ibuprofen in inflammatory pain in rodents.	/pubmed/16542861	Jones CK, Peters SC, Shannon HE.	Eur J Pain. 2007 Feb;11(2):208-15. Epub 2006 Mar 20.	Eur J Pain. 2007	PubMed	citation	PMID:16542861	pubmed	16542861	create date:2006/03/18 | first author:Jones CK
Prevalence and co-occurrence of self-rated pain and perceived health in school-children: Age and gender differences.	/pubmed/16542860	Brun Sundblad GM, Saartok T, Engström LM.	Eur J Pain. 2007 Feb;11(2):171-80. Epub 2006 Mar 20.	Eur J Pain. 2007	PubMed	citation	PMID:16542860	pubmed	16542860	create date:2006/03/18 | first author:Brun Sundblad GM
Changes in vanilloid receptor 1 (TRPV1) expression following lingual nerve injury.	/pubmed/16542859	Biggs JE, Yates JM, Loescher AR, Clayton NM, Boissonade FM, Robinson PP.	Eur J Pain. 2007 Feb;11(2):192-201. Epub 2006 Mar 20.	Eur J Pain. 2007	PubMed	citation	PMID:16542859	pubmed	16542859	create date:2006/03/18 | first author:Biggs JE
Imaging of hyperalgesia in rats by functional MRI.	/pubmed/16517192	Hess A, Sergejeva M, Budinsky L, Zeilhofer HU, Brune K.	Eur J Pain. 2007 Jan;11(1):109-19. Epub 2006 Mar 6.	Eur J Pain. 2007	PubMed	citation	PMID:16517192	pubmed	16517192	create date:2006/03/07 | first author:Hess A
Adult attachment variables predict depression before and after treatment for chronic pain.	/pubmed/16517191	Meredith PJ, Strong J, Feeney JA.	Eur J Pain. 2007 Feb;11(2):164-70. Epub 2006 Mar 3.	Eur J Pain. 2007	PubMed	citation	PMID:16517191	pubmed	16517191	create date:2006/03/07 | first author:Meredith PJ
Reward-aversion circuitry in analgesia and pain: implications for psychiatric disorders.	/pubmed/16495096	Borsook D, Becerra L, Carlezon WA Jr, Shaw M, Renshaw P, Elman I, Levine J.	Eur J Pain. 2007 Jan;11(1):7-20. Epub 2006 Feb 21. Review.	Eur J Pain. 2007	PubMed	citation	PMID:16495096	pubmed	16495096	create date:2006/02/24 | first author:Borsook D
Expectation of pain replicates the effect of pain in a hand laterality recognition task: bias in information processing toward the painful side?	/pubmed/16490729	Hudson ML, McCormick K, Zalucki N, Moseley GL.	Eur J Pain. 2006 Apr;10(3):219-24. Epub 2005 Apr 18.	Eur J Pain. 2006	PubMed	citation	PMID:16490729	pubmed	16490729	create date:2006/02/24 | first author:Hudson ML
The experience of chronic back pain: accounts of loss in those seeking help from pain clinics.	/pubmed/16490728	Walker J, Sofaer B, Holloway I.	Eur J Pain. 2006 Apr;10(3):199-207. Epub 2005 Apr 18.	Eur J Pain. 2006	PubMed	citation	PMID:16490728	pubmed	16490728	create date:2006/02/24 | first author:Walker J
Guidelines for the use of antidepressants in painful rheumatic conditions.	/pubmed/16490727	Perrot S, Maheu E, Javier RM, Eschalier A, Coutaux A, LeBars M, Bertin P, Bannwarth B, Trèves R.	Eur J Pain. 2006 Apr;10(3):185-92. Epub 2005 Apr 18. Review.	Eur J Pain. 2006	PubMed	citation	PMID:16490727	pubmed	16490727	create date:2006/02/24 | first author:Perrot S
Adding propacetamol to ketorolac increases the tolerance to painful pressure.	/pubmed/16490726	Romundstad L, Stubhaug A, Niemi G, Rosseland LA, Breivik H.	Eur J Pain. 2006 Apr;10(3):177-83.	Eur J Pain. 2006	PubMed	citation	PMID:16490726	pubmed	16490726	create date:2006/02/24 | first author:Romundstad L
Exploring beliefs and practice of opioid prescribing for persistent non-cancer pain by general practitioners.	/pubmed/16487734	Hutchinson K, Moreland AM, de C Williams AC, Weinman J, Horne R.	Eur J Pain. 2007 Jan;11(1):93-8. Epub 2006 Feb 17.	Eur J Pain. 2007	PubMed	citation	PMID:16487734	pubmed	16487734	create date:2006/02/21 | first author:Hutchinson K
Pain in older adults: a prevalence study in the Mediterranean region of Catalonia.	/pubmed/16487733	Miró J, Paredes S, Rull M, Queral R, Miralles R, Nieto R, Huguet A, Baos J.	Eur J Pain. 2007 Jan;11(1):83-92. Epub 2006 Feb 17.	Eur J Pain. 2007	PubMed	citation	PMID:16487733	pubmed	16487733	create date:2006/02/21 | first author:Miró J
Phantom breast sensations and phantom breast pain: a 2-year prospective study and a methodological analysis of literature.	/pubmed/16487732	Dijkstra PU, Rietman JS, Geertzen JH.	Eur J Pain. 2007 Jan;11(1):99-108. Epub 2006 Feb 17.	Eur J Pain. 2007	PubMed	citation	PMID:16487732	pubmed	16487732	create date:2006/02/21 | first author:Dijkstra PU
Emotional/behavioural, social correlates and one-year predictors of frequent pains among early adolescents: influences of pain characteristics.	/pubmed/16480907	Larsson B, Sund AM.	Eur J Pain. 2007 Jan;11(1):57-65. Epub 2006 Feb 9.	Eur J Pain. 2007	PubMed	citation	PMID:16480907	pubmed	16480907	create date:2006/02/17 | first author:Larsson B
The effects of static muscular contraction on blood pressure, heart rate, pain ratings and pressure pain thresholds in healthy individuals and patients with fibromyalgia.	/pubmed/16480906	Kadetoff D, Kosek E.	Eur J Pain. 2007 Jan;11(1):39-47. Epub 2006 Feb 9.	Eur J Pain. 2007	PubMed	citation	PMID:16480906	pubmed	16480906	create date:2006/02/17 | first author:Kadetoff D
Localization of SP- and CGRP-immunopositive nerve fibers in the hip joint of patients with painful osteoarthritis and of patients with painless failed total hip arthroplasties.	/pubmed/16460974	Saxler G, Löer F, Skumavc M, Pförtner J, Hanesch U.	Eur J Pain. 2007 Jan;11(1):67-74. Epub 2006 Feb 7.	Eur J Pain. 2007	PubMed	citation	PMID:16460974	pubmed	16460974	create date:2006/02/08 | first author:Saxler G
Being a parent of the adolescent with complex chronic pain: an interpretative phenomenological analysis.	/pubmed/16458550	Jordan AL, Eccleston C, Osborn M.	Eur J Pain. 2007 Jan;11(1):49-56. Epub 2006 Feb 3.	Eur J Pain. 2007	PubMed	citation	PMID:16458550	pubmed	16458550	create date:2006/02/07 | first author:Jordan AL
TTM-based counselling in physiotherapy does not contribute to an increase of adherence to activity recommendations in older adults with chronic low back pain--a randomised controlled trial.	/pubmed/16448828	Basler HD, Bertalanffy H, Quint S, Wilke A, Wolf U.	Eur J Pain. 2007 Jan;11(1):31-7. Epub 2006 Jan 30.	Eur J Pain. 2007	PubMed	citation	PMID:16448828	pubmed	16448828	create date:2006/02/02 | first author:Basler HD
Ketorolac prevents recurrent withdrawal induced hyperalgesia but does not inhibit tolerance to spinal morphine in the rat.	/pubmed/16448827	Dunbar SA, Karamian I, Zhang J.	Eur J Pain. 2007 Jan;11(1):1-6. Epub 2006 Jan 30.	Eur J Pain. 2007	PubMed	citation	PMID:16448827	pubmed	16448827	create date:2006/02/02 | first author:Dunbar SA
The pain self-efficacy questionnaire: Taking pain into account.	/pubmed/16446108	Nicholas MK.	Eur J Pain. 2007 Feb;11(2):153-63. Epub 2006 Jan 30.	Eur J Pain. 2007	PubMed	citation	PMID:16446108	pubmed	16446108	create date:2006/02/01 | first author:Nicholas MK
Complex regional pain syndrome in children and adolescents.	/pubmed/16439174	Finniss DG, Murphy PM, Brooker C, Nicholas MK, Cousins MJ.	Eur J Pain. 2006 Nov;10(8):767-70. Epub 2006 Jan 24.	Eur J Pain. 2006	PubMed	citation	PMID:16439174	pubmed	16439174	create date:2006/01/28 | first author:Finniss DG
Clonidine effects on pain evoked SII activity in humans.	/pubmed/16439173	Hauck M, Bischoff P, Schmidt G, Zimmermann R, Lorenz J, Morrow TJ, Bromm B.	Eur J Pain. 2006 Nov;10(8):757-65. Epub 2006 Jan 24.	Eur J Pain. 2006	PubMed	citation	PMID:16439173	pubmed	16439173	create date:2006/01/28 | first author:Hauck M
You feel so hopeless": a qualitative study of GP management of acute back pain."	/pubmed/16434220	Breen A, Austin H, Campion-Smith C, Carr E, Mann E.	Eur J Pain. 2007 Jan;11(1):21-9. Epub 2006 Jan 24.	Eur J Pain. 2007	PubMed	citation	PMID:16434220	pubmed	16434220	create date:2006/01/26 | first author:Breen A
Predicting and preventing post-herpetic neuralgia: are current risk factors useful in clinical practice?	/pubmed/16427792	Coen PG, Scott F, Leedham-Green M, Nia T, Jamil A, Johnson RW, Breuer J.	Eur J Pain. 2006 Nov;10(8):695-700. Epub 2006 Jan 20.	Eur J Pain. 2006	PubMed	citation	PMID:16427792	pubmed	16427792	create date:2006/01/24 | first author:Coen PG
Age-related impact of neuropathic pain on animal behaviour.	/pubmed/16427791	Pickering G, Jourdan D, Millecamps M, Chapuy E, Alliot J, Eschalier A.	Eur J Pain. 2006 Nov;10(8):749-55. Epub 2006 Jan 20.	Eur J Pain. 2006	PubMed	citation	PMID:16427791	pubmed	16427791	create date:2006/01/24 | first author:Pickering G
The relationship between activity and pain in patients 6 months after lumbar disc surgery: do pain-related coping modes act as moderator variables?	/pubmed/16426878	Hasenbring MI, Plaas H, Fischbein B, Willburger R.	Eur J Pain. 2006 Nov;10(8):701-9. Epub 2006 Jan 19.	Eur J Pain. 2006	PubMed	citation	PMID:16426878	pubmed	16426878	create date:2006/01/24 | first author:Hasenbring MI
Effects of intermittent hemodialysis on buprenorphine and norbuprenorphine plasma concentrations in chronic pain patients treated with transdermal buprenorphine.	/pubmed/16426877	Filitz J, Griessinger N, Sittl R, Likar R, Schüttler J, Koppert W.	Eur J Pain. 2006 Nov;10(8):743-8. Epub 2006 Jan 19.	Eur J Pain. 2006	PubMed	citation	PMID:16426877	pubmed	16426877	create date:2006/01/24 | first author:Filitz J
Reduction of human experimental muscle pain by alfentanil and morphine.	/pubmed/16414295	Schulte H, Segerdahl M, Graven-Nielsen T, Grass S.	Eur J Pain. 2006 Nov;10(8):733-41. Epub 2006 Jan 18.	Eur J Pain. 2006	PubMed	citation	PMID:16414295	pubmed	16414295	create date:2006/01/18 | first author:Schulte H
Prevalence of pain in adults admitted to Catalonian hospitals: a cross-sectional study.	/pubmed/16413801	Vallano A, Malouf J, Payrulet P, Baños JE; Catalan Research Group for Studying Pain in Hospital.	Eur J Pain. 2006 Nov;10(8):721-31. Epub 2006 Jan 18.	Eur J Pain. 2006	PubMed	citation	PMID:16413801	pubmed	16413801	create date:2006/01/18 | first author:Vallano A
The course of high-sensitive C-reactive protein in correlation with pain and clinical function in patients with acute lumbosciatic pain and chronic low back pain - a 6 months prospective longitudinal study.	/pubmed/16403662	Gebhardt K, Brenner H, Stürmer T, Raum E, Richter W, Schiltenwolf M, Buchner M.	Eur J Pain. 2006 Nov;10(8):711-9. Epub 2006 Jan 5.	Eur J Pain. 2006	PubMed	citation	PMID:16403662	pubmed	16403662	create date:2006/01/13 | first author:Gebhardt K
Stage-dependent analgesia of electro-acupuncture in a mouse model of cutaneous cancer pain.	/pubmed/16376128	Mao-Ying QL, Cui KM, Liu Q, Dong ZQ, Wang W, Wang J, Sha H, Wu GC, Wang YQ.	Eur J Pain. 2006 Nov;10(8):689-94. Epub 2005 Dec 22.	Eur J Pain. 2006	PubMed	citation	PMID:16376128	pubmed	16376128	create date:2005/12/27 | first author:Mao-Ying QL
On the relation between sensory deafferentation, pain and thalamic activity in Wallenberg's syndrome: a PET-scan study before and after motor cortex stimulation.	/pubmed/16338151	Garcia-Larrea L, Maarrawi J, Peyron R, Costes N, Mertens P, Magnin M, Laurent B.	Eur J Pain. 2006 Nov;10(8):677-88. Epub 2005 Dec 9.	Eur J Pain. 2006	PubMed	citation	PMID:16338151	pubmed	16338151	create date:2005/12/13 | first author:Garcia-Larrea L
Efficacy of mu-opioid agonists in the treatment of evoked neuropathic pain: Systematic review of randomized controlled trials.	/pubmed/16337151	Eisenberg E, McNicol ED, Carr DB.	Eur J Pain. 2006 Nov;10(8):667-76. Epub 2005 Dec 5. Review.	Eur J Pain. 2006	PubMed	citation	PMID:16337151	pubmed	16337151	create date:2005/12/13 | first author:Eisenberg E
Repeatability of autonomic responses to pain anticipation and pain stimulation.	/pubmed/16337150	Colloca L, Benedetti F, Pollo A.	Eur J Pain. 2006 Oct;10(7):659-65. Epub 2005 Dec 5.	Eur J Pain. 2006	PubMed	citation	PMID:16337150	pubmed	16337150	create date:2005/12/13 | first author:Colloca L
Peroperative ketamine and morphine for postoperative pain control after lumbar disk surgery.	/pubmed/16324861	Aveline C, Hetet HL, Vautier P, Gautier JF, Bonnet F.	Eur J Pain. 2006 Oct;10(7):653-8. Epub 2005 Dec 1.	Eur J Pain. 2006	PubMed	citation	PMID:16324861	pubmed	16324861	create date:2005/12/06 | first author:Aveline C
Pulsed radiofrequency applied to dorsal root ganglia causes a selective increase in ATF3 in small neurons.	/pubmed/16310722	Hamann W, Abou-Sherif S, Thompson S, Hall S.	Eur J Pain. 2006 Feb;10(2):171-6.	Eur J Pain. 2006	PubMed	citation	PMID:16310722	pubmed	16310722	create date:2005/11/29 | first author:Hamann W
Training medical students to manage a chronic pain patient: both knowledge and communication skills are needed.	/pubmed/16310721	Leila NM, Pirkko H, Eeva P, Eija K, Reino P.	Eur J Pain. 2006 Feb;10(2):167-70.	Eur J Pain. 2006	PubMed	citation	PMID:16310721	pubmed	16310721	create date:2005/11/29 | first author:Leila NM
Chronic pain and reduced work effectiveness: the hidden cost to Australian employers.	/pubmed/16310720	van Leeuwen MT, Blyth FM, March LM, Nicholas MK, Cousins MJ.	Eur J Pain. 2006 Feb;10(2):161-6.	Eur J Pain. 2006	PubMed	citation	PMID:16310720	pubmed	16310720	create date:2005/11/29 | first author:van Leeuwen MT
Opioid-induced or pain relief-reduced symptoms in advanced cancer patients?	/pubmed/16310719	Mercadante S, Villari P, Ferrera P, Casuccio A.	Eur J Pain. 2006 Feb;10(2):153-9.	Eur J Pain. 2006	PubMed	citation	PMID:16310719	pubmed	16310719	create date:2005/11/29 | first author:Mercadante S
Return to work after comparing outpatient multidisciplinary treatment programs versus treatment in general practice for patients with chronic widespread pain.	/pubmed/16310718	Skouen JS, Grasdal A, Haldorsen EM.	Eur J Pain. 2006 Feb;10(2):145-52.	Eur J Pain. 2006	PubMed	citation	PMID:16310718	pubmed	16310718	create date:2005/11/29 | first author:Skouen JS
Decreased muscle blood flow in fibromyalgia patients during standardised muscle exercise: a contrast media enhanced colour Doppler study.	/pubmed/16310717	Elvin A, Siösteen AK, Nilsson A, Kosek E.	Eur J Pain. 2006 Feb;10(2):137-44.	Eur J Pain. 2006	PubMed	citation	PMID:16310717	pubmed	16310717	create date:2005/11/29 | first author:Elvin A
The burden of neuropathic pain: results from a cross-sectional survey.	/pubmed/16310716	McDermott AM, Toelle TR, Rowbotham DJ, Schaefer CP, Dukes EM.	Eur J Pain. 2006 Feb;10(2):127-35.	Eur J Pain. 2006	PubMed	citation	PMID:16310716	pubmed	16310716	create date:2005/11/29 | first author:McDermott AM
Secondary heat hyperalgesia induced by melittin in humans.	/pubmed/16310715	Sumikura H, Andersen OK, Drewes AM, Arendt-Nielsen L.	Eur J Pain. 2006 Feb;10(2):121-5.	Eur J Pain. 2006	PubMed	citation	PMID:16310715	pubmed	16310715	create date:2005/11/29 | first author:Sumikura H
Classification of patients with whiplash associated disorders (WAD): reliable and valid subgroups based on the Multidimensional Pain Inventory (MPI-S).	/pubmed/16310714	Söderlund A, Denison E.	Eur J Pain. 2006 Feb;10(2):113-9.	Eur J Pain. 2006	PubMed	citation	PMID:16310714	pubmed	16310714	create date:2005/11/29 | first author:Söderlund A
Can personality traits and gender predict the response to morphine? An experimental cold pain study.	/pubmed/16310713	Pud D, Yarnitsky D, Sprecher E, Rogowski Z, Adler R, Eisenberg E.	Eur J Pain. 2006 Feb;10(2):103-12.	Eur J Pain. 2006	PubMed	citation	PMID:16310713	pubmed	16310713	create date:2005/11/29 | first author:Pud D
Spinal cord stimulation for complex regional pain syndrome: a systematic review of the clinical and cost-effectiveness literature and assessment of prognostic factors.	/pubmed/16310712	Taylor RS, Van Buyten JP, Buchser E.	Eur J Pain. 2006 Feb;10(2):91-101. Review.	Eur J Pain. 2006	PubMed	citation	PMID:16310712	pubmed	16310712	create date:2005/11/29 | first author:Taylor RS
Interaction between tramadol and two anti-emetics on nociception and gastrointestinal transit in mice.	/pubmed/16300977	Dürsteler C, Mases A, Fernandez V, Pol O, Puig MM.	Eur J Pain. 2006 Oct;10(7):629-38. Epub 2005 Nov 21.	Eur J Pain. 2006	PubMed	citation	PMID:16300977	pubmed	16300977	create date:2005/11/23 | first author:Dürsteler C
Title	URL	Description	Details	ShortDetails	Resource	Type	Identifiers	Db	EntrezUID	Properties
Psychometric evaluation of multidimensional pain inventory (Swedish version) in a sample of elderly people.	/pubmed/16300976	Jakobsson U, Horstmann V.	Eur J Pain. 2006 Oct;10(7):645-51. Epub 2005 Nov 21.	Eur J Pain. 2006	PubMed	citation	PMID:16300976	pubmed	16300976	create date:2005/11/23 | first author:Jakobsson U
Impairments as measured by ISS do not greatly change between one and eight years after CRPS 1 diagnosis.	/pubmed/16300975	Vaneker M, Wilder-Smith OH, Schrombges P, Oerlemans HM.	Eur J Pain. 2006 Oct;10(7):639-44. Epub 2005 Nov 21.	Eur J Pain. 2006	PubMed	citation	PMID:16300975	pubmed	16300975	create date:2005/11/23 | first author:Vaneker M
Pain induced by low-grade stress in patients with fibromyalgia and chronic shoulder/neck pain, relation to surface electromyography.	/pubmed/16300974	Nilsen KB, Westgaard RH, Stovner LJ, Helde G, Rø M, Sand TH.	Eur J Pain. 2006 Oct;10(7):615-27. Epub 2005 Nov 21.	Eur J Pain. 2006	PubMed	citation	PMID:16300974	pubmed	16300974	create date:2005/11/23 | first author:Nilsen KB
Sex differences in cardiac and autonomic response to clinical and experimental pain in LBP patients.	/pubmed/16298532	Tousignant-Laflamme Y, Marchand S.	Eur J Pain. 2006 Oct;10(7):603-14. Epub 2005 Nov 18.	Eur J Pain. 2006	PubMed	citation	PMID:16298532	pubmed	16298532	create date:2005/11/22 | first author:Tousignant-Laflamme Y
Quantitative sensory testing: a comprehensive protocol for clinical trials.	/pubmed/16291301	Rolke R, Magerl W, Campbell KA, Schalber C, Caspari S, Birklein F, Treede RD.	Eur J Pain. 2006 Jan;10(1):77-88.	Eur J Pain. 2006	PubMed	citation	PMID:16291301	pubmed	16291301	create date:2005/11/18 | first author:Rolke R
Persistent back pain--why do physical therapy clinicians continue treatment? A mixed methods study of chiropractors, osteopaths and physiotherapists.	/pubmed/16291300	Pincus T, Vogel S, Breen A, Foster N, Underwood M.	Eur J Pain. 2006 Jan;10(1):67-76.	Eur J Pain. 2006	PubMed	citation	PMID:16291300	pubmed	16291300	create date:2005/11/18 | first author:Pincus T
Fear of pain associated with medical procedures and illnesses.	/pubmed/16291299	Muñoz Sastre MT, Albaret MC, Maria Raich Escursell R, Mullet E.	Eur J Pain. 2006 Jan;10(1):57-66.	Eur J Pain. 2006	PubMed	citation	PMID:16291299	pubmed	16291299	create date:2005/11/18 | first author:Muñoz Sastre MT
Evaluation of noncardiac chest pain: diagnostic approach, coping strategies and quality of life.	/pubmed/16291298	Husser D, Bollmann A, Kühne C, Molling J, Klein HU.	Eur J Pain. 2006 Jan;10(1):51-5.	Eur J Pain. 2006	PubMed	citation	PMID:16291298	pubmed	16291298	create date:2005/11/18 | first author:Husser D
Further support for the pain stages of change model: suggestions for improved measurement.	/pubmed/16291297	Maurischat C, Härter M, Kerns RD, Bengel J.	Eur J Pain. 2006 Jan;10(1):41-9.	Eur J Pain. 2006	PubMed	citation	PMID:16291297	pubmed	16291297	create date:2005/11/18 | first author:Maurischat C
Upper limb activity over time in complex regional pain syndrome type 1 as objectively measured with an upper limb-activity monitor: an explorative multiple case study.	/pubmed/16291296	Schasfoort FC, Bussmann JB, Krijnen HJ, Stam HJ.	Eur J Pain. 2006 Jan;10(1):31-9.	Eur J Pain. 2006	PubMed	citation	PMID:16291296	pubmed	16291296	create date:2005/11/18 | first author:Schasfoort FC
A comparison of the relative utility of coping and acceptance-based measures in a sample of chronic pain sufferers.	/pubmed/16291295	McCracken LM, Eccleston C.	Eur J Pain. 2006 Jan;10(1):23-9.	Eur J Pain. 2006	PubMed	citation	PMID:16291295	pubmed	16291295	create date:2005/11/18 | first author:McCracken LM
Nurses' in the multi-professional pain team: a study of attitudes, beliefs and treatment endorsements.	/pubmed/16291294	Brown CA, Richardson C.	Eur J Pain. 2006 Jan;10(1):13-22.	Eur J Pain. 2006	PubMed	citation	PMID:16291294	pubmed	16291294	create date:2005/11/18 | first author:Brown CA
Psycho-social factors and coping strategies as predictors of chronic evolution and quality of life in patients with low back pain: a prospective study.	/pubmed/16291293	Koleck M, Mazaux JM, Rascle N, Bruchon-Schweitzer M.	Eur J Pain. 2006 Jan;10(1):1-11.	Eur J Pain. 2006	PubMed	citation	PMID:16291293	pubmed	16291293	create date:2005/11/18 | first author:Koleck M
Psychosocial functioning of mothers with chronic pain: a comparison to pain-free controls.	/pubmed/16246821	Evans S, Shipton EA, Keenan TR.	Eur J Pain. 2005 Dec;9(6):683-90.	Eur J Pain. 2005	PubMed	citation	PMID:16246821	pubmed	16246821	create date:2005/10/26 | first author:Evans S
Effect of long-term neck muscle training on pressure pain threshold: a randomized controlled trial.	/pubmed/16246820	Ylinen J, Takala EP, Kautiainen H, Nykänen M, Häkkinen A, Pohjolainen T, Karppi SL, Airaksinen O.	Eur J Pain. 2005 Dec;9(6):673-81.	Eur J Pain. 2005	PubMed	citation	PMID:16246820	pubmed	16246820	create date:2005/10/26 | first author:Ylinen J
Are migraineurs hypersensitive? A test of the stimulus processing disorder hypothesis.	/pubmed/16246819	Kröner-Herwig B, Ruhmland M, Zintel W, Siniatchkin M.	Eur J Pain. 2005 Dec;9(6):661-71. Epub 2005 Jan 19.	Eur J Pain. 2005	PubMed	citation	PMID:16246819	pubmed	16246819	create date:2005/10/26 | first author:Kröner-Herwig B
Delayed onset muscle soreness in neck/shoulder muscles.	/pubmed/16246818	Nie H, Kawczynski A, Madeleine P, Arendt-Nielsen L.	Eur J Pain. 2005 Dec;9(6):653-60.	Eur J Pain. 2005	PubMed	citation	PMID:16246818	pubmed	16246818	create date:2005/10/26 | first author:Nie H
Sexual dysfunction and chronic pain: the role of psychological variables and impact on quality of life.	/pubmed/16246817	Kwan KS, Roberts LJ, Swalm DM.	Eur J Pain. 2005 Dec;9(6):643-52. Epub 2005 Jan 22.	Eur J Pain. 2005	PubMed	citation	PMID:16246817	pubmed	16246817	create date:2005/10/26 | first author:Kwan KS
Pain-related fear at the start of a new low back pain episode.	/pubmed/16246816	Sieben JM, Portegijs PJ, Vlaeyen JW, Knottnerus JA.	Eur J Pain. 2005 Dec;9(6):635-41. Epub 2005 Jan 20.	Eur J Pain. 2005	PubMed	citation	PMID:16246816	pubmed	16246816	create date:2005/10/26 | first author:Sieben JM
Paediatric cancer pain management using the WHO analgesic ladder--results of a prospective analysis from 2265 treatment days during a quality improvement study.	/pubmed/16243549	Zernikow B, Smale H, Michel E, Hasan C, Jorch N, Andler W.	Eur J Pain. 2006 Oct;10(7):587-95. Epub 2005 Oct 21.	Eur J Pain. 2006	PubMed	citation	PMID:16243549	pubmed	16243549	create date:2005/10/26 | first author:Zernikow B
Tramadol-induced blockade of delayed rectifier potassium current in NG108-15 neuronal cells.	/pubmed/16226908	Tsai TY, Tsai YC, Wu SN, Liu YC.	Eur J Pain. 2006 Oct;10(7):597-601. Epub 2005 Oct 13.	Eur J Pain. 2006	PubMed	citation	PMID:16226908	pubmed	16226908	create date:2005/10/18 | first author:Tsai TY
Role of oxidative stress in pathophysiology of peripheral neuropathy and modulation by N-acetyl-L-cysteine in rats.	/pubmed/16214382	Naik AK, Tandan SK, Dudhgaonkar SP, Jadhav SH, Kataria M, Prakash VR, Kumar D.	Eur J Pain. 2006 Oct;10(7):573-9. Epub 2005 Oct 7.	Eur J Pain. 2006	PubMed	citation	PMID:16214382	pubmed	16214382	create date:2005/10/11 | first author:Naik AK
Extracephalic tenderness and pressure pain threshold in children with headache.	/pubmed/16203164	Metsahonkala L, Anttila P, Laimi K, Aromaa M, Helenius H, Mikkelsson M, Jäppilä E, Viander S, Sillanpää M, Salminen J.	Eur J Pain. 2006 Oct;10(7):581-5. Epub 2005 Oct 3.	Eur J Pain. 2006	PubMed	citation	PMID:16203164	pubmed	16203164	create date:2005/10/06 | first author:Metsahonkala L
HKF-R 10 - screening for predicting chronicity in acute low back pain (LBP): a prospective clinical trial.	/pubmed/16202634	Neubauer E, Junge A, Pirron P, Seemann H, Schiltenwolf M.	Eur J Pain. 2006 Aug;10(6):559-66. Epub 2005 Oct 3.	Eur J Pain. 2006	PubMed	citation	PMID:16202634	pubmed	16202634	create date:2005/10/06 | first author:Neubauer E
Do fundamental fears differentially contribute to pain-related fear and pain catastrophizing? An evaluation of the sensitivity index.	/pubmed/16202633	Vancleef LM, Peters ML, Roelofs J, Asmundson GJ.	Eur J Pain. 2006 Aug;10(6):527-36. Epub 2005 Oct 3.	Eur J Pain. 2006	PubMed	citation	PMID:16202633	pubmed	16202633	create date:2005/10/06 | first author:Vancleef LM
Expectancy, fear and pain in the prediction of chronic pain and disability: a prospective analysis.	/pubmed/16199189	Boersma K, Linton SJ.	Eur J Pain. 2006 Aug;10(6):551-7. Epub 2005 Sep 30.	Eur J Pain. 2006	PubMed	citation	PMID:16199189	pubmed	16199189	create date:2005/10/04 | first author:Boersma K
The NK1-receptor antagonist TKA731 in painful diabetic neuropathy: a randomised, controlled trial.	/pubmed/16199188	Sindrup SH, Graf A, Sfikas N.	Eur J Pain. 2006 Aug;10(6):567-71. Epub 2005 Sep 30.	Eur J Pain. 2006	PubMed	citation	PMID:16199188	pubmed	16199188	create date:2005/10/04 | first author:Sindrup SH
An animal model of chronic inflammatory pain: pharmacological and temporal differentiation from acute models.	/pubmed/16199187	Wilson AW, Medhurst SJ, Dixon CI, Bontoft NC, Winyard LA, Brackenborough KT, De Alba J, Clarke CJ, Gunthorpe MJ, Hicks GA, Bountra C, McQueen DS, Chessell IP.	Eur J Pain. 2006 Aug;10(6):537-49. Epub 2005 Sep 30.	Eur J Pain. 2006	PubMed	citation	PMID:16199187	pubmed	16199187	create date:2005/10/04 | first author:Wilson AW
Pain and pain-related fear are associated with functional and social disability in an occupational setting: evidence of mediation by pain-related fear.	/pubmed/16199186	Gheldof EL, Vinck J, Van den Bussche E, Vlaeyen JW, Hidding A, Crombez G.	Eur J Pain. 2006 Aug;10(6):513-25. Epub 2005 Sep 30.	Eur J Pain. 2006	PubMed	citation	PMID:16199186	pubmed	16199186	create date:2005/10/04 | first author:Gheldof EL
Heterotopic ischemic pain attenuates somatosensory evoked potentials induced by electrical tooth stimulation: diffuse noxious inhibitory controls in the trigeminal nerve territory.	/pubmed/16188472	Fujii K, Motohashi K, Umino M.	Eur J Pain. 2006 Aug;10(6):495-504. Epub 2005 Sep 26.	Eur J Pain. 2006	PubMed	citation	PMID:16188472	pubmed	16188472	create date:2005/09/29 | first author:Fujii K
Interaction of mu-opioid receptor agonists and antagonists with the analgesic effect of buprenorphine in mice.	/pubmed/16139189	Kögel B, Christoph T, Strassburger W, Friderichs E.	Eur J Pain. 2005 Oct;9(5):599-611.	Eur J Pain. 2005	PubMed	citation	PMID:16139189	pubmed	16139189	create date:2005/09/06 | first author:Kögel B
Comparing acceptance- and control-based coping instructions on the cold-pressor pain experiences of healthy men and women.	/pubmed/16139188	Keogh E, Bond FW, Hanmer R, Tilston J.	Eur J Pain. 2005 Oct;9(5):591-8. Epub 2005 Jan 19.	Eur J Pain. 2005	PubMed	citation	PMID:16139188	pubmed	16139188	create date:2005/09/06 | first author:Keogh E
Intracerebral pain processing in a Yoga Master who claims not to feel pain during meditation.	/pubmed/16139187	Kakigi R, Nakata H, Inui K, Hiroe N, Nagata O, Honda M, Tanaka S, Sadato N, Kawakami M.	Eur J Pain. 2005 Oct;9(5):581-9. Epub 2005 Jan 20.	Eur J Pain. 2005	PubMed	citation	PMID:16139187	pubmed	16139187	create date:2005/09/06 | first author:Kakigi R
Opioid switch in palliative care, opioid choice by clinical need and opioid availability.	/pubmed/16139186	Müller-Busch HC, Lindena G, Tietze K, Woskanjan S.	Eur J Pain. 2005 Oct;9(5):571-9. Epub 2005 Jan 20.	Eur J Pain. 2005	PubMed	citation	PMID:16139186	pubmed	16139186	create date:2005/09/06 | first author:Müller-Busch HC
Reduced cold pressor pain tolerance in non-recovered whiplash patients: a 1-year prospective study.	/pubmed/16139185	Kasch H, Qerama E, Bach FW, Jensen TS.	Eur J Pain. 2005 Oct;9(5):561-9. Epub 2004 Dec 30.	Eur J Pain. 2005	PubMed	citation	PMID:16139185	pubmed	16139185	create date:2005/09/06 | first author:Kasch H
Postoperative analgesia in children--current practice in Germany.	/pubmed/16139184	Stamer UM, Mpasios N, Maier C, Stuber F.	Eur J Pain. 2005 Oct;9(5):555-60.	Eur J Pain. 2005	PubMed	citation	PMID:16139184	pubmed	16139184	create date:2005/09/06 | first author:Stamer UM
Oxcarbazepine in painful diabetic neuropathy: a randomized, placebo-controlled study.	/pubmed/16139183	Dogra S, Beydoun S, Mazzola J, Hopwood M, Wan Y.	Eur J Pain. 2005 Oct;9(5):543-54. Epub 2004 Dec 18.	Eur J Pain. 2005	PubMed	citation	PMID:16139183	pubmed	16139183	create date:2005/09/06 | first author:Dogra S
Central pain in multiple sclerosis--prevalence and clinical characteristics.	/pubmed/16139182	Osterberg A, Boivie J, Thuomas KA.	Eur J Pain. 2005 Oct;9(5):531-42. Epub 2004 Dec 22.	Eur J Pain. 2005	PubMed	citation	PMID:16139182	pubmed	16139182	create date:2005/09/06 | first author:Osterberg A
Innocuous skin cooling modulates perception and neurophysiological correlates of brief CO2 laser stimuli in humans.	/pubmed/16139181	Nahra H, Plaghki L.	Eur J Pain. 2005 Oct;9(5):521-30. Epub 2004 Dec 18.	Eur J Pain. 2005	PubMed	citation	PMID:16139181	pubmed	16139181	create date:2005/09/06 | first author:Nahra H
Complex regional pain syndrome type-I after rubella vaccine.	/pubmed/16139180	Genc H, Karagoz A, Saracoglu M, Sert E, Erdem HR.	Eur J Pain. 2005 Oct;9(5):517-20. Epub 2004 Dec 18.	Eur J Pain. 2005	PubMed	citation	PMID:16139180	pubmed	16139180	create date:2005/09/06 | first author:Genc H
Glutamate and prostaglandin E2 in the trapezius muscle of female subjects with chronic muscle pain and controls determined by microdialysis.	/pubmed/16139179	Flodgren GM, Crenshaw AG, Alfredson H, Fahlström M, Hellström FB, Bronemo L, Djupsjöbacka M.	Eur J Pain. 2005 Oct;9(5):511-5. Epub 2004 Dec 18.	Eur J Pain. 2005	PubMed	citation	PMID:16139179	pubmed	16139179	create date:2005/09/06 | first author:Flodgren GM
Different patterns of blood flow response in the trapezius muscle following needle stimulation (acupuncture) between healthy subjects and patients with fibromyalgia and work-related trapezius myalgia.	/pubmed/16139178	Sandberg M, Larsson B, Lindberg LG, Gerdle B.	Eur J Pain. 2005 Oct;9(5):497-510. Epub 2004 Dec 18.	Eur J Pain. 2005	PubMed	citation	PMID:16139178	pubmed	16139178	create date:2005/09/06 | first author:Sandberg M
Pain prevalence and predictors among inpatients in a major Italian teaching hospital. A baseline survey towards a pain free hospital.	/pubmed/16139177	Melotti RM, Samolsky-Dekel BG, Ricchi E, Chiari P, Di Giacinto I, Carosi F, Di Nino G.	Eur J Pain. 2005 Oct;9(5):485-95. Epub 2004 Nov 6.	Eur J Pain. 2005	PubMed	citation	PMID:16139177	pubmed	16139177	create date:2005/09/06 | first author:Melotti RM
Antinociceptive activity of the selective iNOS inhibitor AR-C102222 in rodent models of inflammatory, neuropathic and post-operative pain.	/pubmed/16125426	LaBuda CJ, Koblish M, Tuthill P, Dolle RE, Little PJ.	Eur J Pain. 2006 Aug;10(6):505-12. Epub 2005 Aug 24.	Eur J Pain. 2006	PubMed	citation	PMID:16125426	pubmed	16125426	create date:2005/08/30 | first author:LaBuda CJ
Vagus nerve stimulation suppresses pain but has limited effects on neurogenic inflammation in humans.	/pubmed/16125425	Kirchner A, Stefan H, Bastian K, Birklein F.	Eur J Pain. 2006 Jul;10(5):449-55. Epub 2005 Aug 24.	Eur J Pain. 2006	PubMed	citation	PMID:16125425	pubmed	16125425	create date:2005/08/30 | first author:Kirchner A
Constitutive cyclo-oxygenase-2 does not contribute to the development of human visceral pain hypersensitivity.	/pubmed/16122956	Willert RP, Delaney C, Hobson AR, Thompson DG, Woolf CJ, Aziz Q.	Eur J Pain. 2006 Aug;10(6):487-94. Epub 2005 Aug 24.	Eur J Pain. 2006	PubMed	citation	PMID:16122956	pubmed	16122956	create date:2005/08/27 | first author:Willert RP
Decreased sensitivity to experimental pain in adjustment disorder.	/pubmed/16098777	Bär KJ, Brehm S, Boettger MK, Wagner G, Boettger S, Sauer H.	Eur J Pain. 2006 Jul;10(5):467-71. Epub 2005 Aug 11.	Eur J Pain. 2006	PubMed	citation	PMID:16098777	pubmed	16098777	create date:2005/08/16 | first author:Bär KJ
Dutch translation of the Fear of Pain Questionnaire: factor structure, reliability and validity.	/pubmed/16095936	van Wijk AJ, Hoogstraten J.	Eur J Pain. 2006 Aug;10(6):479-86. Epub 2005 Aug 10.	Eur J Pain. 2006	PubMed	citation	PMID:16095936	pubmed	16095936	create date:2005/08/13 | first author:van Wijk AJ
Fear of pain, not pain catastrophizing, predicts acute pain intensity, but neither factor predicts tolerance or blood pressure reactivity: an experimental investigation in pain-free individuals.	/pubmed/16095935	George SZ, Dannecker EA, Robinson ME.	Eur J Pain. 2006 Jul;10(5):457-65. Epub 2005 Aug 10.	Eur J Pain. 2006	PubMed	citation	PMID:16095935	pubmed	16095935	create date:2005/08/13 | first author:George SZ
Survey of chronic pain in Europe: prevalence, impact on daily life, and treatment.	/pubmed/16095934	Breivik H, Collett B, Ventafridda V, Cohen R, Gallacher D.	Eur J Pain. 2006 May;10(4):287-333. Epub 2005 Aug 10.	Eur J Pain. 2006	PubMed	citation	PMID:16095934	pubmed	16095934	create date:2005/08/13 | first author:Breivik H
Title	URL	Description	Details	ShortDetails	Resource	Type	Identifiers	Db	EntrezUID	Properties
Chronic pancreatitis patients show hyperalgesia of central origin: a pilot study.	/pubmed/16087373	Buscher HC, Wilder-Smith OH, van Goor H.	Eur J Pain. 2006 May;10(4):363-70. Epub 2005 Aug 8.	Eur J Pain. 2006	PubMed	citation	PMID:16087373	pubmed	16087373	create date:2005/08/10 | first author:Buscher HC
Acute versus chronic pain treatment in Alzheimer's disease.	/pubmed/16087372	Pickering G, Jourdan D, Dubray C.	Eur J Pain. 2006 May;10(4):379-84. Epub 2005 Aug 8.	Eur J Pain. 2006	PubMed	citation	PMID:16087372	pubmed	16087372	create date:2005/08/10 | first author:Pickering G
Analgesic efficacy and safety of intravenous paracetamol (acetaminophen) administered as a 2 g starting dose following third molar surgery.	/pubmed/16085437	Juhl GI, Norholt SE, Tonnesen E, Hiesse-Provost O, Jensen TS.	Eur J Pain. 2006 May;10(4):371-7. Epub 2005 Aug 8.	Eur J Pain. 2006	PubMed	citation	PMID:16085437	pubmed	16085437	create date:2005/08/09 | first author:Juhl GI
Pain among women: associations with socio-economic and work conditions.	/pubmed/16054408	Jablonska B, Soares JJ, Sundin O.	Eur J Pain. 2006 Jul;10(5):435-47. Epub 2005 Jul 27.	Eur J Pain. 2006	PubMed	citation	PMID:16054408	pubmed	16054408	create date:2005/08/02 | first author:Jablonska B
10-year follow-up of chronic non-malignant pain patients: opioid use, health related quality of life and health care utilization.	/pubmed/16054407	Jensen MK, Thomsen AB, Højsted J.	Eur J Pain. 2006 Jul;10(5):423-33. Epub 2005 Jul 28.	Eur J Pain. 2006	PubMed	citation	PMID:16054407	pubmed	16054407	create date:2005/08/02 | first author:Jensen MK
Reliability and validity of a modified Brief Pain Inventory short form in patients with osteoarthritis.	/pubmed/16051509	Mendoza T, Mayne T, Rublee D, Cleeland C.	Eur J Pain. 2006 May;10(4):353-61. Epub 2005 Jul 26.	Eur J Pain. 2006	PubMed	citation	PMID:16051509	pubmed	16051509	create date:2005/07/30 | first author:Mendoza T
Gender moderates the association between depression and disability in chronic pain patients.	/pubmed/16009583	Keogh E, McCracken LM, Eccleston C.	Eur J Pain. 2006 Jul;10(5):413-22. Epub 2005 Jul 11.	Eur J Pain. 2006	PubMed	citation	PMID:16009583	pubmed	16009583	create date:2005/07/13 | first author:Keogh E
Anxiety sensitivity as a predictor of labor pain.	/pubmed/15987671	Lang AJ, Sorrell JT, Rodgers CS, Lebeck MM.	Eur J Pain. 2006 Apr;10(3):263-70. Epub 2005 Jun 28.	Eur J Pain. 2006	PubMed	citation	PMID:15987671	pubmed	15987671	create date:2005/07/01 | first author:Lang AJ
Computed tomography guided lumbar sympathetic block for complex regional pain syndrome in a child: a case report and review.	/pubmed/15979912	Nordmann GR, Lauder GR, Grier DJ.	Eur J Pain. 2006 Jul;10(5):409-12. Epub 2005 Jun 24.	Eur J Pain. 2006	PubMed	citation	PMID:15979912	pubmed	15979912	create date:2005/06/28 | first author:Nordmann GR
Treatment of peripheral neuropathic pain: a simulation model.	/pubmed/15979360	Vera-Llonch M, Dukes E, Delea TE, Wang ST, Oster G; Neuropathic Pain Outcomes Modeling Working Group.	Eur J Pain. 2006 Apr;10(3):279-85. Epub 2005 Jun 23.	Eur J Pain. 2006	PubMed	citation	PMID:15979360	pubmed	15979360	create date:2005/06/28 | first author:Vera-Llonch M
Human brain mechanisms of pain perception and regulation in health and disease.	/pubmed/15979027	Apkarian AV, Bushnell MC, Treede RD, Zubieta JK.	Eur J Pain. 2005 Aug;9(4):463-84. Epub 2005 Jan 21. Review.	Eur J Pain. 2005	PubMed	citation	PMID:15979027	pubmed	15979027	create date:2005/06/28 | first author:Apkarian AV
Neuropsychological assessment of chronic non-malignant pain patients treated in a multidisciplinary pain centre.	/pubmed/15979026	Sjøgren P, Christrup LL, Petersen MA, Højsted J.	Eur J Pain. 2005 Aug;9(4):453-62. Epub 2004 Nov 5.	Eur J Pain. 2005	PubMed	citation	PMID:15979026	pubmed	15979026	create date:2005/06/28 | first author:Sjøgren P
Ultrasound vocalisation by rodents does not correlate with behavioural measures of persistent pain.	/pubmed/15979025	Wallace VC, Norbury TA, Rice AS.	Eur J Pain. 2005 Aug;9(4):445-52. Epub 2004 Nov 10.	Eur J Pain. 2005	PubMed	citation	PMID:15979025	pubmed	15979025	create date:2005/06/28 | first author:Wallace VC
Acupuncture for the relief of cancer-related pain--a systematic review.	/pubmed/15979024	Lee H, Schmidt K, Ernst E.	Eur J Pain. 2005 Aug;9(4):437-44. Epub 2004 Nov 11. Review.	Eur J Pain. 2005	PubMed	citation	PMID:15979024	pubmed	15979024	create date:2005/06/28 | first author:Lee H
When sex hurts, anxiety and fear orient attention towards pain.	/pubmed/15979023	Payne KA, Binik YM, Amsel R, Khalifé S.	Eur J Pain. 2005 Aug;9(4):427-36. Epub 2004 Nov 11.	Eur J Pain. 2005	PubMed	citation	PMID:15979023	pubmed	15979023	create date:2005/06/28 | first author:Payne KA
Decline in physical activity, disability and pain-related fear in sub-acute low back pain.	/pubmed/15979022	Verbunt JA, Sieben JM, Seelen HA, Vlaeyen JW, Bousema EJ, van der Heijden GJ, Knottnerus JA.	Eur J Pain. 2005 Aug;9(4):417-25.	Eur J Pain. 2005	PubMed	citation	PMID:15979022	pubmed	15979022	create date:2005/06/28 | first author:Verbunt JA
The effect of venlafaxine on ongoing and experimentally induced pain in neuropathic pain patients: a double blind, placebo controlled study.	/pubmed/15979021	Yucel A, Ozyalcin S, Koknel Talu G, Kiziltan E, Yucel B, Andersen OK, Arendt-Nielsen L, Disci R.	Eur J Pain. 2005 Aug;9(4):407-16. Epub 2004 Nov 13.	Eur J Pain. 2005	PubMed	citation	PMID:15979021	pubmed	15979021	create date:2005/06/28 | first author:Yucel A
Pain in pediatric oncology--children's and parents' perspectives.	/pubmed/15979020	Zernikow B, Meyerhoff U, Michel E, Wiesel T, Hasan C, Janssen G, Kuhn N, Kontny U, Fengler R, Görtitz I, Andler W.	Eur J Pain. 2005 Aug;9(4):395-406.	Eur J Pain. 2005	PubMed	citation	PMID:15979020	pubmed	15979020	create date:2005/06/28 | first author:Zernikow B
Beliefs about appropriate pain behavior: cross-cultural and sex differences between Japanese and Euro-Americans.	/pubmed/15979019	Hobara M.	Eur J Pain. 2005 Aug;9(4):389-93.	Eur J Pain. 2005	PubMed	citation	PMID:15979019	pubmed	15979019	create date:2005/06/28 | first author:Hobara M
Cough headache: frequency, characteristics and the relationship with the characteristics of cough.	/pubmed/15979018	Ozge C, Atiş S, Ozge A, Nass Duce M, Saraçoğlu M, Saritaş E.	Eur J Pain. 2005 Aug;9(4):383-8.	Eur J Pain. 2005	PubMed	citation	PMID:15979018	pubmed	15979018	create date:2005/06/28 | first author:Ozge C
The influence of non-specific low back pain on pressure pain thresholds and disability.	/pubmed/15979017	Farasyn A, Meeusen R.	Eur J Pain. 2005 Aug;9(4):375-81.	Eur J Pain. 2005	PubMed	citation	PMID:15979017	pubmed	15979017	create date:2005/06/28 | first author:Farasyn A
Spinal cord stimulation in sympathetically maintained complex regional pain syndrome type I with severe disability. A prospective clinical study.	/pubmed/15979016	Harke H, Gretenkort P, Ladleif HU, Rahman S.	Eur J Pain. 2005 Aug;9(4):363-73.	Eur J Pain. 2005	PubMed	citation	PMID:15979016	pubmed	15979016	create date:2005/06/28 | first author:Harke H
Do psychological factors increase the risk for back pain in the general population in both a cross-sectional and prospective analysis?	/pubmed/15979015	Linton SJ.	Eur J Pain. 2005 Aug;9(4):355-61.	Eur J Pain. 2005	PubMed	citation	PMID:15979015	pubmed	15979015	create date:2005/06/28 | first author:Linton SJ
Review of aetiological concepts of temporomandibular pain disorders: towards a biopsychosocial model for integration of physical disorder factors with psychological and psychosocial illness impact factors.	/pubmed/15978854	Suvinen TI, Reade PC, Kemppainen P, Könönen M, Dworkin SF.	Eur J Pain. 2005 Dec;9(6):613-33. Review.	Eur J Pain. 2005	PubMed	citation	PMID:15978854	pubmed	15978854	create date:2005/06/28 | first author:Suvinen TI
Can attitudes of stoicism and cautiousness explain observed age-related variation in levels of self-rated pain, mood disturbance and functional interference in chronic pain patients?	/pubmed/15972262	Yong HH.	Eur J Pain. 2006 Jul;10(5):399-407. Epub 2005 Jun 21.	Eur J Pain. 2006	PubMed	citation	PMID:15972262	pubmed	15972262	create date:2005/06/24 | first author:Yong HH
Methadone treatment of chronic non-malignant pain and opioid dependence--a long-term follow-up.	/pubmed/15972261	Rhodin A, Grönbladh L, Nilsson LH, Gordh T.	Eur J Pain. 2006 Apr;10(3):271-8. Epub 2005 Jun 21.	Eur J Pain. 2006	PubMed	citation	PMID:15972261	pubmed	15972261	create date:2005/06/24 | first author:Rhodin A
A review of intrathecal morphine therapy related granulomas.	/pubmed/15964775	Miele VJ, Price KO, Bloomfield S, Hogg J, Bailes JE.	Eur J Pain. 2006 Apr;10(3):251-61. Epub 2005 Jun 17. Review.	Eur J Pain. 2006	PubMed	citation	PMID:15964775	pubmed	15964775	create date:2005/06/21 | first author:Miele VJ
A daily process design study of attentional pain control strategies in the self-management of cancer pain.	/pubmed/15946872	Buck R, Morley S.	Eur J Pain. 2006 Jul;10(5):385-98. Epub 2005 Jun 8.	Eur J Pain. 2006	PubMed	citation	PMID:15946872	pubmed	15946872	create date:2005/06/11 | first author:Buck R
Specific effect of levetiracetam in experimental human pain models.	/pubmed/15946871	Enggaard TP, Klitgaard NA, Sindrup SH.	Eur J Pain. 2006 Apr;10(3):193-8. Epub 2005 Jun 8.	Eur J Pain. 2006	PubMed	citation	PMID:15946871	pubmed	15946871	create date:2005/06/11 | first author:Enggaard TP
Lacosamide displays potent antinociceptive effects in animal models for inflammatory pain.	/pubmed/15946870	Stöhr T, Krause E, Selve N.	Eur J Pain. 2006 Apr;10(3):241-9. Epub 2005 Jun 8.	Eur J Pain. 2006	PubMed	citation	PMID:15946870	pubmed	15946870	create date:2005/06/11 | first author:Stöhr T
Time dependent differences in pain sensitivity during unilateral ischemic pain provocation in healthy volunteers.	/pubmed/15919219	Tuveson B, Leffler AS, Hansson P.	Eur J Pain. 2006 Apr;10(3):225-32.	Eur J Pain. 2006	PubMed	citation	PMID:15919219	pubmed	15919219	create date:2005/05/28 | first author:Tuveson B
Validation of the PAC-SYM questionnaire for opioid-induced constipation in patients with chronic low back pain.	/pubmed/15914049	Slappendel R, Simpson K, Dubois D, Keininger DL.	Eur J Pain. 2006 Apr;10(3):209-17.	Eur J Pain. 2006	PubMed	citation	PMID:15914049	pubmed	15914049	create date:2005/05/26 | first author:Slappendel R
A comparison of the effects of preferred music, arithmetic and humour on cold pressor pain.	/pubmed/15878297	Mitchell LA, MacDonald RA, Brodie EE.	Eur J Pain. 2006 May;10(4):343-51.	Eur J Pain. 2006	PubMed	citation	PMID:15878297	pubmed	15878297	create date:2005/05/10 | first author:Mitchell LA
Fear-avoidance beliefs and pain coping strategies in relation to lower back problems in a South African steel industry.	/pubmed/15878296	van Vuuren BJ, van Heerden HJ, Becker PJ, Zinzen E, Meeusen R.	Eur J Pain. 2006 Apr;10(3):233-9.	Eur J Pain. 2006	PubMed	citation	PMID:15878296	pubmed	15878296	create date:2005/05/10 | first author:van Vuuren BJ
Long-term changes of c-Fos expression in the rat spinal cord following chronic constriction injury.	/pubmed/15862484	Jergova S, Cizkova D.	Eur J Pain. 2005 Jun;9(3):345-54.	Eur J Pain. 2005	PubMed	citation	PMID:15862484	pubmed	15862484	create date:2005/05/03 | first author:Jergova S
No release of interstitial glutamate in experimental human model of muscle pain.	/pubmed/15862483	Ashina M, Jorgensen M, Stallknecht B, Mork H, Bendtsen L, Pedersen JF, Olesen J, Jensen R.	Eur J Pain. 2005 Jun;9(3):337-43.	Eur J Pain. 2005	PubMed	citation	PMID:15862483	pubmed	15862483	create date:2005/05/03 | first author:Ashina M
Differences in unpleasantness induced by experimental pressure pain between patients with fibromyalgia and healthy controls.	/pubmed/15862482	Petzke F, Harris RE, Williams DA, Clauw DJ, Gracely RH.	Eur J Pain. 2005 Jun;9(3):325-35.	Eur J Pain. 2005	PubMed	citation	PMID:15862482	pubmed	15862482	create date:2005/05/03 | first author:Petzke F
A prospective study of the relationship between musculoskeletal or psychological complaints and muscular responses to standardized cognitive and motor tasks in a working population.	/pubmed/15862481	Steingrímsdóttir OA, Køpke Vøllestad N, Knardahl S.	Eur J Pain. 2005 Jun;9(3):311-24.	Eur J Pain. 2005	PubMed	citation	PMID:15862481	pubmed	15862481	create date:2005/05/03 | first author:Steingrímsdóttir OA
Health related quality of life of patients with refractory angina before and one year after enrolment onto a refractory angina program.	/pubmed/15862480	Moore RK, Groves D, Bateson S, Barlow P, Hammond C, Leach AA, Chester MR.	Eur J Pain. 2005 Jun;9(3):305-10.	Eur J Pain. 2005	PubMed	citation	PMID:15862480	pubmed	15862480	create date:2005/05/03 | first author:Moore RK
Altered processing of pain-related information in patients with fibromyalgia.	/pubmed/15862479	Montoya P, Pauli P, Batra A, Wiedemann G.	Eur J Pain. 2005 Jun;9(3):293-303.	Eur J Pain. 2005	PubMed	citation	PMID:15862479	pubmed	15862479	create date:2005/05/03 | first author:Montoya P
Psychiatric comorbidity in medication overuse headache patients with pre-existing headache type of episodic tension-type headache.	/pubmed/15862478	Atasoy HT, Atasoy N, Unal AE, Emre U, Sumer M.	Eur J Pain. 2005 Jun;9(3):285-91.	Eur J Pain. 2005	PubMed	citation	PMID:15862478	pubmed	15862478	create date:2005/05/03 | first author:Atasoy HT
Memories of parental rearing and perceived self-image in groups of chronic pain patients.	/pubmed/15862477	Nordin H, Eisemann M, Richter J.	Eur J Pain. 2005 Jun;9(3):277-84.	Eur J Pain. 2005	PubMed	citation	PMID:15862477	pubmed	15862477	create date:2005/05/03 | first author:Nordin H
Health related quality of life and quantitative pain measurement in females with chronic non-malignant pain.	/pubmed/15862476	Laursen BS, Bajaj P, Olesen AS, Delmar C, Arendt-Nielsen L.	Eur J Pain. 2005 Jun;9(3):267-75.	Eur J Pain. 2005	PubMed	citation	PMID:15862476	pubmed	15862476	create date:2005/05/03 | first author:Laursen BS
The causal status of pain catastrophizing: an experimental test with healthy participants.	/pubmed/15862475	Severeijns R, van den Hout MA, Vlaeyen JW.	Eur J Pain. 2005 Jun;9(3):257-65.	Eur J Pain. 2005	PubMed	citation	PMID:15862475	pubmed	15862475	create date:2005/05/03 | first author:Severeijns R
Effects of pulsed versus conventional radiofrequency current on rabbit dorsal root ganglion morphology.	/pubmed/15862474	Erdine S, Yucel A, Cimen A, Aydin S, Sav A, Bilir A.	Eur J Pain. 2005 Jun;9(3):251-6.	Eur J Pain. 2005	PubMed	citation	PMID:15862474	pubmed	15862474	create date:2005/05/03 | first author:Erdine S
Psychosocial behaviour and health care utilization in patients suffering from temporomandibular disorders diagnosed on the basis of clinical findings and MRI examination.	/pubmed/15862473	Schmitter M, Kress B, Ohlmann B, Henningsen P, Rammelsberg P.	Eur J Pain. 2005 Jun;9(3):243-50.	Eur J Pain. 2005	PubMed	citation	PMID:15862473	pubmed	15862473	create date:2005/05/03 | first author:Schmitter M
GABAB receptors on central terminals of C-afferents mediate intersegmental Adelta-afferent evoked hypoalgesia.	/pubmed/15862472	Jones TL, Sweitzer SM, Peters MC, Wilson SP, Yeomans DC.	Eur J Pain. 2005 Jun;9(3):233-42.	Eur J Pain. 2005	PubMed	citation	PMID:15862472	pubmed	15862472	create date:2005/05/03 | first author:Jones TL
COMT (Val158Met) polymorphism is not associated to neuropathic pain in a Spanish population.	/pubmed/15862471	Armero P, Muriel C, Santos J, Sànchez-Montero FJ, Rodríguez RE, González-Sarmiento R.	Eur J Pain. 2005 Jun;9(3):229-32.	Eur J Pain. 2005	PubMed	citation	PMID:15862471	pubmed	15862471	create date:2005/05/03 | first author:Armero P
The relationship between somatic and emotional stimuli: a comparison between adolescents with temporomandibular disorders (TMD) and a control group.	/pubmed/15737814	Wahlund K, List T, Ohrbach R.	Eur J Pain. 2005 Apr;9(2):219-27.	Eur J Pain. 2005	PubMed	citation	PMID:15737814	pubmed	15737814	create date:2005/03/02 | first author:Wahlund K
Testing the sequential model of pain processing in irritable bowel syndrome: a structural equation modeling analysis.	/pubmed/15737813	Lackner JM, Jaccard J, Blanchard EB.	Eur J Pain. 2005 Apr;9(2):207-18.	Eur J Pain. 2005	PubMed	citation	PMID:15737813	pubmed	15737813	create date:2005/03/02 | first author:Lackner JM
Title	URL	Description	Details	ShortDetails	Resource	Type	Identifiers	Db	EntrezUID	Properties
Breakthrough pain in malignant and non-malignant diseases: a review of prevalence, characteristics and mechanisms.	/pubmed/15737812	Svendsen KB, Andersen S, Arnason S, Arnér S, Breivik H, Heiskanen T, Kalso E, Kongsgaard UE, Sjogren P, Strang P, Bach FW, Jensen TS.	Eur J Pain. 2005 Apr;9(2):195-206. Review.	Eur J Pain. 2005	PubMed	citation	PMID:15737812	pubmed	15737812	create date:2005/03/02 | first author:Svendsen KB
Brain processing of tonic muscle pain induced by infusion of hypertonic saline.	/pubmed/15737811	Thunberg J, Lyskov E, Korotkov A, Ljubisavljevic M, Pakhomov S, Katayeva G, Radovanovic S, Medvedev S, Johansson H.	Eur J Pain. 2005 Apr;9(2):185-94.	Eur J Pain. 2005	PubMed	citation	PMID:15737811	pubmed	15737811	create date:2005/03/02 | first author:Thunberg J
Health care providers' orientations towards common low back pain predict perceived harmfulness of physical activities and recommendations regarding return to normal activity.	/pubmed/15737810	Houben RM, Ostelo RW, Vlaeyen JW, Wolters PM, Peters M, Stomp-van den Berg SG.	Eur J Pain. 2005 Apr;9(2):173-83.	Eur J Pain. 2005	PubMed	citation	PMID:15737810	pubmed	15737810	create date:2005/03/02 | first author:Houben RM
Use of the Rydel-Seiffer graduated tuning fork in the assessment of vibration threshold in postherpetic neuralgia patients and healthy controls.	/pubmed/15737809	Whitton TL, Johnson RW, Lovell AT.	Eur J Pain. 2005 Apr;9(2):167-71.	Eur J Pain. 2005	PubMed	citation	PMID:15737809	pubmed	15737809	create date:2005/03/02 | first author:Whitton TL
Imaging of acute versus pathological pain in humans.	/pubmed/15737808	Lorenz J, Casey KL.	Eur J Pain. 2005 Apr;9(2):163-5. Review.	Eur J Pain. 2005	PubMed	citation	PMID:15737808	pubmed	15737808	create date:2005/03/02 | first author:Lorenz J
Opioid tolerance and dependence -- do they matter?	/pubmed/15737807	Jage J.	Eur J Pain. 2005 Apr;9(2):157-62. Review.	Eur J Pain. 2005	PubMed	citation	PMID:15737807	pubmed	15737807	create date:2005/03/02 | first author:Jage J
Can opioids prevent post-operative chronic pain?	/pubmed/15737806	Stubhaug A.	Eur J Pain. 2005 Apr;9(2):153-6. Review.	Eur J Pain. 2005	PubMed	citation	PMID:15737806	pubmed	15737806	create date:2005/03/02 | first author:Stubhaug A
Opioids and central sensitisation: II. Induction and reversal of hyperalgesia.	/pubmed/15737805	Ruscheweyh R, Sandkühler J.	Eur J Pain. 2005 Apr;9(2):149-52. Review.	Eur J Pain. 2005	PubMed	citation	PMID:15737805	pubmed	15737805	create date:2005/03/02 | first author:Ruscheweyh R
Opioids and central sensitisation: I. Preemptive analgesia.	/pubmed/15737804	Sandkühler J, Ruscheweyh R.	Eur J Pain. 2005 Apr;9(2):145-8. Review.	Eur J Pain. 2005	PubMed	citation	PMID:15737804	pubmed	15737804	create date:2005/03/02 | first author:Sandkühler J
Opioid medication and driving ability.	/pubmed/15737803	Kress HG, Kraft B.	Eur J Pain. 2005 Apr;9(2):141-4. Review.	Eur J Pain. 2005	PubMed	citation	PMID:15737803	pubmed	15737803	create date:2005/03/02 | first author:Kress HG
Opioid use in the elderly.	/pubmed/15737802	Wilder-Smith OH.	Eur J Pain. 2005 Apr;9(2):137-40. Review.	Eur J Pain. 2005	PubMed	citation	PMID:15737802	pubmed	15737802	create date:2005/03/02 | first author:Wilder-Smith OH
Improving opioid effectiveness: from ideas to evidence.	/pubmed/15737801	Kalso E.	Eur J Pain. 2005 Apr;9(2):131-5. Review.	Eur J Pain. 2005	PubMed	citation	PMID:15737801	pubmed	15737801	create date:2005/03/02 | first author:Kalso E
Opioids in chronic non-cancer pain, indications and controversies.	/pubmed/15737800	Breivik H.	Eur J Pain. 2005 Apr;9(2):127-30. Review.	Eur J Pain. 2005	PubMed	citation	PMID:15737800	pubmed	15737800	create date:2005/03/02 | first author:Breivik H
Intravenous opioid testing in patients with chronic non-cancer pain.	/pubmed/15737799	Gustorff B.	Eur J Pain. 2005 Apr;9(2):123-5. Review.	Eur J Pain. 2005	PubMed	citation	PMID:15737799	pubmed	15737799	create date:2005/03/02 | first author:Gustorff B
What to learn from in vivo opioidergic brain imaging?	/pubmed/15737798	Sprenger T, Berthele A, Platzer S, Boecker H, Tölle TR.	Eur J Pain. 2005 Apr;9(2):117-21. Review.	Eur J Pain. 2005	PubMed	citation	PMID:15737798	pubmed	15737798	create date:2005/03/02 | first author:Sprenger T
Opioids in neuropathic pain: clues from animal studies.	/pubmed/15737797	Dickenson AH, Suzuki R.	Eur J Pain. 2005 Apr;9(2):113-6. Review.	Eur J Pain. 2005	PubMed	citation	PMID:15737797	pubmed	15737797	create date:2005/03/02 | first author:Dickenson AH
Involvement of cytokines, chemokines and adhesion molecules in opioid analgesia.	/pubmed/15737796	Rittner HL, Stein C.	Eur J Pain. 2005 Apr;9(2):109-12. Review.	Eur J Pain. 2005	PubMed	citation	PMID:15737796	pubmed	15737796	create date:2005/03/02 | first author:Rittner HL
Opioid analgesia in the newborn.	/pubmed/15737795	Nandi R, Fitzgerald M.	Eur J Pain. 2005 Apr;9(2):105-8. Review.	Eur J Pain. 2005	PubMed	citation	PMID:15737795	pubmed	15737795	create date:2005/03/02 | first author:Nandi R
Genetics and variability in opioid response.	/pubmed/15737794	Stamer UM, Bayerer B, Stüber F.	Eur J Pain. 2005 Apr;9(2):101-4. Review.	Eur J Pain. 2005	PubMed	citation	PMID:15737794	pubmed	15737794	create date:2005/03/02 | first author:Stamer UM
Opioids for chronic nonmalignant and neuropathic pain.	/pubmed/15737793	Sandkühler J, Kress HG.	Eur J Pain. 2005 Apr;9(2):99-100. No abstract available.	Eur J Pain. 2005	PubMed	citation	PMID:15737793	pubmed	15737793	create date:2005/03/02 | first author:Sandkühler J
Efficacy of spinal cord stimulation for neuropathic pain: assessment by abstinence; Monhemius R, Simpson B, Eur J Pain 2003,7;513-9.	/pubmed/15629880	Devulder J, Crombez E, Brusselmans G.	Eur J Pain. 2005 Feb;9(1):95; author reply 97-8. No abstract available.	Eur J Pain. 2005	PubMed	citation	PMID:15629880	pubmed	15629880	create date:2005/01/05 | first author:Devulder J
Evidence for the involvement of endogenous ATP and P2X receptors in TMJ pain.	/pubmed/15629879	Oliveira MC, Parada CA, Veiga MC, Rodrigues LR, Barros SP, Tambeli CH.	Eur J Pain. 2005 Feb;9(1):87-93.	Eur J Pain. 2005	PubMed	citation	PMID:15629879	pubmed	15629879	create date:2005/01/05 | first author:Oliveira MC
The effect of eye orientation on slowly increasing pain.	/pubmed/15629878	Naveteur J, Mars F, Crombez G.	Eur J Pain. 2005 Feb;9(1):79-85.	Eur J Pain. 2005	PubMed	citation	PMID:15629878	pubmed	15629878	create date:2005/01/05 | first author:Naveteur J
Clinical assessment of behavioral coping responses: preliminary results from a brief inventory.	/pubmed/15629877	McCracken LM, Eccleston C, Bell L.	Eur J Pain. 2005 Feb;9(1):69-78.	Eur J Pain. 2005	PubMed	citation	PMID:15629877	pubmed	15629877	create date:2005/01/05 | first author:McCracken LM
Prevalence and treatment of pain in adults admitted to Italian hospitals.	/pubmed/15629876	Visentin M, Zanolin E, Trentin L, Sartori S, de Marco R.	Eur J Pain. 2005 Feb;9(1):61-7.	Eur J Pain. 2005	PubMed	citation	PMID:15629876	pubmed	15629876	create date:2005/01/05 | first author:Visentin M
Survey of assessment criteria prior to implantation of spinal cord stimulators in United Kingdom pain management centres.	/pubmed/15629875	Ackroyd R, Bush DJ, Graves J, McVey J, Horton S.	Eur J Pain. 2005 Feb;9(1):57-60.	Eur J Pain. 2005	PubMed	citation	PMID:15629875	pubmed	15629875	create date:2005/01/05 | first author:Ackroyd R
Predictive value of symptom level measurements for complex regional pain syndrome type I.	/pubmed/15629874	Perez RS, Keijzer C, Bezemer PD, Zuurmond WW, de Lange JJ.	Eur J Pain. 2005 Feb;9(1):49-56.	Eur J Pain. 2005	PubMed	citation	PMID:15629874	pubmed	15629874	create date:2005/01/05 | first author:Perez RS
Deep pain thresholds in the distal limbs of healthy human subjects.	/pubmed/15629873	Rolke R, Andrews Campbell K, Magerl W, Treede RD.	Eur J Pain. 2005 Feb;9(1):39-48.	Eur J Pain. 2005	PubMed	citation	PMID:15629873	pubmed	15629873	create date:2005/01/05 | first author:Rolke R
Randomized double-blind comparison of serotonergic (Citalopram) versus noradrenergic (Reboxetine) reuptake inhibitors in outpatients with somatoform, DSM-IV-TR pain disorder.	/pubmed/15629872	Aragona M, Bancheri L, Perinelli D, Tarsitani L, Pizzimenti A, Conte A, Inghilleri M.	Eur J Pain. 2005 Feb;9(1):33-8.	Eur J Pain. 2005	PubMed	citation	PMID:15629872	pubmed	15629872	create date:2005/01/05 | first author:Aragona M
Facilitation and inhibition of withdrawal reflexes following repetitive stimulation: electro- and psychophysiological evidence for activation of noxious inhibitory controls in humans.	/pubmed/15629871	Bajaj P, Arendt-Nielsen L, Andersen OK.	Eur J Pain. 2005 Feb;9(1):25-31.	Eur J Pain. 2005	PubMed	citation	PMID:15629871	pubmed	15629871	create date:2005/01/05 | first author:Bajaj P
Quality of life in chronic pain is more associated with beliefs about pain, than with pain intensity.	/pubmed/15629870	Lamé IE, Peters ML, Vlaeyen JW, Kleef M, Patijn J.	Eur J Pain. 2005 Feb;9(1):15-24.	Eur J Pain. 2005	PubMed	citation	PMID:15629870	pubmed	15629870	create date:2005/01/05 | first author:Lamé IE
Cognitive bias in systemic lupus erythematosus.	/pubmed/15629869	Denton FJ, Sharpe L, Schrieber L.	Eur J Pain. 2005 Feb;9(1):5-14.	Eur J Pain. 2005	PubMed	citation	PMID:15629869	pubmed	15629869	create date:2005/01/05 | first author:Denton FJ
Modification of attentional biases in chronic pain patients: a preliminary study.	/pubmed/15531227	Dehghani M, Sharpe L, Nicholas MK.	Eur J Pain. 2004 Dec;8(6):585-94.	Eur J Pain. 2004	PubMed	citation	PMID:15531227	pubmed	15531227	create date:2004/11/09 | first author:Dehghani M
Impaired postural control in patients affected by tension-type headache.	/pubmed/15531226	Giacomini PG, Alessandrini M, Evangelista M, Napolitano B, Lanciani R, Camaioni D.	Eur J Pain. 2004 Dec;8(6):579-83.	Eur J Pain. 2004	PubMed	citation	PMID:15531226	pubmed	15531226	create date:2004/11/09 | first author:Giacomini PG
The role of the pain-evoked negative difference potential in dual-task response conflict.	/pubmed/15531225	Dowman R.	Eur J Pain. 2004 Dec;8(6):567-78.	Eur J Pain. 2004	PubMed	citation	PMID:15531225	pubmed	15531225	create date:2004/11/09 | first author:Dowman R
Prevalence and characteristics of chronic pain in the general Norwegian population.	/pubmed/15531224	Rustøen T, Wahl AK, Hanestad BR, Lerdal A, Paul S, Miaskowski C.	Eur J Pain. 2004 Dec;8(6):555-65.	Eur J Pain. 2004	PubMed	citation	PMID:15531224	pubmed	15531224	create date:2004/11/09 | first author:Rustøen T
Effects of the combined continuous administration of morphine and the high-efficacy 5-HT1A agonist, F 13640 in a rat model of trigeminal neuropathic pain.	/pubmed/15531223	Deseure KR, Adriaensen HF, Colpaert FC.	Eur J Pain. 2004 Dec;8(6):547-54.	Eur J Pain. 2004	PubMed	citation	PMID:15531223	pubmed	15531223	create date:2004/11/09 | first author:Deseure KR
Efficacy of coeliac plexus and splanchnic nerve blockades in body and tail located pancreatic cancer pain.	/pubmed/15531222	Süleyman Ozyalçin N, Talu GK, Camlica H, Erdine S.	Eur J Pain. 2004 Dec;8(6):539-45.	Eur J Pain. 2004	PubMed	citation	PMID:15531222	pubmed	15531222	create date:2004/11/09 | first author:Süleyman Ozyalçin N
Plasma endothelin-1 levels in patients with complex regional pain syndrome.	/pubmed/15531221	Eisenberg E, Erlich T, Zinder O, Lichinsky S, Diamond E, Pud D, Davar G.	Eur J Pain. 2004 Dec;8(6):533-8.	Eur J Pain. 2004	PubMed	citation	PMID:15531221	pubmed	15531221	create date:2004/11/09 | first author:Eisenberg E
Cognitive bias in back pain patients attending osteopathy: testing the enmeshment model in reference to future thinking.	/pubmed/15531220	Read J, Pincus T.	Eur J Pain. 2004 Dec;8(6):525-31.	Eur J Pain. 2004	PubMed	citation	PMID:15531220	pubmed	15531220	create date:2004/11/09 | first author:Read J
Health care utilisation among individuals reporting long-term pain: an epidemiological study based on Danish National Health Surveys.	/pubmed/15531219	Eriksen J, Sjøgren P, Ekholm O, Rasmussen NK.	Eur J Pain. 2004 Dec;8(6):517-23.	Eur J Pain. 2004	PubMed	citation	PMID:15531219	pubmed	15531219	create date:2004/11/09 | first author:Eriksen J
Factor structure and psychometric properties of the Pain Anxiety Symptoms Scale-20 in a community physiotherapy clinic sample.	/pubmed/15531218	Coons MJ, Hadjistavropoulos HD, Asmundson GJ.	Eur J Pain. 2004 Dec;8(6):511-6.	Eur J Pain. 2004	PubMed	citation	PMID:15531218	pubmed	15531218	create date:2004/11/09 | first author:Coons MJ
The Tampa Scale for Kinesiophobia: further examination of psychometric properties in patients with chronic low back pain and fibromyalgia.	/pubmed/15324781	Roelofs J, Goubert L, Peters ML, Vlaeyen JW, Crombez G.	Eur J Pain. 2004 Oct;8(5):495-502.	Eur J Pain. 2004	PubMed	citation	PMID:15324781	pubmed	15324781	create date:2004/08/25 | first author:Roelofs J
Pain thresholds during and after treatment of severe depression with electroconvulsive therapy.	/pubmed/15324780	Gormsen L, Ribe AR, Raun P, Rosenberg R, Videbech P, Vestergaard P, Bach FW, Jensen TS.	Eur J Pain. 2004 Oct;8(5):487-93.	Eur J Pain. 2004	PubMed	citation	PMID:15324780	pubmed	15324780	create date:2004/08/25 | first author:Gormsen L
Cerebral decreases in opioid receptor binding in patients with central neuropathic pain measured by [11C]diprenorphine binding and PET.	/pubmed/15324779	Jones AK, Watabe H, Cunningham VJ, Jones T.	Eur J Pain. 2004 Oct;8(5):479-85.	Eur J Pain. 2004	PubMed	citation	PMID:15324779	pubmed	15324779	create date:2004/08/25 | first author:Jones AK
Association of neck pain, disability and neck pain during maximal effort with neck muscle strength and range of movement in women with chronic non-specific neck pain.	/pubmed/15324778	Ylinen J, Takala EP, Kautiainen H, Nykänen M, Häkkinen A, Pohjolainen T, Karppi SL, Airaksinen O.	Eur J Pain. 2004 Oct;8(5):473-8.	Eur J Pain. 2004	PubMed	citation	PMID:15324778	pubmed	15324778	create date:2004/08/25 | first author:Ylinen J
Visceral pain: gender differences in response to experimental and clinical pain.	/pubmed/15324777	Arendt-Nielsen L, Bajaj P, Drewes AM.	Eur J Pain. 2004 Oct;8(5):465-72. Review.	Eur J Pain. 2004	PubMed	citation	PMID:15324777	pubmed	15324777	create date:2004/08/25 | first author:Arendt-Nielsen L
Sex-based differences in gastrointestinal pain.	/pubmed/15324776	Mayer EA, Berman S, Chang L, Naliboff BD.	Eur J Pain. 2004 Oct;8(5):451-63. Review.	Eur J Pain. 2004	PubMed	citation	PMID:15324776	pubmed	15324776	create date:2004/08/25 | first author:Mayer EA
Epidemiology, co-morbidity, and impact on health-related quality of life of self-reported headache and musculoskeletal pain--a gender perspective.	/pubmed/15324775	Bingefors K, Isacson D.	Eur J Pain. 2004 Oct;8(5):435-50.	Eur J Pain. 2004	PubMed	citation	PMID:15324775	pubmed	15324775	create date:2004/08/25 | first author:Bingefors K
Does past pain influence current pain: biological and psychosocial models of sex differences.	/pubmed/15324774	Rollman GB, Abdel-Shaheed J, Gillespie JM, Jones KS.	Eur J Pain. 2004 Oct;8(5):427-33. Review.	Eur J Pain. 2004	PubMed	citation	PMID:15324774	pubmed	15324774	create date:2004/08/25 | first author:Rollman GB
Title	URL	Description	Details	ShortDetails	Resource	Type	Identifiers	Db	EntrezUID	Properties
Sex differences in opioid analgesia: clinical and experimental findings.	/pubmed/15324773	Fillingim RB, Gear RW.	Eur J Pain. 2004 Oct;8(5):413-25. Review.	Eur J Pain. 2004	PubMed	citation	PMID:15324773	pubmed	15324773	create date:2004/08/25 | first author:Fillingim RB
Sex differences in pain and analgesia: the role of gonadal hormones.	/pubmed/15324772	Craft RM, Mogil JS, Aloisi AM.	Eur J Pain. 2004 Oct;8(5):397-411. Review.	Eur J Pain. 2004	PubMed	citation	PMID:15324772	pubmed	15324772	create date:2004/08/25 | first author:Craft RM
Low back pain, disability and back pain myths in a community sample: prevalence and interrelationships.	/pubmed/15207520	Goubert L, Crombez G, De Bourdeaudhuij I.	Eur J Pain. 2004 Aug;8(4):385-94.	Eur J Pain. 2004	PubMed	citation	PMID:15207520	pubmed	15207520	create date:2004/06/23 | first author:Goubert L
Intrathecal baclofen as adjuvant therapy to enhance the effect of spinal cord stimulation in neuropathic pain: a pilot study.	/pubmed/15207519	Lind G, Meyerson BA, Winter J, Linderoth B.	Eur J Pain. 2004 Aug;8(4):377-83.	Eur J Pain. 2004	PubMed	citation	PMID:15207519	pubmed	15207519	create date:2004/06/23 | first author:Lind G
Electroconvulsive therapy in patients with depression and fibromyalgia.	/pubmed/15207518	Huuhka MJ, Haanpää ML, Leinonen EV.	Eur J Pain. 2004 Aug;8(4):371-6.	Eur J Pain. 2004	PubMed	citation	PMID:15207518	pubmed	15207518	create date:2004/06/23 | first author:Huuhka MJ
Returning the chronically unemployed with low back pain to employment.	/pubmed/15207517	Watson PJ, Booker CK, Moores L, Main CJ.	Eur J Pain. 2004 Aug;8(4):359-69.	Eur J Pain. 2004	PubMed	citation	PMID:15207517	pubmed	15207517	create date:2004/06/23 | first author:Watson PJ
Predicting work status following interdisciplinary treatment for chronic pain.	/pubmed/15207516	Vowles KE, Gross RT, Sorrell JT.	Eur J Pain. 2004 Aug;8(4):351-8.	Eur J Pain. 2004	PubMed	citation	PMID:15207516	pubmed	15207516	create date:2004/06/23 | first author:Vowles KE
Pain and PTSD symptoms in female veterans.	/pubmed/15207515	Asmundson GJ, Wright KD, Stein MB.	Eur J Pain. 2004 Aug;8(4):345-50.	Eur J Pain. 2004	PubMed	citation	PMID:15207515	pubmed	15207515	create date:2004/06/23 | first author:Asmundson GJ
Pain management in elderly persons who require assistance with activities of daily living: a comparison of those living at home with those in special accommodations.	/pubmed/15207514	Jakobsson U, Rahm Hallberg I, Westergren A.	Eur J Pain. 2004 Aug;8(4):335-44.	Eur J Pain. 2004	PubMed	citation	PMID:15207514	pubmed	15207514	create date:2004/06/23 | first author:Jakobsson U
The beliefs of people with chronic pain in relation to 'important' treatment components.	/pubmed/15207513	Brown CA.	Eur J Pain. 2004 Aug;8(4):325-33.	Eur J Pain. 2004	PubMed	citation	PMID:15207513	pubmed	15207513	create date:2004/06/23 | first author:Brown CA
Cardiovascular responsiveness to brief cognitive challenges and pain sensitivity in women.	/pubmed/15207512	Vassend O, Knardahl S.	Eur J Pain. 2004 Aug;8(4):315-24.	Eur J Pain. 2004	PubMed	citation	PMID:15207512	pubmed	15207512	create date:2004/06/23 | first author:Vassend O
Migraine and tension headache in children under 6 years of age.	/pubmed/15207511	Balottin U, Nicoli F, Pitillo G, Ferrari Ginevra O, Borgatti R, Lanzi G.	Eur J Pain. 2004 Aug;8(4):307-14.	Eur J Pain. 2004	PubMed	citation	PMID:15207511	pubmed	15207511	create date:2004/06/23 | first author:Balottin U
Sex differences in pain anchors revisited: further investigation of most intense" and common pain events."	/pubmed/15207510	Robinson ME, George SZ, Dannecker EA, Jump RL, Hirsh AT, Gagnon CM, Brown JL.	Eur J Pain. 2004 Aug;8(4):299-305.	Eur J Pain. 2004	PubMed	citation	PMID:15207510	pubmed	15207510	create date:2004/06/23 | first author:Robinson ME
Paired comparisons of sensory pain adjectives.	/pubmed/15207509	van Wijk AJ, Hoogstraten J.	Eur J Pain. 2004 Aug;8(4):293-7.	Eur J Pain. 2004	PubMed	citation	PMID:15207509	pubmed	15207509	create date:2004/06/23 | first author:van Wijk AJ
Minimal clinically important changes in chronic musculoskeletal pain intensity measured on a numerical rating scale.	/pubmed/15207508	Salaffi F, Stancati A, Silvestri CA, Ciapetti A, Grassi W.	Eur J Pain. 2004 Aug;8(4):283-91.	Eur J Pain. 2004	PubMed	citation	PMID:15207508	pubmed	15207508	create date:2004/06/23 | first author:Salaffi F
The Fear of Pain questionnaire: factor structure in samples of young, middle-aged and elderly European people.	/pubmed/15109978	Albaret MC, Muñoz Sastre MT, Cottencin A, Mullet E.	Eur J Pain. 2004 Jun;8(3):273-81.	Eur J Pain. 2004	PubMed	citation	PMID:15109978	pubmed	15109978	create date:2004/04/28 | first author:Albaret MC
Pharmacological consequences of long-term morphine treatment in patients with cancer and chronic non-malignant pain.	/pubmed/15109977	Andersen G, Sjøgren P, Hansen SH, Jensen NH, Christrup L.	Eur J Pain. 2004 Jun;8(3):263-71.	Eur J Pain. 2004	PubMed	citation	PMID:15109977	pubmed	15109977	create date:2004/04/28 | first author:Andersen G
Role of spinal 5-HT(1A) receptors in morphine analgesia and tolerance in rats.	/pubmed/15109976	Bardin L, Colpaert FC.	Eur J Pain. 2004 Jun;8(3):253-61.	Eur J Pain. 2004	PubMed	citation	PMID:15109976	pubmed	15109976	create date:2004/04/28 | first author:Bardin L
Differential release of neurotransmitters from superficial and deep layers of the dorsal horn in response to acute noxious stimulation and inflammation of the rat paw.	/pubmed/15109975	Dmitrieva N, Rodríguez-Malaver AJ, Pérez J, Hernández L.	Eur J Pain. 2004 Jun;8(3):245-52.	Eur J Pain. 2004	PubMed	citation	PMID:15109975	pubmed	15109975	create date:2004/04/28 | first author:Dmitrieva N
Mechanically induced axon reflex and hyperalgesia in human UV-B burn are reduced by systemic lidocaine.	/pubmed/15109974	Koppert W, Brueckl V, Weidner C, Schmelz M.	Eur J Pain. 2004 Jun;8(3):237-44.	Eur J Pain. 2004	PubMed	citation	PMID:15109974	pubmed	15109974	create date:2004/04/28 | first author:Koppert W
Impaired disengagement from threatening cues of impending pain in a crossmodal cueing paradigm.	/pubmed/15109973	Van Damme S, Crombez G, Eccleston C, Goubert L.	Eur J Pain. 2004 Jun;8(3):227-36.	Eur J Pain. 2004	PubMed	citation	PMID:15109973	pubmed	15109973	create date:2004/04/28 | first author:Van Damme S
A polymorphic locus in the intron 16 of the human angiotensin-converting enzyme (ACE) gene is not correlated with complex regional pain syndrome I (CRPS I).	/pubmed/15109972	Hühne K, Leis S, Schmelz M, Rautenstrauss B, Birklein F.	Eur J Pain. 2004 Jun;8(3):221-5.	Eur J Pain. 2004	PubMed	citation	PMID:15109972	pubmed	15109972	create date:2004/04/28 | first author:Hühne K
Catastrophizing and internal pain control as mediators of outcome in the multidisciplinary treatment of chronic low back pain.	/pubmed/15109971	Spinhoven P, Ter Kuile M, Kole-Snijders AM, Hutten Mansfeld M, Den Ouden DJ, Vlaeyen JW.	Eur J Pain. 2004 Jun;8(3):211-9.	Eur J Pain. 2004	PubMed	citation	PMID:15109971	pubmed	15109971	create date:2004/04/28 | first author:Spinhoven P
Are changes in fear-avoidance beliefs, catastrophizing, and appraisals of control, predictive of changes in chronic low back pain and disability?	/pubmed/15109970	Woby SR, Watson PJ, Roach NK, Urmston M.	Eur J Pain. 2004 Jun;8(3):201-10.	Eur J Pain. 2004	PubMed	citation	PMID:15109970	pubmed	15109970	create date:2004/04/28 | first author:Woby SR
Do pain problems in young school children persist into early adulthood? A 13-year follow-up.	/pubmed/15109969	Brattberg G.	Eur J Pain. 2004 Jun;8(3):187-99.	Eur J Pain. 2004	PubMed	citation	PMID:15109969	pubmed	15109969	create date:2004/04/28 | first author:Brattberg G
Interaction between histamine-induced itch and experimental muscle pain.	/pubmed/15109968	Wasner G, Schwarz K, Schattschneider J, Binder A, Jensen TS, Baron R.	Eur J Pain. 2004 Jun;8(3):179-85.	Eur J Pain. 2004	PubMed	citation	PMID:15109968	pubmed	15109968	create date:2004/04/28 | first author:Wasner G
Are oral cannabinoids safe and effective in refractory neuropathic pain?	/pubmed/14987627	Attal N, Brasseur L, Guirimand D, Clermond-Gnamien S, Atlami S, Bouhassira D.	Eur J Pain. 2004 Apr;8(2):173-7.	Eur J Pain. 2004	PubMed	citation	PMID:14987627	pubmed	14987627	create date:2004/02/28 | first author:Attal N
Peripheral effects of needle stimulation (acupuncture) on skin and muscle blood flow in fibromyalgia.	/pubmed/14987626	Sandberg M, Lindberg LG, Gerdle B.	Eur J Pain. 2004 Apr;8(2):163-71.	Eur J Pain. 2004	PubMed	citation	PMID:14987626	pubmed	14987626	create date:2004/02/28 | first author:Sandberg M
Influence of intracellular Ca2+ release modulating drugs on bupivacaine infiltration anesthesia in mice.	/pubmed/14987625	Smith FL, LeBlanc SJ, Carter R.	Eur J Pain. 2004 Apr;8(2):153-61.	Eur J Pain. 2004	PubMed	citation	PMID:14987625	pubmed	14987625	create date:2004/02/28 | first author:Smith FL
Identifying a long-term/chronic, non-cancer pain population using a one-dimensional verbal pain rating scale: an epidemiological study.	/pubmed/14987624	Jensen MK, Sjøgren P, Ekholm O, Rasmussen NK, Eriksen J.	Eur J Pain. 2004 Apr;8(2):145-52.	Eur J Pain. 2004	PubMed	citation	PMID:14987624	pubmed	14987624	create date:2004/02/28 | first author:Jensen MK
Key role of the dorsal root ganglion in neuropathic tactile hypersensibility.	/pubmed/14987623	Sukhotinsky I, Ben-Dor E, Raber P, Devor M.	Eur J Pain. 2004 Apr;8(2):135-43.	Eur J Pain. 2004	PubMed	citation	PMID:14987623	pubmed	14987623	create date:2004/02/28 | first author:Sukhotinsky I
Increased vanilloid receptor VR1 innervation in vulvodynia.	/pubmed/14987622	Tympanidis P, Casula MA, Yiangou Y, Terenghi G, Dowd P, Anand P.	Eur J Pain. 2004 Apr;8(2):129-33.	Eur J Pain. 2004	PubMed	citation	PMID:14987622	pubmed	14987622	create date:2004/02/28 | first author:Tympanidis P
Children's ratings of the intensity and unpleasantness of post-operative pain using facial expression scales.	/pubmed/14987621	Perrott DA, Goodenough B, Champion GD.	Eur J Pain. 2004 Apr;8(2):119-27.	Eur J Pain. 2004	PubMed	citation	PMID:14987621	pubmed	14987621	create date:2004/02/28 | first author:Perrott DA
Pressure pain thresholds of tender point sites in patients with fibromyalgia and in healthy controls.	/pubmed/14987620	Maquet D, Croisier JL, Demoulin C, Crielaard JM.	Eur J Pain. 2004 Apr;8(2):111-7.	Eur J Pain. 2004	PubMed	citation	PMID:14987620	pubmed	14987620	create date:2004/02/28 | first author:Maquet D
Madame Albe-Fessard: a meaningful legacy.	/pubmed/14987613	Berkley KJ.	Eur J Pain. 2004 Apr;8(2):95-7. No abstract available.	Eur J Pain. 2004	PubMed	citation	PMID:14987613	pubmed	14987613	create date:2004/02/28 | first author:Berkley KJ
Psychosocial experiences among primary care patients with and without musculoskeletal pain.	/pubmed/14690678	Soares JJ, Jablonska B.	Eur J Pain. 2004 Feb;8(1):79-89.	Eur J Pain. 2004	PubMed	citation	PMID:14690678	pubmed	14690678	create date:2003/12/24 | first author:Soares JJ
Neck flexor muscle fatigue is side specific in patients with unilateral neck pain.	/pubmed/14690677	Falla D, Jull G, Rainoldi A, Merletti R.	Eur J Pain. 2004 Feb;8(1):71-7.	Eur J Pain. 2004	PubMed	citation	PMID:14690677	pubmed	14690677	create date:2003/12/24 | first author:Falla D
Comorbidity of pain problems and depressive symptoms in young women: results from a cross-sectional survey among women aged 15-24 in Hungary.	/pubmed/14690676	Réthelyi JM, Berghammer R, Ittzés A, Szumska I, Purebl G, Csoboth C.	Eur J Pain. 2004 Feb;8(1):63-9.	Eur J Pain. 2004	PubMed	citation	PMID:14690676	pubmed	14690676	create date:2003/12/24 | first author:Réthelyi JM
Clinical study of chronic pain in hereditary myopathies.	/pubmed/14690675	Delorme T, Boureau F, Eymard B, Laforet P, Cottrel F.	Eur J Pain. 2004 Feb;8(1):55-61.	Eur J Pain. 2004	PubMed	citation	PMID:14690675	pubmed	14690675	create date:2003/12/24 | first author:Delorme T
The course of non-malignant chronic pain: a 12-year follow-up of a cohort from the general population.	/pubmed/14690674	Andersson HI.	Eur J Pain. 2004 Feb;8(1):47-53.	Eur J Pain. 2004	PubMed	citation	PMID:14690674	pubmed	14690674	create date:2003/12/24 | first author:Andersson HI
Evidence for a direct relationship between cognitive and physical change during an education intervention in people with chronic low back pain.	/pubmed/14690673	Moseley GL.	Eur J Pain. 2004 Feb;8(1):39-45.	Eur J Pain. 2004	PubMed	citation	PMID:14690673	pubmed	14690673	create date:2003/12/24 | first author:Moseley GL
The tridimensional personality theory and pain: harm avoidance and reward dependence traits correlate with pain perception in healthy volunteers.	/pubmed/14690672	Pud D, Eisenberg E, Sprecher E, Rogowski Z, Yarnitsky D.	Eur J Pain. 2004 Feb;8(1):31-8.	Eur J Pain. 2004	PubMed	citation	PMID:14690672	pubmed	14690672	create date:2003/12/24 | first author:Pud D
Impaired health status, sleep disorders, and pain in the craniomandibular and cervical spinal regions.	/pubmed/14690671	Lobbezoo F, Visscher CM, Naeije M.	Eur J Pain. 2004 Feb;8(1):23-30.	Eur J Pain. 2004	PubMed	citation	PMID:14690671	pubmed	14690671	create date:2003/12/24 | first author:Lobbezoo F
When pain is not fully explained by organic lesion: a psychiatric perspective on chronic pain patients.	/pubmed/14690670	Ciaramella A, Grosso S, Poli P, Gioia A, Inghirami S, Massimetti G, Conti L.	Eur J Pain. 2004 Feb;8(1):13-22.	Eur J Pain. 2004	PubMed	citation	PMID:14690670	pubmed	14690670	create date:2003/12/24 | first author:Ciaramella A
Measures of anxiety: is there a difference in their ability to predict functioning at three-month follow-up among pain patients?	/pubmed/14690669	Hadjistavropoulos HD, Asmundson GJ, Kowalyk KM.	Eur J Pain. 2004 Feb;8(1):1-11.	Eur J Pain. 2004	PubMed	citation	PMID:14690669	pubmed	14690669	create date:2003/12/24 | first author:Hadjistavropoulos HD
Moog M, Quinter J, Hall T, Zusman M. The late whiplash syndrome: a psychophysical study. Euro J Pain 2002;6:283-294.	/pubmed/14575669	Kwan O, Friel J.	Eur J Pain. 2003;7(6):561-2; author reply 563. No abstract available.	Eur J Pain. 2003	PubMed	citation	PMID:14575669	pubmed	14575669	create date:2003/10/25 | first author:Kwan O
The natural course of chronic benign pain in childhood and adolescence: a two-year population-based follow-up study.	/pubmed/14575668	Perquin CW, Hunfeld JA, Hazebroek-Kampschreur AA, van Suijlekom-Smit LW, Passchier J, Koes BW, van der Wouden JC.	Eur J Pain. 2003;7(6):551-9.	Eur J Pain. 2003	PubMed	citation	PMID:14575668	pubmed	14575668	create date:2003/10/25 | first author:Perquin CW
Multi-modal induction and assessment of allodynia and hyperalgesia in the human oesophagus.	/pubmed/14575667	Drewes AM, Schipper KP, Dimcevski G, Petersen P, Andersen OK, Gregersen H, Arendt-Nielsen L.	Eur J Pain. 2003;7(6):539-49.	Eur J Pain. 2003	PubMed	citation	PMID:14575667	pubmed	14575667	create date:2003/10/25 | first author:Drewes AM
Hypoalgesia to pressure pain in referred pain areas triggered by spatial summation of experimental muscle pain from unilateral or bilateral trapezius muscles.	/pubmed/14575666	Ge HY, Madeleine P, Wang K, Arendt-Nielsen L.	Eur J Pain. 2003;7(6):531-7.	Eur J Pain. 2003	PubMed	citation	PMID:14575666	pubmed	14575666	create date:2003/10/25 | first author:Ge HY
Psychological responses to episodic chest pain.	/pubmed/14575665	Okpa K, Morley S, Hobson AR, Sarkar S, Melaine T, Thompson D, Aziz Q.	Eur J Pain. 2003;7(6):521-9.	Eur J Pain. 2003	PubMed	citation	PMID:14575665	pubmed	14575665	create date:2003/10/25 | first author:Okpa K
Title	URL	Description	Details	ShortDetails	Resource	Type	Identifiers	Db	EntrezUID	Properties
Efficacy of spinal cord stimulation for neuropathic pain: assessment by abstinence.	/pubmed/14575664	Monhemius R, Simpson BA.	Eur J Pain. 2003;7(6):513-9.	Eur J Pain. 2003	PubMed	citation	PMID:14575664	pubmed	14575664	create date:2003/10/25 | first author:Monhemius R
Electrical neuromodulation improves myocardial perfusion and ameliorates refractory angina pectoris in patients with syndrome X: fad or future?	/pubmed/14575663	Jessurun GA, Hautvast RW, Tio RA, DeJongste MJ.	Eur J Pain. 2003;7(6):507-12.	Eur J Pain. 2003	PubMed	citation	PMID:14575663	pubmed	14575663	create date:2003/10/25 | first author:Jessurun GA
Nerve terminals extend into the temporomandibular joint of adjuvant arthritic rats.	/pubmed/14575662	Shinoda M, Honda T, Ozaki N, Hattori H, Mizutani H, Ueda M, Sugiura Y.	Eur J Pain. 2003;7(6):493-505.	Eur J Pain. 2003	PubMed	citation	PMID:14575662	pubmed	14575662	create date:2003/10/25 | first author:Shinoda M
Lamotrigine for intractable sciatica: correlation between dose, plasma concentration and analgesia.	/pubmed/14575661	Eisenberg E, Damunni G, Hoffer E, Baum Y, Krivoy N.	Eur J Pain. 2003;7(6):485-91.	Eur J Pain. 2003	PubMed	citation	PMID:14575661	pubmed	14575661	create date:2003/10/25 | first author:Eisenberg E
Transdermal fentanyl: informed prescribing is essential.	/pubmed/12935801	Ross JR, Quigley C.	Eur J Pain. 2003;7(5):481-3.	Eur J Pain. 2003	PubMed	citation	PMID:12935801	pubmed	12935801	create date:2003/08/26 | first author:Ross JR
The role of uninjured nerve in spinal nerve ligated rats points to an improved animal model of neuropathic pain.	/pubmed/12935800	Lee DH, Iyengar S, Lodge D.	Eur J Pain. 2003;7(5):473-9.	Eur J Pain. 2003	PubMed	citation	PMID:12935800	pubmed	12935800	create date:2003/08/26 | first author:Lee DH
Determinants of health-related quality of life in patients with persistent somatoform pain disorder.	/pubmed/12935799	Petrak F, Hardt J, Kappis B, Nickel R, Tiber Egle U.	Eur J Pain. 2003;7(5):463-71.	Eur J Pain. 2003	PubMed	citation	PMID:12935799	pubmed	12935799	create date:2003/08/26 | first author:Petrak F
Incidence of complex regional pain syndrome type I after fractures of the distal radius.	/pubmed/12935798	Dijkstra PU, Groothoff JW, ten Duis HJ, Geertzen JH.	Eur J Pain. 2003;7(5):457-62.	Eur J Pain. 2003	PubMed	citation	PMID:12935798	pubmed	12935798	create date:2003/08/26 | first author:Dijkstra PU
Effect of muscle relaxants on experimental jaw-muscle pain and jaw-stretch reflexes: a double-blind and placebo-controlled trial.	/pubmed/12935797	Svensson P, Wang K, Arendt-Nielsen L.	Eur J Pain. 2003;7(5):449-56.	Eur J Pain. 2003	PubMed	citation	PMID:12935797	pubmed	12935797	create date:2003/08/26 | first author:Svensson P
Interaction between metamizol and tramadol in a model of acute visceral pain in rats.	/pubmed/12935796	Poveda R, Planas E, Pol O, Romero A, Sánchez S, Puig MM.	Eur J Pain. 2003;7(5):439-48.	Eur J Pain. 2003	PubMed	citation	PMID:12935796	pubmed	12935796	create date:2003/08/26 | first author:Poveda R
Personalized pain words and Stroop interference in chronic pain patients.	/pubmed/12935795	Andersson G, Haldrup D.	Eur J Pain. 2003;7(5):431-8.	Eur J Pain. 2003	PubMed	citation	PMID:12935795	pubmed	12935795	create date:2003/08/26 | first author:Andersson G
Scopolamine into the anterior cingulate cortex diminishes nociception in a neuropathic pain model in the rat: an interruption of 'nociception-related memory acquisition'?	/pubmed/12935794	Ortega-Legaspi JM, López-Avila A, Coffeen U, del Angel R, Pellicer F.	Eur J Pain. 2003;7(5):425-9.	Eur J Pain. 2003	PubMed	citation	PMID:12935794	pubmed	12935794	create date:2003/08/26 | first author:Ortega-Legaspi JM
The influence of electroconvulsive therapy on pain threshold and pain tolerance in major depression patients before, during and after treatment.	/pubmed/12935793	Schreiber S, Shmueli D, Grunhaus L, Dolberg OT, Feldinger E, Magora F, Shapira SC.	Eur J Pain. 2003;7(5):419-24.	Eur J Pain. 2003	PubMed	citation	PMID:12935793	pubmed	12935793	create date:2003/08/26 | first author:Schreiber S
Prophylactic tolperisone for post-exercise muscle soreness causes reduced isometric force--a double-blind randomized crossover control study.	/pubmed/12935792	Bajaj P, Arendt-Nielsen L, Madeleine P, Svensson P.	Eur J Pain. 2003;7(5):407-18.	Eur J Pain. 2003	PubMed	citation	PMID:12935792	pubmed	12935792	create date:2003/08/26 | first author:Bajaj P
Evaluation of a short duration behaviour-based post-operative pain scoring system in rats.	/pubmed/12935791	Roughan JV, Flecknell PA.	Eur J Pain. 2003;7(5):397-406.	Eur J Pain. 2003	PubMed	citation	PMID:12935791	pubmed	12935791	create date:2003/08/26 | first author:Roughan JV
Dispositional anxiety and the experience of pain: gender-specific effects.	/pubmed/12935790	Jones A, Zachariae R, Arendt-Nielsen L.	Eur J Pain. 2003;7(5):387-95.	Eur J Pain. 2003	PubMed	citation	PMID:12935790	pubmed	12935790	create date:2003/08/26 | first author:Jones A
Recommendations for using opioids in chronic non-cancer pain.	/pubmed/12935789	Kalso E, Allan L, Dellemijn PL, Faura CC, Ilias WK, Jensen TS, Perrot S, Plaghki LH, Zenz M.	Eur J Pain. 2003;7(5):381-6.	Eur J Pain. 2003	PubMed	citation	PMID:12935789	pubmed	12935789	create date:2003/08/26 | first author:Kalso E
Appropriate and responsible use of opioids in chronic non-cancer pain.	/pubmed/12935788	Breivik H.	Eur J Pain. 2003;7(5):379-80. No abstract available.	Eur J Pain. 2003	PubMed	citation	PMID:12935788	pubmed	12935788	create date:2003/08/26 | first author:Breivik H
How Ulf Lindblom changed my life: studies of the mechanisms of pain and abnormal sensations following nerve injury and their treatment in cats, rats and humans.	/pubmed/12821410	Wiesenfeld-Hallin Z.	Eur J Pain. 2003;7(4):375-7. No abstract available.	Eur J Pain. 2003	PubMed	citation	PMID:12821410	pubmed	12821410	create date:2003/06/25 | first author:Wiesenfeld-Hallin Z
Quantifying sensation: look back in allodynia"."	/pubmed/12821409	Ochoa JL.	Eur J Pain. 2003;7(4):369-74. No abstract available.	Eur J Pain. 2003	PubMed	citation	PMID:12821409	pubmed	12821409	create date:2003/06/25 | first author:Ochoa JL
Ulf Lindblom and spinal cord stimulation.	/pubmed/12821408	Meyerson BA.	Eur J Pain. 2003;7(4):365-7. No abstract available.	Eur J Pain. 2003	PubMed	citation	PMID:12821408	pubmed	12821408	create date:2003/06/25 | first author:Meyerson BA
The Lindblom roller.	/pubmed/12821407	Marchettini P, Marangoni C, Lacerenza M, Formaglio F.	Eur J Pain. 2003;7(4):359-64.	Eur J Pain. 2003	PubMed	citation	PMID:12821407	pubmed	12821407	create date:2003/06/25 | first author:Marchettini P
Difficulties in stratifying neuropathic pain by mechanisms.	/pubmed/12821406	Hansson P.	Eur J Pain. 2003;7(4):353-7. Review.	Eur J Pain. 2003	PubMed	citation	PMID:12821406	pubmed	12821406	create date:2003/06/25 | first author:Hansson P
Secondary hyperalgesia and presynaptic inhibition: an update.	/pubmed/12821405	Cervero F, Laird JM, García-Nicas E.	Eur J Pain. 2003;7(4):345-51. Review.	Eur J Pain. 2003	PubMed	citation	PMID:12821405	pubmed	12821405	create date:2003/06/25 | first author:Cervero F
Central pain and the role of quantitative sensory testing (QST) in research and diagnosis.	/pubmed/12821404	Boivie J.	Eur J Pain. 2003;7(4):339-43. Review. No abstract available.	Eur J Pain. 2003	PubMed	citation	PMID:12821404	pubmed	12821404	create date:2003/06/25 | first author:Boivie J
Spinal cord injury pain.	/pubmed/12821403	Beric A.	Eur J Pain. 2003;7(4):335-8. Review.	Eur J Pain. 2003	PubMed	citation	PMID:12821403	pubmed	12821403	create date:2003/06/25 | first author:Beric A
Master scaling of perceived intensity of touch, cold and warmth.	/pubmed/12821402	Berglund B, Harju EL.	Eur J Pain. 2003;7(4):323-34.	Eur J Pain. 2003	PubMed	citation	PMID:12821402	pubmed	12821402	create date:2003/06/25 | first author:Berglund B
Pain questionnaires in the analysis of long lasting (chronic) pain conditions.	/pubmed/12821401	Wincent A, Lidén Y, Arnér S.	Eur J Pain. 2003;7(4):311-21.	Eur J Pain. 2003	PubMed	citation	PMID:12821401	pubmed	12821401	create date:2003/06/25 | first author:Wincent A
Fibromyalgia may mask onset of autoimmune diseases.	/pubmed/12725853	Kerschbaumer A, Duftner C, Wenger M, Klauser A, Schirmer M.	Eur J Pain. 2003;7(3):295-6. No abstract available.	Eur J Pain. 2003	PubMed	citation	PMID:12725853	pubmed	12725853	create date:2003/05/03 | first author:Kerschbaumer A
Treatment of chronic pain with millimetre wave therapy (MWT) in patients with diffuse connective tissue diseases: a pilot case series study.	/pubmed/12725852	Usichenko TI, Herget HF.	Eur J Pain. 2003;7(3):289-94.	Eur J Pain. 2003	PubMed	citation	PMID:12725852	pubmed	12725852	create date:2003/05/03 | first author:Usichenko TI
Experimental deep tissue pain in wrist extensors--a model of lateral epicondylalgia.	/pubmed/12725851	Slater H, Arendt-Nielsen L, Wright A, Graven-Nielsen T.	Eur J Pain. 2003;7(3):277-88.	Eur J Pain. 2003	PubMed	citation	PMID:12725851	pubmed	12725851	create date:2003/05/03 | first author:Slater H
Somatosensory perception in patients suffering from long-term trapezius myalgia at the site overlying the most painful part of the muscle and in an area of pain referral.	/pubmed/12725850	Leffler AS, Hansson P, Kosek E.	Eur J Pain. 2003;7(3):267-76.	Eur J Pain. 2003	PubMed	citation	PMID:12725850	pubmed	12725850	create date:2003/05/03 | first author:Leffler AS
Interobserver reliability of diagnosis in patients with complex regional pain syndrome.	/pubmed/12725849	van de Vusse AC, Stomp-van den Berg SG, de Vet HC, Weber WE.	Eur J Pain. 2003;7(3):259-65.	Eur J Pain. 2003	PubMed	citation	PMID:12725849	pubmed	12725849	create date:2003/05/03 | first author:van de Vusse AC
Segmental and plurisegmental modulation of pressure pain thresholds during static muscle contractions in healthy individuals.	/pubmed/12725848	Kosek E, Lundberg L.	Eur J Pain. 2003;7(3):251-8.	Eur J Pain. 2003	PubMed	citation	PMID:12725848	pubmed	12725848	create date:2003/05/03 | first author:Kosek E
Antinociceptive effects of RB101(S), a complete inhibitor of enkephalin-catabolizing enzymes, are enhanced by (+)-HA966, a functional NMDA receptor antagonist: a c-Fos study in the rat spinal cord.	/pubmed/12725847	Buritova J, Le Guen S, Fournié-Zaluski MC, Roques BP, Besson JM.	Eur J Pain. 2003;7(3):241-9.	Eur J Pain. 2003	PubMed	citation	PMID:12725847	pubmed	12725847	create date:2003/05/03 | first author:Buritova J
Pain as presenting symptom in Lyme neuroborreliosis.	/pubmed/12725846	Dotevall L, Eliasson T, Hagberg L, Mannheimer C.	Eur J Pain. 2003;7(3):235-9.	Eur J Pain. 2003	PubMed	citation	PMID:12725846	pubmed	12725846	create date:2003/05/03 | first author:Dotevall L
Long term depression of human nociceptive skin senses induced by thin fibre stimulation.	/pubmed/12725845	Nilsson HJ, Psouni E, Schouenborg J.	Eur J Pain. 2003;7(3):225-33.	Eur J Pain. 2003	PubMed	citation	PMID:12725845	pubmed	12725845	create date:2003/05/03 | first author:Nilsson HJ
Patient reporting of adverse drug reactions: useful information for pain management?	/pubmed/12725844	Jarernsiripornkul N, Krska J, Richards RM, Capps PA.	Eur J Pain. 2003;7(3):219-24.	Eur J Pain. 2003	PubMed	citation	PMID:12725844	pubmed	12725844	create date:2003/05/03 | first author:Jarernsiripornkul N
Colored pain drawings: preliminary observations in a neurosurgical practice.	/pubmed/12725843	Masferrer R, Prendergast V, Hagell P.	Eur J Pain. 2003;7(3):213-7.	Eur J Pain. 2003	PubMed	citation	PMID:12725843	pubmed	12725843	create date:2003/05/03 | first author:Masferrer R
Parents' perceptions of their 1-6-year-old children's pain.	/pubmed/12725842	Kankkunen PM, Vehviläinen-Julkunen KM, Pietilä AM, Halonen PM.	Eur J Pain. 2003;7(3):203-11.	Eur J Pain. 2003	PubMed	citation	PMID:12725842	pubmed	12725842	create date:2003/05/03 | first author:Kankkunen PM
The effects of A-fiber pressure block on perception and neurophysiological correlates of brief non-painful and painful CO2 laser stimuli in humans.	/pubmed/12600801	Nahra H, Plaghki L.	Eur J Pain. 2003;7(2):189-99.	Eur J Pain. 2003	PubMed	citation	PMID:12600801	pubmed	12600801	create date:2003/02/26 | first author:Nahra H
Transcutaneous electrical nerve stimulation (TENS) can reduce postoperative analgesic consumption. A meta-analysis with assessment of optimal treatment parameters for postoperative pain.	/pubmed/12600800	Bjordal JM, Johnson MI, Ljunggreen AE.	Eur J Pain. 2003;7(2):181-8.	Eur J Pain. 2003	PubMed	citation	PMID:12600800	pubmed	12600800	create date:2003/02/26 | first author:Bjordal JM
Therapeutic approaches to fibromyalgia syndrome in the United Kingdom: a survey of occupational therapists and physical therapists.	/pubmed/12600799	Sim J, Adams N.	Eur J Pain. 2003;7(2):173-80.	Eur J Pain. 2003	PubMed	citation	PMID:12600799	pubmed	12600799	create date:2003/02/26 | first author:Sim J
Validation of the arthritis self-efficacy short-form scale in German fibromyalgia patients.	/pubmed/12600798	Mueller A, Hartmann M, Mueller K, Eich W.	Eur J Pain. 2003;7(2):163-71.	Eur J Pain. 2003	PubMed	citation	PMID:12600798	pubmed	12600798	create date:2003/02/26 | first author:Mueller A
Low-dose diclofenac potassium in the treatment of episodic tension-type headache.	/pubmed/12600797	Kubitzek F, Ziegler G, Gold MS, Liu JM, Ionescu E.	Eur J Pain. 2003;7(2):155-62.	Eur J Pain. 2003	PubMed	citation	PMID:12600797	pubmed	12600797	create date:2003/02/26 | first author:Kubitzek F
Experimental muscle pain and tenderness following infusion of endogenous substances in humans.	/pubmed/12600796	Mørk H, Ashina M, Bendtsen L, Olesen J, Jensen R.	Eur J Pain. 2003;7(2):145-53.	Eur J Pain. 2003	PubMed	citation	PMID:12600796	pubmed	12600796	create date:2003/02/26 | first author:Mørk H
Psychophysics of phasic and tonic heat pain stimuli by quantitative sensory testing in healthy subjects.	/pubmed/12600795	Granot M, Sprecher E, Yarnitsky D.	Eur J Pain. 2003;7(2):139-43.	Eur J Pain. 2003	PubMed	citation	PMID:12600795	pubmed	12600795	create date:2003/02/26 | first author:Granot M
Antinociceptive effect in mice of intraperitoneal N-methyl-D-aspartate receptor antagonists in the formalin test.	/pubmed/12600794	Berrino L, Oliva P, Massimo F, Aurilio C, Maione S, Grella A, Rossi F.	Eur J Pain. 2003;7(2):131-7.	Eur J Pain. 2003	PubMed	citation	PMID:12600794	pubmed	12600794	create date:2003/02/26 | first author:Berrino L
Epidural ketamine potentiates epidural morphine but not fentanyl in acute nociception in rats.	/pubmed/12600793	Hoffmann VL, Baker AK, Vercauteren MP, Adriaensen HF, Meert TF.	Eur J Pain. 2003;7(2):121-30.	Eur J Pain. 2003	PubMed	citation	PMID:12600793	pubmed	12600793	create date:2003/02/26 | first author:Hoffmann VL
Childhood adversities in patients with fibromyalgia and somatoform pain disorder.	/pubmed/12600792	Imbierowicz K, Egle UT.	Eur J Pain. 2003;7(2):113-9.	Eur J Pain. 2003	PubMed	citation	PMID:12600792	pubmed	12600792	create date:2003/02/26 | first author:Imbierowicz K
Title	URL	Description	Details	ShortDetails	Resource	Type	Identifiers	Db	EntrezUID	Properties
Information processing biases among chronic pain patients and ankylosing spondylitis patients: the impact of diagnosis.	/pubmed/12600791	Wells HJ, Pincus T, McWilliams E.	Eur J Pain. 2003;7(2):105-11.	Eur J Pain. 2003	PubMed	citation	PMID:12600791	pubmed	12600791	create date:2003/02/26 | first author:Wells HJ
Experimental pain by ischaemic contractions compared with pain by intramuscular infusions of adenosine and hypertonic saline.	/pubmed/12527322	Graven-Nielsen T, Jansson Y, Segerdahl M, Kristensen JD, Mense S, Arendt-Nielsen L, Sollevi A.	Eur J Pain. 2003;7(1):93-102.	Eur J Pain. 2003	PubMed	citation	PMID:12527322	pubmed	12527322	create date:2003/01/16 | first author:Graven-Nielsen T
Induction of non-painful and painful intestinal sensations by hypertonic saline: a new human experimental model.	/pubmed/12527321	Drewes AM, Babenko L, Birket-Smith L, Funch-Jensen P, Arendt-Nielsen L.	Eur J Pain. 2003;7(1):81-91.	Eur J Pain. 2003	PubMed	citation	PMID:12527321	pubmed	12527321	create date:2003/01/16 | first author:Drewes AM
Experimental muscle pain provokes long-lasting alterations of thermal sensitivity in the referred pain area.	/pubmed/12527320	Tuveson B, Lindblom U, Fruhstorfer H.	Eur J Pain. 2003;7(1):73-9.	Eur J Pain. 2003	PubMed	citation	PMID:12527320	pubmed	12527320	create date:2003/01/16 | first author:Tuveson B
The significance of A-delta and C fibres for the perception of synthetic heat.	/pubmed/12527319	Fruhstorfer H, Harju EL, Lindblom UF.	Eur J Pain. 2003;7(1):63-71.	Eur J Pain. 2003	PubMed	citation	PMID:12527319	pubmed	12527319	create date:2003/01/16 | first author:Fruhstorfer H
Suppression of motor evoked potentials in a hand muscle following prolonged painful stimulation.	/pubmed/12527318	Svensson P, Miles TS, McKay D, Ridding MC.	Eur J Pain. 2003;7(1):55-62.	Eur J Pain. 2003	PubMed	citation	PMID:12527318	pubmed	12527318	create date:2003/01/16 | first author:Svensson P
Comparison of the effect of video glasses and nitrous oxide analgesia on the perceived intensity of pain and unpleasantness evoked by dental scaling.	/pubmed/12527317	Bentsen B, Wenzel A, Svensson P.	Eur J Pain. 2003;7(1):49-53.	Eur J Pain. 2003	PubMed	citation	PMID:12527317	pubmed	12527317	create date:2003/01/16 | first author:Bentsen B
The treatment of complex regional pain syndrome (CRPS) involving upper extremity with continuous sensory analgesia.	/pubmed/12527316	Margić K, Pirc J.	Eur J Pain. 2003;7(1):43-7.	Eur J Pain. 2003	PubMed	citation	PMID:12527316	pubmed	12527316	create date:2003/01/16 | first author:Margić K
Implicit attitude towards pictures of back-stressing activities in pain-free subjects and patients with low back pain: an affective priming study.	/pubmed/12527315	Goubert L, Crombez G, Hermans D, Vanderstraeten G.	Eur J Pain. 2003;7(1):33-42.	Eur J Pain. 2003	PubMed	citation	PMID:12527315	pubmed	12527315	create date:2003/01/16 | first author:Goubert L
Painful and non-painful neuropathy in HIV-infected patients: an analysis of somatosensory nerve function.	/pubmed/12527314	Martin C, Solders G, Sönnerborg A, Hansson P.	Eur J Pain. 2003;7(1):23-31.	Eur J Pain. 2003	PubMed	citation	PMID:12527314	pubmed	12527314	create date:2003/01/16 | first author:Martin C
Disuse and deconditioning in chronic low back pain: concepts and hypotheses on contributing mechanisms.	/pubmed/12527313	Verbunt JA, Seelen HA, Vlaeyen JW, van de Heijden GJ, Heuts PH, Pons K, Knottnerus JA.	Eur J Pain. 2003;7(1):9-21. Review.	Eur J Pain. 2003	PubMed	citation	PMID:12527313	pubmed	12527313	create date:2003/01/16 | first author:Verbunt JA
Factors influencing the features of postherpetic neuralgia and outcome when treated with tricyclics.	/pubmed/12527312	Bowsher D.	Eur J Pain. 2003;7(1):1-7. Erratum in: Eur J Pain. 2003;7(2):201.	Eur J Pain. 2003	PubMed	citation	PMID:12527312	pubmed	12527312	create date:2003/01/16 | first author:Bowsher D
Modality-specific facilitation and adaptation to painful tonic stimulation in humans.	/pubmed/12413436	Polianskis R, Graven-Nielsen T, Arendt-Nielsen L.	Eur J Pain. 2002;6(6):475-84.	Eur J Pain. 2002	PubMed	citation	PMID:12413436	pubmed	12413436	create date:2002/11/05 | first author:Polianskis R
Poststroke shoulder pain: a prospective study of the association and risk factors in 152 patients from a consecutive cohort of 205 patients presenting with stroke.	/pubmed/12413435	Gamble GE, Barberan E, Laasch HU, Bowsher D, Tyrrell PJ, Jones AK.	Eur J Pain. 2002;6(6):467-74.	Eur J Pain. 2002	PubMed	citation	PMID:12413435	pubmed	12413435	create date:2002/11/05 | first author:Gamble GE
Treatment with staphylococcus toxoid in fibromyalgia/chronic fatigue syndrome--a randomised controlled trial.	/pubmed/12413434	Zachrisson O, Regland B, Jahreskog M, Jonsson M, Kron M, Gottfries CG.	Eur J Pain. 2002;6(6):455-66.	Eur J Pain. 2002	PubMed	citation	PMID:12413434	pubmed	12413434	create date:2002/11/05 | first author:Zachrisson O
Biphasic vasomotor reflex responses of the hand skin following intradermal injection of melittin into the forearm skin.	/pubmed/12413433	Koyama N, Hirata K, Hori K, Dan K, Yokota T.	Eur J Pain. 2002;6(6):447-53.	Eur J Pain. 2002	PubMed	citation	PMID:12413433	pubmed	12413433	create date:2002/11/05 | first author:Koyama N
Prevention of postherpetic neuralgia with varicella-zoster hyperimmune globulin.	/pubmed/12413432	Hügler P, Siebrecht P, Hoffmann K, Stücker M, Windeler J, Altmeyer P, Laubenthal H.	Eur J Pain. 2002;6(6):435-45.	Eur J Pain. 2002	PubMed	citation	PMID:12413432	pubmed	12413432	create date:2002/11/05 | first author:Hügler P
The association between psychological factors and oro-facial pain: a community-based study.	/pubmed/12413431	Macfarlane TV, Kincey J, Worthington HV.	Eur J Pain. 2002;6(6):427-34.	Eur J Pain. 2002	PubMed	citation	PMID:12413431	pubmed	12413431	create date:2002/11/05 | first author:Macfarlane TV
The influence of experimental pain intensity in the local and referred pain area on somatosensory perception in the area of referred pain.	/pubmed/12413430	Kosek E, Hansson P.	Eur J Pain. 2002;6(6):413-25.	Eur J Pain. 2002	PubMed	citation	PMID:12413430	pubmed	12413430	create date:2002/11/05 | first author:Kosek E
Coping and Quality of Life in relation to headache in Dutch schoolchildren.	/pubmed/12161097	Bandell-Hoekstra IE, Abu-Saad HH, Passchier J, Frederiks CM, Feron FJ, Knipschild P.	Eur J Pain. 2002;6(4):315-21.	Eur J Pain. 2002	PubMed	citation	PMID:12161097	pubmed	12161097	create date:2002/08/06 | first author:Bandell-Hoekstra IE
Involvement of N-methyl-D-aspartate receptors in nociception in the cyclophosphamide-induced vesical pain model in the conscious rat.	/pubmed/12161096	Méen M, Coudoré-Civiale MA, Parry L, Eschalier A, Boucher M.	Eur J Pain. 2002;6(4):307-14.	Eur J Pain. 2002	PubMed	citation	PMID:12161096	pubmed	12161096	create date:2002/08/06 | first author:Méen M
Persistent secondary hyperalgesia after gastrocnemius incision in the rat.	/pubmed/12161095	Pogatzki EM, Niemeier JS, Brennan TJ.	Eur J Pain. 2002;6(4):295-305.	Eur J Pain. 2002	PubMed	citation	PMID:12161095	pubmed	12161095	create date:2002/08/06 | first author:Pogatzki EM
The late whiplash syndrome: a psychophysical study.	/pubmed/12161094	Moog M, Quintner J, Hall T, Zusman M.	Eur J Pain. 2002;6(4):283-94.	Eur J Pain. 2002	PubMed	citation	PMID:12161094	pubmed	12161094	create date:2002/08/06 | first author:Moog M
The modified Stroop paradigm as a measure of selective attention towards pain-related stimuli among chronic pain patients: a meta-analysis.	/pubmed/12161093	Roelofs J, Peters ML, Zeegers MP, Vlaeyen JW.	Eur J Pain. 2002;6(4):273-81.	Eur J Pain. 2002	PubMed	citation	PMID:12161093	pubmed	12161093	create date:2002/08/06 | first author:Roelofs J
Gabapentin and pregabalin suppress tactile allodynia and potentiate spinal cord stimulation in a model of neuropathy.	/pubmed/12161092	Wallin J, Cui JG, Yakhnitsa V, Schechtmann G, Meyerson BA, Linderoth B.	Eur J Pain. 2002;6(4):261-72.	Eur J Pain. 2002	PubMed	citation	PMID:12161092	pubmed	12161092	create date:2002/08/06 | first author:Wallin J
Effects of localization and intensity of experimental muscle pain on ankle joint proprioception.	/pubmed/12161091	Matre D, Arendt-Neilsen L, Knardahl S.	Eur J Pain. 2002;6(4):245-60.	Eur J Pain. 2002	PubMed	citation	PMID:12161091	pubmed	12161091	create date:2002/08/06 | first author:Matre D
Five easy pieces on evidence based medicine (5). Trading benefit against harm--pain relief vs. adverse effects.	/pubmed/12160516	Kalso E, Edwards J, McQuay HJ, Moore RA.	Eur J Pain. 2002;6(5):409-12. Review. No abstract available.	Eur J Pain. 2002	PubMed	citation	PMID:12160516	pubmed	12160516	create date:2002/08/06 | first author:Kalso E
Gabapentin treatment of glossopharyngeal neuralgia: a follow-up of four years of a single case.	/pubmed/12160515	Moretti R, Torre P, Antonello RM, Bava A, Cazzato G.	Eur J Pain. 2002;6(5):403-7.	Eur J Pain. 2002	PubMed	citation	PMID:12160515	pubmed	12160515	create date:2002/08/06 | first author:Moretti R
Pavlovian conditioning of opioid and nonopioid pain inhibitory mechanisms in humans.	/pubmed/12160514	Flor H, Birbaumer N, Schulz R, Grüsser SM, Mucha RF.	Eur J Pain. 2002;6(5):395-402.	Eur J Pain. 2002	PubMed	citation	PMID:12160514	pubmed	12160514	create date:2002/08/06 | first author:Flor H
Satisfaction with treatment for chronic pain in a specialty service: preliminary prospective results.	/pubmed/12160513	McCracken LM, Evon D, Karapas ET.	Eur J Pain. 2002;6(5):387-93.	Eur J Pain. 2002	PubMed	citation	PMID:12160513	pubmed	12160513	create date:2002/08/06 | first author:McCracken LM
Prevalence of pain in general practice.	/pubmed/12160512	Hasselström J, Liu-Palmgren J, Rasjö-Wrååk G.	Eur J Pain. 2002;6(5):375-85.	Eur J Pain. 2002	PubMed	citation	PMID:12160512	pubmed	12160512	create date:2002/08/06 | first author:Hasselström J
Inhibitory effects do not depend on the subjective experience of pain during heterotopic noxious conditioning stimulation (HNCS): a contribution to the psychophysics of pain inhibition.	/pubmed/12160511	Lautenbacher S, Roscher S, Strian F.	Eur J Pain. 2002;6(5):365-74.	Eur J Pain. 2002	PubMed	citation	PMID:12160511	pubmed	12160511	create date:2002/08/06 | first author:Lautenbacher S
Heat hyperalgesia in humans: assessed by different stimulus temperature profiles.	/pubmed/12160510	Yucel A, Andersen OK, Nielsen J, Arendt-Nielsen L.	Eur J Pain. 2002;6(5):357-64.	Eur J Pain. 2002	PubMed	citation	PMID:12160510	pubmed	12160510	create date:2002/08/06 | first author:Yucel A
Chronic non-malignant pain patients and health economic consequences.	/pubmed/12160509	Turk DC.	Eur J Pain. 2002;6(5):353-5. Review. No abstract available.	Eur J Pain. 2002	PubMed	citation	PMID:12160509	pubmed	12160509	create date:2002/08/06 | first author:Turk DC
Chronic non-malignant pain patients and health economic consequences.	/pubmed/12160508	Thomsen AB, Sørensen J, Sjøgren P, Eriksen J.	Eur J Pain. 2002;6(5):341-52.	Eur J Pain. 2002	PubMed	citation	PMID:12160508	pubmed	12160508	create date:2002/08/06 | first author:Thomsen AB
Selective attention for pain-related information in healthy individuals: the role of pain and fear.	/pubmed/12160507	Roelofs J, Peters ML, Vlaeyen JW.	Eur J Pain. 2002;6(5):331-9.	Eur J Pain. 2002	PubMed	citation	PMID:12160507	pubmed	12160507	create date:2002/08/06 | first author:Roelofs J
Palliative radiotherapy in the treatment of skeletal metastases.	/pubmed/12160506	Saarto T, Janes R, Tenhunen M, Kouri M.	Eur J Pain. 2002;6(5):323-30. Review.	Eur J Pain. 2002	PubMed	citation	PMID:12160506	pubmed	12160506	create date:2002/08/06 | first author:Saarto T
The auditory event related potentials in episodic and chronic pain sufferers.	/pubmed/12036311	Demirci S, Savas S.	Eur J Pain. 2002;6(3):239-44.	Eur J Pain. 2002	PubMed	citation	PMID:12036311	pubmed	12036311	create date:2002/05/31 | first author:Demirci S
Pain-related fear in acute low back pain: the first two weeks of a new episode.	/pubmed/12036310	Sieben JM, Vlaeyen JW, Tuerlinckx S, Portegijs PJ.	Eur J Pain. 2002;6(3):229-37.	Eur J Pain. 2002	PubMed	citation	PMID:12036310	pubmed	12036310	create date:2002/05/31 | first author:Sieben JM
Are childhood adversities relevant in patients with chronic low back pain?	/pubmed/12036309	Nickel R, Egle UT, Hardt J.	Eur J Pain. 2002;6(3):221-8.	Eur J Pain. 2002	PubMed	citation	PMID:12036309	pubmed	12036309	create date:2002/05/31 | first author:Nickel R
Children's pain at home following (adeno) tonsillectomy.	/pubmed/12036308	Hamers JP, Abu-Saad HH.	Eur J Pain. 2002;6(3):213-9.	Eur J Pain. 2002	PubMed	citation	PMID:12036308	pubmed	12036308	create date:2002/05/31 | first author:Hamers JP
Unexplained severe chronic pain in general practice.	/pubmed/12036307	Kerssens JJ, Verhaak PF, Bartelds AI, Sorbi MJ, Bensing JM.	Eur J Pain. 2002;6(3):203-12.	Eur J Pain. 2002	PubMed	citation	PMID:12036307	pubmed	12036307	create date:2002/05/31 | first author:Kerssens JJ
Acute pain management after surgery or in the emergency room in Switzerland: a comparative survey of Swiss anaesthesiologists and surgeons.	/pubmed/12036306	Wilder-Smith OH, Möhrle JJ, Martin NC.	Eur J Pain. 2002;6(3):189-201.	Eur J Pain. 2002	PubMed	citation	PMID:12036306	pubmed	12036306	create date:2002/05/31 | first author:Wilder-Smith OH
Using facial expressions to assess musculoskeletal pain in older persons.	/pubmed/12036305	Hadjistavropoulos T, LaChapelle DL, Hadjistavropoulos HD, Green S, Asmundson GJ.	Eur J Pain. 2002;6(3):179-87.	Eur J Pain. 2002	PubMed	citation	PMID:12036305	pubmed	12036305	create date:2002/05/31 | first author:Hadjistavropoulos T
Proceedings of the 2nd Asian-Pacific Symposium on Pain Control. Sydney, Australia, 26-28 January 2001.	/pubmed/11908460	[No authors listed]	Eur J Pain. 2001;5 Suppl A:1-136. No abstract available.	Eur J Pain. 2001	PubMed	citation	PMID:11908460	pubmed	11908460	create date:2002/03/23
Somatosensory perception and function of diffuse noxious inhibitory controls (DNIC) in patients suffering from rheumatoid arthritis.	/pubmed/11900476	Leffler AS, Kosek E, Lerndal T, Nordmark B, Hansson P.	Eur J Pain. 2002;6(2):161-76.	Eur J Pain. 2002	PubMed	citation	PMID:11900476	pubmed	11900476	create date:2002/03/20 | first author:Leffler AS
Somatosensory perception in a remote pain-free area and function of diffuse noxious inhibitory controls (DNIC) in patients suffering from long-term trapezius myalgia.	/pubmed/11900475	Leffler AS, Hansson P, Kosek E.	Eur J Pain. 2002;6(2):149-59.	Eur J Pain. 2002	PubMed	citation	PMID:11900475	pubmed	11900475	create date:2002/03/20 | first author:Leffler AS
Direct and indirect costs of managing patients with musculoskeletal pain-challenge for health care.	/pubmed/11900474	Mäntyselkä PT, Kumpusalo EA, Ahonen RS, Takala JK.	Eur J Pain. 2002;6(2):141-8.	Eur J Pain. 2002	PubMed	citation	PMID:11900474	pubmed	11900474	create date:2002/03/20 | first author:Mäntyselkä PT
Prevalence of pain in the Spanish population: telephone survey in 5000 homes.	/pubmed/11900473	Català E, Reig E, Artés M, Aliaga L, López JS, Segú JL.	Eur J Pain. 2002;6(2):133-40.	Eur J Pain. 2002	PubMed	citation	PMID:11900473	pubmed	11900473	create date:2002/03/20 | first author:Català E
Pain behaviour in young immigrants having chronic pain: an exploratory study in primary care.	/pubmed/11900472	Löfvander MB, Furhoff AK.	Eur J Pain. 2002;6(2):123-32.	Eur J Pain. 2002	PubMed	citation	PMID:11900472	pubmed	11900472	create date:2002/03/20 | first author:Löfvander MB
Title	URL	Description	Details	ShortDetails	Resource	Type	Identifiers	Db	EntrezUID	Properties
Treatment of complex regional pain syndrome type I.	/pubmed/11900471	Forouzanfar T, Köke AJ, van Kleef M, Weber WE.	Eur J Pain. 2002;6(2):105-22. Review.	Eur J Pain. 2002	PubMed	citation	PMID:11900471	pubmed	11900471	create date:2002/03/20 | first author:Forouzanfar T
Neurolytic blockade of the obturator nerve for intractable spasticity of adductor thigh muscles.	/pubmed/11900470	Viel EJ, Perennou D, Ripart J, Pélissier J, Eledjam JJ.	Eur J Pain. 2002;6(2):97-104.	Eur J Pain. 2002	PubMed	citation	PMID:11900470	pubmed	11900470	create date:2002/03/20 | first author:Viel EJ
Anticonvulsants in neuropathic pain: rationale and clinical evidence.	/pubmed/11888243	Jensen TS.	Eur J Pain. 2002;6 Suppl A:61-8. Review.	Eur J Pain. 2002	PubMed	citation	PMID:11888243	pubmed	11888243	create date:2002/03/13 | first author:Jensen TS
Neurobiology of neuropathic pain: mode of action of anticonvulsants.	/pubmed/11888242	Dickenson AH, Matthews EA, Suzuki R.	Eur J Pain. 2002;6 Suppl A:51-60. Review.	Eur J Pain. 2002	PubMed	citation	PMID:11888242	pubmed	11888242	create date:2002/03/13 | first author:Dickenson AH
Neuropathic pain: clinical characteristics and diagnostic workup.	/pubmed/11888241	Hansson P.	Eur J Pain. 2002;6 Suppl A:47-50. Review.	Eur J Pain. 2002	PubMed	citation	PMID:11888241	pubmed	11888241	create date:2002/03/13 | first author:Hansson P
What can we learn from clinical trials of anticonvulsant drugs in epilepsy?	/pubmed/11888239	Perucca E.	Eur J Pain. 2002;6 Suppl A:35-44. Review.	Eur J Pain. 2002	PubMed	citation	PMID:11888239	pubmed	11888239	create date:2002/03/13 | first author:Perucca E
Channelopathies can cause epilepsy in man.	/pubmed/11888238	Steinlein OK.	Eur J Pain. 2002;6 Suppl A:27-34. Review.	Eur J Pain. 2002	PubMed	citation	PMID:11888238	pubmed	11888238	create date:2002/03/13 | first author:Steinlein OK
Epilepsy: a clinical diagnostic overview.	/pubmed/11888237	Sundqvist A.	Eur J Pain. 2002;6 Suppl A:21-5. Review. No abstract available.	Eur J Pain. 2002	PubMed	citation	PMID:11888237	pubmed	11888237	create date:2002/03/13 | first author:Sundqvist A
Neuropathic pain: evidence matters.	/pubmed/11888235	McQuay HJ.	Eur J Pain. 2002;6 Suppl A:11-8. Review.	Eur J Pain. 2002	PubMed	citation	PMID:11888235	pubmed	11888235	create date:2002/03/13 | first author:McQuay HJ
Anticonvulsants: aspects of their mechanisms of action.	/pubmed/11888234	Söderpalm B.	Eur J Pain. 2002;6 Suppl A:3-9. Review.	Eur J Pain. 2002	PubMed	citation	PMID:11888234	pubmed	11888234	create date:2002/03/13 | first author:Söderpalm B
Five easy pieces on evidence-based medicine (4).	/pubmed/11888232	Kalso E, Edwards J, McQuay HJ, Moore RA.	Eur J Pain. 2002;6(1):89-93. Review. No abstract available.	Eur J Pain. 2002	PubMed	citation	PMID:11888232	pubmed	11888232	create date:2002/03/13 | first author:Kalso E
Systemic morphine selectively depresses a thalamic link of widespread nociceptive inputs in the rat.	/pubmed/11888231	Monconduit L, Bourgeais L, Bernard JF, Villanueva L.	Eur J Pain. 2002;6(1):81-7.	Eur J Pain. 2002	PubMed	citation	PMID:11888231	pubmed	11888231	create date:2002/03/13 | first author:Monconduit L
Morphine responsiveness in a group of well-defined multiple sclerosis patients: a study with i.v. morphine.	/pubmed/11888230	Kalman S, Osterberg A, Sörensen J, Boivie J, Bertler A.	Eur J Pain. 2002;6(1):69-80.	Eur J Pain. 2002	PubMed	citation	PMID:11888230	pubmed	11888230	create date:2002/03/13 | first author:Kalman S
Nociceptive behaviour induced by dental application of irritants to rat incisors: a new model for tooth inflammatory pain.	/pubmed/11888229	Chidiac JJ, Rifai K, Hawwa NN, Massaad CA, Jurjus AR, Jabbur SJ, Saadé NE.	Eur J Pain. 2002;6(1):55-67.	Eur J Pain. 2002	PubMed	citation	PMID:11888229	pubmed	11888229	create date:2002/03/13 | first author:Chidiac JJ
Calculation methods for the continuous intrathecal infusion of a solution containing two or three drugs.	/pubmed/11888228	Nubourgh Y, Moore J.	Eur J Pain. 2002;6(1):49-54.	Eur J Pain. 2002	PubMed	citation	PMID:11888228	pubmed	11888228	create date:2002/03/13 | first author:Nubourgh Y
Preliminary validation of a German version of pain stages of change questionnaire.	/pubmed/11888227	Maurischat C, Härter M, Auclair P, Kerns RD, Bengel J.	Eur J Pain. 2002;6(1):43-8.	Eur J Pain. 2002	PubMed	citation	PMID:11888227	pubmed	11888227	create date:2002/03/13 | first author:Maurischat C
Clonidine for treatment of postoperative pain: a dose-finding study.	/pubmed/11888226	Marinangeli F, Ciccozzi A, Donatelli F, Di Pietro A, Iovinelli G, Rawal N, Paladini A, Varrassi G.	Eur J Pain. 2002;6(1):35-42.	Eur J Pain. 2002	PubMed	citation	PMID:11888226	pubmed	11888226	create date:2002/03/13 | first author:Marinangeli F
Subcutaneous formalin and intraplantar carrageenan increase nitric oxide release as measured by in vivo voltammetry in the spinal cord.	/pubmed/11888225	Rivot JP, Montagne-Clavel J, Besson JM.	Eur J Pain. 2002;6(1):25-34.	Eur J Pain. 2002	PubMed	citation	PMID:11888225	pubmed	11888225	create date:2002/03/13 | first author:Rivot JP
Venlafaxine in neuropathic pain following treatment of breast cancer.	/pubmed/11888224	Tasmuth T, Härtel B, Kalso E.	Eur J Pain. 2002;6(1):17-24.	Eur J Pain. 2002	PubMed	citation	PMID:11888224	pubmed	11888224	create date:2002/03/13 | first author:Tasmuth T
Differential effectiveness of psychological interventions for reducing osteoarthritis pain: a comparison of Erikson [correction of Erickson] hypnosis and Jacobson relaxation.	/pubmed/11888223	Gay MC, Philippot P, Luminet O.	Eur J Pain. 2002;6(1):1-16.	Eur J Pain. 2002	PubMed	citation	PMID:11888223	pubmed	11888223	create date:2002/03/13 | first author:Gay MC
Advancement of opioid analgesia with controlled-release oxycodone.	/pubmed/11798230	Levy MH.	Eur J Pain. 2001;5 Suppl A:113-6. Review.	Eur J Pain. 2001	PubMed	citation	PMID:11798230	pubmed	11798230	create date:2002/01/19 | first author:Levy MH
Opioid formulations: tailoring to the needs in chronic pain.	/pubmed/11798229	Reder RF.	Eur J Pain. 2001;5 Suppl A:109-11. Review.	Eur J Pain. 2001	PubMed	citation	PMID:11798229	pubmed	11798229	create date:2002/01/19 | first author:Reder RF
Usefulness of the evidence-based medicine-supported cancer pain management guideline.	/pubmed/11798228	Hiraga K, Nozaki-Taguchi N.	Eur J Pain. 2001;5 Suppl A:103-8.	Eur J Pain. 2001	PubMed	citation	PMID:11798228	pubmed	11798228	create date:2002/01/19 | first author:Hiraga K
Australian management strategies for oral opioid use in non-malignant pain.	/pubmed/11798227	Goucke CR.	Eur J Pain. 2001;5 Suppl A:99-101. Review.	Eur J Pain. 2001	PubMed	citation	PMID:11798227	pubmed	11798227	create date:2002/01/19 | first author:Goucke CR
The development of national guidelines for pain control: synopsis and commentary.	/pubmed/11798226	Carr DB.	Eur J Pain. 2001;5 Suppl A:91-8. Review.	Eur J Pain. 2001	PubMed	citation	PMID:11798226	pubmed	11798226	create date:2002/01/19 | first author:Carr DB
Control of non-malignant chronic pain conditions in Japan and the possible future role of tramadol.	/pubmed/11798225	Itoh T.	Eur J Pain. 2001;5 Suppl A:87-9. Review.	Eur J Pain. 2001	PubMed	citation	PMID:11798225	pubmed	11798225	create date:2002/01/19 | first author:Itoh T
Opioid use in chronic pain management in the Philippines.	/pubmed/11798224	Javier FO, Magpantay LA, Espinosa EL, Harder SM, Unite MA.	Eur J Pain. 2001;5 Suppl A:83-5.	Eur J Pain. 2001	PubMed	citation	PMID:11798224	pubmed	11798224	create date:2002/01/19 | first author:Javier FO
The development of use of oral morphine within the last 10 years in Japan.	/pubmed/11798223	Takeda F.	Eur J Pain. 2001;5 Suppl A:79-82. Review.	Eur J Pain. 2001	PubMed	citation	PMID:11798223	pubmed	11798223	create date:2002/01/19 | first author:Takeda F
Opioids in cancer and non-cancer pain management in Korea: the past, present and future.	/pubmed/11798222	Han T.	Eur J Pain. 2001;5 Suppl A:73-8. Review.	Eur J Pain. 2001	PubMed	citation	PMID:11798222	pubmed	11798222	create date:2002/01/19 | first author:Han T
Current status of pain management in China: an overview.	/pubmed/11798221	Huang Y.	Eur J Pain. 2001;5 Suppl A:67-71. Review.	Eur J Pain. 2001	PubMed	citation	PMID:11798221	pubmed	11798221	create date:2002/01/19 | first author:Huang Y
Mechanism of opioid dependence and interaction between opioid receptors.	/pubmed/11798220	Suzuki T, Kishimoto Y, Ozaki S, Narita M.	Eur J Pain. 2001;5 Suppl A:63-5.	Eur J Pain. 2001	PubMed	citation	PMID:11798220	pubmed	11798220	create date:2002/01/19 | first author:Suzuki T
Use of morphine and adjuvant drugs according to the condition.	/pubmed/11798219	Matoba M.	Eur J Pain. 2001;5 Suppl A:59-62. Review.	Eur J Pain. 2001	PubMed	citation	PMID:11798219	pubmed	11798219	create date:2002/01/19 | first author:Matoba M
Trends in the pharmacology of opioids: implications for the pharmacotherapy of pain.	/pubmed/11798218	Mather LE.	Eur J Pain. 2001;5 Suppl A:49-57. Review.	Eur J Pain. 2001	PubMed	citation	PMID:11798218	pubmed	11798218	create date:2002/01/19 | first author:Mather LE
Pain in patients with HIV infection: issues for the new millennium.	/pubmed/11798217	Glare PA.	Eur J Pain. 2001;5 Suppl A:43-8. Review.	Eur J Pain. 2001	PubMed	citation	PMID:11798217	pubmed	11798217	create date:2002/01/19 | first author:Glare PA
Cancer pain management in children.	/pubmed/11798216	Collins JJ.	Eur J Pain. 2001;5 Suppl A:37-41. Review.	Eur J Pain. 2001	PubMed	citation	PMID:11798216	pubmed	11798216	create date:2002/01/19 | first author:Collins JJ
Chronic pain management in older people.	/pubmed/11798215	Helme RD.	Eur J Pain. 2001;5 Suppl A:31-6. Review.	Eur J Pain. 2001	PubMed	citation	PMID:11798215	pubmed	11798215	create date:2002/01/19 | first author:Helme RD
The truth about pain management: the difference between a pain patient and an addicted patient.	/pubmed/11798214	Heit HA.	Eur J Pain. 2001;5 Suppl A:27-9. Review.	Eur J Pain. 2001	PubMed	citation	PMID:11798214	pubmed	11798214	create date:2002/01/19 | first author:Heit HA
Evolution of a rational use of opioids in chronic pain.	/pubmed/11798213	O'Callaghan JP.	Eur J Pain. 2001;5 Suppl A:21-6. Review.	Eur J Pain. 2001	PubMed	citation	PMID:11798213	pubmed	11798213	create date:2002/01/19 | first author:O'Callaghan JP
Special aspects of cancer pain management in a Chinese general hospital.	/pubmed/11798212	Yu S, Wang XS, Cheng Y, Yang J, Cleeland CS.	Eur J Pain. 2001;5 Suppl A:15-20.	Eur J Pain. 2001	PubMed	citation	PMID:11798212	pubmed	11798212	create date:2002/01/19 | first author:Yu S
Approaching cancer pain relief.	/pubmed/11798211	Lickiss JN.	Eur J Pain. 2001;5 Suppl A:5-14. Review.	Eur J Pain. 2001	PubMed	citation	PMID:11798211	pubmed	11798211	create date:2002/01/19 | first author:Lickiss JN
Introduction from the chairman of the symposium. 2nd Asian-Pacific Symposium on Pain Control.	/pubmed/11798210	Cousins MJ.	Eur J Pain. 2001;5 Suppl A:1-4. No abstract available.	Eur J Pain. 2001	PubMed	citation	PMID:11798210	pubmed	11798210	create date:2002/01/19 | first author:Cousins MJ
A review of statistical methods for analysing pain measurements.	/pubmed/11743712	Akhtar-Danesh N.	Eur J Pain. 2001;5(4):457-63. Review.	Eur J Pain. 2001	PubMed	citation	PMID:11743712	pubmed	11743712	create date:2001/12/18 | first author:Akhtar-Danesh N
Phantom limb pain: a report of two cases.	/pubmed/11743711	Töpfner S, Wiech K, Kiefer RT, Unertl K, Birbaumer N.	Eur J Pain. 2001;5(4):449-55.	Eur J Pain. 2001	PubMed	citation	PMID:11743711	pubmed	11743711	create date:2001/12/18 | first author:Töpfner S
Driving and intrathecal morphine administration.	/pubmed/11743710	Van den Bosch G, De Doncker M, Vercruysse P, Maeyaert J, Vissers K, Neels H.	Eur J Pain. 2001;5(4):443-7.	Eur J Pain. 2001	PubMed	citation	PMID:11743710	pubmed	11743710	create date:2001/12/18 | first author:Van den Bosch G
Validation of a pain evaluation scale for patients with severe cerebral palsy.	/pubmed/11743709	Collignon P, Giusiano B.	Eur J Pain. 2001;5(4):433-42.	Eur J Pain. 2001	PubMed	citation	PMID:11743709	pubmed	11743709	create date:2001/12/18 | first author:Collignon P
Evaluation of a randomized preventive behavioural medicine work site intervention for public health workers at risk for developing chronic pain.	/pubmed/11743708	Dahl JC, Nilsson A.	Eur J Pain. 2001;5(4):421-32.	Eur J Pain. 2001	PubMed	citation	PMID:11743708	pubmed	11743708	create date:2001/12/18 | first author:Dahl JC
Long-term methadone treatment: effect on CD4+ lymphocyte counts and HIV-1 plasma RNA level in patients with HIV infection.	/pubmed/11743707	Quang-Cantagrel ND, Wallace MS, Ashar N, Mathews C.	Eur J Pain. 2001;5(4):415-20.	Eur J Pain. 2001	PubMed	citation	PMID:11743707	pubmed	11743707	create date:2001/12/18 | first author:Quang-Cantagrel ND
Contributions of pain-related adjustment and perceptions of control to coping strategy use among cervical sprain patients.	/pubmed/11743706	LaChapelle DL, Hadjistavropoulos HD, McCreary DR, Asmundson GJ.	Eur J Pain. 2001;5(4):405-13.	Eur J Pain. 2001	PubMed	citation	PMID:11743706	pubmed	11743706	create date:2001/12/18 | first author:LaChapelle DL
A comparison of the SF-36 and Nottingham Health Profile in patients with chronic neuropathic pain.	/pubmed/11743705	Meyer-Rosberg K, Burckhardt CS, Huizar K, Kvarnström A, Nordfors LO, Kristofferson A.	Eur J Pain. 2001;5(4):391-403.	Eur J Pain. 2001	PubMed	citation	PMID:11743705	pubmed	11743705	create date:2001/12/18 | first author:Meyer-Rosberg K
Peripheral neuropathic pain--a multidimensional burden for patients.	/pubmed/11743704	Meyer-Rosberg K, Kvarnström A, Kinnman E, Gordh T, Nordfors LO, Kristofferson A.	Eur J Pain. 2001;5(4):379-89.	Eur J Pain. 2001	PubMed	citation	PMID:11743704	pubmed	11743704	create date:2001/12/18 | first author:Meyer-Rosberg K
Title	URL	Description	Details	ShortDetails	Resource	Type	Identifiers	Db	EntrezUID	Properties
Evaluation of effect of 3D video glasses on perceived pain and unpleasantness induced by restorative dental treatment.	/pubmed/11743703	Bentsen B, Svensson P, Wenzel A.	Eur J Pain. 2001;5(4):373-8.	Eur J Pain. 2001	PubMed	citation	PMID:11743703	pubmed	11743703	create date:2001/12/18 | first author:Bentsen B
Characterization of secondary hyperalgesia produced by topical capsaicin jelly--a new experimental tool for pain research.	/pubmed/11743702	Harding LM, Murphy A, Kinnman E, Baranowski AP.	Eur J Pain. 2001;5(4):363-71.	Eur J Pain. 2001	PubMed	citation	PMID:11743702	pubmed	11743702	create date:2001/12/18 | first author:Harding LM
Outcome of intrathecal opioids in chronic non-cancer pain.	/pubmed/11743701	Roberts LJ, Finch PM, Goucke CR, Price LM.	Eur J Pain. 2001;5(4):353-61.	Eur J Pain. 2001	PubMed	citation	PMID:11743701	pubmed	11743701	create date:2001/12/18 | first author:Roberts LJ
The assessment of radiating low back pain by thermal sensory testing.	/pubmed/11743700	Mosek A, Yarnitsky D, Korczyn AD, Niv D.	Eur J Pain. 2001;5(4):347-51.	Eur J Pain. 2001	PubMed	citation	PMID:11743700	pubmed	11743700	create date:2001/12/18 | first author:Mosek A
von Frey hairs: new materials for a new design.	/pubmed/11558991	Fruhstorfer H, Gross W, Selbmann O.	Eur J Pain. 2001;5(3):341-2.	Eur J Pain. 2001	PubMed	citation	PMID:11558991	pubmed	11558991	create date:2001/09/18 | first author:Fruhstorfer H
Opioids in non-cancer pain: a life-time sentence?	/pubmed/11558990	Dellemijn PL.	Eur J Pain. 2001;5(3):333-9.	Eur J Pain. 2001	PubMed	citation	PMID:11558990	pubmed	11558990	create date:2001/09/18 | first author:Dellemijn PL
Inefficacy of high-dose transdermal fentanyl in a patient with neuropathic pain, a case report.	/pubmed/11558988	Bleeker CP, Bremer RC, Dongelmans DA, van Dongen RT, Crul BJ.	Eur J Pain. 2001;5(3):325-9; discussion 329-31.	Eur J Pain. 2001	PubMed	citation	PMID:11558988	pubmed	11558988	create date:2001/09/18 | first author:Bleeker CP
Increased sodium channel SNS/PN3 immunoreactivity in a causalgic finger.	/pubmed/11558987	Shembalkar PK, Till S, Boettger MK, Terenghi G, Tate S, Bountra C, Anand P.	Eur J Pain. 2001;5(3):319-23.	Eur J Pain. 2001	PubMed	citation	PMID:11558987	pubmed	11558987	create date:2001/09/18 | first author:Shembalkar PK
Worry and chronic pain patients: a description and analysis of individual differences.	/pubmed/11558986	Eccleston C, Crombez G, Aldrich S, Stannard C.	Eur J Pain. 2001;5(3):309-18.	Eur J Pain. 2001	PubMed	citation	PMID:11558986	pubmed	11558986	create date:2001/09/18 | first author:Eccleston C
Efficacy of spinal cord stimulation: 10 years of experience in a pain centre in Belgium.	/pubmed/11558985	Van Buyten JP, Van Zundert J, Vueghs P, Vanduffel L.	Eur J Pain. 2001;5(3):299-307.	Eur J Pain. 2001	PubMed	citation	PMID:11558985	pubmed	11558985	create date:2001/09/18 | first author:Van Buyten JP
The management of chronic pain in Switzerland: a comparative survey of Swiss medical specialists treating chronic pain.	/pubmed/11558984	Wilder-Smith OH, Möhrle JJ, Dolin PJ, Martin NC.	Eur J Pain. 2001;5(3):285-98.	Eur J Pain. 2001	PubMed	citation	PMID:11558984	pubmed	11558984	create date:2001/09/18 | first author:Wilder-Smith OH
Factorial validity of the short-form McGill pain questionnaire (SF-MPQ).	/pubmed/11558983	Wright KD, Asmundson GJ, McCreary DR.	Eur J Pain. 2001;5(3):279-84.	Eur J Pain. 2001	PubMed	citation	PMID:11558983	pubmed	11558983	create date:2001/09/18 | first author:Wright KD
Computer-controlled pneumatic pressure algometry--a new technique for quantitative sensory testing.	/pubmed/11558982	Polianskis R, Graven-Nielsen T, Arendt-Nielsen L.	Eur J Pain. 2001;5(3):267-77.	Eur J Pain. 2001	PubMed	citation	PMID:11558982	pubmed	11558982	create date:2001/09/18 | first author:Polianskis R
The Level of Expressed Need--a measure of help-seeking behaviour for chronic pain in the community.	/pubmed/11558981	Smith BH, Penny KI, Elliott AM, Chambers WA, Smith WC.	Eur J Pain. 2001;5(3):257-66.	Eur J Pain. 2001	PubMed	citation	PMID:11558981	pubmed	11558981	create date:2001/09/18 | first author:Smith BH
Improving the quality of pain treatment by a tailored pain education programme for cancer patients in chronic pain.	/pubmed/11558980	de Wit R, van Dam F, Loonstra S, Zandbelt L, van Buuren A, van der Heijden K, Leenhouts G, Duivenvoorden H, Huijer Abu-Saad H.	Eur J Pain. 2001;5(3):241-56.	Eur J Pain. 2001	PubMed	citation	PMID:11558980	pubmed	11558980	create date:2001/09/18 | first author:de Wit R
Interindividual differences in the analgesic response to ketamine in chronic orofacial pain.	/pubmed/11558979	Rabben T, Øye I.	Eur J Pain. 2001;5(3):233-40.	Eur J Pain. 2001	PubMed	citation	PMID:11558979	pubmed	11558979	create date:2001/09/18 | first author:Rabben T
Opioids in chronic non-malignant pain.	/pubmed/11558978	Eriksen J.	Eur J Pain. 2001;5(3):231-2. Review. No abstract available.	Eur J Pain. 2001	PubMed	citation	PMID:11558978	pubmed	11558978	create date:2001/09/18 | first author:Eriksen J
Five easy pieces on evidence-based medicine (3).	/pubmed/11465988	Kalso E, Edwards J, McQuay HJ, Moore RA.	Eur J Pain. 2001;5(2):227-30. Review. No abstract available.	Eur J Pain. 2001	PubMed	citation	PMID:11465988	pubmed	11465988	create date:2001/07/24 | first author:Kalso E
Nalbuphine by PCA-pump for analgesia following hysterectomy: bolus application versus continuous infusion with bolus application.	/pubmed/11465987	Krenn H, Oczenski W, Jellinek H, Krumpl-Ströher M, Schweitzer E, Fitzgerald RD.	Eur J Pain. 2001;5(2):219-26.	Eur J Pain. 2001	PubMed	citation	PMID:11465987	pubmed	11465987	create date:2001/07/24 | first author:Krenn H
Central pain in a hemispherectomized patient.	/pubmed/11465986	Olausson H, Marchand S, Bittar RG, Bernier J, Ptito A, Bushnell MC.	Eur J Pain. 2001;5(2):209-17.	Eur J Pain. 2001	PubMed	citation	PMID:11465986	pubmed	11465986	create date:2001/07/24 | first author:Olausson H
Systemic adenosine infusion reduces the area of tactile allodynia in neuropathic pain following peripheral nerve injury: a multi-centre, placebo-controlled study.	/pubmed/11465985	Sjölund KF, Belfrage M, Karlsten R, Segerdahl M, Arnér S, Gordh T, Solevi A.	Eur J Pain. 2001;5(2):199-207.	Eur J Pain. 2001	PubMed	citation	PMID:11465985	pubmed	11465985	create date:2001/07/24 | first author:Sjölund KF
[truncated: 77 more rows]
