# Supplementary material for: Rising Publication Delays Inflate Journal Impact Factors
Source: PLoS One. 2012 Dec 31;7(12):e53374. doi: 10.1371/journal.pone.0053374 (PMC3534064; doi:10.1371/journal.pone.0053374)
Supplement: Data S1 — Datasets used for the analysis. (ZIP) [file pone.0053374.s005.zip › European Neuropsychopharmacology.csv]

Title	URL	Description	Details	ShortDetails	Resource	Type	Identifiers	Db	EntrezUID	Properties
Antipsychotic medication and prefrontal cortex activation: A review of neuroimaging findings.	/pubmed/22300864	Liemburg EJ, Knegtering H, Klein HC, Kortekaas R, Aleman A.	Eur Neuropsychopharmacol. 2012 Jan 31. [Epub ahead of print]	Eur Neuropsychopharmacol. 2012	PubMed	citation	PMID:22300864	pubmed	22300864	create date:2012/02/04 | first author:Liemburg EJ
Changes in trend of antipsychotics prescription in patients treated with cholinesterase inhibitors after warnings from Italian Medicines Agency. Results from the EPIFARM-Elderly Project.	/pubmed/22297160	Franchi C, Tettamanti M, Marengoni A, Bonometti F, Pasina L, Cortesi L, Fortino I, Bortolotti A, Merlino L, Lucca U, Riva E, Nobili A.	Eur Neuropsychopharmacol. 2012 Jan 30. [Epub ahead of print]	Eur Neuropsychopharmacol. 2012	PubMed	citation	PMID:22297160	pubmed	22297160	create date:2012/02/03 | first author:Franchi C
A link between oxytocin and serotonin in humans: Supporting evidence from peripheral markers.	/pubmed/22297159	Marazziti D, Baroni S, Giannaccini G, Betti L, Massimetti G, Carmassi C, Catena-Dell'osso M.	Eur Neuropsychopharmacol. 2012 Jan 30. [Epub ahead of print]	Eur Neuropsychopharmacol. 2012	PubMed	citation	PMID:22297159	pubmed	22297159	create date:2012/02/03 | first author:Marazziti D
Characterization of the neuropsychological phenotype of glycine N-methyltransferase-/- mice and evaluation of its responses to clozapine and sarcosine treatments.	/pubmed/22264868	Yang CP, Wang HA, Tsai TH, Fan A, Hsu CL, Chen CJ, Hong CJ, Chen YM.	Eur Neuropsychopharmacol. 2012 Jan 19. [Epub ahead of print]	Eur Neuropsychopharmacol. 2012	PubMed	citation	PMID:22264868	pubmed	22264868	create date:2012/01/24 | first author:Yang CP
Perinatal effects on in vivo measures of human brain serotonin synthesis in adulthood: A 27-year longitudinal study.	/pubmed/22257439	Booij L, Benkelfat C, Leyton M, Vitaro F, Gravel P, Lévesque ML, Arseneault L, Diksic M, Tremblay RE.	Eur Neuropsychopharmacol. 2012 Jan 16. [Epub ahead of print]	Eur Neuropsychopharmacol. 2012	PubMed	citation	PMID:22257439	pubmed	22257439	create date:2012/01/20 | first author:Booij L
Chronic treatment with lithium or valproate modulates the expression of Homer1b/c and its related genes Shank and Inositol 1,4,5-trisphosphate receptor.	/pubmed/22245542	de Bartolomeis A, Tomasetti C, Cicale M, Yuan PX, Manji HK.	Eur Neuropsychopharmacol. 2012 Jan 13. [Epub ahead of print]	Eur Neuropsychopharmacol. 2012	PubMed	citation	PMID:22245542	pubmed	22245542	create date:2012/01/17 | first author:de Bartolomeis A
Differential effects of ADORA2A gene variations in pre-attentive visual sensory memory subprocesses.	/pubmed/22240468	Beste C, Stock AK, Ness V, Epplen JT, Arning L.	Eur Neuropsychopharmacol. 2012 Jan 10. [Epub ahead of print]	Eur Neuropsychopharmacol. 2012	PubMed	citation	PMID:22240468	pubmed	22240468	create date:2012/01/14 | first author:Beste C
Age, sex and NK1 receptors in the human brain - A positron emission tomography study with [(11)C]GR205171.	/pubmed/22225860	Engman J, Ahs F, Furmark T, Linnman C, Pissiota A, Appel L, Frans O, Långström B, Fredrikson M.	Eur Neuropsychopharmacol. 2012 Jan 4. [Epub ahead of print]	Eur Neuropsychopharmacol. 2012	PubMed	citation	PMID:22225860	pubmed	22225860	create date:2012/01/10 | first author:Engman J
The acute effects of d-amphetamine and d-methamphetamine on ERP components in humans.	/pubmed/22209365	Silber B, Croft R, Camfield DA, Downey LA, Papafotiou K, Stough C.	Eur Neuropsychopharmacol. 2011 Dec 29. [Epub ahead of print]	Eur Neuropsychopharmacol. 2011	PubMed	citation	PMID:22209365	pubmed	22209365	create date:2012/01/03 | first author:Silber B
The melanin-concentrating hormone (MCH) system in an animal model of depression-like behavior.	/pubmed/22209364	García-Fuster MJ, Parks GS, Clinton SM, Watson SJ, Akil H, Civelli O.	Eur Neuropsychopharmacol. 2011 Dec 29. [Epub ahead of print]	Eur Neuropsychopharmacol. 2011	PubMed	citation	PMID:22209364	pubmed	22209364	create date:2012/01/03 | first author:García-Fuster MJ
Acutely applied MDMA enhances long-term potentiation in rat hippocampus involving D1/D5 and 5-HT2 receptors through a polysynaptic mechanism.	/pubmed/22209363	Rozas C, Loyola S, Ugarte G, Zeise ML, Reyes-Parada M, Pancetti F, Rojas P, Morales B.	Eur Neuropsychopharmacol. 2011 Dec 29. [Epub ahead of print]	Eur Neuropsychopharmacol. 2011	PubMed	citation	PMID:22209363	pubmed	22209363	create date:2012/01/03 | first author:Rozas C
Predictors of medium and long-term outcome following capsulotomy for obsessive-compulsive disorder: One site may not fit all.	/pubmed/22209362	Rück C, Larsson KJ, Mataix-Cols D.	Eur Neuropsychopharmacol. 2011 Dec 29. [Epub ahead of print]	Eur Neuropsychopharmacol. 2011	PubMed	citation	PMID:22209362	pubmed	22209362	create date:2012/01/03 | first author:Rück C
A randomised, double-blind, placebo controlled, duloxetine-referenced, fixed-dose study of three dosages of Lu AA21004 in acute treatment of major depressive disorder (MDD).	/pubmed/22209361	Baldwin DS, Loft H, Dragheim M.	Eur Neuropsychopharmacol. 2011 Dec 29. [Epub ahead of print]	Eur Neuropsychopharmacol. 2011	PubMed	citation	PMID:22209361	pubmed	22209361	create date:2012/01/03 | first author:Baldwin DS
Mapping serotonergic dysfunction in MDMA (ecstasy) users using pharmacological MRI.	/pubmed/22209360	Schouw ML, Gevers S, Caan MW, Majoie CB, Booij J, Nederveen AJ, Reneman L.	Eur Neuropsychopharmacol. 2011 Dec 29. [Epub ahead of print]	Eur Neuropsychopharmacol. 2011	PubMed	citation	PMID:22209360	pubmed	22209360	create date:2012/01/03 | first author:Schouw ML
Physiological and affective reactivity to a 35% CO(2) inhalation challenge in individuals differing in the 5-HTTLPR genotype and trait neuroticism.	/pubmed/22209359	Verschoor E, Markus CR.	Eur Neuropsychopharmacol. 2011 Dec 29. [Epub ahead of print]	Eur Neuropsychopharmacol. 2011	PubMed	citation	PMID:22209359	pubmed	22209359	create date:2012/01/03 | first author:Verschoor E
Head to head comparisons as an alternative to placebo-controlled trials.	/pubmed/22205018	Vieta E, Cruz N.	Eur Neuropsychopharmacol. 2011 Dec 26. [Epub ahead of print]	Eur Neuropsychopharmacol. 2011	PubMed	citation	PMID:22205018	pubmed	22205018	create date:2011/12/30 | first author:Vieta E
Electrophysiological impact of trazodone on the dopamine and norepinephrine systems in the rat brain.	/pubmed/22154666	Ghanbari R, El Mansari M, Blier P.	Eur Neuropsychopharmacol. 2011 Dec 9. [Epub ahead of print]	Eur Neuropsychopharmacol. 2011	PubMed	citation	PMID:22154666	pubmed	22154666	create date:2011/12/14 | first author:Ghanbari R
Early gene mapping after deep brain stimulation in a rat model of tardive dyskinesia: Comparison with transient local inactivation.	/pubmed/22153973	Creed MC, Hamani C, Nobrega JN.	Eur Neuropsychopharmacol. 2011 Dec 7. [Epub ahead of print]	Eur Neuropsychopharmacol. 2011	PubMed	citation	PMID:22153973	pubmed	22153973	create date:2011/12/14 | first author:Creed MC
Pilot randomized, controlled trial of pramipexole to augment antipsychotic treatment.	/pubmed/22153972	Kelleher JP, Centorrino F, Huxley NA, Bates JA, Drake JK, Egli S, Baldessarini RJ.	Eur Neuropsychopharmacol. 2011 Dec 7. [Epub ahead of print]	Eur Neuropsychopharmacol. 2011	PubMed	citation	PMID:22153972	pubmed	22153972	create date:2011/12/14 | first author:Kelleher JP
Imaging trait anxiety in high anxiety F344 rats: Focus on the dorsomedial prefrontal cortex.	/pubmed/22153786	Prinssen EP, Nicolas LB, Klein S, Grundschober C, Lopez-Lopez C, Keßler MS, Bruns A, von Kienlin M, Wettstein JG, Moreau JL, Risterucci C.	Eur Neuropsychopharmacol. 2011 Dec 6. [Epub ahead of print]	Eur Neuropsychopharmacol. 2011	PubMed	citation	PMID:22153786	pubmed	22153786	create date:2011/12/14 | first author:Prinssen EP
Hematological clozapine monitoring with a point-of-care device: A randomized cross-over trial.	/pubmed/22137859	Nielsen J, Thode D, Stenager E, Andersen KO, Sondrup U, Hansen TN, Munk AM, Lykkegaard S, Gosvig A, Petrov I, le Quach P.	Eur Neuropsychopharmacol. 2011 Nov 30. [Epub ahead of print]	Eur Neuropsychopharmacol. 2011	PubMed	citation	PMID:22137859	pubmed	22137859	create date:2011/12/06 | first author:Nielsen J
Effects of poloxamer 407-induced hyperlipidemia on the pharmacokinetics of carbamazepine and its 10,11-epoxide metabolite in rats: Impact of decreased expression of both CYP3A1/2 and microsomal epoxide hydrolase.	/pubmed/22137858	Lee YS, Kim YW, Kim SG, Lee I, Lee MG, Kang HE.	Eur Neuropsychopharmacol. 2011 Nov 30. [Epub ahead of print]	Eur Neuropsychopharmacol. 2011	PubMed	citation	PMID:22137858	pubmed	22137858	create date:2011/12/06 | first author:Lee YS
A validation of cognitive biomarkers for the early identification of cognitive enhancing agents in schizotypy: A three-center double-blind placebo-controlled study.	/pubmed/22137565	Koychev I, McMullen K, Lees J, Dadhiwala R, Grayson L, Perry C, Schmechtig A, Walters J, Craig KJ, Dawson GR, Dourish CT, Ettinger U, Wilkinson L, Williams S, Deakin JF, Barkus E.	Eur Neuropsychopharmacol. 2011 Dec 1. [Epub ahead of print]	Eur Neuropsychopharmacol. 2011	PubMed	citation	PMID:22137565	pubmed	22137565	create date:2011/12/06 | first author:Koychev I
Meta-analysis of serotonin transporter gene promoter polymorphism (5-HTTLPR) association with antidepressant efficacy.	/pubmed/22137564	Porcelli S, Fabbri C, Serretti A.	Eur Neuropsychopharmacol. 2011 Dec 2. [Epub ahead of print]	Eur Neuropsychopharmacol. 2011	PubMed	citation	PMID:22137564	pubmed	22137564	create date:2011/12/06 | first author:Porcelli S
Severe and anxious depression: Combining definitions of clinical sub-types to identify patients differentially responsive to selective serotonin reuptake inhibitors.	/pubmed/22099607	Papakostas GI, Fan H, Tedeschini E.	Eur Neuropsychopharmacol. 2011 Nov 16. [Epub ahead of print]	Eur Neuropsychopharmacol. 2011	PubMed	citation	PMID:22099607	pubmed	22099607	create date:2011/11/22 | first author:Papakostas GI
VEGF regulates antidepressant effects of lamotrigine.	/pubmed/22033393	Sun R, Li N, Li T.	Eur Neuropsychopharmacol. 2011 Oct 25. [Epub ahead of print]	Eur Neuropsychopharmacol. 2011	PubMed	citation	PMID:22033393	pubmed	22033393	create date:2011/10/29 | first author:Sun R
Placebo effect in child and adolescent psychiatric trials.	/pubmed/22030230	Parellada M, Moreno C, Moreno M, Espliego A, de Portugal E, Arango C.	Eur Neuropsychopharmacol. 2011 Oct 24. [Epub ahead of print]	Eur Neuropsychopharmacol. 2011	PubMed	citation	PMID:22030230	pubmed	22030230	create date:2011/10/28 | first author:Parellada M
Polarity index of pharmacological agents used for maintenance treatment of bipolar disorder.	/pubmed/22000157	Popovic D, Reinares M, Goikolea JM, Bonnin CM, Gonzalez-Pinto A, Vieta E.	Eur Neuropsychopharmacol. 2011 Oct 13. [Epub ahead of print]	Eur Neuropsychopharmacol. 2011	PubMed	citation	PMID:22000157	pubmed	22000157	create date:2011/10/18 | first author:Popovic D
Alteration in RGS2 expression level is associated with changes in haloperidol induced extrapyramidal features in a mutant mouse model.	/pubmed/21982117	Greenbaum L, Lifschytz T, Zozulinsky P, Broner EC, Slonimsky A, Kohn Y, Lerer B.	Eur Neuropsychopharmacol. 2011 Oct 6. [Epub ahead of print]	Eur Neuropsychopharmacol. 2011	PubMed	citation	PMID:21982117	pubmed	21982117	create date:2011/10/11 | first author:Greenbaum L
Effects of olanzapine on muscarinic M3 receptor binding density in the brain relates to weight gain, plasma insulin and metabolic hormone levels.	/pubmed/21982116	Weston-Green K, Huang XF, Lian J, Deng C.	Eur Neuropsychopharmacol. 2011 Oct 6. [Epub ahead of print]	Eur Neuropsychopharmacol. 2011	PubMed	citation	PMID:21982116	pubmed	21982116	create date:2011/10/11 | first author:Weston-Green K
The full cost and burden of disorders of the brain in Europe exposed for the first time.	/pubmed/21978917	Nutt DJ.	Eur Neuropsychopharmacol. 2011 Oct;21(10):715-7. No abstract available.	Eur Neuropsychopharmacol. 2011	PubMed	citation	PMID:21978917	pubmed	21978917	create date:2011/10/08 | first author:Nutt DJ
Neuropathological abnormalities of astrocytes, GABAergic neurons, and pyramidal neurons in the dorsolateral prefrontal cortices of patients with major depressive disorder.	/pubmed/21962915	Oh DH, Son H, Hwang S, Kim SH.	Eur Neuropsychopharmacol. 2011 Sep 29. [Epub ahead of print]	Eur Neuropsychopharmacol. 2011	PubMed	citation	PMID:21962915	pubmed	21962915	create date:2011/10/04 | first author:Oh DH
The effects of oxytocin and its analog, carbetocin, on genetic deficits in sensorimotor gating.	/pubmed/21962914	Feifel D, Shilling PD, Belcher AM.	Eur Neuropsychopharmacol. 2011 Sep 29. [Epub ahead of print]	Eur Neuropsychopharmacol. 2011	PubMed	citation	PMID:21962914	pubmed	21962914	create date:2011/10/04 | first author:Feifel D
Perinatal phencyclidine treatment alters neuregulin 1/erbB4 expression and activation in later life.	/pubmed/21962913	du Bois TM, Newell KA, Huang XF.	Eur Neuropsychopharmacol. 2011 Sep 29. [Epub ahead of print]	Eur Neuropsychopharmacol. 2011	PubMed	citation	PMID:21962913	pubmed	21962913	create date:2011/10/04 | first author:du Bois TM
The impact of COMT gene polymorphisms on suicidality in treatment resistant major depressive disorder - A European Multicenter Study.	/pubmed/21940152	Schosser A, Calati R, Serretti A, Massat I, A Kocabas N, Papageorgiou K, Linotte S, Mendlewicz J, Souery D, Zohar J, Juven-Wetzler A, Montgomery S, Kasper S.	Eur Neuropsychopharmacol. 2011 Sep 20. [Epub ahead of print]	Eur Neuropsychopharmacol. 2011	PubMed	citation	PMID:21940152	pubmed	21940152	create date:2011/09/24 | first author:Schosser A
The keys to improving depression outcomes.	/pubmed/21924209	Rizvi SJ, Kennedy SH.	Eur Neuropsychopharmacol. 2011 Sep;21 Suppl 4:S694-702.	Eur Neuropsychopharmacol. 2011	PubMed	citation	PMID:21924209	pubmed	21924209	create date:2011/09/23 | first author:Rizvi SJ
The long-term abnormalities in circadian expression of Period 1 and Period 2 genes in response to stress is normalized by agomelatine administered immediately after exposure.	/pubmed/21925847	Koresh O, Kozlovsky N, Kaplan Z, Zohar J, Matar MA, Cohen H.	Eur Neuropsychopharmacol. 2012 Mar;22(3):205-21. Epub 2011 Sep 16.	Eur Neuropsychopharmacol. 2012	PubMed	citation	PMID:21925847	pubmed	21925847	create date:2011/09/20 | first author:Koresh O
The CC genotype of transforming growth factor-β1 increases the risk of late-onset Alzheimer's disease and is associated with AD-related depression.	/pubmed/21924590	Caraci F, Bosco P, Signorelli M, Spada RS, Cosentino FI, Toscano G, Bonforte C, Muratore S, Prestianni G, Panerai S, Giambirtone MC, Gulotta E, Romano C, Salluzzo MG, Nicoletti F, Copani A, Drago F, Aguglia E, Ferri R.	Eur Neuropsychopharmacol. 2011 Sep 14. [Epub ahead of print]	Eur Neuropsychopharmacol. 2011	PubMed	citation	PMID:21924590	pubmed	21924590	create date:2011/09/20 | first author:Caraci F
Cost of disorders of the brain in Europe 2010.	/pubmed/21924589	Gustavsson A, Svensson M, Jacobi F, Allgulander C, Alonso J, Beghi E, Dodel R, Ekman M, Faravelli C, Fratiglioni L, Gannon B, Jones DH, Jennum P, Jordanova A, Jönsson L, Karampampa K, Knapp M, Kobelt G, Kurth T, Lieb R, Linde M, Ljungcrantz C, et al.	Eur Neuropsychopharmacol. 2011 Oct;21(10):718-79. Epub 2011 Sep 15.	Eur Neuropsychopharmacol. 2011	PubMed	citation	PMID:21924589	pubmed	21924589	create date:2011/09/20 | first author:Gustavsson A
Baseline depression severity as a predictor of single and combination antidepressant treatment outcome: Results from the CO-MED trial.	/pubmed/21920711	Friedman ES, Davis LL, Zisook S, Wisniewski SR, Trivedi MH, Fava M, Rush AJ; CO-MED Study Team.	Eur Neuropsychopharmacol. 2012 Mar;22(3):183-99. Epub 2011 Sep 14.	Eur Neuropsychopharmacol. 2012	PubMed	citation	PMID:21920711	pubmed	21920711	create date:2011/09/17 | first author:Friedman ES
New insights on the consequences of biotransformation processes on the distribution and pharmacodynamic profiles of some neuropsychotropic drugs.	/pubmed/21917428	Voicu VA, de Leon J, Medvedovici AV, Rădulescu FS, Miron DS.	Eur Neuropsychopharmacol. 2011 Sep 12. [Epub ahead of print]	Eur Neuropsychopharmacol. 2011	PubMed	citation	PMID:21917428	pubmed	21917428	create date:2011/09/16 | first author:Voicu VA
Evaluation of sigma (σ) receptors in the antidepressant-like effects of ketamine in vitro and in vivo.	/pubmed/21911285	Robson MJ, Elliott M, Seminerio MJ, Matsumoto RR.	Eur Neuropsychopharmacol. 2011 Sep 10. [Epub ahead of print]	Eur Neuropsychopharmacol. 2011	PubMed	citation	PMID:21911285	pubmed	21911285	create date:2011/09/14 | first author:Robson MJ
Clozapine resistance: Augmentation strategies.	/pubmed/21906915	Porcelli S, Balzarro B, Serretti A.	Eur Neuropsychopharmacol. 2012 Mar;22(3):165-82. Epub 2011 Sep 9.	Eur Neuropsychopharmacol. 2012	PubMed	citation	PMID:21906915	pubmed	21906915	create date:2011/09/13 | first author:Porcelli S
Qualification opinion of novel methodologies in the predementia stage of Alzheimer's disease: cerebro-spinal-fluid related biomarkers for drugs affecting amyloid burden--regulatory considerations by European Medicines Agency focusing in improving benefit/risk in regulatory trials.	/pubmed/21903360	Isaac M, Vamvakas S, Abadie E, Jonsson B, Gispen C, Pani L.	Eur Neuropsychopharmacol. 2011 Nov;21(11):781-8. Epub 2011 Sep 7.	Eur Neuropsychopharmacol. 2011	PubMed	citation	PMID:21903360	pubmed	21903360	create date:2011/09/10 | first author:Isaac M
The size and burden of mental disorders and other disorders of the brain in Europe 2010.	/pubmed/21896369	Wittchen HU, Jacobi F, Rehm J, Gustavsson A, Svensson M, Jönsson B, Olesen J, Allgulander C, Alonso J, Faravelli C, Fratiglioni L, Jennum P, Lieb R, Maercker A, van Os J, Preisig M, Salvador-Carulla L, Simon R, Steinhausen HC.	Eur Neuropsychopharmacol. 2011 Sep;21(9):655-79.	Eur Neuropsychopharmacol. 2011	PubMed	citation	PMID:21896369	pubmed	21896369	create date:2011/09/08 | first author:Wittchen HU
Triple monoamine inhibitor tesofensine decreases food intake, body weight, and striatal dopamine D2/D3 receptor availability in diet-induced obese rats.	/pubmed/21889317	van de Giessen E, de Bruin K, la Fleur SE, van den Brink W, Booij J.	Eur Neuropsychopharmacol. 2011 Aug 31. [Epub ahead of print]	Eur Neuropsychopharmacol. 2011	PubMed	citation	PMID:21889317	pubmed	21889317	create date:2011/09/06 | first author:van de Giessen E
Prenatal exposure to bacterial endotoxin reduces the number of GAD67- and reelin-immunoreactive neurons in the hippocampus of rat offspring.	/pubmed/21889316	Nouel D, Burt M, Zhang Y, Harvey L, Boksa P.	Eur Neuropsychopharmacol. 2011 Aug 31. [Epub ahead of print]	Eur Neuropsychopharmacol. 2011	PubMed	citation	PMID:21889316	pubmed	21889316	create date:2011/09/06 | first author:Nouel D
Treating depression: Diagnosing and treating circadian abnormalities in depression: current antidepressants. Introduction.	/pubmed/21865016	Rouillon F, Leboyer M.	Eur Neuropsychopharmacol. 2011 Sep;21 Suppl 4:S669-70. Epub 2011 Aug 23. No abstract available.	Eur Neuropsychopharmacol. 2011	PubMed	citation	PMID:21865016	pubmed	21865016	create date:2011/08/26 | first author:Rouillon F
Symptom relief and facilitation of emotional processing.	/pubmed/21865015	Goodwin GM.	Eur Neuropsychopharmacol. 2011 Sep;21 Suppl 4:S710-5. Epub 2011 Aug 23.	Eur Neuropsychopharmacol. 2011	PubMed	citation	PMID:21865015	pubmed	21865015	create date:2011/08/26 | first author:Goodwin GM
Efficacy of a targeted cognitive-behavioral treatment program for cannabis use disorders (CANDIS*).	/pubmed/21865014	Hoch E, Noack R, Henker J, Pixa A, Höfler M, Behrendt S, Bühringer G, Wittchen HU.	Eur Neuropsychopharmacol. 2011 Aug 22. [Epub ahead of print]	Eur Neuropsychopharmacol. 2011	PubMed	citation	PMID:21865014	pubmed	21865014	create date:2011/08/26 | first author:Hoch E
Title	URL	Description	Details	ShortDetails	Resource	Type	Identifiers	Db	EntrezUID	Properties
The effect of niacin on facial blood flow in people with an elevated fear of negative evaluation.	/pubmed/21856131	Drummond PD, Lazaroo D.	Eur Neuropsychopharmacol. 2012 Mar;22(3):200-4.	Eur Neuropsychopharmacol. 2012	PubMed	citation	PMID:21856131	pubmed	21856131	create date:2011/08/23 | first author:Drummond PD
fMRI fingerprint of unconditioned fear-like behavior in rats exposed to trimethylthiazoline.	/pubmed/21856130	Keßler MS, Debilly S, Schöppenthau S, Bielser T, Bruns A, Künnecke B, von Kienlin M, Wettstein JG, Moreau JL, Risterucci C.	Eur Neuropsychopharmacol. 2012 Mar;22(3):222-230.	Eur Neuropsychopharmacol. 2012	PubMed	citation	PMID:21856130	pubmed	21856130	create date:2011/08/23 | first author:Keßler MS
Clinical parameters of circadian rhythms in affective disorders.	/pubmed/21852075	Scott J.	Eur Neuropsychopharmacol. 2011 Sep;21 Suppl 4:S671-5. Epub 2011 Aug 17.	Eur Neuropsychopharmacol. 2011	PubMed	citation	PMID:21852075	pubmed	21852075	create date:2011/08/20 | first author:Scott J
Does early improvement predict endpoint response in patients with generalized anxiety disorder (GAD) treated with pregabalin or venlafaxine XR?	/pubmed/21839620	Baldwin DS, Schweizer E, Xu Y, Lyndon G.	Eur Neuropsychopharmacol. 2012 Feb;22(2):137-42. doi: 10.1016/j.euroneuro.2011.07.005. Epub 2011 Aug 11.	Eur Neuropsychopharmacol. 2012	PubMed	citation	PMID:21839620	pubmed	21839620	create date:2011/08/16 | first author:Baldwin DS
Agomelatine: a narrative review.	/pubmed/21835598	Demyttenaere K.	Eur Neuropsychopharmacol. 2011 Sep;21 Suppl 4:S703-9. Epub 2011 Aug 10.	Eur Neuropsychopharmacol. 2011	PubMed	citation	PMID:21835598	pubmed	21835598	create date:2011/08/13 | first author:Demyttenaere K
Genetics of circadian rhythms and mood spectrum disorders.	/pubmed/21835597	Etain B, Milhiet V, Bellivier F, Leboyer M.	Eur Neuropsychopharmacol. 2011 Sep;21 Suppl 4:S676-82. Epub 2011 Aug 10.	Eur Neuropsychopharmacol. 2011	PubMed	citation	PMID:21835597	pubmed	21835597	create date:2011/08/13 | first author:Etain B
Circadian rhythms and mood regulation: insights from pre-clinical models.	/pubmed/21835596	McClung CA.	Eur Neuropsychopharmacol. 2011 Sep;21 Suppl 4:S683-93. Epub 2011 Aug 11.	Eur Neuropsychopharmacol. 2011	PubMed	citation	PMID:21835596	pubmed	21835596	create date:2011/08/13 | first author:McClung CA
Interaction of mephedrone with dopamine and serotonin targets in rats.	/pubmed/21824752	Martínez-Clemente J, Escubedo E, Pubill D, Camarasa J.	Eur Neuropsychopharmacol. 2012 Mar;22(3):231-6. Epub 2011 Aug 6.	Eur Neuropsychopharmacol. 2012	PubMed	citation	PMID:21824752	pubmed	21824752	create date:2011/08/10 | first author:Martínez-Clemente J
Common and distinct neural correlates of emotional processing in Bipolar Disorder and Major Depressive Disorder: a voxel-based meta-analysis of functional magnetic resonance imaging studies.	/pubmed/21820878	Delvecchio G, Fossati P, Boyer P, Brambilla P, Falkai P, Gruber O, Hietala J, Lawrie SM, Martinot JL, McIntosh AM, Meisenzahl E, Frangou S.	Eur Neuropsychopharmacol. 2012 Feb;22(2):100-13. doi: 10.1016/j.euroneuro.2011.07.003. Epub 2011 Aug 5.	Eur Neuropsychopharmacol. 2012	PubMed	citation	PMID:21820878	pubmed	21820878	create date:2011/08/09 | first author:Delvecchio G
Ziprasidone with adjunctive mood stabilizer in the maintenance treatment of bipolar I disorder: long-term changes in weight and metabolic profiles.	/pubmed/21798721	Kemp DE, Karayal ON, Calabrese JR, Sachs GS, Pappadopulos E, Ice KS, Siu CO, Vieta E.	Eur Neuropsychopharmacol. 2012 Feb;22(2):123-31. doi: 10.1016/j.euroneuro.2011.06.005. Epub 2011 Jul 28.	Eur Neuropsychopharmacol. 2012	PubMed	citation	PMID:21798721	pubmed	21798721	create date:2011/07/30 | first author:Kemp DE
Validation of the dimensionality emergence assay for the measurement of innate anxiety in laboratory mice.	/pubmed/21788118	Jain A, Dvorkin A, Fonio E, Golani I, Gross CT.	Eur Neuropsychopharmacol. 2012 Feb;22(2):153-63. doi: 10.1016/j.euroneuro.2011.07.001. Epub 2011 Jul 23.	Eur Neuropsychopharmacol. 2012	PubMed	citation	PMID:21788118	pubmed	21788118	create date:2011/07/27 | first author:Jain A
Aripiprazole augmentation strategy in clomipramine-resistant depressive patients: an open preliminary study.	/pubmed/21784621	Fabrazzo M, Perris F, Monteleone P, Esposito G, Catapano F, Maj M.	Eur Neuropsychopharmacol. 2012 Feb;22(2):132-6. doi: 10.1016/j.euroneuro.2011.06.006. Epub 2011 Jul 23.	Eur Neuropsychopharmacol. 2012	PubMed	citation	PMID:21784621	pubmed	21784621	create date:2011/07/26 | first author:Fabrazzo M
Treatment-like steady-state methadone in rats interferes with incubation of cocaine sensitization and associated alterations in gene expression.	/pubmed/21745729	Leri F, Zhou Y, Carmichael B, Cummins E, Kreek MJ.	Eur Neuropsychopharmacol. 2012 Feb;22(2):143-52. doi: 10.1016/j.euroneuro.2011.06.003. Epub 2011 Jul 13.	Eur Neuropsychopharmacol. 2012	PubMed	citation	PMID:21745729	pubmed	21745729	create date:2011/07/13 | first author:Leri F
High dose hydrocortisone immediately after trauma may alter the trajectory of PTSD: interplay between clinical and animal studies.	/pubmed/21741804	Zohar J, Yahalom H, Kozlovsky N, Cwikel-Hamzany S, Matar MA, Kaplan Z, Yehuda R, Cohen H.	Eur Neuropsychopharmacol. 2011 Nov;21(11):796-809. Epub 2011 Jul 8.	Eur Neuropsychopharmacol. 2011	PubMed	citation	PMID:21741804	pubmed	21741804	create date:2011/07/12 | first author:Zohar J
Substance use and regional gray matter volume in individuals at high risk of psychosis.	/pubmed/21741803	Stone JM, Bhattacharyya S, Barker GJ, McGuire PK.	Eur Neuropsychopharmacol. 2012 Feb;22(2):114-22. doi: 10.1016/j.euroneuro.2011.06.004. Epub 2011 Jul 8.	Eur Neuropsychopharmacol. 2012	PubMed	citation	PMID:21741803	pubmed	21741803	create date:2011/07/12 | first author:Stone JM
Concomitant blockade of 5-HT(1A) receptor and 5-HT transporter: use of the Hunter Serotonin toxicity criteria in a clinical pharmacology study.	/pubmed/21733663	Parks V, Philipp AW, Raje S, Plotka A, Schechter LE, Connell J, Chalon S.	Eur Neuropsychopharmacol. 2012 Feb;22(2):92-9. doi: 10.1016/j.euroneuro.2011.06.002. Epub 2011 Jul 5.	Eur Neuropsychopharmacol. 2012	PubMed	citation	PMID:21733663	pubmed	21733663	create date:2011/07/08 | first author:Parks V
Magnetic resonance imaging studies in unipolar depression: systematic review and meta-regression analyses.	/pubmed/21723712	Arnone D, McIntosh AM, Ebmeier KP, Munafò MR, Anderson IM.	Eur Neuropsychopharmacol. 2012 Jan;22(1):1-16. Epub 2011 Jul 2.	Eur Neuropsychopharmacol. 2012	PubMed	citation	PMID:21723712	pubmed	21723712	create date:2011/07/05 | first author:Arnone D
Neutralization of endogenous digitalis-like compounds alters catecholamines metabolism in the brain and elicits anti-depressive behavior.	/pubmed/21700431	Goldstein I, Lax E, Gispan-Herman I, Ovadia H, Rosen H, Yadid G, Lichtstein D.	Eur Neuropsychopharmacol. 2012 Jan;22(1):72-9. Epub 2011 Jun 22.	Eur Neuropsychopharmacol. 2012	PubMed	citation	PMID:21700431	pubmed	21700431	create date:2011/06/28 | first author:Goldstein I
ECNP Summit on the future of CNS drug research in Europe 2011: report prepared for ECNP by David Nutt and Guy Goodwin.	/pubmed/21684455	Nutt D, Goodwin G.	Eur Neuropsychopharmacol. 2011 Jul;21(7):495-9. No abstract available.	Eur Neuropsychopharmacol. 2011	PubMed	citation	PMID:21684455	pubmed	21684455	create date:2011/06/21 | first author:Nutt D
Mechanisms of neuropathic pain.	/pubmed/21672666	Nickel FT, Seifert F, Lanz S, Maihöfner C.	Eur Neuropsychopharmacol. 2012 Feb;22(2):81-91. doi: 10.1016/j.euroneuro.2011.05.005. Epub 2011 Jun 14.	Eur Neuropsychopharmacol. 2012	PubMed	citation	PMID:21672666	pubmed	21672666	create date:2011/06/16 | first author:Nickel FT
Child and adolescent neuropsychopharmacology: now or never.	/pubmed/21669515	Arango C.	Eur Neuropsychopharmacol. 2011 Aug;21(8):563-4. Epub 2011 Jun 12. No abstract available.	Eur Neuropsychopharmacol. 2011	PubMed	citation	PMID:21669515	pubmed	21669515	create date:2011/06/15 | first author:Arango C
The socioeconomic consequences of multiple sclerosis: a controlled national study.	/pubmed/21669514	Jennum P, Wanscher B, Frederiksen J, Kjellberg J.	Eur Neuropsychopharmacol. 2012 Jan;22(1):36-43. Epub 2011 Jun 12.	Eur Neuropsychopharmacol. 2012	PubMed	citation	PMID:21669514	pubmed	21669514	create date:2011/06/15 | first author:Jennum P
Trial Simulation to estimate Type I error when a population window enrichment strategy is used to improve efficiency of clinical trials in depression.	/pubmed/21636257	Gomeni R, Merlo-Pich E.	Eur Neuropsychopharmacol. 2012 Jan;22(1):44-52. Epub 2011 Jun 1.	Eur Neuropsychopharmacol. 2012	PubMed	citation	PMID:21636257	pubmed	21636257	create date:2011/06/04 | first author:Gomeni R
Herbal medicine for depression, anxiety and insomnia: a review of psychopharmacology and clinical evidence.	/pubmed/21601431	Sarris J, Panossian A, Schweitzer I, Stough C, Scholey A.	Eur Neuropsychopharmacol. 2011 Dec;21(12):841-60. doi: 10.1016/j.euroneuro.2011.04.002. Epub 2011 May 23.	Eur Neuropsychopharmacol. 2011	PubMed	citation	PMID:21601431	pubmed	21601431	create date:2011/05/24 | first author:Sarris J
Abnormality of VTA local field potential in an animal model of depression was restored by patterned DBS treatment.	/pubmed/21596531	Friedman A, Lax E, Abraham L, Tischler H, Yadid G.	Eur Neuropsychopharmacol. 2012 Jan;22(1):64-71. Epub 2011 May 18.	Eur Neuropsychopharmacol. 2012	PubMed	citation	PMID:21596531	pubmed	21596531	create date:2011/05/21 | first author:Friedman A
CB1 receptor antagonism/inverse agonism increases motor system excitability in humans.	/pubmed/21571507	Oliviero A, Arevalo-Martin A, Rotondi M, García-Ovejero D, Mordillo-Mateos L, Lozano-Sicilia A, Panyavin I, Chiovato L, Aguilar J, Foffani G, Di Lazzaro V, Molina-Holgado E.	Eur Neuropsychopharmacol. 2012 Jan;22(1):27-35. Epub 2011 May 14.	Eur Neuropsychopharmacol. 2012	PubMed	citation	PMID:21571507	pubmed	21571507	create date:2011/05/17 | first author:Oliviero A
What we know and what we don't know about the treatment of schizoaffective disorder.	/pubmed/21565468	Murru A, Pacchiarotti I, Nivoli AM, Grande I, Colom F, Vieta E.	Eur Neuropsychopharmacol. 2011 Sep;21(9):680-90. Epub 2011 May 12.	Eur Neuropsychopharmacol. 2011	PubMed	citation	PMID:21565468	pubmed	21565468	create date:2011/05/14 | first author:Murru A
Methylphenidate administration determines enduring changes in neuroglial network in rats.	/pubmed/21550213	Cavaliere C, Cirillo G, Bianco MR, Adriani W, De Simone A, Leo D, Perrone-Capano C, Papa M.	Eur Neuropsychopharmacol. 2012 Jan;22(1):53-63. Epub 2011 May 6.	Eur Neuropsychopharmacol. 2012	PubMed	citation	PMID:21550213	pubmed	21550213	create date:2011/05/10 | first author:Cavaliere C
Second generation antipsychotics (SGAs) for non-psychotic disorders in children and adolescents: a review of the randomized controlled studies.	/pubmed/21550212	Zuddas A, Zanni R, Usala T.	Eur Neuropsychopharmacol. 2011 Aug;21(8):600-20. Epub 2011 May 6. Review.	Eur Neuropsychopharmacol. 2011	PubMed	citation	PMID:21550212	pubmed	21550212	create date:2011/05/10 | first author:Zuddas A
To stop or not to stop? How long should medication treatment of attention-deficit hyperactivity disorder be extended?	/pubmed/21530185	van de Loo-Neus GH, Rommelse N, Buitelaar JK.	Eur Neuropsychopharmacol. 2011 Aug;21(8):584-99. Epub 2011 May 6. Review.	Eur Neuropsychopharmacol. 2011	PubMed	citation	PMID:21530185	pubmed	21530185	create date:2011/05/03 | first author:van de Loo-Neus GH
Effects of age on dopamine D(2) receptor availability in striatal subdivisions: a high-resolution positron emission tomography study.	/pubmed/21511442	Kim JH, Son YD, Kim HK, Lee SY, Cho SE, Kim YB, Cho ZH.	Eur Neuropsychopharmacol. 2011 Dec;21(12):885-91. doi: 10.1016/j.euroneuro.2011.03.009. Epub 2011 Apr 20.	Eur Neuropsychopharmacol. 2011	PubMed	citation	PMID:21511442	pubmed	21511442	create date:2011/04/23 | first author:Kim JH
Differential effects of olanzapine and risperidone on plasma adiponectin levels over time: results from a 3-month prospective open-label study.	/pubmed/21511441	Wampers M, Hanssens L, van Winkel R, Heald A, Collette J, Peuskens J, Reginster JY, Scheen A, De Hert M.	Eur Neuropsychopharmacol. 2012 Jan;22(1):17-26. Epub 2011 Apr 20.	Eur Neuropsychopharmacol. 2012	PubMed	citation	PMID:21511441	pubmed	21511441	create date:2011/04/23 | first author:Wampers M
When endocrinology and democracy collide: emotions, cortisol and voting at national elections.	/pubmed/21482457	Waismel-Manor I, Ifergane G, Cohen H.	Eur Neuropsychopharmacol. 2011 Nov;21(11):789-95. Epub 2011 Apr 11.	Eur Neuropsychopharmacol. 2011	PubMed	citation	PMID:21482457	pubmed	21482457	create date:2011/04/13 | first author:Waismel-Manor I
Psychopathology, coronary heart disease and metabolic syndrome in schizophrenia spectrum patients with deficit versus non-deficit schizophrenia: findings from the CLAMORS study.	/pubmed/21477998	Arango C, Bobes J, Kirkpatrick B, Garcia-Garcia M, Rejas J.	Eur Neuropsychopharmacol. 2011 Dec;21(12):867-75. doi: 10.1016/j.euroneuro.2011.03.005. Epub 2011 Apr 7.	Eur Neuropsychopharmacol. 2011	PubMed	citation	PMID:21477998	pubmed	21477998	create date:2011/04/12 | first author:Arango C
Density of striatal D2 receptors in untreated first-episode psychosis: an I(123)-IBZM SPECT study.	/pubmed/21470832	Corripio I, Escartí MJ, Portella MJ, Pérez V, Grasa E, Sauras RB, Alonso A, Safont G, Camacho MV, Dueñas R, Arranz B, San L, Catafau AM, Carrió I, Alvarez E.	Eur Neuropsychopharmacol. 2011 Dec;21(12):861-6. doi: 10.1016/j.euroneuro.2011.03.004. Epub 2011 Apr 5.	Eur Neuropsychopharmacol. 2011	PubMed	citation	PMID:21470832	pubmed	21470832	create date:2011/04/08 | first author:Corripio I
High prevalence of obsessive-compulsive disorder among posttraumatic stress disorder patients.	/pubmed/21470831	Nacasch N, Fostick L, Zohar J.	Eur Neuropsychopharmacol. 2011 Dec;21(12):876-9. doi: 10.1016/j.euroneuro.2011.03.007. Epub 2011 Apr 5.	Eur Neuropsychopharmacol. 2011	PubMed	citation	PMID:21470831	pubmed	21470831	create date:2011/04/08 | first author:Nacasch N
Video telemetry and behavioral analysis discriminate between compulsive cleaning and compulsive checking in obsessive-compulsive disorder.	/pubmed/21470830	Zor R, Fineberg N, Eilam D, Hermesh H.	Eur Neuropsychopharmacol. 2011 Nov;21(11):814-24. Epub 2011 Apr 6.	Eur Neuropsychopharmacol. 2011	PubMed	citation	PMID:21470830	pubmed	21470830	create date:2011/04/08 | first author:Zor R
Antidepressant use and salivary cortisol in depressive and anxiety disorders.	/pubmed/21458959	Manthey L, Leeds C, Giltay EJ, van Veen T, Vreeburg SA, Penninx BW, Zitman FG.	Eur Neuropsychopharmacol. 2011 Sep;21(9):691-9. Epub 2011 Apr 1.	Eur Neuropsychopharmacol. 2011	PubMed	citation	PMID:21458959	pubmed	21458959	create date:2011/04/05 | first author:Manthey L
Antipsychotics in anxiety disorders: an oxymoron or a reflection of non-adequate nomenclature?	/pubmed/21439795	Zohar J, Allgulander C.	Eur Neuropsychopharmacol. 2011 Jun;21(6):427-8. Epub 2011 Mar 25. No abstract available.	Eur Neuropsychopharmacol. 2011	PubMed	citation	PMID:21439795	pubmed	21439795	create date:2011/03/29 | first author:Zohar J
Sequential and opposing alterations of 5-HT(1A) receptor function during withdrawal from chronic morphine.	/pubmed/21402471	Lutz PE, Pradhan AA, Goeldner C, Kieffer BL.	Eur Neuropsychopharmacol. 2011 Nov;21(11):835-40. Epub 2011 Mar 12.	Eur Neuropsychopharmacol. 2011	PubMed	citation	PMID:21402471	pubmed	21402471	create date:2011/03/16 | first author:Lutz PE
Neural hyperactivation in carriers of the Alzheimer's risk variant on the clusterin gene.	/pubmed/21397462	Lancaster TM, Baird A, Wolf C, Jackson MC, Johnston SJ, Donev R, Thome J, Linden DE.	Eur Neuropsychopharmacol. 2011 Dec;21(12):880-4. doi: 10.1016/j.euroneuro.2011.02.001. Epub 2011 Mar 11.	Eur Neuropsychopharmacol. 2011	PubMed	citation	PMID:21397462	pubmed	21397462	create date:2011/03/15 | first author:Lancaster TM
Review of atypical antipsychotics in anxiety.	/pubmed/21345655	Vulink NC, Figee M, Denys D.	Eur Neuropsychopharmacol. 2011 Jun;21(6):429-49. Epub 2011 Feb 22. Review.	Eur Neuropsychopharmacol. 2011	PubMed	citation	PMID:21345655	pubmed	21345655	create date:2011/02/25 | first author:Vulink NC
Neurokinin3-R agonism in aged rats has anxiolytic-, antidepressant-, and promnestic-like effects and stimulates ACh release in frontal cortex, amygdala and hippocampus.	/pubmed/21342754	Schäble S, Topic B, Buddenberg T, Petri D, Huston JP, de Souza Silva MA.	Eur Neuropsychopharmacol. 2011 Jun;21(6):484-94. Epub 2011 Feb 20.	Eur Neuropsychopharmacol. 2011	PubMed	citation	PMID:21342754	pubmed	21342754	create date:2011/02/24 | first author:Schäble S
Involvement of the neurotrophin and cannabinoid systems in the mechanisms of action of neurokinin receptor antagonists.	/pubmed/21316930	Hassanzadeh P, Hassanzadeh A.	Eur Neuropsychopharmacol. 2011 Dec;21(12):905-17. doi: 10.1016/j.euroneuro.2011.01.002. Epub 2011 Feb 12.	Eur Neuropsychopharmacol. 2011	PubMed	citation	PMID:21316930	pubmed	21316930	create date:2011/02/15 | first author:Hassanzadeh P
Effects of olanzapine on extracellular concentrations and tissue content of neurotensin in rat brain regions.	/pubmed/21316929	Gruber SH, Angelucci F, Nomikos GG, Mathé AA.	Eur Neuropsychopharmacol. 2011 Dec;21(12):918-27. doi: 10.1016/j.euroneuro.2011.01.003. Epub 2011 Feb 12.	Eur Neuropsychopharmacol. 2011	PubMed	citation	PMID:21316929	pubmed	21316929	create date:2011/02/15 | first author:Gruber SH
Defensive self-presentation style is associated with reduced prepulse inhibition.	/pubmed/21315562	Levin R, Bachner-Melman R, Lichtenberg P, Edelman S, Ebstein RP, Heresco-Levy U.	Eur Neuropsychopharmacol. 2011 Nov;21(11):810-3. Epub 2011 Feb 18.	Eur Neuropsychopharmacol. 2011	PubMed	citation	PMID:21315562	pubmed	21315562	create date:2011/02/15 | first author:Levin R
Erk activation in the amygdala and hippocampus induced by fear conditioning in ethanol withdrawn rats: modulation by mk-801.	/pubmed/21315561	Bertotto ME, Maldonado NM, Bignante EA, Gorosito SV, Cambiasso MJ, Molina VA, Martijena ID.	Eur Neuropsychopharmacol. 2011 Dec;21(12):892-904. doi: 10.1016/j.euroneuro.2011.01.001. Epub 2011 Feb 18.	Eur Neuropsychopharmacol. 2011	PubMed	citation	PMID:21315561	pubmed	21315561	create date:2011/02/15 | first author:Bertotto ME
Are stimulants effective in the treatment of executive function deficits? Results from a randomized double blind study of OROS-methylphenidate in adults with ADHD.	/pubmed/21303732	Biederman J, Mick E, Fried R, Wilner N, Spencer TJ, Faraone SV.	Eur Neuropsychopharmacol. 2011 Jul;21(7):508-15. Epub 2011 Mar 9.	Eur Neuropsychopharmacol. 2011	PubMed	citation	PMID:21303732	pubmed	21303732	create date:2011/02/10 | first author:Biederman J
Dystrobrevin-binding protein 1 gene (DTNBP1) variants associated with cerebrospinal fluid homovanillic acid and 5-hydroxyindoleacetic acid concentrations in healthy volunteers.	/pubmed/21295953	Andreou D, Saetre P, Kähler AK, Werge T, Andreassen OA, Agartz I, Sedvall GC, Hall H, Terenius L, Jönsson EG.	Eur Neuropsychopharmacol. 2011 Sep;21(9):700-4. Epub 2011 Feb 4.	Eur Neuropsychopharmacol. 2011	PubMed	citation	PMID:21295953	pubmed	21295953	create date:2011/02/08 | first author:Andreou D
Evaluation of antidepressant activity of 1-(7-methoxy-2-methyl-1,2,3,4-tetrahydro-isoquinolin-4-YL)-cyclohexanol, a β-substituted phenylethylamine in mice.	/pubmed/21277753	Dhir A, Malik S, Kessar SV, Singh KN, Kulkarni SK.	Eur Neuropsychopharmacol. 2011 Sep;21(9):705-14. Epub 2011 Jan 31.	Eur Neuropsychopharmacol. 2011	PubMed	citation	PMID:21277753	pubmed	21277753	create date:2011/02/01 | first author:Dhir A
Title	URL	Description	Details	ShortDetails	Resource	Type	Identifiers	Db	EntrezUID	Properties
Roles of BDNF, dopamine D(3) receptors, and their interactions in the expression of morphine-induced context-specific locomotor sensitization.	/pubmed/21277174	Liang J, Zheng X, Chen J, Li Y, Xing X, Bai Y, Li Y.	Eur Neuropsychopharmacol. 2011 Nov;21(11):825-34. Epub 2011 Jan 28.	Eur Neuropsychopharmacol. 2011	PubMed	citation	PMID:21277174	pubmed	21277174	create date:2011/02/01 | first author:Liang J
The neurotensin-1 receptor agonist PD149163 inhibits conditioned avoidance responding without producing catalepsy in rats.	/pubmed/21277173	Holly EN, Ebrecht B, Prus AJ.	Eur Neuropsychopharmacol. 2011 Jul;21(7):526-31. Epub 2011 Jan 28.	Eur Neuropsychopharmacol. 2011	PubMed	citation	PMID:21277173	pubmed	21277173	create date:2011/02/01 | first author:Holly EN
Sodium oxybate in maintaining alcohol abstinence in alcoholic patients with and without psychiatric comorbidity.	/pubmed/21276717	Caputo F, Francini S, Brambilla R, Vigna-Taglianti F, Stoppo M, Del Re A, Leggio L, Addolorato G, Zoli G, Bernardi M.	Eur Neuropsychopharmacol. 2011 Jun;21(6):450-6. Epub 2011 Jan 26.	Eur Neuropsychopharmacol. 2011	PubMed	citation	PMID:21276717	pubmed	21276717	create date:2011/02/01 | first author:Caputo F
(Don't) panic in the scanner! How panic patients with agoraphobia experience a functional magnetic resonance imaging session.	/pubmed/21269812	Lueken U, Muehlhan M, Wittchen HU, Kellermann T, Reinhardt I, Konrad C, Lang T, Wittmann A, Ströhle A, Gerlach AL, Ewert A, Kircher T.	Eur Neuropsychopharmacol. 2011 Jul;21(7):516-25. Epub 2011 Jan 26.	Eur Neuropsychopharmacol. 2011	PubMed	citation	PMID:21269812	pubmed	21269812	create date:2011/01/29 | first author:Lueken U
Predictors of response and remission in the acute treatment of first-episode schizophrenia patients--is it all about early response?	/pubmed/21255982	Schennach-Wolff R, Jäger M, Mayr A, Meyer S, Kühn KU, Klingberg S, Heuser I, Klosterkötter J, Gastpar M, Schmitt A, Schlösser R, Schneider F, Gaebel W, Seemüller F, Möller HJ, Riedel M.	Eur Neuropsychopharmacol. 2011 May;21(5):370-8. Epub 2011 Jan 20.	Eur Neuropsychopharmacol. 2011	PubMed	citation	PMID:21255982	pubmed	21255982	create date:2011/01/25 | first author:Schennach-Wolff R
Advances in multidisciplinary and cross-species approaches to examine the neurobiology of psychiatric disorders.	/pubmed/21237620	Kas MJ, Krishnan V, Gould TD, Collier DA, Olivier B, Lesch KP, Domenici E, Fuchs E, Gross C, Castrén E.	Eur Neuropsychopharmacol. 2011 Jul;21(7):532-44. Epub 2011 Jan 14. Review.	Eur Neuropsychopharmacol. 2011	PubMed	citation	PMID:21237620	pubmed	21237620	create date:2011/01/18 | first author:Kas MJ
Insulin receptor signaling in rat hippocampus: a study in STZ (ICV) induced memory deficit model.	/pubmed/21195590	Agrawal R, Tyagi E, Shukla R, Nath C.	Eur Neuropsychopharmacol. 2011 Mar;21(3):261-73. Epub 2010 Dec 31.	Eur Neuropsychopharmacol. 2011	PubMed	citation	PMID:21195590	pubmed	21195590	create date:2011/01/05 | first author:Agrawal R
A selective neurokinin-1 receptor antagonist in chronic PTSD: a randomized, double-blind, placebo-controlled, proof-of-concept trial.	/pubmed/21194898	Mathew SJ, Vythilingam M, Murrough JW, Zarate CA Jr, Feder A, Luckenbaugh DA, Kinkead B, Parides MK, Trist DG, Bani MS, Bettica PU, Ratti EM, Charney DS.	Eur Neuropsychopharmacol. 2011 Mar;21(3):221-9. Epub 2010 Dec 30.	Eur Neuropsychopharmacol. 2011	PubMed	citation	PMID:21194898	pubmed	21194898	create date:2011/01/05 | first author:Mathew SJ
Pragmatic measures in paediatric psychopharmacology--are we getting it right?	/pubmed/21194897	Coghill D.	Eur Neuropsychopharmacol. 2011 Aug;21(8):571-83. Epub 2010 Dec 30. Review.	Eur Neuropsychopharmacol. 2011	PubMed	citation	PMID:21194897	pubmed	21194897	create date:2011/01/05 | first author:Coghill D
Early post-stressor intervention with propranolol is ineffective in preventing posttraumatic stress responses in an animal model for PTSD.	/pubmed/21194896	Cohen H, Kaplan Z, Koresh O, Matar MA, Geva AB, Zohar J.	Eur Neuropsychopharmacol. 2011 Mar;21(3):230-40. Epub 2010 Dec 30.	Eur Neuropsychopharmacol. 2011	PubMed	citation	PMID:21194896	pubmed	21194896	create date:2011/01/05 | first author:Cohen H
Leptin reduces hyperactivity in an animal model for anorexia nervosa via the ventral tegmental area.	/pubmed/21190812	Verhagen LA, Luijendijk MC, Adan RA.	Eur Neuropsychopharmacol. 2011 Mar;21(3):274-81. Epub 2010 Dec 28.	Eur Neuropsychopharmacol. 2011	PubMed	citation	PMID:21190812	pubmed	21190812	create date:2010/12/31 | first author:Verhagen LA
Nortriptyline influences protein pathways involved in carbohydrate metabolism and actin-related processes in a rat gene-environment model of depression.	/pubmed/21168998	Piubelli C, Gruber S, El Khoury A, Mathé AA, Domenici E, Carboni L.	Eur Neuropsychopharmacol. 2011 Jul;21(7):545-62. Epub 2010 Dec 18.	Eur Neuropsychopharmacol. 2011	PubMed	citation	PMID:21168998	pubmed	21168998	create date:2010/12/21 | first author:Piubelli C
Early improvement in positive rather than negative emotion predicts remission from depression after pharmacotherapy.	/pubmed/21146375	Geschwind N, Nicolson NA, Peeters F, van Os J, Barge-Schaapveld D, Wichers M.	Eur Neuropsychopharmacol. 2011 Mar;21(3):241-7. Epub 2010 Dec 13.	Eur Neuropsychopharmacol. 2011	PubMed	citation	PMID:21146375	pubmed	21146375	create date:2010/12/15 | first author:Geschwind N
In vivo electrophysiological effects of methylphenidate in the prefrontal cortex: involvement of dopamine D1 and alpha 2 adrenergic receptors.	/pubmed/21146374	Gronier B.	Eur Neuropsychopharmacol. 2011 Feb;21(2):192-204. Epub 2010 Dec 13.	Eur Neuropsychopharmacol. 2011	PubMed	citation	PMID:21146374	pubmed	21146374	create date:2010/12/15 | first author:Gronier B
NewMood: a productive European model of collaboration for translational research in depression.	/pubmed/21145708	Deakin JF, Harro J, Anderson IM.	Eur Neuropsychopharmacol. 2011 Jan;21(1):1-2. Epub 2010 Dec 10. No abstract available.	Eur Neuropsychopharmacol. 2011	PubMed	citation	PMID:21145708	pubmed	21145708	create date:2010/12/15 | first author:Deakin JF
Evidence for the modality independence of the genetic epistasis between the dopaminergic and cholinergic system on working memory capacity.	/pubmed/21130611	Markett S, Montag C, Walter NT, Reuter M.	Eur Neuropsychopharmacol. 2011 Feb;21(2):216-20. Epub 2010 Dec 4.	Eur Neuropsychopharmacol. 2011	PubMed	citation	PMID:21130611	pubmed	21130611	create date:2010/12/07 | first author:Markett S
Dose-dependent and sustained effects of varenicline on dopamine D2/3 receptor availability in rats.	/pubmed/21130610	Crunelle CL, Schulz S, de Bruin K, Miller ML, van den Brink W, Booij J.	Eur Neuropsychopharmacol. 2011 Feb;21(2):205-10. Epub 2010 Dec 4.	Eur Neuropsychopharmacol. 2011	PubMed	citation	PMID:21130610	pubmed	21130610	create date:2010/12/07 | first author:Crunelle CL
Abnormalities in the tricarboxylic acid (TCA) cycle in the brains of schizophrenia patients.	/pubmed/21123035	Bubber P, Hartounian V, Gibson GE, Blass JP.	Eur Neuropsychopharmacol. 2011 Mar;21(3):254-60. Epub 2010 Nov 30.	Eur Neuropsychopharmacol. 2011	PubMed	citation	PMID:21123035	pubmed	21123035	create date:2010/12/03 | first author:Bubber P
Amisulpride vs. fluoxetine treatment of chronic fatigue syndrome: a pilot study.	/pubmed/21112746	Pardini M, Guida S, Primavera A, Krueger F, Cocito L, Gialloreti LE.	Eur Neuropsychopharmacol. 2011 Mar;21(3):282-6. Epub 2010 Nov 26.	Eur Neuropsychopharmacol. 2011	PubMed	citation	PMID:21112746	pubmed	21112746	create date:2010/11/30 | first author:Pardini M
Prefrontal NMDA receptor antagonism reduces impairments in pre-attentive information processing.	/pubmed/21111580	Klamer D, Svensson L, Fejgin K, Pålsson E.	Eur Neuropsychopharmacol. 2011 Mar;21(3):248-53. Epub 2010 Dec 15.	Eur Neuropsychopharmacol. 2011	PubMed	citation	PMID:21111580	pubmed	21111580	create date:2010/11/30 | first author:Klamer D
Costs of illness and care in Parkinson's disease.	/pubmed/21109406	Korczyn AD.	Eur Neuropsychopharmacol. 2011 Feb;21(2):151-2. Epub 2010 Nov 24. No abstract available.	Eur Neuropsychopharmacol. 2011	PubMed	citation	PMID:21109406	pubmed	21109406	create date:2010/11/27 | first author:Korczyn AD
Cerebral metabolic responses to 5-HT2A/C receptor activation in mice with genetically modified serotonin transporter (SERT) expression.	/pubmed/21093224	Dawson N, Ferrington L, Lesch KP, Kelly PA.	Eur Neuropsychopharmacol. 2011 Jan;21(1):117-28. Epub 2010 Nov 18.	Eur Neuropsychopharmacol. 2011	PubMed	citation	PMID:21093224	pubmed	21093224	create date:2010/11/26 | first author:Dawson N
Effects of season of birth and a common MTHFR gene variant on the risk of schizophrenia.	/pubmed/21093223	Muntjewerff JW, Ophoff RA, Buizer-Voskamp JE, Strengman E, den Heijer M; GROUP Consortium.	Eur Neuropsychopharmacol. 2011 Apr;21(4):300-5. Epub 2010 Nov 19.	Eur Neuropsychopharmacol. 2011	PubMed	citation	PMID:21093223	pubmed	21093223	create date:2010/11/26 | first author:Muntjewerff JW
Insomnia medication: do published studies reflect the complete picture of efficacy and safety?	/pubmed/21084176	Mattila T, Stoyanova V, Elferink A, Gispen-de Wied C, de Boer A, Wohlfarth T.	Eur Neuropsychopharmacol. 2011 Jul;21(7):500-7. Epub 2010 Nov 16.	Eur Neuropsychopharmacol. 2011	PubMed	citation	PMID:21084176	pubmed	21084176	create date:2010/11/19 | first author:Mattila T
Differential gene expression in mutant mice overexpressing or deficient in the serotonin transporter: a focus on urocortin 1.	/pubmed/21075611	Fabre V, Massart R, Rachalski A, Jennings K, Brass A, Sharp T, Lesch KP, Lanfumey L, Hamon M.	Eur Neuropsychopharmacol. 2011 Jan;21(1):33-44. Epub 2010 Nov 13.	Eur Neuropsychopharmacol. 2011	PubMed	citation	PMID:21075611	pubmed	21075611	create date:2010/11/16 | first author:Fabre V
Effects of voluntary ethanol consumption on emotional state and stress responsiveness in socially isolated rats.	/pubmed/21067904	Pisu MG, Mostallino MC, Dore R, Maciocco E, Secci PP, Serra M.	Eur Neuropsychopharmacol. 2011 May;21(5):414-25. Epub 2010 Nov 10.	Eur Neuropsychopharmacol. 2011	PubMed	citation	PMID:21067904	pubmed	21067904	create date:2010/11/12 | first author:Pisu MG
Factors associated with initial treatment response with antidepressants in bipolar disorder.	/pubmed/21056928	Pacchiarotti I, Valentí M, Bonnin CM, Rosa AR, Murru A, Kotzalidis GD, Nivoli AM, Sánchez-Moreno J, Vieta E, Colom F.	Eur Neuropsychopharmacol. 2011 May;21(5):362-9. Epub 2010 Nov 5.	Eur Neuropsychopharmacol. 2011	PubMed	citation	PMID:21056928	pubmed	21056928	create date:2010/11/09 | first author:Pacchiarotti I
Pregnenolone sulfate and its enantiomer: differential modulation of memory in a spatial discrimination task using forebrain NMDA receptor deficient mice.	/pubmed/21036556	Petit GH, Tobin C, Krishnan K, Moricard Y, Covey DF, Rondi-Reig L, Akwa Y.	Eur Neuropsychopharmacol. 2011 Feb;21(2):211-5. Epub 2010 Oct 30.	Eur Neuropsychopharmacol. 2011	PubMed	citation	PMID:21036556	pubmed	21036556	create date:2010/11/03 | first author:Petit GH
Shared changes in gene expression in frontal cortex of four genetically modified mouse models of depression.	/pubmed/21030216	Hoyle D, Juhasz G, Aso E, Chase D, del Rio J, Fabre V, Hamon M, Lanfumey L, Lesch KP, Maldonado R, Serra MA, Sharp T, Tordera R, Toro C, Deakin JF.	Eur Neuropsychopharmacol. 2011 Jan;21(1):3-10. Epub 2010 Oct 28.	Eur Neuropsychopharmacol. 2011	PubMed	citation	PMID:21030216	pubmed	21030216	create date:2010/10/30 | first author:Hoyle D
Isolation rearing-induced deficits in sensorimotor gating and social interaction in rats are related to cortico-striatal oxidative stress, and reversed by sub-chronic clozapine administration.	/pubmed/20965701	Möller M, Du Preez JL, Emsley R, Harvey BH.	Eur Neuropsychopharmacol. 2011 Jun;21(6):471-83. Epub 2010 Oct 20.	Eur Neuropsychopharmacol. 2011	PubMed	citation	PMID:20965701	pubmed	20965701	create date:2010/10/23 | first author:Möller M
Effect of chronic mild stress on hippocampal transcriptome in mice selected for high and low stress-induced analgesia and displaying different emotional behaviors.	/pubmed/20961740	Lisowski P, Juszczak GR, Goscik J, Wieczorek M, Zwierzchowski L, Swiergiel AH.	Eur Neuropsychopharmacol. 2011 Jan;21(1):45-62. Epub 2010 Oct 20.	Eur Neuropsychopharmacol. 2011	PubMed	citation	PMID:20961740	pubmed	20961740	create date:2010/10/22 | first author:Lisowski P
Adaptive clinical trials for new drug applications in Japan.	/pubmed/20961739	Ando Y, Hirakawa A, Uyama Y.	Eur Neuropsychopharmacol. 2011 Feb;21(2):175-9. Epub 2010 Oct 18. Review.	Eur Neuropsychopharmacol. 2011	PubMed	citation	PMID:20961739	pubmed	20961739	create date:2010/10/22 | first author:Ando Y
2-Year course of bipolar disorder type I patients in outpatient care: factors associated with remission and functional recovery.	/pubmed/20956071	Haro JM, Reed C, Gonzalez-Pinto A, Novick D, Bertsch J, Vieta E; EMBLEM Advisory Board.	Eur Neuropsychopharmacol. 2011 Apr;21(4):287-93. Epub 2010 Oct 16.	Eur Neuropsychopharmacol. 2011	PubMed	citation	PMID:20956071	pubmed	20956071	create date:2010/10/20 | first author:Haro JM
ISCTM: Implementing phase 2 dose finding adaptive clinical trials.	/pubmed/20947316	Parke T.	Eur Neuropsychopharmacol. 2011 Feb;21(2):167-74. Epub 2010 Oct 13. Review.	Eur Neuropsychopharmacol. 2011	PubMed	citation	PMID:20947316	pubmed	20947316	create date:2010/10/16 | first author:Parke T
Emotional processing as a predictor of symptom change: an acute tryptophan depletion study in depressed patients.	/pubmed/20943352	Booij L, Van der Does AJ.	Eur Neuropsychopharmacol. 2011 May;21(5):379-83. Epub 2010 Oct 12.	Eur Neuropsychopharmacol. 2011	PubMed	citation	PMID:20943352	pubmed	20943352	create date:2010/10/15 | first author:Booij L
Differential effects of etifoxine on anxiety-like behaviour and convulsions in BALB/cByJ and C57BL/6J mice: any relation to overexpression of central GABAA receptor beta2 subunits?	/pubmed/20943351	Verleye M, Dumas S, Heulard I, Krafft N, Gillardin JM.	Eur Neuropsychopharmacol. 2011 Jun;21(6):457-70. Epub 2010 Oct 12.	Eur Neuropsychopharmacol. 2011	PubMed	citation	PMID:20943351	pubmed	20943351	create date:2010/10/15 | first author:Verleye M
Epistatic interaction of CREB1 and KCNJ6 on rumination and negative emotionality.	/pubmed/20943350	Lazary J, Juhasz G, Anderson IM, Jacob CP, Nguyen TT, Lesch KP, Reif A, Deakin JF, Bagdy G.	Eur Neuropsychopharmacol. 2011 Jan;21(1):63-70. Epub 2010 Oct 12.	Eur Neuropsychopharmacol. 2011	PubMed	citation	PMID:20943350	pubmed	20943350	create date:2010/10/15 | first author:Lazary J
Chronic stress and impaired glutamate function elicit a depressive-like phenotype and common changes in gene expression in the mouse frontal cortex.	/pubmed/20937555	Tordera RM, Garcia-García AL, Elizalde N, Segura V, Aso E, Venzala E, Ramírez MJ, Del Rio J.	Eur Neuropsychopharmacol. 2011 Jan;21(1):23-32.	Eur Neuropsychopharmacol. 2011	PubMed	citation	PMID:20937555	pubmed	20937555	create date:2010/10/13 | first author:Tordera RM
Adaptive design clinical trials and trial logistics models in CNS drug development.	/pubmed/20933373	Wang SJ, Hung HM, O'Neill R.	Eur Neuropsychopharmacol. 2011 Feb;21(2):159-66. Epub 2010 Oct 8. Review.	Eur Neuropsychopharmacol. 2011	PubMed	citation	PMID:20933373	pubmed	20933373	create date:2010/10/12 | first author:Wang SJ
Suicide attempts in a prospective cohort of patients with schizophrenia treated with sertindole or risperidone.	/pubmed/20926264	Crocq MA, Naber D, Lader MH, Thibaut F, Drici M, Everitt B, Hall GC, Le Jeunne C, Mittoux A, Peuskens J, Priori S, Sturkenboom M, Thomas SH, Tanghøj P, Toumi M, Mann R, Moore ND.	Eur Neuropsychopharmacol. 2010 Dec;20(12):829-38.	Eur Neuropsychopharmacol. 2010	PubMed	citation	PMID:20926264	pubmed	20926264	create date:2010/10/12 | first author:Crocq MA
An introduction to adaptive designs and adaptation in CNS trials.	/pubmed/20888739	Dragalin V.	Eur Neuropsychopharmacol. 2011 Feb;21(2):153-8. Review.	Eur Neuropsychopharmacol. 2011	PubMed	citation	PMID:20888739	pubmed	20888739	create date:2010/10/05 | first author:Dragalin V
WITHDRAWN: Association analysis between the early change of serum brain-derived neurotrophic factor (sBDNF) and final change of depression severity during antidepressant treatment: A pilot study.	/pubmed/20888738	Tadić A, Wagner S, Schlicht KF, Peetz D, Borysenko L, Krannich D, Bernius A, Hiemke C, Lieb K.	Eur Neuropsychopharmacol. 2010 Dec 13. [Epub ahead of print]	Eur Neuropsychopharmacol. 2010	PubMed	citation	PMID:20888738	pubmed	20888738	create date:2010/10/05 | first author:Tadić A
Costs of illness and care in Parkinson's disease: an evaluation in six countries.	/pubmed/20888737	von Campenhausen S, Winter Y, Rodrigues e Silva A, Sampaio C, Ruzicka E, Barone P, Poewe W, Guekht A, Mateus C, Pfeiffer KP, Berger K, Skoupa J, Bötzel K, Geiger-Gritsch S, Siebert U, Balzer-Geldsetzer M, Oertel WH, Dodel R, Reese JP.	Eur Neuropsychopharmacol. 2011 Feb;21(2):180-91.	Eur Neuropsychopharmacol. 2011	PubMed	citation	PMID:20888737	pubmed	20888737	create date:2010/10/05 | first author:von Campenhausen S
Heat increases MDMA-enhanced NAcc 5-HT and body temperature, but not MDMA self-administration.	/pubmed/20888192	Feduccia AA, Kongovi N, Duvauchelle CL.	Eur Neuropsychopharmacol. 2010 Dec;20(12):884-94.	Eur Neuropsychopharmacol. 2010	PubMed	citation	PMID:20888192	pubmed	20888192	create date:2010/10/05 | first author:Feduccia AA
Adolescent escitalopram administration modifies neurochemical alterations in the hippocampus of maternally separated rats.	/pubmed/20888191	Hui J, Zhang Z, Liu S, Xi G, Zhang X, Teng G, Chan KC, Wu EX, Nie B, Shan B, Li L, Reynolds GP.	Eur Neuropsychopharmacol. 2010 Dec;20(12):875-83.	Eur Neuropsychopharmacol. 2010	PubMed	citation	PMID:20888191	pubmed	20888191	create date:2010/10/05 | first author:Hui J
Cannabis use and progressive cortical thickness loss in areas rich in CB1 receptors during the first five years of schizophrenia.	/pubmed/20863671	Rais M, van Haren NE, Cahn W, Schnack HG, Lepage C, Collins L, Evans AC, Hulshoff Pol HE, Kahn RS.	Eur Neuropsychopharmacol. 2010 Dec;20(12):855-65. Epub 2010 Sep 22.	Eur Neuropsychopharmacol. 2010	PubMed	citation	PMID:20863671	pubmed	20863671	create date:2010/09/25 | first author:Rais M
Opposing alterations in anxiety and species-typical behaviours in serotonin transporter overexpressor and knockout mice.	/pubmed/20863670	Line SJ, Barkus C, Coyle C, Jennings KA, Deacon RM, Lesch KP, Sharp T, Bannerman DM.	Eur Neuropsychopharmacol. 2011 Jan;21(1):108-16. Epub 2010 Sep 22.	Eur Neuropsychopharmacol. 2011	PubMed	citation	PMID:20863670	pubmed	20863670	create date:2010/09/25 | first author:Line SJ
Effect of cytomegalovirus infection on temporal lobe development in utero: quantitative MRI studies.	/pubmed/20833515	Hoffmann C, Grossman R, Bokov I, Lipitz S, Biegon A.	Eur Neuropsychopharmacol. 2010 Dec;20(12):848-54. Epub 2010 Sep 15.	Eur Neuropsychopharmacol. 2010	PubMed	citation	PMID:20833515	pubmed	20833515	create date:2010/09/14 | first author:Hoffmann C
Effects on cognitive functioning after olanzapine-ziprasidone crossover in recent-onset schizophrenia.	/pubmed/20833514	Grootens KP, van Veelen NM, Sitskoorn MM, Sabbe BG, Peuskens J, Buitelaar JK, Verkes RJ, Kahn RS.	Eur Neuropsychopharmacol. 2010 Dec;20(12):907-12. Epub 2010 Sep 15.	Eur Neuropsychopharmacol. 2010	PubMed	citation	PMID:20833514	pubmed	20833514	create date:2010/09/14 | first author:Grootens KP
Exposure of mice to long-light: a new animal model to study depression.	/pubmed/20813511	Becker A, Bilkei-Gorzo A, Michel K, Zimmer A.	Eur Neuropsychopharmacol. 2010 Nov;20(11):802-12.	Eur Neuropsychopharmacol. 2010	PubMed	citation	PMID:20813511	pubmed	20813511	create date:2010/09/04 | first author:Becker A
Title	URL	Description	Details	ShortDetails	Resource	Type	Identifiers	Db	EntrezUID	Properties
Pathological gambling: relation of skin conductance response to dopaminergic neurotransmission and sensation-seeking.	/pubmed/20813510	Peterson E, Møller A, Doudet DJ, Bailey CJ, Hansen KV, Rodell A, Linnet J, Gjedde A.	Eur Neuropsychopharmacol. 2010 Nov;20(11):766-75. Epub 2010 Sep 1.	Eur Neuropsychopharmacol. 2010	PubMed	citation	PMID:20813510	pubmed	20813510	create date:2010/09/04 | first author:Peterson E
In vivo potentiation of reboxetine and citalopram effect on extracellular noradrenaline in rat brain by α2-adrenoceptor antagonism.	/pubmed/20813509	Ortega JE, Fernández-Pastor B, Callado LF, Meana JJ.	Eur Neuropsychopharmacol. 2010 Nov;20(11):813-22.	Eur Neuropsychopharmacol. 2010	PubMed	citation	PMID:20813509	pubmed	20813509	create date:2010/09/04 | first author:Ortega JE
Involvement of NMDA receptors and L-arginine-nitric oxide-cyclic guanosine monophosphate pathway in the antidepressant-like effects of escitalopram in the forced swimming test.	/pubmed/20810255	Zomkowski AD, Engel D, Gabilan NH, Rodrigues AL.	Eur Neuropsychopharmacol. 2010 Nov;20(11):793-801.	Eur Neuropsychopharmacol. 2010	PubMed	citation	PMID:20810255	pubmed	20810255	create date:2010/09/03 | first author:Zomkowski AD
A comparison of two fixed doses of aripiprazole with placebo in acutely relapsed, hospitalized patients with bipolar disorder I (manic or mixed) in subpopulations (CN138-007).	/pubmed/20728318	El Mallakh RS, Vieta E, Rollin L, Marcus R, Carson WH, McQuade R.	Eur Neuropsychopharmacol. 2010 Nov;20(11):776-83. Epub 2010 Aug 21.	Eur Neuropsychopharmacol. 2010	PubMed	citation	PMID:20728318	pubmed	20728318	create date:2010/08/24 | first author:El Mallakh RS
Enhanced hippocampal long-term potentiation following repeated MDMA treatment in Dark-Agouti rats.	/pubmed/20727723	Morini R, Mlinar B, Baccini G, Corradetti R.	Eur Neuropsychopharmacol. 2011 Jan;21(1):80-91. Epub 2010 Aug 19.	Eur Neuropsychopharmacol. 2011	PubMed	citation	PMID:20727723	pubmed	20727723	create date:2010/08/24 | first author:Morini R
Efficacy and tolerability of Hypericum extract for the treatment of mild to moderate depression.	/pubmed/20708905	Kasper S, Caraci F, Forti B, Drago F, Aguglia E.	Eur Neuropsychopharmacol. 2010 Nov;20(11):747-65. Epub 2010 Aug 14. Review.	Eur Neuropsychopharmacol. 2010	PubMed	citation	PMID:20708905	pubmed	20708905	create date:2010/08/17 | first author:Kasper S
Efficacy and safety of second-generation antipsychotics in children and adolescents with psychotic and bipolar spectrum disorders: comprehensive review of prospective head-to-head and placebo-controlled comparisons.	/pubmed/20702068	Fraguas D, Correll CU, Merchán-Naranjo J, Rapado-Castro M, Parellada M, Moreno C, Arango C.	Eur Neuropsychopharmacol. 2011 Aug;21(8):621-45. Epub 2010 Aug 10. Review.	Eur Neuropsychopharmacol. 2011	PubMed	citation	PMID:20702068	pubmed	20702068	create date:2010/08/13 | first author:Fraguas D
Evidence of female-specific glial deficits in the hippocampus in a mouse model of prenatal stress.	/pubmed/20702067	Behan AT, van den Hove DL, Mueller L, Jetten MJ, Steinbusch HW, Cotter DR, Prickaerts J.	Eur Neuropsychopharmacol. 2011 Jan;21(1):71-9. Epub 2010 Aug 10.	Eur Neuropsychopharmacol. 2011	PubMed	citation	PMID:20702067	pubmed	20702067	create date:2010/08/13 | first author:Behan AT
Genes differentially expressed in CB1 knockout mice: involvement in the depressive-like phenotype.	/pubmed/20692131	Aso E, Ozaita A, Serra MÀ, Maldonado R.	Eur Neuropsychopharmacol. 2011 Jan;21(1):11-22. Epub 2010 Aug 6.	Eur Neuropsychopharmacol. 2011	PubMed	citation	PMID:20692131	pubmed	20692131	create date:2010/08/10 | first author:Aso E
Dopaminergic modulation of the default mode network in Parkinson's disease.	/pubmed/20674286	Delaveau P, Salgado-Pineda P, Fossati P, Witjas T, Azulay JP, Blin O.	Eur Neuropsychopharmacol. 2010 Nov;20(11):784-92. Epub 2010 Jul 31.	Eur Neuropsychopharmacol. 2010	PubMed	citation	PMID:20674286	pubmed	20674286	create date:2010/08/03 | first author:Delaveau P
Chronic all-trans retinoic acid administration induced hyperactivity of HPA axis and behavioral changes in young rats.	/pubmed/20659790	Cai L, Yan XB, Chen XN, Meng QY, Zhou JN.	Eur Neuropsychopharmacol. 2010 Dec;20(12):839-47. Epub 2010 Jul 24.	Eur Neuropsychopharmacol. 2010	PubMed	citation	PMID:20659790	pubmed	20659790	create date:2010/07/28 | first author:Cai L
Brain responses to chronic social defeat stress: effects on regional oxidative metabolism as a function of a hedonic trait, and gene expression in susceptible and resilient rats.	/pubmed/20656462	Kanarik M, Alttoa A, Matrov D, Kõiv K, Sharp T, Panksepp J, Harro J.	Eur Neuropsychopharmacol. 2011 Jan;21(1):92-107. Epub 2010 Jul 24.	Eur Neuropsychopharmacol. 2011	PubMed	citation	PMID:20656462	pubmed	20656462	create date:2010/07/27 | first author:Kanarik M
Mapping of CBV changes in 5-HT(1A) terminal fields by functional MRI in the mouse brain.	/pubmed/20656461	Mueggler T, Razoux F, Russig H, Buehler A, Franklin TB, Baltes C, Mansuy IM, Rudin M.	Eur Neuropsychopharmacol. 2011 Apr;21(4):344-53. Epub 2010 Jul 24.	Eur Neuropsychopharmacol. 2011	PubMed	citation	PMID:20656461	pubmed	20656461	create date:2010/07/27 | first author:Mueggler T
A double-blind, placebo-controlled study of N-acetyl cysteine plus naltrexone for methamphetamine dependence.	/pubmed/20655182	Grant JE, Odlaug BL, Kim SW.	Eur Neuropsychopharmacol. 2010 Nov;20(11):823-8. Epub 2010 Jul 22.	Eur Neuropsychopharmacol. 2010	PubMed	citation	PMID:20655182	pubmed	20655182	create date:2010/07/27 | first author:Grant JE
Periadolescent exposure to cannabinoids alters the striatal and hippocampal dopaminergic system in the adult rat brain.	/pubmed/20655181	Higuera-Matas A, Botreau F, Del Olmo N, Miguéns M, Olías O, Montoya GL, García-Lecumberri C, Ambrosio E.	Eur Neuropsychopharmacol. 2010 Dec;20(12):895-906. Epub 2010 Jul 23.	Eur Neuropsychopharmacol. 2010	PubMed	citation	PMID:20655181	pubmed	20655181	create date:2010/07/27 | first author:Higuera-Matas A
Metoclopramide as pharmacological tool to assess vasopressinergic co-activation of the hypothalamus-pituitary-adrenal (HPA) axis: a study in healthy volunteers.	/pubmed/20655180	Jacobs GE, Hulskotte EG, de Kam ML, Zha G, Jiang J, Hu P, Zhao Q, van Pelt J, Goekoop JG, Zitman FG, van Gerven JM.	Eur Neuropsychopharmacol. 2010 Dec;20(12):866-74. Epub 2010 Jul 23.	Eur Neuropsychopharmacol. 2010	PubMed	citation	PMID:20655180	pubmed	20655180	create date:2010/07/27 | first author:Jacobs GE
Modulation of sensorimotor gating in prepulse inhibition by conditional brain glycine transporter 1 deletion in mice.	/pubmed/20647165	Singer P, Boison D, Möhler H, Feldon J, Yee BK.	Eur Neuropsychopharmacol. 2011 May;21(5):401-13. Epub 2010 Jul 19.	Eur Neuropsychopharmacol. 2011	PubMed	citation	PMID:20647165	pubmed	20647165	create date:2010/07/22 | first author:Singer P
The HTR1A and HTR1B receptor genes influence stress-related information processing.	/pubmed/20638825	Mekli K, Payton A, Miyajima F, Platt H, Thomas E, Downey D, Lloyd-Williams K, Chase D, Toth ZG, Elliott R, Ollier WE, Anderson IM, Deakin JF, Bagdy G, Juhasz G.	Eur Neuropsychopharmacol. 2011 Jan;21(1):129-39. Epub 2010 Jul 17.	Eur Neuropsychopharmacol. 2011	PubMed	citation	PMID:20638825	pubmed	20638825	create date:2010/07/20 | first author:Mekli K
Activation of α7 nicotinic receptors improves phencyclidine-induced deficits in cognitive tasks in rats: implications for therapy of cognitive dysfunction in schizophrenia.	/pubmed/20630711	McLean SL, Grayson B, Idris NF, Lesage AS, Pemberton DJ, Mackie C, Neill JC.	Eur Neuropsychopharmacol. 2011 Apr;21(4):333-43. Epub 2010 Jul 13.	Eur Neuropsychopharmacol. 2011	PubMed	citation	PMID:20630711	pubmed	20630711	create date:2010/07/16 | first author:McLean SL
The alpha2 adrenergic receptor antagonist idazoxan, but not the serotonin-2A receptor antagonist M100907, partially attenuated reward deficits associated with nicotine, but not amphetamine, withdrawal in rats.	/pubmed/20627663	Semenova S, Markou A.	Eur Neuropsychopharmacol. 2010 Oct;20(10):731-46. Epub 2010 Jun 3.	Eur Neuropsychopharmacol. 2010	PubMed	citation	PMID:20627663	pubmed	20627663	create date:2010/07/16 | first author:Semenova S
Dopamine D3 receptor knock-out mice exhibit increased behavioral sensitivity to the anxiolytic drug diazepam.	/pubmed/20627473	Leggio GM, Micale V, Le Foll B, Mazzola C, Nobrega JN, Drago F.	Eur Neuropsychopharmacol. 2011 Apr;21(4):325-32. Epub 2010 Jun 8.	Eur Neuropsychopharmacol. 2011	PubMed	citation	PMID:20627473	pubmed	20627473	create date:2010/07/16 | first author:Leggio GM
GABAergic control of novelty stress-responsive epigenetic and gene expression mechanisms in the rat dentate gyrus.	/pubmed/20627472	Papadopoulos A, Chandramohan Y, Collins A, Droste SK, Nutt DJ, Reul JM.	Eur Neuropsychopharmacol. 2011 Apr;21(4):316-24.	Eur Neuropsychopharmacol. 2011	PubMed	citation	PMID:20627472	pubmed	20627472	create date:2010/07/16 | first author:Papadopoulos A
Deep brain stimulation of the subthalamic or entopeduncular nucleus attenuates vacuous chewing movements in a rodent model of tardive dyskinesia.	/pubmed/20624675	Creed M, Hamani C, Nobrega JN.	Eur Neuropsychopharmacol. 2011 May;21(5):393-400. Epub 2010 Jul 10.	Eur Neuropsychopharmacol. 2011	PubMed	citation	PMID:20624675	pubmed	20624675	create date:2010/07/14 | first author:Creed M
The economic impact of depression: resistance or severity?	/pubmed/20624674	Fostick L, Silberman A, Beckman M, Spivak B, Amital D.	Eur Neuropsychopharmacol. 2010 Oct;20(10):671-5. Epub 2010 Jul 10.	Eur Neuropsychopharmacol. 2010	PubMed	citation	PMID:20624674	pubmed	20624674	create date:2010/07/14 | first author:Fostick L
The EU paediatric regulation: effects on paediatric psychopharmacology in Europe.	/pubmed/20621456	Stoyanova-Beninska VV, Wohlfarth T, Isaac M, Kalverdijk LJ, van den Berg H, Gispen-de Wied C.	Eur Neuropsychopharmacol. 2011 Aug;21(8):565-70. Epub 2010 Jul 10. Review.	Eur Neuropsychopharmacol. 2011	PubMed	citation	PMID:20621456	pubmed	20621456	create date:2010/07/14 | first author:Stoyanova-Beninska VV
Acute and chronic suppression of the central ghrelin signaling system reveals a role in food anticipatory activity.	/pubmed/20620030	Verhagen LA, Egecioglu E, Luijendijk MC, Hillebrand JJ, Adan RA, Dickson SL.	Eur Neuropsychopharmacol. 2011 May;21(5):384-92.	Eur Neuropsychopharmacol. 2011	PubMed	citation	PMID:20620030	pubmed	20620030	create date:2010/07/14 | first author:Verhagen LA
Searching for functional SNPs or rare variants in exonic regions of DRD3 in risperidone-treated patients.	/pubmed/20619616	Gassó P, Mas S, Oliveira C, Bioque M, Parellada E, Bernardo M, Trias G, Comeche J, Lafuente A.	Eur Neuropsychopharmacol. 2011 Apr;21(4):294-9. Epub 2010 Jul 8.	Eur Neuropsychopharmacol. 2011	PubMed	citation	PMID:20619616	pubmed	20619616	create date:2010/07/14 | first author:Gassó P
Association study of the GSK-3B gene with tardive dyskinesia in European Caucasians.	/pubmed/20605420	Souza RP, Remington G, Chowdhury NI, Lau MK, Voineskos AN, Lieberman JA, Meltzer HY, Kennedy JL.	Eur Neuropsychopharmacol. 2010 Oct;20(10):688-94. Epub 2010 Jun 3.	Eur Neuropsychopharmacol. 2010	PubMed	citation	PMID:20605420	pubmed	20605420	create date:2010/07/08 | first author:Souza RP
Acute quetiapine dose-dependently exacerbates anhedonia induced by withdrawal from escalating doses of d-amphetamine.	/pubmed/20605419	Zhornitsky S, Potvin S, Stip E, Rompré PP.	Eur Neuropsychopharmacol. 2010 Oct;20(10):695-703. Epub 2010 Jun 3.	Eur Neuropsychopharmacol. 2010	PubMed	citation	PMID:20605419	pubmed	20605419	create date:2010/07/08 | first author:Zhornitsky S
First episode drug-naïve major depressive disorder with panic disorder: gray matter deficits in limbic and default network structures.	/pubmed/20599363	Lai CH, Hsu YY, Wu YT.	Eur Neuropsychopharmacol. 2010 Oct;20(10):676-82.	Eur Neuropsychopharmacol. 2010	PubMed	citation	PMID:20599363	pubmed	20599363	create date:2010/07/06 | first author:Lai CH
The effect of acute citalopram on face emotion processing in remitted depression: a pharmacoMRI study.	/pubmed/20599362	Anderson IM, Juhasz G, Thomas E, Downey D, McKie S, Deakin JF, Elliott R.	Eur Neuropsychopharmacol. 2011 Jan;21(1):140-8.	Eur Neuropsychopharmacol. 2011	PubMed	citation	PMID:20599362	pubmed	20599362	create date:2010/07/06 | first author:Anderson IM
Activity-dependent neuroprotective protein (ADNP) expression level is correlated with the expression of the sister protein ADNP2: deregulation in schizophrenia.	/pubmed/20598862	Dresner E, Agam G, Gozes I.	Eur Neuropsychopharmacol. 2011 May;21(5):355-61. Epub 2010 Jul 3.	Eur Neuropsychopharmacol. 2011	PubMed	citation	PMID:20598862	pubmed	20598862	create date:2010/07/06 | first author:Dresner E
Seasonality and winter-type seasonal depression are associated with the rs731779 polymorphism of the serotonin-2A receptor gene.	/pubmed/20580209	Molnar E, Lazary J, Benko A, Gonda X, Pap D, Mekli K, Juhasz G, Kovacs G, Kurimay T, Rihmer Z, Bagdy G.	Eur Neuropsychopharmacol. 2010 Sep;20(9):655-62. Epub 2010 Jun 30.	Eur Neuropsychopharmacol. 2010	PubMed	citation	PMID:20580209	pubmed	20580209	create date:2010/06/29 | first author:Molnar E
Childhood methylphenidate treatment of ADHD and response to affective stimuli.	/pubmed/20570115	Schlochtermeier L, Stoy M, Schlagenhauf F, Wrase J, Park SQ, Friedel E, Huss M, Lehmkuhl U, Heinz A, Ströhle A.	Eur Neuropsychopharmacol. 2011 Aug;21(8):646-54. Epub 2010 May 31.	Eur Neuropsychopharmacol. 2011	PubMed	citation	PMID:20570115	pubmed	20570115	create date:2010/06/24 | first author:Schlochtermeier L
Involvement of dorsal raphe nucleus and dorsal periaqueductal gray 5-HT receptors in the modulation of mouse defensive behaviors.	/pubmed/20570114	Pobbe RL, Zangrossi H Jr, Blanchard DC, Blanchard RJ.	Eur Neuropsychopharmacol. 2011 Apr;21(4):306-15. Epub 2010 May 31.	Eur Neuropsychopharmacol. 2011	PubMed	citation	PMID:20570114	pubmed	20570114	create date:2010/06/24 | first author:Pobbe RL
Levodopa and 3-OMD levels in Parkinson patients treated with Duodopa.	/pubmed/20570113	Antonini A, Bondiolotti G, Natuzzi F, Bareggi SR.	Eur Neuropsychopharmacol. 2010 Oct;20(10):683-7. Epub 2010 May 31.	Eur Neuropsychopharmacol. 2010	PubMed	citation	PMID:20570113	pubmed	20570113	create date:2010/06/24 | first author:Antonini A
The beta3 adrenoceptor agonist, amibegron (SR58611A) counteracts stress-induced behavioral and neurochemical changes.	/pubmed/20537869	Tamburella A, Micale V, Leggio GM, Drago F.	Eur Neuropsychopharmacol. 2010 Oct;20(10):704-13. Epub 2010 May 26.	Eur Neuropsychopharmacol. 2010	PubMed	citation	PMID:20537869	pubmed	20537869	create date:2010/06/12 | first author:Tamburella A
Reduced platelet G protein-coupled receptor kinase 2 in major depressive disorder: antidepressant treatment-induced upregulation of GRK2 protein discriminates between responder and non-responder patients.	/pubmed/20493668	García-Sevilla JA, Alvaro-Bartolomé M, Díez-Alarcia R, Ramos-Miguel A, Puigdemont D, Pérez V, Alvarez E, Meana JJ.	Eur Neuropsychopharmacol. 2010 Oct;20(10):721-30. Epub 2010 May 21.	Eur Neuropsychopharmacol. 2010	PubMed	citation	PMID:20493668	pubmed	20493668	create date:2010/05/25 | first author:García-Sevilla JA
The effect of chronic methylphenidate administration on presynaptic dopaminergic parameters in a rat model for ADHD.	/pubmed/20493667	Simchon Y, Weizman A, Rehavi M.	Eur Neuropsychopharmacol. 2010 Oct;20(10):714-20. Epub 2010 May 20.	Eur Neuropsychopharmacol. 2010	PubMed	citation	PMID:20493667	pubmed	20493667	create date:2010/05/25 | first author:Simchon Y
F15599, a preferential post-synaptic 5-HT1A receptor agonist: activity in models of cognition in comparison with reference 5-HT1A receptor agonists.	/pubmed/20488670	Depoortère R, Auclair AL, Bardin L, Colpaert FC, Vacher B, Newman-Tancredi A.	Eur Neuropsychopharmacol. 2010 Sep;20(9):641-54. Epub 2010 May 21.	Eur Neuropsychopharmacol. 2010	PubMed	citation	PMID:20488670	pubmed	20488670	create date:2010/05/22 | first author:Depoortère R
S41744, a dual neurokinin (NK)1 receptor antagonist and serotonin (5-HT) reuptake inhibitor with potential antidepressant properties: a comparison to aprepitant (MK869) and paroxetine.	/pubmed/20483567	Millan MJ, Dekeyne A, Gobert A, Mannoury la Cour C, Brocco M, Rivet JM, Di Cara B, Lejeune F, Cremers TI, Flik G, de Jong TR, Olivier B, de Nanteuil G.	Eur Neuropsychopharmacol. 2010 Sep;20(9):599-621. Epub 2010 May 18.	Eur Neuropsychopharmacol. 2010	PubMed	citation	PMID:20483567	pubmed	20483567	create date:2010/05/21 | first author:Millan MJ
Exploring the brain network: a review on resting-state fMRI functional connectivity.	/pubmed/20471808	van den Heuvel MP, Hulshoff Pol HE.	Eur Neuropsychopharmacol. 2010 Aug;20(8):519-34. Epub 2010 May 14. Review.	Eur Neuropsychopharmacol. 2010	PubMed	citation	PMID:20471808	pubmed	20471808	create date:2010/05/18 | first author:van den Heuvel MP
Activity-based anorexia in C57/BL6 mice: effects of the phytocannabinoid, Delta9-tetrahydrocannabinol (THC) and the anandamide analogue, OMDM-2.	/pubmed/20471226	Lewis DY, Brett RR.	Eur Neuropsychopharmacol. 2010 Sep;20(9):622-31. Epub 2010 May 14.	Eur Neuropsychopharmacol. 2010	PubMed	citation	PMID:20471226	pubmed	20471226	create date:2010/05/18 | first author:Lewis DY
Blood-brain barrier penetration of the enantiomers of venlafaxine and its metabolites in mice lacking P-glycoprotein.	/pubmed/20466523	Karlsson L, Schmitt U, Josefsson M, Carlsson B, Ahlner J, Bengtsson F, Kugelberg FC, Hiemke C.	Eur Neuropsychopharmacol. 2010 Sep;20(9):632-40. Epub 2010 May 13.	Eur Neuropsychopharmacol. 2010	PubMed	citation	PMID:20466523	pubmed	20466523	create date:2010/05/15 | first author:Karlsson L
Mixture regression analysis on age at onset in bipolar disorder patients: investigation of the role of serotonergic genes.	/pubmed/20452754	Manchia M, Zai CC, Squassina A, Vincent JB, De Luca V, Kennedy JL.	Eur Neuropsychopharmacol. 2010 Sep;20(9):663-70. Epub 2010 May 8.	Eur Neuropsychopharmacol. 2010	PubMed	citation	PMID:20452754	pubmed	20452754	create date:2010/05/11 | first author:Manchia M
Broken heart syndrome: Tako Tsubo cardiomyopathy associated with an overdose of the serotonin-norepinephrine reuptake inhibitor Venlafaxine.	/pubmed/20451358	Christoph M, Ebner B, Stolte D, Ibrahim K, Kolschmann S, Strasser RH, Schön S.	Eur Neuropsychopharmacol. 2010 Aug;20(8):594-7. Epub 2010 May 7.	Eur Neuropsychopharmacol. 2010	PubMed	citation	PMID:20451358	pubmed	20451358	create date:2010/05/11 | first author:Christoph M
An in vivo pharmacological evaluation of pardoprunox (SLV308)--a novel combined dopamine D(2)/D(3) receptor partial agonist and 5-HT(1A) receptor agonist with efficacy in experimental models of Parkinson's disease.	/pubmed/20434890	Jones CA, Johnston LC, Jackson MJ, Smith LA, van Scharrenburg G, Rose S, Jenner PG, McCreary AC.	Eur Neuropsychopharmacol. 2010 Aug;20(8):582-93.	Eur Neuropsychopharmacol. 2010	PubMed	citation	PMID:20434890	pubmed	20434890	create date:2010/05/04 | first author:Jones CA
Development of morphine-induced tolerance and withdrawal: involvement of the clock gene mPer2.	/pubmed/20434889	Perreau-Lenz S, Sanchis-Segura C, Leonardi-Essmann F, Schneider M, Spanagel R.	Eur Neuropsychopharmacol. 2010 Jul;20(7):509-17.	Eur Neuropsychopharmacol. 2010	PubMed	citation	PMID:20434889	pubmed	20434889	create date:2010/05/04 | first author:Perreau-Lenz S
The change of prefrontal QEEG theta cordance as a predictor of response to bupropion treatment in patients who had failed to respond to previous antidepressant treatments.	/pubmed/20421161	Bares M, Brunovsky M, Novak T, Kopecek M, Stopkova P, Sos P, Krajca V, Höschl C.	Eur Neuropsychopharmacol. 2010 Jul;20(7):459-66. Epub 2010 Apr 24.	Eur Neuropsychopharmacol. 2010	PubMed	citation	PMID:20421161	pubmed	20421161	create date:2010/04/28 | first author:Bares M
Retrograde facilitation of verbal memory by trihexyphenidyl in healthy elderly with and without the APOE epsilon4 allele.	/pubmed/20417063	Pomara N, Yi L, Belzer K, Facelle TM, Willoughby LM, Sidtis JJ.	Eur Neuropsychopharmacol. 2010 Jul;20(7):467-72. Epub 2010 Apr 22.	Eur Neuropsychopharmacol. 2010	PubMed	citation	PMID:20417063	pubmed	20417063	create date:2010/04/27 | first author:Pomara N
Title	URL	Description	Details	ShortDetails	Resource	Type	Identifiers	Db	EntrezUID	Properties
The high affinity dopamine uptake inhibitor, JHW 007, blocks cocaine-induced reward, locomotor stimulation and sensitization.	/pubmed/20413276	Velázquez-Sánchez C, Ferragud A, Murga J, Cardá M, Canales JJ.	Eur Neuropsychopharmacol. 2010 Jul;20(7):501-8. Epub 2010 Apr 21.	Eur Neuropsychopharmacol. 2010	PubMed	citation	PMID:20413276	pubmed	20413276	create date:2010/04/24 | first author:Velázquez-Sánchez C
The selective 5-HT(1A) receptor antagonist NAD-299 increases acetylcholine release but not extracellular glutamate levels in the frontal cortex and hippocampus of awake rat.	/pubmed/20413275	Kehr J, Hu XJ, Yoshitake T, Wang FH, Osborne P, Stenfors C, Ogren SO.	Eur Neuropsychopharmacol. 2010 Jul;20(7):487-500. Epub 2010 Apr 21.	Eur Neuropsychopharmacol. 2010	PubMed	citation	PMID:20413275	pubmed	20413275	create date:2010/04/24 | first author:Kehr J
Increased voluntary ethanol consumption and c-Fos expression in selected brain areas induced by fear memory retrieval in ethanol withdrawn rats.	/pubmed/20400272	Bertotto ME, Bussolino DF, Molina VA, Martijena ID.	Eur Neuropsychopharmacol. 2010 Aug;20(8):568-81. Epub 2010 Apr 18.	Eur Neuropsychopharmacol. 2010	PubMed	citation	PMID:20400272	pubmed	20400272	create date:2010/04/20 | first author:Bertotto ME
Electrocortical effects of acute tryptophan depletion on emotive facial processing in depression-prone individuals.	/pubmed/20395115	Jaworska N, Thompson A, Shah D, Fisher D, Ilivitsky V, Knott V.	Eur Neuropsychopharmacol. 2010 Jul;20(7):473-86. Epub 2010 Apr 14.	Eur Neuropsychopharmacol. 2010	PubMed	citation	PMID:20395115	pubmed	20395115	create date:2010/04/17 | first author:Jaworska N
Heroin-assisted treatment in the Netherlands: History, findings, and international context.	/pubmed/20362236	Blanken P, van den Brink W, Hendriks VM, Huijsman IA, Klous MG, Rook EJ, Wakelin JS, Barendrecht C, Beijnen JH, van Ree JM.	Eur Neuropsychopharmacol. 2010 Apr;20 Suppl 2:S105-58.	Eur Neuropsychopharmacol. 2010	PubMed	citation	PMID:20362236	pubmed	20362236	create date:2010/04/14 | first author:Blanken P
A coding variant of the novel serotonin receptor subunit 5-HT3E influences sustained attention in schizophrenia patients.	/pubmed/20356718	Lennertz L, Wagner M, Frommann I, Schulze-Rauschenbach S, Schuhmacher A, Kühn KU, Pukrop R, Klosterkötter J, Wölwer W, Gaebel W, Rietschel M, Häfner H, Maier W, Mössner R.	Eur Neuropsychopharmacol. 2010 Jun;20(6):414-20. Epub 2010 Mar 30.	Eur Neuropsychopharmacol. 2010	PubMed	citation	PMID:20356718	pubmed	20356718	create date:2010/04/02 | first author:Lennertz L
Manifesto for a European anxiety disorders research network.	/pubmed/20356717	Baldwin DS, Allgulander C, Altamura AC, Angst J, Bandelow B, den Boer J, Boyer P, Davies S, Dell'osso B, Eriksson E, Fineberg N, Fredrikson M, Herran A, Maron E, Metspalu A, Nutt D, van der Wee N, Vázquez-Barquero JL, Zohar J.	Eur Neuropsychopharmacol. 2010 Jun;20(6):426-32. Epub 2010 Mar 30.	Eur Neuropsychopharmacol. 2010	PubMed	citation	PMID:20356717	pubmed	20356717	create date:2010/04/02 | first author:Baldwin DS
Antidepressant-like effect of trans-resveratrol: Involvement of serotonin and noradrenaline system.	/pubmed/20353885	Xu Y, Wang Z, You W, Zhang X, Li S, Barish PA, Vernon MM, Du X, Li G, Pan J, Ogle WO.	Eur Neuropsychopharmacol. 2010 Jun;20(6):405-13. Epub 2010 Mar 30.	Eur Neuropsychopharmacol. 2010	PubMed	citation	PMID:20353885	pubmed	20353885	create date:2010/04/01 | first author:Xu Y
The effects of the dopamine D2 agonist sumanirole on prepulse inhibition in rats.	/pubmed/20346635	Weber M, Chang WL, Breier MR, Yang A, Millan MJ, Swerdlow NR.	Eur Neuropsychopharmacol. 2010 Jun;20(6):421-5. Epub 2010 Mar 25.	Eur Neuropsychopharmacol. 2010	PubMed	citation	PMID:20346635	pubmed	20346635	create date:2010/03/30 | first author:Weber M
Antidepressants, but not antipsychotics, modulate GR function in human whole blood: an insight into molecular mechanisms.	/pubmed/20231081	Carvalho LA, Garner BA, Dew T, Fazakerley H, Pariante CM.	Eur Neuropsychopharmacol. 2010 Jun;20(6):379-87. Epub 2010 Mar 15.	Eur Neuropsychopharmacol. 2010	PubMed	citation	PMID:20231081	pubmed	20231081	create date:2010/03/17 | first author:Carvalho LA
Cigarette smoking and progressive brain volume loss in schizophrenia.	/pubmed/20227855	Van Haren NE, Koolschijn PC, Cahn W, Schnack HG, Hulshoff Pol HE, Kahn RS.	Eur Neuropsychopharmacol. 2010 Jul;20(7):454-8. Epub 2010 Mar 15.	Eur Neuropsychopharmacol. 2010	PubMed	citation	PMID:20227855	pubmed	20227855	create date:2010/03/17 | first author:Van Haren NE
Cortical thickness and voxel-based morphometry in depressed elderly.	/pubmed/20227249	Koolschijn PC, van Haren NE, Schnack HG, Janssen J, Hulshoff Pol HE, Kahn RS.	Eur Neuropsychopharmacol. 2010 Jun;20(6):398-404. Epub 2010 Mar 12.	Eur Neuropsychopharmacol. 2010	PubMed	citation	PMID:20227249	pubmed	20227249	create date:2010/03/17 | first author:Koolschijn PC
The involvement of GSK3beta in bipolar disorder: integrating evidence from multiple types of genetic studies.	/pubmed/20226637	Luykx JJ, Boks MP, Terwindt AP, Bakker S, Kahn RS, Ophoff RA.	Eur Neuropsychopharmacol. 2010 Jun;20(6):357-68. Epub 2010 Mar 11. Review.	Eur Neuropsychopharmacol. 2010	PubMed	citation	PMID:20226637	pubmed	20226637	create date:2010/03/17 | first author:Luykx JJ
Previous stress exposure enhances both anxiety-like behaviour and p35 levels in the basolateral amygdala complex: modulation by midazolam.	/pubmed/20223640	Bignante EA, Paglini G, Molina VA.	Eur Neuropsychopharmacol. 2010 Jun;20(6):388-97. Epub 2010 Mar 12.	Eur Neuropsychopharmacol. 2010	PubMed	citation	PMID:20223640	pubmed	20223640	create date:2010/03/13 | first author:Bignante EA
Relationship between probability of receiving placebo and probability of prematurely discontinuing treatment in double-blind, randomized clinical trials for MDD: a meta-analysis.	/pubmed/20219330	Tedeschini E, Fava M, Goodness TM, Papakostas GI.	Eur Neuropsychopharmacol. 2010 Aug;20(8):562-7. Epub 2010 Mar 9.	Eur Neuropsychopharmacol. 2010	PubMed	citation	PMID:20219330	pubmed	20219330	create date:2010/03/12 | first author:Tedeschini E
Does subtle disturbance of neuronal migration contribute to schizophrenia and other neurodevelopmental disorders? Potential genetic mechanisms with possible treatment implications.	/pubmed/20207112	Deutsch SI, Burket JA, Katz E.	Eur Neuropsychopharmacol. 2010 May;20(5):281-7. Epub 2010 Mar 5. Review.	Eur Neuropsychopharmacol. 2010	PubMed	citation	PMID:20207112	pubmed	20207112	create date:2010/03/09 | first author:Deutsch SI
Drug attitude as predictor for effectiveness in first-episode schizophrenia: Results of an open randomized trial (EUFEST).	/pubmed/20202800	Gaebel W, Riesbeck M, von Wilmsdorff M, Burns T, Derks EM, Kahn RS, Rössler W, Fleischhacker WW; EUFEST Study Group.	Eur Neuropsychopharmacol. 2010 May;20(5):310-6. Epub 2010 Mar 3.	Eur Neuropsychopharmacol. 2010	PubMed	citation	PMID:20202800	pubmed	20202800	create date:2010/03/06 | first author:Gaebel W
Impaired off-line memory consolidation in depression.	/pubmed/20199853	Dresler M, Kluge M, Genzel L, Schüssler P, Steiger A.	Eur Neuropsychopharmacol. 2010 Aug;20(8):553-61. Epub 2010 Mar 2.	Eur Neuropsychopharmacol. 2010	PubMed	citation	PMID:20199853	pubmed	20199853	create date:2010/03/05 | first author:Dresler M
Effects of chronic nicotine on food intake and anxiety-like behaviour in CB(1) knockout mice.	/pubmed/20189358	Bura SA, Burokas A, Martín-García E, Maldonado R.	Eur Neuropsychopharmacol. 2010 Jun;20(6):369-78. Epub 2010 Feb 26.	Eur Neuropsychopharmacol. 2010	PubMed	citation	PMID:20189358	pubmed	20189358	create date:2010/03/02 | first author:Bura SA
Meta-analysis of BDNF Val66Met polymorphism association with treatment response in patients with major depressive disorder.	/pubmed/20167454	Zou YF, Ye DQ, Feng XL, Su H, Pan FM, Liao FF.	Eur Neuropsychopharmacol. 2010 Aug;20(8):535-44. Epub 2010 Feb 18.	Eur Neuropsychopharmacol. 2010	PubMed	citation	PMID:20167454	pubmed	20167454	create date:2010/02/20 | first author:Zou YF
Effect of hypertriglyceridemia on the pharmacokinetics and blood-brain barrier penetration of clozapine and norclozapine following administration to rats.	/pubmed/20163937	Gershkovich P, Sivak O, Sharma A, Barr AM, Procyshyn R, Wasan KM.	Eur Neuropsychopharmacol. 2010 Aug;20(8):545-52. Epub 2010 Feb 16.	Eur Neuropsychopharmacol. 2010	PubMed	citation	PMID:20163937	pubmed	20163937	create date:2010/02/19 | first author:Gershkovich P
How much more effective do depot antipsychotics have to be compared to oral antipsychotics before they are prescribed?	/pubmed/20133108	Hamann J, Mendel R, Heres S, Leucht S, Kissling W.	Eur Neuropsychopharmacol. 2010 Apr;20(4):276-9. Epub 2010 Feb 4.	Eur Neuropsychopharmacol. 2010	PubMed	citation	PMID:20133108	pubmed	20133108	create date:2010/02/06 | first author:Hamann J
Mapping the brain pathways of traumatic memory: inactivation of protein kinase M zeta in different brain regions disrupts traumatic memory processes and attenuates traumatic stress responses in rats.	/pubmed/20129764	Cohen H, Kozlovsky N, Matar MA, Kaplan Z, Zohar J.	Eur Neuropsychopharmacol. 2010 Apr;20(4):253-71. Epub 2010 Feb 2.	Eur Neuropsychopharmacol. 2010	PubMed	citation	PMID:20129764	pubmed	20129764	create date:2010/02/05 | first author:Cohen H
Endogenous cannabinoids in post-mortem brains of Cloninger type 1 and 2 alcoholics.	/pubmed/20122818	Lehtonen M, Storvik M, Tupala E, Hyytiä P, Tiihonen J, Callaway JC.	Eur Neuropsychopharmacol. 2010 Apr;20(4):245-52. Epub 2010 Feb 1.	Eur Neuropsychopharmacol. 2010	PubMed	citation	PMID:20122818	pubmed	20122818	create date:2010/02/04 | first author:Lehtonen M
Deletion variant of alpha2b-adrenergic receptor gene moderates the effect of COMT val(158)met polymorphism on episodic memory performance.	/pubmed/20110158	Gibbs AA, Naudts KH, Azevedo RT, David AS.	Eur Neuropsychopharmacol. 2010 Apr;20(4):272-5. Epub 2010 Jan 27.	Eur Neuropsychopharmacol. 2010	PubMed	citation	PMID:20110158	pubmed	20110158	create date:2010/01/30 | first author:Gibbs AA
Outcomes of 1014 naturalistically treated inpatients with major depressive episode.	/pubmed/20097046	Seemüller F, Riedel M, Obermeier M, Bauer M, Adli M, Kronmüller K, Holsboer F, Brieger P, Laux G, Bender W, Heuser I, Zeiler J, Gaebel W, Dichgans E, Bottländer R, Musil R, Möller HJ.	Eur Neuropsychopharmacol. 2010 May;20(5):346-55. Epub 2010 Jan 22.	Eur Neuropsychopharmacol. 2010	PubMed	citation	PMID:20097046	pubmed	20097046	create date:2010/01/26 | first author:Seemüller F
Memory in humans is unaffected by central H1-antagonism, while objectively and subjectively measured sedation is increased.	/pubmed/20083393	Van Ruitenbeek P, Vermeeren A, Riedel WJ.	Eur Neuropsychopharmacol. 2010 Apr;20(4):226-35. Epub 2010 Jan 18.	Eur Neuropsychopharmacol. 2010	PubMed	citation	PMID:20083393	pubmed	20083393	create date:2010/01/20 | first author:Van Ruitenbeek P
The multifaceted effects of oral administration of methylphenidate in juvenile rats: anxiety, activity, and attention.	/pubmed/20080393	Zhu N, Weedon J, Dow-Edwards DL.	Eur Neuropsychopharmacol. 2010 Apr;20(4):236-44. Epub 2010 Jan 18.	Eur Neuropsychopharmacol. 2010	PubMed	citation	PMID:20080393	pubmed	20080393	create date:2010/01/19 | first author:Zhu N
Antidepressants in healthy subjects: what are the psychotropic/psychological effects?	/pubmed/20079613	Serretti A, Calati R, Goracci A, Di Simplicio M, Castrogiovanni P, De Ronchi D.	Eur Neuropsychopharmacol. 2010 Jul;20(7):433-53. Epub 2010 Jan 15. Review.	Eur Neuropsychopharmacol. 2010	PubMed	citation	PMID:20079613	pubmed	20079613	create date:2010/01/19 | first author:Serretti A
Chronic effects of cannabis use on the human reward system: an fMRI study.	/pubmed/20061126	van Hell HH, Vink M, Ossewaarde L, Jager G, Kahn RS, Ramsey NF.	Eur Neuropsychopharmacol. 2010 Mar;20(3):153-63. Epub 2010 Jan 12.	Eur Neuropsychopharmacol. 2010	PubMed	citation	PMID:20061126	pubmed	20061126	create date:2010/01/12 | first author:van Hell HH
Late potentials in the signal-averaged electrocardiogram in schizophrenia patients maintained on antipsychotic agents: a preliminary naturalistic study.	/pubmed/20053540	Nahshoni E, Strasberg B, Imbar S, Rotem O, Gur S, Hermesh H, Weizman A.	Eur Neuropsychopharmacol. 2010 Mar;20(3):146-52. Epub 2010 Jan 6.	Eur Neuropsychopharmacol. 2010	PubMed	citation	PMID:20053540	pubmed	20053540	create date:2010/01/08 | first author:Nahshoni E
The risk of death among adult participants in trials of antipsychotic drugs in schizophrenia.	/pubmed/20053539	Isaac M, Koch A.	Eur Neuropsychopharmacol. 2010 Mar;20(3):139-45. Epub 2010 Jan 6.	Eur Neuropsychopharmacol. 2010	PubMed	citation	PMID:20053539	pubmed	20053539	create date:2010/01/08 | first author:Isaac M
(+)-UH 232, a partial agonist of the D3 dopamine receptors, attenuates cognitive effects of angiotensin IV and des-Phe(6)-angiotensin IV in rats.	/pubmed/20042318	Braszko JJ.	Eur Neuropsychopharmacol. 2010 Apr;20(4):218-25. Epub 2009 Dec 30.	Eur Neuropsychopharmacol. 2010	PubMed	citation	PMID:20042318	pubmed	20042318	create date:2010/01/01 | first author:Braszko JJ
NMDA NR2B subtype-selective receptor antagonists fail to antagonize electrically-precipitated seizures and elicit popping in mice.	/pubmed/20022475	Burket JA, Mastropaolo J, Rosse RB, Katz EU, Deutsch SI.	Eur Neuropsychopharmacol. 2010 Mar;20(3):207-10. Epub 2009 Dec 21.	Eur Neuropsychopharmacol. 2010	PubMed	citation	PMID:20022475	pubmed	20022475	create date:2009/12/22 | first author:Burket JA
No interactions between genetic polymorphisms and stressful life events on outcome of antidepressant treatment.	/pubmed/20022223	Bukh JD, Bock C, Vinberg M, Werge T, Gether U, Kessing LV.	Eur Neuropsychopharmacol. 2010 May;20(5):327-35.	Eur Neuropsychopharmacol. 2010	PubMed	citation	PMID:20022223	pubmed	20022223	create date:2009/12/22 | first author:Bukh JD
Region- and phase-dependent effects of 5-HT(1A) and 5-HT(2C) receptor activation on adult neurogenesis.	/pubmed/20022222	Soumier A, Banasr M, Goff LK, Daszuta A.	Eur Neuropsychopharmacol. 2010 May;20(5):336-45.	Eur Neuropsychopharmacol. 2010	PubMed	citation	PMID:20022222	pubmed	20022222	create date:2009/12/22 | first author:Soumier A
Development of the 2nd generation neurokinin-1 receptor antagonist LY686017 for social anxiety disorder.	/pubmed/20018493	Tauscher J, Kielbasa W, Iyengar S, Vandenhende F, Peng X, Mozley D, Gehlert DR, Marek G.	Eur Neuropsychopharmacol. 2010 Feb;20(2):80-7. Epub 2009 Dec 16.	Eur Neuropsychopharmacol. 2010	PubMed	citation	PMID:20018493	pubmed	20018493	create date:2009/12/19 | first author:Tauscher J
A mouse model of anxiety molecularly characterized by altered protein networks in the brain proteome.	/pubmed/20015620	Szego EM, Janáky T, Szabó Z, Csorba A, Kompagne H, Müller G, Lévay G, Simor A, Juhász G, Kékesi KA.	Eur Neuropsychopharmacol. 2010 Feb;20(2):96-111. Epub 2009 Dec 16.	Eur Neuropsychopharmacol. 2010	PubMed	citation	PMID:20015620	pubmed	20015620	create date:2009/12/18 | first author:Szego EM
Potential anxiogenic effects of cannabinoid CB1 receptor antagonists/inverse agonists in rats: comparisons between AM4113, AM251, and the benzodiazepine inverse agonist FG-7142.	/pubmed/20015619	Sink KS, Segovia KN, Sink J, Randall PA, Collins LE, Correa M, Markus EJ, Vemuri VK, Makriyannis A, Salamone JD.	Eur Neuropsychopharmacol. 2010 Feb;20(2):112-22. Epub 2009 Dec 16.	Eur Neuropsychopharmacol. 2010	PubMed	citation	PMID:20015619	pubmed	20015619	create date:2009/12/18 | first author:Sink KS
Evaluation of the effect of selective serotonin-reuptake inhibitors on lymphocyte subsets in patients with a major depressive disorder.	/pubmed/20005081	Hernandez ME, Martinez-Fong D, Perez-Tapia M, Estrada-Garcia I, Estrada-Parra S, Pavón L.	Eur Neuropsychopharmacol. 2010 Feb;20(2):88-95. Epub 2009 Dec 11.	Eur Neuropsychopharmacol. 2010	PubMed	citation	PMID:20005081	pubmed	20005081	create date:2009/12/17 | first author:Hernandez ME
The nicotinic acetylcholine receptor partial agonist varenicline and the treatment of drug dependence: a review.	/pubmed/19959340	Crunelle CL, Miller ML, Booij J, van den Brink W.	Eur Neuropsychopharmacol. 2010 Feb;20(2):69-79. Epub 2009 Dec 3. Review.	Eur Neuropsychopharmacol. 2010	PubMed	citation	PMID:19959340	pubmed	19959340	create date:2009/12/05 | first author:Crunelle CL
Effects of escitalopram on stress-related relapses in women with multiple sclerosis: an open-label, randomized, controlled, one-year follow-up study.	/pubmed/19931427	Mitsonis CI, Zervas IM, Potagas CM, Mitropoulos PA, Dimopoulos NP, Sfagos CA, Papadimitriou GN, Vassilopoulos DC.	Eur Neuropsychopharmacol. 2010 Feb;20(2):123-31.	Eur Neuropsychopharmacol. 2010	PubMed	citation	PMID:19931427	pubmed	19931427	create date:2009/11/26 | first author:Mitsonis CI
The effect of chronic antipsychotic drug administration on nitric oxide synthase activity and gene expression in rat penile tissues.	/pubmed/19914809	Zhang XR, Zhang ZJ, Jenkins TA, Cheng WR, Reynolds GP.	Eur Neuropsychopharmacol. 2010 Apr;20(4):211-7. Epub 2009 Nov 14.	Eur Neuropsychopharmacol. 2010	PubMed	citation	PMID:19914809	pubmed	19914809	create date:2009/11/17 | first author:Zhang XR
Chromosomal mapping of excessive physical activity in mice in response to a restricted feeding schedule.	/pubmed/19896807	Gelegen C, Pjetri E, Campbell IC, Collier DA, Oppelaar H, Kas MJ.	Eur Neuropsychopharmacol. 2010 May;20(5):317-26. Epub 2009 Nov 7.	Eur Neuropsychopharmacol. 2010	PubMed	citation	PMID:19896807	pubmed	19896807	create date:2009/11/10 | first author:Gelegen C
CSF neurochemicals during tryptophan depletion in individuals with remitted depression and healthy controls.	/pubmed/19896342	Moreno FA, Parkinson D, Palmer C, Castro WL, Misiaszek J, El Khoury A, Mathé AA, Wright R, Delgado PL.	Eur Neuropsychopharmacol. 2010 Jan;20(1):18-24. Epub .	Eur Neuropsychopharmacol. 2010	PubMed	citation	PMID:19896342	pubmed	19896342	create date:2009/11/10 | first author:Moreno FA
Effects of repeated risperidone exposure on serotonin receptor subtypes in developing rats.	/pubmed/19875272	Choi YK, Moran-Gates T, Gardner MP, Tarazi FI.	Eur Neuropsychopharmacol. 2010 Mar;20(3):187-94. Epub 2009 Oct 29.	Eur Neuropsychopharmacol. 2010	PubMed	citation	PMID:19875272	pubmed	19875272	create date:2009/10/31 | first author:Choi YK
Palmitoylethanolamide modulates pentobarbital-evoked hypnotic effect in mice: involvement of allopregnanolone biosynthesis.	/pubmed/19864116	Sasso O, La Rana G, Vitiello S, Russo R, D'Agostino G, Iacono A, Russo E, Citraro R, Cuzzocrea S, Piazza PV, De Sarro G, Meli R, Calignano A.	Eur Neuropsychopharmacol. 2010 Mar;20(3):195-206. Epub 2009 Oct 27.	Eur Neuropsychopharmacol. 2010	PubMed	citation	PMID:19864116	pubmed	19864116	create date:2009/10/30 | first author:Sasso O
Neuropeptide Y (NPY) gene: Impact on emotional processing and treatment response in anxious depression.	/pubmed/19854625	Domschke K, Dannlowski U, Hohoff C, Ohrmann P, Bauer J, Kugel H, Zwanzger P, Heindel W, Deckert J, Arolt V, Suslow T, Baune BT.	Eur Neuropsychopharmacol. 2010 May;20(5):301-9. Epub 2009 Oct 24.	Eur Neuropsychopharmacol. 2010	PubMed	citation	PMID:19854625	pubmed	19854625	create date:2009/10/27 | first author:Domschke K
Differential gene expression in a rat model of depression based on persistent differences in exploratory activity.	/pubmed/19854624	Alttoa A, Kõiv K, Hinsley TA, Brass A, Harro J.	Eur Neuropsychopharmacol. 2010 May;20(5):288-300. Epub 2009 Oct 24.	Eur Neuropsychopharmacol. 2010	PubMed	citation	PMID:19854624	pubmed	19854624	create date:2009/10/27 | first author:Alttoa A
Cannabinoid self-administration attenuates PCP-induced schizophrenia-like symptoms in adult rats.	/pubmed/19854030	Spano MS, Fadda P, Frau R, Fattore L, Fratta W.	Eur Neuropsychopharmacol. 2010 Jan;20(1):25-36. Epub .	Eur Neuropsychopharmacol. 2010	PubMed	citation	PMID:19854030	pubmed	19854030	create date:2009/10/27 | first author:Spano MS
Title	URL	Description	Details	ShortDetails	Resource	Type	Identifiers	Db	EntrezUID	Properties
The development- and phencyclidine-regulated induction of synapse-associated protein-97 gene in the rat neocortex.	/pubmed/19836928	Hiraoka S, Kajii Y, Kuroda Y, Umino A, Nishikawa T.	Eur Neuropsychopharmacol. 2010 Mar;20(3):176-86.	Eur Neuropsychopharmacol. 2010	PubMed	citation	PMID:19836928	pubmed	19836928	create date:2009/10/20 | first author:Hiraoka S
Antipsychotic effects on auditory sensory gating in schizophrenia patients.	/pubmed/19833483	Sánchez-Morla EM, Santos JL, Aparicio A, García-Jiménez MA, Villanueva C, Martínez-Vizcaíno V, Arango C.	Eur Neuropsychopharmacol. 2009 Dec;19(12):905-9. Epub 2009 Oct 14.	Eur Neuropsychopharmacol. 2009	PubMed	citation	PMID:19833483	pubmed	19833483	create date:2009/10/17 | first author:Sánchez-Morla EM
Adult-onset hippocampal-specific neuropeptide Y overexpression confers mild anxiolytic effect in mice.	/pubmed/19781916	Lin EJ, Lin S, Aljanova A, During MJ, Herzog H.	Eur Neuropsychopharmacol. 2010 Mar;20(3):164-75. Epub 2009 Sep 24.	Eur Neuropsychopharmacol. 2010	PubMed	citation	PMID:19781916	pubmed	19781916	create date:2009/09/29 | first author:Lin EJ
The time course of unconditioned morphine-induced psychomotor sensitization mirrors the phosphorylation of FADD and MEK/ERK in rat striatum: role of PEA-15 as a FADD-ERK binding partner in striatal plasticity.	/pubmed/19758790	Ramos-Miguel A, Esteban S, García-Sevilla JA.	Eur Neuropsychopharmacol. 2010 Jan;20(1):49-64. Epub .	Eur Neuropsychopharmacol. 2010	PubMed	citation	PMID:19758790	pubmed	19758790	create date:2009/09/18 | first author:Ramos-Miguel A
HTR2A gene variation is involved in antidepressant treatment response.	/pubmed/19758789	Lucae S, Ising M, Horstmann S, Baune BT, Arolt V, Müller-Myhsok B, Holsboer F, Domschke K.	Eur Neuropsychopharmacol. 2010 Jan;20(1):65-8. Epub .	Eur Neuropsychopharmacol. 2010	PubMed	citation	PMID:19758789	pubmed	19758789	create date:2009/09/18 | first author:Lucae S
Regulation of adult neurogenesis by stress, sleep disruption, exercise and inflammation: Implications for depression and antidepressant action.	/pubmed/19748235	Lucassen PJ, Meerlo P, Naylor AS, van Dam AM, Dayer AG, Fuchs E, Oomen CA, Czéh B.	Eur Neuropsychopharmacol. 2010 Jan;20(1):1-17. Epub . Review.	Eur Neuropsychopharmacol. 2010	PubMed	citation	PMID:19748235	pubmed	19748235	create date:2009/09/15 | first author:Lucassen PJ
Signs of striatal dopamine transporter density increase in association with improvement of tardive dyskinesia in a patient with schizophrenia, as demonstrated by a DAT scan.	/pubmed/19740630	Rizos EN, Chatziioannou S, Douzenis A, Siafakas N, Katsantoni E, Nikolaidou P, Papathanasiou M, Lykouras L.	Eur Neuropsychopharmacol. 2010 Feb;20(2):132-6. Epub 2009 Sep 8.	Eur Neuropsychopharmacol. 2010	PubMed	citation	PMID:19740630	pubmed	19740630	create date:2009/09/11 | first author:Rizos EN
Mazindol attenuates ketamine-induced cognitive deficit in the attentional set shifting task in rats.	/pubmed/19729284	Nikiforuk A, Gołembiowska K, Popik P.	Eur Neuropsychopharmacol. 2010 Jan;20(1):37-48. Epub .	Eur Neuropsychopharmacol. 2010	PubMed	citation	PMID:19729284	pubmed	19729284	create date:2009/09/05 | first author:Nikiforuk A
BL-1020, a novel antipsychotic candidate with GABA-enhancing effects: D2 receptor occupancy study in humans.	/pubmed/19717284	Appel L, Geffen Y, Heurling K, Eriksson C, Antoni G, Kapur S.	Eur Neuropsychopharmacol. 2009 Dec;19(12):841-50. Epub 2009 Aug 29.	Eur Neuropsychopharmacol. 2009	PubMed	citation	PMID:19717284	pubmed	19717284	create date:2009/09/01 | first author:Appel L
Brain structural changes associated with chronicity and antipsychotic treatment in schizophrenia.	/pubmed/19717283	Tomelleri L, Jogia J, Perlini C, Bellani M, Ferro A, Rambaldelli G, Tansella M, Frangou S, Brambilla P; Neuroimaging Network of the ECNP networks initiative.	Eur Neuropsychopharmacol. 2009 Dec;19(12):835-40. Epub 2009 Aug 29.	Eur Neuropsychopharmacol. 2009	PubMed	citation	PMID:19717283	pubmed	19717283	create date:2009/09/01 | first author:Tomelleri L
Atomoxetine hydrochloride in the treatment of children and adolescents with attention-deficit/hyperactivity disorder and comorbid oppositional defiant disorder: A placebo-controlled Italian study.	/pubmed/19716683	Dell'Agnello G, Maschietto D, Bravaccio C, Calamoneri F, Masi G, Curatolo P, Besana D, Mancini F, Rossi A, Poole L, Escobar R, Zuddas A; LYCY Study Group.	Eur Neuropsychopharmacol. 2009 Nov;19(11):822-34. Epub 2009 Aug 28.	Eur Neuropsychopharmacol. 2009	PubMed	citation	PMID:19716683	pubmed	19716683	create date:2009/09/01 | first author:Dell'Agnello G
Rejuvenation of antioxidant and cholinergic systems contributes to the effect of procyanidins extracted from the lotus seedpod ameliorating memory impairment in cognitively impaired aged rats.	/pubmed/19716273	Xu J, Rong S, Xie B, Sun Z, Zhang L, Wu H, Yao P, Zhang X, Zhang Y, Liu L.	Eur Neuropsychopharmacol. 2009 Dec;19(12):851-60. Epub 2009 Aug 27.	Eur Neuropsychopharmacol. 2009	PubMed	citation	PMID:19716273	pubmed	19716273	create date:2009/09/01 | first author:Xu J
Antidepressive behaviors induced byenriched environment might be modulated by glucocorticoid levels.	/pubmed/19664909	Xu Z, Hou B, Zhang Y, Gao Y, Wu Y, Zhao S, Zhang C.	Eur Neuropsychopharmacol. 2009 Dec;19(12):868-75. Epub 2009 Aug 6.	Eur Neuropsychopharmacol. 2009	PubMed	citation	PMID:19664909	pubmed	19664909	create date:2009/08/12 | first author:Xu Z
Effects of quetiapine on phencyclidine-induced cognitive deficits in mice: a possible role of alpha1-adrenoceptors.	/pubmed/19656663	Tanibuchi Y, Fujita Y, Kohno M, Ishima T, Takatsu Y, Iyo M, Hashimoto K.	Eur Neuropsychopharmacol. 2009 Dec;19(12):861-7. Epub 2009 Aug 4.	Eur Neuropsychopharmacol. 2009	PubMed	citation	PMID:19656663	pubmed	19656663	create date:2009/08/07 | first author:Tanibuchi Y
Chronic treatment with 13-cis-retinoic acid changes aggressive behaviours in the resident-intruder paradigm in rats.	/pubmed/19651495	Trent S, Drew CJ, Mitchell PJ, Bailey SJ.	Eur Neuropsychopharmacol. 2009 Dec;19(12):876-86. Epub 2009 Aug 3.	Eur Neuropsychopharmacol. 2009	PubMed	citation	PMID:19651495	pubmed	19651495	create date:2009/08/05 | first author:Trent S
Epistasis between a set of variations located in the TAAR6 and HSP-70 genes toward schizophrenia and response to antipsychotic treatment.	/pubmed/19643584	Pae CU, Drago A, Patkar AA, Jun TY, Serretti A.	Eur Neuropsychopharmacol. 2009 Nov;19(11):806-11. Epub 2009 Jul 29.	Eur Neuropsychopharmacol. 2009	PubMed	citation	PMID:19643584	pubmed	19643584	create date:2009/08/01 | first author:Pae CU
Stress-mediated decreases in brain-derived neurotrophic factor as potential confounding factor for acute tryptophan depletion-induced neurochemical effects.	/pubmed/19640687	van Donkelaar EL, van den Hove DL, Blokland A, Steinbusch HW, Prickaerts J.	Eur Neuropsychopharmacol. 2009 Nov;19(11):812-21. Epub 2009 Jul 28.	Eur Neuropsychopharmacol. 2009	PubMed	citation	PMID:19640687	pubmed	19640687	create date:2009/07/31 | first author:van Donkelaar EL
Proapoptotic and chemosensitizing effects of selective serotonin reuptake inhibitors on T cell lymphoma/leukemia (Jurkat) in vitro.	/pubmed/19631512	Amit BH, Gil-Ad I, Taler M, Bar M, Zolokov A, Weizman A.	Eur Neuropsychopharmacol. 2009 Oct;19(10):726-34. Epub 2009 Jul 24.	Eur Neuropsychopharmacol. 2009	PubMed	citation	PMID:19631512	pubmed	19631512	create date:2009/07/28 | first author:Amit BH
Clomipramine treatment reversed the glial pathology in a chronic unpredictable stress-induced rat model of depression.	/pubmed/19616923	Liu Q, Li B, Zhu HY, Wang YQ, Yu J, Wu GC.	Eur Neuropsychopharmacol. 2009 Nov;19(11):796-805. Epub 2009 Jul 18.	Eur Neuropsychopharmacol. 2009	PubMed	citation	PMID:19616923	pubmed	19616923	create date:2009/07/21 | first author:Liu Q
Differential influence of selective 5-HT5A vs 5-HT1A, 5-HT1B, or 5-HT2C receptor blockade upon light-induced phase shifts in circadian activity rhythms: interaction studies with citalopram.	/pubmed/19604677	Gannon RL, Peglion JL, Millan MJ.	Eur Neuropsychopharmacol. 2009 Dec;19(12):887-97. Epub 2009 Jul 14.	Eur Neuropsychopharmacol. 2009	PubMed	citation	PMID:19604677	pubmed	19604677	create date:2009/07/17 | first author:Gannon RL
Brain opioid receptor binding in early abstinence from alcohol dependence and relationship to craving: an [11C]diprenorphine PET study.	/pubmed/19595579	Williams TM, Davies SJ, Taylor LG, Daglish MR, Hammers A, Brooks DJ, Nutt DJ, Lingford-Hughes A.	Eur Neuropsychopharmacol. 2009 Oct;19(10):740-8.	Eur Neuropsychopharmacol. 2009	PubMed	citation	PMID:19595579	pubmed	19595579	create date:2009/07/15 | first author:Williams TM
Effect of basic fibroblast growth factor (FGF2) gene polymorphisms on SSRIs treatment response and side effects.	/pubmed/19586755	Kato M, Okugawa G, Wakeno M, Takekita Y, Nonen S, Tetsuo S, Nishida K, Azuma J, Kinoshita T, Serretti A.	Eur Neuropsychopharmacol. 2009 Oct;19(10):718-25. Epub 2009 Jul 7. Erratum in: Eur Neuropsychopharmacol. 2010 Feb;20(2):137.	Eur Neuropsychopharmacol. 2009	PubMed	citation	PMID:19586755	pubmed	19586755	create date:2009/07/10 | first author:Kato M
Chronic fluoxetine differentially modulates the hippocampal microtubular and serotonergic system in grouped and isolation reared rats.	/pubmed/19584022	Bianchi M, Fone KC, Shah AJ, Atkins AR, Dawson LA, Heidbreder CA, Hagan JJ, Marsden CA.	Eur Neuropsychopharmacol. 2009 Nov;19(11):778-90. Epub 2009 Jul 7.	Eur Neuropsychopharmacol. 2009	PubMed	citation	PMID:19584022	pubmed	19584022	create date:2009/07/09 | first author:Bianchi M
The antinociceptive properties of reboxetine in acute pain.	/pubmed/19577903	Schreiber S, Frishtick R, Volis I, Rubovitch V, Pick CG, Weizman R.	Eur Neuropsychopharmacol. 2009 Oct;19(10):735-9. Epub 2009 Jul 5.	Eur Neuropsychopharmacol. 2009	PubMed	citation	PMID:19577903	pubmed	19577903	create date:2009/07/07 | first author:Schreiber S
A novel compound N(1),N(5)-(Z)-N(10)-(E)-tri-p-coumaroylspermidine isolated from Carthamus tinctorius L. and acting by serotonin transporter inhibition.	/pubmed/19577438	Zhao G, Gai Y, Chu WJ, Qin GW, Guo LH.	Eur Neuropsychopharmacol. 2009 Oct;19(10):749-58. Epub 2009 Jul 3.	Eur Neuropsychopharmacol. 2009	PubMed	citation	PMID:19577438	pubmed	19577438	create date:2009/07/07 | first author:Zhao G
Response to prophylactic lithium in bipolar disorder may be associated with a preservation of executive cognitive functions.	/pubmed/19577437	Rybakowski JK, Permoda-Osip A, Borkowska A.	Eur Neuropsychopharmacol. 2009 Nov;19(11):791-5. Epub 2009 Jul 4.	Eur Neuropsychopharmacol. 2009	PubMed	citation	PMID:19577437	pubmed	19577437	create date:2009/07/07 | first author:Rybakowski JK
Altered expression and modulation of activity-regulated cytoskeletal associated protein (Arc) in serotonin transporter knockout rats.	/pubmed/19576731	Molteni R, Calabrese F, Maj PF, Olivier JD, Racagni G, Ellenbroek BA, Riva MA.	Eur Neuropsychopharmacol. 2009 Dec;19(12):898-904. Epub 2009 Jul 3.	Eur Neuropsychopharmacol. 2009	PubMed	citation	PMID:19576731	pubmed	19576731	create date:2009/07/07 | first author:Molteni R
Frontal EEG predictors of treatment outcome in major depressive disorder.	/pubmed/19574030	Iosifescu DV, Greenwald S, Devlin P, Mischoulon D, Denninger JW, Alpert JE, Fava M.	Eur Neuropsychopharmacol. 2009 Nov;19(11):772-7. Epub 2009 Jul 1.	Eur Neuropsychopharmacol. 2009	PubMed	citation	PMID:19574030	pubmed	19574030	create date:2009/07/04 | first author:Iosifescu DV
SSRIs, bone mineral density, and risk of fractures--a review.	/pubmed/19541458	Schwan S, Hallberg P.	Eur Neuropsychopharmacol. 2009 Oct;19(10):683-92. Epub 2009 Jun 21. Review.	Eur Neuropsychopharmacol. 2009	PubMed	citation	PMID:19541458	pubmed	19541458	create date:2009/06/23 | first author:Schwan S
Molecular tools for assessing human depression by positron emission tomography.	/pubmed/19502013	Smith DF, Jakobsen S.	Eur Neuropsychopharmacol. 2009 Sep;19(9):611-28. Epub 2009 Jun 6. Review.	Eur Neuropsychopharmacol. 2009	PubMed	citation	PMID:19502013	pubmed	19502013	create date:2009/06/09 | first author:Smith DF
Prenatal viral infection of mice at E16 causes changes in gene expression in hippocampi of the offspring.	/pubmed/19501487	Fatemi SH, Folsom TD, Reutiman TJ, Huang H, Oishi K, Mori S.	Eur Neuropsychopharmacol. 2009 Sep;19(9):648-53. Epub 2009 Jun 5.	Eur Neuropsychopharmacol. 2009	PubMed	citation	PMID:19501487	pubmed	19501487	create date:2009/06/09 | first author:Fatemi SH
Tolerability of outpatient antipsychotic treatment: 36-month results from the European Schizophrenia Outpatient Health Outcomes (SOHO) study.	/pubmed/19500949	Novick D, Haro JM, Perrin E, Suarez D, Texeira JM.	Eur Neuropsychopharmacol. 2009 Aug;19(8):542-50. Epub 2009 Jun 4.	Eur Neuropsychopharmacol. 2009	PubMed	citation	PMID:19500949	pubmed	19500949	create date:2009/06/09 | first author:Novick D
Association between corneal temperature and mental status of treatment-resistant schizophrenia inpatients.	/pubmed/19493658	Shiloh R, Schapir L, Bar-Ziv D, Stryjer R, Konas S, Louis R, Hermesh H, Munitz H, Weizman A, Valevski A.	Eur Neuropsychopharmacol. 2009 Sep;19(9):654-8. Epub 2009 Jun 2.	Eur Neuropsychopharmacol. 2009	PubMed	citation	PMID:19493658	pubmed	19493658	create date:2009/06/06 | first author:Shiloh R
Antipsychotics in children and adolescents: increasing use, evidence for efficacy and safety concerns.	/pubmed/19467582	Vitiello B, Correll C, van Zwieten-Boot B, Zuddas A, Parellada M, Arango C.	Eur Neuropsychopharmacol. 2009 Sep;19(9):629-35. Epub 2009 May 24. Review.	Eur Neuropsychopharmacol. 2009	PubMed	citation	PMID:19467582	pubmed	19467582	create date:2009/05/27 | first author:Vitiello B
A distinct pattern of intracellular glucocorticoid-related responses is associated with extreme behavioral response to stress in an animal model of post-traumatic stress disorder.	/pubmed/19464153	Kozlovsky N, Matar MA, Kaplan Z, Zohar J, Cohen H.	Eur Neuropsychopharmacol. 2009 Nov;19(11):759-71. Epub 2009 May 22.	Eur Neuropsychopharmacol. 2009	PubMed	citation	PMID:19464153	pubmed	19464153	create date:2009/05/26 | first author:Kozlovsky N
Sertindole causes distinct electrocardiographic T-wave morphology changes.	/pubmed/19457646	Nielsen J, Graff C, Hardahl T, Andersen MP, Kristoffersen J, Struijk JJ, Toft E, Meyer JM.	Eur Neuropsychopharmacol. 2009 Oct;19(10):702-7. Epub 2009 May 19.	Eur Neuropsychopharmacol. 2009	PubMed	citation	PMID:19457646	pubmed	19457646	create date:2009/05/22 | first author:Nielsen J
Immediate versus gradual suspension of previous treatments during switch to aripiprazole: results of a randomized, open label study.	/pubmed/19442491	Pae CU, Serretti A, Chiesa A, Mandelli L, Lee C, Lee C, Kim J, De Ronchi D, Paik IH.	Eur Neuropsychopharmacol. 2009 Aug;19(8):562-70. Epub 2009 May 12.	Eur Neuropsychopharmacol. 2009	PubMed	citation	PMID:19442491	pubmed	19442491	create date:2009/05/16 | first author:Pae CU
Psychopharmacology for children: from off label use to registration.	/pubmed/19428221	Wohlfarth T, Kalverdijk L, Rademaker C, Schothorst P, Minderaa R, Gispen-de Wied C.	Eur Neuropsychopharmacol. 2009 Aug;19(8):603-8. Epub 2009 May 9. Review.	Eur Neuropsychopharmacol. 2009	PubMed	citation	PMID:19428221	pubmed	19428221	create date:2009/05/12 | first author:Wohlfarth T
Conditioned place preference induced by social play behavior: parametrics, extinction, reinstatement and disruption by methylphenidate.	/pubmed/19427175	Trezza V, Damsteegt R, Vanderschuren LJ.	Eur Neuropsychopharmacol. 2009 Sep;19(9):659-69. Epub 2009 May 8.	Eur Neuropsychopharmacol. 2009	PubMed	citation	PMID:19427175	pubmed	19427175	create date:2009/05/12 | first author:Trezza V
Characteristics and consequences of muscarinic receptor activation by tau protein.	/pubmed/19423301	Gómez-Ramos A, Díaz-Hernández M, Rubio A, Díaz-Hernández JI, Miras-Portugal MT, Avila J.	Eur Neuropsychopharmacol. 2009 Oct;19(10):708-17. Epub 2009 May 7.	Eur Neuropsychopharmacol. 2009	PubMed	citation	PMID:19423301	pubmed	19423301	create date:2009/05/09 | first author:Gómez-Ramos A
Pindolol augmentation enhances response outcomes in first depressive episodes.	/pubmed/19419845	Portella MJ, de Diego-Adeliño J, Puigdemont D, Pérez-Egea R, Alvarez E, Artigas F, Pérez V.	Eur Neuropsychopharmacol. 2009 Jul;19(7):516-9. Epub 2009 May 5.	Eur Neuropsychopharmacol. 2009	PubMed	citation	PMID:19419845	pubmed	19419845	create date:2009/05/08 | first author:Portella MJ
Documented poor sleep among methadone-maintained patients is associated with chronic pain and benzodiazepine abuse, but not with methadone dose.	/pubmed/19411166	Peles E, Schreiber S, Adelson M.	Eur Neuropsychopharmacol. 2009 Aug;19(8):581-8. Epub 2009 May 2.	Eur Neuropsychopharmacol. 2009	PubMed	citation	PMID:19411166	pubmed	19411166	create date:2009/05/05 | first author:Peles E
Advantages and disadvantages of combination treatment with antipsychotics ECNP Consensus Meeting, March 2008, Nice.	/pubmed/19411165	Goodwin G, Fleischhacker W, Arango C, Baumann P, Davidson M, de Hert M, Falkai P, Kapur S, Leucht S, Licht R, Naber D, O'Keane V, Papakostas G, Vieta E, Zohar J.	Eur Neuropsychopharmacol. 2009 Jul;19(7):520-32. Epub 2009 May 2.	Eur Neuropsychopharmacol. 2009	PubMed	citation	PMID:19411165	pubmed	19411165	create date:2009/05/05 | first author:Goodwin G
Modulation of the Ca2+ conductance of nicotinic acetylcholine receptors by Lypd6.	/pubmed/19403274	Darvas M, Morsch M, Racz I, Ahmadi S, Swandulla D, Zimmer A.	Eur Neuropsychopharmacol. 2009 Sep;19(9):670-81. Epub 2009 Apr 29.	Eur Neuropsychopharmacol. 2009	PubMed	citation	PMID:19403274	pubmed	19403274	create date:2009/05/01 | first author:Darvas M
Modulation of sickness behavior by sleep: the role of neurochemical and neuroinflammatory pathways in mice.	/pubmed/19394204	Zager A, Andersen ML, Lima MM, Reksidler AB, Machado RB, Tufik S.	Eur Neuropsychopharmacol. 2009 Aug;19(8):589-602. Epub 2009 Apr 24.	Eur Neuropsychopharmacol. 2009	PubMed	citation	PMID:19394204	pubmed	19394204	create date:2009/04/28 | first author:Zager A
Increased use of antibiotics in patients treated with clozapine.	/pubmed/19356909	Nielsen J, Foldager L, Meyer JM.	Eur Neuropsychopharmacol. 2009 Jul;19(7):483-6. Epub 2009 Apr 7.	Eur Neuropsychopharmacol. 2009	PubMed	citation	PMID:19356909	pubmed	19356909	create date:2009/04/10 | first author:Nielsen J
DHEA and DHEA-S levels in hospitalized adolescents with first-episode schizophrenia and conduct disorder: a comparison study.	/pubmed/19351578	Strous RD, Maayan R, Kaminsky M, Blumensohn R, Weizman A, Spivak B.	Eur Neuropsychopharmacol. 2009 Jul;19(7):499-503. Epub 2009 Apr 5. No abstract available.	Eur Neuropsychopharmacol. 2009	PubMed	citation	PMID:19351578	pubmed	19351578	create date:2009/04/09 | first author:Strous RD
Mirtazapine and paroxetine in major depression: a comparison of monotherapy versus their combination from treatment initiation.	/pubmed/19345072	Blier P, Gobbi G, Turcotte JE, de Montigny C, Boucher N, Hébert C, Debonnel G.	Eur Neuropsychopharmacol. 2009 Jul;19(7):457-65. Epub 2009 Apr 2.	Eur Neuropsychopharmacol. 2009	PubMed	citation	PMID:19345072	pubmed	19345072	create date:2009/04/07 | first author:Blier P
Zolmitriptan compared to propranolol in the treatment of acute neuroleptic-induced akathisia: a comparative double-blind study.	/pubmed/19342206	Avital A, Gross-Isseroff R, Stryjer R, Hermesh H, Weizman A, Shiloh R.	Eur Neuropsychopharmacol. 2009 Jul;19(7):476-82. Epub 2009 Apr 2.	Eur Neuropsychopharmacol. 2009	PubMed	citation	PMID:19342206	pubmed	19342206	create date:2009/04/04 | first author:Avital A
Abstracts of the 2009 European College of Neuropsychopharmacology (ECNP) Workshop on Neuropsychopharmacology for Young Scientists in Europe. March 5-8, 2009. Nice, France.	/pubmed/19304142	[No authors listed]	Eur Neuropsychopharmacol. 2009 Mar;19 Suppl 1:S1-96. No abstract available.	Eur Neuropsychopharmacol. 2009	PubMed	citation	PMID:19304142	pubmed	19304142	create date:2009/04/02
Title	URL	Description	Details	ShortDetails	Resource	Type	Identifiers	Db	EntrezUID	Properties
Amelioration of cognitive deficits and neurodegeneration by curcumin in rat model of sporadic dementia of Alzheimer's type (SDAT).	/pubmed/19329286	Ishrat T, Hoda MN, Khan MB, Yousuf S, Ahmad M, Khan MM, Ahmad A, Islam F.	Eur Neuropsychopharmacol. 2009 Sep;19(9):636-47. Epub 2009 Mar 28.	Eur Neuropsychopharmacol. 2009	PubMed	citation	PMID:19329286	pubmed	19329286	create date:2009/03/31 | first author:Ishrat T
Intranasal application of dopamine reduces activity and improves attention in Naples High Excitability rats that feature the mesocortical variant of ADHD.	/pubmed/19328660	Ruocco LA, de Souza Silva MA, Topic B, Mattern C, Huston JP, Sadile AG.	Eur Neuropsychopharmacol. 2009 Oct;19(10):693-701. Epub 2009 Mar 28.	Eur Neuropsychopharmacol. 2009	PubMed	citation	PMID:19328660	pubmed	19328660	create date:2009/03/31 | first author:Ruocco LA
Research in anxiety disorders: from the bench to the bedside.	/pubmed/19327970	Garner M, Möhler H, Stein DJ, Mueggler T, Baldwin DS.	Eur Neuropsychopharmacol. 2009 Jun;19(6):381-90. Epub 2009 Mar 26.	Eur Neuropsychopharmacol. 2009	PubMed	citation	PMID:19327970	pubmed	19327970	create date:2009/03/31 | first author:Garner M
The influence of psychiatric comorbidity on the dexamethasone/CRH test in major depression.	/pubmed/19327969	Veen G, Derijk RH, Giltay EJ, van Vliet IM, van Pelt J, Zitman FG.	Eur Neuropsychopharmacol. 2009 Jun;19(6):409-15. Epub 2009 Mar 26.	Eur Neuropsychopharmacol. 2009	PubMed	citation	PMID:19327969	pubmed	19327969	create date:2009/03/31 | first author:Veen G
Blood, adipose tissue and brain levels of the cannabinoid ligands WIN-55,212 and SR-141716A after their intraperitoneal injection in mice: compound-specific and area-specific distribution within the brain.	/pubmed/19303746	Barna I, Till I, Haller J.	Eur Neuropsychopharmacol. 2009 Aug;19(8):533-41. Epub 2009 Mar 20.	Eur Neuropsychopharmacol. 2009	PubMed	citation	PMID:19303746	pubmed	19303746	create date:2009/03/24 | first author:Barna I
Interactions between the glycine transporter 1(GlyT1) inhibitor SSR504734 and psychoactive drugs in mouse motor behaviour.	/pubmed/19282154	Singer P, Feldon J, Yee BK.	Eur Neuropsychopharmacol. 2009 Aug;19(8):571-80. Epub 2009 Mar 17.	Eur Neuropsychopharmacol. 2009	PubMed	citation	PMID:19282154	pubmed	19282154	create date:2009/03/14 | first author:Singer P
Hippocampal nAChRs mediate nicotine withdrawal-related learning deficits.	/pubmed/19278836	Davis JA, Gould TJ.	Eur Neuropsychopharmacol. 2009 Aug;19(8):551-61. Epub 2009 Mar 10.	Eur Neuropsychopharmacol. 2009	PubMed	citation	PMID:19278836	pubmed	19278836	create date:2009/03/13 | first author:Davis JA
Serotonin transporter promoter region polymorphisms do not influence treatment response to escitalopram in patients with major depression.	/pubmed/19272758	Maron E, Tammiste A, Kallassalu K, Eller T, Vasar V, Nutt DJ, Metspalu A.	Eur Neuropsychopharmacol. 2009 Jun;19(6):451-6. Epub 2009 Mar 9.	Eur Neuropsychopharmacol. 2009	PubMed	citation	PMID:19272758	pubmed	19272758	create date:2009/03/11 | first author:Maron E
Committee for Medicinal Products for Human Use (CHMP) assessment on efficacy of antidepressants.	/pubmed/19269795	Broich K; Committee for Medicinal Products for Human Use.	Eur Neuropsychopharmacol. 2009 May;19(5):305-8. Epub 2009 Mar 9.	Eur Neuropsychopharmacol. 2009	PubMed	citation	PMID:19269795	pubmed	19269795	create date:2009/03/10 | first author:Broich K
Effects of the dopamine stabilizer, OSU-6162, on brain stimulation reward and on quinpirole-induced changes in reward and locomotion.	/pubmed/19269794	Benaliouad F, Kapur S, Natesan S, Rompré PP.	Eur Neuropsychopharmacol. 2009 Jun;19(6):416-30. Epub 2009 Mar 9.	Eur Neuropsychopharmacol. 2009	PubMed	citation	PMID:19269794	pubmed	19269794	create date:2009/03/10 | first author:Benaliouad F
D(1)-like receptor activation improves PCP-induced cognitive deficits in animal models: Implications for mechanisms of improved cognitive function in schizophrenia.	/pubmed/19268547	McLean SL, Idris NF, Woolley ML, Neill JC.	Eur Neuropsychopharmacol. 2009 Jun;19(6):440-50. Epub 2009 Mar 5.	Eur Neuropsychopharmacol. 2009	PubMed	citation	PMID:19268547	pubmed	19268547	create date:2009/03/10 | first author:McLean SL
Baclofen prevents drug-induced reinstatement of extinguished nicotine-seeking behaviour and nicotine place preference in rodents.	/pubmed/19250803	Fattore L, Spano MS, Cossu G, Scherma M, Fratta W, Fadda P.	Eur Neuropsychopharmacol. 2009 Jul;19(7):487-98. Epub 2009 Feb 28.	Eur Neuropsychopharmacol. 2009	PubMed	citation	PMID:19250803	pubmed	19250803	create date:2009/03/03 | first author:Fattore L
The partial 5-HT1A receptor agonist buspirone enhances neurogenesis in the opossum (Monodelphis domestica).	/pubmed/19249192	Grabiec M, Turlejski K, Djavadian RL.	Eur Neuropsychopharmacol. 2009 Jun;19(6):431-9. Epub 2009 Feb 26.	Eur Neuropsychopharmacol. 2009	PubMed	citation	PMID:19249192	pubmed	19249192	create date:2009/03/03 | first author:Grabiec M
Tic hydantoin sigma-1 agonist: pharmacological characterization on cocaine-induced stimulant and appetitive effects.	/pubmed/19249191	Toussaint M, Delair B, Foulon C, Lempereur N, Vaccher C, Maurice T, Melnyk P.	Eur Neuropsychopharmacol. 2009 Jul;19(7):504-15. Epub 2009 Feb 26.	Eur Neuropsychopharmacol. 2009	PubMed	citation	PMID:19249191	pubmed	19249191	create date:2009/03/03 | first author:Toussaint M
The effects of synthetic and endogenous imidazoline binding site ligands on neuronal activity in discrete brain regions of naive and restraint-stressed rats.	/pubmed/19243923	Smith KL, Roche M, Jessop DS, Finn DP.	Eur Neuropsychopharmacol. 2009 May;19(5):371-80. Epub 2009 Feb 24.	Eur Neuropsychopharmacol. 2009	PubMed	citation	PMID:19243923	pubmed	19243923	create date:2009/02/27 | first author:Smith KL
Repeated stress prevents cocaine-induced activation of BDNF signaling in rat prefrontal cortex.	/pubmed/19223270	Fumagalli F, Caffino L, Racagni G, Riva MA.	Eur Neuropsychopharmacol. 2009 Jun;19(6):402-8. Epub 2009 Feb 15.	Eur Neuropsychopharmacol. 2009	PubMed	citation	PMID:19223270	pubmed	19223270	create date:2009/02/19 | first author:Fumagalli F
Involvement of the neurotensin receptor 1 in the behavioral effects of two neurotensin agonists, NT-2 and NT69L: lack of hypothermic, antinociceptive and antipsychotic actions in receptor knockout mice.	/pubmed/19223157	Mechanic JA, Sutton JE, Berson AE, Wu X, Kwan J, Schreiber R, Pang Z, Button DC.	Eur Neuropsychopharmacol. 2009 Jul;19(7):466-75. Epub 2009 Feb 14.	Eur Neuropsychopharmacol. 2009	PubMed	citation	PMID:19223157	pubmed	19223157	create date:2009/02/19 | first author:Mechanic JA
Plasma Brain-Derived Neurotrophic Factor in treatment-resistant depressed patients receiving electroconvulsive therapy.	/pubmed/19223156	Piccinni A, Del Debbio A, Medda P, Bianchi C, Roncaglia I, Veltri A, Zanello S, Massimetti E, Origlia N, Domenici L, Marazziti D, Dell'Osso L.	Eur Neuropsychopharmacol. 2009 May;19(5):349-55. Epub 2009 Feb 15.	Eur Neuropsychopharmacol. 2009	PubMed	citation	PMID:19223156	pubmed	19223156	create date:2009/02/19 | first author:Piccinni A
MAO-A and COMT genotypes as possible regulators of perinatal serotonergic symptoms after in utero exposure to SSRIs.	/pubmed/19223155	Hilli J, Heikkinen T, Rontu R, Lehtimäki T, Kishida I, Aklillu E, Bertilsson L, Vahlberg T, Laine K.	Eur Neuropsychopharmacol. 2009 May;19(5):363-70. Epub 2009 Feb 14.	Eur Neuropsychopharmacol. 2009	PubMed	citation	PMID:19223155	pubmed	19223155	create date:2009/02/19 | first author:Hilli J
Genetic study of BDNF, DRD3, and their interaction in tardive dyskinesia.	/pubmed/19217756	Zai CC, Tiwari AK, De Luca V, Müller DJ, Bulgin N, Hwang R, Zai GC, King N, Voineskos AN, Meltzer HY, Lieberman JA, Potkin SG, Remington G, Kennedy JL.	Eur Neuropsychopharmacol. 2009 May;19(5):317-28. Epub 2009 Feb 13.	Eur Neuropsychopharmacol. 2009	PubMed	citation	PMID:19217756	pubmed	19217756	create date:2009/02/17 | first author:Zai CC
Differential effects of aripiprazole and haloperidol on BDNF-mediated signal changes in SH-SY5Y cells.	/pubmed/19196496	Park SW, Lee JG, Ha EK, Choi SM, Cho HY, Seo MK, Kim YH.	Eur Neuropsychopharmacol. 2009 May;19(5):356-62. Epub 2009 Feb 3.	Eur Neuropsychopharmacol. 2009	PubMed	citation	PMID:19196496	pubmed	19196496	create date:2009/02/07 | first author:Park SW
An epigenetic intervention interacts with genetic strain differences to modulate the stress-induced reduction of flurazepam's antiseizure efficacy in the mouse.	/pubmed/19189880	Deutsch SI, Mastropaolo J, Burket JA, Rosse RB.	Eur Neuropsychopharmacol. 2009 Jun;19(6):398-401. Epub 2009 Feb 1.	Eur Neuropsychopharmacol. 2009	PubMed	citation	PMID:19189880	pubmed	19189880	create date:2009/02/05 | first author:Deutsch SI
Behavioral changes in G72/G30 transgenic mice.	/pubmed/19189879	Otte DM, Bilkei-Gorzó A, Filiou MD, Turck CW, Yilmaz O, Holst MI, Schilling K, Abou-Jamra R, Schumacher J, Benzel I, Kunz WS, Beck H, Zimmer A.	Eur Neuropsychopharmacol. 2009 May;19(5):339-48. Epub 2009 Feb 1.	Eur Neuropsychopharmacol. 2009	PubMed	citation	PMID:19189879	pubmed	19189879	create date:2009/02/05 | first author:Otte DM
MDMA reinstates cocaine-seeking behaviour in mice.	/pubmed/19188047	Trigo JM, Orejarena MJ, Maldonado R, Robledo P.	Eur Neuropsychopharmacol. 2009 Jun;19(6):391-7. Epub 2009 Feb 1.	Eur Neuropsychopharmacol. 2009	PubMed	citation	PMID:19188047	pubmed	19188047	create date:2009/02/04 | first author:Trigo JM
Interaction of dopamine D1 with NMDA NR1 receptors in rat prefrontal cortex.	/pubmed/19186032	Kruse MS, Prémont J, Krebs MO, Jay TM.	Eur Neuropsychopharmacol. 2009 Apr;19(4):296-304. Epub 2009 Jan 31.	Eur Neuropsychopharmacol. 2009	PubMed	citation	PMID:19186032	pubmed	19186032	create date:2009/02/03 | first author:Kruse MS
Superiority of escitalopram to paroxetine in the treatment of depression.	/pubmed/19185467	Kasper S, Baldwin DS, Larsson Lönn S, Boulenger JP.	Eur Neuropsychopharmacol. 2009 Apr;19(4):229-37. Epub 2009 Jan 29.	Eur Neuropsychopharmacol. 2009	PubMed	citation	PMID:19185467	pubmed	19185467	create date:2009/02/03 | first author:Kasper S
Spatio-temporal expression of tryptophan hydroxylase isoforms in murine and human brain: convergent data from Tph2 knockout mice.	/pubmed/19181488	Gutknecht L, Kriegebaum C, Waider J, Schmitt A, Lesch KP.	Eur Neuropsychopharmacol. 2009 Apr;19(4):266-82. Epub 2009 Feb 1.	Eur Neuropsychopharmacol. 2009	PubMed	citation	PMID:19181488	pubmed	19181488	create date:2009/02/03 | first author:Gutknecht L
Dopamine and serotonin release in the nucleus accumbens during starvation-induced hyperactivity.	/pubmed/19181487	Verhagen LA, Luijendijk MC, Korte-Bouws GA, Korte SM, Adan RA.	Eur Neuropsychopharmacol. 2009 May;19(5):309-16. Epub 2009 Jan 31.	Eur Neuropsychopharmacol. 2009	PubMed	citation	PMID:19181487	pubmed	19181487	create date:2009/02/03 | first author:Verhagen LA
Repeated electroconvulsive seizures increase the total number of synapses in adult male rat hippocampus.	/pubmed/19176277	Chen F, Madsen TM, Wegener G, Nyengaard JR.	Eur Neuropsychopharmacol. 2009 May;19(5):329-38. Epub 2009 Jan 26.	Eur Neuropsychopharmacol. 2009	PubMed	citation	PMID:19176277	pubmed	19176277	create date:2009/01/30 | first author:Chen F
Alprazolam treatment immediately after stress exposure interferes with the normal HPA-stress response and increases vulnerability to subsequent stress in an animal model of PTSD.	/pubmed/19167197	Matar MA, Zohar J, Kaplan Z, Cohen H.	Eur Neuropsychopharmacol. 2009 Apr;19(4):283-95. Epub 2009 Jan 23.	Eur Neuropsychopharmacol. 2009	PubMed	citation	PMID:19167197	pubmed	19167197	create date:2009/01/27 | first author:Matar MA
Optimization of vagus nerve stimulation parameters using the firing activity of serotonin neurons in the rat dorsal raphe.	/pubmed/19150228	Manta S, Dong J, Debonnel G, Blier P.	Eur Neuropsychopharmacol. 2009 Apr;19(4):250-5. Epub 2009 Jan 15.	Eur Neuropsychopharmacol. 2009	PubMed	citation	PMID:19150228	pubmed	19150228	create date:2009/01/20 | first author:Manta S
Excitatory and inhibitory neurotransmission is chronically altered following perinatal NMDA receptor blockade.	/pubmed/19150227	du Bois TM, Deng C, Han M, Newell KA, Huang XF.	Eur Neuropsychopharmacol. 2009 Apr;19(4):256-65. Epub 2009 Jan 15.	Eur Neuropsychopharmacol. 2009	PubMed	citation	PMID:19150227	pubmed	19150227	create date:2009/01/20 | first author:du Bois TM
Decline in serotonergic firing activity and desensitization of 5-HT1A autoreceptors after chronic unpredictable stress.	/pubmed/19147333	Bambico FR, Nguyen NT, Gobbi G.	Eur Neuropsychopharmacol. 2009 Mar;19(3):215-28. Epub 2009 Jan 15.	Eur Neuropsychopharmacol. 2009	PubMed	citation	PMID:19147333	pubmed	19147333	create date:2009/01/17 | first author:Bambico FR
Objective: remission of depression in primary care The Oreon Study.	/pubmed/19144502	Ansseau M, Demyttenaere K, Heyrman J, Migeotte A, Leyman S, Mignon A.	Eur Neuropsychopharmacol. 2009 Mar;19(3):169-76. Epub 2009 Jan 13.	Eur Neuropsychopharmacol. 2009	PubMed	citation	PMID:19144502	pubmed	19144502	create date:2009/01/16 | first author:Ansseau M
Electrophysiological characterization of the effects of asenapine at 5-HT(1A), 5-HT(2A), alpha(2)-adrenergic and D(2) receptors in the rat brain.	/pubmed/19116183	Ghanbari R, El Mansari M, Shahid M, Blier P.	Eur Neuropsychopharmacol. 2009 Mar;19(3):177-87. Epub 2008 Dec 29.	Eur Neuropsychopharmacol. 2009	PubMed	citation	PMID:19116183	pubmed	19116183	create date:2009/01/01 | first author:Ghanbari R
CB1 receptor knockout mice are hyporesponsive to the behavior-stimulating actions of d-amphetamine: role of mGlu5 receptors.	/pubmed/19116182	Tzavara ET, Degroot A, Wade MR, Davis RJ, Nomikos GG.	Eur Neuropsychopharmacol. 2009 Mar;19(3):196-204. Epub 2008 Dec 29.	Eur Neuropsychopharmacol. 2009	PubMed	citation	PMID:19116182	pubmed	19116182	create date:2009/01/01 | first author:Tzavara ET
Effects of mood stabilizers on brain reward processes in rats: studies using the intracranial self-stimulation paradigm.	/pubmed/19110403	Mavrikaki M, Nomikos GG, Panagis G.	Eur Neuropsychopharmacol. 2009 Mar;19(3):205-14. Epub 2008 Dec 24.	Eur Neuropsychopharmacol. 2009	PubMed	citation	PMID:19110403	pubmed	19110403	create date:2008/12/27 | first author:Mavrikaki M
Modulation of anxiety-like behaviour by Transient Receptor Potential Vanilloid Type 1 (TRPV1) channels located in the dorsolateral periaqueductal gray.	/pubmed/19064314	Terzian AL, Aguiar DC, Guimarães FS, Moreira FA.	Eur Neuropsychopharmacol. 2009 Mar;19(3):188-95. Epub 2008 Dec 7.	Eur Neuropsychopharmacol. 2009	PubMed	citation	PMID:19064314	pubmed	19064314	create date:2008/12/10 | first author:Terzian AL
Serum creatine kinase activity differentiates alcohol syndromes of dependence, withdrawal and delirium tremens.	/pubmed/19062261	Segal M, Avital A, Rusakov A, Sandbank S, Weizman A.	Eur Neuropsychopharmacol. 2009 Feb;19(2):92-6. Epub 2008 Dec 5.	Eur Neuropsychopharmacol. 2009	PubMed	citation	PMID:19062261	pubmed	19062261	create date:2008/12/09 | first author:Segal M
Psychosis and brain volume changes during the first five years of schizophrenia.	/pubmed/19056248	Cahn W, Rais M, Stigter FP, van Haren NE, Caspers E, Hulshoff Pol HE, Xu Z, Schnack HG, Kahn RS.	Eur Neuropsychopharmacol. 2009 Feb;19(2):147-51. Epub 2008 Dec 3.	Eur Neuropsychopharmacol. 2009	PubMed	citation	PMID:19056248	pubmed	19056248	create date:2008/12/06 | first author:Cahn W
Repeated risperidone treatment increases the expression of NCAM and PSA-NCAM protein in the rat medial prefrontal cortex.	/pubmed/19042107	Maćkowiak M, Dudys D, Chocyk A, Wedzony K.	Eur Neuropsychopharmacol. 2009 Feb;19(2):125-37. Epub 2008 Nov 29.	Eur Neuropsychopharmacol. 2009	PubMed	citation	PMID:19042107	pubmed	19042107	create date:2008/12/02 | first author:Maćkowiak M
The effect of Ecstasy on memory is moderated by a functional polymorphism in the cathechol-O-methyltransferase (COMT) gene.	/pubmed/19042106	Schilt T, Koeter MW, de Win MM, Zinkstok JR, van Amelsvoort TA, Schmand B, den Brink W.	Eur Neuropsychopharmacol. 2009 Feb;19(2):116-24. Epub 2008 Nov 30.	Eur Neuropsychopharmacol. 2009	PubMed	citation	PMID:19042106	pubmed	19042106	create date:2008/12/02 | first author:Schilt T
Comparison of the enantiomers of (+/-)-doxanthrine, a high efficacy full dopamine D(1) receptor agonist, and a reversal of enantioselectivity at D(1) versus alpha(2C) adrenergic receptors.	/pubmed/19028082	Przybyla JA, Cueva JP, Chemel BR, Hsu KJ, Riese DJ 2nd, McCorvy JD, Chester JA, Nichols DE, Watts VJ.	Eur Neuropsychopharmacol. 2009 Feb;19(2):138-46. Epub 2008 Nov 22.	Eur Neuropsychopharmacol. 2009	PubMed	citation	PMID:19028082	pubmed	19028082	create date:2008/11/26 | first author:Przybyla JA
Cerebrolysin lowers kynurenic acid formation--an in vitro study.	/pubmed/19008081	Baran H, Kepplinger B.	Eur Neuropsychopharmacol. 2009 Mar;19(3):161-8. Epub 2008 Nov 12.	Eur Neuropsychopharmacol. 2009	PubMed	citation	PMID:19008081	pubmed	19008081	create date:2008/11/15 | first author:Baran H
Steady-state methadone blocks cocaine seeking and cocaine-induced gene expression alterations in the rat brain.	/pubmed/18990547	Leri F, Zhou Y, Goddard B, Levy A, Jacklin D, Kreek MJ.	Eur Neuropsychopharmacol. 2009 Apr;19(4):238-49. Epub 2008 Nov 6.	Eur Neuropsychopharmacol. 2009	PubMed	citation	PMID:18990547	pubmed	18990547	create date:2008/11/08 | first author:Leri F
Dopamine antagonism inhibits anorectic behavior in an animal model for anorexia nervosa.	/pubmed/18977121	Verhagen LA, Luijendijk MC, Hillebrand JJ, Adan RA.	Eur Neuropsychopharmacol. 2009 Mar;19(3):153-60. Epub 2008 Nov 1.	Eur Neuropsychopharmacol. 2009	PubMed	citation	PMID:18977121	pubmed	18977121	create date:2008/11/04 | first author:Verhagen LA
Long-lasting behavioural and molecular alterations induced by early postnatal fluoxetine exposure are restored by chronic fluoxetine treatment in adult mice.	/pubmed/18973993	Karpova NN, Lindholm J, Pruunsild P, Timmusk T, Castrén E.	Eur Neuropsychopharmacol. 2009 Feb;19(2):97-108. Epub 2008 Oct 29.	Eur Neuropsychopharmacol. 2009	PubMed	citation	PMID:18973993	pubmed	18973993	create date:2008/11/01 | first author:Karpova NN
Antipsychotic drugs modulate Arc expression in the rat brain.	/pubmed/18947986	Fumagalli F, Frasca A, Racagni G, Riva MA.	Eur Neuropsychopharmacol. 2009 Feb;19(2):109-15. Epub 2008 Oct 22.	Eur Neuropsychopharmacol. 2009	PubMed	citation	PMID:18947986	pubmed	18947986	create date:2008/10/25 | first author:Fumagalli F
Abstracts of the 21st European College of Neuropsychopharmacology Congress, 30 August-3 September 2008, Barcelona, Spain.	/pubmed/18942194	[No authors listed]	Eur Neuropsychopharmacol. 2008 Aug;18 Suppl 4:S153-615. No abstract available.	Eur Neuropsychopharmacol. 2008	PubMed	citation	PMID:18942194	pubmed	18942194	create date:2008/10/23
Effects of risperidone on glutamate receptor subtypes in developing rat brain.	/pubmed/18845422	Choi YK, Gardner MP, Tarazi FI.	Eur Neuropsychopharmacol. 2009 Feb;19(2):77-84. Epub 2008 Oct 9.	Eur Neuropsychopharmacol. 2009	PubMed	citation	PMID:18845422	pubmed	18845422	create date:2008/10/11 | first author:Choi YK
Title	URL	Description	Details	ShortDetails	Resource	Type	Identifiers	Db	EntrezUID	Properties
Dopamine D4 receptor antagonist L745,870 abolishes cognitive effects of intracerebroventricular angiotensin IV and des-Phe(6)-Ang IV in rats.	/pubmed/18835699	Braszko JJ.	Eur Neuropsychopharmacol. 2009 Feb;19(2):85-91. Epub 2008 Oct 5.	Eur Neuropsychopharmacol. 2009	PubMed	citation	PMID:18835699	pubmed	18835699	create date:2008/10/07 | first author:Braszko JJ
Neurosteroid blood levels in delinquent adolescent boys with conduct disorder.	/pubmed/18835698	Golubchik P, Mozes T, Maayan R, Weizman A.	Eur Neuropsychopharmacol. 2009 Jan;19(1):49-52. Epub 2008 Oct 5.	Eur Neuropsychopharmacol. 2009	PubMed	citation	PMID:18835698	pubmed	18835698	create date:2008/10/07 | first author:Golubchik P
The dopamine agonist apomorphine differentially affects cognitive performance in alcohol dependent patients and healthy controls.	/pubmed/18829269	Schellekens AF, van Oosterwijck AW, Ellenbroek B, de Jong CA, Buitelaar JK, Cools L, Verkes RJ.	Eur Neuropsychopharmacol. 2009 Jan;19(1):68-73. Epub 2008 Oct 1.	Eur Neuropsychopharmacol. 2009	PubMed	citation	PMID:18829269	pubmed	18829269	create date:2008/10/03 | first author:Schellekens AF
Improvement of aggressive behavior and quality of life impairment following S-adenosyl-methionine (SAM-e) augmentation in schizophrenia.	/pubmed/18824331	Strous RD, Ritsner MS, Adler S, Ratner Y, Maayan R, Kotler M, Lachman H, Weizman A.	Eur Neuropsychopharmacol. 2009 Jan;19(1):14-22. Epub 2008 Sep 27.	Eur Neuropsychopharmacol. 2009	PubMed	citation	PMID:18824331	pubmed	18824331	create date:2008/10/01 | first author:Strous RD
Does the probability of receiving placebo influence clinical trial outcome? A meta-regression of double-blind, randomized clinical trials in MDD.	/pubmed/18823760	Papakostas GI, Fava M.	Eur Neuropsychopharmacol. 2009 Jan;19(1):34-40. Epub 2008 Sep 26. Review.	Eur Neuropsychopharmacol. 2009	PubMed	citation	PMID:18823760	pubmed	18823760	create date:2008/10/01 | first author:Papakostas GI
Zolpidem-induced amnesia and somnambulism: rare occurrences?	/pubmed/18819779	Tsai JH, Yang P, Chen CC, Chung W, Tang TC, Wang SY, Liu JK.	Eur Neuropsychopharmacol. 2009 Jan;19(1):74-6. Epub 2008 Sep 25.	Eur Neuropsychopharmacol. 2009	PubMed	citation	PMID:18819779	pubmed	18819779	create date:2008/09/30 | first author:Tsai JH
Dopaminergic and serotonergic activity in neostriatum and nucleus accumbens enhanced by intranasal administration of testosterone.	/pubmed/18818056	de Souza Silva MA, Mattern C, Topic B, Buddenberg TE, Huston JP.	Eur Neuropsychopharmacol. 2009 Jan;19(1):53-63. Epub 2008 Sep 24.	Eur Neuropsychopharmacol. 2009	PubMed	citation	PMID:18818056	pubmed	18818056	create date:2008/09/27 | first author:de Souza Silva MA
Interaction between SERTPR and stressful life events on response to antidepressant treatment.	/pubmed/18815011	Mandelli L, Marino E, Pirovano A, Calati R, Zanardi R, Colombo C, Serretti A.	Eur Neuropsychopharmacol. 2009 Jan;19(1):64-7. Epub 2008 Sep 23.	Eur Neuropsychopharmacol. 2009	PubMed	citation	PMID:18815011	pubmed	18815011	create date:2008/09/26 | first author:Mandelli L
Antidepressants alleviate the impact of reinforcer downshift.	/pubmed/18805678	Nikiforuk A, Popik P.	Eur Neuropsychopharmacol. 2009 Jan;19(1):41-8. Epub 2008 Sep 20.	Eur Neuropsychopharmacol. 2009	PubMed	citation	PMID:18805678	pubmed	18805678	create date:2008/09/23 | first author:Nikiforuk A
Variations in circulating cytokine levels during 52 week course of treatment with SSRI for major depressive disorder.	/pubmed/18805677	Hernández ME, Mendieta D, Martínez-Fong D, Loría F, Moreno J, Estrada I, Bojalil R, Pavón L.	Eur Neuropsychopharmacol. 2008 Dec;18(12):917-24. Epub 2008 Sep 20.	Eur Neuropsychopharmacol. 2008	PubMed	citation	PMID:18805677	pubmed	18805677	create date:2008/09/23 | first author:Hernández ME
Blockade of dopamine D(3) receptors in frontal cortex, but not in sub-cortical structures, enhances social recognition in rats: similar actions of D(1) receptor agonists, but not of D(2) antagonists.	/pubmed/18793829	Loiseau F, Millan MJ.	Eur Neuropsychopharmacol. 2009 Jan;19(1):23-33. Epub 2008 Sep 14.	Eur Neuropsychopharmacol. 2009	PubMed	citation	PMID:18793829	pubmed	18793829	create date:2008/09/17 | first author:Loiseau F
Catechol-O-methyltransferase Val158Met polymorphism in relation to aggressive schizophrenia in a Korean population.	/pubmed/18789857	Kim YR, Kim JH, Kim SJ, Lee D, Min SK.	Eur Neuropsychopharmacol. 2008 Nov;18(11):820-5. Epub 2008 Sep 11.	Eur Neuropsychopharmacol. 2008	PubMed	citation	PMID:18789857	pubmed	18789857	create date:2008/09/16 | first author:Kim YR
The triple monoaminergic reuptake inhibitor DOV 216,303 has antidepressant effects in the rat olfactory bulbectomy model and lacks sexual side effects.	/pubmed/18789657	Breuer ME, Chan JS, Oosting RS, Groenink L, Korte SM, Campbell U, Schreiber R, Hanania T, Snoeren EM, Waldinger M, Olivier B.	Eur Neuropsychopharmacol. 2008 Dec;18(12):908-16. Epub 2008 Sep 11.	Eur Neuropsychopharmacol. 2008	PubMed	citation	PMID:18789657	pubmed	18789657	create date:2008/09/16 | first author:Breuer ME
Taq1A polymorphism in the dopamine D2 receptor gene as a predictor of clinical response to aripiprazole.	/pubmed/18786813	Kwon JS, Kim E, Kang DH, Choi JS, Yu KS, Jang IJ, Shin SG; APLUS study group.	Eur Neuropsychopharmacol. 2008 Dec;18(12):897-907. Epub 2008 Sep 10.	Eur Neuropsychopharmacol. 2008	PubMed	citation	PMID:18786813	pubmed	18786813	create date:2008/09/13 | first author:Kwon JS
Differential modulation of cytokine production in major depressive disorder by cortisol and dexamethasone.	/pubmed/18775652	Heiser P, Lanquillon S, Krieg JC, Vedder H.	Eur Neuropsychopharmacol. 2008 Dec;18(12):860-70. Epub 2008 Sep 5.	Eur Neuropsychopharmacol. 2008	PubMed	citation	PMID:18775652	pubmed	18775652	create date:2008/09/09 | first author:Heiser P
Reduced serum concentrations of nerve growth factor, but not brain-derived neurotrophic factor, in chronic cannabis abusers.	/pubmed/18774699	Angelucci F, Ricci V, Spalletta G, Pomponi M, Tonioni F, Caltagirone C, Bria P.	Eur Neuropsychopharmacol. 2008 Dec;18(12):882-7. Epub 2008 Sep 6.	Eur Neuropsychopharmacol. 2008	PubMed	citation	PMID:18774699	pubmed	18774699	create date:2008/09/09 | first author:Angelucci F
Distinct contributions of dopamine receptors in the nucleus accumbens core or shell to established cocaine reinforcement under a second-order schedule.	/pubmed/18760571	Di Ciano P.	Eur Neuropsychopharmacol. 2008 Dec;18(12):888-96. Epub 2008 Aug 28.	Eur Neuropsychopharmacol. 2008	PubMed	citation	PMID:18760571	pubmed	18760571	create date:2008/09/02 | first author:Di Ciano P
BL-1020: a novel antipsychotic drug with GABAergic activity and low catalepsy, is efficacious in a rat model of schizophrenia.	/pubmed/18757185	Geffen Y, Nudelman A, Gil-Ad I, Rephaeli A, Huang M, Savitsky K, Klapper L, Winkler I, Meltzer HY, Weizman A.	Eur Neuropsychopharmacol. 2009 Jan;19(1):1-13. Epub 2008 Aug 30.	Eur Neuropsychopharmacol. 2009	PubMed	citation	PMID:18757185	pubmed	18757185	create date:2008/09/02 | first author:Geffen Y
Attenuation of methamphetamine-induced effects through the antagonism of sigma (sigma) receptors: Evidence from in vivo and in vitro studies.	/pubmed/18755577	Matsumoto RR, Shaikh J, Wilson LL, Vedam S, Coop A.	Eur Neuropsychopharmacol. 2008 Dec;18(12):871-81. Epub 2008 Aug 27.	Eur Neuropsychopharmacol. 2008	PubMed	citation	PMID:18755577	pubmed	18755577	create date:2008/08/30 | first author:Matsumoto RR
Cognitive impairment in bipolar disorder: neurodevelopment or neurodegeneration? An ECNP expert meeting report.	/pubmed/18725178	Goodwin GM, Martinez-Aran A, Glahn DC, Vieta E.	Eur Neuropsychopharmacol. 2008 Nov;18(11):787-93. Epub 2008 Aug 24.	Eur Neuropsychopharmacol. 2008	PubMed	citation	PMID:18725178	pubmed	18725178	create date:2008/08/30 | first author:Goodwin GM
The recognition of facial emotion expressions in Parkinson's disease.	/pubmed/18707851	Assogna F, Pontieri FE, Caltagirone C, Spalletta G.	Eur Neuropsychopharmacol. 2008 Nov;18(11):835-48. Epub 2008 Aug 15. Review.	Eur Neuropsychopharmacol. 2008	PubMed	citation	PMID:18707851	pubmed	18707851	create date:2008/08/19 | first author:Assogna F
Facilitation of contextual fear memory extinction and anti-anxiogenic effects of AM404 and cannabidiol in conditioned rats.	/pubmed/18706790	Bitencourt RM, Pamplona FA, Takahashi RN.	Eur Neuropsychopharmacol. 2008 Dec;18(12):849-59. Epub 2008 Aug 15.	Eur Neuropsychopharmacol. 2008	PubMed	citation	PMID:18706790	pubmed	18706790	create date:2008/08/19 | first author:Bitencourt RM
Experimentally induced various inflammatory models and seizure: understanding the role of cytokine in rat.	/pubmed/18701263	Rao RS, Medhi B, Saikia UN, Arora SK, Toor JS, Khanduja KL, Pandhi P.	Eur Neuropsychopharmacol. 2008 Oct;18(10):760-7. Epub 2008 Aug 13.	Eur Neuropsychopharmacol. 2008	PubMed	citation	PMID:18701263	pubmed	18701263	create date:2008/08/15 | first author:Rao RS
Continuation and long-term maintenance treatment with Hypericum extract WS 5570 after recovery from an acute episode of moderate depression--a double-blind, randomized, placebo controlled long-term trial.	/pubmed/18694635	Kasper S, Volz HP, Möller HJ, Dienel A, Kieser M.	Eur Neuropsychopharmacol. 2008 Nov;18(11):803-13. Epub 2008 Aug 9.	Eur Neuropsychopharmacol. 2008	PubMed	citation	PMID:18694635	pubmed	18694635	create date:2008/08/13 | first author:Kasper S
Dopamine and serotonin levels following prenatal viral infection in mouse--implications for psychiatric disorders such as schizophrenia and autism.	/pubmed/18693086	Winter C, Reutiman TJ, Folsom TD, Sohr R, Wolf RJ, Juckel G, Fatemi SH.	Eur Neuropsychopharmacol. 2008 Oct;18(10):712-6. Epub 2008 Aug 6.	Eur Neuropsychopharmacol. 2008	PubMed	citation	PMID:18693086	pubmed	18693086	create date:2008/08/12 | first author:Winter C
Expression of NR1, NR2A and NR2B NMDA receptor subunits is not altered in the genetically-inbred Balb/c mouse strain with heightened behavioral sensitivity to MK-801, a noncompetitive NMDA receptor antagonist.	/pubmed/18674888	Perera PY, Lichy JH, Mastropaolo J, Rosse RB, Deutsch SI.	Eur Neuropsychopharmacol. 2008 Nov;18(11):814-9. Epub 2008 Jul 31.	Eur Neuropsychopharmacol. 2008	PubMed	citation	PMID:18674888	pubmed	18674888	create date:2008/08/05 | first author:Perera PY
Dynamic changes of the endogenous cannabinoid and opioid mesocorticolimbic systems during adolescence: THC effects.	/pubmed/18674887	Ellgren M, Artmann A, Tkalych O, Gupta A, Hansen HS, Hansen SH, Devi LA, Hurd YL.	Eur Neuropsychopharmacol. 2008 Nov;18(11):826-34.	Eur Neuropsychopharmacol. 2008	PubMed	citation	PMID:18674887	pubmed	18674887	create date:2008/08/05 | first author:Ellgren M
The circadian basis of mood disorders: recent developments and treatment implications.	/pubmed/18662865	Monteleone P, Maj M.	Eur Neuropsychopharmacol. 2008 Oct;18(10):701-11. Epub 2008 Jul 26. Review.	Eur Neuropsychopharmacol. 2008	PubMed	citation	PMID:18662865	pubmed	18662865	create date:2008/07/30 | first author:Monteleone P
Cellular and behavioural profile of the novel, selective neurokinin1 receptor antagonist, vestipitant: a comparison to other agents.	/pubmed/18657401	Brocco M, Dekeyne A, Mannoury la Cour C, Touzard M, Girardon S, Veiga S, de Nanteuil G, deJong TR, Olivier B, Millan MJ.	Eur Neuropsychopharmacol. 2008 Oct;18(10):729-50. Epub 2008 Jul 26.	Eur Neuropsychopharmacol. 2008	PubMed	citation	PMID:18657401	pubmed	18657401	create date:2008/07/29 | first author:Brocco M
Glutamatergic dysfunction in schizophrenia: from basic neuroscience to clinical psychopharmacology.	/pubmed/18650071	Paz RD, Tardito S, Atzori M, Tseng KY.	Eur Neuropsychopharmacol. 2008 Nov;18(11):773-86. Epub 2008 Jul 23. Review.	Eur Neuropsychopharmacol. 2008	PubMed	citation	PMID:18650071	pubmed	18650071	create date:2008/07/25 | first author:Paz RD
A regulatory Apologia--a review of placebo-controlled studies in regulatory submissions of new-generation antidepressants.	/pubmed/18621509	Melander H, Salmonson T, Abadie E, van Zwieten-Boot B.	Eur Neuropsychopharmacol. 2008 Sep;18(9):623-7. Epub 2008 Jul 14.	Eur Neuropsychopharmacol. 2008	PubMed	citation	PMID:18621509	pubmed	18621509	create date:2008/07/16 | first author:Melander H
Abuse liability of intra-nasal midazolam in inhaled-cocaine abusers.	/pubmed/18620849	Braun IM, Tavares H, de Nucci G, Bernik M.	Eur Neuropsychopharmacol. 2008 Oct;18(10):723-8. Epub 2008 Jul 14.	Eur Neuropsychopharmacol. 2008	PubMed	citation	PMID:18620849	pubmed	18620849	create date:2008/07/16 | first author:Braun IM
Further evidence for a functional role of the glutamate receptor gene GRM3 in schizophrenia.	/pubmed/18614340	Mössner R, Schuhmacher A, Schulze-Rauschenbach S, Kühn KU, Rujescu D, Rietschel M, Zobel A, Franke P, Wölwer W, Gaebel W, Häfner H, Wagner M, Maier W.	Eur Neuropsychopharmacol. 2008 Oct;18(10):768-72. Epub 2008 Jul 9.	Eur Neuropsychopharmacol. 2008	PubMed	citation	PMID:18614340	pubmed	18614340	create date:2008/07/11 | first author:Mössner R
Serotonergic responses in depressed patients with or without a history of alcohol use disorders and healthy controls.	/pubmed/18590952	Sher L, Stanley BH, Cooper TB, Malone KM, Mann JJ, Oquendo MA.	Eur Neuropsychopharmacol. 2008 Sep;18(9):692-9. Epub 2008 Jun 30.	Eur Neuropsychopharmacol. 2008	PubMed	citation	PMID:18590952	pubmed	18590952	create date:2008/07/02 | first author:Sher L
Cannabinoid receptor 1 (CNR1) gene: impact on antidepressant treatment response and emotion processing in major depression.	/pubmed/18579347	Domschke K, Dannlowski U, Ohrmann P, Lawford B, Bauer J, Kugel H, Heindel W, Young R, Morris P, Arolt V, Deckert J, Suslow T, Baune BT.	Eur Neuropsychopharmacol. 2008 Oct;18(10):751-9. Epub 2008 Jun 24.	Eur Neuropsychopharmacol. 2008	PubMed	citation	PMID:18579347	pubmed	18579347	create date:2008/06/27 | first author:Domschke K
Antagonism of glutamatergic NMDA and mGluR5 receptors decreases consumption of food in baboon model of binge-eating disorder.	/pubmed/18573641	Bisaga A, Danysz W, Foltin RW.	Eur Neuropsychopharmacol. 2008 Nov;18(11):794-802. Epub 2008 Jun 24.	Eur Neuropsychopharmacol. 2008	PubMed	citation	PMID:18573641	pubmed	18573641	create date:2008/06/25 | first author:Bisaga A
Differences in regional blood volume during a 28-day period of abstinence in chronic cannabis smokers.	/pubmed/18571388	Sneider JT, Pope HG Jr, Silveri MM, Simpson NS, Gruber SA, Yurgelun-Todd DA.	Eur Neuropsychopharmacol. 2008 Aug;18(8):612-9. Epub 2008 Jun 20.	Eur Neuropsychopharmacol. 2008	PubMed	citation	PMID:18571388	pubmed	18571388	create date:2008/06/24 | first author:Sneider JT
Duloxetine treatment for relapse prevention in adults with generalized anxiety disorder: a double-blind placebo-controlled trial.	/pubmed/18559291	Davidson JR, Wittchen HU, Llorca PM, Erickson J, Detke M, Ball SG, Russell JM.	Eur Neuropsychopharmacol. 2008 Sep;18(9):673-81. Epub 2008 Jun 17.	Eur Neuropsychopharmacol. 2008	PubMed	citation	PMID:18559291	pubmed	18559291	create date:2008/06/19 | first author:Davidson JR
In vivo occipital-frontal temperature-gradient in schizophrenia patients and its possible association with psychopathology: a magnetic resonance spectroscopy study.	/pubmed/18554876	Shiloh R, Kushnir T, Gilat Y, Gross-Isseroff R, Hermesh H, Munitz H, Stryjer R, Weizman A, Manor D.	Eur Neuropsychopharmacol. 2008 Aug;18(8):557-64. Epub 2008 Jun 12.	Eur Neuropsychopharmacol. 2008	PubMed	citation	PMID:18554876	pubmed	18554876	create date:2008/06/17 | first author:Shiloh R
Illness duration and total brain gray matter in bipolar disorder: evidence for neurodegeneration?	/pubmed/18554875	Frey BN, Zunta-Soares GB, Caetano SC, Nicoletti MA, Hatch JP, Brambilla P, Mallinger AG, Soares JC.	Eur Neuropsychopharmacol. 2008 Oct;18(10):717-22. Epub 2008 Jun 12.	Eur Neuropsychopharmacol. 2008	PubMed	citation	PMID:18554875	pubmed	18554875	create date:2008/06/17 | first author:Frey BN
Switching schizophrenia patients from typical neuroleptics to olanzapine: effects on BOLD response during attention and working memory.	/pubmed/18554874	Schlagenhauf F, Wüstenberg T, Schmack K, Dinges M, Wrase J, Koslowski M, Kienast T, Bauer M, Gallinat J, Juckel G, Heinz A.	Eur Neuropsychopharmacol. 2008 Aug;18(8):589-99. Epub 2008 Jun 12.	Eur Neuropsychopharmacol. 2008	PubMed	citation	PMID:18554874	pubmed	18554874	create date:2008/06/17 | first author:Schlagenhauf F
Strategies of treatment with olanzapine in schizophrenic patients during stable phase: results of a pilot study.	/pubmed/18550345	Rouillon F, Chartier F, Gasquet I.	Eur Neuropsychopharmacol. 2008 Sep;18(9):646-52. Epub 2008 Jun 11.	Eur Neuropsychopharmacol. 2008	PubMed	citation	PMID:18550345	pubmed	18550345	create date:2008/06/14 | first author:Rouillon F
The role of D1-D2 receptor hetero-dimerization in the mechanism of action of clozapine.	/pubmed/18550344	Faron-Górecka A, Górecki A, Kuśmider M, Wasylewski Z, Dziedzicka-Wasylewska M.	Eur Neuropsychopharmacol. 2008 Sep;18(9):682-91. Epub 2008 Jun 11.	Eur Neuropsychopharmacol. 2008	PubMed	citation	PMID:18550344	pubmed	18550344	create date:2008/06/14 | first author:Faron-Górecka A
Effects of acute oral Delta9-tetrahydrocannabinol and standardized cannabis extract on the auditory P300 event-related potential in healthy volunteers.	/pubmed/18544469	Roser P, Juckel G, Rentzsch J, Nadulski T, Gallinat J, Stadelmann AM.	Eur Neuropsychopharmacol. 2008 Aug;18(8):569-77. Epub 2008 Jun 10.	Eur Neuropsychopharmacol. 2008	PubMed	citation	PMID:18544469	pubmed	18544469	create date:2008/06/12 | first author:Roser P
Region-specific involvement of AMPA/Kainate receptors in Fos protein expression induced by cocaine-conditioned cues.	/pubmed/18539009	Zavala AR, Browning JR, Dickey ED, Biswas S, Neisewander JL.	Eur Neuropsychopharmacol. 2008 Aug;18(8):600-11. Epub 2008 Jun 6.	Eur Neuropsychopharmacol. 2008	PubMed	citation	PMID:18539009	pubmed	18539009	create date:2008/06/10 | first author:Zavala AR
Increased incidence of autoimmune thyroiditis in patients with antipsychotic-induced hyperprolactinemia.	/pubmed/18539008	Poyraz BC, Aksoy C, Balcioğlu I.	Eur Neuropsychopharmacol. 2008 Sep;18(9):667-72. Epub 2008 Jun 6.	Eur Neuropsychopharmacol. 2008	PubMed	citation	PMID:18539008	pubmed	18539008	create date:2008/06/10 | first author:Poyraz BC
A double-blind dose-finding pilot study of docosahexaenoic acid (DHA) for major depressive disorder.	/pubmed/18539007	Mischoulon D, Best-Popescu C, Laposata M, Merens W, Murakami JL, Wu SL, Papakostas GI, Dording CM, Sonawalla SB, Nierenberg AA, Alpert JE, Fava M.	Eur Neuropsychopharmacol. 2008 Sep;18(9):639-45. Epub 2008 Jun 6.	Eur Neuropsychopharmacol. 2008	PubMed	citation	PMID:18539007	pubmed	18539007	create date:2008/06/10 | first author:Mischoulon D
Brief post-stressor treatment with pregabalin in an animal model for PTSD: short-term anxiolytic effects without long-term anxiogenic effect.	/pubmed/18534828	Zohar J, Matar MA, Ifergane G, Kaplan Z, Cohen H.	Eur Neuropsychopharmacol. 2008 Sep;18(9):653-66. Epub 2008 Jun 5.	Eur Neuropsychopharmacol. 2008	PubMed	citation	PMID:18534828	pubmed	18534828	create date:2008/06/07 | first author:Zohar J
Do we need another atypical antipsychotic?	/pubmed/18511242	Kasper S.	Eur Neuropsychopharmacol. 2008 Aug;18 Suppl 3:S146-52. Epub 2008 May 29. Review.	Eur Neuropsychopharmacol. 2008	PubMed	citation	PMID:18511242	pubmed	18511242	create date:2008/05/31 | first author:Kasper S
Monitoring patients to improve physical health and treatment outcome.	/pubmed/18511241	Llorca PM.	Eur Neuropsychopharmacol. 2008 Aug;18 Suppl 3:S140-5. Epub 2008 May 29. Review.	Eur Neuropsychopharmacol. 2008	PubMed	citation	PMID:18511241	pubmed	18511241	create date:2008/05/31 | first author:Llorca PM
Title	URL	Description	Details	ShortDetails	Resource	Type	Identifiers	Db	EntrezUID	Properties
Limitations of current therapies: why do patients switch therapies?	/pubmed/18502616	Falkai P.	Eur Neuropsychopharmacol. 2008 Aug;18 Suppl 3:S135-9. Epub 2008 May 27. Review.	Eur Neuropsychopharmacol. 2008	PubMed	citation	PMID:18502616	pubmed	18502616	create date:2008/05/27 | first author:Falkai P
ECNP consensus meeting. Bipolar depression. Nice, March 2007.	/pubmed/18501566	Goodwin GM, Anderson I, Arango C, Bowden CL, Henry C, Mitchell PB, Nolen WA, Vieta E, Wittchen HU.	Eur Neuropsychopharmacol. 2008 Jul;18(7):535-49. Epub 2008 May 23. Review.	Eur Neuropsychopharmacol. 2008	PubMed	citation	PMID:18501566	pubmed	18501566	create date:2008/05/27 | first author:Goodwin GM
Certain or uncertain cocaine expectations influence accumbens dopamine responses to self-administered cocaine and non-rewarded operant behavior.	/pubmed/18499407	D'Souza MS, Duvauchelle CL.	Eur Neuropsychopharmacol. 2008 Sep;18(9):628-38. Epub 2008 May 21.	Eur Neuropsychopharmacol. 2008	PubMed	citation	PMID:18499407	pubmed	18499407	create date:2008/05/24 | first author:D'Souza MS
Schizophrenia: from developmental deviance to dopamine dysregulation.	/pubmed/18499406	Murray RM, Lappin J, Di Forti M.	Eur Neuropsychopharmacol. 2008 Aug;18 Suppl 3:S129-34. Epub 2008 May 21. Review.	Eur Neuropsychopharmacol. 2008	PubMed	citation	PMID:18499406	pubmed	18499406	create date:2008/05/24 | first author:Murray RM
Management of physical health in schizophrenia: a stepping stone to treatment success.	/pubmed/18346600	Millar H.	Eur Neuropsychopharmacol. 2008 May;18 Suppl 2:S121-8. Review.	Eur Neuropsychopharmacol. 2008	PubMed	citation	PMID:18346600	pubmed	18346600	create date:2008/05/24 | first author:Millar H
Psychosocial and economic issues related to physical health in psychiatric illness.	/pubmed/18346599	Thomas P.	Eur Neuropsychopharmacol. 2008 May;18 Suppl 2:S115-20. Review.	Eur Neuropsychopharmacol. 2008	PubMed	citation	PMID:18346599	pubmed	18346599	create date:2008/05/24 | first author:Thomas P
Prolactin awareness: an essential consideration for physical health in schizophrenia.	/pubmed/18346598	Montejo AL.	Eur Neuropsychopharmacol. 2008 May;18 Suppl 2:S108-14. Review.	Eur Neuropsychopharmacol. 2008	PubMed	citation	PMID:18346598	pubmed	18346598	create date:2008/05/24 | first author:Montejo AL
Overcoming hurdles to achieving good physical health in patients treated with atypical antipsychotics.	/pubmed/18346597	Fagiolini A.	Eur Neuropsychopharmacol. 2008 May;18 Suppl 2:S102-7. Review.	Eur Neuropsychopharmacol. 2008	PubMed	citation	PMID:18346597	pubmed	18346597	create date:2008/05/24 | first author:Fagiolini A
Physical health considerations in psychiatry: european views on recognition, monitoring and management.	/pubmed/18346596	Fagiolini A, Montejo AL, Thomas P, Millar H.	Eur Neuropsychopharmacol. 2008 May;18 Suppl 2:iii. No abstract available.	Eur Neuropsychopharmacol. 2008	PubMed	citation	PMID:18346596	pubmed	18346596	create date:2008/05/24 | first author:Fagiolini A
Imaging the placebo response: a neurofunctional review.	/pubmed/18495442	Faria V, Fredrikson M, Furmark T.	Eur Neuropsychopharmacol. 2008 Jul;18(7):473-85. Epub 2008 May 20. Review.	Eur Neuropsychopharmacol. 2008	PubMed	citation	PMID:18495442	pubmed	18495442	create date:2008/05/23 | first author:Faria V
Foreword. Content versus delivery: challenges and options in the treatment of schizophrenia.	/pubmed/18495441	Lublin H, Eberhard J.	Eur Neuropsychopharmacol. 2008 Aug;18 Suppl 3:v-vi. Epub 2008 May 20. No abstract available.	Eur Neuropsychopharmacol. 2008	PubMed	citation	PMID:18495441	pubmed	18495441	create date:2008/05/23 | first author:Lublin H
Cannabinoid and opioid modulation of social play behavior in adolescent rats: differential behavioral mechanisms.	/pubmed/18434104	Trezza V, Vanderschuren LJ.	Eur Neuropsychopharmacol. 2008 Jul;18(7):519-30. Epub 2008 Apr 22.	Eur Neuropsychopharmacol. 2008	PubMed	citation	PMID:18434104	pubmed	18434104	create date:2008/04/25 | first author:Trezza V
Abstracts of the ECNP (European College of Neuropsychopharmacology) Workshop on Neuropsychopharmacology for Young Scientists in Europe, 6-9 March 2008, Nice, France.	/pubmed/18429342	[No authors listed]	Eur Neuropsychopharmacol. 2008 Mar;18 Suppl 1:S1-94. No abstract available.	Eur Neuropsychopharmacol. 2008	PubMed	citation	PMID:18429342	pubmed	18429342	create date:2008/04/23
Involvement of septal Cdk5 in the emergence of excessive anxiety induced by stress.	/pubmed/18406108	Bignante EA, Rodriguez Manzanares PA, Mlewski EC, Bertotto ME, Bussolino DF, Paglini G, Molina VA.	Eur Neuropsychopharmacol. 2008 Aug;18(8):578-88. Epub 2008 Apr 10.	Eur Neuropsychopharmacol. 2008	PubMed	citation	PMID:18406108	pubmed	18406108	create date:2008/04/15 | first author:Bignante EA
The role of dopamine in alcohol self-administration in humans: individual differences.	/pubmed/18367384	Barrett SP, Pihl RO, Benkelfat C, Brunelle C, Young SN, Leyton M.	Eur Neuropsychopharmacol. 2008 Jun;18(6):439-47. Epub 2008 Mar 25.	Eur Neuropsychopharmacol. 2008	PubMed	citation	PMID:18367384	pubmed	18367384	create date:2008/03/28 | first author:Barrett SP
Efficacy of pregabalin in depressive symptoms associated with generalized anxiety disorder: a pooled analysis of 6 studies.	/pubmed/18359203	Stein DJ, Baldwin DS, Baldinetti F, Mandel F.	Eur Neuropsychopharmacol. 2008 Jun;18(6):422-30. Epub 2008 Mar 21.	Eur Neuropsychopharmacol. 2008	PubMed	citation	PMID:18359203	pubmed	18359203	create date:2008/03/25 | first author:Stein DJ
Naltrexone augmentation in OCD: a double-blind placebo-controlled cross-over study.	/pubmed/18353618	Amiaz R, Fostick L, Gershon A, Zohar J.	Eur Neuropsychopharmacol. 2008 Jun;18(6):455-61. Epub 2008 Mar 18.	Eur Neuropsychopharmacol. 2008	PubMed	citation	PMID:18353618	pubmed	18353618	create date:2008/03/21 | first author:Amiaz R
The effect of DHEA complementary treatment on heroin addicts participating in a rehabilitation program: a preliminary study.	/pubmed/18346881	Maayan R, Touati-Werner D, Shamir D, Yadid G, Friedman A, Eisner D, Weizman A, Herman I.	Eur Neuropsychopharmacol. 2008 Jun;18(6):406-13. Epub 2008 Mar 17.	Eur Neuropsychopharmacol. 2008	PubMed	citation	PMID:18346881	pubmed	18346881	create date:2008/03/19 | first author:Maayan R
Alpha-conotoxin MII-sensitive nicotinic acetylcholine receptors are involved in mediating the ghrelin-induced locomotor stimulation and dopamine overflow in nucleus accumbens.	/pubmed/18343642	Jerlhag E, Egecioglu E, Dickson SL, Svensson L, Engel JA.	Eur Neuropsychopharmacol. 2008 Jul;18(7):508-18. Epub 2008 Mar 17.	Eur Neuropsychopharmacol. 2008	PubMed	citation	PMID:18343642	pubmed	18343642	create date:2008/03/18 | first author:Jerlhag E
Guanosine and its modulatory effects on the glutamatergic system.	/pubmed/18329859	Schmidt AP, Tort AB, Souza DO, Lara DR.	Eur Neuropsychopharmacol. 2008 Aug;18(8):620-2. Epub 2008 Mar 10. No abstract available.	Eur Neuropsychopharmacol. 2008	PubMed	citation	PMID:18329859	pubmed	18329859	create date:2008/03/11 | first author:Schmidt AP
Psychobiological responses to drug cues before and after methadone intake in heroin-dependent patients: a pilot study.	/pubmed/18299189	Walter M, Wiesbeck GA, Bloch N, Aeschbach S, Olbrich HM, Seifritz E, Dürsteler-MacFarland KM.	Eur Neuropsychopharmacol. 2008 May;18(5):390-3. Epub 2008 Mar 4.	Eur Neuropsychopharmacol. 2008	PubMed	citation	PMID:18299189	pubmed	18299189	create date:2008/02/27 | first author:Walter M
Regulation of rat cortical 5-hydroxytryptamine2A receptor-mediated electrophysiological responses by repeated daily treatment with electroconvulsive shock or imipramine.	/pubmed/18294819	Marek GJ.	Eur Neuropsychopharmacol. 2008 Jul;18(7):498-507. Epub 2008 Feb 21.	Eur Neuropsychopharmacol. 2008	PubMed	citation	PMID:18294819	pubmed	18294819	create date:2008/02/26 | first author:Marek GJ
Cocaine self-administration produces a persistent increase in dopamine D2 High receptors.	/pubmed/18284941	Briand LA, Flagel SB, Seeman P, Robinson TE.	Eur Neuropsychopharmacol. 2008 Aug;18(8):551-6. Epub 2008 Mar 4.	Eur Neuropsychopharmacol. 2008	PubMed	citation	PMID:18284941	pubmed	18284941	create date:2008/02/21 | first author:Briand LA
8-week, single-blind, randomized trial comparing risperidone versus olanzapine augmentation of serotonin reuptake inhibitors in treatment-resistant obsessive-compulsive disorder.	/pubmed/18280710	Maina G, Pessina E, Albert U, Bogetto F.	Eur Neuropsychopharmacol. 2008 May;18(5):364-72. Epub 2008 Feb 15.	Eur Neuropsychopharmacol. 2008	PubMed	citation	PMID:18280710	pubmed	18280710	create date:2008/02/19 | first author:Maina G
Cerebrospinal fluid D-serine and glycine concentrations are unaltered and unaffected by olanzapine therapy in male schizophrenic patients.	/pubmed/18261886	Fuchs SA, De Barse MM, Scheepers FE, Cahn W, Dorland L, de Sain-van der Velden MG, Klomp LW, Berger R, Kahn RS, de Koning TJ.	Eur Neuropsychopharmacol. 2008 May;18(5):333-8. Epub 2008 Feb 7.	Eur Neuropsychopharmacol. 2008	PubMed	citation	PMID:18261886	pubmed	18261886	create date:2008/02/12 | first author:Fuchs SA
Global DNA methylation is influenced by smoking behaviour.	/pubmed/18242065	Hillemacher T, Frieling H, Moskau S, Muschler MA, Semmler A, Kornhuber J, Klockgether T, Bleich S, Linnebank M.	Eur Neuropsychopharmacol. 2008 Apr;18(4):295-8. Epub 2008 Jan 31.	Eur Neuropsychopharmacol. 2008	PubMed	citation	PMID:18242065	pubmed	18242065	create date:2008/02/05 | first author:Hillemacher T
Repeated low dose of phencyclidine administration impairs spatial learning in mice: blockade by clozapine but not by haloperidol.	/pubmed/18242064	Beraki S, Kuzmin A, Tai F, Ogren SO.	Eur Neuropsychopharmacol. 2008 Jul;18(7):486-97. Epub 2008 Jan 31.	Eur Neuropsychopharmacol. 2008	PubMed	citation	PMID:18242064	pubmed	18242064	create date:2008/02/05 | first author:Beraki S
Therapeutic effects of Delta9-THC and modafinil in a marmoset Parkinson model.	/pubmed/18222654	van Vliet SA, Vanwersch RA, Jongsma MJ, Olivier B, Philippens IH.	Eur Neuropsychopharmacol. 2008 May;18(5):383-9. Epub 2008 Jan 28.	Eur Neuropsychopharmacol. 2008	PubMed	citation	PMID:18222654	pubmed	18222654	create date:2008/01/29 | first author:van Vliet SA
Behavioral effects of dietary cholesterol in rats tested in experimental models of mild stress and cognition tasks.	/pubmed/18222653	Micale V, Scapagnini G, Colombrita C, Mazzola C, Alkon DL, Drago F.	Eur Neuropsychopharmacol. 2008 Jun;18(6):462-71. Epub 2008 Jan 28.	Eur Neuropsychopharmacol. 2008	PubMed	citation	PMID:18222653	pubmed	18222653	create date:2008/01/29 | first author:Micale V
Hypothalamus volume in twin pairs discordant for schizophrenia.	/pubmed/18222652	Koolschijn PC, van Haren NE, Hulshoff Pol HE, Kahn RS.	Eur Neuropsychopharmacol. 2008 Apr;18(4):312-5. Epub 2008 Jan 28.	Eur Neuropsychopharmacol. 2008	PubMed	citation	PMID:18222652	pubmed	18222652	create date:2008/01/29 | first author:Koolschijn PC
Cerebral blood flow effects of acute intravenous heroin administration.	/pubmed/18207374	Kosel M, Noss RS, Hämmig R, Wielepp P, Bundeli P, Heidbreder R, Kinser JA, Brenneisen R, Fisch HU, Kayser S, Schlaepfer TE.	Eur Neuropsychopharmacol. 2008 Apr;18(4):278-85. Epub 2008 Jan 22.	Eur Neuropsychopharmacol. 2008	PubMed	citation	PMID:18207374	pubmed	18207374	create date:2008/01/22 | first author:Kosel M
Phencyclidine-induced cognitive deficits in mice are improved by subsequent subchronic administration of the antipsychotic drug perospirone: role of serotonin 5-HT1A receptors.	/pubmed/18164909	Hagiwara H, Fujita Y, Ishima T, Kunitachi S, Shirayama Y, Iyo M, Hashimoto K.	Eur Neuropsychopharmacol. 2008 Jun;18(6):448-54. Epub 2007 Dec 31.	Eur Neuropsychopharmacol. 2008	PubMed	citation	PMID:18164909	pubmed	18164909	create date:2008/01/01 | first author:Hagiwara H
Sodium butyrate, an epigenetic interventional strategy, attenuates a stress-induced alteration of MK-801's pharmacologic action.	/pubmed/18164185	Deutsch SI, Rosse RB, Long KD, Gaskins BL, Burket JA, Mastropaolo J.	Eur Neuropsychopharmacol. 2008 Aug;18(8):565-8. Epub 2008 Mar 4.	Eur Neuropsychopharmacol. 2008	PubMed	citation	PMID:18164185	pubmed	18164185	create date:2008/01/01 | first author:Deutsch SI
Striatal dopamine D2 receptor binding and dopamine release during cue-elicited craving in recently abstinent opiate-dependent males.	/pubmed/18077142	Zijlstra F, Booij J, van den Brink W, Franken IH.	Eur Neuropsychopharmacol. 2008 Apr;18(4):262-70.	Eur Neuropsychopharmacol. 2008	PubMed	citation	PMID:18077142	pubmed	18077142	create date:2007/12/14 | first author:Zijlstra F
Abstracts of the 20th European College of Neuropsychopharmacology (ECNP) Congress, 13-17 October 2007, Vienna, Austria.	/pubmed/18074462	[No authors listed]	Eur Neuropsychopharmacol. 2007 Oct;17 Suppl 4:S173-612. No abstract available.	Eur Neuropsychopharmacol. 2007	PubMed	citation	PMID:18074462	pubmed	18074462	create date:2007/12/13
The possible involvement of metabotropic glutamate receptors in schizophrenia.	/pubmed/18063347	Krivoy A, Fischel T, Weizman A.	Eur Neuropsychopharmacol. 2008 Jun;18(6):395-405. Epub 2007 Dec 11. Review.	Eur Neuropsychopharmacol. 2008	PubMed	citation	PMID:18063347	pubmed	18063347	create date:2007/12/08 | first author:Krivoy A
Repeated treatment with haloperidol, but not olanzapine, alters synaptic NMDA receptor composition in rat striatum.	/pubmed/18061412	Gardoni F, Frasca A, Zianni E, Riva MA, Di Luca M, Fumagalli F.	Eur Neuropsychopharmacol. 2008 Jul;18(7):531-4. Epub 2007 Dec 3.	Eur Neuropsychopharmacol. 2008	PubMed	citation	PMID:18061412	pubmed	18061412	create date:2007/12/07 | first author:Gardoni F
Paroxetine with pindolol augmentation: a double-blind, randomized, placebo-controlled study in depressed in-patients.	/pubmed/18054209	Geretsegger C, Bitterlich W, Stelzig R, Stuppaeck C, Bondy B, Aichhorn W.	Eur Neuropsychopharmacol. 2008 Feb;18(2):141-6. Epub 2007 Nov 28.	Eur Neuropsychopharmacol. 2008	PubMed	citation	PMID:18054209	pubmed	18054209	create date:2007/12/07 | first author:Geretsegger C
Platelet 18 kDa Translocator Protein density is reduced in depressed patients with adult separation anxiety.	/pubmed/18054208	Chelli B, Pini S, Abelli M, Cardini A, Lari L, Muti M, Gesi C, Cassano GB, Lucacchini A, Martini C.	Eur Neuropsychopharmacol. 2008 Apr;18(4):249-54. Epub 2007 Nov 28.	Eur Neuropsychopharmacol. 2008	PubMed	citation	PMID:18054208	pubmed	18054208	create date:2007/12/07 | first author:Chelli B
Tricyclic antidepressants abuse, with or without benzodiazepines abuse, in former heroin addicts currently in methadone maintenance treatment (MMT).	/pubmed/17997285	Peles E, Schreiber S, Adelson M.	Eur Neuropsychopharmacol. 2008 Mar;18(3):188-93. Epub 2007 Nov 7.	Eur Neuropsychopharmacol. 2008	PubMed	citation	PMID:17997285	pubmed	17997285	create date:2007/11/13 | first author:Peles E
Effects of cross-sex hormones on cerebral activation during language and mental rotation: An fMRI study in transsexuals.	/pubmed/17997284	Sommer IE, Cohen-Kettenis PT, van Raalten T, Vd Veer AJ, Ramsey LE, Gooren LJ, Kahn RS, Ramsey NF.	Eur Neuropsychopharmacol. 2008 Mar;18(3):215-21. Epub 2007 Nov 7.	Eur Neuropsychopharmacol. 2008	PubMed	citation	PMID:17997284	pubmed	17997284	create date:2007/11/13 | first author:Sommer IE
Time dependent alterations on tyrosine hydroxylase, opioid and cannabinoid CB1 receptor gene expressions after acute ethanol administration in the rat brain.	/pubmed/17964122	Oliva JM, Ortiz S, Pérez-Rial S, Manzanares J.	Eur Neuropsychopharmacol. 2008 May;18(5):373-82. Epub 2007 Oct 25.	Eur Neuropsychopharmacol. 2008	PubMed	citation	PMID:17964122	pubmed	17964122	create date:2007/10/30 | first author:Oliva JM
Relationship between antidepressants and IGF-1 system in the brain: possible role in cognition.	/pubmed/17961991	Grunbaum-Novak N, Taler M, Gil-Ad I, Weizman A, Cohen H, Weizman R.	Eur Neuropsychopharmacol. 2008 Jun;18(6):431-8. Epub 2007 Oct 24.	Eur Neuropsychopharmacol. 2008	PubMed	citation	PMID:17961991	pubmed	17961991	create date:2007/10/27 | first author:Grunbaum-Novak N
Alpha 1-noradrenergic system role in increased motivation for cocaine intake in rats with prolonged access.	/pubmed/17920248	Wee S, Mandyam CD, Lekic DM, Koob GF.	Eur Neuropsychopharmacol. 2008 Apr;18(4):303-11. Epub 2007 Oct 24.	Eur Neuropsychopharmacol. 2008	PubMed	citation	PMID:17920248	pubmed	17920248	create date:2007/10/09 | first author:Wee S
Phosphodiesterase 10A inhibition is associated with locomotor and cognitive deficits and increased anxiety in mice.	/pubmed/17913473	Hebb AL, Robertson HA, Denovan-Wright EM.	Eur Neuropsychopharmacol. 2008 May;18(5):339-63. Epub 2007 Oct 29.	Eur Neuropsychopharmacol. 2008	PubMed	citation	PMID:17913473	pubmed	17913473	create date:2007/10/05 | first author:Hebb AL
Antipsychotic prescription patterns in outpatient settings: 24-month results from the Intercontinental Schizophrenia Outpatient Health Outcomes (IC-SOHO) study.	/pubmed/17884390	Bitter I, Treuer T, Dyachkova Y, Martenyi F, McBride M, Ungvari GS.	Eur Neuropsychopharmacol. 2008 Mar;18(3):170-80. Epub 2007 Sep 19.	Eur Neuropsychopharmacol. 2008	PubMed	citation	PMID:17884390	pubmed	17884390	create date:2007/09/22 | first author:Bitter I
Evidence that lithium protects against tardive dyskinesia: the Curaçao Extrapyramidal syndromes study VI.	/pubmed/17822885	van Harten PN, Hoek HW, Matroos GE, van Os J.	Eur Neuropsychopharmacol. 2008 Feb;18(2):152-5. Epub 2007 Sep 5.	Eur Neuropsychopharmacol. 2008	PubMed	citation	PMID:17822885	pubmed	17822885	create date:2007/09/08 | first author:van Harten PN
Increased sensitivity to antidepressants of D3 dopamine receptor-deficient mice in the forced swim test (FST).	/pubmed/17804207	Leggio GM, Micale V, Drago F.	Eur Neuropsychopharmacol. 2008 Apr;18(4):271-7. Epub 2007 Sep 4.	Eur Neuropsychopharmacol. 2008	PubMed	citation	PMID:17804207	pubmed	17804207	create date:2007/09/07 | first author:Leggio GM
Phencyclidine-induced cognitive deficits in mice are improved by subsequent subchronic administration of the glycine transporter-1 inhibitor NFPS and D-serine.	/pubmed/17804206	Hashimoto K, Fujita Y, Ishima T, Chaki S, Iyo M.	Eur Neuropsychopharmacol. 2008 Jun;18(6):414-21. Epub 2007 Sep 4.	Eur Neuropsychopharmacol. 2008	PubMed	citation	PMID:17804206	pubmed	17804206	create date:2007/09/07 | first author:Hashimoto K
Guanosine possesses specific modulatory effects on NMDA receptor-mediated neurotransmission in intact mice.	/pubmed/17804205	Deutsch SI, Rosse RB, Long KD, Gaskins BL, Mastropaolo J.	Eur Neuropsychopharmacol. 2008 Apr;18(4):299-302. Epub 2007 Sep 4.	Eur Neuropsychopharmacol. 2008	PubMed	citation	PMID:17804205	pubmed	17804205	create date:2007/09/07 | first author:Deutsch SI
Title	URL	Description	Details	ShortDetails	Resource	Type	Identifiers	Db	EntrezUID	Properties
Antidepressant drugs and memory: insights from animal studies.	/pubmed/17761406	Monleón S, Vinader-Caerols C, Arenas MC, Parra A.	Eur Neuropsychopharmacol. 2008 Apr;18(4):235-48. Epub 2007 Aug 29. Review.	Eur Neuropsychopharmacol. 2008	PubMed	citation	PMID:17761406	pubmed	17761406	create date:2007/09/01 | first author:Monleón S
5-HT1A receptors in the dorsal hippocampus mediate the anxiogenic effect induced by the stimulation of 5-HT neurons in the median raphe nucleus.	/pubmed/17728111	Dos Santos L, de Andrade TG, Zangrossi Junior H.	Eur Neuropsychopharmacol. 2008 Apr;18(4):286-94. Epub 2007 Aug 28.	Eur Neuropsychopharmacol. 2008	PubMed	citation	PMID:17728111	pubmed	17728111	create date:2007/08/31 | first author:Dos Santos L
Addition of memantine to antipsychotic treatment in schizophrenia inpatients with residual symptoms: A preliminary study.	/pubmed/17728110	Krivoy A, Weizman A, Laor L, Hellinger N, Zemishlany Z, Fischel T.	Eur Neuropsychopharmacol. 2008 Feb;18(2):117-21. Epub 2007 Aug 28.	Eur Neuropsychopharmacol. 2008	PubMed	citation	PMID:17728110	pubmed	17728110	create date:2007/08/31 | first author:Krivoy A
Nitric oxide involvement in the antidepressant-like effects of acute lithium administration in the mouse forced swimming test.	/pubmed/17728109	Ghasemi M, Sadeghipour H, Mosleh A, Sadeghipour HR, Mani AR, Dehpour AR.	Eur Neuropsychopharmacol. 2008 May;18(5):323-32. Epub 2007 Aug 28.	Eur Neuropsychopharmacol. 2008	PubMed	citation	PMID:17728109	pubmed	17728109	create date:2007/08/31 | first author:Ghasemi M
Norchloro-fluoro-homoepibatidine (NCFHEB) - a promising radioligand for neuroimaging nicotinic acetylcholine receptors with PET.	/pubmed/17728108	Deuther-Conrad W, Patt JT, Lockman PR, Allen DD, Patt M, Schildan A, Ganapathy V, Steinbach J, Sabri O, Brust P.	Eur Neuropsychopharmacol. 2008 Mar;18(3):222-9. Epub 2007 Aug 28.	Eur Neuropsychopharmacol. 2008	PubMed	citation	PMID:17728108	pubmed	17728108	create date:2007/08/31 | first author:Deuther-Conrad W
A meta-analysis of clinical trials comparing reboxetine, a norepinephrine reuptake inhibitor, with selective serotonin reuptake inhibitors for the treatment of major depressive disorder.	/pubmed/17719752	Papakostas GI, Nelson JC, Kasper S, Möller HJ.	Eur Neuropsychopharmacol. 2008 Feb;18(2):122-7. Epub 2007 Aug 27.	Eur Neuropsychopharmacol. 2008	PubMed	citation	PMID:17719752	pubmed	17719752	create date:2007/08/28 | first author:Papakostas GI
Acute tryptophan depletion does not alter central or plasma brain-derived neurotrophic factor in the rat.	/pubmed/17719210	Cahir M, Ardis TC, Elliott JJ, Kelly CB, Reynolds GP, Cooper SJ.	Eur Neuropsychopharmacol. 2008 May;18(5):317-22. Epub 2007 Aug 24.	Eur Neuropsychopharmacol. 2008	PubMed	citation	PMID:17719210	pubmed	17719210	create date:2007/08/28 | first author:Cahir M
Polymorphisms in catechol-O-methyltransferase and methylenetetrahydrofolate reductase in relation to the risk of schizophrenia.	/pubmed/17716874	Muntjewerff JW, Gellekink H, den Heijer M, Hoogendoorn ML, Kahn RS, Sinke RJ, Blom HJ.	Eur Neuropsychopharmacol. 2008 Feb;18(2):99-106. Epub 2007 Aug 22.	Eur Neuropsychopharmacol. 2008	PubMed	citation	PMID:17716874	pubmed	17716874	create date:2007/08/25 | first author:Muntjewerff JW
Dehydroepiandrosterone and monoamines in the limbic system of a genetic animal model of childhood depression.	/pubmed/17714920	Malkesman O, Braw Y, Ram E, Maayan R, Weizman A, Kinor N, Yadid G, Weller A.	Eur Neuropsychopharmacol. 2008 Apr;18(4):255-61. Epub 2007 Aug 21.	Eur Neuropsychopharmacol. 2008	PubMed	citation	PMID:17714920	pubmed	17714920	create date:2007/08/24 | first author:Malkesman O
CYP2D6 metabolizer status and atomoxetine dosing in children and adolescents with ADHD.	/pubmed/17698328	Trzepacz PT, Williams DW, Feldman PD, Wrishko RE, Witcher JW, Buitelaar JK.	Eur Neuropsychopharmacol. 2008 Feb;18(2):79-86. Epub 2007 Aug 14.	Eur Neuropsychopharmacol. 2008	PubMed	citation	PMID:17698328	pubmed	17698328	create date:2007/08/19 | first author:Trzepacz PT
A review on the impact of P-glycoprotein on the penetration of drugs into the brain. Focus on psychotropic drugs.	/pubmed/17683917	Linnet K, Ejsing TB.	Eur Neuropsychopharmacol. 2008 Mar;18(3):157-69. Epub 2007 Aug 1. Review.	Eur Neuropsychopharmacol. 2008	PubMed	citation	PMID:17683917	pubmed	17683917	create date:2007/08/09 | first author:Linnet K
Endogenous bufadienolide mediates pressor response to ethanol withdrawal in rats.	/pubmed/17683916	Kashkin VA, Zvartau EE, Fedorova OV, Bagrov YY, Lakatta EG, Bagrov AY.	Eur Neuropsychopharmacol. 2008 Jan;18(1):74-7. Epub 2007 Aug 1.	Eur Neuropsychopharmacol. 2008	PubMed	citation	PMID:17683916	pubmed	17683916	create date:2007/08/09 | first author:Kashkin VA
Nitrous oxide-antinociception is mediated by opioid receptors and nitric oxide in the periaqueductal gray region of the midbrain.	/pubmed/17683915	Emmanouil DE, Dickens AS, Heckert RW, Ohgami Y, Chung E, Han S, Quock RM.	Eur Neuropsychopharmacol. 2008 Mar;18(3):194-9. Epub 2007 Aug 1.	Eur Neuropsychopharmacol. 2008	PubMed	citation	PMID:17683915	pubmed	17683915	create date:2007/08/09 | first author:Emmanouil DE
A detailed examination of cytokine abnormalities in Major Depressive Disorder.	/pubmed/17681762	Simon NM, McNamara K, Chow CW, Maser RS, Papakostas GI, Pollack MH, Nierenberg AA, Fava M, Wong KK.	Eur Neuropsychopharmacol. 2008 Mar;18(3):230-3. Epub 2007 Aug 3.	Eur Neuropsychopharmacol. 2008	PubMed	citation	PMID:17681762	pubmed	17681762	create date:2007/08/08 | first author:Simon NM
In vitro and in vivo pharmacological profile of AS057278, a selective d-amino acid oxidase inhibitor with potential anti-psychotic properties.	/pubmed/17681761	Adage T, Trillat AC, Quattropani A, Perrin D, Cavarec L, Shaw J, Guerassimenko O, Giachetti C, Gréco B, Chumakov I, Halazy S, Roach A, Zaratin P.	Eur Neuropsychopharmacol. 2008 Mar;18(3):200-14. Epub 2007 Aug 2.	Eur Neuropsychopharmacol. 2008	PubMed	citation	PMID:17681761	pubmed	17681761	create date:2007/08/08 | first author:Adage T
The CNR1 gene as a pharmacogenetic factor for antipsychotics rather than a susceptibility gene for schizophrenia.	/pubmed/17669634	Hamdani N, Tabeze JP, Ramoz N, Ades J, Hamon M, Sarfati Y, Boni C, Gorwood P.	Eur Neuropsychopharmacol. 2008 Jan;18(1):34-40. Epub 2007 Jul 31.	Eur Neuropsychopharmacol. 2008	PubMed	citation	PMID:17669634	pubmed	17669634	create date:2007/08/03 | first author:Hamdani N
DHEAS repeated treatment improves cognitive and behavioral deficits after mild traumatic brain injury.	/pubmed/17669633	Milman A, Zohar O, Maayan R, Weizman R, Pick CG.	Eur Neuropsychopharmacol. 2008 Mar;18(3):181-7. Epub 2007 Jul 31.	Eur Neuropsychopharmacol. 2008	PubMed	citation	PMID:17669633	pubmed	17669633	create date:2007/08/03 | first author:Milman A
Randomised controlled trials of selective serotonin reuptake inhibitors in treating depression in children and adolescents: a systematic review and meta-analysis.	/pubmed/17662579	Usala T, Clavenna A, Zuddas A, Bonati M.	Eur Neuropsychopharmacol. 2008 Jan;18(1):62-73. Epub 2007 Jul 26. Review.	Eur Neuropsychopharmacol. 2008	PubMed	citation	PMID:17662579	pubmed	17662579	create date:2007/07/31 | first author:Usala T
Effects of CDP-choline and the combination of CDP-choline and galantamine differ in an animal model of schizophrenia: development of a selective alpha7 nicotinic acetylcholine receptor agonist strategy.	/pubmed/17656074	Deutsch SI, Rosse RB, Schwartz BL, Schooler NR, Gaskins BL, Long KD, Mastropaolo J.	Eur Neuropsychopharmacol. 2008 Feb;18(2):147-51. Epub 2007 Jul 26.	Eur Neuropsychopharmacol. 2008	PubMed	citation	PMID:17656074	pubmed	17656074	create date:2007/07/28 | first author:Deutsch SI
Abstracts of the 9th European College of Neuropsychopharmacology (ECNP) Regional Meeting, 27-29 April 2007, Sofia, Bulgaria.	/pubmed/17633761	[No authors listed]	Eur Neuropsychopharmacol. 2007 Apr;17 Suppl 3:S131-68. No abstract available.	Eur Neuropsychopharmacol. 2007	PubMed	citation	PMID:17633761	pubmed	17633761	create date:2007/07/19
CK levels in unmedicated bipolar patients.	/pubmed/17628446	Segal M, Avital A, Drobot M, Lukanin A, Derevenski A, Sandbank S, Weizman A.	Eur Neuropsychopharmacol. 2007 Dec;17(12):763-7. Epub 2007 Jul 12.	Eur Neuropsychopharmacol. 2007	PubMed	citation	PMID:17628446	pubmed	17628446	create date:2007/07/14 | first author:Segal M
Limitations of current medical treatments for depression: disturbed circadian rhythms as a possible therapeutic target.	/pubmed/17624740	Lader M.	Eur Neuropsychopharmacol. 2007 Dec;17(12):743-55. Epub 2007 Jul 10. Review.	Eur Neuropsychopharmacol. 2007	PubMed	citation	PMID:17624740	pubmed	17624740	create date:2007/07/13 | first author:Lader M
Changes in brain activation during working memory and facial recognition tasks in patients with bipolar disorder with Lamotrigine monotherapy.	/pubmed/17618089	Haldane M, Jogia J, Cobb A, Kozuch E, Kumari V, Frangou S.	Eur Neuropsychopharmacol. 2008 Jan;18(1):48-54. Epub 2007 Jul 6.	Eur Neuropsychopharmacol. 2008	PubMed	citation	PMID:17618089	pubmed	17618089	create date:2007/07/10 | first author:Haldane M
The immediate early gene Arc is associated with behavioral resilience to stress exposure in an animal model of posttraumatic stress disorder.	/pubmed/17611082	Kozlovsky N, Matar MA, Kaplan Z, Kotler M, Zohar J, Cohen H.	Eur Neuropsychopharmacol. 2008 Feb;18(2):107-16. Epub 2007 Jul 3.	Eur Neuropsychopharmacol. 2008	PubMed	citation	PMID:17611082	pubmed	17611082	create date:2007/07/06 | first author:Kozlovsky N
Comparing and combining gamma-hydroxybutyric acid (GHB) and naltrexone in maintaining abstinence from alcohol: an open randomised comparative study.	/pubmed/17611081	Caputo F, Addolorato G, Stoppo M, Francini S, Vignoli T, Lorenzini F, Del Re A, Comaschi C, Andreone P, Trevisani F, Bernardi M; Alcohol Treatment Study Group.	Eur Neuropsychopharmacol. 2007 Dec;17(12):781-9. Epub 2007 Jul 3.	Eur Neuropsychopharmacol. 2007	PubMed	citation	PMID:17611081	pubmed	17611081	create date:2007/07/06 | first author:Caputo F
Agmatine inhibits morphine-induced locomotion sensitization and morphine-induced changes in striatal dopamine and metabolites in rats.	/pubmed/17604969	Wei XL, Su RB, Wu N, Lu XQ, Zheng JQ, Li J.	Eur Neuropsychopharmacol. 2007 Dec;17(12):790-9. Epub 2007 Jul 2.	Eur Neuropsychopharmacol. 2007	PubMed	citation	PMID:17604969	pubmed	17604969	create date:2007/07/03 | first author:Wei XL
Bright light exposure during acute tryptophan depletion prevents a lowering of mood in mildly seasonal women.	/pubmed/17582745	aan het Rot M, Benkelfat C, Boivin DB, Young SN.	Eur Neuropsychopharmacol. 2008 Jan;18(1):14-23. Epub 2007 Jun 19.	Eur Neuropsychopharmacol. 2008	PubMed	citation	PMID:17582745	pubmed	17582745	create date:2007/06/22 | first author:aan het Rot M
Specific binding of [3H]Ro 19-6327 (lazabemide) to monoamine oxidase B is increased in frontal cortex of suicide victims after controlling for age at death.	/pubmed/17570647	Ballesteros J, Maeztu AI, Callado LF, Meana JJ, Gutiérrez M.	Eur Neuropsychopharmacol. 2008 Jan;18(1):55-61. Epub 2007 Jun 13.	Eur Neuropsychopharmacol. 2008	PubMed	citation	PMID:17570647	pubmed	17570647	create date:2007/06/16 | first author:Ballesteros J
Neuroprotection by Imipramine against lipopolysaccharide-induced apoptosis in hippocampus-derived neural stem cells mediated by activation of BDNF and the MAPK pathway.	/pubmed/17566715	Peng CH, Chiou SH, Chen SJ, Chou YC, Ku HH, Cheng CK, Yen CJ, Tsai TH, Chang YL, Kao CL.	Eur Neuropsychopharmacol. 2008 Feb;18(2):128-40. Epub 2007 Jun 12.	Eur Neuropsychopharmacol. 2008	PubMed	citation	PMID:17566715	pubmed	17566715	create date:2007/06/15 | first author:Peng CH
Pre-training administration of tianeptine, but not propranolol, protects hippocampus-dependent memory from being impaired by predator stress.	/pubmed/17566714	Campbell AM, Park CR, Zoladz PR, Muñoz C, Fleshner M, Diamond DM.	Eur Neuropsychopharmacol. 2008 Feb;18(2):87-98. Epub 2007 Jun 13.	Eur Neuropsychopharmacol. 2008	PubMed	citation	PMID:17566714	pubmed	17566714	create date:2007/06/15 | first author:Campbell AM
The influence of clozapine treatment and other antipsychotics on the 18 kDa translocator protein, formerly named the peripheral-type benzodiazepine receptor, and steroid production.	/pubmed/17561380	Danovich L, Veenman L, Leschiner S, Lahav M, Shuster V, Weizman A, Gavish M.	Eur Neuropsychopharmacol. 2008 Jan;18(1):24-33. Epub 2007 Jun 11.	Eur Neuropsychopharmacol. 2008	PubMed	citation	PMID:17561380	pubmed	17561380	create date:2007/06/15 | first author:Danovich L
The effect of doxapram on brain imaging in patients with panic disorder.	/pubmed/17560768	Garakani A, Buchsbaum MS, Newmark RE, Goodman C, Aaronson CJ, Martinez JM, Torosjan Y, Chu KW, Gorman JM.	Eur Neuropsychopharmacol. 2007 Oct;17(10):672-86. Epub 2007 Jun 8.	Eur Neuropsychopharmacol. 2007	PubMed	citation	PMID:17560768	pubmed	17560768	create date:2007/06/15 | first author:Garakani A
Factors triggering abolishment of benzodiazepines effects in the Four-Plate Test--retest in mice.	/pubmed/17544259	Petit-Demoulière B, Hascoët M, Bourin M.	Eur Neuropsychopharmacol. 2008 Jan;18(1):41-7. Epub 2007 Jun 1.	Eur Neuropsychopharmacol. 2008	PubMed	citation	PMID:17544259	pubmed	17544259	create date:2007/06/05 | first author:Petit-Demoulière B
Effect of olanzapine or risperidone treatment on some cognitive functions in a one-year follow-up of schizophrenia outpatients with prominent negative symptoms.	/pubmed/17543505	Gurpegui M, Alvarez E, Bousoño M, Ciudad A, Carlos Gómez J, Olivares JM.	Eur Neuropsychopharmacol. 2007 Nov;17(11):725-34. Epub 2007 May 31.	Eur Neuropsychopharmacol. 2007	PubMed	citation	PMID:17543505	pubmed	17543505	create date:2007/06/05 | first author:Gurpegui M
What is the meaning of treatment resistant/refractory major depression (TRD)? A systematic review of current randomized trials.	/pubmed/17521891	Berlim MT, Turecki G.	Eur Neuropsychopharmacol. 2007 Nov;17(11):696-707. Epub 2007 May 23. Review.	Eur Neuropsychopharmacol. 2007	PubMed	citation	PMID:17521891	pubmed	17521891	create date:2007/05/25 | first author:Berlim MT
Current issues in bipolar disorder: a critical review.	/pubmed/17513092	Oswald P, Souery D, Kasper S, Lecrubier Y, Montgomery S, Wyckaert S, Zohar J, Mendlewicz J.	Eur Neuropsychopharmacol. 2007 Nov;17(11):687-95. Epub 2007 May 21. Review.	Eur Neuropsychopharmacol. 2007	PubMed	citation	PMID:17513092	pubmed	17513092	create date:2007/05/22 | first author:Oswald P
How do genes exert their role? Period 3 gene variants and possible influences on mood disorder phenotypes.	/pubmed/17512705	Artioli P, Lorenzi C, Pirovano A, Serretti A, Benedetti F, Catalano M, Smeraldi E.	Eur Neuropsychopharmacol. 2007 Sep;17(9):587-94. Epub 2007 May 21.	Eur Neuropsychopharmacol. 2007	PubMed	citation	PMID:17512705	pubmed	17512705	create date:2007/05/22 | first author:Artioli P
Immunomodulatory effect of selective serotonin reuptake inhibitors (SSRIs) on human T lymphocyte function and gene expression.	/pubmed/17499975	Taler M, Gil-Ad I, Lomnitski L, Korov I, Baharav E, Bar M, Zolokov A, Weizman A.	Eur Neuropsychopharmacol. 2007 Dec;17(12):774-80. Epub 2007 May 14.	Eur Neuropsychopharmacol. 2007	PubMed	citation	PMID:17499975	pubmed	17499975	create date:2007/05/15 | first author:Taler M
Attenuated disruption of prepulse inhibition by dopaminergic stimulation after maternal deprivation and adolescent corticosterone treatment in rats.	/pubmed/17490864	Choy KH, van den Buuse M.	Eur Neuropsychopharmacol. 2008 Jan;18(1):1-13. Epub 2007 May 9.	Eur Neuropsychopharmacol. 2008	PubMed	citation	PMID:17490864	pubmed	17490864	create date:2007/05/11 | first author:Choy KH
Behavioural effects of rapid intravenous administration of meta-chlorophenylpiperazine (m-CPP) in patients with generalized social anxiety disorder, panic disorder and healthy controls.	/pubmed/17481859	Van Veen JF, Van der Wee NJ, Fiselier J, Van Vliet IM, Westenberg HG.	Eur Neuropsychopharmacol. 2007 Oct;17(10):637-42. Epub 2007 May 3.	Eur Neuropsychopharmacol. 2007	PubMed	citation	PMID:17481859	pubmed	17481859	create date:2007/05/08 | first author:Van Veen JF
Positron emission tomography study of regional brain metabolic responses to a serotonergic challenge in major depressive disorder with and without comorbid lifetime alcohol dependence.	/pubmed/17478085	Sher L, Milak MS, Parsey RV, Carballo JJ, Cooper TB, Malone KM, Oquendo MA, Mann JJ.	Eur Neuropsychopharmacol. 2007 Sep;17(9):608-15. Epub 2007 May 2.	Eur Neuropsychopharmacol. 2007	PubMed	citation	PMID:17478085	pubmed	17478085	create date:2007/05/05 | first author:Sher L
Subsequent exposure to the choline uptake enhancer MKC-231 antagonizes phencyclidine-induced behavioral deficits and reduction in septal cholinergic neurons in rats.	/pubmed/17467960	Shirayama Y, Yamamoto A, Nishimura T, Katayama S, Kawahara R.	Eur Neuropsychopharmacol. 2007 Sep;17(9):616-26. Epub 2007 Apr 30.	Eur Neuropsychopharmacol. 2007	PubMed	citation	PMID:17467960	pubmed	17467960	create date:2007/05/01 | first author:Shirayama Y
Role of serotonergic gene polymorphisms on response to transcranial magnetic stimulation in depression.	/pubmed/17466494	Zanardi R, Magri L, Rossini D, Malaguti A, Giordani S, Lorenzi C, Pirovano A, Smeraldi E, Lucca A.	Eur Neuropsychopharmacol. 2007 Oct;17(10):651-7. Epub 2007 Apr 27.	Eur Neuropsychopharmacol. 2007	PubMed	citation	PMID:17466494	pubmed	17466494	create date:2007/05/01 | first author:Zanardi R
Repeated paroxetine treatment reverses anhedonia induced in rats by chronic mild stress or dexamethasone.	/pubmed/17462866	Casarotto PC, Andreatini R.	Eur Neuropsychopharmacol. 2007 Nov;17(11):735-42. Epub 2007 Apr 25.	Eur Neuropsychopharmacol. 2007	PubMed	citation	PMID:17462866	pubmed	17462866	create date:2007/04/28 | first author:Casarotto PC
Abstracts of the 2007 ECNP Workshop on Neuropsychopharmacology for Young Scientists in Europe, Nice, France, 8-11 March 2007.	/pubmed/17447270	[No authors listed]	Eur Neuropsychopharmacol. 2007 Mar;17 Suppl 1:S1-94. No abstract available.	Eur Neuropsychopharmacol. 2007	PubMed	citation	PMID:17447270	pubmed	17447270	create date:2007/04/21
Differential effects of classical and atypical antipsychotic drugs on rotenone-induced neurotoxicity in PC12 cells.	/pubmed/17442543	Tan QR, Wang XZ, Wang CY, Liu XJ, Chen YC, Wang HH, Zhang RG, Zhen XC, Tong Y, Zhang ZJ.	Eur Neuropsychopharmacol. 2007 Dec;17(12):768-73. Epub 2007 Apr 17.	Eur Neuropsychopharmacol. 2007	PubMed	citation	PMID:17442543	pubmed	17442543	create date:2007/04/20 | first author:Tan QR
Chronic amphetamine treatment reduces NGF and BDNF in the rat brain.	/pubmed/17434716	Angelucci F, Gruber SH, El Khoury A, Tonali PA, Mathé AA.	Eur Neuropsychopharmacol. 2007 Dec;17(12):756-62. Epub 2007 Apr 16.	Eur Neuropsychopharmacol. 2007	PubMed	citation	PMID:17434716	pubmed	17434716	create date:2007/04/17 | first author:Angelucci F
Serotonergic mechanisms in the basolateral amygdala differentially regulate the conditioned and unconditioned fear organized in the periaqueductal gray.	/pubmed/17398077	Martinez RC, Ribeiro de Oliveira A, Brandão ML.	Eur Neuropsychopharmacol. 2007 Nov;17(11):717-24. Epub 2007 Mar 29.	Eur Neuropsychopharmacol. 2007	PubMed	citation	PMID:17398077	pubmed	17398077	create date:2007/04/03 | first author:Martinez RC
Differential effects of adjunctive methylphenidate and citalopram on extracellular levels of serotonin, noradrenaline and dopamine in the rat brain.	/pubmed/17383162	Weikop P, Yoshitake T, Kehr J.	Eur Neuropsychopharmacol. 2007 Oct;17(10):658-71. Epub 2007 Mar 26.	Eur Neuropsychopharmacol. 2007	PubMed	citation	PMID:17383162	pubmed	17383162	create date:2007/03/27 | first author:Weikop P
Role of acetaldehyde in tobacco smoke addiction.	/pubmed/17382522	Talhout R, Opperhuizen A, van Amsterdam JG.	Eur Neuropsychopharmacol. 2007 Oct;17(10):627-36. Epub 2007 Mar 23. Review.	Eur Neuropsychopharmacol. 2007	PubMed	citation	PMID:17382522	pubmed	17382522	create date:2007/03/27 | first author:Talhout R
Title	URL	Description	Details	ShortDetails	Resource	Type	Identifiers	Db	EntrezUID	Properties
The effect of naltrexone and acamprosate on cue-induced craving, autonomic nervous system and neuroendocrine reactions to alcohol-related cues in alcoholics.	/pubmed/17379484	Ooteman W, Koeter MW, Verheul R, Schippers GM, van den Brink W.	Eur Neuropsychopharmacol. 2007 Jul;17(8):558-66. Epub 2007 Mar 26.	Eur Neuropsychopharmacol. 2007	PubMed	citation	PMID:17379484	pubmed	17379484	create date:2007/03/24 | first author:Ooteman W
Novel sigma (sigma) receptor agonists produce antidepressant-like effects in mice.	/pubmed/17376658	Wang J, Mack AL, Coop A, Matsumoto RR.	Eur Neuropsychopharmacol. 2007 Nov;17(11):708-16. Epub 2007 Mar 21.	Eur Neuropsychopharmacol. 2007	PubMed	citation	PMID:17376658	pubmed	17376658	create date:2007/03/23 | first author:Wang J
Synergistic effects of tandospirone and selective serotonin reuptake inhibitors on the contextual conditioned fear stress response in rats.	/pubmed/17368862	Nishikawa H, Inoue T, Izumi T, Koyama T.	Eur Neuropsychopharmacol. 2007 Oct;17(10):643-50. Epub 2007 Mar 21.	Eur Neuropsychopharmacol. 2007	PubMed	citation	PMID:17368862	pubmed	17368862	create date:2007/03/21 | first author:Nishikawa H
Stereoselective neuroimaging in vivo.	/pubmed/17368004	Smith DF, Jakobsen S.	Eur Neuropsychopharmacol. 2007 Jul;17(8):507-22. Epub 2007 Mar 23. Review.	Eur Neuropsychopharmacol. 2007	PubMed	citation	PMID:17368004	pubmed	17368004	create date:2007/03/21 | first author:Smith DF
Involvement of IL-1beta in acute stress-induced worsening of cerebral ischaemia in rats.	/pubmed/17363226	Caso JR, Moro MA, Lorenzo P, Lizasoain I, Leza JC.	Eur Neuropsychopharmacol. 2007 Sep;17(9):600-7. Epub 2007 Mar 23.	Eur Neuropsychopharmacol. 2007	PubMed	citation	PMID:17363226	pubmed	17363226	create date:2007/03/17 | first author:Caso JR
Circulatory neurosteroid levels in smoking and non-smoking chronic schizophrenia patients.	/pubmed/17346944	Iancu I, Tchernihovsky E, Maayan R, Poreh A, Dannon P, Kotler M, Weizman A, Strous RD.	Eur Neuropsychopharmacol. 2007 Jul;17(8):541-5. Epub 2007 Mar 8.	Eur Neuropsychopharmacol. 2007	PubMed	citation	PMID:17346944	pubmed	17346944	create date:2007/03/10 | first author:Iancu I
Reduced orexin levels in the cerebrospinal fluid of suicidal patients with major depressive disorder.	/pubmed/17346943	Brundin L, Björkqvist M, Petersén A, Träskman-Bendz L.	Eur Neuropsychopharmacol. 2007 Sep;17(9):573-9. Epub 2007 Mar 7.	Eur Neuropsychopharmacol. 2007	PubMed	citation	PMID:17346943	pubmed	17346943	create date:2007/03/10 | first author:Brundin L
Additional support for linkage of schizophrenia and bipolar disorder to chromosome 3q29.	/pubmed/17344034	Schosser A, Fuchs K, Scharl T, Leisch F, Bailer U, Kasper S, Sieghart W, Hornik K, Aschauer HN.	Eur Neuropsychopharmacol. 2007 May-Jun;17(6-7):501-5. Epub 2007 Mar 6.	Eur Neuropsychopharmacol. 2007	PubMed	citation	PMID:17344034	pubmed	17344034	create date:2007/03/09 | first author:Schosser A
Reduced platelet vesicular monoamine transporter density in Tourette's syndrome pediatric male patients.	/pubmed/17344033	Ben-Dor DH, Zimmerman S, Sever J, Roz N, Apter A, Rehavi M, Weizman A.	Eur Neuropsychopharmacol. 2007 Jul;17(8):523-6. Epub 2007 Mar 6.	Eur Neuropsychopharmacol. 2007	PubMed	citation	PMID:17344033	pubmed	17344033	create date:2007/03/09 | first author:Ben-Dor DH
Effects of acute antipsychotic treatment on brain activation in first episode psychosis: an fMRI study.	/pubmed/17337340	Fusar-Poli P, Broome MR, Matthiasson P, Williams SC, Brammer M, McGuire PK.	Eur Neuropsychopharmacol. 2007 May-Jun;17(6-7):492-500. Epub 2007 Mar 2.	Eur Neuropsychopharmacol. 2007	PubMed	citation	PMID:17337340	pubmed	17337340	create date:2007/03/06 | first author:Fusar-Poli P
Duloxetine increases stage 3 sleep and suppresses rapid eye movement (REM) sleep in patients with major depression.	/pubmed/17337164	Kluge M, Schüssler P, Steiger A.	Eur Neuropsychopharmacol. 2007 Jul;17(8):527-31. Epub 2007 Mar 6.	Eur Neuropsychopharmacol. 2007	PubMed	citation	PMID:17337164	pubmed	17337164	create date:2007/03/06 | first author:Kluge M
The long term--maximising potential for rehabilitation in patients with schizophrenia.	/pubmed/17336767	Fagiolini A, Goracci A.	Eur Neuropsychopharmacol. 2007 Mar;17 Suppl 2:S123-9. Review.	Eur Neuropsychopharmacol. 2007	PubMed	citation	PMID:17336767	pubmed	17336767	create date:2007/03/06 | first author:Fagiolini A
The stable patient with schizophrenia--from antipsychotic effectiveness to adherence.	/pubmed/17336766	Thomas P.	Eur Neuropsychopharmacol. 2007 Mar;17 Suppl 2:S115-22. Review.	Eur Neuropsychopharmacol. 2007	PubMed	citation	PMID:17336766	pubmed	17336766	create date:2007/03/06 | first author:Thomas P
Management of agitation in the acute psychotic patient--efficacy without excessive sedation.	/pubmed/17336765	Cañas F.	Eur Neuropsychopharmacol. 2007 Mar;17 Suppl 2:S108-14. Review.	Eur Neuropsychopharmacol. 2007	PubMed	citation	PMID:17336765	pubmed	17336765	create date:2007/03/06 | first author:Cañas F
Risk factors for schizophrenia--all roads lead to dopamine.	/pubmed/17336764	Di Forti M, Lappin JM, Murray RM.	Eur Neuropsychopharmacol. 2007 Mar;17 Suppl 2:S101-7. Review.	Eur Neuropsychopharmacol. 2007	PubMed	citation	PMID:17336764	pubmed	17336764	create date:2007/03/06 | first author:Di Forti M
Chronic antidepressant treatment induces contrasting patterns of synaptophysin and PSA-NCAM expression in different regions of the adult rat telencephalon.	/pubmed/17307340	Varea E, Castillo-Gómez E, Gómez-Climent MA, Blasco-Ibáñez JM, Crespo C, Martínez-Guijarro FJ, Nàcher J.	Eur Neuropsychopharmacol. 2007 Jul;17(8):546-57. Epub 2007 Feb 20.	Eur Neuropsychopharmacol. 2007	PubMed	citation	PMID:17307340	pubmed	17307340	create date:2007/02/20 | first author:Varea E
Augmented reinforcer value and accelerated habit formation after repeated amphetamine treatment.	/pubmed/17275266	Nordquist RE, Voorn P, de Mooij-van Malsen JG, Joosten RN, Pennartz CM, Vanderschuren LJ.	Eur Neuropsychopharmacol. 2007 Jul;17(8):532-40. Epub 2007 Feb 1.	Eur Neuropsychopharmacol. 2007	PubMed	citation	PMID:17275266	pubmed	17275266	create date:2007/02/06 | first author:Nordquist RE
NO synthase-positive striatal interneurons are decreased in schizophrenia.	/pubmed/17267181	Fritzen S, Lauer M, Schmitt A, Töpner T, Strobel A, Lesch KP, Reif A.	Eur Neuropsychopharmacol. 2007 Sep;17(9):595-9. Epub 2007 Jan 30.	Eur Neuropsychopharmacol. 2007	PubMed	citation	PMID:17267181	pubmed	17267181	create date:2007/02/03 | first author:Fritzen S
Omega-3 fatty acid monotherapy for pediatric bipolar disorder: a prospective open-label trial.	/pubmed/17258897	Wozniak J, Biederman J, Mick E, Waxmonsky J, Hantsoo L, Best C, Cluette-Brown JE, Laposata M.	Eur Neuropsychopharmacol. 2007 May-Jun;17(6-7):440-7. Epub 2007 Jan 26.	Eur Neuropsychopharmacol. 2007	PubMed	citation	PMID:17258897	pubmed	17258897	create date:2007/01/30 | first author:Wozniak J
Reviewing the role of the genes G72 and DAAO in glutamate neurotransmission in schizophrenia.	/pubmed/17250995	Boks MP, Rietkerk T, van de Beek MH, Sommer IE, de Koning TJ, Kahn RS.	Eur Neuropsychopharmacol. 2007 Sep;17(9):567-72. Epub 2007 Jan 23. Review.	Eur Neuropsychopharmacol. 2007	PubMed	citation	PMID:17250995	pubmed	17250995	create date:2007/01/26 | first author:Boks MP
Escitalopram prevents relapse of obsessive-compulsive disorder.	/pubmed/17240120	Fineberg NA, Tonnoir B, Lemming O, Stein DJ.	Eur Neuropsychopharmacol. 2007 May-Jun;17(6-7):430-9. Epub 2007 Jan 19.	Eur Neuropsychopharmacol. 2007	PubMed	citation	PMID:17240120	pubmed	17240120	create date:2007/01/24 | first author:Fineberg NA
A 6-month prospective, observational, naturalistic, uncontrolled study to evaluate the effectiveness and tolerability of oral ziprasidone in patients with schizophrenia.	/pubmed/17234389	Arango C, Gómez-Beneyto M, Brenlla J, Gastó C, Sarramea-Crespo F, Chamorro L, Masramon X, Díez T; ZIS Study Group.	Eur Neuropsychopharmacol. 2007 May-Jun;17(6-7):456-63. Epub 2007 Jan 16.	Eur Neuropsychopharmacol. 2007	PubMed	citation	PMID:17234389	pubmed	17234389	create date:2007/01/20 | first author:Arango C
Effects of the 5-HT1B receptor antagonist NAS-181 on extracellular levels of acetylcholine, glutamate and GABA in the frontal cortex and ventral hippocampus of awake rats: a microdialysis study.	/pubmed/17234388	Hu XJ, Wang FH, Stenfors C, Ogren SO, Kehr J.	Eur Neuropsychopharmacol. 2007 Sep;17(9):580-6. Epub 2007 Jan 16.	Eur Neuropsychopharmacol. 2007	PubMed	citation	PMID:17234388	pubmed	17234388	create date:2007/01/20 | first author:Hu XJ
A significant correlation between ward temperature and the severity of symptoms in schizophrenia inpatients--a longitudinal study.	/pubmed/17234387	Shiloh R, Munitz H, Stryjer R, Weizman A.	Eur Neuropsychopharmacol. 2007 May-Jun;17(6-7):478-82. Epub 2007 Jan 17.	Eur Neuropsychopharmacol. 2007	PubMed	citation	PMID:17234387	pubmed	17234387	create date:2007/01/20 | first author:Shiloh R
Response to SSRIs and role of the hormonal therapy in post-menopausal depression.	/pubmed/17196795	Zanardi R, Rossini D, Magri L, Malaguti A, Colombo C, Smeraldi E.	Eur Neuropsychopharmacol. 2007 May-Jun;17(6-7):400-5. Epub 2006 Dec 28.	Eur Neuropsychopharmacol. 2007	PubMed	citation	PMID:17196795	pubmed	17196795	create date:2007/01/02 | first author:Zanardi R
Effect of GABAergic ligands on the anxiolytic-like activity of DOI (a 5-HT(2A/2C) agonist) in the four-plate test in mice.	/pubmed/17196374	Massé F, Hascoët M, Bourin M.	Eur Neuropsychopharmacol. 2007 May-Jun;17(6-7):483-91. Epub 2006 Dec 28.	Eur Neuropsychopharmacol. 2007	PubMed	citation	PMID:17196374	pubmed	17196374	create date:2007/01/02 | first author:Massé F
Long-lasting behavioral effects of juvenile trauma in an animal model of PTSD associated with a failure of the autonomic nervous system to recover.	/pubmed/17196373	Cohen H, Kaplan Z, Matar MA, Loewenthal U, Zohar J, Richter-Levin G.	Eur Neuropsychopharmacol. 2007 May-Jun;17(6-7):464-77. Epub 2006 Dec 28.	Eur Neuropsychopharmacol. 2007	PubMed	citation	PMID:17196373	pubmed	17196373	create date:2007/01/02 | first author:Cohen H
ABCG1 gene variants in suicidal behavior and aggression-related traits.	/pubmed/17187964	Gietl A, Giegling I, Hartmann AM, Schneider B, Schnabel A, Maurer K, Möller HJ, Rujescu D.	Eur Neuropsychopharmacol. 2007 May-Jun;17(6-7):410-6. Epub 2006 Dec 21.	Eur Neuropsychopharmacol. 2007	PubMed	citation	PMID:17187964	pubmed	17187964	create date:2006/12/26 | first author:Gietl A
Effect of chronic citalopram on serotonin-related and stress-regulated genes in the dorsal raphe nucleus of the rat.	/pubmed/17182223	Abumaria N, Rygula R, Hiemke C, Fuchs E, Havemann-Reinecke U, Rüther E, Flügge G.	Eur Neuropsychopharmacol. 2007 May-Jun;17(6-7):417-29. Epub 2006 Dec 19.	Eur Neuropsychopharmacol. 2007	PubMed	citation	PMID:17182223	pubmed	17182223	create date:2006/12/22 | first author:Abumaria N
Effects of risperidone on dopamine receptor subtypes in developing rat brain.	/pubmed/17175142	Moran-Gates T, Grady C, Shik Park Y, Baldessarini RJ, Tarazi FI.	Eur Neuropsychopharmacol. 2007 May-Jun;17(6-7):448-55. Epub 2006 Dec 18.	Eur Neuropsychopharmacol. 2007	PubMed	citation	PMID:17175142	pubmed	17175142	create date:2006/12/19 | first author:Moran-Gates T
Drug addiction: pathways to the disease and pathophysiological perspectives.	/pubmed/17169534	Le Moal M, Koob GF.	Eur Neuropsychopharmacol. 2007 May-Jun;17(6-7):377-93. Epub 2006 Dec 12. Review.	Eur Neuropsychopharmacol. 2007	PubMed	citation	PMID:17169534	pubmed	17169534	create date:2006/12/16 | first author:Le Moal M
Why do young women smoke? III. Attention and impulsivity as neurocognitive predisposing factors.	/pubmed/17141485	Yakir A, Rigbi A, Kanyas K, Pollak Y, Kahana G, Karni O, Eitan R, Kertzman S, Lerer B.	Eur Neuropsychopharmacol. 2007 Apr;17(5):339-51. Epub 2006 Nov 30.	Eur Neuropsychopharmacol. 2007	PubMed	citation	PMID:17141485	pubmed	17141485	create date:2006/12/05 | first author:Yakir A
Impulsivity and bipolar disorder.	/pubmed/17140772	Najt P, Perez J, Sanches M, Peluso MA, Glahn D, Soares JC.	Eur Neuropsychopharmacol. 2007 Apr;17(5):313-20. Epub 2006 Nov 29. Review.	Eur Neuropsychopharmacol. 2007	PubMed	citation	PMID:17140772	pubmed	17140772	create date:2006/12/05 | first author:Najt P
Signs of a higher prevalence of autoimmune thyroiditis in female offspring of bipolar parents.	/pubmed/17140771	Hillegers MH, Reichart CG, Wals M, Verhulst FC, Ormel J, Nolen WA, Drexhage HA.	Eur Neuropsychopharmacol. 2007 May-Jun;17(6-7):394-9. Epub 2006 Nov 29.	Eur Neuropsychopharmacol. 2007	PubMed	citation	PMID:17140771	pubmed	17140771	create date:2006/12/05 | first author:Hillegers MH
Three-year antipsychotic effectiveness in the outpatient care of schizophrenia: observational versus randomized studies results.	/pubmed/17137759	Haro JM, Suarez D, Novick D, Brown J, Usall J, Naber D; SOHO Study Group.	Eur Neuropsychopharmacol. 2007 Mar;17(4):235-44. Epub 2006 Nov 29.	Eur Neuropsychopharmacol. 2007	PubMed	citation	PMID:17137759	pubmed	17137759	create date:2006/12/02 | first author:Haro JM
Effects of frequent cannabis use on hippocampal activity during an associative memory task.	/pubmed/17137758	Jager G, Van Hell HH, De Win MM, Kahn RS, Van Den Brink W, Van Ree JM, Ramsey NF.	Eur Neuropsychopharmacol. 2007 Mar;17(4):289-97. Epub 2006 Nov 29.	Eur Neuropsychopharmacol. 2007	PubMed	citation	PMID:17137758	pubmed	17137758	create date:2006/12/02 | first author:Jager G
Differences in blood pregnenolone and dehydroepiandrosterone levels between schizophrenia patients and healthy subjects.	/pubmed/17123790	Ritsner M, Maayan R, Gibel A, Weizman A.	Eur Neuropsychopharmacol. 2007 Apr;17(5):358-65. Epub 2006 Nov 21.	Eur Neuropsychopharmacol. 2007	PubMed	citation	PMID:17123790	pubmed	17123790	create date:2006/11/25 | first author:Ritsner M
CLOCK gene T3111C polymorphism is associated with Japanese schizophrenics: a preliminary study.	/pubmed/17116390	Takao T, Tachikawa H, Kawanishi Y, Mizukami K, Asada T.	Eur Neuropsychopharmacol. 2007 Mar;17(4):273-6. Epub 2006 Nov 20.	Eur Neuropsychopharmacol. 2007	PubMed	citation	PMID:17116390	pubmed	17116390	create date:2006/11/23 | first author:Takao T
State and trait related predictors of serum cortisol to DHEA(S) molar ratios and hormone concentrations in schizophrenia patients.	/pubmed/17107774	Ritsner M, Gibel A, Maayan R, Ratner Y, Ram E, Modai I, Weizman A.	Eur Neuropsychopharmacol. 2007 Mar;17(4):257-64. Epub 2006 Nov 14.	Eur Neuropsychopharmacol. 2007	PubMed	citation	PMID:17107774	pubmed	17107774	create date:2006/11/17 | first author:Ritsner M
Non-steroidal anti-inflammatory drugs and the risk of psychosis.	/pubmed/17097858	Laan W, Selten JP, Grobbee DE, Smeets H, Kahn RS, Burger H.	Eur Neuropsychopharmacol. 2007 Mar;17(4):309-11. Epub 2006 Nov 9.	Eur Neuropsychopharmacol. 2007	PubMed	citation	PMID:17097858	pubmed	17097858	create date:2006/11/14 | first author:Laan W
Neurosteroids in child and adolescent psychopathology.	/pubmed/17079119	Golubchik P, Lewis M, Maayan R, Sever J, Strous R, Weizman A.	Eur Neuropsychopharmacol. 2007 Feb;17(3):157-64. Epub 2006 Oct 31. Review.	Eur Neuropsychopharmacol. 2007	PubMed	citation	PMID:17079119	pubmed	17079119	create date:2006/11/03 | first author:Golubchik P
Treating dopamimetic psychosis in Parkinson's disease: structured review and meta-analysis.	/pubmed/17070675	Frieling H, Hillemacher T, Ziegenbein M, Neundörfer B, Bleich S.	Eur Neuropsychopharmacol. 2007 Feb;17(3):165-71. Epub 2006 Oct 27. Review.	Eur Neuropsychopharmacol. 2007	PubMed	citation	PMID:17070675	pubmed	17070675	create date:2006/10/31 | first author:Frieling H
Long-term safety and tolerability of long-acting injectable risperidone in patients with schizophrenia or schizoaffective disorder.	/pubmed/17049818	Lindenmayer JP, Khan A, Eerdekens M, Van Hove I, Kushner S.	Eur Neuropsychopharmacol. 2007 Jan 15;17(2):138-44. Epub 2006 Oct 17.	Eur Neuropsychopharmacol. 2007	PubMed	citation	PMID:17049818	pubmed	17049818	create date:2006/10/20 | first author:Lindenmayer JP
Serum creatine kinase level in unmedicated nonpsychotic, psychotic, bipolar and schizoaffective depressed patients.	/pubmed/17049435	Segal M, Avital A, Drobot M, Lukanin A, Derevenski A, Sandbank S, Weizman A.	Eur Neuropsychopharmacol. 2007 Feb;17(3):194-8. Epub 2006 Oct 16.	Eur Neuropsychopharmacol. 2007	PubMed	citation	PMID:17049435	pubmed	17049435	create date:2006/10/20 | first author:Segal M
Effects of constitutive deletion of opioid receptors on the basal densities of Fas and Fas-associated protein with death domain (FADD) in the mouse brain: a delta-opioid tone inhibits FADD.	/pubmed/17030115	García-Fuster MJ, Ferrer-Alcón M, Martín M, Kieffer BL, Maldonado R, García-Sevilla JA.	Eur Neuropsychopharmacol. 2007 Apr;17(5):366-74. Epub 2006 Oct 9.	Eur Neuropsychopharmacol. 2007	PubMed	citation	PMID:17030115	pubmed	17030115	create date:2006/10/13 | first author:García-Fuster MJ
Association of the serotonin transporter promotor polymorphism with suicide attempters with a high medical damage.	/pubmed/17029913	Wasserman D, Geijer T, Sokolowski M, Frisch A, Michaelovsky E, Weizman A, Rozanov V, Wasserman J.	Eur Neuropsychopharmacol. 2007 Feb;17(3):230-3. Epub 2006 Oct 9.	Eur Neuropsychopharmacol. 2007	PubMed	citation	PMID:17029913	pubmed	17029913	create date:2006/10/13 | first author:Wasserman D
Amphetamine pretreatment accelerates the subsequent escalation of cocaine self-administration behavior.	/pubmed/17029912	Ferrario CR, Robinson TE.	Eur Neuropsychopharmacol. 2007 Apr;17(5):352-7. Epub 2006 Oct 6.	Eur Neuropsychopharmacol. 2007	PubMed	citation	PMID:17029912	pubmed	17029912	create date:2006/10/13 | first author:Ferrario CR
Proceedings of the 19th European College of Neuropsychopharmacology (ECNP) Congress, Paris, France, 16-20 September 2006.	/pubmed/17004337	[No authors listed]	Eur Neuropsychopharmacol. 2006 Sep;16 Suppl 4:S163-591. No abstract available.	Eur Neuropsychopharmacol. 2006	PubMed	citation	PMID:17004337	pubmed	17004337	create date:2006/09/28
The role of noradrenergic tone in the dorsal raphe nucleus of the mouse in the acute behavioral effects of antidepressant drugs.	/pubmed/16997535	O'Leary OF, Bechtholt AJ, Crowley JJ, Valentino RJ, Lucki I.	Eur Neuropsychopharmacol. 2007 Feb;17(3):215-26. Epub 2006 Sep 25.	Eur Neuropsychopharmacol. 2007	PubMed	citation	PMID:16997535	pubmed	16997535	create date:2006/09/26 | first author:O'Leary OF
Membrane fatty acids, reading and spelling in dyslexic and non-dyslexic adults.	/pubmed/16997534	Cyhlarova E, Bell JG, Dick JR, Mackinlay EE, Stein JF, Richardson AJ.	Eur Neuropsychopharmacol. 2007 Jan 15;17(2):116-21. Epub 2006 Sep 25.	Eur Neuropsychopharmacol. 2007	PubMed	citation	PMID:16997534	pubmed	16997534	create date:2006/09/26 | first author:Cyhlarova E
Title	URL	Description	Details	ShortDetails	Resource	Type	Identifiers	Db	EntrezUID	Properties
Thioperamide reduces intracellular calcium in mouse brain synaptosomes.	/pubmed/16996723	Vohora D, Pal SN, Pillai KK.	Eur Neuropsychopharmacol. 2007 Apr;17(5):375-6. Epub 2006 Sep 25.	Eur Neuropsychopharmacol. 2007	PubMed	citation	PMID:16996723	pubmed	16996723	create date:2006/09/26 | first author:Vohora D
Association study between the dopamine receptor D(4) gene and obsessive-compulsive disorder.	/pubmed/16996722	Camarena B, Loyzaga C, Aguilar A, Weissbecker K, Nicolini H.	Eur Neuropsychopharmacol. 2007 May-Jun;17(6-7):406-9. Epub 2006 Sep 25.	Eur Neuropsychopharmacol. 2007	PubMed	citation	PMID:16996722	pubmed	16996722	create date:2006/09/26 | first author:Camarena B
Effects of the novel 5-HT(6) receptor antagonist RO4368554 in rat models for cognition and sensorimotor gating.	/pubmed/16989988	Schreiber R, Vivian J, Hedley L, Szczepanski K, Secchi RL, Zuzow M, van Laarhoven S, Moreau JL, Martin JR, Sik A, Blokland A.	Eur Neuropsychopharmacol. 2007 Mar;17(4):277-88. Epub 2006 Sep 20.	Eur Neuropsychopharmacol. 2007	PubMed	citation	PMID:16989988	pubmed	16989988	create date:2006/09/23 | first author:Schreiber R
Neurokinin 1 receptor antagonism requires norepinephrine to increase serotonin function.	/pubmed/16950604	Gobbi G, Cassano T, Radja F, Morgese MG, Cuomo V, Santarelli L, Hen R, Blier P.	Eur Neuropsychopharmacol. 2007 Apr;17(5):328-38. Epub 2006 Sep 6.	Eur Neuropsychopharmacol. 2007	PubMed	citation	PMID:16950604	pubmed	16950604	create date:2006/09/05 | first author:Gobbi G
Striatal D(2) receptor occupancy in bipolar patients treated with olanzapine.	/pubmed/16945507	Attarbaschi T, Sacher J, Geiss-Granadia T, Klein N, Mossaheb N, Lanzenberger R, Asenbaum S, Dudczak R, Kasper S, Tauscher J.	Eur Neuropsychopharmacol. 2007 Jan 15;17(2):102-7. Epub 2006 Sep 1.	Eur Neuropsychopharmacol. 2007	PubMed	citation	PMID:16945507	pubmed	16945507	create date:2006/09/02 | first author:Attarbaschi T
Electroconvulsive stimuli selectively affect behavior and neuropeptide Y (NPY) and NPY Y(1) receptor gene expressions in hippocampus and hypothalamus of Flinders Sensitive Line rat model of depression.	/pubmed/16904299	Jiménez-Vasquez PA, Diaz-Cabiale Z, Caberlotto L, Bellido I, Overstreet D, Fuxe K, Mathé AA.	Eur Neuropsychopharmacol. 2007 Mar;17(4):298-308. Epub 2006 Aug 9.	Eur Neuropsychopharmacol. 2007	PubMed	citation	PMID:16904299	pubmed	16904299	create date:2006/08/15 | first author:Jiménez-Vasquez PA
Antipsychotic augmentation of serotonergic antidepressants in treatment-resistant obsessive-compulsive disorder: a meta-analysis of the randomized controlled trials.	/pubmed/16904298	Skapinakis P, Papatheodorou T, Mavreas V.	Eur Neuropsychopharmacol. 2007 Jan 15;17(2):79-93. Epub 2006 Aug 10. Review.	Eur Neuropsychopharmacol. 2007	PubMed	citation	PMID:16904298	pubmed	16904298	create date:2006/08/15 | first author:Skapinakis P
Genetics and personality traits in patients with social anxiety disorder: a case-control study in South Africa.	/pubmed/16899354	Lochner C, Hemmings S, Seedat S, Kinnear C, Schoeman R, Annerbrink K, Olsson M, Eriksson E, Moolman-Smook J, Allgulander C, Stein DJ.	Eur Neuropsychopharmacol. 2007 Apr;17(5):321-7. Epub 2006 Aug 8.	Eur Neuropsychopharmacol. 2007	PubMed	citation	PMID:16899354	pubmed	16899354	create date:2006/08/11 | first author:Lochner C
Juvenile stress induces a predisposition to either anxiety or depressive-like symptoms following stress in adulthood.	/pubmed/16889944	Tsoory M, Cohen H, Richter-Levin G.	Eur Neuropsychopharmacol. 2007 Mar;17(4):245-56. Epub 2006 Aug 2.	Eur Neuropsychopharmacol. 2007	PubMed	citation	PMID:16889944	pubmed	16889944	create date:2006/08/08 | first author:Tsoory M
Interactions between zonisamide and conventional antiepileptic drugs in the mouse maximal electroshock test model.	/pubmed/16876388	Borowicz KK, Luszczki JJ, Sobieszek G, Ratnaraj N, Patsalos PN, Czuczwar SJ.	Eur Neuropsychopharmacol. 2007 Mar;17(4):265-72. Epub 2006 Jul 28.	Eur Neuropsychopharmacol. 2007	PubMed	citation	PMID:16876388	pubmed	16876388	create date:2006/08/01 | first author:Borowicz KK
Optimisation of long-term treatment in schizophrenia: treating the true spectrum of symptoms.	/pubmed/16872809	Kasper S.	Eur Neuropsychopharmacol. 2006 Sep;16 Suppl 3:S135-41. Epub 2006 Jul 25.	Eur Neuropsychopharmacol. 2006	PubMed	citation	PMID:16872809	pubmed	16872809	create date:2006/07/29 | first author:Kasper S
Differential metabolic effects of antipsychotic treatments.	/pubmed/16872808	Haupt DW.	Eur Neuropsychopharmacol. 2006 Sep;16 Suppl 3:S149-55. Epub 2006 Jul 25. Review.	Eur Neuropsychopharmacol. 2006	PubMed	citation	PMID:16872808	pubmed	16872808	create date:2006/07/29 | first author:Haupt DW
Meeting everyday challenges: antipsychotic therapy in the real world.	/pubmed/16872807	Gorwood P.	Eur Neuropsychopharmacol. 2006 Sep;16 Suppl 3:S156-62. Epub 2006 Jul 25. Review.	Eur Neuropsychopharmacol. 2006	PubMed	citation	PMID:16872807	pubmed	16872807	create date:2006/07/29 | first author:Gorwood P
Long-term health considerations in schizophrenia: metabolic effects and the role of abdominal adiposity.	/pubmed/16863690	Van Gaal LF.	Eur Neuropsychopharmacol. 2006 Sep;16 Suppl 3:S142-8. Epub 2006 Jul 24. Review.	Eur Neuropsychopharmacol. 2006	PubMed	citation	PMID:16863690	pubmed	16863690	create date:2006/07/26 | first author:Van Gaal LF
Psychological and cytokine changes in children and adolescents undergoing hematopoietic stem cell transplantation.	/pubmed/16844356	Munitz-Shenkar D, Krulik T, Peretz C, Shiloh R, Elhasid R, Toren A, Weizman A.	Eur Neuropsychopharmacol. 2007 Jan;17(1):58-63. Epub 2006 Jul 14.	Eur Neuropsychopharmacol. 2007	PubMed	citation	PMID:16844356	pubmed	16844356	create date:2006/07/18 | first author:Munitz-Shenkar D
Comparative efficacy of liposome-entrapped amiloride and free amiloride in animal models of seizures and serum potassium in mice.	/pubmed/16843647	Ali A, Kolappa Pillai K, Jalees Ahmad F, Dua Y, Iqbal Khan Z, Vohora D.	Eur Neuropsychopharmacol. 2007 Feb;17(3):227-9. Epub 2006 Jul 13.	Eur Neuropsychopharmacol. 2007	PubMed	citation	PMID:16843647	pubmed	16843647	create date:2006/07/18 | first author:Ali A
Dopamine transporters and cognitive function in methamphetamine abuser after a short abstinence: A SPECT study.	/pubmed/16842981	Chou YH, Huang WS, Su TP, Lu RB, Wan FJ, Fu YK.	Eur Neuropsychopharmacol. 2007 Jan;17(1):46-52. Epub 2006 Jul 13.	Eur Neuropsychopharmacol. 2007	PubMed	citation	PMID:16842981	pubmed	16842981	create date:2006/07/18 | first author:Chou YH
ECNP consensus meeting. Negative, depressive and cognitive symptoms of schizophrenia. Nice, March 2004.	/pubmed/16842980	Montgomery SA, van Zwieten-Boot B.	Eur Neuropsychopharmacol. 2007 Jan;17(1):70-7. Epub 2006 Jul 13. Review. No abstract available.	Eur Neuropsychopharmacol. 2007	PubMed	citation	PMID:16842980	pubmed	16842980	create date:2006/07/18 | first author:Montgomery SA
Spatial working memory in obsessive-compulsive disorder improves with clinical response: A functional MRI study.	/pubmed/16797166	van der Wee NJ, Ramsey NF, van Megen HJ, Denys D, Westenberg HG, Kahn RS.	Eur Neuropsychopharmacol. 2007 Jan;17(1):16-23. Epub 2006 Jun 21.	Eur Neuropsychopharmacol. 2007	PubMed	citation	PMID:16797166	pubmed	16797166	create date:2006/06/27 | first author:van der Wee NJ
The Montgomery Asberg and the Hamilton ratings of depression: a comparison of measures.	/pubmed/16769204	Carmody TJ, Rush AJ, Bernstein I, Warden D, Brannan S, Burnham D, Woo A, Trivedi MH.	Eur Neuropsychopharmacol. 2006 Dec;16(8):601-11. Epub 2006 Jun 12.	Eur Neuropsychopharmacol. 2006	PubMed	citation	PMID:16769204	pubmed	16769204	create date:2006/06/14 | first author:Carmody TJ
Pregabalin: From molecule to medicine.	/pubmed/16765030	Kavoussi R.	Eur Neuropsychopharmacol. 2006 Jul;16 Suppl 2:S128-33. Epub 2006 Jun 9. Review.	Eur Neuropsychopharmacol. 2006	PubMed	citation	PMID:16765030	pubmed	16765030	create date:2006/06/13 | first author:Kavoussi R
CSF monoamine metabolites and lethality of suicide attempts in depressed patients with alcohol dependence.	/pubmed/16762535	Sher L, Oquendo MA, Grunebaum MF, Burke AK, Huang YY, Mann JJ.	Eur Neuropsychopharmacol. 2007 Jan;17(1):12-5. Epub 2006 Jun 8.	Eur Neuropsychopharmacol. 2007	PubMed	citation	PMID:16762535	pubmed	16762535	create date:2006/06/10 | first author:Sher L
A meta-analysis of clinical trials comparing milnacipran, a serotonin--norepinephrine reuptake inhibitor, with a selective serotonin reuptake inhibitor for the treatment of major depressive disorder.	/pubmed/16762534	Papakostas GI, Fava M.	Eur Neuropsychopharmacol. 2007 Jan;17(1):32-6. Epub 2006 Jun 8.	Eur Neuropsychopharmacol. 2007	PubMed	citation	PMID:16762534	pubmed	16762534	create date:2006/06/10 | first author:Papakostas GI
Effect of antidepressant drugs on 6-OHDA-treated mice in the FST.	/pubmed/16757155	Chenu F, Dailly E, Bourin M.	Eur Neuropsychopharmacol. 2007 Feb;17(3):187-93. Epub 2006 Jun 6.	Eur Neuropsychopharmacol. 2007	PubMed	citation	PMID:16757155	pubmed	16757155	create date:2006/06/08 | first author:Chenu F
Electroconvulsive Therapy (ECT) increases serum Brain Derived Neurotrophic Factor (BDNF) in drug resistant depressed patients.	/pubmed/16757154	Bocchio-Chiavetto L, Zanardini R, Bortolomasi M, Abate M, Segala M, Giacopuzzi M, Riva MA, Marchina E, Pasqualetti P, Perez J, Gennarelli M.	Eur Neuropsychopharmacol. 2006 Dec;16(8):620-4. Epub 2006 Jun 6.	Eur Neuropsychopharmacol. 2006	PubMed	citation	PMID:16757154	pubmed	16757154	create date:2006/06/08 | first author:Bocchio-Chiavetto L
Amphetamine induced rotation in the assessment of lesions and grafts in the unilateral rat model of Parkinson's disease.	/pubmed/16750350	Torres EM, Dunnett SB.	Eur Neuropsychopharmacol. 2007 Feb;17(3):206-14. Epub 2006 Jun 5.	Eur Neuropsychopharmacol. 2007	PubMed	citation	PMID:16750350	pubmed	16750350	create date:2006/06/06 | first author:Torres EM
Generalized anxiety disorder: A comorbid disease.	/pubmed/16737802	Nutt D, Argyropoulos S, Hood S, Potokar J.	Eur Neuropsychopharmacol. 2006 Jul;16 Suppl 2:S109-18. Epub 2006 Jun 5. Review.	Eur Neuropsychopharmacol. 2006	PubMed	citation	PMID:16737802	pubmed	16737802	create date:2006/06/02 | first author:Nutt D
Difference in susceptibility to activity-based anorexia in two inbred strains of mice.	/pubmed/16735105	Gelegen C, Collier DA, Campbell IC, Oppelaar H, van den Heuvel J, Adan RA, Kas MJ.	Eur Neuropsychopharmacol. 2007 Feb;17(3):199-205. Epub 2006 Jun 2.	Eur Neuropsychopharmacol. 2007	PubMed	citation	PMID:16735105	pubmed	16735105	create date:2006/06/01 | first author:Gelegen C
Generalized anxiety disorder: What are we missing?	/pubmed/16730165	Allgulander C.	Eur Neuropsychopharmacol. 2006 Jul;16 Suppl 2:S101-8. Epub 2006 May 26. Review.	Eur Neuropsychopharmacol. 2006	PubMed	citation	PMID:16730165	pubmed	16730165	create date:2006/05/30 | first author:Allgulander C
Therapeutic options: Addressing the current dilemma.	/pubmed/16730164	Dinan T.	Eur Neuropsychopharmacol. 2006 Jul;16 Suppl 2:S119-27. Epub 2006 May 26. Review.	Eur Neuropsychopharmacol. 2006	PubMed	citation	PMID:16730164	pubmed	16730164	create date:2006/05/30 | first author:Dinan T
Serotonin transporter characteristics in lymphocytes and platelets of male aggressive schizophrenia patients compared to non-aggressive schizophrenia patients.	/pubmed/16713194	Barkan T, Peled A, Modai I, Barak P, Weizman A, Rehavi M.	Eur Neuropsychopharmacol. 2006 Dec;16(8):572-9. Epub 2006 May 19.	Eur Neuropsychopharmacol. 2006	PubMed	citation	PMID:16713194	pubmed	16713194	create date:2006/05/23 | first author:Barkan T
Abstracts of the 2006 ECNP (European College of Neuropsychopharmacology) Workshop on Neuropsychopharmacology for Young Scientists in Europe, Nice, France, 9-12 March 2006.	/pubmed/16696111	[No authors listed]	Eur Neuropsychopharmacol. 2006 Mar;16 Suppl 1:S1-94. No abstract available.	Eur Neuropsychopharmacol. 2006	PubMed	citation	PMID:16696111	pubmed	16696111	create date:2006/05/13
Desensitization of 5-HT(1A) autoreceptors induced by neonatal DSP-4 treatment.	/pubmed/16679005	Dabrowska J, Nowak P, Brus R.	Eur Neuropsychopharmacol. 2007 Jan 15;17(2):129-37. Epub 2006 May 6.	Eur Neuropsychopharmacol. 2007	PubMed	citation	PMID:16679005	pubmed	16679005	create date:2006/05/09 | first author:Dabrowska J
The effect of chronic peripubertal cannabinoid treatment on deficient object recognition memory in rats after neonatal mPFC lesion.	/pubmed/16679004	Schneider M, Koch M.	Eur Neuropsychopharmacol. 2007 Feb;17(3):180-6. Epub 2006 May 6.	Eur Neuropsychopharmacol. 2007	PubMed	citation	PMID:16679004	pubmed	16679004	create date:2006/05/09 | first author:Schneider M
Impaired attention is central to the cognitive deficits observed in alpha 7 deficient mice.	/pubmed/16650968	Young JW, Crawford N, Kelly JS, Kerr LE, Marston HM, Spratt C, Finlayson K, Sharkey J.	Eur Neuropsychopharmacol. 2007 Jan 15;17(2):145-55. Epub 2006 May 2.	Eur Neuropsychopharmacol. 2007	PubMed	citation	PMID:16650968	pubmed	16650968	create date:2006/05/03 | first author:Young JW
Homocysteine levels in adolescent schizophrenia patients.	/pubmed/16647249	Adler Nevo G, Meged S, Sela BA, Hanoch-Levi A, Hershko R, Weizman A.	Eur Neuropsychopharmacol. 2006 Dec;16(8):588-91. Epub 2006 Apr 27.	Eur Neuropsychopharmacol. 2006	PubMed	citation	PMID:16647249	pubmed	16647249	create date:2006/05/02 | first author:Adler Nevo G
Modification of formalin-induced nociception by different histamine receptor agonists and antagonists.	/pubmed/16631358	Farzin D, Nosrati F.	Eur Neuropsychopharmacol. 2007 Jan 15;17(2):122-8. Epub 2006 May 2.	Eur Neuropsychopharmacol. 2007	PubMed	citation	PMID:16631358	pubmed	16631358	create date:2006/04/25 | first author:Farzin D
Antidepressant-like effects of mGluR1 and mGluR5 antagonists in the rat forced swim and the mouse tail suspension tests.	/pubmed/16630709	Belozertseva IV, Kos T, Popik P, Danysz W, Bespalov AY.	Eur Neuropsychopharmacol. 2007 Feb;17(3):172-9. Epub 2006 Apr 21.	Eur Neuropsychopharmacol. 2007	PubMed	citation	PMID:16630709	pubmed	16630709	create date:2006/04/25 | first author:Belozertseva IV
Visualization of the cortical dopamine transporter in type 1 and 2 alcoholics with human whole hemisphere autoradiography.	/pubmed/16626947	Tupala E, Halonen P, Tiihonen J.	Eur Neuropsychopharmacol. 2006 Dec;16(8):552-60. Epub 2006 Apr 19.	Eur Neuropsychopharmacol. 2006	PubMed	citation	PMID:16626947	pubmed	16626947	create date:2006/04/22 | first author:Tupala E
Social isolation stress and neuroactive steroids.	/pubmed/16626946	Serra M, Sanna E, Mostallino MC, Biggio G.	Eur Neuropsychopharmacol. 2007 Jan;17(1):1-11. Epub 2006 Apr 19. Review.	Eur Neuropsychopharmacol. 2007	PubMed	citation	PMID:16626946	pubmed	16626946	create date:2006/04/22 | first author:Serra M
Galanin enhances and a galanin antagonist attenuates depression-like behaviour in the rat.	/pubmed/16624535	Kuteeva E, Wardi T, Hökfelt T, Ogren SO.	Eur Neuropsychopharmacol. 2007 Jan;17(1):64-9. Epub 2006 Apr 19.	Eur Neuropsychopharmacol. 2007	PubMed	citation	PMID:16624535	pubmed	16624535	create date:2006/04/21 | first author:Kuteeva E
GABA(A) receptors of hippocampal CA1 regions are involved in the acquisition and expression of morphine-induced place preference.	/pubmed/16624534	Rezayof A, Razavi S, Haeri-Rohani A, Rassouli Y, Zarrindast MR.	Eur Neuropsychopharmacol. 2007 Jan;17(1):24-31. Epub 2006 Mar 6.	Eur Neuropsychopharmacol. 2007	PubMed	citation	PMID:16624534	pubmed	16624534	create date:2006/04/21 | first author:Rezayof A
Exogenously administered D-serine failed to potentiate the ability of MK-801 to antagonize electrically precipitated seizures in nonhandled control and stressed mice.	/pubmed/16616833	Long KD, Mastropaolo J, Rosse RB, Deutsch SI.	Eur Neuropsychopharmacol. 2007 Jan;17(1):53-7. Epub 2006 Mar 6.	Eur Neuropsychopharmacol. 2007	PubMed	citation	PMID:16616833	pubmed	16616833	create date:2006/04/18 | first author:Long KD
Isobolographic analysis of interactions between losigamone and conventional antiepileptic drugs in the mouse maximal electroshock model.	/pubmed/16600575	Borowicz KK, Kimber-Trojnar Z, Ratnaraj N, Patsalos PN, Luszczki JJ, Czuczwar SJ.	Eur Neuropsychopharmacol. 2007 Jan 15;17(2):94-101. Epub 2006 Mar 6.	Eur Neuropsychopharmacol. 2007	PubMed	citation	PMID:16600575	pubmed	16600575	create date:2006/04/08 | first author:Borowicz KK
Effects of neurosteroids on glucocorticoid receptor-mediated gene transcription in LMCAT cells--A possible interaction with psychotropic drugs.	/pubmed/16581232	Basta-Kaim A, Budziszewska B, Jaworska-Feil L, Leśkiewicz M, Tetich M, Otczyk M, Kubera M, Lasoń W.	Eur Neuropsychopharmacol. 2007 Jan;17(1):37-45. Epub 2006 Mar 6.	Eur Neuropsychopharmacol. 2007	PubMed	citation	PMID:16581232	pubmed	16581232	create date:2006/04/04 | first author:Basta-Kaim A
The progesterone metabolite allopregnanolone potentiates GABA(A) receptor-mediated inhibition of 5-HT neuronal activity.	/pubmed/16574382	Kaura V, Ingram CD, Gartside SE, Young AH, Judge SJ.	Eur Neuropsychopharmacol. 2007 Jan 15;17(2):108-15. Epub 2006 Mar 6.	Eur Neuropsychopharmacol. 2007	PubMed	citation	PMID:16574382	pubmed	16574382	create date:2006/04/01 | first author:Kaura V
Schizophrenia-associated neural growth factors in peripheral blood. A review.	/pubmed/16545550	van Beveren NJ, van der Spelt JJ, de Haan L, Fekkes D.	Eur Neuropsychopharmacol. 2006 Oct;16(7):469-80. Epub 2006 Mar 20. Review.	Eur Neuropsychopharmacol. 2006	PubMed	citation	PMID:16545550	pubmed	16545550	create date:2006/03/21 | first author:van Beveren NJ
Lack of effect of acute dopamine precursor depletion in nicotine-dependent smokers.	/pubmed/16545549	Casey KF, Benkelfat C, Young SN, Leyton M.	Eur Neuropsychopharmacol. 2006 Oct;16(7):512-20. Epub 2006 Mar 20.	Eur Neuropsychopharmacol. 2006	PubMed	citation	PMID:16545549	pubmed	16545549	create date:2006/03/21 | first author:Casey KF
GABA(A) receptor modulation of 5-HT neuronal firing in the median raphe nucleus: implications for the action of anxiolytics.	/pubmed/16531019	Judge SJ, Young RL, Gartside SE.	Eur Neuropsychopharmacol. 2006 Dec;16(8):612-9. Epub 2006 Mar 13.	Eur Neuropsychopharmacol. 2006	PubMed	citation	PMID:16531019	pubmed	16531019	create date:2006/03/15 | first author:Judge SJ
Melatonin affects the immobility time of rats in the forced swim test: the role of serotonin neurotransmission.	/pubmed/16527463	Micale V, Arezzi A, Rampello L, Drago F.	Eur Neuropsychopharmacol. 2006 Oct;16(7):538-45. Epub 2006 Mar 9.	Eur Neuropsychopharmacol. 2006	PubMed	citation	PMID:16527463	pubmed	16527463	create date:2006/03/11 | first author:Micale V
Title	URL	Description	Details	ShortDetails	Resource	Type	Identifiers	Db	EntrezUID	Properties
Effects of acute and subchronic d-amphetamine on ventral striatal concentrations of neurotensin and neuropeptide Y in rats treated with antipsychotic drugs.	/pubmed/16524702	Gruber SH, Nomikos GG, Mathé AA.	Eur Neuropsychopharmacol. 2006 Dec;16(8):592-600. Epub 2006 Mar 9.	Eur Neuropsychopharmacol. 2006	PubMed	citation	PMID:16524702	pubmed	16524702	create date:2006/03/10 | first author:Gruber SH
Anxiety and ethanol consumption in victorious and defeated mice; effect of kappa-opioid receptor activation.	/pubmed/16524701	Kudryavtseva N, Gerrits MA, Avgustinovich DF, Tenditnik MV, Van Ree JM.	Eur Neuropsychopharmacol. 2006 Oct;16(7):504-11. Epub 2006 Mar 9.	Eur Neuropsychopharmacol. 2006	PubMed	citation	PMID:16524701	pubmed	16524701	create date:2006/03/10 | first author:Kudryavtseva N
Chronic fluoxetine upregulates arachidonic acid incorporation into the brain of unanesthetized rats.	/pubmed/16517130	Qu Y, Chang L, Klaff J, Seemann R, Greenstein D, Rapoport SI.	Eur Neuropsychopharmacol. 2006 Dec;16(8):561-71. Epub 2006 Mar 3.	Eur Neuropsychopharmacol. 2006	PubMed	citation	PMID:16517130	pubmed	16517130	create date:2006/03/07 | first author:Qu Y
Proteomic analysis of rat hippocampus and frontal cortex after chronic treatment with fluoxetine or putative novel antidepressants: CRF1 and NK1 receptor antagonists.	/pubmed/16517129	Carboni L, Vighini M, Piubelli C, Castelletti L, Milli A, Domenici E.	Eur Neuropsychopharmacol. 2006 Oct;16(7):521-37. Epub 2006 Mar 6.	Eur Neuropsychopharmacol. 2006	PubMed	citation	PMID:16517129	pubmed	16517129	create date:2006/03/07 | first author:Carboni L
Faulty regulation of tau phosphorylation by the reelin signal transduction pathway is a potential mechanism of pathogenesis and therapeutic target in Alzheimer's disease.	/pubmed/16504486	Deutsch SI, Rosse RB, Deutsch LH.	Eur Neuropsychopharmacol. 2006 Dec;16(8):547-51. Epub 2006 Feb 28. Review.	Eur Neuropsychopharmacol. 2006	PubMed	citation	PMID:16504486	pubmed	16504486	create date:2006/03/01 | first author:Deutsch SI
Direct and indirect interactions between antidepressant drugs and CYP2C6 in the rat liver during long-term treatment.	/pubmed/16503401	Daniel WA, Haduch A, Syrek M, Boksa J.	Eur Neuropsychopharmacol. 2006 Dec;16(8):580-7. Epub 2006 Feb 28.	Eur Neuropsychopharmacol. 2006	PubMed	citation	PMID:16503401	pubmed	16503401	create date:2006/03/01 | first author:Daniel WA
Dual monoamine modulation for the antidepressant-like effect of lamotrigine in the modified forced swimming test.	/pubmed/16503122	Consoni FT, Vital MA, Andreatini R.	Eur Neuropsychopharmacol. 2006 Aug;16(6):451-8. Epub 2006 Feb 24.	Eur Neuropsychopharmacol. 2006	PubMed	citation	PMID:16503122	pubmed	16503122	create date:2006/03/01 | first author:Consoni FT
Role of nigral NFkappaB p50 and p65 subunit expression in haloperidol-induced neurotoxicity and stereotyped behavior in rats.	/pubmed/16500086	Saldaña M, Bonastre M, Aguilar E, Marin C.	Eur Neuropsychopharmacol. 2006 Oct;16(7):491-7. Epub 2006 Feb 24.	Eur Neuropsychopharmacol. 2006	PubMed	citation	PMID:16500086	pubmed	16500086	create date:2006/02/28 | first author:Saldaña M
Association study of two serotonin 1A receptor gene polymorphisms and fluoxetine treatment response in Chinese major depressive disorders.	/pubmed/16458487	Yu YW, Tsai SJ, Liou YJ, Hong CJ, Chen TJ.	Eur Neuropsychopharmacol. 2006 Oct;16(7):498-503. Epub 2006 Feb 3.	Eur Neuropsychopharmacol. 2006	PubMed	citation	PMID:16458487	pubmed	16458487	create date:2006/02/07 | first author:Yu YW
ECNP consensus meeting March 2003 guidelines for the investigation of efficacy in substance use disorders.	/pubmed/16442270	Van den Brink W, Montgomery SA, Van Ree JM, van Zwieten-Boot BJ; Consensus Committee.	Eur Neuropsychopharmacol. 2006 Apr;16(3):224-30. Epub 2006 Jan 25. No abstract available.	Eur Neuropsychopharmacol. 2006	PubMed	citation	PMID:16442270	pubmed	16442270	create date:2006/01/31 | first author:Van den Brink W
Characterization of the serotonin transporter in lymphocytes and platelets of schizophrenia patients treated with atypical or typical antipsychotics compared to healthy individuals.	/pubmed/16431091	Barkan T, Peled A, Modai I, Weizman A, Rehavi M.	Eur Neuropsychopharmacol. 2006 Aug;16(6):429-36. Epub 2006 Jan 20.	Eur Neuropsychopharmacol. 2006	PubMed	citation	PMID:16431091	pubmed	16431091	create date:2006/01/25 | first author:Barkan T
Association between the dopamine D2 receptor TaqI A2 allele and low activity COMT allele with obsessive-compulsive disorder in males.	/pubmed/16427255	Denys D, Van Nieuwerburgh F, Deforce D, Westenberg H.	Eur Neuropsychopharmacol. 2006 Aug;16(6):446-50. Epub 2006 Jan 19.	Eur Neuropsychopharmacol. 2006	PubMed	citation	PMID:16427255	pubmed	16427255	create date:2006/01/24 | first author:Denys D
Disruption of orofacial movement topographies in congenic mutants with dopamine D5 but not D4 receptor or DARPP-32 transduction 'knockout'.	/pubmed/16413758	Tomiyama K, Makihara Y, Yamamoto H, O'Sullivan G, Nally RE, Tighe O, Kinsella A, Fienberg AA, Grandy DK, Sibley DR, Croke DT, Koshikawa N, Waddington JL.	Eur Neuropsychopharmacol. 2006 Aug;16(6):437-45. Epub 2006 Jan 18.	Eur Neuropsychopharmacol. 2006	PubMed	citation	PMID:16413758	pubmed	16413758	create date:2006/01/18 | first author:Tomiyama K
From selective to highly selective SSRIs: a comparison of the antinociceptive properties of fluoxetine, fluvoxamine, citalopram and escitalopram.	/pubmed/16413173	Schreiber S, Pick CG.	Eur Neuropsychopharmacol. 2006 Aug;16(6):464-8. Epub 2006 Jan 18.	Eur Neuropsychopharmacol. 2006	PubMed	citation	PMID:16413173	pubmed	16413173	create date:2006/01/18 | first author:Schreiber S
Dopaminergic-based pharmacotherapies for depression.	/pubmed/16413172	Papakostas GI.	Eur Neuropsychopharmacol. 2006 Aug;16(6):391-402. Epub 2006 Jan 18. Review.	Eur Neuropsychopharmacol. 2006	PubMed	citation	PMID:16413172	pubmed	16413172	create date:2006/01/18 | first author:Papakostas GI
The pharmacokinetics and pharmacodynamics of tandospirone in rats exposed to conditioned fear stress.	/pubmed/16406508	Nishitsuji K, To H, Shimizu T, Yanase Y, Yamada T, Hara C, Mine K, Higuchi S.	Eur Neuropsychopharmacol. 2006 Jul;16(5):376-82. Epub 2006 Jan 6.	Eur Neuropsychopharmacol. 2006	PubMed	citation	PMID:16406508	pubmed	16406508	create date:2006/01/13 | first author:Nishitsuji K
Increased use of mental health services related to isotretinoin treatment: a 5-year analysis.	/pubmed/16406201	Friedman T, Wohl Y, Knobler HY, Lubin G, Brenner S, Levi Y, Barak Y.	Eur Neuropsychopharmacol. 2006 Aug;16(6):413-6. Epub 2006 Jan 9.	Eur Neuropsychopharmacol. 2006	PubMed	citation	PMID:16406201	pubmed	16406201	create date:2006/01/13 | first author:Friedman T
Antidepressants suppress production of the Th1 cytokine interferon-gamma, independent of monoamine transporter blockade.	/pubmed/16388933	Diamond M, Kelly JP, Connor TJ.	Eur Neuropsychopharmacol. 2006 Oct;16(7):481-90. Epub 2006 Jan 4.	Eur Neuropsychopharmacol. 2006	PubMed	citation	PMID:16388933	pubmed	16388933	create date:2006/01/04 | first author:Diamond M
Imipramine treatment ameliorates corticosterone-induced alterations in the effects of 5-HT1A and 5-HT4 receptor activation in the CA1 area of rat hippocampus.	/pubmed/16380238	Zahorodna A, Tokarski K, Hess G.	Eur Neuropsychopharmacol. 2006 Jul;16(5):383-90. Epub 2005 Dec 27.	Eur Neuropsychopharmacol. 2006	PubMed	citation	PMID:16380238	pubmed	16380238	create date:2005/12/29 | first author:Zahorodna A
Effects of melatonin and agomelatine in anxiety-related procedures in rats: interaction with diazepam.	/pubmed/16376525	Loiseau F, Le Bihan C, Hamon M, Thiébot MH.	Eur Neuropsychopharmacol. 2006 Aug;16(6):417-28. Epub 2006 Jan 11.	Eur Neuropsychopharmacol. 2006	PubMed	citation	PMID:16376525	pubmed	16376525	create date:2005/12/27 | first author:Loiseau F
A systematic review of the effectiveness of naltrexone in the maintenance treatment of opioid and alcohol dependence.	/pubmed/16361086	Roozen HG, de Waart R, van der Windt DA, van den Brink W, de Jong CA, Kerkhof AJ.	Eur Neuropsychopharmacol. 2006 Jul;16(5):311-23. Epub 2005 Dec 19. Review.	Eur Neuropsychopharmacol. 2006	PubMed	citation	PMID:16361086	pubmed	16361086	create date:2005/12/20 | first author:Roozen HG
PET neuroimaging of [11C]mirtazapine enantiomers in pigs.	/pubmed/16361085	Smith DF, Marthi K, Munk OL, Cumming P, Hansen SB, Jakobsen S.	Eur Neuropsychopharmacol. 2006 Jul;16(5):350-7. Epub 2005 Dec 19.	Eur Neuropsychopharmacol. 2006	PubMed	citation	PMID:16361085	pubmed	16361085	create date:2005/12/20 | first author:Smith DF
AgRP(83-132) and SHU9119 differently affect activity-based anorexia.	/pubmed/16360312	Hillebrand JJ, Kas MJ, Scheurink AJ, van Dijk G, Adan RA.	Eur Neuropsychopharmacol. 2006 Aug;16(6):403-12. Epub 2005 Dec 15.	Eur Neuropsychopharmacol. 2006	PubMed	citation	PMID:16360312	pubmed	16360312	create date:2005/12/20 | first author:Hillebrand JJ
Fluoxetine in the acute treatment and relapse prevention of combat-related post-traumatic stress disorder: Analysis of the veteran group of a placebo-controlled, randomized clinical trial.	/pubmed/16356696	Martenyi F, Soldatenkova V.	Eur Neuropsychopharmacol. 2006 Jul;16(5):340-9. Epub 2005 Dec 13.	Eur Neuropsychopharmacol. 2006	PubMed	citation	PMID:16356696	pubmed	16356696	create date:2005/12/17 | first author:Martenyi F
Diabetes mellitus and antipsychotic treatment in the United Kingdom.	/pubmed/16356695	Carlson C, Hornbuckle K, DeLisle F, Kryzhanovskaya L, Breier A, Cavazzoni P.	Eur Neuropsychopharmacol. 2006 Jul;16(5):366-75. Epub 2005 Dec 13.	Eur Neuropsychopharmacol. 2006	PubMed	citation	PMID:16356695	pubmed	16356695	create date:2005/12/17 | first author:Carlson C
Cerebral metabolic consequences in the adult brain after neonatal excitotoxic lesions of the amygdala in rats.	/pubmed/16356694	Gerrits MA, Wolterink G, van Ree JM.	Eur Neuropsychopharmacol. 2006 Jul;16(5):358-65. Epub 2005 Dec 13.	Eur Neuropsychopharmacol. 2006	PubMed	citation	PMID:16356694	pubmed	16356694	create date:2005/12/17 | first author:Gerrits MA
Abstracts of the 18th European College of Neuropsychopharmacology Congress, Amsterdam, The Netherlands, October 22-26, 2005.	/pubmed/16353304	[No authors listed]	Eur Neuropsychopharmacol. 2005 Oct;15 Suppl 3:S315-664. No abstract available.	Eur Neuropsychopharmacol. 2005	PubMed	citation	PMID:16353304	pubmed	16353304	create date:2005/12/15
Diminished neurocardiac dynamics associated with antipsychotic-induced extrapyramidal syndrome.	/pubmed/16343860	Kim JH, Yi SH, Park KT, Ahn YM, Lee KY, Yang SA, Kim YS.	Eur Neuropsychopharmacol. 2006 Aug;16(6):459-63. Epub 2005 Dec 15.	Eur Neuropsychopharmacol. 2006	PubMed	citation	PMID:16343860	pubmed	16343860	create date:2005/12/14 | first author:Kim JH
Plasma antipsychotic concentration and receptor occupancy, with special focus on risperidone long-acting injectable.	/pubmed/16326078	Medori R, Mannaert E, Gründer G.	Eur Neuropsychopharmacol. 2006 May;16(4):233-40. Epub 2005 Dec 2. Review.	Eur Neuropsychopharmacol. 2006	PubMed	citation	PMID:16326078	pubmed	16326078	create date:2005/12/06 | first author:Medori R
A double-blind, randomised, controlled clinical trial of acetyl-L-carnitine vs. amisulpride in the treatment of dysthymia.	/pubmed/16316746	Zanardi R, Smeraldi E.	Eur Neuropsychopharmacol. 2006 May;16(4):281-7. Epub 2005 Nov 28.	Eur Neuropsychopharmacol. 2006	PubMed	citation	PMID:16316746	pubmed	16316746	create date:2005/12/01 | first author:Zanardi R
Dehydroepiandrosterone (DHEA) attenuates cocaine-seeking behavior in the self-administration model in rats.	/pubmed/16309898	Maayan R, Lotan S, Doron R, Shabat-Simon M, Gispan-Herman I, Weizman A, Yadid G.	Eur Neuropsychopharmacol. 2006 Jul;16(5):329-39. Epub 2005 Nov 23.	Eur Neuropsychopharmacol. 2006	PubMed	citation	PMID:16309898	pubmed	16309898	create date:2005/11/29 | first author:Maayan R
Antidepressants use in children and adolescents and the risk of suicide.	/pubmed/16298514	Wohlfarth TD, van Zwieten BJ, Lekkerkerker FJ, Gispen-de Wied CC, Ruis JR, Elferink AJ, Storosum JG.	Eur Neuropsychopharmacol. 2006 Feb;16(2):79-83. Epub 2005 Nov 18.	Eur Neuropsychopharmacol. 2006	PubMed	citation	PMID:16298514	pubmed	16298514	create date:2005/11/22 | first author:Wohlfarth TD
Activation of pyramidal cells in rat medial prefrontal cortex projecting to ventral tegmental area by a 5-HT1A receptor agonist.	/pubmed/16290106	Díaz-Mataix L, Artigas F, Celada P.	Eur Neuropsychopharmacol. 2006 May;16(4):288-96. Epub 2005 Nov 14.	Eur Neuropsychopharmacol. 2006	PubMed	citation	PMID:16290106	pubmed	16290106	create date:2005/11/18 | first author:Díaz-Mataix L
Effect of 5-HT3 receptor antagonist MDL 72222 on behaviors induced by ketamine in rats and mice.	/pubmed/16288851	Kos T, Popik P, Pietraszek M, Schäfer D, Danysz W, Dravolina O, Blokhina E, Galankin T, Bespalov AY.	Eur Neuropsychopharmacol. 2006 May;16(4):297-310. Epub 2005 Nov 8.	Eur Neuropsychopharmacol. 2006	PubMed	citation	PMID:16288851	pubmed	16288851	create date:2005/11/18 | first author:Kos T
Caffeine modulates P50 auditory sensory gating in healthy subjects.	/pubmed/16278075	Ghisolfi ES, Schuch A, Strimitzer IM Jr, Luersen G, Martins FF, Ramos FL, Becker J, Lara DR.	Eur Neuropsychopharmacol. 2006 Apr;16(3):204-10. Epub 2005 Nov 8.	Eur Neuropsychopharmacol. 2006	PubMed	citation	PMID:16278075	pubmed	16278075	create date:2005/11/10 | first author:Ghisolfi ES
Dopamine D2 receptor gene variants and quantitative measures of positive and negative symptom response following clozapine treatment.	/pubmed/16278074	Hwang R, Shinkai T, Deluca V, Macciardi F, Potkin S, Meltzer HY, Kennedy JL.	Eur Neuropsychopharmacol. 2006 May;16(4):248-59. Epub 2005 Nov 8.	Eur Neuropsychopharmacol. 2006	PubMed	citation	PMID:16278074	pubmed	16278074	create date:2005/11/10 | first author:Hwang R
Association study between the novel functional polymorphism of the serotonin transporter gene and suicidal behaviour in schizophrenia.	/pubmed/16274962	De Luca V, Zai G, Tharmalingam S, de Bartolomeis A, Wong G, Kennedy JL.	Eur Neuropsychopharmacol. 2006 May;16(4):268-71. Epub 2005 Nov 7.	Eur Neuropsychopharmacol. 2006	PubMed	citation	PMID:16274962	pubmed	16274962	create date:2005/11/09 | first author:De Luca V
alpha-[11C]Methyl-L-tryptophan trapping in the orbital and ventral medial prefrontal cortex of suicide attempters.	/pubmed/16269239	Leyton M, Paquette V, Gravel P, Rosa-Neto P, Weston F, Diksic M, Benkelfat C.	Eur Neuropsychopharmacol. 2006 Apr;16(3):220-3. Epub 2005 Nov 2.	Eur Neuropsychopharmacol. 2006	PubMed	citation	PMID:16269239	pubmed	16269239	create date:2005/11/05 | first author:Leyton M
Prevalence of diabetes mellitus in chronic schizophrenic inpatients in relation to long-term antipsychotic treatment.	/pubmed/16263247	Cohen D, Dekker JJ, Peen J, Gispen-de Wied CC.	Eur Neuropsychopharmacol. 2006 Apr;16(3):187-94. Epub 2005 Nov 2.	Eur Neuropsychopharmacol. 2006	PubMed	citation	PMID:16263247	pubmed	16263247	create date:2005/11/03 | first author:Cohen D
Potent protection of ferulic acid against excitotoxic effects of maternal intragastric administration of monosodium glutamate at a late stage of pregnancy on developing mouse fetal brain.	/pubmed/16257184	Yu L, Zhang Y, Ma R, Bao L, Fang J, Yu T.	Eur Neuropsychopharmacol. 2006 Apr;16(3):170-7. Epub 2005 Oct 27.	Eur Neuropsychopharmacol. 2006	PubMed	citation	PMID:16257184	pubmed	16257184	create date:2005/11/01 | first author:Yu L
The relevance of neurosteroids to clinical psychiatry: from the laboratory to the bedside.	/pubmed/16257183	Strous RD, Maayan R, Weizman A.	Eur Neuropsychopharmacol. 2006 Apr;16(3):155-69. Epub 2005 Oct 27. Review.	Eur Neuropsychopharmacol. 2006	PubMed	citation	PMID:16257183	pubmed	16257183	create date:2005/11/01 | first author:Strous RD
Placebo-controlled trial of agomelatine in the treatment of major depressive disorder.	/pubmed/16249073	Kennedy SH, Emsley R.	Eur Neuropsychopharmacol. 2006 Feb;16(2):93-100. Epub 2005 Oct 24.	Eur Neuropsychopharmacol. 2006	PubMed	citation	PMID:16249073	pubmed	16249073	create date:2005/10/27 | first author:Kennedy SH
The effect of tricyclic antidepressants, selective serotonin reuptake inhibitors (SSRIs) and newer antidepressant drugs on the activity and level of rat CYP3A.	/pubmed/16246530	Haduch A, Wójcikowski J, Daniel WA.	Eur Neuropsychopharmacol. 2006 Apr;16(3):178-86. Epub 2005 Oct 24.	Eur Neuropsychopharmacol. 2006	PubMed	citation	PMID:16246530	pubmed	16246530	create date:2005/10/26 | first author:Haduch A
Allopregnanolone produces hyperphagia by reducing neophobia without altering food palatability.	/pubmed/16246529	Fudge MA, Kavaliers M, Ossenkopp KP.	Eur Neuropsychopharmacol. 2006 May;16(4):272-80. Epub 2005 Oct 24.	Eur Neuropsychopharmacol. 2006	PubMed	citation	PMID:16246529	pubmed	16246529	create date:2005/10/26 | first author:Fudge MA
Red cell membrane omega-3 fatty acids are decreased in nondepressed patients with social anxiety disorder.	/pubmed/16243493	Green P, Hermesh H, Monselise A, Marom S, Presburger G, Weizman A.	Eur Neuropsychopharmacol. 2006 Feb;16(2):107-13. Epub 2005 Oct 21.	Eur Neuropsychopharmacol. 2006	PubMed	citation	PMID:16243493	pubmed	16243493	create date:2005/10/26 | first author:Green P
Distinct gene expression profiles in adult rat brains after acute MK-801 and cocaine treatments.	/pubmed/16242920	Storvik M, Tiikkainen P, van Iersel M, Wong G.	Eur Neuropsychopharmacol. 2006 Apr;16(3):211-9. Epub 2005 Oct 20.	Eur Neuropsychopharmacol. 2006	PubMed	citation	PMID:16242920	pubmed	16242920	create date:2005/10/26 | first author:Storvik M
Dopaminergic drugs may counteract behavioral and biochemical changes induced by models of brain injury.	/pubmed/16242919	Micale V, Incognito T, Ignoto A, Rampello L, Spartà M, Drago F.	Eur Neuropsychopharmacol. 2006 Apr;16(3):195-203. Epub 2005 Oct 20.	Eur Neuropsychopharmacol. 2006	PubMed	citation	PMID:16242919	pubmed	16242919	create date:2005/10/26 | first author:Micale V
Antidepressant-like effect of harmane and other beta-carbolines in the mouse forced swim test.	/pubmed/16183262	Farzin D, Mansouri N.	Eur Neuropsychopharmacol. 2006 Jul;16(5):324-8. Epub 2005 Sep 22.	Eur Neuropsychopharmacol. 2006	PubMed	citation	PMID:16183262	pubmed	16183262	create date:2005/09/27 | first author:Farzin D
Hypofunction of the dorsal hippocampal NMDA receptors impairs retrieval of memory to partially presented foreground context in a single-trial fear conditioning in rats.	/pubmed/16176870	Melik E, Babar E, Ozen E, Ozgunen T.	Eur Neuropsychopharmacol. 2006 May;16(4):241-7. Epub 2005 Sep 19.	Eur Neuropsychopharmacol. 2006	PubMed	citation	PMID:16176870	pubmed	16176870	create date:2005/09/24 | first author:Melik E
Immobilization stress causes extra-cellular oxidant-antioxidant imbalance in rats: restoration by L-NAME and vitamin E.	/pubmed/16168627	Nadeem A, Masood A, Masood N, Gilani RA, Shah ZA.	Eur Neuropsychopharmacol. 2006 May;16(4):260-7. Epub 2005 Sep 15.	Eur Neuropsychopharmacol. 2006	PubMed	citation	PMID:16168627	pubmed	16168627	create date:2005/09/20 | first author:Nadeem A
Title	URL	Description	Details	ShortDetails	Resource	Type	Identifiers	Db	EntrezUID	Properties
Alterations in DHEA metabolism in schizophrenia: two-month case-control study.	/pubmed/16139994	Ritsner M, Gibel A, Ram E, Maayan R, Weizman A.	Eur Neuropsychopharmacol. 2006 Feb;16(2):137-46. Epub 2005 Sep 1.	Eur Neuropsychopharmacol. 2006	PubMed	citation	PMID:16139994	pubmed	16139994	create date:2005/09/06 | first author:Ritsner M
Protective effect of vineatrol against kainic acid induced seizures, oxidative stress and on the expression of heat shock proteins in rats.	/pubmed/16139993	Gupta YK, Briyal S.	Eur Neuropsychopharmacol. 2006 Feb;16(2):85-91. Epub 2005 Sep 2.	Eur Neuropsychopharmacol. 2006	PubMed	citation	PMID:16139993	pubmed	16139993	create date:2005/09/06 | first author:Gupta YK
Effects of phencyclidine on acoustic startle and prepulse inhibition in neuronal nitric oxide synthase deficient mice.	/pubmed/16139176	Klamer D, Engel JA, Svensson L.	Eur Neuropsychopharmacol. 2005 Oct;15(5):587-90. Epub 2005 Apr 7.	Eur Neuropsychopharmacol. 2005	PubMed	citation	PMID:16139176	pubmed	16139176	create date:2005/09/06 | first author:Klamer D
Quetiapine or haloperidol as monotherapy for bipolar mania--a 12-week, double-blind, randomised, parallel-group, placebo-controlled trial.	/pubmed/16139175	McIntyre RS, Brecher M, Paulsson B, Huizar K, Mullen J.	Eur Neuropsychopharmacol. 2005 Oct;15(5):573-85. Epub 2005 Apr 18.	Eur Neuropsychopharmacol. 2005	PubMed	citation	PMID:16139175	pubmed	16139175	create date:2005/09/06 | first author:McIntyre RS
Antidepressant-like effects of selegiline in the forced swim test.	/pubmed/16139174	Shimazu S, Minami A, Kusumoto H, Yoneda F.	Eur Neuropsychopharmacol. 2005 Oct;15(5):563-71. Epub 2005 Apr 7.	Eur Neuropsychopharmacol. 2005	PubMed	citation	PMID:16139174	pubmed	16139174	create date:2005/09/06 | first author:Shimazu S
Reduced platelet vesicular monoamine transporter density in smoking schizophrenia patients.	/pubmed/16139173	Schwartz K, Iancu I, Stryjer R, Chelben J, Kotler M, Weizman A, Rehavi M.	Eur Neuropsychopharmacol. 2005 Oct;15(5):557-61. Epub 2005 Apr 19.	Eur Neuropsychopharmacol. 2005	PubMed	citation	PMID:16139173	pubmed	16139173	create date:2005/09/06 | first author:Schwartz K
Anxiolytic-like action of the antidepressant agomelatine (S 20098) after a social defeat requires the integrity of the SCN.	/pubmed/16139172	Tuma J, Strubbe JH, Mocaër E, Koolhaas JM.	Eur Neuropsychopharmacol. 2005 Oct;15(5):545-55. Epub 2005 Apr 21.	Eur Neuropsychopharmacol. 2005	PubMed	citation	PMID:16139172	pubmed	16139172	create date:2005/09/06 | first author:Tuma J
Suggestive association between the C825T polymorphism of the G-protein beta3 subunit gene (GNB3) and clinical improvement with antipsychotics in schizophrenia.	/pubmed/16139171	Müller DJ, De Luca V, Sicard T, King N, Hwang R, Volavka J, Czobor P, Sheitman BB, Lindenmayer JP, Citrome L, McEvoy JP, Lieberman JA, Meltzer HY, Kennedy JL.	Eur Neuropsychopharmacol. 2005 Oct;15(5):525-31. Epub 2005 Apr 14.	Eur Neuropsychopharmacol. 2005	PubMed	citation	PMID:16139171	pubmed	16139171	create date:2005/09/06 | first author:Müller DJ
SERT and DAT availabilities under citalopram treatment in obsessive-compulsive disorder (OCD).	/pubmed/16139170	Pogarell O, Poepperl G, Mulert C, Hamann C, Sadowsky N, Riedel M, Moeller HJ, Hegerl U, Tatsch K.	Eur Neuropsychopharmacol. 2005 Oct;15(5):521-4.	Eur Neuropsychopharmacol. 2005	PubMed	citation	PMID:16139170	pubmed	16139170	create date:2005/09/06 | first author:Pogarell O
Post-mortem human brain autoradiography of the norepinephrine transporter using (S,S)-[18F]FMeNER-D2.	/pubmed/16139169	Schou M, Halldin C, Pike VW, Mozley PD, Dobson D, Innis RB, Farde L, Hall H.	Eur Neuropsychopharmacol. 2005 Oct;15(5):517-20. Epub 2005 Apr 7.	Eur Neuropsychopharmacol. 2005	PubMed	citation	PMID:16139169	pubmed	16139169	create date:2005/09/06 | first author:Schou M
In search of anticipation in unipolar affective disorder.	/pubmed/16139168	Papadimitriou GN, Souery D, Lipp O, Massat I, Mahieu B, Van Broeckhoven C, Mendlewicz J.	Eur Neuropsychopharmacol. 2005 Oct;15(5):511-6. Epub 2005 Mar 16.	Eur Neuropsychopharmacol. 2005	PubMed	citation	PMID:16139168	pubmed	16139168	create date:2005/09/06 | first author:Papadimitriou GN
Hydrosoluble fiber (Plantago ovata husk) and levodopa II: experimental study of the pharmacokinetic interaction in the presence of carbidopa.	/pubmed/16139167	Fernandez N, Carriedo D, Sierra M, Diez MJ, Sahagun A, Calle A, Gonzalez A, Garcia JJ.	Eur Neuropsychopharmacol. 2005 Oct;15(5):505-9. Epub 2005 Mar 23.	Eur Neuropsychopharmacol. 2005	PubMed	citation	PMID:16139167	pubmed	16139167	create date:2005/09/06 | first author:Fernandez N
Hydrosoluble fiber (Plantago ovata husk) and levodopa I: experimental study of the pharmacokinetic interaction.	/pubmed/16139166	Garcia JJ, Fernandez N, Carriedo D, Diez MJ, Sahagun A, Gonzalez A, Calle A, Sierra M.	Eur Neuropsychopharmacol. 2005 Oct;15(5):497-503. Epub 2005 Mar 23.	Eur Neuropsychopharmacol. 2005	PubMed	citation	PMID:16139166	pubmed	16139166	create date:2005/09/06 | first author:Garcia JJ
No implication of brain-derived neurotrophic factor (BDNF) gene in unipolar affective disorder: evidence from Belgian first and replication patient-control studies.	/pubmed/16139165	Oswald P, Del-Favero J, Massat I, Souery D, Claes S, Van Broeckhoven C, Mendlewicz J.	Eur Neuropsychopharmacol. 2005 Oct;15(5):491-5. Epub 2005 Apr 1.	Eur Neuropsychopharmacol. 2005	PubMed	citation	PMID:16139165	pubmed	16139165	create date:2005/09/06 | first author:Oswald P
Genetic polymorphisms of alcohol and aldehyde dehydrogenase, dopamine and serotonin transporters in familial and non-familial alcoholism.	/pubmed/16125912	Choi IG, Kee BS, Son HG, Ham BJ, Yang BH, Kim SH, Lee JS, Son BK, Lee BY, Lee SY, Chai YG, Shin HD.	Eur Neuropsychopharmacol. 2006 Feb;16(2):123-8. Epub 2005 Aug 25.	Eur Neuropsychopharmacol. 2006	PubMed	citation	PMID:16125912	pubmed	16125912	create date:2005/08/30 | first author:Choi IG
Effect of vitamin E on memory retention in rats: possible involvement of cholinergic system.	/pubmed/16112558	Eidi A, Eidi M, Mahmoodi G, Oryan S.	Eur Neuropsychopharmacol. 2006 Feb;16(2):101-6. Epub 2005 Aug 19.	Eur Neuropsychopharmacol. 2006	PubMed	citation	PMID:16112558	pubmed	16112558	create date:2005/08/23 | first author:Eidi A
Sex-dependent effects of fluoxetine and triiodothyronine in the forced swim test in rats.	/pubmed/16112557	Lifschytz T, Shalom G, Lerer B, Newman ME.	Eur Neuropsychopharmacol. 2006 Feb;16(2):115-21. Epub 2005 Aug 19.	Eur Neuropsychopharmacol. 2006	PubMed	citation	PMID:16112557	pubmed	16112557	create date:2005/08/23 | first author:Lifschytz T
Effects of chronic treatment with fluvoxamine and paroxetine during adolescence on serotonin-related behavior in adult male rats.	/pubmed/16107310	de Jong TR, Snaphaan LJ, Pattij T, Veening JG, Waldinger MD, Cools AR, Olivier B.	Eur Neuropsychopharmacol. 2006 Jan;16(1):39-48. Epub 2005 Aug 16.	Eur Neuropsychopharmacol. 2006	PubMed	citation	PMID:16107310	pubmed	16107310	create date:2005/08/19 | first author:de Jong TR
Cognitive evaluation of disease-modifying efficacy of galantamine and memantine in the APP23 model.	/pubmed/16095884	Van Dam D, De Deyn PP.	Eur Neuropsychopharmacol. 2006 Jan;16(1):59-69. Epub 2005 Aug 10.	Eur Neuropsychopharmacol. 2006	PubMed	citation	PMID:16095884	pubmed	16095884	create date:2005/08/13 | first author:Van Dam D
Plasma serotonin levels and suicidal behavior in adolescents.	/pubmed/16076550	Tyano S, Zalsman G, Ofek H, Blum I, Apter A, Wolovik L, Sher L, Sommerfeld E, Harell D, Weizman A.	Eur Neuropsychopharmacol. 2006 Jan;16(1):49-57. Epub 2005 Aug 1.	Eur Neuropsychopharmacol. 2006	PubMed	citation	PMID:16076550	pubmed	16076550	create date:2005/08/04 | first author:Tyano S
Effects of alpha-phenyl-N-tert-butyl nitrone and N-acetylcysteine on hydroxyl radical formation and dopamine depletion in the rat striatum produced by d-amphetamine.	/pubmed/16061357	Wan FJ, Tung CS, Shiah IS, Lin HC.	Eur Neuropsychopharmacol. 2006 Feb;16(2):147-53. Epub 2005 Aug 2.	Eur Neuropsychopharmacol. 2006	PubMed	citation	PMID:16061357	pubmed	16061357	create date:2005/08/03 | first author:Wan FJ
Combination of adenosine A1 and A2A receptor blocking agents induces caffeine-like locomotor stimulation in mice.	/pubmed/16054807	Kuzmin A, Johansson B, Gimenez L, Ogren SO, Fredholm BB.	Eur Neuropsychopharmacol. 2006 Feb;16(2):129-36. Epub 2005 Jul 28.	Eur Neuropsychopharmacol. 2006	PubMed	citation	PMID:16054807	pubmed	16054807	create date:2005/08/02 | first author:Kuzmin A
Double-blind, placebo-controlled pharmacodynamic studies with a nutraceutical and a pharmaceutical dose of ademetionine (SAMe) in elderly subjects, utilizing EEG mapping and psychometry.	/pubmed/16046102	Arnold O, Saletu B, Anderer P, Assandri A, di Padova C, Corrado M, Saletu-Zyhlarz GM.	Eur Neuropsychopharmacol. 2005 Oct;15(5):533-43.	Eur Neuropsychopharmacol. 2005	PubMed	citation	PMID:16046102	pubmed	16046102	create date:2005/07/28 | first author:Arnold O
A hypothalamic endorphinic lesion attenuates acquisition of cocaine self-administration in the rat.	/pubmed/16043329	Roth-Deri I, Mayan R, Yadid G.	Eur Neuropsychopharmacol. 2006 Jan;16(1):25-32. Epub 2005 Jul 25.	Eur Neuropsychopharmacol. 2006	PubMed	citation	PMID:16043329	pubmed	16043329	create date:2005/07/27 | first author:Roth-Deri I
Bipolar mania and plasma amino acids: increased levels of glycine.	/pubmed/16023835	Hoekstra R, Fekkes D, Loonen AJ, Pepplinkhuizen L, Tuinier S, Verhoeven WM.	Eur Neuropsychopharmacol. 2006 Jan;16(1):71-7. Epub 2005 Jul 15.	Eur Neuropsychopharmacol. 2006	PubMed	citation	PMID:16023835	pubmed	16023835	create date:2005/07/19 | first author:Hoekstra R
Serotonin uptake to lymphocytes of patients with social phobia compared to normal individuals.	/pubmed/16023834	Barkan T, Hermesh H, Marom S, Gurwitz D, Weizman A, Rehavi M.	Eur Neuropsychopharmacol. 2006 Jan;16(1):19-23. Epub 2005 Jul 14.	Eur Neuropsychopharmacol. 2006	PubMed	citation	PMID:16023834	pubmed	16023834	create date:2005/07/19 | first author:Barkan T
Circulatory neurosteroid levels in underweight female adolescent anorexia nervosa inpatients and following weight restoration.	/pubmed/16023331	Stein D, Maayan R, Ram A, Loewenthal R, Achiron A, Modan-Moses D, Feigin M, Weizman A, Valevski A.	Eur Neuropsychopharmacol. 2005 Dec;15(6):647-53. Epub 2005 Jul 14.	Eur Neuropsychopharmacol. 2005	PubMed	citation	PMID:16023331	pubmed	16023331	create date:2005/07/19 | first author:Stein D
Escitalopram versus paroxetine for social anxiety disorder: an analysis of efficacy for different symptom dimensions.	/pubmed/16014329	Stein DJ, Andersen EW, Lader M.	Eur Neuropsychopharmacol. 2006 Jan;16(1):33-8. Epub 2005 Jul 12.	Eur Neuropsychopharmacol. 2006	PubMed	citation	PMID:16014329	pubmed	16014329	create date:2005/07/15 | first author:Stein DJ
Pharmacological modulation of cholinergic brain activity and its reflection in special EEG frequency ranges from various brain areas in the freely moving rat (Tele-Stereo-EEG).	/pubmed/16009538	Dimpfel W.	Eur Neuropsychopharmacol. 2005 Dec;15(6):673-82. Epub 2005 Jul 11.	Eur Neuropsychopharmacol. 2005	PubMed	citation	PMID:16009538	pubmed	16009538	create date:2005/07/13 | first author:Dimpfel W
UCM707, an inhibitor of the anandamide uptake, behaves as a symptom control agent in models of Huntington's disease and multiple sclerosis, but fails to delay/arrest the progression of different motor-related disorders.	/pubmed/16006105	de Lago E, Fernández-Ruiz J, Ortega-Gutiérrez S, Cabranes A, Pryce G, Baker D, López-Rodríguez M, Ramos JA.	Eur Neuropsychopharmacol. 2006 Jan;16(1):7-18. Epub 2005 Jul 11.	Eur Neuropsychopharmacol. 2006	PubMed	citation	PMID:16006105	pubmed	16006105	create date:2005/07/12 | first author:de Lago E
No modulatory effect of neurokinin-1 receptor antagonists on serotonin uptake in human and rat brain synaptosomes.	/pubmed/15990280	Lieb K, Fiebich BL, Herpfer I, Mantovani M, Löffler M, Feuerstein TJ.	Eur Neuropsychopharmacol. 2005 Dec;15(6):641-6. Epub 2005 Jun 28.	Eur Neuropsychopharmacol. 2005	PubMed	citation	PMID:15990280	pubmed	15990280	create date:2005/07/02 | first author:Lieb K
Prevalence and incidence of Parkinson's disease in Europe.	/pubmed/15963700	von Campenhausen S, Bornschein B, Wick R, Bötzel K, Sampaio C, Poewe W, Oertel W, Siebert U, Berger K, Dodel R.	Eur Neuropsychopharmacol. 2005 Aug;15(4):473-90. Review.	Eur Neuropsychopharmacol. 2005	PubMed	citation	PMID:15963700	pubmed	15963700	create date:2005/06/21 | first author:von Campenhausen S
Subjective and neurovegetative changes in healthy volunteers and panic patients performing simulated public speaking.	/pubmed/15961294	Parente AC, Garcia-Leal C, Del-Ben CM, Guimarães FS, Graeff FG.	Eur Neuropsychopharmacol. 2005 Dec;15(6):663-71. Epub 2005 Jun 14.	Eur Neuropsychopharmacol. 2005	PubMed	citation	PMID:15961294	pubmed	15961294	create date:2005/06/18 | first author:Parente AC
Size and burden of mental disorders in Europe--a critical review and appraisal of 27 studies.	/pubmed/15961293	Wittchen HU, Jacobi F.	Eur Neuropsychopharmacol. 2005 Aug;15(4):357-76. Review.	Eur Neuropsychopharmacol. 2005	PubMed	citation	PMID:15961293	pubmed	15961293	create date:2005/06/18 | first author:Wittchen HU
Problematic drug use and drug use disorders in EU countries and Norway: an overview of the epidemiology.	/pubmed/15955677	Rehm J, Room R, van den Brink W, Kraus L.	Eur Neuropsychopharmacol. 2005 Aug;15(4):389-97.	Eur Neuropsychopharmacol. 2005	PubMed	citation	PMID:15955677	pubmed	15955677	create date:2005/06/16 | first author:Rehm J
Prevalence of dementia in the elderly in Europe.	/pubmed/15955676	Berr C, Wancata J, Ritchie K.	Eur Neuropsychopharmacol. 2005 Aug;15(4):463-71. Review.	Eur Neuropsychopharmacol. 2005	PubMed	citation	PMID:15955676	pubmed	15955676	create date:2005/06/16 | first author:Berr C
The epidemiology of generalized anxiety disorder in Europe.	/pubmed/15951160	Lieb R, Becker E, Altamura C.	Eur Neuropsychopharmacol. 2005 Aug;15(4):445-52. Review.	Eur Neuropsychopharmacol. 2005	PubMed	citation	PMID:15951160	pubmed	15951160	create date:2005/06/14 | first author:Lieb R
Size and burden of depressive disorders in Europe.	/pubmed/15950441	Paykel ES, Brugha T, Fryers T.	Eur Neuropsychopharmacol. 2005 Aug;15(4):411-23.	Eur Neuropsychopharmacol. 2005	PubMed	citation	PMID:15950441	pubmed	15950441	create date:2005/06/14 | first author:Paykel ES
Dissociation between the locomotor and anxiolytic effects of acetaldehyde in the elevated plus-maze: evidence that acetaldehyde is not involved in the anxiolytic effects of ethanol in mice.	/pubmed/15950440	Tambour S, Didone V, Tirelli E, Quertemont E.	Eur Neuropsychopharmacol. 2005 Dec;15(6):655-62. Epub 2005 Jun 9.	Eur Neuropsychopharmacol. 2005	PubMed	citation	PMID:15950440	pubmed	15950440	create date:2005/06/14 | first author:Tambour S
Valproate attenuates dextroamphetamine-induced subjective changes more than lithium.	/pubmed/15949922	Willson MC, Bell EC, Dave S, Asghar SJ, McGrath BM, Silverstone PH.	Eur Neuropsychopharmacol. 2005 Dec;15(6):633-9. Epub 2005 Jun 9.	Eur Neuropsychopharmacol. 2005	PubMed	citation	PMID:15949922	pubmed	15949922	create date:2005/06/14 | first author:Willson MC
Deramciclane in the treatment of generalized anxiety disorder: a placebo-controlled, double-blind, dose-finding study.	/pubmed/15949921	Naukkarinen H, Raassina R, Penttinen J, Ahokas A, Jokinen R, Koponen H, Lepola U, Kanerva H, Lehtonen L, Pohjalainen T, Partanen A, Mäki-Ikola O, Rouru J; Deramciclane Dose-Finding Study Group.	Eur Neuropsychopharmacol. 2005 Dec;15(6):617-23. Epub 2005 Jun 9.	Eur Neuropsychopharmacol. 2005	PubMed	citation	PMID:15949921	pubmed	15949921	create date:2005/06/14 | first author:Naukkarinen H
The serotonin-1Dbeta receptor gene and severity of obsessive-compulsive disorder in women with bulimia nervosa.	/pubmed/15944142	Levitan RD, Kaplan AS, Masellis M, Basile VS, Richter MA, Kennedy JL.	Eur Neuropsychopharmacol. 2006 Jan;16(1):1-6. Epub 2005 Jun 6.	Eur Neuropsychopharmacol. 2006	PubMed	citation	PMID:15944142	pubmed	15944142	create date:2005/06/10 | first author:Levitan RD
Abstracts of the 8th European College of Neuropsychopharmacology (ECNP) Regional Meeting. Moscow, Russia, April 14-16, 2005.	/pubmed/15942984	[No authors listed]	Eur Neuropsychopharmacol. 2005 Apr;15 Suppl 2:S87-312. No abstract available.	Eur Neuropsychopharmacol. 2005	PubMed	citation	PMID:15942984	pubmed	15942984	create date:2005/06/09
Prevalence and burden of bipolar disorders in European countries.	/pubmed/15935623	Pini S, de Queiroz V, Pagnin D, Pezawas L, Angst J, Cassano GB, Wittchen HU.	Eur Neuropsychopharmacol. 2005 Aug;15(4):425-34.	Eur Neuropsychopharmacol. 2005	PubMed	citation	PMID:15935623	pubmed	15935623	create date:2005/06/07 | first author:Pini S
Size of burden of schizophrenia and psychotic disorders.	/pubmed/15925493	Rössler W, Salize HJ, van Os J, Riecher-Rössler A.	Eur Neuropsychopharmacol. 2005 Aug;15(4):399-409. Review.	Eur Neuropsychopharmacol. 2005	PubMed	citation	PMID:15925493	pubmed	15925493	create date:2005/06/01 | first author:Rössler W
The epidemiology of panic disorder and agoraphobia in Europe.	/pubmed/15925492	Goodwin RD, Faravelli C, Rosi S, Cosci F, Truglia E, de Graaf R, Wittchen HU.	Eur Neuropsychopharmacol. 2005 Aug;15(4):435-43.	Eur Neuropsychopharmacol. 2005	PubMed	citation	PMID:15925492	pubmed	15925492	create date:2005/06/01 | first author:Goodwin RD
Alcohol use disorders in EU countries and Norway: an overview of the epidemiology.	/pubmed/15925491	Rehm J, Room R, van den Brink W, Jacobi F.	Eur Neuropsychopharmacol. 2005 Aug;15(4):377-88. Review.	Eur Neuropsychopharmacol. 2005	PubMed	citation	PMID:15925491	pubmed	15925491	create date:2005/06/01 | first author:Rehm J
Levetiracetam selectively potentiates the acute neurotoxic effects of topiramate and carbamazepine in the rotarod test in mice.	/pubmed/15922567	Luszczki JJ, Andres MM, Czuczwar P, Cioczek-Czuczwar A, Wojcik-Cwikla J, Ratnaraj N, Patsalos PN, Czuczwar SJ.	Eur Neuropsychopharmacol. 2005 Dec;15(6):609-16.	Eur Neuropsychopharmacol. 2005	PubMed	citation	PMID:15922567	pubmed	15922567	create date:2005/06/01 | first author:Luszczki JJ
Size and burden of social phobia in Europe.	/pubmed/15921898	Fehm L, Pelissolo A, Furmark T, Wittchen HU.	Eur Neuropsychopharmacol. 2005 Aug;15(4):453-62. Review.	Eur Neuropsychopharmacol. 2005	PubMed	citation	PMID:15921898	pubmed	15921898	create date:2005/06/01 | first author:Fehm L
Nicotine increases microdialysate brain amino acid concentrations and induces conditioned place preference.	/pubmed/15916885	Kashkin VA, De Witte P.	Eur Neuropsychopharmacol. 2005 Dec;15(6):625-32.	Eur Neuropsychopharmacol. 2005	PubMed	citation	PMID:15916885	pubmed	15916885	create date:2005/05/27 | first author:Kashkin VA
Title	URL	Description	Details	ShortDetails	Resource	Type	Identifiers	Db	EntrezUID	Properties
Towards a better understanding of the size and burden and cost of brain disorders in Europe.	/pubmed/15916884	Wittchen HU, Jönsson B, Olesen J.	Eur Neuropsychopharmacol. 2005 Aug;15(4):355-6. No abstract available.	Eur Neuropsychopharmacol. 2005	PubMed	citation	PMID:15916884	pubmed	15916884	create date:2005/05/27 | first author:Wittchen HU
Pharmacological enhancement of cannabinoid CB1 receptor activity elicits an antidepressant-like response in the rat forced swim test.	/pubmed/15916883	Hill MN, Gorzalka BB.	Eur Neuropsychopharmacol. 2005 Dec;15(6):593-9.	Eur Neuropsychopharmacol. 2005	PubMed	citation	PMID:15916883	pubmed	15916883	create date:2005/05/27 | first author:Hill MN
Clozapine improves working memory updating in schizophrenia.	/pubmed/15905072	Galletly CA, Clark CR, McFarlane AC.	Eur Neuropsychopharmacol. 2005 Dec;15(6):601-8.	Eur Neuropsychopharmacol. 2005	PubMed	citation	PMID:15905072	pubmed	15905072	create date:2005/05/21 | first author:Galletly CA
Possible association between the gamma-aminobutyric acid type B receptor 1 (GABBR1) gene and schizophrenia.	/pubmed/15820424	Zai G, King N, Wong GW, Barr CL, Kennedy JL.	Eur Neuropsychopharmacol. 2005 May;15(3):347-52.	Eur Neuropsychopharmacol. 2005	PubMed	citation	PMID:15820424	pubmed	15820424	create date:2005/04/12 | first author:Zai G
Rats with scopolamine- or MK-801-induced spatial discrimination deficits in the cone field task: animal models for impaired spatial orientation performance.	/pubmed/15820423	Bouger PC, van der Staay FJ.	Eur Neuropsychopharmacol. 2005 May;15(3):331-46. Epub 2005 Jan 26.	Eur Neuropsychopharmacol. 2005	PubMed	citation	PMID:15820423	pubmed	15820423	create date:2005/04/12 | first author:Bouger PC
The possible role of neurotrophins in the pathogenesis and therapy of schizophrenia.	/pubmed/15820422	Shoval G, Weizman A.	Eur Neuropsychopharmacol. 2005 May;15(3):319-29. Review.	Eur Neuropsychopharmacol. 2005	PubMed	citation	PMID:15820422	pubmed	15820422	create date:2005/04/12 | first author:Shoval G
Effect of chronic olanzapine treatment on nerve growth factor and brain-derived neurotrophic factor in the rat brain.	/pubmed/15820421	Angelucci F, Aloe L, Iannitelli A, Gruber SH, Mathé AA.	Eur Neuropsychopharmacol. 2005 May;15(3):311-7. Epub 2005 Jan 25.	Eur Neuropsychopharmacol. 2005	PubMed	citation	PMID:15820421	pubmed	15820421	create date:2005/04/12 | first author:Angelucci F
Lowered DHEA-S plasma levels in adult individuals with autistic disorder.	/pubmed/15820420	Strous RD, Golubchik P, Maayan R, Mozes T, Tuati-Werner D, Weizman A, Spivak B.	Eur Neuropsychopharmacol. 2005 May;15(3):305-9.	Eur Neuropsychopharmacol. 2005	PubMed	citation	PMID:15820420	pubmed	15820420	create date:2005/04/12 | first author:Strous RD
Reinstatement of cocaine-seeking behavior in rats is attenuated following repeated treatment with the opioid receptor antagonist naltrexone.	/pubmed/15820419	Gerrits MA, Kuzmin AV, van Ree JM.	Eur Neuropsychopharmacol. 2005 May;15(3):297-303. Epub 2005 Jan 25.	Eur Neuropsychopharmacol. 2005	PubMed	citation	PMID:15820419	pubmed	15820419	create date:2005/04/12 | first author:Gerrits MA
Nutritional and life style determinants of plasma homocysteine in schizophrenia patients.	/pubmed/15820418	Stahl Z, Belmaker RH, Friger M, Levine J.	Eur Neuropsychopharmacol. 2005 May;15(3):291-5.	Eur Neuropsychopharmacol. 2005	PubMed	citation	PMID:15820418	pubmed	15820418	create date:2005/04/12 | first author:Stahl Z
Chronic administration of the SSRI fluvoxamine markedly and selectively reduces the sensitivity of cortical serotonergic neurons to footshock stress.	/pubmed/15820417	Dazzi L, Seu E, Cherchi G, Biggio G.	Eur Neuropsychopharmacol. 2005 May;15(3):283-90. Epub 2005 Jan 25.	Eur Neuropsychopharmacol. 2005	PubMed	citation	PMID:15820417	pubmed	15820417	create date:2005/04/12 | first author:Dazzi L
Anxiogenic effects of Sumatriptan in panic disorder: a double-blind, placebo-controlled study.	/pubmed/15820416	Amital D, Fostick L, Sasson Y, Kindler S, Amital H, Zohar J.	Eur Neuropsychopharmacol. 2005 May;15(3):279-82.	Eur Neuropsychopharmacol. 2005	PubMed	citation	PMID:15820416	pubmed	15820416	create date:2005/04/12 | first author:Amital D
Haloperidol treatments increased macrophage activity in male and female rats: influence of corticosterone and prolactin serum levels.	/pubmed/15820415	Lourenço GA, Dorce VA, Palermo-Neto J.	Eur Neuropsychopharmacol. 2005 May;15(3):271-7. Epub 2005 Jan 28.	Eur Neuropsychopharmacol. 2005	PubMed	citation	PMID:15820415	pubmed	15820415	create date:2005/04/12 | first author:Lourenço GA
Pharmacokinetic comparison of two methods of heroin smoking: 'chasing the dragon' versus the use of a heating device.	/pubmed/15820414	Klous MG, Huitema AD, Rook EJ, Hillebrand MJ, Hendriks VM, Van den Brink W, Beijnen JH, Van Ree JM.	Eur Neuropsychopharmacol. 2005 May;15(3):263-9.	Eur Neuropsychopharmacol. 2005	PubMed	citation	PMID:15820414	pubmed	15820414	create date:2005/04/12 | first author:Klous MG
The involvement of dehydroepiandrosterone (DHEA) and its sulfate ester (DHEAS) in blocking the therapeutic effect of electroconvulsive shocks in an animal model of depression.	/pubmed/15820413	Maayan R, Morad O, Dorfman P, Overstreet DH, Weizman A, Yadid G.	Eur Neuropsychopharmacol. 2005 May;15(3):253-62.	Eur Neuropsychopharmacol. 2005	PubMed	citation	PMID:15820413	pubmed	15820413	create date:2005/04/12 | first author:Maayan R
Urinary excretion of biopyrrins, oxidative metabolites of bilirubin, increases in patients with psychiatric disorders.	/pubmed/15820412	Miyaoka T, Yasukawa R, Yasuda H, Shimizu M, Mizuno S, Sukegawa T, Inagaki T, Horiguchi J.	Eur Neuropsychopharmacol. 2005 May;15(3):249-52. Epub 2005 Jan 25.	Eur Neuropsychopharmacol. 2005	PubMed	citation	PMID:15820412	pubmed	15820412	create date:2005/04/12 | first author:Miyaoka T
Abstracts of the European College of Neuropsychopharmacology Workshop on Neuropsychopharmacology for Young Scientists in Europe. Nice, France, March 3-6, 2005.	/pubmed/15810143	[No authors listed]	Eur Neuropsychopharmacol. 2005 Mar;15 Suppl 1:S1-86. No abstract available.	Eur Neuropsychopharmacol. 2005	PubMed	citation	PMID:15810143	pubmed	15810143	create date:2005/04/07
Pharmacological dissociation of moderate and high contextual fear as assessed by freezing behavior and fear-potentiated startle.	/pubmed/15695072	Santos JM, Gárgaro AC, Oliveira AR, Masson S, Brandão ML.	Eur Neuropsychopharmacol. 2005 Mar;15(2):239-46.	Eur Neuropsychopharmacol. 2005	PubMed	citation	PMID:15695072	pubmed	15695072	create date:2005/02/08 | first author:Santos JM
Decreased platelet vesicular monoamine transporter density in habitual smokers.	/pubmed/15695071	Schwartz K, Weizman A, Rehavi M.	Eur Neuropsychopharmacol. 2005 Mar;15(2):235-8.	Eur Neuropsychopharmacol. 2005	PubMed	citation	PMID:15695071	pubmed	15695071	create date:2005/02/08 | first author:Schwartz K
Antipsychotics lack alpha 1A/B adrenoceptor subtype selectivity in the rat.	/pubmed/15695070	Cahir M, King DJ.	Eur Neuropsychopharmacol. 2005 Mar;15(2):231-4.	Eur Neuropsychopharmacol. 2005	PubMed	citation	PMID:15695070	pubmed	15695070	create date:2005/02/08 | first author:Cahir M
Hypoalbuminemia in drug-free patients with major depressive disorder compared with a dietary matched control group: a clinical meaning beyond malnutrition.	/pubmed/15695069	Huang SY, Chiu CC, Shen WW, Chang HC, Wu PL, Su KP.	Eur Neuropsychopharmacol. 2005 Mar;15(2):227-30.	Eur Neuropsychopharmacol. 2005	PubMed	citation	PMID:15695069	pubmed	15695069	create date:2005/02/08 | first author:Huang SY
Effects of nicotinic and NMDA receptor channel blockers on intravenous cocaine and nicotine self-administration in mice.	/pubmed/15695068	Blokhina EA, Kashkin VA, Zvartau EE, Danysz W, Bespalov AY.	Eur Neuropsychopharmacol. 2005 Mar;15(2):219-25.	Eur Neuropsychopharmacol. 2005	PubMed	citation	PMID:15695068	pubmed	15695068	create date:2005/02/08 | first author:Blokhina EA
Potential antidepressant properties of IDN 5491 (hyperforin-trimethoxybenzoate), a semisynthetic ester of hyperforin.	/pubmed/15695067	Cervo L, Mennini T, Rozio M, Ekalle-Soppo CB, Canetta A, Burbassi S, Guiso G, Pirona L, Riva A, Morazzoni P, Caccia S, Gobbi M.	Eur Neuropsychopharmacol. 2005 Mar;15(2):211-8.	Eur Neuropsychopharmacol. 2005	PubMed	citation	PMID:15695067	pubmed	15695067	create date:2005/02/08 | first author:Cervo L
Higher cerebrospinal fluid homovanillic acid levels in depressed patients with comorbid posttraumatic stress disorder.	/pubmed/15695066	Sher L, Oquendo MA, Li S, Burke AK, Grunebaum MF, Zalsman G, Huang YY, Mann JJ.	Eur Neuropsychopharmacol. 2005 Mar;15(2):203-9.	Eur Neuropsychopharmacol. 2005	PubMed	citation	PMID:15695066	pubmed	15695066	create date:2005/02/08 | first author:Sher L
Repeated swim stress leads to down-regulation of vesicular monoamine transporter 2 in rat brain nucleus accumbens and striatum.	/pubmed/15695065	Zucker M, Weizman A, Rehavi M.	Eur Neuropsychopharmacol. 2005 Mar;15(2):199-201.	Eur Neuropsychopharmacol. 2005	PubMed	citation	PMID:15695065	pubmed	15695065	create date:2005/02/08 | first author:Zucker M
The S-enantiomer of R,S-citalopram, increases inhibitor binding to the human serotonin transporter by an allosteric mechanism. Comparison with other serotonin transporter inhibitors.	/pubmed/15695064	Chen F, Larsen MB, Sánchez C, Wiborg O.	Eur Neuropsychopharmacol. 2005 Mar;15(2):193-8.	Eur Neuropsychopharmacol. 2005	PubMed	citation	PMID:15695064	pubmed	15695064	create date:2005/02/08 | first author:Chen F
Histamine H1 receptors in schizophrenic patients measured by positron emission tomography.	/pubmed/15695063	Iwabuchi K, Ito C, Tashiro M, Kato M, Kano M, Itoh M, Iwata R, Matsuoka H, Sato M, Yanai K.	Eur Neuropsychopharmacol. 2005 Mar;15(2):185-91.	Eur Neuropsychopharmacol. 2005	PubMed	citation	PMID:15695063	pubmed	15695063	create date:2005/02/08 | first author:Iwabuchi K
Effects of steroid hormones on catalase activity in neuronal and glial cell systems.	/pubmed/15695062	Schmidt AJ, Krieg JC, Vedder H.	Eur Neuropsychopharmacol. 2005 Mar;15(2):177-83.	Eur Neuropsychopharmacol. 2005	PubMed	citation	PMID:15695062	pubmed	15695062	create date:2005/02/08 | first author:Schmidt AJ
Cognitive deficits in aged rats correlate with levels of L-arginine, not with nNOS expression or 3,4-DAP-evoked transmitter release in the frontoparietal cortex.	/pubmed/15695061	Cassel JC, Schweizer T, Lazaris A, Knörle R, Birthelmer A, Gödtel-Armbrust U, Förstermann U, Jackisch R.	Eur Neuropsychopharmacol. 2005 Mar;15(2):163-75.	Eur Neuropsychopharmacol. 2005	PubMed	citation	PMID:15695061	pubmed	15695061	create date:2005/02/08 | first author:Cassel JC
Decreased platelet vesicular monoamine transporter density in children and adolescents with attention deficit/hyperactivity disorder.	/pubmed/15695060	Toren P, Rehavi M, Luski A, Roz N, Laor N, Lask M, Weizman A.	Eur Neuropsychopharmacol. 2005 Mar;15(2):159-62.	Eur Neuropsychopharmacol. 2005	PubMed	citation	PMID:15695060	pubmed	15695060	create date:2005/02/08 | first author:Toren P
Felbamate reduces hormone release and locomotor hypoactivity induced by repeated stress of social defeat in mice.	/pubmed/15695059	Pistovcakova J, Makatsori A, Sulcova A, Jezova D.	Eur Neuropsychopharmacol. 2005 Mar;15(2):153-8.	Eur Neuropsychopharmacol. 2005	PubMed	citation	PMID:15695059	pubmed	15695059	create date:2005/02/08 | first author:Pistovcakova J
Pharmacogenetics of treatment in first-episode schizophrenia: D3 and 5-HT2C receptor polymorphisms separately associate with positive and negative symptom response.	/pubmed/15695058	Reynolds GP, Yao Z, Zhang X, Sun J, Zhang Z.	Eur Neuropsychopharmacol. 2005 Mar;15(2):143-51.	Eur Neuropsychopharmacol. 2005	PubMed	citation	PMID:15695058	pubmed	15695058	create date:2005/02/08 | first author:Reynolds GP
Interaction between lamotrigine and felbamate in the maximal electroshock-induced seizures in mice: an isobolographic analysis.	/pubmed/15695057	Luszczki JJ, Czuczwar SJ.	Eur Neuropsychopharmacol. 2005 Mar;15(2):133-42.	Eur Neuropsychopharmacol. 2005	PubMed	citation	PMID:15695057	pubmed	15695057	create date:2005/02/08 | first author:Luszczki JJ
Intrahippocampal nicotine in alcohol drinking rats--effects on lever-press response.	/pubmed/15651137	García-Rebollo Y, Darbra S, Ferré N.	Eur Neuropsychopharmacol. 2005 Jan;15(1):43-9.	Eur Neuropsychopharmacol. 2005	PubMed	citation	PMID:15651137	pubmed	15651137	create date:2005/01/18 | first author:García-Rebollo Y
Abstracts of the 17th Congress of the European College of Neuropsychopharmacology. Stockholm, Sweden, 9-13 October 2004.	/pubmed/15612116	[No authors listed]	Eur Neuropsychopharmacol. 2004 Oct;14 Suppl 3:S109-433. No abstract available.	Eur Neuropsychopharmacol. 2004	PubMed	citation	PMID:15612116	pubmed	15612116	create date:2004/12/23
Effects of lipopolysaccharide and chlorpromazine on glucocorticoid receptor-mediated gene transcription and immunoreactivity: a possible involvement of p38-MAP kinase.	/pubmed/15589393	Basta-Kaim A, Budziszewska B, Jaworska-Feil L, Tetich M, Kubera M, Zajicova A, Holan V, Lasoń W.	Eur Neuropsychopharmacol. 2004 Dec;14(6):521-8.	Eur Neuropsychopharmacol. 2004	PubMed	citation	PMID:15589393	pubmed	15589393	create date:2004/12/14 | first author:Basta-Kaim A
Differences in beta-adrenergic receptor sensitivity between women and men with panic disorder.	/pubmed/15589392	Kim YR, Min SK, Yu BH.	Eur Neuropsychopharmacol. 2004 Dec;14(6):515-20.	Eur Neuropsychopharmacol. 2004	PubMed	citation	PMID:15589392	pubmed	15589392	create date:2004/12/14 | first author:Kim YR
The effect of electroconvulsive shock seizures on behaviour induced by dopaminergic agonists and on immobility in the Porsolt test.	/pubmed/15589391	Zarrindast MR, Sahebgharani M, Burnham WM.	Eur Neuropsychopharmacol. 2004 Dec;14(6):509-14.	Eur Neuropsychopharmacol. 2004	PubMed	citation	PMID:15589391	pubmed	15589391	create date:2004/12/14 | first author:Zarrindast MR
A role for dopamine in the processing of drug cues in heroin dependent patients.	/pubmed/15589390	Franken IH, Hendriks VM, Stam CJ, Van den Brink W.	Eur Neuropsychopharmacol. 2004 Dec;14(6):503-8.	Eur Neuropsychopharmacol. 2004	PubMed	citation	PMID:15589390	pubmed	15589390	create date:2004/12/14 | first author:Franken IH
Effect of chronic lithium treatment on the turnover of alpha2-adrenoceptors after chemical inactivation in rats.	/pubmed/15589389	Carbonell L, Cuffí ML, Forn J.	Eur Neuropsychopharmacol. 2004 Dec;14(6):497-502.	Eur Neuropsychopharmacol. 2004	PubMed	citation	PMID:15589389	pubmed	15589389	create date:2004/12/14 | first author:Carbonell L
5-HT1A receptors are differentially involved in the anxiolytic- and antidepressant-like effects of 8-OH-DPAT and fluoxetine in the rat.	/pubmed/15589388	De Vry J, Schreiber R, Melon C, Dalmus M, Jentzsch KR.	Eur Neuropsychopharmacol. 2004 Dec;14(6):487-95.	Eur Neuropsychopharmacol. 2004	PubMed	citation	PMID:15589388	pubmed	15589388	create date:2004/12/14 | first author:De Vry J
Cerebrospinal neuropeptide Y and substance P in suicide attempters during long-term antidepressant treatment.	/pubmed/15589387	Olsson A, Regnéll G, Träskman-Bendz L, Ekman R, Westrin A.	Eur Neuropsychopharmacol. 2004 Dec;14(6):479-85.	Eur Neuropsychopharmacol. 2004	PubMed	citation	PMID:15589387	pubmed	15589387	create date:2004/12/14 | first author:Olsson A
Acute effect of milnacipran on the relationship between the locus coeruleus noradrenergic and dorsal raphe serotonergic neuronal transmitters.	/pubmed/15589386	Bandoh T, Hayashi M, Ino K, Takada S, Ushizawa D, Hoshi K.	Eur Neuropsychopharmacol. 2004 Dec;14(6):471-8.	Eur Neuropsychopharmacol. 2004	PubMed	citation	PMID:15589386	pubmed	15589386	create date:2004/12/14 | first author:Bandoh T
Duloxetine in the acute and long-term treatment of major depressive disorder: a placebo- and paroxetine-controlled trial.	/pubmed/15589385	Detke MJ, Wiltse CG, Mallinckrodt CH, McNamara RK, Demitrack MA, Bitter I.	Eur Neuropsychopharmacol. 2004 Dec;14(6):457-70.	Eur Neuropsychopharmacol. 2004	PubMed	citation	PMID:15589385	pubmed	15589385	create date:2004/12/14 | first author:Detke MJ
Anxiolytic profile of HG1, a 5-HT-moduline antagonist, in three mouse models of anxiety.	/pubmed/15589384	Clénet F, Hascoët M, Fillion G, Galons H, Bourin M.	Eur Neuropsychopharmacol. 2004 Dec;14(6):449-56.	Eur Neuropsychopharmacol. 2004	PubMed	citation	PMID:15589384	pubmed	15589384	create date:2004/12/14 | first author:Clénet F
Antidepressants attenuate both the enhanced ethanol intake and ethanol-induced anxiolytic effects in diazepam withdrawn rats.	/pubmed/15572281	Martijena ID, Bustos SG, Bertotto ME, Molina VA.	Eur Neuropsychopharmacol. 2005 Jan;15(1):119-30.	Eur Neuropsychopharmacol. 2005	PubMed	citation	PMID:15572281	pubmed	15572281	create date:2004/12/02 | first author:Martijena ID
Comparative efficacy and safety of long-acting risperidone and risperidone oral tablets.	/pubmed/15572280	Chue P, Eerdekens M, Augustyns I, Lachaux B, Molcan P, Eriksson L, Pretorius H, David AS.	Eur Neuropsychopharmacol. 2005 Jan;15(1):111-7.	Eur Neuropsychopharmacol. 2005	PubMed	citation	PMID:15572280	pubmed	15572280	create date:2004/12/02 | first author:Chue P
Inhibition of rat liver CYP2D in vitro and after 1-day and long-term exposure to neuroleptics in vivo-possible involvement of different mechanisms.	/pubmed/15572279	Daniel WA, Haduch A, Wójcikowski J.	Eur Neuropsychopharmacol. 2005 Jan;15(1):103-10.	Eur Neuropsychopharmacol. 2005	PubMed	citation	PMID:15572279	pubmed	15572279	create date:2004/12/02 | first author:Daniel WA
The homozygosity for 10-repeat allele at dopamine transporter gene and dopamine transporter density in Korean children with attention deficit hyperactivity disorder: relating to treatment response to methylphenidate.	/pubmed/15572278	Cheon KA, Ryu YH, Kim JW, Cho DY.	Eur Neuropsychopharmacol. 2005 Jan;15(1):95-101.	Eur Neuropsychopharmacol. 2005	PubMed	citation	PMID:15572278	pubmed	15572278	create date:2004/12/02 | first author:Cheon KA
Adenosine A1 receptors and the anticonvulsant potential of drugs effective in the model of 3-nitropropionic acid-induced seizures in mice.	/pubmed/15572277	Zuchora B, Wielosz M, Urbańska EM.	Eur Neuropsychopharmacol. 2005 Jan;15(1):85-93.	Eur Neuropsychopharmacol. 2005	PubMed	citation	PMID:15572277	pubmed	15572277	create date:2004/12/02 | first author:Zuchora B
Title	URL	Description	Details	ShortDetails	Resource	Type	Identifiers	Db	EntrezUID	Properties
Acute and continuation risperidone monotherapy in bipolar mania: a 3-week placebo-controlled trial followed by a 9-week double-blind trial of risperidone and haloperidol.	/pubmed/15572276	Smulevich AB, Khanna S, Eerdekens M, Karcher K, Kramer M, Grossman F.	Eur Neuropsychopharmacol. 2005 Jan;15(1):75-84.	Eur Neuropsychopharmacol. 2005	PubMed	citation	PMID:15572276	pubmed	15572276	create date:2004/12/02 | first author:Smulevich AB
Low-dose risperidone augmentation of fluvoxamine treatment in obsessive-compulsive disorder: a double-blind, placebo-controlled study.	/pubmed/15572275	Erzegovesi S, Guglielmo E, Siliprandi F, Bellodi L.	Eur Neuropsychopharmacol. 2005 Jan;15(1):69-74.	Eur Neuropsychopharmacol. 2005	PubMed	citation	PMID:15572275	pubmed	15572275	create date:2004/12/02 | first author:Erzegovesi S
Effect of angiotensin-converting enzyme inhibitor perindopril on interneurons in MPTP-treated mice.	/pubmed/15572274	Kurosaki R, Muramatsu Y, Kato H, Watanabe Y, Imai Y, Itoyama Y, Araki T.	Eur Neuropsychopharmacol. 2005 Jan;15(1):57-67.	Eur Neuropsychopharmacol. 2005	PubMed	citation	PMID:15572274	pubmed	15572274	create date:2004/12/02 | first author:Kurosaki R
No association of clock gene T3111C polymorphism and affective disorders.	/pubmed/15572273	Bailer U, Wiesegger G, Leisch F, Fuchs K, Leitner I, Letmaier M, Konstantinidis A, Stastny J, Sieghart W, Hornik K, Mitterauer B, Kasper S, Aschauer HN.	Eur Neuropsychopharmacol. 2005 Jan;15(1):51-5.	Eur Neuropsychopharmacol. 2005	PubMed	citation	PMID:15572273	pubmed	15572273	create date:2004/12/02 | first author:Bailer U
Actometry and Barnes Akathisia Rating Scale in neuroleptic-induced akathisia.	/pubmed/15572272	Janno S, Holi MM, Tuisku K, Wahlbeck K.	Eur Neuropsychopharmacol. 2005 Jan;15(1):39-41.	Eur Neuropsychopharmacol. 2005	PubMed	citation	PMID:15572272	pubmed	15572272	create date:2004/12/02 | first author:Janno S
Endogenous cannabinoids are not involved in cocaine reinforcement and development of cocaine-induced behavioural sensitization.	/pubmed/15572271	Lesscher HM, Hoogveld E, Burbach JP, van Ree JM, Gerrits MA.	Eur Neuropsychopharmacol. 2005 Jan;15(1):31-7.	Eur Neuropsychopharmacol. 2005	PubMed	citation	PMID:15572271	pubmed	15572271	create date:2004/12/02 | first author:Lesscher HM
Chlorpromazine and loxapine reduce interleukin-1beta and interleukin-2 release by rat mixed glial and microglial cell cultures.	/pubmed/15572270	Labuzek K, Kowalski J, Gabryel B, Herman ZS.	Eur Neuropsychopharmacol. 2005 Jan;15(1):23-30.	Eur Neuropsychopharmacol. 2005	PubMed	citation	PMID:15572270	pubmed	15572270	create date:2004/12/02 | first author:Labuzek K
Amantadine for weight gain associated with olanzapine treatment.	/pubmed/15572269	Deberdt W, Winokur A, Cavazzoni PA, Trzaskoma QN, Carlson CD, Bymaster FP, Wiener K, Floris M, Breier A.	Eur Neuropsychopharmacol. 2005 Jan;15(1):13-21.	Eur Neuropsychopharmacol. 2005	PubMed	citation	PMID:15572269	pubmed	15572269	create date:2004/12/02 | first author:Deberdt W
Low GSK-3beta in schizophrenia as a consequence of neurodevelopmental insult.	/pubmed/15572268	Kozlovsky N, Nadri C, Agam G.	Eur Neuropsychopharmacol. 2005 Jan;15(1):1-11. Review.	Eur Neuropsychopharmacol. 2005	PubMed	citation	PMID:15572268	pubmed	15572268	create date:2004/12/02 | first author:Kozlovsky N
Clinical effectiveness of new generation antipsychotics in adolescent patients.	/pubmed/15572266	Arango C, Parellada M, Moreno DM.	Eur Neuropsychopharmacol. 2004 Nov;14 Suppl 4:S471-9. Review.	Eur Neuropsychopharmacol. 2004	PubMed	citation	PMID:15572266	pubmed	15572266	create date:2004/12/02 | first author:Arango C
Clinical effectiveness of atypical antipsychotics in elderly patients with psychosis.	/pubmed/15572265	Masand P.	Eur Neuropsychopharmacol. 2004 Nov;14 Suppl 4:S461-9. Review.	Eur Neuropsychopharmacol. 2004	PubMed	citation	PMID:15572265	pubmed	15572265	create date:2004/12/02 | first author:Masand P
Clinical effectiveness in adults with chronic schizophrenia.	/pubmed/15572264	Peuskens J.	Eur Neuropsychopharmacol. 2004 Nov;14 Suppl 4:S453-9. Review.	Eur Neuropsychopharmacol. 2004	PubMed	citation	PMID:15572264	pubmed	15572264	create date:2004/12/02 | first author:Peuskens J
Clinical effectiveness in first-episode patients.	/pubmed/15572263	Ohlsen RI, O'Toole MS, Purvis RG, Walters JT, Taylor TM, Jones HM, Pilowsky LS.	Eur Neuropsychopharmacol. 2004 Nov;14 Suppl 4:S445-51. Review.	Eur Neuropsychopharmacol. 2004	PubMed	citation	PMID:15572263	pubmed	15572263	create date:2004/12/02 | first author:Ohlsen RI
Tools for measuring clinical effectiveness.	/pubmed/15572262	Naber D, Vita A.	Eur Neuropsychopharmacol. 2004 Nov;14 Suppl 4:S435-44. Review.	Eur Neuropsychopharmacol. 2004	PubMed	citation	PMID:15572262	pubmed	15572262	create date:2004/12/02 | first author:Naber D
From restoration of neuroplasticity to the treatment of depression: clinical experience.	/pubmed/15550350	Costa e Silva JA.	Eur Neuropsychopharmacol. 2004 Dec;14 Suppl 5:S511-21. Review.	Eur Neuropsychopharmacol. 2004	PubMed	citation	PMID:15550350	pubmed	15550350	create date:2004/11/20 | first author:Costa e Silva JA
Neuroplasticity: from MRI to depressive symptoms.	/pubmed/15550349	Fossati P, Radtchenko A, Boyer P.	Eur Neuropsychopharmacol. 2004 Dec;14 Suppl 5:S503-10. Review.	Eur Neuropsychopharmacol. 2004	PubMed	citation	PMID:15550349	pubmed	15550349	create date:2004/11/20 | first author:Fossati P
Molecular mechanisms of neuroplasticity and pharmacological implications: the example of tianeptine.	/pubmed/15550348	McEwen BS, Chattarji S.	Eur Neuropsychopharmacol. 2004 Dec;14 Suppl 5:S497-502. Review.	Eur Neuropsychopharmacol. 2004	PubMed	citation	PMID:15550348	pubmed	15550348	create date:2004/11/20 | first author:McEwen BS
Preclinical research on stress, memory, and the brain in the development of pharmacotherapy for depression.	/pubmed/15550347	Diamond DM, Campbell A, Park CR, Vouimba RM.	Eur Neuropsychopharmacol. 2004 Dec;14 Suppl 5:S491-5. Review.	Eur Neuropsychopharmacol. 2004	PubMed	citation	PMID:15550347	pubmed	15550347	create date:2004/11/20 | first author:Diamond DM
Alterations of neuroplasticity in depression: the hippocampus and beyond.	/pubmed/15550346	Fuchs E, Czéh B, Kole MH, Michaelis T, Lucassen PJ.	Eur Neuropsychopharmacol. 2004 Dec;14 Suppl 5:S481-90. Review.	Eur Neuropsychopharmacol. 2004	PubMed	citation	PMID:15550346	pubmed	15550346	create date:2004/11/20 | first author:Fuchs E
Corrigendum to gender in obsessive-compulsive disorder: clinical and genetic findings" [Eur. Neuropsychopharmacol. 14 (2004) 105-113]."	/pubmed/15468463	Lochner C, Hemmings SM, Kinnear CJ, Moolman-Smook JC, Corfield VA, Knowles JA, Niehaus DJ, Stein DJ.	Eur Neuropsychopharmacol. 2004 Oct;14(5):437-45.	Eur Neuropsychopharmacol. 2004	PubMed	citation	PMID:15468463	pubmed	15468463	create date:2004/10/08 | first author:Lochner C
ECNP Consensus Meeting, March 2003. Guidelines for the investigation of efficacy in social anxiety disorder.	/pubmed/15336305	Montgomery SA, Lecrubier Y, Baldwin DS, Kasper S, Lader M, Nil R, Stein D, Van Ree JM; European College of Neuropsychopharmacology.	Eur Neuropsychopharmacol. 2004 Oct;14(5):425-33. Review. No abstract available.	Eur Neuropsychopharmacol. 2004	PubMed	citation	PMID:15336305	pubmed	15336305	create date:2004/09/01 | first author:Montgomery SA
Intracerebroventricular injection of trazodone produces 5-HT receptor subtype mediated anti-nociception at the supraspinal and spinal levels.	/pubmed/15336304	Zhang R, Nagata T, Hayashi T, Miyata M, Kawakami Y.	Eur Neuropsychopharmacol. 2004 Oct;14(5):419-24.	Eur Neuropsychopharmacol. 2004	PubMed	citation	PMID:15336304	pubmed	15336304	create date:2004/09/01 | first author:Zhang R
Behavioural effects of rapid intravenous administration of meta-chlorophenylpiperazine in patients with panic disorder and controls.	/pubmed/15336303	van der Wee NJ, Fiselier J, van Megen HJ, Westenberg HG.	Eur Neuropsychopharmacol. 2004 Oct;14(5):413-7.	Eur Neuropsychopharmacol. 2004	PubMed	citation	PMID:15336303	pubmed	15336303	create date:2004/09/01 | first author:van der Wee NJ
Influence of the combined treatment of LY 300164 (an AMPA/kainate receptor antagonist) with adenosine receptor agonists on the electroconvulsive threshold in mice.	/pubmed/15336302	Borowicz KK, Swiader M, Wielosz M, Czuczwar SJ.	Eur Neuropsychopharmacol. 2004 Oct;14(5):407-12.	Eur Neuropsychopharmacol. 2004	PubMed	citation	PMID:15336302	pubmed	15336302	create date:2004/09/01 | first author:Borowicz KK
Stress and hippocampal abnormalities in psychiatric disorders.	/pubmed/15336301	Sala M, Perez J, Soloff P, Ucelli di Nemi S, Caverzasi E, Soares JC, Brambilla P.	Eur Neuropsychopharmacol. 2004 Oct;14(5):393-405. Review.	Eur Neuropsychopharmacol. 2004	PubMed	citation	PMID:15336301	pubmed	15336301	create date:2004/09/01 | first author:Sala M
Effects of the classical antipsychotic haloperidol and atypical antipsychotic risperidone on weight gain, the oestrous cycle and uterine weight in female rats.	/pubmed/15336300	Fell MJ, Neill JC, Marshall KM.	Eur Neuropsychopharmacol. 2004 Oct;14(5):385-92.	Eur Neuropsychopharmacol. 2004	PubMed	citation	PMID:15336300	pubmed	15336300	create date:2004/09/01 | first author:Fell MJ
Dieting and weight loss do not affect on the platelet serotonin 5-HT2A receptor.	/pubmed/15336299	Rahm I, Spigset O, Mjörndal T.	Eur Neuropsychopharmacol. 2004 Oct;14(5):381-3.	Eur Neuropsychopharmacol. 2004	PubMed	citation	PMID:15336299	pubmed	15336299	create date:2004/09/01 | first author:Rahm I
Prepulse inhibition in fawn-hooded rats: increased sensitivity to 5-HT1A receptor stimulation.	/pubmed/15336298	Martin S, Lawrence AJ, van den Buuse M.	Eur Neuropsychopharmacol. 2004 Oct;14(5):373-9.	Eur Neuropsychopharmacol. 2004	PubMed	citation	PMID:15336298	pubmed	15336298	create date:2004/09/01 | first author:Martin S
Using sleep to evaluate comparative serotonergic effects of paroxetine and citalopram.	/pubmed/15336297	Wilson SJ, Bailey JE, Rich AS, Adrover M, Potokar J, Nutt DJ.	Eur Neuropsychopharmacol. 2004 Oct;14(5):367-72.	Eur Neuropsychopharmacol. 2004	PubMed	citation	PMID:15336297	pubmed	15336297	create date:2004/09/01 | first author:Wilson SJ
Norharman and alcohol-dependency in male Wistar rats.	/pubmed/15336296	Fekkes D, Bernard BF, Cappendijk SL.	Eur Neuropsychopharmacol. 2004 Oct;14(5):361-6.	Eur Neuropsychopharmacol. 2004	PubMed	citation	PMID:15336296	pubmed	15336296	create date:2004/09/01 | first author:Fekkes D
Time-dependent changes in alcohol-seeking behaviour during abstinence.	/pubmed/15336295	Bienkowski P, Rogowski A, Korkosz A, Mierzejewski P, Radwanska K, Kaczmarek L, Bogucka-Bonikowska A, Kostowski W.	Eur Neuropsychopharmacol. 2004 Oct;14(5):355-60.	Eur Neuropsychopharmacol. 2004	PubMed	citation	PMID:15336295	pubmed	15336295	create date:2004/09/01 | first author:Bienkowski P
Bright light therapy in seasonal affective disorder--does it suffice?	/pubmed/15163447	Pjrek E, Winkler D, Stastny J, Konstantinidis A, Heiden A, Kasper S.	Eur Neuropsychopharmacol. 2004 Aug;14(4):347-51.	Eur Neuropsychopharmacol. 2004	PubMed	citation	PMID:15163447	pubmed	15163447	create date:2004/05/28 | first author:Pjrek E
Effects of subchronic clozapine treatment on long-term potentiation in rat prefrontal cortex.	/pubmed/15163446	Gemperle A, Olpe HR.	Eur Neuropsychopharmacol. 2004 Aug;14(4):340-6.	Eur Neuropsychopharmacol. 2004	PubMed	citation	PMID:15163446	pubmed	15163446	create date:2004/05/28 | first author:Gemperle A
Overnight metyrapone and combined dexamethasone/metyrapone tests in post-traumatic stress disorder: preliminary findings.	/pubmed/15163445	Kellner M, Otte C, Yassouridis A, Schick M, Jahn H, Wiedemann K.	Eur Neuropsychopharmacol. 2004 Aug;14(4):337-9.	Eur Neuropsychopharmacol. 2004	PubMed	citation	PMID:15163445	pubmed	15163445	create date:2004/05/28 | first author:Kellner M
The effect of famotidine addition on olanzapine-induced weight gain in first-episode schizophrenia patients: a double-blind placebo-controlled pilot study.	/pubmed/15163444	Poyurovsky M, Tal V, Maayan R, Gil-Ad I, Fuchs C, Weizman A.	Eur Neuropsychopharmacol. 2004 Aug;14(4):332-6.	Eur Neuropsychopharmacol. 2004	PubMed	citation	PMID:15163444	pubmed	15163444	create date:2004/05/28 | first author:Poyurovsky M
Effect of CCK1 and CCK2 receptor blockade on amphetamine-stimulated exploratory behavior and sensitization to amphetamine.	/pubmed/15163443	Alttoa A, Harro J.	Eur Neuropsychopharmacol. 2004 Aug;14(4):324-31.	Eur Neuropsychopharmacol. 2004	PubMed	citation	PMID:15163443	pubmed	15163443	create date:2004/05/28 | first author:Alttoa A
How real are patients in placebo-controlled studies of acute manic episode?	/pubmed/15163442	Storosum JG, Fouwels A, Gispen-de Wied CC, Wohlfarth T, van Zwieten BJ, van den Brink W.	Eur Neuropsychopharmacol. 2004 Aug;14(4):319-23.	Eur Neuropsychopharmacol. 2004	PubMed	citation	PMID:15163442	pubmed	15163442	create date:2004/05/28 | first author:Storosum JG
Influence of antazoline and ketotifen on the anticonvulsant activity of conventional antiepileptics against maximal electroshock in mice.	/pubmed/15163441	Swiader M, Wielosz M, Czuczwar SJ.	Eur Neuropsychopharmacol. 2004 Aug;14(4):307-18.	Eur Neuropsychopharmacol. 2004	PubMed	citation	PMID:15163441	pubmed	15163441	create date:2004/05/28 | first author:Swiader M
Zolpidem is not superior to temazepam with respect to rebound insomnia: a controlled study.	/pubmed/15163440	Voshaar RC, van Balkom AJ, Zitman FG.	Eur Neuropsychopharmacol. 2004 Aug;14(4):301-6.	Eur Neuropsychopharmacol. 2004	PubMed	citation	PMID:15163440	pubmed	15163440	create date:2004/05/28 | first author:Voshaar RC
Impulsivity related to brain serotonin transporter binding capacity in suicide attempters.	/pubmed/15163439	Lindström MB, Ryding E, Bosson P, Ahnlide JA, Rosén I, Träskman-Bendz L.	Eur Neuropsychopharmacol. 2004 Aug;14(4):295-300.	Eur Neuropsychopharmacol. 2004	PubMed	citation	PMID:15163439	pubmed	15163439	create date:2004/05/28 | first author:Lindström MB
Effects of acute and repeated administration of a cholinesterase inhibitor on timing behaviour.	/pubmed/15163438	Bouger PC, Spowart-Manning L, Ferrara A, Schmidt BH, van der Staay FJ.	Eur Neuropsychopharmacol. 2004 Aug;14(4):285-94.	Eur Neuropsychopharmacol. 2004	PubMed	citation	PMID:15163438	pubmed	15163438	create date:2004/05/28 | first author:Bouger PC
Regional mRNA expression of a second tryptophan hydroxylase isoform in postmortem tissue samples of two human brains.	/pubmed/15163437	Zill P, Büttner A, Eisenmenger W, Bondy B, Ackenheil M.	Eur Neuropsychopharmacol. 2004 Aug;14(4):282-4.	Eur Neuropsychopharmacol. 2004	PubMed	citation	PMID:15163437	pubmed	15163437	create date:2004/05/28 | first author:Zill P
Nitric oxide synthase inhibitors augment the effects of serotonin re-uptake inhibitors in the forced swimming test.	/pubmed/15163436	Harkin A, Connor TJ, Burns MP, Kelly JP.	Eur Neuropsychopharmacol. 2004 Aug;14(4):274-81.	Eur Neuropsychopharmacol. 2004	PubMed	citation	PMID:15163436	pubmed	15163436	create date:2004/05/28 | first author:Harkin A
Elevation of the cortisol/dehydroepiandrosterone ratio in schizophrenia patients.	/pubmed/15163435	Ritsner M, Maayan R, Gibel A, Strous RD, Modai I, Weizman A.	Eur Neuropsychopharmacol. 2004 Aug;14(4):267-73.	Eur Neuropsychopharmacol. 2004	PubMed	citation	PMID:15163435	pubmed	15163435	create date:2004/05/28 | first author:Ritsner M
Depression mood stabilisation: novel concepts and clinical management.	/pubmed/15142615	Calabrese JR.	Eur Neuropsychopharmacol. 2004 May;14 Suppl 2:S100-7. Review.	Eur Neuropsychopharmacol. 2004	PubMed	citation	PMID:15142615	pubmed	15142615	create date:2004/05/15 | first author:Calabrese JR
The phenotypic spectra of bipolar disorder.	/pubmed/15142614	Alda M.	Eur Neuropsychopharmacol. 2004 May;14 Suppl 2:S94-9. Review.	Eur Neuropsychopharmacol. 2004	PubMed	citation	PMID:15142614	pubmed	15142614	create date:2004/05/15 | first author:Alda M
Lamotrigine: a depression mood stabiliser.	/pubmed/15142613	Herman E.	Eur Neuropsychopharmacol. 2004 May;14 Suppl 2:S89-93. Review.	Eur Neuropsychopharmacol. 2004	PubMed	citation	PMID:15142613	pubmed	15142613	create date:2004/05/15 | first author:Herman E
Bipolar depression: the real challenge.	/pubmed/15142612	Hirschfeld RM.	Eur Neuropsychopharmacol. 2004 May;14 Suppl 2:S83-8. Review.	Eur Neuropsychopharmacol. 2004	PubMed	citation	PMID:15142612	pubmed	15142612	create date:2004/05/15 | first author:Hirschfeld RM
Abstracts of the European College of Neuropsychopharmacology Workshop on Neuropsychopharmacology for Young Scientists in Europe. Nice, France, March 12-14, 2004.	/pubmed/15085867	[No authors listed]	Eur Neuropsychopharmacol. 2004 Mar;14 Suppl 1:S1-82. No abstract available.	Eur Neuropsychopharmacol. 2004	PubMed	citation	PMID:15085867	pubmed	15085867	create date:2004/04/17
Atypical antipsychotics and the relevance of glutamate and serotonin.	/pubmed/15056486	van der Heijden FM, Tuinier S, Fekkes D, Sijben AE, Kahn RS, Verhoeven WM.	Eur Neuropsychopharmacol. 2004 May;14(3):259-65.	Eur Neuropsychopharmacol. 2004	PubMed	citation	PMID:15056486	pubmed	15056486	create date:2004/04/02 | first author:van der Heijden FM
Title	URL	Description	Details	ShortDetails	Resource	Type	Identifiers	Db	EntrezUID	Properties
Interaction of loreclezole with conventional antiepileptic drugs in amygdala-kindled rats.	/pubmed/15056485	Borowicz KK, Sawiniec A, Czuczwar SJ.	Eur Neuropsychopharmacol. 2004 May;14(3):251-7.	Eur Neuropsychopharmacol. 2004	PubMed	citation	PMID:15056485	pubmed	15056485	create date:2004/04/02 | first author:Borowicz KK
Plasma amisulpride levels in schizophrenia or schizoaffective disorder.	/pubmed/15056484	Bergemann N, Kopitz J, Kress KR, Frick A.	Eur Neuropsychopharmacol. 2004 May;14(3):245-50.	Eur Neuropsychopharmacol. 2004	PubMed	citation	PMID:15056484	pubmed	15056484	create date:2004/04/02 | first author:Bergemann N
Biochemical and pharmacological characterization of the serotonin transporter in human peripheral blood lymphocytes.	/pubmed/15056483	Barkan T, Gurwitz D, Levy G, Weizman A, Rehavi M.	Eur Neuropsychopharmacol. 2004 May;14(3):237-43.	Eur Neuropsychopharmacol. 2004	PubMed	citation	PMID:15056483	pubmed	15056483	create date:2004/04/02 | first author:Barkan T
P300 alterations in schizophrenic patients experiencing auditory hallucinations.	/pubmed/15056482	Papageorgiou C, Oulis P, Vasios C, Kontopantelis E, Uzunoglu N, Rabavilas A, Christodoulou GN.	Eur Neuropsychopharmacol. 2004 May;14(3):227-36.	Eur Neuropsychopharmacol. 2004	PubMed	citation	PMID:15056482	pubmed	15056482	create date:2004/04/02 | first author:Papageorgiou C
Effects of 5-HT1B receptor ligands microinjected into the ventral tegmental area on the locomotor and sensitizating effects of cocaine in rats.	/pubmed/15056481	Przegaliński E, Papla I, Siwanowicz J, Filip M.	Eur Neuropsychopharmacol. 2004 May;14(3):217-25.	Eur Neuropsychopharmacol. 2004	PubMed	citation	PMID:15056481	pubmed	15056481	create date:2004/04/02 | first author:Przegaliński E
Buprenorphine in the treatment of opioid dependence.	/pubmed/15056480	Davids E, Gastpar M.	Eur Neuropsychopharmacol. 2004 May;14(3):209-16. Review.	Eur Neuropsychopharmacol. 2004	PubMed	citation	PMID:15056480	pubmed	15056480	create date:2004/04/02 | first author:Davids E
The metabolism of the piperazine-type phenothiazine neuroleptic perazine by the human cytochrome P-450 isoenzymes.	/pubmed/15056479	Wójcikowski J, Pichard-Garcia L, Maurel P, Daniel WA.	Eur Neuropsychopharmacol. 2004 May;14(3):199-208.	Eur Neuropsychopharmacol. 2004	PubMed	citation	PMID:15056479	pubmed	15056479	create date:2004/04/02 | first author:Wójcikowski J
Reduced vasodilatory response to methylnicotinate in schizophrenia as assessed by laser Doppler flowmetry.	/pubmed/15056478	Ross BM, Hughes B, Turenne S, Seeman M, Warsh JJ.	Eur Neuropsychopharmacol. 2004 May;14(3):191-7.	Eur Neuropsychopharmacol. 2004	PubMed	citation	PMID:15056478	pubmed	15056478	create date:2004/04/02 | first author:Ross BM
Validity of in vivo [123I]beta-CIT SPECT in detecting MDMA-induced neurotoxicity in rats.	/pubmed/15056477	de Win MM, de Jeu RA, de Bruin K, Habraken JB, Reneman L, Booij J, den Heeten GJ.	Eur Neuropsychopharmacol. 2004 May;14(3):185-9.	Eur Neuropsychopharmacol. 2004	PubMed	citation	PMID:15056477	pubmed	15056477	create date:2004/04/02 | first author:de Win MM
Glutamate and anxiety.	/pubmed/15056476	Bergink V, van Megen HJ, Westenberg HG.	Eur Neuropsychopharmacol. 2004 May;14(3):175-83. Review.	Eur Neuropsychopharmacol. 2004	PubMed	citation	PMID:15056476	pubmed	15056476	create date:2004/04/02 | first author:Bergink V
Interactions between non-barbiturate injectable anesthetics and conventional antiepileptic drugs in the maximal electroshock test in mice--an isobolographic analysis.	/pubmed/15013033	Borowicz KK, Łuszczki J, Czuczwar SJ.	Eur Neuropsychopharmacol. 2004 Mar;14(2):163-72.	Eur Neuropsychopharmacol. 2004	PubMed	citation	PMID:15013033	pubmed	15013033	create date:2004/03/12 | first author:Borowicz KK
Reduced anxious behavior in mice lacking the CCK2 receptor gene.	/pubmed/15013032	Horinouchi Y, Akiyoshi J, Nagata A, Matsushita H, Tsutsumi T, Isogawa K, Noda T, Nagayama H.	Eur Neuropsychopharmacol. 2004 Mar;14(2):157-61.	Eur Neuropsychopharmacol. 2004	PubMed	citation	PMID:15013032	pubmed	15013032	create date:2004/03/12 | first author:Horinouchi Y
Hormonal and temperature responses to flesinoxan in normal volunteers: an antagonist study.	/pubmed/15013031	Pitchot W, Wauthy J, Legros JJ, Ansseau M.	Eur Neuropsychopharmacol. 2004 Mar;14(2):151-5.	Eur Neuropsychopharmacol. 2004	PubMed	citation	PMID:15013031	pubmed	15013031	create date:2004/03/12 | first author:Pitchot W
Cell-type specific regulation of calreticulin and Bcl-2 expression by mood stabilizer drugs.	/pubmed/15013030	Corson TW, Woo KK, Li PP, Warsh JJ.	Eur Neuropsychopharmacol. 2004 Mar;14(2):143-50.	Eur Neuropsychopharmacol. 2004	PubMed	citation	PMID:15013030	pubmed	15013030	create date:2004/03/12 | first author:Corson TW
Cholesterol in mood and anxiety disorders: review of the literature and new hypotheses.	/pubmed/15013029	Papakostas GI, Ongür D, Iosifescu DV, Mischoulon D, Fava M.	Eur Neuropsychopharmacol. 2004 Mar;14(2):135-42. Review.	Eur Neuropsychopharmacol. 2004	PubMed	citation	PMID:15013029	pubmed	15013029	create date:2004/03/12 | first author:Papakostas GI
Monosialoganglioside (GM1) attenuates the behavioural effects of long-term haloperidol administration in supersensitive rats.	/pubmed/15013028	Perry JC, Vital MA, Frussa-Filho R, Tufik S, Palermo-Neto J.	Eur Neuropsychopharmacol. 2004 Mar;14(2):127-33.	Eur Neuropsychopharmacol. 2004	PubMed	citation	PMID:15013028	pubmed	15013028	create date:2004/03/12 | first author:Perry JC
Alterations in QT dispersion in medicated schizophrenia patients following electroconvulsive therapy.	/pubmed/15013027	Nahshoni E, Manor N, Bar F, Stryjer R, Zalsman G, Weizman A.	Eur Neuropsychopharmacol. 2004 Mar;14(2):121-5.	Eur Neuropsychopharmacol. 2004	PubMed	citation	PMID:15013027	pubmed	15013027	create date:2004/03/12 | first author:Nahshoni E
Clozapine and olanzapine, but not conventional antipsychotics, increase insulin release in vitro.	/pubmed/15013026	Melkersson K.	Eur Neuropsychopharmacol. 2004 Mar;14(2):115-9.	Eur Neuropsychopharmacol. 2004	PubMed	citation	PMID:15013026	pubmed	15013026	create date:2004/03/12 | first author:Melkersson K
Gender in obsessive-compulsive disorder: clinical and genetic findings.	/pubmed/15013025	Lochner C, Hemmings SM, Kinnear CJ, Moolman-Smook JC, Corfield VA, Knowles JA, Niehaus DJ, Stein DJ.	Eur Neuropsychopharmacol. 2004 Mar;14(2):105-13. Corrected and republished in: Eur Neuropsychopharmacol. 2004 Oct;14(5):437-45.	Eur Neuropsychopharmacol. 2004	PubMed	citation	PMID:15013025	pubmed	15013025	create date:2004/03/12 | first author:Lochner C
Protective effects of neuronal nitric oxide synthase inhibitor in mouse brain against MPTP neurotoxicity: an immunohistological study.	/pubmed/15013024	Watanabe H, Muramatsu Y, Kurosaki R, Michimata M, Matsubara M, Imai Y, Araki T.	Eur Neuropsychopharmacol. 2004 Mar;14(2):93-104.	Eur Neuropsychopharmacol. 2004	PubMed	citation	PMID:15013024	pubmed	15013024	create date:2004/03/12 | first author:Watanabe H
A review of compliance, depot intramuscular antipsychotics and the new long-acting injectable atypical antipsychotic risperidone in schizophrenia.	/pubmed/15013023	Bhanji NH, Chouinard G, Margolese HC.	Eur Neuropsychopharmacol. 2004 Mar;14(2):87-92. Review.	Eur Neuropsychopharmacol. 2004	PubMed	citation	PMID:15013023	pubmed	15013023	create date:2004/03/12 | first author:Bhanji NH
Influence of sexual hormone antagonists on the anticonvulsant action of conventional antiepileptic drugs against electrically- and pentylenetetrazol-induced seizures in mice.	/pubmed/14659991	Borowicz KK, Łuszczki J, Swiader M, Kleinrok Z, Czuczwar SJ.	Eur Neuropsychopharmacol. 2004 Jan;14(1):77-85.	Eur Neuropsychopharmacol. 2004	PubMed	citation	PMID:14659991	pubmed	14659991	create date:2003/12/09 | first author:Borowicz KK
Potentiation of imipramine-induced antinociception by nicotine in the formalin test.	/pubmed/14659990	Zarrindast MR, Baghdadi B, Sahebgharani M.	Eur Neuropsychopharmacol. 2004 Jan;14(1):71-6.	Eur Neuropsychopharmacol. 2004	PubMed	citation	PMID:14659990	pubmed	14659990	create date:2003/12/09 | first author:Zarrindast MR
Both low and high activities of platelet monoamine oxidase increase the probability of becoming a smoker.	/pubmed/14659989	Harro J, Fischer K, Vansteelandt S, Harro M.	Eur Neuropsychopharmacol. 2004 Jan;14(1):65-9.	Eur Neuropsychopharmacol. 2004	PubMed	citation	PMID:14659989	pubmed	14659989	create date:2003/12/09 | first author:Harro J
GABAergic system and imipramine-induced impairment of memory retention in rats.	/pubmed/14659988	Zarrindast MR, Shamsi T, Azarmina P, Rostami P, Shafaghi B.	Eur Neuropsychopharmacol. 2004 Jan;14(1):59-64.	Eur Neuropsychopharmacol. 2004	PubMed	citation	PMID:14659988	pubmed	14659988	create date:2003/12/09 | first author:Zarrindast MR
Serotonin transporter promoter gene polymorphic region (5-HTTLPR) and personality in female patients with seasonal affective disorder and in healthy controls.	/pubmed/14659987	Thierry N, Willeit M, Praschak-Rieder N, Zill P, Hornik K, Neumeister A, Lenzinger E, Stastny J, Hilger E, Konstantinidis A, Aschauer H, Ackenheil M, Bondy B, Kasper S.	Eur Neuropsychopharmacol. 2004 Jan;14(1):53-8.	Eur Neuropsychopharmacol. 2004	PubMed	citation	PMID:14659987	pubmed	14659987	create date:2003/12/09 | first author:Thierry N
Analysis of freezing behavior and ultrasonic vocalization in response to foot-shocks, ultrasound signals and GABAergic inhibition in the inferior colliculus: effects of muscimol and midazolam.	/pubmed/14659986	Nobre MJ, Brandão ML.	Eur Neuropsychopharmacol. 2004 Jan;14(1):45-52.	Eur Neuropsychopharmacol. 2004	PubMed	citation	PMID:14659986	pubmed	14659986	create date:2003/12/09 | first author:Nobre MJ
Smoking impact on CYP1A2 activity in a group of patients with schizophrenia.	/pubmed/14659985	Bozikas VP, Papakosta M, Niopas I, Karavatos A, Mirtsou-Fidani V.	Eur Neuropsychopharmacol. 2004 Jan;14(1):39-44.	Eur Neuropsychopharmacol. 2004	PubMed	citation	PMID:14659985	pubmed	14659985	create date:2003/12/09 | first author:Bozikas VP
Paroxetine influences respiration in rats: implications for the treatment of panic disorder.	/pubmed/14659984	Olsson M, Annerbrink K, Bengtsson F, Hedner J, Eriksson E.	Eur Neuropsychopharmacol. 2004 Jan;14(1):29-37.	Eur Neuropsychopharmacol. 2004	PubMed	citation	PMID:14659984	pubmed	14659984	create date:2003/12/09 | first author:Olsson M
International consensus statement on attention-deficit/hyperactivity disorder (ADHD) and disruptive behaviour disorders (DBDs): clinical implications and treatment practice suggestions.	/pubmed/14659983	Kutcher S, Aman M, Brooks SJ, Buitelaar J, van Daalen E, Fegert J, Findling RL, Fisman S, Greenhill LL, Huss M, Kusumakar V, Pine D, Taylor E, Tyano S.	Eur Neuropsychopharmacol. 2004 Jan;14(1):11-28. Review.	Eur Neuropsychopharmacol. 2004	PubMed	citation	PMID:14659983	pubmed	14659983	create date:2003/12/09 | first author:Kutcher S
Sub-chronic treatment with an extract of Hypericum perforatum (St John's wort) significantly reduces cortisol and corticosterone in the rat brain.	/pubmed/14659982	Franklin M, Reed A, Murck H.	Eur Neuropsychopharmacol. 2004 Jan;14(1):7-10.	Eur Neuropsychopharmacol. 2004	PubMed	citation	PMID:14659982	pubmed	14659982	create date:2003/12/09 | first author:Franklin M
Less medication switching after initial start with atypical antipsychotics.	/pubmed/14659981	Hugenholtz GW, Heerdink ER, Nolen WA, Egberts AC.	Eur Neuropsychopharmacol. 2004 Jan;14(1):1-5.	Eur Neuropsychopharmacol. 2004	PubMed	citation	PMID:14659981	pubmed	14659981	create date:2003/12/09 | first author:Hugenholtz GW
Pharmacological treatments for heroin and cocaine addiction.	/pubmed/14636964	van den Brink W, van Ree JM.	Eur Neuropsychopharmacol. 2003 Dec;13(6):476-87. Review.	Eur Neuropsychopharmacol. 2003	PubMed	citation	PMID:14636964	pubmed	14636964	create date:2003/11/26 | first author:van den Brink W
Acamprosate and naltrexone treatment for alcohol dependence: an evidence-based risk-benefits assessment.	/pubmed/14636963	Mason BJ.	Eur Neuropsychopharmacol. 2003 Dec;13(6):469-75. Review.	Eur Neuropsychopharmacol. 2003	PubMed	citation	PMID:14636963	pubmed	14636963	create date:2003/11/26 | first author:Mason BJ
Dopamine mediation of positive reinforcing effects of amphetamine in stimulant naïve healthy volunteers: results from a large cohort.	/pubmed/14636962	Abi-Dargham A, Kegeles LS, Martinez D, Innis RB, Laruelle M.	Eur Neuropsychopharmacol. 2003 Dec;13(6):459-68.	Eur Neuropsychopharmacol. 2003	PubMed	citation	PMID:14636962	pubmed	14636962	create date:2003/11/26 | first author:Abi-Dargham A
Brain imaging studies in human addicts.	/pubmed/14636961	Daglish MR, Nutt DJ.	Eur Neuropsychopharmacol. 2003 Dec;13(6):453-8. Review.	Eur Neuropsychopharmacol. 2003	PubMed	citation	PMID:14636961	pubmed	14636961	create date:2003/11/26 | first author:Daglish MR
Neuroadaptive mechanisms of addiction: studies on the extended amygdala.	/pubmed/14636960	Koob GF.	Eur Neuropsychopharmacol. 2003 Dec;13(6):442-52. Review.	Eur Neuropsychopharmacol. 2003	PubMed	citation	PMID:14636960	pubmed	14636960	create date:2003/11/26 | first author:Koob GF
The impact of stress on addiction.	/pubmed/14636959	Goeders NE.	Eur Neuropsychopharmacol. 2003 Dec;13(6):435-41. Review.	Eur Neuropsychopharmacol. 2003	PubMed	citation	PMID:14636959	pubmed	14636959	create date:2003/11/26 | first author:Goeders NE
Drug dependence and the endogenous opioid system.	/pubmed/14636958	Gerrits MA, Lesscher HB, van Ree JM.	Eur Neuropsychopharmacol. 2003 Dec;13(6):424-34. Review.	Eur Neuropsychopharmacol. 2003	PubMed	citation	PMID:14636958	pubmed	14636958	create date:2003/11/26 | first author:Gerrits MA
Molecular mechanisms of tolerance to and withdrawal of GABA(A) receptor modulators.	/pubmed/14636957	Biggio G, Dazzi L, Biggio F, Mancuso L, Talani G, Busonero F, Mostallino MC, Sanna E, Follesa P.	Eur Neuropsychopharmacol. 2003 Dec;13(6):411-23.	Eur Neuropsychopharmacol. 2003	PubMed	citation	PMID:14636957	pubmed	14636957	create date:2003/11/26 | first author:Biggio G
Participation of the opioid system in cannabinoid-induced antinociception and emotional-like responses.	/pubmed/14636956	Maldonado R, Valverde O.	Eur Neuropsychopharmacol. 2003 Dec;13(6):401-10. Review.	Eur Neuropsychopharmacol. 2003	PubMed	citation	PMID:14636956	pubmed	14636956	create date:2003/11/26 | first author:Maldonado R
Compliance: the impact of adverse events and tolerability on the physician's treatment decisions.	/pubmed/14550581	Roose SP.	Eur Neuropsychopharmacol. 2003 Sep;13 Suppl 3:S85-92. Review.	Eur Neuropsychopharmacol. 2003	PubMed	citation	PMID:14550581	pubmed	14550581	create date:2003/10/11 | first author:Roose SP
Benefits of different drug formulations in psychopharmacology.	/pubmed/14550580	Frijlink HW.	Eur Neuropsychopharmacol. 2003 Sep;13 Suppl 3:S77-84. Review.	Eur Neuropsychopharmacol. 2003	PubMed	citation	PMID:14550580	pubmed	14550580	create date:2003/10/11 | first author:Frijlink HW
Risk factors and predictors of compliance in depression.	/pubmed/14550579	Demyttenaere K.	Eur Neuropsychopharmacol. 2003 Sep;13 Suppl 3:S69-75. Review.	Eur Neuropsychopharmacol. 2003	PubMed	citation	PMID:14550579	pubmed	14550579	create date:2003/10/11 | first author:Demyttenaere K
Chairmen's introduction.	/pubmed/14550578	Roose SP, Pinder RM.	Eur Neuropsychopharmacol. 2003 Sep;13 Suppl 3:S67-8. No abstract available.	Eur Neuropsychopharmacol. 2003	PubMed	citation	PMID:14550578	pubmed	14550578	create date:2003/10/11 | first author:Roose SP
Abstracts of the 16th Congress of the European College of Neuropsychopharmacology. Prague, Czech Republic, September 20-24, 2003.	/pubmed/14524345	[No authors listed]	Eur Neuropsychopharmacol. 2003 Sep;13 Suppl 4:S93-488. No abstract available.	Eur Neuropsychopharmacol. 2003	PubMed	citation	PMID:14524345	pubmed	14524345	create date:2003/10/04
Latest maintenance data on lamotrigine in bipolar disorder.	/pubmed/12957721	Calabrese JR, Vieta E, Shelton MD.	Eur Neuropsychopharmacol. 2003 Aug;13 Suppl 2:S57-66. Review.	Eur Neuropsychopharmacol. 2003	PubMed	citation	PMID:12957721	pubmed	12957721	create date:2003/09/06 | first author:Calabrese JR
Latest maintenance data on lithium in bipolar disorder.	/pubmed/12957720	Goodwin GM, Geddes JR.	Eur Neuropsychopharmacol. 2003 Aug;13 Suppl 2:S51-5. Review.	Eur Neuropsychopharmacol. 2003	PubMed	citation	PMID:12957720	pubmed	12957720	create date:2003/09/06 | first author:Goodwin GM
Diagnostic issues in bipolar disorder.	/pubmed/12957719	Angst J, Gamma A, Benazzi F, Ajdacic V, Eich D, Rössler W.	Eur Neuropsychopharmacol. 2003 Aug;13 Suppl 2:S43-50. Review.	Eur Neuropsychopharmacol. 2003	PubMed	citation	PMID:12957719	pubmed	12957719	create date:2003/09/06 | first author:Angst J
Issues in the treatment of bipolar disorder.	/pubmed/12957718	Kasper S.	Eur Neuropsychopharmacol. 2003 Aug;13 Suppl 2:S37-42. Review.	Eur Neuropsychopharmacol. 2003	PubMed	citation	PMID:12957718	pubmed	12957718	create date:2003/09/06 | first author:Kasper S
Title	URL	Description	Details	ShortDetails	Resource	Type	Identifiers	Db	EntrezUID	Properties
Autoradiographic imaging of the serotonin transporter in the brain of rats and pigs using S-([18F]fluoromethyl)-(+)-McN5652.	/pubmed/12957338	Kretzschmar M, Brust P, Zessin J, Cumming P, Bergmann R, Johannsen B.	Eur Neuropsychopharmacol. 2003 Oct;13(5):387-97.	Eur Neuropsychopharmacol. 2003	PubMed	citation	PMID:12957338	pubmed	12957338	create date:2003/09/06 | first author:Kretzschmar M
Toxic rise of clozapine plasma concentrations in relation to inflammation.	/pubmed/12957337	Haack MJ, Bak ML, Beurskens R, Maes M, Stolk LM, Delespaul PA.	Eur Neuropsychopharmacol. 2003 Oct;13(5):381-5.	Eur Neuropsychopharmacol. 2003	PubMed	citation	PMID:12957337	pubmed	12957337	create date:2003/09/06 | first author:Haack MJ
Behavioural changes after different stress paradigms: prepulse inhibition increased after physical, but not emotional stress.	/pubmed/12957336	Pijlman FT, Herremans AH, van de Kieft J, Kruse CG, van Ree JM.	Eur Neuropsychopharmacol. 2003 Oct;13(5):369-80.	Eur Neuropsychopharmacol. 2003	PubMed	citation	PMID:12957336	pubmed	12957336	create date:2003/09/06 | first author:Pijlman FT
Lack of association between the 5HT2A receptor polymorphism (T102C) and unipolar affective disorder in a multicentric European study.	/pubmed/12957335	Oswald P, Souery D, Massat I, Del-Favero J, Linotte S, Papadimitriou G, Dikeos D, Kaneva R, Milanova V, Oruc L, Ivezic S, Serretti A, Lilli R, Van Broeckhoven C, Mendlewicz J.	Eur Neuropsychopharmacol. 2003 Oct;13(5):365-8.	Eur Neuropsychopharmacol. 2003	PubMed	citation	PMID:12957335	pubmed	12957335	create date:2003/09/06 | first author:Oswald P
Antinociceptive effects of tricyclic antidepressants and their noradrenergic metabolites.	/pubmed/12957334	Rojas-Corrales MO, Casas J, Moreno-Brea MR, Gibert-Rahola J, Micó JA.	Eur Neuropsychopharmacol. 2003 Oct;13(5):355-63.	Eur Neuropsychopharmacol. 2003	PubMed	citation	PMID:12957334	pubmed	12957334	create date:2003/09/06 | first author:Rojas-Corrales MO
Effects of coaching by community pharmacists on psychological symptoms of antidepressant users; a randomised controlled trial.	/pubmed/12957333	Brook OH, Van Hout HP, Nieuwenhuysea H, De Haan M.	Eur Neuropsychopharmacol. 2003 Oct;13(5):347-54.	Eur Neuropsychopharmacol. 2003	PubMed	citation	PMID:12957333	pubmed	12957333	create date:2003/09/06 | first author:Brook OH
Effects of serotonin 5-HT(1/2) receptor agonists in a limited-access operant food intake paradigm in the rat.	/pubmed/12957332	De Vry J, Schreiber R, Daschke A, Jentzsch KR.	Eur Neuropsychopharmacol. 2003 Oct;13(5):337-45.	Eur Neuropsychopharmacol. 2003	PubMed	citation	PMID:12957332	pubmed	12957332	create date:2003/09/06 | first author:De Vry J
CSF taurine level is influenced by plasma cholesterol and the CYP2D6 phenotype.	/pubmed/12957331	Nordin C, Dahl ML, Eklundh T, Eriksson M, Sjöberg S.	Eur Neuropsychopharmacol. 2003 Oct;13(5):333-5.	Eur Neuropsychopharmacol. 2003	PubMed	citation	PMID:12957331	pubmed	12957331	create date:2003/09/06 | first author:Nordin C
Brain neurosteroid changes after paroxetine administration in mice.	/pubmed/12957330	Nechmad A, Maayan R, Spivak B, Ramadan E, Poyurovsky M, Weizman A.	Eur Neuropsychopharmacol. 2003 Oct;13(5):327-32.	Eur Neuropsychopharmacol. 2003	PubMed	citation	PMID:12957330	pubmed	12957330	create date:2003/09/06 | first author:Nechmad A
Ginkgo biloba normalises stress-elevated alterations in brain catecholamines, serotonin and plasma corticosterone levels.	/pubmed/12957329	Shah ZA, Sharma P, Vohora SB.	Eur Neuropsychopharmacol. 2003 Oct;13(5):321-5.	Eur Neuropsychopharmacol. 2003	PubMed	citation	PMID:12957329	pubmed	12957329	create date:2003/09/06 | first author:Shah ZA
D2 dopamine receptor gene polymorphism: paroxetine and social functioning in posttraumatic stress disorder.	/pubmed/12957328	Lawford BR, McD Young R, Noble EP, Kann B, Arnold L, Rowell J, Ritchie TL.	Eur Neuropsychopharmacol. 2003 Oct;13(5):313-20.	Eur Neuropsychopharmacol. 2003	PubMed	citation	PMID:12957328	pubmed	12957328	create date:2003/09/06 | first author:Lawford BR
Conduct disorder: guidelines for investigating efficacy of pharmacological intervention.	/pubmed/12888191	Buitelaar JK, Montgomery SA, van Zwieten-Boot BJ; European College of Neuropsychopharmacology Steering Committee.	Eur Neuropsychopharmacol. 2003 Aug;13(4):305-11. Review. No abstract available.	Eur Neuropsychopharmacol. 2003	PubMed	citation	PMID:12888191	pubmed	12888191	create date:2003/07/31 | first author:Buitelaar JK
Attention deficit hyperactivity disorder: guidelines for investigating efficacy of pharmacological intervention.	/pubmed/12888190	Buitelaar JK, Montgomery SA, van Zwieten-Boot BJ; European College of Neuropsychopharmacology Consensus Committee.	Eur Neuropsychopharmacol. 2003 Aug;13(4):297-304. Review. No abstract available.	Eur Neuropsychopharmacol. 2003	PubMed	citation	PMID:12888190	pubmed	12888190	create date:2003/07/31 | first author:Buitelaar JK
Sensitised locomotion does not predict conditioned locomotion in cocaine-treated mice: further evidence against the excitatory conditioning model of context-dependent sensitisation.	/pubmed/12888189	Tirelli E, Tambour S, Michel A.	Eur Neuropsychopharmacol. 2003 Aug;13(4):289-96.	Eur Neuropsychopharmacol. 2003	PubMed	citation	PMID:12888189	pubmed	12888189	create date:2003/07/31 | first author:Tirelli E
Effects of spinally and supraspinally injected 3-isobutyl-1-methylxanthine, cholera toxin, and pertussis toxin on immobilization stress-induced antinociception in the mouse.	/pubmed/12888188	Chung KM, Choi SS, Choi MR, Suh HW.	Eur Neuropsychopharmacol. 2003 Aug;13(4):281-8.	Eur Neuropsychopharmacol. 2003	PubMed	citation	PMID:12888188	pubmed	12888188	create date:2003/07/31 | first author:Chung KM
Hyperresponsiveness to phencyclidine in animals lesioned in the amygdala on day 7 of life. Implications for an animal model of schizophrenia.	/pubmed/12888187	Daenen EW, Wolterink G, Van Ree JM.	Eur Neuropsychopharmacol. 2003 Aug;13(4):273-9.	Eur Neuropsychopharmacol. 2003	PubMed	citation	PMID:12888187	pubmed	12888187	create date:2003/07/31 | first author:Daenen EW
Omega-3 fatty acids in major depressive disorder. A preliminary double-blind, placebo-controlled trial.	/pubmed/12888186	Su KP, Huang SY, Chiu CC, Shen WW.	Eur Neuropsychopharmacol. 2003 Aug;13(4):267-71. Erratum in: Eur Neuropsychopharmacol. 2004 Mar;14(2):173.	Eur Neuropsychopharmacol. 2003	PubMed	citation	PMID:12888186	pubmed	12888186	create date:2003/07/31 | first author:Su KP
Influence of sex hormone antagonists on the anticonvulsant action of conventional antiepileptic drugs against amygdala-kindled seizures in male and female rats.	/pubmed/12888185	Borowicz KK, Kleinrok Z, Czuczwar SJ.	Eur Neuropsychopharmacol. 2003 Aug;13(4):257-65.	Eur Neuropsychopharmacol. 2003	PubMed	citation	PMID:12888185	pubmed	12888185	create date:2003/07/31 | first author:Borowicz KK
Attenuated stress responsiveness in an animal model for neurodevelopmental psychopathological disorders.	/pubmed/12888184	Terpstra J, Gispen-De Wied CC, Broekhoven MH, Frankhuijzen AC, Kahn RS, van Ree JM, Wiegant VM.	Eur Neuropsychopharmacol. 2003 Aug;13(4):249-56.	Eur Neuropsychopharmacol. 2003	PubMed	citation	PMID:12888184	pubmed	12888184	create date:2003/07/31 | first author:Terpstra J
Effect of alpha lipoic acid on intracerebroventricular streptozotocin model of cognitive impairment in rats.	/pubmed/12888183	Sharma M, Gupta YK.	Eur Neuropsychopharmacol. 2003 Aug;13(4):241-7.	Eur Neuropsychopharmacol. 2003	PubMed	citation	PMID:12888183	pubmed	12888183	create date:2003/07/31 | first author:Sharma M
S100B and response to treatment in major depression: a pilot study.	/pubmed/12888182	Arolt V, Peters M, Erfurth A, Wiesmann M, Missler U, Rudolf S, Kirchner H, Rothermundt M.	Eur Neuropsychopharmacol. 2003 Aug;13(4):235-9.	Eur Neuropsychopharmacol. 2003	PubMed	citation	PMID:12888182	pubmed	12888182	create date:2003/07/31 | first author:Arolt V
Distribution of 5-HT4 receptors in the postmortem human brain--an autoradiographic study using [125I]SB 207710.	/pubmed/12888181	Varnäs K, Halldin C, Pike VW, Hall H.	Eur Neuropsychopharmacol. 2003 Aug;13(4):228-34.	Eur Neuropsychopharmacol. 2003	PubMed	citation	PMID:12888181	pubmed	12888181	create date:2003/07/31 | first author:Varnäs K
Effects of chronic lithium and sodium valproate on concentrations of brain amino acids.	/pubmed/12888180	O'Donnell T, Rotzinger S, Ulrich M, Hanstock CC, Nakashima TT, Silverstone PH.	Eur Neuropsychopharmacol. 2003 Aug;13(4):220-7.	Eur Neuropsychopharmacol. 2003	PubMed	citation	PMID:12888180	pubmed	12888180	create date:2003/07/31 | first author:O'Donnell T
Effects of 8-OH-DPAT on open field performance of young and aged rats prenatally exposed to diazepam: a tool to reveal 5-HT1A receptor function.	/pubmed/12729947	Cannizzaro C, Martire M, Cannizzaro E, Monastero R, Gagliano M, Mineo A, Provenzano G.	Eur Neuropsychopharmacol. 2003 May;13(3):209-17. Erratum in: Eur Neuropsychopharmacol. 2003 Oct;13(5):399.	Eur Neuropsychopharmacol. 2003	PubMed	citation	PMID:12729947	pubmed	12729947	create date:2003/05/06 | first author:Cannizzaro C
Chronic lithium and sodium valproate both decrease the concentration of myoinositol and increase the concentration of inositol monophosphates in rat brain.	/pubmed/12729946	O'Donnell T, Rotzinger S, Nakashima TT, Hanstock CC, Ulrich M, Silverstone PH.	Eur Neuropsychopharmacol. 2003 May;13(3):199-207.	Eur Neuropsychopharmacol. 2003	PubMed	citation	PMID:12729946	pubmed	12729946	create date:2003/05/06 | first author:O'Donnell T
Neonatal lesions in the amygdala or ventral hippocampus disrupt prepulse inhibition of the acoustic startle response; implications for an animal model of neurodevelopmental disorders like schizophrenia.	/pubmed/12729945	Daenen EW, Wolterink G, Van Der Heyden JA, Kruse CG, Van Ree JM.	Eur Neuropsychopharmacol. 2003 May;13(3):187-97.	Eur Neuropsychopharmacol. 2003	PubMed	citation	PMID:12729945	pubmed	12729945	create date:2003/05/06 | first author:Daenen EW
DRD4 exon III polymorphism and response to risperidone in Israeli adolescents with schizophrenia: a pilot pharmacogenetic study.	/pubmed/12729944	Zalsman G, Frisch A, Lev-Ran S, Martin A, Michaelovsky E, Bensason D, Gothelf D, Nahshoni E, Tyano S, Weizman A.	Eur Neuropsychopharmacol. 2003 May;13(3):183-5.	Eur Neuropsychopharmacol. 2003	PubMed	citation	PMID:12729944	pubmed	12729944	create date:2003/05/06 | first author:Zalsman G
Anti-cataleptic effects of clozapine, but not olanzapine and quetiapine, on SCH 23390- or raclopride-induced catalepsy in rats.	/pubmed/12729943	Ahlqvist J, Isacson R, Wahlestedt C, Salmi P.	Eur Neuropsychopharmacol. 2003 May;13(3):177-82.	Eur Neuropsychopharmacol. 2003	PubMed	citation	PMID:12729943	pubmed	12729943	create date:2003/05/06 | first author:Ahlqvist J
Chronic lithium treatment with or without haloperidol fails to affect the morphology of the rat cerebellum.	/pubmed/12729942	Licht RW, Larsen JO, Smith D, Braendgaard H.	Eur Neuropsychopharmacol. 2003 May;13(3):173-6.	Eur Neuropsychopharmacol. 2003	PubMed	citation	PMID:12729942	pubmed	12729942	create date:2003/05/06 | first author:Licht RW
Adenosine receptor agonists or antagonists alter antinociception, but did not show an interaction with imipramine-induced antinociception in the formalin test in mice.	/pubmed/12729941	Zarrindast MR, Matinrokh H, Mojtahedzadeh-Ardebili P.	Eur Neuropsychopharmacol. 2003 May;13(3):165-72.	Eur Neuropsychopharmacol. 2003	PubMed	citation	PMID:12729941	pubmed	12729941	create date:2003/05/06 | first author:Zarrindast MR
5-HT1A responsivity in patients with panic disorder before and after treatment with aerobic exercise, clomipramine or placebo.	/pubmed/12729940	Broocks A, Meyer T, Opitz M, Bartmann U, Hillmer-Vogel U, George A, Pekrun G, Wedekind D, Rüther E, Bandelow B.	Eur Neuropsychopharmacol. 2003 May;13(3):153-64.	Eur Neuropsychopharmacol. 2003	PubMed	citation	PMID:12729940	pubmed	12729940	create date:2003/05/06 | first author:Broocks A
Interaction between angiotensin-converting enzyme and catechol-O-methyltransferase genotypes in schizophrenics with poor response to conventional neuroleptics.	/pubmed/12729939	Illi A, Kampman O, Anttila S, Roivas M, Mattila KM, Lehtimäki T, Leinonen E.	Eur Neuropsychopharmacol. 2003 May;13(3):147-51.	Eur Neuropsychopharmacol. 2003	PubMed	citation	PMID:12729939	pubmed	12729939	create date:2003/05/06 | first author:Illi A
Effect of controlled-release melatonin on sleep quality, mood, and quality of life in subjects with seasonal or weather-associated changes in mood and behaviour.	/pubmed/12729938	Leppämäki S, Partonen T, Vakkuri O, Lönnqvist J, Partinen M, Laudon M.	Eur Neuropsychopharmacol. 2003 May;13(3):137-45.	Eur Neuropsychopharmacol. 2003	PubMed	citation	PMID:12729938	pubmed	12729938	create date:2003/05/06 | first author:Leppämäki S
Abstracts of the 4th European College of Neuropsychopharmacology Workshop: Neuropsychopharmacology of addiction. Nice, France, March 15-17, 2003.	/pubmed/12696567	[No authors listed]	Eur Neuropsychopharmacol. 2003 Mar;13 Suppl 1:S1-35. No abstract available.	Eur Neuropsychopharmacol. 2003	PubMed	citation	PMID:12696567	pubmed	12696567	create date:2003/04/17
Manic symptoms associated with quetiapine treatment.	/pubmed/12650959	Lykouras L, Oulis P, Hatzimanolis J.	Eur Neuropsychopharmacol. 2003 Mar;13(2):135-6.	Eur Neuropsychopharmacol. 2003	PubMed	citation	PMID:12650959	pubmed	12650959	create date:2003/03/26 | first author:Lykouras L
Clonazepam in the long-term treatment of patients with unipolar depression, bipolar and schizoaffective disorder.	/pubmed/12650958	Winkler D, Willeit M, Wolf R, Stamenkovic M, Tauscher J, Pjrek E, Konstantinidis A, Schindler S, Barnas C, Kasper S.	Eur Neuropsychopharmacol. 2003 Mar;13(2):129-34.	Eur Neuropsychopharmacol. 2003	PubMed	citation	PMID:12650958	pubmed	12650958	create date:2003/03/26 | first author:Winkler D
Effect of the 5-HT2 antagonist mianserin on cognitive dysfunction in chronic schizophrenia patients: an add-on, double-blind placebo-controlled study.	/pubmed/12650957	Poyurovsky M, Koren D, Gonopolsky I, Schneidman M, Fuchs C, Weizman A, Weizman R.	Eur Neuropsychopharmacol. 2003 Mar;13(2):123-8.	Eur Neuropsychopharmacol. 2003	PubMed	citation	PMID:12650957	pubmed	12650957	create date:2003/03/26 | first author:Poyurovsky M
SSRIs antidepressant activity is influenced by G beta 3 variants.	/pubmed/12650956	Serretti A, Lorenzi C, Cusin C, Zanardi R, Lattuada E, Rossini D, Lilli R, Pirovano A, Catalano M, Smeraldi E.	Eur Neuropsychopharmacol. 2003 Mar;13(2):117-22.	Eur Neuropsychopharmacol. 2003	PubMed	citation	PMID:12650956	pubmed	12650956	create date:2003/03/26 | first author:Serretti A
Effects of zolpidem 10 mg, zopiclone 7.5 mg and flunitrazepam 1 mg on night-time motor activity.	/pubmed/12650955	Denise P, Bocca ML.	Eur Neuropsychopharmacol. 2003 Mar;13(2):111-5.	Eur Neuropsychopharmacol. 2003	PubMed	citation	PMID:12650955	pubmed	12650955	create date:2003/03/26 | first author:Denise P
CSF testosterone in 43 male suicide attempters.	/pubmed/12650954	Gustavsson G, Träskman-Bendz L, Higley JD, Westrin A.	Eur Neuropsychopharmacol. 2003 Mar;13(2):105-9.	Eur Neuropsychopharmacol. 2003	PubMed	citation	PMID:12650954	pubmed	12650954	create date:2003/03/26 | first author:Gustavsson G
Polyunsaturated fatty acid deficit in patients with bipolar mania.	/pubmed/12650953	Chiu CC, Huang SY, Su KP, Lu ML, Huang MC, Chen CC, Shen WW.	Eur Neuropsychopharmacol. 2003 Mar;13(2):99-103.	Eur Neuropsychopharmacol. 2003	PubMed	citation	PMID:12650953	pubmed	12650953	create date:2003/03/26 | first author:Chiu CC
Investigating the role of dopaminergic and serotonergic candidate genes in obsessive-compulsive disorder.	/pubmed/12650952	Hemmings SM, Kinnear CJ, Niehaus DJ, Moolman-Smook JC, Lochner C, Knowles JA, Corfield VA, Stein DJ.	Eur Neuropsychopharmacol. 2003 Mar;13(2):93-8.	Eur Neuropsychopharmacol. 2003	PubMed	citation	PMID:12650952	pubmed	12650952	create date:2003/03/26 | first author:Hemmings SM
Alternation learning in OCD/schizophrenia patients.	/pubmed/12650951	Hermesh H, Weizman A, Gur S, Zalsman G, Shiloh R, Zohar J, Gross-Isseroff R.	Eur Neuropsychopharmacol. 2003 Mar;13(2):87-91.	Eur Neuropsychopharmacol. 2003	PubMed	citation	PMID:12650951	pubmed	12650951	create date:2003/03/26 | first author:Hermesh H
Nizatidine for prevention of weight gain with olanzapine: a double-blind placebo-controlled trial.	/pubmed/12650950	Cavazzoni P, Tanaka Y, Roychowdhury SM, Breier A, Allison DB.	Eur Neuropsychopharmacol. 2003 Mar;13(2):81-5.	Eur Neuropsychopharmacol. 2003	PubMed	citation	PMID:12650950	pubmed	12650950	create date:2003/03/26 | first author:Cavazzoni P
Milnacipran in the treatment of bulimia nervosa: a report of 16 cases.	/pubmed/12650949	El-Giamal N, de Zwaan M, Bailer U, Strnad A, Schüssler P, Kasper S.	Eur Neuropsychopharmacol. 2003 Mar;13(2):73-9.	Eur Neuropsychopharmacol. 2003	PubMed	citation	PMID:12650949	pubmed	12650949	create date:2003/03/26 | first author:El-Giamal N
Serum iron levels in schizophrenic patients with or without akathisia.	/pubmed/12650948	Kuloglu M, Atmaca M, Ustündag B, Canatan H, Gecici O, Tezcan E.	Eur Neuropsychopharmacol. 2003 Mar;13(2):67-71.	Eur Neuropsychopharmacol. 2003	PubMed	citation	PMID:12650948	pubmed	12650948	create date:2003/03/26 | first author:Kuloglu M
The pharmacology of putative early-onset antidepressant strategies.	/pubmed/12650947	Blier P.	Eur Neuropsychopharmacol. 2003 Mar;13(2):57-66. Review.	Eur Neuropsychopharmacol. 2003	PubMed	citation	PMID:12650947	pubmed	12650947	create date:2003/03/26 | first author:Blier P
Influence of antidepressants on intracellular levels of cyclic adenosine monophosphate in human peripheral blood mononuclear cells.	/pubmed/12480123	Kenis G, Steinbusch H, De Baets M, Maes M.	Eur Neuropsychopharmacol. 2003 Jan;13(1):53-6.	Eur Neuropsychopharmacol. 2003	PubMed	citation	PMID:12480123	pubmed	12480123	create date:2002/12/14 | first author:Kenis G
Increased corneal temperature in drug-free male schizophrenia patients.	/pubmed/12480122	Shiloh R, Portuguese S, Bodinger L, Katz N, Sigler M, Hermesh H, Munitz H, Weizman A.	Eur Neuropsychopharmacol. 2003 Jan;13(1):49-52.	Eur Neuropsychopharmacol. 2003	PubMed	citation	PMID:12480122	pubmed	12480122	create date:2002/12/14 | first author:Shiloh R
Safety of olanzapine versus conventional antipsychotics in the treatment of patients with acute schizophrenia. A naturalistic study.	/pubmed/12480121	Alvarez E, Bobes J, Gómez JC, Sacristán JA, Cañas F, Carrasco JL, Gascón J, Gibert J, Gutiérrez M; EUROPA Study Group.	Eur Neuropsychopharmacol. 2003 Jan;13(1):39-48.	Eur Neuropsychopharmacol. 2003	PubMed	citation	PMID:12480121	pubmed	12480121	create date:2002/12/14 | first author:Alvarez E
Title	URL	Description	Details	ShortDetails	Resource	Type	Identifiers	Db	EntrezUID	Properties
The influence of dyslipidemia on the plasma protein and lipoprotein distribution of haloperidol.	/pubmed/12480120	Procyshyn RM, Tsai G, Wasan KM.	Eur Neuropsychopharmacol. 2003 Jan;13(1):33-7.	Eur Neuropsychopharmacol. 2003	PubMed	citation	PMID:12480120	pubmed	12480120	create date:2002/12/14 | first author:Procyshyn RM
Clozapine decreases rat brain dehydroepiandrosterone and dehydroepiandrosterone sulfate levels.	/pubmed/12480119	Nechmad A, Maayan R, Ramadan E, Morad O, Poyurovsky M, Weizman A.	Eur Neuropsychopharmacol. 2003 Jan;13(1):29-31.	Eur Neuropsychopharmacol. 2003	PubMed	citation	PMID:12480119	pubmed	12480119	create date:2002/12/14 | first author:Nechmad A
Effects of partial locus coeruleus denervation and chronic mild stress on behaviour and monoamine neurochemistry in the rat.	/pubmed/12480118	Häidkind R, Eller M, Harro M, Kask A, Rinken A, Oreland L, Harro J.	Eur Neuropsychopharmacol. 2003 Jan;13(1):19-28.	Eur Neuropsychopharmacol. 2003	PubMed	citation	PMID:12480118	pubmed	12480118	create date:2002/12/14 | first author:Häidkind R
Chronic citalopram treatment induces time-dependent changes in the expression and DNA-binding activity of transcription factor AP-2 in rat brain.	/pubmed/12480117	Berggård C, Damberg M, Oreland L.	Eur Neuropsychopharmacol. 2003 Jan;13(1):11-7.	Eur Neuropsychopharmacol. 2003	PubMed	citation	PMID:12480117	pubmed	12480117	create date:2002/12/14 | first author:Berggård C
Impact of coaching by community pharmacists on drug attitude of depressive primary care patients and acceptability to patients; a randomized controlled trial.	/pubmed/12480116	Brook O, van Hout H, Nieuwenhuyse H, Heerdink E.	Eur Neuropsychopharmacol. 2003 Jan;13(1):1-9.	Eur Neuropsychopharmacol. 2003	PubMed	citation	PMID:12480116	pubmed	12480116	create date:2002/12/14 | first author:Brook O
Synaptic and cellular events: the last frontier?	/pubmed/12468023	Morris PG.	Eur Neuropsychopharmacol. 2002 Dec;12(6):601-7. Review.	Eur Neuropsychopharmacol. 2002	PubMed	citation	PMID:12468023	pubmed	12468023	create date:2002/12/07 | first author:Morris PG
Architectonics of the human cerebral cortex and transmitter receptor fingerprints: reconciling functional neuroanatomy and neurochemistry.	/pubmed/12468022	Zilles K, Palomero-Gallagher N, Grefkes C, Scheperjans F, Boy C, Amunts K, Schleicher A.	Eur Neuropsychopharmacol. 2002 Dec;12(6):587-99.	Eur Neuropsychopharmacol. 2002	PubMed	citation	PMID:12468022	pubmed	12468022	create date:2002/12/07 | first author:Zilles K
In vivo imaging of neuroinflammation.	/pubmed/12468021	Cagnin A, Gerhard A, Banati RB.	Eur Neuropsychopharmacol. 2002 Dec;12(6):581-6. Review.	Eur Neuropsychopharmacol. 2002	PubMed	citation	PMID:12468021	pubmed	12468021	create date:2002/12/07 | first author:Cagnin A
Disease process and drug treatments in Parkinson's disease.	/pubmed/12468020	Leenders KL.	Eur Neuropsychopharmacol. 2002 Dec;12(6):575-80. Review. No abstract available.	Eur Neuropsychopharmacol. 2002	PubMed	citation	PMID:12468020	pubmed	12468020	create date:2002/12/07 | first author:Leenders KL
Receptor binding and drug modulation in anxiety.	/pubmed/12468019	Malizia AL.	Eur Neuropsychopharmacol. 2002 Dec;12(6):567-74. Review.	Eur Neuropsychopharmacol. 2002	PubMed	citation	PMID:12468019	pubmed	12468019	create date:2002/12/07 | first author:Malizia AL
Role of dopamine in the therapeutic and reinforcing effects of methylphenidate in humans: results from imaging studies.	/pubmed/12468018	Volkow ND, Fowler JS, Wang GJ, Ding YS, Gatley SJ.	Eur Neuropsychopharmacol. 2002 Dec;12(6):557-66. Review.	Eur Neuropsychopharmacol. 2002	PubMed	citation	PMID:12468018	pubmed	12468018	create date:2002/12/07 | first author:Volkow ND
Small animal PET.	/pubmed/12468017	Myers R, Hume S.	Eur Neuropsychopharmacol. 2002 Dec;12(6):545-55. Review.	Eur Neuropsychopharmacol. 2002	PubMed	citation	PMID:12468017	pubmed	12468017	create date:2002/12/07 | first author:Myers R
Functional anatomical correlates of antidepressant drug treatment assessed using PET measures of regional glucose metabolism.	/pubmed/12468016	Drevets WC, Bogers W, Raichle ME.	Eur Neuropsychopharmacol. 2002 Dec;12(6):527-44.	Eur Neuropsychopharmacol. 2002	PubMed	citation	PMID:12468016	pubmed	12468016	create date:2002/12/07 | first author:Drevets WC
Functional MRI experiments: acquisition, analysis and interpretation of data.	/pubmed/12468015	Ramsey NF, Hoogduin H, Jansma JM.	Eur Neuropsychopharmacol. 2002 Dec;12(6):517-26. Review.	Eur Neuropsychopharmacol. 2002	PubMed	citation	PMID:12468015	pubmed	12468015	create date:2002/12/07 | first author:Ramsey NF
Radioligand studies: imaging and quantitative analysis.	/pubmed/12468014	Lammertsma AA.	Eur Neuropsychopharmacol. 2002 Dec;12(6):513-6. Review.	Eur Neuropsychopharmacol. 2002	PubMed	citation	PMID:12468014	pubmed	12468014	create date:2002/12/07 | first author:Lammertsma AA
The role of in vivo molecular imaging with PET and SPECT in the elucidation of psychiatric drug action and new drug development.	/pubmed/12468013	Talbot PS, Laruelle M.	Eur Neuropsychopharmacol. 2002 Dec;12(6):503-11. Review.	Eur Neuropsychopharmacol. 2002	PubMed	citation	PMID:12468013	pubmed	12468013	create date:2002/12/07 | first author:Talbot PS
Blood-brain barrier, brain metabolism and cerebral blood flow.	/pubmed/12468012	Paulson OB.	Eur Neuropsychopharmacol. 2002 Dec;12(6):495-501. Review.	Eur Neuropsychopharmacol. 2002	PubMed	citation	PMID:12468012	pubmed	12468012	create date:2002/12/07 | first author:Paulson OB
Abstracts of the 15th Congress of the European College of Neuropsychopharmacology. Barcelona, Spain, 5-9 October 2002.	/pubmed/12418468	[No authors listed]	Eur Neuropsychopharmacol. 2002 Oct;12 Suppl 3:S77-457. No abstract available.	Eur Neuropsychopharmacol. 2002	PubMed	citation	PMID:12418468	pubmed	12418468	create date:2002/11/07
Vasopressin in CSF and plasma in depressed suicide attempters: preliminary results.	/pubmed/12208567	Brunner J, Keck ME, Landgraf R, Uhr M, Namendorf C, Bronisch T.	Eur Neuropsychopharmacol. 2002 Oct;12(5):489-94.	Eur Neuropsychopharmacol. 2002	PubMed	citation	PMID:12208567	pubmed	12208567	create date:2002/09/05 | first author:Brunner J
The protein kinase A in platelets from patients with panic disorder.	/pubmed/12208566	Tardito D, Zanardi R, Racagni G, Manzoni T, Perez J.	Eur Neuropsychopharmacol. 2002 Oct;12(5):483-7.	Eur Neuropsychopharmacol. 2002	PubMed	citation	PMID:12208566	pubmed	12208566	create date:2002/09/05 | first author:Tardito D
No association between the serotonergic polymorphisms and incidence of nausea induced by fluvoxamine treatment.	/pubmed/12208565	Takahashi H, Yoshida K, Ito K, Sato K, Kamata M, Higuchi H, Shimizu T, Ito K, Inoue K, Tezuka T, Suzuki T, Ohkubo T, Sugawara K.	Eur Neuropsychopharmacol. 2002 Oct;12(5):477-81.	Eur Neuropsychopharmacol. 2002	PubMed	citation	PMID:12208565	pubmed	12208565	create date:2002/09/05 | first author:Takahashi H
The role of noradrenaline and selective noradrenaline reuptake inhibition in depression.	/pubmed/12208564	Brunello N, Mendlewicz J, Kasper S, Leonard B, Montgomery S, Nelson J, Paykel E, Versiani M, Racagni G.	Eur Neuropsychopharmacol. 2002 Oct;12(5):461-75. Review.	Eur Neuropsychopharmacol. 2002	PubMed	citation	PMID:12208564	pubmed	12208564	create date:2002/09/05 | first author:Brunello N
Efficacy of citalopram in anorexia nervosa: a pilot study.	/pubmed/12208563	Fassino S, Leombruni P, Daga G, Brustolin A, Migliaretti G, Cavallo F, Rovera G.	Eur Neuropsychopharmacol. 2002 Oct;12(5):453-9.	Eur Neuropsychopharmacol. 2002	PubMed	citation	PMID:12208563	pubmed	12208563	create date:2002/09/05 | first author:Fassino S
Effect of 5-HT in mianserin-pretreated rats on the structure of feeding behavior.	/pubmed/12208562	Mancilla-Díaz JM, Escartín-Pérez RE, López-Alonso VE, Cruz-Morales SE.	Eur Neuropsychopharmacol. 2002 Oct;12(5):445-51.	Eur Neuropsychopharmacol. 2002	PubMed	citation	PMID:12208562	pubmed	12208562	create date:2002/09/05 | first author:Mancilla-Díaz JM
Enantiomers' potential in psychopharmacology--a critical analysis with special emphasis on the antidepressant escitalopram.	/pubmed/12208561	Baumann P, Zullino DF, Eap CB.	Eur Neuropsychopharmacol. 2002 Oct;12(5):433-44. Review.	Eur Neuropsychopharmacol. 2002	PubMed	citation	PMID:12208561	pubmed	12208561	create date:2002/09/05 | first author:Baumann P
[11C]Mirtazapine for PET neuroimaging: radiosynthesis and initial evaluation in the living porcine brain.	/pubmed/12208560	Marthi K, Bender D, Gjedde A, Smith DF.	Eur Neuropsychopharmacol. 2002 Oct;12(5):427-32.	Eur Neuropsychopharmacol. 2002	PubMed	citation	PMID:12208560	pubmed	12208560	create date:2002/09/05 | first author:Marthi K
Modulation of tianeptine on ion currents induced by inhibitory neurotransmitters in acutely dissociated dorsal raphe neurons of Sprague-Dawley rats.	/pubmed/12208559	Kim YJ, Shin MC, Kim SA, Chung JH, Kim EH, Kim CJ.	Eur Neuropsychopharmacol. 2002 Oct;12(5):417-25.	Eur Neuropsychopharmacol. 2002	PubMed	citation	PMID:12208559	pubmed	12208559	create date:2002/09/05 | first author:Kim YJ
Effect of daily dosing duration of direct and indirect dopamine receptor agonists: cocaine cross-tolerance following chronic regimens.	/pubmed/12208558	Ellinwood EH, Davidson C, Yu GZ, King GR, Lee TH.	Eur Neuropsychopharmacol. 2002 Oct;12(5):407-15.	Eur Neuropsychopharmacol. 2002	PubMed	citation	PMID:12208558	pubmed	12208558	create date:2002/09/05 | first author:Ellinwood EH
Cerebral distribution of polyamines in kainic acid-induced models of status epilepticus and ataxia in rats. Overproduction of putrescine and histological damage.	/pubmed/12208557	de Vera N, Camón L, Martínez E.	Eur Neuropsychopharmacol. 2002 Oct;12(5):397-405.	Eur Neuropsychopharmacol. 2002	PubMed	citation	PMID:12208557	pubmed	12208557	create date:2002/09/05 | first author:de Vera N
Effects of 5-HT(1B) receptor ligands microinjected into the accumbal shell or core on the sensitization to cocaine in rats.	/pubmed/12208556	Przegaliński E, Siwanowicz J, Papla I, Filip M.	Eur Neuropsychopharmacol. 2002 Oct;12(5):387-96.	Eur Neuropsychopharmacol. 2002	PubMed	citation	PMID:12208556	pubmed	12208556	create date:2002/09/05 | first author:Przegaliński E
Biochemical effects in brain of low doses of haloperidol are qualitatively similar to those of high doses.	/pubmed/12208555	Marcus MM, Malmerfelt A, Nyberg S, Svensson TH.	Eur Neuropsychopharmacol. 2002 Oct;12(5):379-86.	Eur Neuropsychopharmacol. 2002	PubMed	citation	PMID:12208555	pubmed	12208555	create date:2002/09/05 | first author:Marcus MM
The contribution of cytochrome P-450 isoenzymes to the metabolism of phenothiazine neuroleptics.	/pubmed/12208554	Daniel WA, Syrek M, Haduch A.	Eur Neuropsychopharmacol. 2002 Oct;12(5):371-7.	Eur Neuropsychopharmacol. 2002	PubMed	citation	PMID:12208554	pubmed	12208554	create date:2002/09/05 | first author:Daniel WA
Drug treatment of conduct disorder in young people.	/pubmed/12208553	Gérardin P, Cohen D, Mazet P, Flament MF.	Eur Neuropsychopharmacol. 2002 Oct;12(5):361-70.	Eur Neuropsychopharmacol. 2002	PubMed	citation	PMID:12208553	pubmed	12208553	create date:2002/09/05 | first author:Gérardin P
Differential effects of repeated imipramine on hippocampal responsiveness to adenosine and serotonin.	/pubmed/12126876	Zahorodna A, Bijak M, Hess G.	Eur Neuropsychopharmacol. 2002 Aug;12(4):355-60.	Eur Neuropsychopharmacol. 2002	PubMed	citation	PMID:12126876	pubmed	12126876	create date:2002/07/20 | first author:Zahorodna A
A preliminary study of buspirone stimulated prolactin release in generalised social phobia: evidence for enhanced serotonergic responsivity?	/pubmed/12126875	Condren RM, Dinan TG, Thakore JH.	Eur Neuropsychopharmacol. 2002 Aug;12(4):349-54.	Eur Neuropsychopharmacol. 2002	PubMed	citation	PMID:12126875	pubmed	12126875	create date:2002/07/20 | first author:Condren RM
Increased platelet vesicular monoamine transporter density in adult schizophrenia patients.	/pubmed/12126874	Zucker M, Valevski A, Weizman A, Rehavi M.	Eur Neuropsychopharmacol. 2002 Aug;12(4):343-7.	Eur Neuropsychopharmacol. 2002	PubMed	citation	PMID:12126874	pubmed	12126874	create date:2002/07/20 | first author:Zucker M
Painful ejaculation and urinary hesitancy in association with antidepressant therapy: relief with tamsulosin.	/pubmed/12126873	Demyttenaere K, Huygens R.	Eur Neuropsychopharmacol. 2002 Aug;12(4):337-41.	Eur Neuropsychopharmacol. 2002	PubMed	citation	PMID:12126873	pubmed	12126873	create date:2002/07/20 | first author:Demyttenaere K
Effects on drug disposition, brain monoamines and behavior after chronic treatment with the antidepressant venlafaxine in rats with experimental hepatic encephalopathy.	/pubmed/12126872	Wikell C, Apelqvist G, Hjorth S, Kullingsjö J, Bergqvist PB, Bengtsson F.	Eur Neuropsychopharmacol. 2002 Aug;12(4):327-36.	Eur Neuropsychopharmacol. 2002	PubMed	citation	PMID:12126872	pubmed	12126872	create date:2002/07/20 | first author:Wikell C
Molsidomine potentiates the protective activity of GYKI 52466, a non-NMDA antagonist, MK-801, a non-competitive NMDA antagonist, and riluzole against electroconvulsions in mice.	/pubmed/12126871	Tutka P, Olszewski K, Woźniak M, Kleinrok Z, Czuczwar SJ, Wielosz M.	Eur Neuropsychopharmacol. 2002 Aug;12(4):321-6.	Eur Neuropsychopharmacol. 2002	PubMed	citation	PMID:12126871	pubmed	12126871	create date:2002/07/20 | first author:Tutka P
Influence of agents affecting voltage-dependent calcium channels and dantrolene on the anticonvulsant action of the AMPA/kainate receptor antagonist LY 300164 in mice.	/pubmed/12126870	Swiader M, Borowicz KK, Porebiak J, Kleinrok Z, Czuczwar SJ.	Eur Neuropsychopharmacol. 2002 Aug;12(4):311-9.	Eur Neuropsychopharmacol. 2002	PubMed	citation	PMID:12126870	pubmed	12126870	create date:2002/07/20 | first author:Swiader M
Amisulpride improves depressive symptoms in acute exacerbations of schizophrenia: comparison with haloperidol and risperidone.	/pubmed/12126869	Peuskens J, Möller HJ, Puech A.	Eur Neuropsychopharmacol. 2002 Aug;12(4):305-10.	Eur Neuropsychopharmacol. 2002	PubMed	citation	PMID:12126869	pubmed	12126869	create date:2002/07/20 | first author:Peuskens J
Functional catechol-O-methyltransferase gene polymorphism and susceptibility to schizophrenia.	/pubmed/12126868	Park TW, Yoon KS, Kim JH, Park WY, Hirvonen A, Kang D.	Eur Neuropsychopharmacol. 2002 Aug;12(4):299-303.	Eur Neuropsychopharmacol. 2002	PubMed	citation	PMID:12126868	pubmed	12126868	create date:2002/07/20 | first author:Park TW
Neural degeneration following chronic stimulant abuse reveals a weak link in brain, fasciculus retroflexus, implying the loss of forebrain control circuitry.	/pubmed/12126867	Ellison G.	Eur Neuropsychopharmacol. 2002 Aug;12(4):287-97.	Eur Neuropsychopharmacol. 2002	PubMed	citation	PMID:12126867	pubmed	12126867	create date:2002/07/20 | first author:Ellison G
Valproate acidifies hippocampal CA3-neurons--a novel mode of action.	/pubmed/12126866	Bonnet U, Bingmann D, Leniger T, Scherbaum N, Widman G, Hufnagel A, Wiemann M.	Eur Neuropsychopharmacol. 2002 Aug;12(4):279-85.	Eur Neuropsychopharmacol. 2002	PubMed	citation	PMID:12126866	pubmed	12126866	create date:2002/07/20 | first author:Bonnet U
24-Hour motor activity after treatment with imipramine or fluvoxamine in major depressive disorder.	/pubmed/12126865	Volkers AC, Tulen JH, Van Den Broek WW, Bruijn JA, Passchier J, Pepplinkhuizen L.	Eur Neuropsychopharmacol. 2002 Aug;12(4):273-8.	Eur Neuropsychopharmacol. 2002	PubMed	citation	PMID:12126865	pubmed	12126865	create date:2002/07/20 | first author:Volkers AC
The impact of genomic studies on neuropsychopharmacology. Proceedings of the 2nd European College of Neuropsychopharmacology (ECNP) Workshop. March 15-18, 2001, Nice, France.	/pubmed/12094772	[No authors listed]	Eur Neuropsychopharmacol. 2001 Dec;11(6):385-499. No abstract available.	Eur Neuropsychopharmacol. 2001	PubMed	citation	PMID:12094772	pubmed	12094772	create date:2002/07/04
Elevated serum S100B protein in drug-free bipolar patients during first manic episode: a pilot study.	/pubmed/12007679	Machado-Vieira R, Lara DR, Portela LV, Gonçalves CA, Soares JC, Kapczinski F, Souza DO.	Eur Neuropsychopharmacol. 2002 Jun;12(3):269-72.	Eur Neuropsychopharmacol. 2002	PubMed	citation	PMID:12007679	pubmed	12007679	create date:2002/05/15 | first author:Machado-Vieira R
Chronic clozapine, but not haloperidol, treatment affects rat brain vesicular monoamine transporter 2.	/pubmed/12007678	Rehavi M, Roz N, Weizman A.	Eur Neuropsychopharmacol. 2002 Jun;12(3):261-8.	Eur Neuropsychopharmacol. 2002	PubMed	citation	PMID:12007678	pubmed	12007678	create date:2002/05/15 | first author:Rehavi M
Carbamazepine augmentation in depressive patients non-responding to citalopram: a pharmacokinetic and clinical pilot study.	/pubmed/12007677	Steinacher L, Vandel P, Zullino DF, Eap CB, Brawand-Amey M, Baumann P.	Eur Neuropsychopharmacol. 2002 Jun;12(3):255-60.	Eur Neuropsychopharmacol. 2002	PubMed	citation	PMID:12007677	pubmed	12007677	create date:2002/05/15 | first author:Steinacher L
The effect of fluvoxamine and sertraline on the opioid withdrawal syndrome: a combined in vivo cerebral microdialysis and behavioural study.	/pubmed/12007676	Gray AM.	Eur Neuropsychopharmacol. 2002 Jun;12(3):245-54.	Eur Neuropsychopharmacol. 2002	PubMed	citation	PMID:12007676	pubmed	12007676	create date:2002/05/15 | first author:Gray AM
Title	URL	Description	Details	ShortDetails	Resource	Type	Identifiers	Db	EntrezUID	Properties
Functional genomics and depression research. Beyond the monoamine hypothesis.	/pubmed/12007675	Yamada M, Higuchi T.	Eur Neuropsychopharmacol. 2002 Jun;12(3):235-44. Review.	Eur Neuropsychopharmacol. 2002	PubMed	citation	PMID:12007675	pubmed	12007675	create date:2002/05/15 | first author:Yamada M
Niguldipine impairs the protective activity of carbamazepine and phenobarbital in amygdala-kindled seizures in rats.	/pubmed/12007674	Borowicz KK, Kleinrok Z, Czuczwar SJ.	Eur Neuropsychopharmacol. 2002 Jun;12(3):225-33.	Eur Neuropsychopharmacol. 2002	PubMed	citation	PMID:12007674	pubmed	12007674	create date:2002/05/15 | first author:Borowicz KK
Marinobufagenin (MBG) suppression of ethanol-seeking behavior is associated with inhibition of brain cortex Na/K-ATPase in mice.	/pubmed/12007673	Kashkin VA, Bagrov AY, Fedorova OV, Bagrov YY, Agalakova NI, Patkina NA, Zvartau EE.	Eur Neuropsychopharmacol. 2002 Jun;12(3):217-23.	Eur Neuropsychopharmacol. 2002	PubMed	citation	PMID:12007673	pubmed	12007673	create date:2002/05/15 | first author:Kashkin VA
St John's wort (Hypericum perforatum) modulates evoked potentials in guinea pig hippocampal slices via AMPA and GABA receptors.	/pubmed/12007672	Langosch JM, Zhou XY, Heinen M, Kupferschmid S, Chatterjee SS, Nöldner M, Walden J.	Eur Neuropsychopharmacol. 2002 Jun;12(3):209-16.	Eur Neuropsychopharmacol. 2002	PubMed	citation	PMID:12007672	pubmed	12007672	create date:2002/05/15 | first author:Langosch JM
Organotypic rat cerebellar slice culture as a model to analyze the molecular pharmacology of GABAA receptors.	/pubmed/12007671	Davids E, Hevers W, Dämgen K, Zhang K, Tarazi FI, Lüddens H.	Eur Neuropsychopharmacol. 2002 Jun;12(3):201-8.	Eur Neuropsychopharmacol. 2002	PubMed	citation	PMID:12007671	pubmed	12007671	create date:2002/05/15 | first author:Davids E
ApoE genotype influences the biological effect of donepezil on APP metabolism in Alzheimer disease: evidence from a peripheral model.	/pubmed/12007670	Borroni B, Colciaghi F, Pastorino L, Archetti S, Corsini P, Cattabeni F, Di Luca M, Padovani A.	Eur Neuropsychopharmacol. 2002 Jun;12(3):195-200.	Eur Neuropsychopharmacol. 2002	PubMed	citation	PMID:12007670	pubmed	12007670	create date:2002/05/15 | first author:Borroni B
Behavioral and neurochemical effects of dopaminergic drugs in models of brain injury.	/pubmed/12007669	Medico M, De Vivo S, Tomasello C, Grech M, Nicosia A, Castorina M, D'Agata MA, Rampello L, Lempereur L, Drago F.	Eur Neuropsychopharmacol. 2002 Jun;12(3):187-94.	Eur Neuropsychopharmacol. 2002	PubMed	citation	PMID:12007669	pubmed	12007669	create date:2002/05/15 | first author:Medico M
Sertraline treatment of obsessive-compulsive disorder: efficacy and tolerability of a rapid titration regimen.	/pubmed/12007668	Bogetto F, Albert U, Maina G.	Eur Neuropsychopharmacol. 2002 Jun;12(3):181-6.	Eur Neuropsychopharmacol. 2002	PubMed	citation	PMID:12007668	pubmed	12007668	create date:2002/05/15 | first author:Bogetto F
Abstracts of the 7th ECNP (European College of Neuropsychopharmacology) Regional Meeting. Bucharest, Romania, April 19-21, 2002.	/pubmed/11912012	[No authors listed]	Eur Neuropsychopharmacol. 2002 Apr;12 Suppl 2:S29-75. No abstract available.	Eur Neuropsychopharmacol. 2002	PubMed	citation	PMID:11912012	pubmed	11912012	create date:2002/03/26
2-Chloroadenosine, a preferential agonist of adenosine A1 receptors, enhances the anticonvulsant activity of carbamazepine and clonazepam in mice.	/pubmed/11872335	Borowicz KK, Łuszczki J, Czuczwar SJ.	Eur Neuropsychopharmacol. 2002 Apr;12(2):173-9.	Eur Neuropsychopharmacol. 2002	PubMed	citation	PMID:11872335	pubmed	11872335	create date:2002/03/02 | first author:Borowicz KK
In the rat forced swimming test, NA-system mediated interactions may prevent the 5-HT properties of some subacute antidepressant treatments being expressed.	/pubmed/11872334	Rénéric JP, Bouvard M, Stinus L.	Eur Neuropsychopharmacol. 2002 Apr;12(2):159-71.	Eur Neuropsychopharmacol. 2002	PubMed	citation	PMID:11872334	pubmed	11872334	create date:2002/03/02 | first author:Rénéric JP
Suicide-attempters having immunoglobulin G with affinity for dopamine in cerebrospinal fluid.	/pubmed/11872333	Bergquist J, Träskman-Bendz L, Lindström MB, Ekman R.	Eur Neuropsychopharmacol. 2002 Apr;12(2):153-8.	Eur Neuropsychopharmacol. 2002	PubMed	citation	PMID:11872333	pubmed	11872333	create date:2002/03/02 | first author:Bergquist J
Functioning and neuronal viability of the anterior cingulate neurons following antipsychotic treatment: MR-spectroscopic imaging in chronic schizophrenia.	/pubmed/11872332	Braus DF, Ende G, Weber-Fahr W, Demirakca T, Tost H, Henn FA.	Eur Neuropsychopharmacol. 2002 Apr;12(2):145-52.	Eur Neuropsychopharmacol. 2002	PubMed	citation	PMID:11872332	pubmed	11872332	create date:2002/03/02 | first author:Braus DF
Schizophrenic patients who smoke have a faster finger tapping rate than non-smokers.	/pubmed/11872331	Silver H, Shlomo N, Hiemke C, Rao ML, Ritsner M, Modai I.	Eur Neuropsychopharmacol. 2002 Apr;12(2):141-4.	Eur Neuropsychopharmacol. 2002	PubMed	citation	PMID:11872331	pubmed	11872331	create date:2002/03/02 | first author:Silver H
Low platelet monoamine oxidase activity in Swedish imprisoned criminal offenders.	/pubmed/11872330	Garpenstrand H, Longato-Stadler E, af Klinteberg B, Grigorenko E, Damberg M, Oreland L, Hallman J.	Eur Neuropsychopharmacol. 2002 Apr;12(2):135-40.	Eur Neuropsychopharmacol. 2002	PubMed	citation	PMID:11872330	pubmed	11872330	create date:2002/03/02 | first author:Garpenstrand H
Role of family history and 5-HTTLPR polymorphism in female seasonal affective disorder patients with and without premenstrual dysphoric disorder.	/pubmed/11872329	Praschak-Rieder N, Willeit M, Winkler D, Neumeister A, Hilger E, Zill P, Hornik K, Stastny J, Thierry N, Ackenheil M, Bondy B, Kasper S.	Eur Neuropsychopharmacol. 2002 Apr;12(2):129-34.	Eur Neuropsychopharmacol. 2002	PubMed	citation	PMID:11872329	pubmed	11872329	create date:2002/03/02 | first author:Praschak-Rieder N
Effects of acute tryptophan depletion on cognitive function in euthymic bipolar patients.	/pubmed/11872328	Hughes JH, Gallagher P, Young AH.	Eur Neuropsychopharmacol. 2002 Apr;12(2):123-8.	Eur Neuropsychopharmacol. 2002	PubMed	citation	PMID:11872328	pubmed	11872328	create date:2002/03/02 | first author:Hughes JH
Successful treatment of reboxetine-induced urinary hesitancy with tamsulosin.	/pubmed/11872327	Kasper S, Wolf R.	Eur Neuropsychopharmacol. 2002 Apr;12(2):119-22.	Eur Neuropsychopharmacol. 2002	PubMed	citation	PMID:11872327	pubmed	11872327	create date:2002/03/02 | first author:Kasper S
Modulation of cholestasis-induced antinociception by CCK receptor agonists and antagonists.	/pubmed/11872326	Rastegar H, Homayoun H, Afifi M, Rezayat M, Dehpour AR.	Eur Neuropsychopharmacol. 2002 Apr;12(2):111-8.	Eur Neuropsychopharmacol. 2002	PubMed	citation	PMID:11872326	pubmed	11872326	create date:2002/03/02 | first author:Rastegar H
An integrative pharmacokinetic and pharmacodynamic study of the 5-HT1A receptor antagonist (S)-UH-301 in the rat.	/pubmed/11872325	Yan H, Yu H, Lewander T.	Eur Neuropsychopharmacol. 2002 Apr;12(2):101-10.	Eur Neuropsychopharmacol. 2002	PubMed	citation	PMID:11872325	pubmed	11872325	create date:2002/03/02 | first author:Yan H
Human CYP3A4 and the metabolism of nefazodone and hydroxynefazodone by human liver microsomes and heterologously expressed enzymes.	/pubmed/11872324	Rotzinger S, Baker GB.	Eur Neuropsychopharmacol. 2002 Apr;12(2):91-100.	Eur Neuropsychopharmacol. 2002	PubMed	citation	PMID:11872324	pubmed	11872324	create date:2002/03/02 | first author:Rotzinger S
Abstracts of the 3rd European College of Neuropsychopharmacology Workshop. Nice, France, March 15-17, 2002.	/pubmed/11858956	[No authors listed]	Eur Neuropsychopharmacol. 2002 Mar;12 Suppl 1:S1-S24. No abstract available.	Eur Neuropsychopharmacol. 2002	PubMed	citation	PMID:11858956	pubmed	11858956	create date:2002/02/23
ECNP Consensus Meeting March 2000. Guidelines for investigating efficacy in GAD.	/pubmed/11788245	Montgomery D; European College of Neuropsychopharmacology.	Eur Neuropsychopharmacol. 2002 Feb;12(1):81-7. Review. No abstract available.	Eur Neuropsychopharmacol. 2002	PubMed	citation	PMID:11788245	pubmed	11788245	create date:2002/01/15 | first author:Montgomery D
Concomitant clozapine reduces smoking in patients treated with risperidone.	/pubmed/11788244	Procyshyn RM, Tse G, Sin O, Flynn S.	Eur Neuropsychopharmacol. 2002 Feb;12(1):77-80.	Eur Neuropsychopharmacol. 2002	PubMed	citation	PMID:11788244	pubmed	11788244	create date:2002/01/15 | first author:Procyshyn RM
Serotonin transporter promoter genotype and illness recurrence in mood disorders.	/pubmed/11788243	Smeraldi E, Benedetti F, Zanardi R.	Eur Neuropsychopharmacol. 2002 Feb;12(1):73-5.	Eur Neuropsychopharmacol. 2002	PubMed	citation	PMID:11788243	pubmed	11788243	create date:2002/01/15 | first author:Smeraldi E
The impact of smoking and drinking on plasma levels of norharman.	/pubmed/11788242	Spijkerman R, van den Eijnden R, van de Mheen D, Bongers I, Fekkes D.	Eur Neuropsychopharmacol. 2002 Feb;12(1):61-71.	Eur Neuropsychopharmacol. 2002	PubMed	citation	PMID:11788242	pubmed	11788242	create date:2002/01/15 | first author:Spijkerman R
Intravenous mirtazapine in the treatment of depressed inpatients.	/pubmed/11788241	Konstantinidis A, Stastny J, Ptak-Butta J, Hilger E, Winkler D, Barnas C, Neumeister A, Kasper S.	Eur Neuropsychopharmacol. 2002 Feb;12(1):57-60.	Eur Neuropsychopharmacol. 2002	PubMed	citation	PMID:11788241	pubmed	11788241	create date:2002/01/15 | first author:Konstantinidis A
Increased REM sleep after intra-dorsal raphe nucleus injection of flesinoxan or 8-OHDPAT: prevention with WAY 100635.	/pubmed/11788240	Monti JM, Jantos H, Monti D.	Eur Neuropsychopharmacol. 2002 Feb;12(1):47-55.	Eur Neuropsychopharmacol. 2002	PubMed	citation	PMID:11788240	pubmed	11788240	create date:2002/01/15 | first author:Monti JM
Effects of yohimbine and apomorphine on the male sexual behaviour pattern of the golden hamster (Mesocricetus auratus).	/pubmed/11788239	Arteaga M, Motte-Lara J, Velázquez-Moctezuma J.	Eur Neuropsychopharmacol. 2002 Feb;12(1):39-45.	Eur Neuropsychopharmacol. 2002	PubMed	citation	PMID:11788239	pubmed	11788239	create date:2002/01/15 | first author:Arteaga M
The impact of side-effects of antipsychotic agents on life satisfaction of schizophrenia patients: a naturalistic study.	/pubmed/11788238	Ritsner M, Ponizovsky A, Endicott J, Nechamkin Y, Rauchverger B, Silver H, Modai I.	Eur Neuropsychopharmacol. 2002 Feb;12(1):31-8.	Eur Neuropsychopharmacol. 2002	PubMed	citation	PMID:11788238	pubmed	11788238	create date:2002/01/15 | first author:Ritsner M
Hair analysis for cannabinoids and amphetamines in a psychosis incidence study.	/pubmed/11788237	Selten JP, Bosman IJ, de Boer D, Veen ND, van der Graaf Y, Maes RA, Kahn RS.	Eur Neuropsychopharmacol. 2002 Feb;12(1):27-30.	Eur Neuropsychopharmacol. 2002	PubMed	citation	PMID:11788237	pubmed	11788237	create date:2002/01/15 | first author:Selten JP
GSK-3 and the neurodevelopmental hypothesis of schizophrenia.	/pubmed/11788236	Kozlovsky N, Belmaker RH, Agam G.	Eur Neuropsychopharmacol. 2002 Feb;12(1):13-25. Review.	Eur Neuropsychopharmacol. 2002	PubMed	citation	PMID:11788236	pubmed	11788236	create date:2002/01/15 | first author:Kozlovsky N
Endogenous digitalis-like ligands of the sodium pump: possible involvement in mood control and ethanol addiction.	/pubmed/11788235	Bagrov AY, Bagrov YY, Fedorova OV, Kashkin VA, Patkina NA, Zvartau EE.	Eur Neuropsychopharmacol. 2002 Feb;12(1):1-12. Review.	Eur Neuropsychopharmacol. 2002	PubMed	citation	PMID:11788235	pubmed	11788235	create date:2002/01/15 | first author:Bagrov AY
Genetics and genomics in neuropsychopharmacology: the impact on drug discovery and development.	/pubmed/11704426	Hurko O.	Eur Neuropsychopharmacol. 2001 Dec;11(6):491-9. Review.	Eur Neuropsychopharmacol. 2001	PubMed	citation	PMID:11704426	pubmed	11704426	create date:2001/11/13 | first author:Hurko O
Drug target discovery by pharmacogenetics: mutations in the melanocortin system and eating disorders.	/pubmed/11704425	Adan RA, Vink T.	Eur Neuropsychopharmacol. 2001 Dec;11(6):483-90. Review.	Eur Neuropsychopharmacol. 2001	PubMed	citation	PMID:11704425	pubmed	11704425	create date:2001/11/13 | first author:Adan RA
The discovery of circadian clock genes and the use of similar strategies to discover unknown genes underlying complex behaviors and brain disorders.	/pubmed/11704424	Turek FW, Kolker DE.	Eur Neuropsychopharmacol. 2001 Dec;11(6):475-82. Review.	Eur Neuropsychopharmacol. 2001	PubMed	citation	PMID:11704424	pubmed	11704424	create date:2001/11/13 | first author:Turek FW
Variation of serotonergic gene expression: neurodevelopment and the complexity of response to psychopharmacologic drugs.	/pubmed/11704423	Lesch KP.	Eur Neuropsychopharmacol. 2001 Dec;11(6):457-74. Review.	Eur Neuropsychopharmacol. 2001	PubMed	citation	PMID:11704423	pubmed	11704423	create date:2001/11/13 | first author:Lesch KP
The human dopamine transporter gene: gene organization, transcriptional regulation, and potential involvement in neuropsychiatric disorders.	/pubmed/11704422	Bannon MJ, Michelhaugh SK, Wang J, Sacchetti P.	Eur Neuropsychopharmacol. 2001 Dec;11(6):449-55. Review.	Eur Neuropsychopharmacol. 2001	PubMed	citation	PMID:11704422	pubmed	11704422	create date:2001/11/13 | first author:Bannon MJ
Application of genomics to drug design: the example of the histamine H3 receptor.	/pubmed/11704421	Schwartz JC, Morisset S, Rouleau A, Tardivel-Lacombe J, Gbahou F, Ligneau X, Héron A, Sasse A, Stark H, Schunack W, Ganellin RC, Arrang JM.	Eur Neuropsychopharmacol. 2001 Dec;11(6):441-8. Review.	Eur Neuropsychopharmacol. 2001	PubMed	citation	PMID:11704421	pubmed	11704421	create date:2001/11/13 | first author:Schwartz JC
Functionally gene-linked polymorphic regions and genetically controlled neurotransmitters metabolism.	/pubmed/11704420	Catalano M.	Eur Neuropsychopharmacol. 2001 Dec;11(6):431-9. Review.	Eur Neuropsychopharmacol. 2001	PubMed	citation	PMID:11704420	pubmed	11704420	create date:2001/11/13 | first author:Catalano M
Genetic dissection of corticosterone receptor function in the rat hippocampus.	/pubmed/11704419	Vreugdenhil E, de Kloet ER, Schaaf M, Datson NA.	Eur Neuropsychopharmacol. 2001 Dec;11(6):423-30. Review.	Eur Neuropsychopharmacol. 2001	PubMed	citation	PMID:11704419	pubmed	11704419	create date:2001/11/13 | first author:Vreugdenhil E
Combining genetic and genomic approaches to study mood disorders.	/pubmed/11704418	Sibille E, Hen R.	Eur Neuropsychopharmacol. 2001 Dec;11(6):413-21. Review.	Eur Neuropsychopharmacol. 2001	PubMed	citation	PMID:11704418	pubmed	11704418	create date:2001/11/13 | first author:Sibille E
Regulatory sequence analysis: application to the interpretation of gene expression.	/pubmed/11704417	Vilo J, Kivinen K.	Eur Neuropsychopharmacol. 2001 Dec;11(6):399-411. Review.	Eur Neuropsychopharmacol. 2001	PubMed	citation	PMID:11704417	pubmed	11704417	create date:2001/11/13 | first author:Vilo J
Searching for susceptibility genes in schizophrenia.	/pubmed/11704416	Jurewicz I, Owen RJ, O'Donovan MC, Owen MJ.	Eur Neuropsychopharmacol. 2001 Dec;11(6):395-8. Review.	Eur Neuropsychopharmacol. 2001	PubMed	citation	PMID:11704416	pubmed	11704416	create date:2001/11/13 | first author:Jurewicz I
Genetics of affective disorders.	/pubmed/11704415	Johansson C, Jansson M, Linnér L, Yuan QP, Pedersen NL, Blackwood D, Barden N, Kelsoe J, Schalling M.	Eur Neuropsychopharmacol. 2001 Dec;11(6):385-94. Review.	Eur Neuropsychopharmacol. 2001	PubMed	citation	PMID:11704415	pubmed	11704415	create date:2001/11/13 | first author:Johansson C
Abstracts of the 14th Congress of the European College of Neuropsychopharmacology. Istanbul, Turkey, October 13-17, 2001.	/pubmed/11697341	[No authors listed]	Eur Neuropsychopharmacol. 2001 Oct;11 Suppl 3:S91-384. No abstract available.	Eur Neuropsychopharmacol. 2001	PubMed	citation	PMID:11697341	pubmed	11697341	create date:2001/11/08
Acetylcholinesterase inhibitor SDZ ENA 713 (Rivastigmine) increases brain pyrrolidone carboxyl peptidase activity.	/pubmed/11597825	Ramírez-Expósito MJ, Robert-Baudouy J, Mayas MD, García MJ, Ramírez M, Martínez-Martos JM.	Eur Neuropsychopharmacol. 2001 Oct;11(5):381-3.	Eur Neuropsychopharmacol. 2001	PubMed	citation	PMID:11597825	pubmed	11597825	create date:2001/10/13 | first author:Ramírez-Expósito MJ
Tryptophan hydroxylase gene associated with paroxetine antidepressant activity.	/pubmed/11597824	Serretti A, Zanardi R, Cusin C, Rossini D, Lorenzi C, Smeraldi E.	Eur Neuropsychopharmacol. 2001 Oct;11(5):375-80.	Eur Neuropsychopharmacol. 2001	PubMed	citation	PMID:11597824	pubmed	11597824	create date:2001/10/13 | first author:Serretti A
Brain maldevelopment and neurobehavioural deviations in adult rats treated neonatally with indomethacin.	/pubmed/11597823	Benesová O, Tejkalová H, Kristofiková Z, Husek P, Nedvídková J, Yamamotová A.	Eur Neuropsychopharmacol. 2001 Oct;11(5):367-73.	Eur Neuropsychopharmacol. 2001	PubMed	citation	PMID:11597823	pubmed	11597823	create date:2001/10/13 | first author:Benesová O
Nicotine stimulation of dorsal raphe neurons: effects on laterodorsal and pedunculopontine neurons.	/pubmed/11597822	Mihailescu S, Guzmán-Marín R, Drucker-Colín R.	Eur Neuropsychopharmacol. 2001 Oct;11(5):359-66.	Eur Neuropsychopharmacol. 2001	PubMed	citation	PMID:11597822	pubmed	11597822	create date:2001/10/13 | first author:Mihailescu S
Title	URL	Description	Details	ShortDetails	Resource	Type	Identifiers	Db	EntrezUID	Properties
Antidepressant-like action of AGN 2979, a tryptophan hydroxylase activation inhibitor, in a chronic mild stress model of depression in rats.	/pubmed/11597821	Gittos MW, Papp M.	Eur Neuropsychopharmacol. 2001 Oct;11(5):351-7.	Eur Neuropsychopharmacol. 2001	PubMed	citation	PMID:11597821	pubmed	11597821	create date:2001/10/13 | first author:Gittos MW
Prevention of the stress-induced increase in frontal cortical dopamine efflux of freely moving rats by long-term treatment with antidepressant drugs.	/pubmed/11597820	Dazzi L, Serra M, Spiga F, Pisu MG, Jentsch JD, Biggio G.	Eur Neuropsychopharmacol. 2001 Oct;11(5):343-9.	Eur Neuropsychopharmacol. 2001	PubMed	citation	PMID:11597820	pubmed	11597820	create date:2001/10/13 | first author:Dazzi L
The effects of citicoline and/or MK-801 on survival, neurological and behavioral outcome of mice exposed to transient hyperglycemia and oligemic hypoxia.	/pubmed/11597819	Rejdak K, Rejdak R, Sieklucka-Dziuba M, Stelmasiak Z, Grieb P.	Eur Neuropsychopharmacol. 2001 Oct;11(5):333-41.	Eur Neuropsychopharmacol. 2001	PubMed	citation	PMID:11597819	pubmed	11597819	create date:2001/10/13 | first author:Rejdak K
Different effects of antipsychotic drugs on insulin release in vitro.	/pubmed/11597818	Melkersson K, Khan A, Hilding A, Hulting AL.	Eur Neuropsychopharmacol. 2001 Oct;11(5):327-32.	Eur Neuropsychopharmacol. 2001	PubMed	citation	PMID:11597818	pubmed	11597818	create date:2001/10/13 | first author:Melkersson K
Quetiapine: efficacy and tolerability in schizophrenia.	/pubmed/11587888	Kasper S, Tauscher J, Heiden A.	Eur Neuropsychopharmacol. 2001 Oct;11 Suppl 4:S405-13. Review.	Eur Neuropsychopharmacol. 2001	PubMed	citation	PMID:11587888	pubmed	11587888	create date:2001/10/06 | first author:Kasper S
Extrapyramidal side effects are unacceptable.	/pubmed/11587887	Kane JM.	Eur Neuropsychopharmacol. 2001 Oct;11 Suppl 4:S397-403. Review.	Eur Neuropsychopharmacol. 2001	PubMed	citation	PMID:11587887	pubmed	11587887	create date:2001/10/06 | first author:Kane JM
Good tolerability equals good results: the patient's perspective.	/pubmed/11587886	Naber D, Karow A.	Eur Neuropsychopharmacol. 2001 Oct;11 Suppl 4:S391-6. Review.	Eur Neuropsychopharmacol. 2001	PubMed	citation	PMID:11587886	pubmed	11587886	create date:2001/10/06 | first author:Naber D
Quetiapine--efficacy in different domains.	/pubmed/11587885	Sharma T.	Eur Neuropsychopharmacol. 2001 Oct;11 Suppl 4:S385-90. Review.	Eur Neuropsychopharmacol. 2001	PubMed	citation	PMID:11587885	pubmed	11587885	create date:2001/10/06 | first author:Sharma T
Withdrawal-emergent rabbit syndrome during dose reduction of risperidone.	/pubmed/11532387	Nishimura K, Tsuka M, Horikawa N.	Eur Neuropsychopharmacol. 2001 Aug;11(4):323-4.	Eur Neuropsychopharmacol. 2001	PubMed	citation	PMID:11532387	pubmed	11532387	create date:2001/09/05 | first author:Nishimura K
Panic disorder: the place of benzodiazepines and selective serotonin reuptake inhibitors.	/pubmed/11532386	Kasper S, Resinger E.	Eur Neuropsychopharmacol. 2001 Aug;11(4):307-21. Review.	Eur Neuropsychopharmacol. 2001	PubMed	citation	PMID:11532386	pubmed	11532386	create date:2001/09/05 | first author:Kasper S
Effects of the selective activation of 5-HT3 receptors on sleep: a polysomnographic study in healthy volunteers.	/pubmed/11532385	Staner L, Linker T, Toussaint M, Danjou P, Roegel JC, Luthringer R, Le Fur G, Macher JP.	Eur Neuropsychopharmacol. 2001 Aug;11(4):301-5.	Eur Neuropsychopharmacol. 2001	PubMed	citation	PMID:11532385	pubmed	11532385	create date:2001/09/05 | first author:Staner L
Omega-3 fatty acids as a psychotherapeutic agent for a pregnant schizophrenic patient.	/pubmed/11532384	Su KP, Shen WW, Huang SY.	Eur Neuropsychopharmacol. 2001 Aug;11(4):295-9.	Eur Neuropsychopharmacol. 2001	PubMed	citation	PMID:11532384	pubmed	11532384	create date:2001/09/05 | first author:Su KP
Effects of the atypical antipsychotic risperidone on hostility and aggression in schizophrenia: a meta-analysis of controlled trials.	/pubmed/11532383	Aleman A, Kahn RS.	Eur Neuropsychopharmacol. 2001 Aug;11(4):289-93.	Eur Neuropsychopharmacol. 2001	PubMed	citation	PMID:11532383	pubmed	11532383	create date:2001/09/05 | first author:Aleman A
Abnormal thermoregulation in drug-free male schizophrenia patients.	/pubmed/11532382	Shiloh R, Weizman A, Epstein Y, Rosenberg SL, Valevski A, Dorfman-Etrog P, Wiezer N, Katz N, Munitz H, Hermesh H.	Eur Neuropsychopharmacol. 2001 Aug;11(4):285-8.	Eur Neuropsychopharmacol. 2001	PubMed	citation	PMID:11532382	pubmed	11532382	create date:2001/09/05 | first author:Shiloh R
Review of pharmacokinetic and pharmacodynamic interaction studies with citalopram.	/pubmed/11532381	Brøsen K, Naranjo CA.	Eur Neuropsychopharmacol. 2001 Aug;11(4):275-83. Review.	Eur Neuropsychopharmacol. 2001	PubMed	citation	PMID:11532381	pubmed	11532381	create date:2001/09/05 | first author:Brøsen K
Neurotransmitters, temperament and social functioning.	/pubmed/11532380	Bond AJ.	Eur Neuropsychopharmacol. 2001 Aug;11(4):261-74. Review.	Eur Neuropsychopharmacol. 2001	PubMed	citation	PMID:11532380	pubmed	11532380	create date:2001/09/05 | first author:Bond AJ
Abstracts of the 6th ECNP (European College of Neuropsychopharmacology) regional meeting. Naples, Italy, May 19-21, 2001.	/pubmed/11446344	[No authors listed]	Eur Neuropsychopharmacol. 2001 May;11 Suppl 2:S25-90. No abstract available.	Eur Neuropsychopharmacol. 2001	PubMed	citation	PMID:11446344	pubmed	11446344	create date:2001/07/12
Clinical investigation of medicinal products in the treatment of epileptic disorders.	/pubmed/11418286	[No authors listed]	Eur Neuropsychopharmacol. 2001 Jun;11(3):253-9. No abstract available.	Eur Neuropsychopharmacol. 2001	PubMed	citation	PMID:11418286	pubmed	11418286	create date:2001/06/22
Heroin self-administration by means of 'chasing the dragon': pharmacodynamics and bioavailability of inhaled heroin.	/pubmed/11418285	Hendriks VM, van den Brink W, Blanken P, Bosman IJ, van Ree JM.	Eur Neuropsychopharmacol. 2001 Jun;11(3):241-52.	Eur Neuropsychopharmacol. 2001	PubMed	citation	PMID:11418285	pubmed	11418285	create date:2001/06/22 | first author:Hendriks VM
The acute effects of norharman on cocaine self-administration and sensorimotor function in male Wistar rats.	/pubmed/11418284	Cappendijk SL, Fekkes D, van Dalen A, Pepplinkhuizen L.	Eur Neuropsychopharmacol. 2001 Jun;11(3):233-9.	Eur Neuropsychopharmacol. 2001	PubMed	citation	PMID:11418284	pubmed	11418284	create date:2001/06/22 | first author:Cappendijk SL
Gender differences in the efficacy of fluoxetine and maprotiline in depressed patients: a double-blind trial of antidepressants with serotonergic or norepinephrinergic reuptake inhibition profile.	/pubmed/11418283	Martényi F, Dossenbach M, Mraz K, Metcalfe S.	Eur Neuropsychopharmacol. 2001 Jun;11(3):227-32.	Eur Neuropsychopharmacol. 2001	PubMed	citation	PMID:11418283	pubmed	11418283	create date:2001/06/22 | first author:Martényi F
The cAMP-dependent protein kinase substrate Rap1 in platelets from patients with obsessive compulsive disorder or schizophrenia.	/pubmed/11418282	Tardito D, Maina G, Tura GB, Bogetto F, Pioli R, Ravizza L, Racagni G, Perez J.	Eur Neuropsychopharmacol. 2001 Jun;11(3):221-5.	Eur Neuropsychopharmacol. 2001	PubMed	citation	PMID:11418282	pubmed	11418282	create date:2001/06/22 | first author:Tardito D
The prolactin response to sulpiride in major depression: the role of the D2 receptor in depression.	/pubmed/11418281	Verbeeck WJ, Berk M, Paiker J, Jersky B.	Eur Neuropsychopharmacol. 2001 Jun;11(3):215-20.	Eur Neuropsychopharmacol. 2001	PubMed	citation	PMID:11418281	pubmed	11418281	create date:2001/06/22 | first author:Verbeeck WJ
Placebo affects the performance of rats in models of depression: is it a good control for behavioral experiments?	/pubmed/11418280	Drago F, Nicolosi A, Micale V, Lo Menzo G.	Eur Neuropsychopharmacol. 2001 Jun;11(3):209-13.	Eur Neuropsychopharmacol. 2001	PubMed	citation	PMID:11418280	pubmed	11418280	create date:2001/06/22 | first author:Drago F
Increased serum tumor necrosis factor alpha concentrations in major depression and multiple sclerosis.	/pubmed/11418279	Mikova O, Yakimova R, Bosmans E, Kenis G, Maes M.	Eur Neuropsychopharmacol. 2001 Jun;11(3):203-8.	Eur Neuropsychopharmacol. 2001	PubMed	citation	PMID:11418279	pubmed	11418279	create date:2001/06/22 | first author:Mikova O
Effects of selective 5-HT1A receptor antagonists on regional serotonin synthesis in the rat brain: an autoradiographic study with alpha-[14C]methyl-L-tryptophan.	/pubmed/11418278	Tohyama Y, Yamane F, Merid MF, Diksic M.	Eur Neuropsychopharmacol. 2001 Jun;11(3):193-202.	Eur Neuropsychopharmacol. 2001	PubMed	citation	PMID:11418278	pubmed	11418278	create date:2001/06/22 | first author:Tohyama Y
Clinical investigation of medicinal products for treatment of amyotrophic lateral sclerosis (ALS).	/pubmed/11313167	European College of Neuropsychopharmacology.	Eur Neuropsychopharmacol. 2001 Apr;11(2):187-9. No abstract available.	Eur Neuropsychopharmacol. 2001	PubMed	citation	PMID:11313167	pubmed	11313167	create date:2001/04/21 | first author:European College of Neuropsychopharmacology
Blunted adenosine A2a receptor function in platelets in patients with major depression.	/pubmed/11313166	Berk M, Plein H, Ferreira D, Jersky B.	Eur Neuropsychopharmacol. 2001 Apr;11(2):183-6.	Eur Neuropsychopharmacol. 2001	PubMed	citation	PMID:11313166	pubmed	11313166	create date:2001/04/21 | first author:Berk M
Effect of amantadine on weight gain during olanzapine treatment.	/pubmed/11313165	Floris M, Lejeune J, Deberdt W.	Eur Neuropsychopharmacol. 2001 Apr;11(2):181-2.	Eur Neuropsychopharmacol. 2001	PubMed	citation	PMID:11313165	pubmed	11313165	create date:2001/04/21 | first author:Floris M
Short-term efficacy of tricyclic antidepressants revisited: a meta-analytic study.	/pubmed/11313164	Storosum JG, Elferink AJ, van Zwieten BJ, van den Brink W, Gersons BP, van Strik R, Broekmans AW.	Eur Neuropsychopharmacol. 2001 Apr;11(2):173-80. Erratum in: Eur Neuropsychopharmacol 2001 Aug;11(4):325.	Eur Neuropsychopharmacol. 2001	PubMed	citation	PMID:11313164	pubmed	11313164	create date:2001/04/21 | first author:Storosum JG
Sumatriptan, 5-HT(1D) receptors and obsessive-compulsive disorder.	/pubmed/11313163	Koran LM, Pallanti S, Quercioli L.	Eur Neuropsychopharmacol. 2001 Apr;11(2):169-72.	Eur Neuropsychopharmacol. 2001	PubMed	citation	PMID:11313163	pubmed	11313163	create date:2001/04/21 | first author:Koran LM
Noradrenergic dysfunction and antidepressant treatment response.	/pubmed/11313162	Corrêa H, Duval F, Claude MM, Bailey P, Tremeau F, Diep TS, Crocq MA, Castro JO, Macher JP.	Eur Neuropsychopharmacol. 2001 Apr;11(2):163-8.	Eur Neuropsychopharmacol. 2001	PubMed	citation	PMID:11313162	pubmed	11313162	create date:2001/04/21 | first author:Corrêa H
Restless legs syndrome (RLS) and periodic limb movement disorder (PLMD): acute placebo-controlled sleep laboratory studies with clonazepam.	/pubmed/11313161	Saletu M, Anderer P, Saletu-Zyhlarz G, Prause W, Semler B, Zoghlami A, Gruber G, Hauer C, Saletu B.	Eur Neuropsychopharmacol. 2001 Apr;11(2):153-61.	Eur Neuropsychopharmacol. 2001	PubMed	citation	PMID:11313161	pubmed	11313161	create date:2001/04/21 | first author:Saletu M
Involvement of 5-HT(2C) receptors in the anti-immobility effects of antidepressants in the forced swimming test in mice.	/pubmed/11313160	Clenet F, De Vos A, Bourin M.	Eur Neuropsychopharmacol. 2001 Apr;11(2):145-52.	Eur Neuropsychopharmacol. 2001	PubMed	citation	PMID:11313160	pubmed	11313160	create date:2001/04/21 | first author:Clenet F
A follow up study of suicide attempters: increase of CSF-somatostatin but no change in CSF-CRH.	/pubmed/11313159	Westrin A, Ekman R, Regnéll G, Träskman-Bendz L.	Eur Neuropsychopharmacol. 2001 Apr;11(2):135-43.	Eur Neuropsychopharmacol. 2001	PubMed	citation	PMID:11313159	pubmed	11313159	create date:2001/04/21 | first author:Westrin A
Nitric oxide synthase inhibitors cause motor deficits in mice.	/pubmed/11313158	Araki T, Mizutani H, Matsubara M, Imai Y, Mizugaki M, Itoyama Y.	Eur Neuropsychopharmacol. 2001 Apr;11(2):125-33.	Eur Neuropsychopharmacol. 2001	PubMed	citation	PMID:11313158	pubmed	11313158	create date:2001/04/21 | first author:Araki T
Different fatal toxicity of neuroleptics identified by autopsy.	/pubmed/11313157	Schreinzer D, Frey R, Stimpfl T, Vycudilik W, Berzlanovich A, Kasper S.	Eur Neuropsychopharmacol. 2001 Apr;11(2):117-24.	Eur Neuropsychopharmacol. 2001	PubMed	citation	PMID:11313157	pubmed	11313157	create date:2001/04/21 | first author:Schreinzer D
Absence of myoglobinuria in acute psychotic patients with marked elevation in serum creatine phosphokinase level.	/pubmed/11313156	Hermesh H, Manor I, Shiloh R, Weizman R, Munitz H.	Eur Neuropsychopharmacol. 2001 Apr;11(2):111-5.	Eur Neuropsychopharmacol. 2001	PubMed	citation	PMID:11313156	pubmed	11313156	create date:2001/04/21 | first author:Hermesh H
D(2) and 5HT(2A) receptor occupancy of different doses of quetiapine in schizophrenia: a PET study.	/pubmed/11313155	Gefvert O, Lundberg T, Wieselgren IM, Bergström M, Långström B, Wiesel F, Lindström L.	Eur Neuropsychopharmacol. 2001 Apr;11(2):105-10.	Eur Neuropsychopharmacol. 2001	PubMed	citation	PMID:11313155	pubmed	11313155	create date:2001/04/21 | first author:Gefvert O
Effect of alpha-adrenoceptor agents on imipramine-induced antinociception in nerve-ligated mice.	/pubmed/11313154	Sahebgharani M, Zarrindast M.	Eur Neuropsychopharmacol. 2001 Apr;11(2):99-104.	Eur Neuropsychopharmacol. 2001	PubMed	citation	PMID:11313154	pubmed	11313154	create date:2001/04/21 | first author:Sahebgharani M
Manic symptoms induced by olanzapine.	/pubmed/11313153	Lykouras L, Gournellis R, Angelopoulos E.	Eur Neuropsychopharmacol. 2001 Apr;11(2):97-8.	Eur Neuropsychopharmacol. 2001	PubMed	citation	PMID:11313153	pubmed	11313153	create date:2001/04/21 | first author:Lykouras L
Effect of the calcium channel blockers nifedipine and diltiazem on pentylenetetrazole kindling-provoked amnesia in rats.	/pubmed/11313152	Genkova-Papazova MG, Petkova B, Shishkova N, Lazarova-Bakarova M.	Eur Neuropsychopharmacol. 2001 Apr;11(2):91-6.	Eur Neuropsychopharmacol. 2001	PubMed	citation	PMID:11313152	pubmed	11313152	create date:2001/04/21 | first author:Genkova-Papazova MG
ECNP Consensus Meeting March 2000 Nice: guidelines for investigating efficacy in bipolar disorder. European College of Neuropsychopharmacology.	/pubmed/11300094	Montgomery DB; European College of Neuropsychopharmacology.	Eur Neuropsychopharmacol. 2001 Feb;11(1):79-88. Review. No abstract available.	Eur Neuropsychopharmacol. 2001	PubMed	citation	PMID:11300094	pubmed	11300094	create date:2001/04/13 | first author:Montgomery DB
Abstracts of the 2nd European College of Neuropsychopharmacology workshop. Nice, France, March 15-18, 2001.	/pubmed/11239750	[No authors listed]	Eur Neuropsychopharmacol. 2001 Mar;11 Suppl 1:S1-S23. No abstract available.	Eur Neuropsychopharmacol. 2001	PubMed	citation	PMID:11239750	pubmed	11239750	create date:2001/03/10
[truncated: 81 more rows]
