# Supplementary material for: Rising Publication Delays Inflate Journal Impact Factors
Source: PLoS One. 2012 Dec 31;7(12):e53374. doi: 10.1371/journal.pone.0053374 (PMC3534064; doi:10.1371/journal.pone.0053374)
Supplement: Data S1 — Datasets used for the analysis. (ZIP) [file pone.0053374.s005.zip › Experimental Neurology.csv]

Title	URL	Description	Details	ShortDetails	Resource	Type	Identifiers	Db	EntrezUID	Properties
Effect of (S)-3,5-DHPG on microRNA expression in mouse brain.	/pubmed/22309833	Lusardi TA, Thompson SJ, Macdonald IC, Lan JQ, Theofilas P, Saugstad JA.	Exp Neurol. 2012 Jan 28. [Epub ahead of print]	Exp Neurol. 2012	PubMed	citation	PMID:22309833	pubmed	22309833	create date:2012/02/09 | first author:Lusardi TA
Role of noncoding RNAs in trinucleotide repeat neurodegenerative disorders.	/pubmed/22309832	Tan H, Xu Z, Jin P.	Exp Neurol. 2012 Jan 27. [Epub ahead of print]	Exp Neurol. 2012	PubMed	citation	PMID:22309832	pubmed	22309832	create date:2012/02/09 | first author:Tan H
Delayed caffeine treatment prevents nigral dopamine neuron loss in a progressive rat model of Parkinson's disease.	/pubmed/22309831	Sonsalla PK, Wong LY, Harris SL, Richardson JR, Khobahy I, Li W, Gadad BS, German DC.	Exp Neurol. 2012 Jan 28. [Epub ahead of print]	Exp Neurol. 2012	PubMed	citation	PMID:22309831	pubmed	22309831	create date:2012/02/09 | first author:Sonsalla PK
Changes in network dynamics during status epilepticus.	/pubmed/22309830	Karunakaran S, Grasse DW, Moxon KA.	Exp Neurol. 2012 Jan 27. [Epub ahead of print]	Exp Neurol. 2012	PubMed	citation	PMID:22309830	pubmed	22309830	create date:2012/02/09 | first author:Karunakaran S
Prostaglandin E2 contributes to the synthesis of brain-derived neurotrophic factor in primary sensory neuron in ganglion explant cultures and in a neuropathic pain model.	/pubmed/22309829	Cruz Duarte P, St-Jacques B, Ma W.	Exp Neurol. 2012 Jan 27. [Epub ahead of print]	Exp Neurol. 2012	PubMed	citation	PMID:22309829	pubmed	22309829	create date:2012/02/09 | first author:Cruz Duarte P
Localization and developmental expression patterns of CSPG-cs56 (aggrecan) in normal and dystrophic retinas in two rat strains.	/pubmed/22306080	Chen LF, Fitzgibbon T, He JR, Yin ZQ.	Exp Neurol. 2012 Jan 27. [Epub ahead of print]	Exp Neurol. 2012	PubMed	citation	PMID:22306080	pubmed	22306080	create date:2012/02/07 | first author:Chen LF
Intracellular calcium chelation with BAPTA-AM modulates ethanol-induced behavioral effects in mice.	/pubmed/22306018	Baliño P, Monferrer L, Pastor R, Aragon CM.	Exp Neurol. 2012 Jan 26. [Epub ahead of print]	Exp Neurol. 2012	PubMed	citation	PMID:22306018	pubmed	22306018	create date:2012/02/07 | first author:Baliño P
Impaired recruitment of neuroprotective microglia and T cells during acute neuronal injury coincides with increased neuronal vulnerability in an amyotrophic lateral sclerosis model.	/pubmed/22293437	Kawamura MF, Yamasaki R, Kawamura N, Tateishi T, Nagara Y, Matsushita T, Ohyagi Y, Kira JI.	Exp Neurol. 2012 Jan 24. [Epub ahead of print]	Exp Neurol. 2012	PubMed	citation	PMID:22293437	pubmed	22293437	create date:2012/02/02 | first author:Kawamura MF
Overlapping molecular pathological themes link Charcot-Marie-Tooth neuropathies and hereditary spastic paraplegias.	/pubmed/22285450	Timmerman V, Clowes VE, Reid E.	Exp Neurol. 2012 Jan 18. [Epub ahead of print]	Exp Neurol. 2012	PubMed	citation	PMID:22285450	pubmed	22285450	create date:2012/01/31 | first author:Timmerman V
Axon degeneration in Parkinson's disease.	/pubmed/22285449	Burke RE, O'Malley K.	Exp Neurol. 2012 Jan 18. [Epub ahead of print]	Exp Neurol. 2012	PubMed	citation	PMID:22285449	pubmed	22285449	create date:2012/01/31 | first author:Burke RE
Transient striatal GLT-1 blockade increases EAAC1 expression, glutamate reuptake, and decreases tyrosine hydroxylase phosphorylation at ser(19).	/pubmed/22285253	Salvatore MF, Davis RW, Arnold JC, Chotibut T.	Exp Neurol. 2012 Jan 17. [Epub ahead of print]	Exp Neurol. 2012	PubMed	citation	PMID:22285253	pubmed	22285253	create date:2012/01/31 | first author:Salvatore MF
Axonal pathology in traumatic brain injury.	/pubmed/22285252	Johnson VE, Stewart W, Smith DH.	Exp Neurol. 2012 Jan 20. [Epub ahead of print]	Exp Neurol. 2012	PubMed	citation	PMID:22285252	pubmed	22285252	create date:2012/01/31 | first author:Johnson VE
Intrinsic axonal degeneration pathways are critical for glaucomatous damage.	/pubmed/22285251	Howell GR, Soto I, Libby RT, John SW.	Exp Neurol. 2012 Jan 18. [Epub ahead of print]	Exp Neurol. 2012	PubMed	citation	PMID:22285251	pubmed	22285251	create date:2012/01/31 | first author:Howell GR
Mesenchymal stem cells induced to secrete neurotrophic factors attenuate quinolinic acid toxicity: A potential therapy for Huntington's disease.	/pubmed/22285250	Sadan O, Shemesh N, Barzilay R, Dadon-Nahum M, Blumenfeld-Katzir T, Assaf Y, Yeshurun M, Djaldetti R, Cohen Y, Melamed E, Offen D.	Exp Neurol. 2012 Jan 20. [Epub ahead of print]	Exp Neurol. 2012	PubMed	citation	PMID:22285250	pubmed	22285250	create date:2012/01/31 | first author:Sadan O
Special Issue on microglia and chronic pain.	/pubmed/22285249	Hulsebosch CE.	Exp Neurol. 2012 Jan 17. [Epub ahead of print]	Exp Neurol. 2012	PubMed	citation	PMID:22285249	pubmed	22285249	create date:2012/01/31 | first author:Hulsebosch CE
Introduction: Stress and neurological disease.	/pubmed/22284270	Herman JP.	Exp Neurol. 2012 Jan;233(1):1-2. No abstract available.	Exp Neurol. 2012	PubMed	citation	PMID:22284270	pubmed	22284270	create date:2012/01/31 | first author:Herman JP
Fluoxetine ameliorates behavioral and neuropathological deficits in a transgenic model mouse of α-synucleinopathy.	/pubmed/22281106	Ubhi K, Inglis C, Mante M, Patrick C, Adame A, Spencer B, Rockenstein E, May V, Winkler J, Masliah E.	Exp Neurol. 2012 Jan 16. [Epub ahead of print]	Exp Neurol. 2012	PubMed	citation	PMID:22281106	pubmed	22281106	create date:2012/01/28 | first author:Ubhi K
Pregnant serum induces neuroinflammation and seizure activity via TNFα	/pubmed/22281105	Cipolla MJ, Pusic AD, Grinberg YY, Chapman AC, Poynter ME, Kraig RP.	Exp Neurol. 2012 Jan 16. [Epub ahead of print]	Exp Neurol. 2012	PubMed	citation	PMID:22281105	pubmed	22281105	create date:2012/01/28 | first author:Cipolla MJ
Multiple mechanisms of microglia: A gatekeeper's contribution to pain states.	/pubmed/22273537	Graeber MB, Christie MJ.	Exp Neurol. 2012 Jan 16. [Epub ahead of print]	Exp Neurol. 2012	PubMed	citation	PMID:22273537	pubmed	22273537	create date:2012/01/26 | first author:Graeber MB
Commentary on Landry et al.: Propentofylline	a CNS glial modulator	does not decrease pain in post-herpetic neuralgia patients: In vitro evidence for differential responses in human and rodent microglia and macrophages""	/pubmed/22269389	Watkins LR, Hutchinson MR, Johnson KW.	Exp Neurol. 2012 Jan 17. [Epub ahead of print] No abstract available.	Exp Neurol. 2012	PubMed	citation	PMID:22269389	pubmed	22269389	create date:2012/01/25 | first author:Watkins LR
Stem cells as a potential therapy for epilepsy.	/pubmed/22265818	Roper SN, Steindler DA.	Exp Neurol. 2012 Jan 13. [Epub ahead of print]	Exp Neurol. 2012	PubMed	citation	PMID:22265818	pubmed	22265818	create date:2012/01/24 | first author:Roper SN
Pink1-deficiency in mice impairs gait, olfaction and serotonergic innervation of the olfactory bulb.	/pubmed/22265660	Glasl L, Kloos K, Giesert F, Roethig A, Di Benedetto B, Kühn R, Zhang J, Hafen U, Zerle J, Hofmann A, de Angelis MH, Winklhofer KF, Hölter SM, Weisenhorn DM, Wurst W.	Exp Neurol. 2012 Jan 11. [Epub ahead of print]	Exp Neurol. 2012	PubMed	citation	PMID:22265660	pubmed	22265660	create date:2012/01/24 | first author:Glasl L
Peri-sciatic administration of recombinant rat IL-1β induces mechanical allodynia by activation of src-family kinases in spinal microglia in rats.	/pubmed/22265659	Wei XH, Yang T, Wu Q, Xin WJ, Wu JL, Wang YQ, Zang Y, Wang J, Li YY, Liu XG.	Exp Neurol. 2012 Jan 12. [Epub ahead of print]	Exp Neurol. 2012	PubMed	citation	PMID:22265659	pubmed	22265659	create date:2012/01/24 | first author:Wei XH
BACE1 elevation is associated with aberrant limbic axonal sprouting in epileptic CD1 mice.	/pubmed/22265658	Yan XX, Cai Y, Zhang XM, Luo XG, Cai H, Rose GM, Patrylo PR.	Exp Neurol. 2012 Jan 11. [Epub ahead of print]	Exp Neurol. 2012	PubMed	citation	PMID:22265658	pubmed	22265658	create date:2012/01/24 | first author:Yan XX
Interactions of neurotransmitter systems during postnatal development of the rat hippocampal formation: Effects of cisplatin.	/pubmed/22245617	Piccolini VM, Cerri S, Romanelli E, Bernocchi G.	Exp Neurol. 2012 Jan 5. [Epub ahead of print]	Exp Neurol. 2012	PubMed	citation	PMID:22245617	pubmed	22245617	create date:2012/01/17 | first author:Piccolini VM
Advances in MicroRNA experimental approaches to study physiological regulation of gene products implicated in CNS disorders.	/pubmed/22245616	Long JM, Lahiri DK.	Exp Neurol. 2012 Jan 5. [Epub ahead of print]	Exp Neurol. 2012	PubMed	citation	PMID:22245616	pubmed	22245616	create date:2012/01/17 | first author:Long JM
Endogenous opioid-dopamine neurotransmission underlie negative CBV fMRI signals.	/pubmed/22245158	Shih YY, Chiang YC, Shyu BC, Jaw FS, Duong TQ, Chang C.	Exp Neurol. 2012 Jan 5. [Epub ahead of print]	Exp Neurol. 2012	PubMed	citation	PMID:22245158	pubmed	22245158	create date:2012/01/17 | first author:Shih YY
Human neural stem cells over-expressing choline acetyltransferase restore cognition in rat model of cognitive dysfunction.	/pubmed/22245157	Park D, Lee HJ, Joo SS, Lim I, Matsumoto A, Tooyama I, Kim YB, Kim SU.	Exp Neurol. 2012 Jan 4. [Epub ahead of print]	Exp Neurol. 2012	PubMed	citation	PMID:22245157	pubmed	22245157	create date:2012/01/17 | first author:Park D
Protective action of NDP-MSH in experimental subarachnoid hemorrhage.	/pubmed/22230666	Gatti S, Lonati C, Acerbi F, Sordi A, Leonardi P, Carlin A, Gaini SM, Catania A.	Exp Neurol. 2012 Jan 2. [Epub ahead of print]	Exp Neurol. 2012	PubMed	citation	PMID:22230666	pubmed	22230666	create date:2012/01/11 | first author:Gatti S
Mesenchymal stem cells and glioma cells form a structural as well as a functional syncytium in vitro.	/pubmed/22230665	Schichor C, Albrecht V, Korte B, Buchner A, Riesenberg R, Mysliwietz J, Paron I, Motaln H, Turnšek TL, Jürchott K, Selbig J, Tonn JC.	Exp Neurol. 2011 Dec 29. [Epub ahead of print]	Exp Neurol. 2011	PubMed	citation	PMID:22230665	pubmed	22230665	create date:2012/01/11 | first author:Schichor C
Human embryonic stem cell model of ethanol-mediated early developmental toxicity.	/pubmed/22227564	Nash R, Krishnamoorthy M, Jenkins A, Csete M.	Exp Neurol. 2011 Dec 29. [Epub ahead of print]	Exp Neurol. 2011	PubMed	citation	PMID:22227564	pubmed	22227564	create date:2012/01/10 | first author:Nash R
Phrenic motoneuron expression of serotonergic and glutamatergic receptors following upper cervical spinal cord injury.	/pubmed/22227062	Mantilla CB, Bailey JP, Zhan WZ, Sieck GC.	Exp Neurol. 2011 Dec 29. [Epub ahead of print]	Exp Neurol. 2011	PubMed	citation	PMID:22227062	pubmed	22227062	create date:2012/01/10 | first author:Mantilla CB
Stress and corticosteroid modulation of seizures and synaptic inhibition in the hippocampus.	/pubmed/22227061	Maggio N, Segal M.	Exp Neurol. 2011 Dec 29. [Epub ahead of print]	Exp Neurol. 2011	PubMed	citation	PMID:22227061	pubmed	22227061	create date:2012/01/10 | first author:Maggio N
Nutritional restriction of omega-3 fatty acids alters topographical fine tuning and leads to a delay in the critical period in the rodent visual system.	/pubmed/22227060	de Velasco PC, Mendonça HR, Borba JM, Andrade da Costa BL, Guedes RC, Navarro DM, Santos GK, Faria-Melibeu AD, Campello Costa P, Serfaty CA.	Exp Neurol. 2011 Dec 29. [Epub ahead of print]	Exp Neurol. 2011	PubMed	citation	PMID:22227060	pubmed	22227060	create date:2012/01/10 | first author:de Velasco PC
Conditioning lesions before or after spinal cord injury recruit broad genetic mechanisms that sustain axonal regeneration: Superiority to camp-mediated effects.	/pubmed/22227059	Blesch A, Lu P, Tsukada S, Alto LT, Roet K, Coppola G, Geschwind D, Tuszynski MH.	Exp Neurol. 2011 Dec 29. [Epub ahead of print]	Exp Neurol. 2011	PubMed	citation	PMID:22227059	pubmed	22227059	create date:2012/01/10 | first author:Blesch A
Transmembrane protein 166 regulates autophagic and apoptotic activities following focal cerebral ischemic injury in rats.	/pubmed/22227058	Li L, Khatibi NH, Hu Q, Yan J, Chen C, Han J, Ma D, Chen Y, Zhou C.	Exp Neurol. 2011 Dec 29. [Epub ahead of print]	Exp Neurol. 2011	PubMed	citation	PMID:22227058	pubmed	22227058	create date:2012/01/10 | first author:Li L
The NMDA-NR1 receptor subunit and the mu-opioid receptor are expressed in somatodendritic compartments of central nucleus of the amygdala neurons projecting to the bed nucleus of the stria terminalis.	/pubmed/22227057	Beckerman MA, Glass MJ.	Exp Neurol. 2011 Dec 29. [Epub ahead of print]	Exp Neurol. 2011	PubMed	citation	PMID:22227057	pubmed	22227057	create date:2012/01/10 | first author:Beckerman MA
Comments on the re-assessment study by Sharp et al. of Erschbamer et al.	/pubmed/22226891	Erschbamer M, Pernold K, Olson L.	Exp Neurol. 2012 Feb;233(2):660-1. Epub 2012 Jan 9. No abstract available.	Exp Neurol. 2012	PubMed	citation	PMID:22226891	pubmed	22226891	create date:2012/01/10 | first author:Erschbamer M
High pressure-induced retinal ischaemia reperfusion causes upregulation of gap junction protein connexin43 prior to retinal ganglion cell loss.	/pubmed/22226601	Kerr NM, Johnson CS, Zhang J, Eady EK, Green CR, Danesh-Meyer HV.	Exp Neurol. 2011 Dec 27. [Epub ahead of print]	Exp Neurol. 2011	PubMed	citation	PMID:22226601	pubmed	22226601	create date:2012/01/10 | first author:Kerr NM
Immune responses of microglia in the spinal cord: Contribution to pain states.	/pubmed/22226600	Schomberg D, Olson JK.	Exp Neurol. 2011 Dec 27. [Epub ahead of print]	Exp Neurol. 2011	PubMed	citation	PMID:22226600	pubmed	22226600	create date:2012/01/10 | first author:Schomberg D
Structural and functional evaluation of cortical motor areas in Amyotrophic Lateral Sclerosis.	/pubmed/22226599	Cosottini M, Pesaresi I, Piazza S, Diciotti S, Cecchi P, Fabbri S, Carlesi C, Mascalchi M, Siciliano G.	Exp Neurol. 2011 Dec 27. [Epub ahead of print]	Exp Neurol. 2011	PubMed	citation	PMID:22226599	pubmed	22226599	create date:2012/01/10 | first author:Cosottini M
Sleep a therapeutic target for stroke?	/pubmed/22226598	Charles MS, Zhang JH.	Exp Neurol. 2011 Dec 27. [Epub ahead of print] No abstract available.	Exp Neurol. 2011	PubMed	citation	PMID:22226598	pubmed	22226598	create date:2012/01/10 | first author:Charles MS
Circadian dentate gyrus excitability in a rat model of temporal lobe epilepsy.	/pubmed/22226597	Matzen J, Buchheim K, Holtkamp M.	Exp Neurol. 2011 Dec 27. [Epub ahead of print]	Exp Neurol. 2011	PubMed	citation	PMID:22226597	pubmed	22226597	create date:2012/01/10 | first author:Matzen J
Spinal neuronal dysfunction after stroke.	/pubmed/22226596	Hubli M, Bolliger M, Limacher E, R Luft A, Dietz V.	Exp Neurol. 2011 Dec 27. [Epub ahead of print]	Exp Neurol. 2011	PubMed	citation	PMID:22226596	pubmed	22226596	create date:2012/01/10 | first author:Hubli M
Ferric iron chelation lowers brain iron levels after intracerebral hemorrhage in rats but does not improve outcome.	/pubmed/22226595	Auriat AM, Silasi G, Wei Z, Paquette R, Paterson P, Nichol H, Colbourne F.	Exp Neurol. 2011 Dec 27. [Epub ahead of print]	Exp Neurol. 2011	PubMed	citation	PMID:22226595	pubmed	22226595	create date:2012/01/10 | first author:Auriat AM
Caffeine prevents acute mortality after TBI in rats without increased morbidity.	/pubmed/22226594	Lusardi TA, Lytle NK, Szybala C, Boison D.	Exp Neurol. 2011 Dec 27. [Epub ahead of print]	Exp Neurol. 2011	PubMed	citation	PMID:22226594	pubmed	22226594	create date:2012/01/10 | first author:Lusardi TA
Commentary on Kemp et al. (2011): Dose and duration of nerve growth factor (NGF) administration determine the extent of behavioral recovery following peripheral nerve injury in the rat.	/pubmed/22222878	Chao T, Gupta R.	Exp Neurol. 2011 Dec 27. [Epub ahead of print] No abstract available.	Exp Neurol. 2011	PubMed	citation	PMID:22222878	pubmed	22222878	create date:2012/01/10 | first author:Chao T
Calcium dependence of damage to mouse motor nerve terminals following oxygen/glucose deprivation.	/pubmed/22206924	Talbot JD, David G, Barrett EF, Barrett JN.	Exp Neurol. 2011 Dec 27. [Epub ahead of print]	Exp Neurol. 2011	PubMed	citation	PMID:22206924	pubmed	22206924	create date:2011/12/31 | first author:Talbot JD
IB4-saporin attenuates acute and eliminates chronic muscle pain in the rat.	/pubmed/22206923	Alvarez P, Gear RW, Green PG, Levine JD.	Exp Neurol. 2012 Feb;233(2):859-65. Epub 2011 Dec 27.	Exp Neurol. 2012	PubMed	citation	PMID:22206923	pubmed	22206923	create date:2011/12/31 | first author:Alvarez P
Inter-individual variation in the anticonvulsant effect of phenobarbital in the pilocarpine rat model of temporal lobe epilepsy.	/pubmed/22201552	Bankstahl M, Bankstahl JP, Löscher W.	Exp Neurol. 2011 Dec 19. [Epub ahead of print]	Exp Neurol. 2011	PubMed	citation	PMID:22201552	pubmed	22201552	create date:2011/12/29 | first author:Bankstahl M
Title	URL	Description	Details	ShortDetails	Resource	Type	Identifiers	Db	EntrezUID	Properties
Protection from diabetes-induced peripheral sensory neuropathy - A role for elevated glyoxalase I?	/pubmed/22201551	Jack MM, Ryals JM, Wright DE.	Exp Neurol. 2011 Dec 19. [Epub ahead of print]	Exp Neurol. 2011	PubMed	citation	PMID:22201551	pubmed	22201551	create date:2011/12/29 | first author:Jack MM
Traumatic brain injury and trichloroethylene exposure interact and produce functional, histological, and mitochondrial deficits.	/pubmed/22201550	Sauerbeck A, Hunter R, Bing G, Sullivan PG.	Exp Neurol. 2011 Dec 20. [Epub ahead of print]	Exp Neurol. 2011	PubMed	citation	PMID:22201550	pubmed	22201550	create date:2011/12/29 | first author:Sauerbeck A
Effects of aging on blood brain barrier and matrix metalloproteases following controlled cortical impact in mice.	/pubmed/22201549	Lee P, Kim J, Williams R, Sandhir R, Gregory E, Brooks WM, Berman NE.	Exp Neurol. 2011 Dec 19. [Epub ahead of print]	Exp Neurol. 2011	PubMed	citation	PMID:22201549	pubmed	22201549	create date:2011/12/29 | first author:Lee P
Treatments to restore respiratory function after spinal cord injury and their implications for regeneration, plasticity and adaptation.	/pubmed/22200541	Sharma H, Alilain WJ, Sadhu A, Silver J.	Exp Neurol. 2011 Dec 19. [Epub ahead of print]	Exp Neurol. 2011	PubMed	citation	PMID:22200541	pubmed	22200541	create date:2011/12/28 | first author:Sharma H
Neural cell adhesion molecule and its polysialic acid moiety exhibit opposing and linked effects on neuropathic hyperalgesia.	/pubmed/22200540	El Maarouf A, Kolesnikov Y, Pasternak G, Rutishauser U.	Exp Neurol. 2012 Feb;233(2):866-70. Epub 2011 Dec 20.	Exp Neurol. 2012	PubMed	citation	PMID:22200540	pubmed	22200540	create date:2011/12/28 | first author:El Maarouf A
Protein aggregates in Huntington's disease.	/pubmed/22200539	Arrasate M, Finkbeiner S.	Exp Neurol. 2011 Dec 19. [Epub ahead of print]	Exp Neurol. 2011	PubMed	citation	PMID:22200539	pubmed	22200539	create date:2011/12/28 | first author:Arrasate M
Adult neural progenitor cells reactivate superbursting in mature neural networks.	/pubmed/22198136	Stephens CL, Toda H, Palmer TD, Demarse TB, Ormerod BK.	Exp Neurol. 2011 Dec 14. [Epub ahead of print]	Exp Neurol. 2011	PubMed	citation	PMID:22198136	pubmed	22198136	create date:2011/12/27 | first author:Stephens CL
MCP-1/CCR-2-double-deficiency severely impairs the migration of hematogenous inflammatory cells following transient cerebral ischemia in mice.	/pubmed/22197827	Schuette-Nuetgen K, Strecker JK, Minnerup J, Ringelstein EB, Schilling M.	Exp Neurol. 2012 Feb;233(2):849-58. Epub 2011 Dec 16.	Exp Neurol. 2012	PubMed	citation	PMID:22197827	pubmed	22197827	create date:2011/12/27 | first author:Schuette-Nuetgen K
Motor nerve terminal destruction and regeneration following anti-ganglioside antibody and complement-mediated injury: An in and ex vivo imaging study in the mouse.	/pubmed/22197826	Rupp A, Morrison I, Barrie JA, Halstead SK, Townson KH, Greenshields KN, Willison HJ.	Exp Neurol. 2012 Feb;233(2):836-48. Epub 2011 Dec 16.	Exp Neurol. 2012	PubMed	citation	PMID:22197826	pubmed	22197826	create date:2011/12/27 | first author:Rupp A
Spinal cord injury with unilateral versus bilateral primary hemorrhage - Effects of glibenclamide.	/pubmed/22197047	Simard JM, Popovich PG, Tsymbalyuk O, Gerzanich V.	Exp Neurol. 2012 Feb;233(2):829-35. Epub 2011 Dec 14.	Exp Neurol. 2012	PubMed	citation	PMID:22197047	pubmed	22197047	create date:2011/12/27 | first author:Simard JM
Posttraumatic hypothermia increases doublecortin expressing neurons in the dentate gyrus after traumatic brain injury in the rat.	/pubmed/22197046	Bregy A, Nixon R, Lotocki G, Alonso OF, Atkins CM, Tsoulfas P, Bramlett HM, Dietrich WD.	Exp Neurol. 2012 Feb;233(2):821-8. Epub 2011 Dec 14.	Exp Neurol. 2012	PubMed	citation	PMID:22197046	pubmed	22197046	create date:2011/12/27 | first author:Bregy A
Controlled cortical impact injury and craniotomy result in divergent alterations of pyruvate metabolizing enzymes in rat brain.	/pubmed/22193111	Xing G, Ren M, O'Neill JT, Verma A, Watson WD.	Exp Neurol. 2011 Dec 14. [Epub ahead of print]	Exp Neurol. 2011	PubMed	citation	PMID:22193111	pubmed	22193111	create date:2011/12/24 | first author:Xing G
Hemodynamic monitoring of intracranial collateral flow predicts tissue and functional outcome in experimental ischemic stroke.	/pubmed/22193110	Riva M, Pappadà GB, Papadakis M, Cuccione E, Carone D, Menendez VR, Sganzerla EP, Beretta S.	Exp Neurol. 2012 Feb;233(2):815-20. Epub 2011 Dec 13.	Exp Neurol. 2012	PubMed	citation	PMID:22193110	pubmed	22193110	create date:2011/12/24 | first author:Riva M
Intraspinal transplantation of GABAergic neural progenitors attenuates neuropathic pain in rats: A pharmacologic and neurophysiological evaluation.	/pubmed/22193109	Jergova S, Hentall ID, Gajavelli S, Varghese MS, Sagen J.	Exp Neurol. 2011 Dec 13. [Epub ahead of print]	Exp Neurol. 2011	PubMed	citation	PMID:22193109	pubmed	22193109	create date:2011/12/24 | first author:Jergova S
Selective plasticity of primary afferent innervation to the dorsal horn and autonomic nuclei following lumbosacral ventral root avulsion and reimplantation in long term studies.	/pubmed/22178333	Wu L, Wu J, Chang HH, Havton LA.	Exp Neurol. 2012 Feb;233(2):758-66. Epub 2011 Dec 8.	Exp Neurol. 2012	PubMed	citation	PMID:22178333	pubmed	22178333	create date:2011/12/20 | first author:Wu L
Dysfunction of nodes of Ranvier: A mechanism for anti-ganglioside antibody-mediated neuropathies.	/pubmed/22178332	Susuki K, Yuki N, Schafer DP, Hirata K, Zhang G, Funakoshi K, Rasband MN.	Exp Neurol. 2012 Jan;233(1):534-42. Epub 2011 Dec 8.	Exp Neurol. 2012	PubMed	citation	PMID:22178332	pubmed	22178332	create date:2011/12/20 | first author:Susuki K
Valproic acid improves locomotion in vivo after SCI and axonal growth of neurons in vitro.	/pubmed/22178331	Lv L, Han X, Sun Y, Wang X, Dong Q.	Exp Neurol. 2012 Feb;233(2):783-90. Epub 2011 Dec 8.	Exp Neurol. 2012	PubMed	citation	PMID:22178331	pubmed	22178331	create date:2011/12/20 | first author:Lv L
Dysfunctional hippocampal inhibition in the Ts65Dn mouse model of Down syndrome.	/pubmed/22178330	Best TK, Cramer NP, Chakrabarti L, Haydar TF, Galdzicki Z.	Exp Neurol. 2012 Feb;233(2):749-57. Epub 2011 Dec 8.	Exp Neurol. 2012	PubMed	citation	PMID:22178330	pubmed	22178330	create date:2011/12/20 | first author:Best TK
Studying microRNAs in the brain: Technical lessons learned from the first ten years.	/pubmed/22178329	Hébert SS, Nelson PT.	Exp Neurol. 2011 Dec 8. [Epub ahead of print] No abstract available.	Exp Neurol. 2011	PubMed	citation	PMID:22178329	pubmed	22178329	create date:2011/12/20 | first author:Hébert SS
Effects of rehabilitative training and anti-inflammatory treatment on functional recovery and cellular reorganization following stroke.	/pubmed/22178328	Liebigt S, Schlegel N, Oberland J, Witte OW, Redecker C, Keiner S.	Exp Neurol. 2012 Feb;233(2):776-82. Epub 2011 Dec 8.	Exp Neurol. 2012	PubMed	citation	PMID:22178328	pubmed	22178328	create date:2011/12/20 | first author:Liebigt S
Marijuana, endocannabinoids, and epilepsy: Potential and challenges for improved therapeutic intervention.	/pubmed/22178327	Hofmann ME, Frazier CJ.	Exp Neurol. 2011 Dec 9. [Epub ahead of print]	Exp Neurol. 2011	PubMed	citation	PMID:22178327	pubmed	22178327	create date:2011/12/20 | first author:Hofmann ME
Dicer-microRNA pathway is critical for peripheral nerve regeneration and functional recovery in vivo and regenerative axonogenesis in vitro.	/pubmed/22178326	Wu D, Raafat A, Pak E, Clemens S, Murashov AK.	Exp Neurol. 2012 Jan;233(1):555-65. Epub 2011 Dec 8.	Exp Neurol. 2012	PubMed	citation	PMID:22178326	pubmed	22178326	create date:2011/12/20 | first author:Wu D
Dual actions of brain-derived neurotrophic factor on GABAergic transmission in cerebellar Purkinje neurons.	/pubmed/22178325	Huang Y, Ko H, Cheung ZH, Yung KK, Yao T, Wang JJ, Morozov A, Ke Y, Ip NY, Yung WH.	Exp Neurol. 2012 Feb;233(2):791-8. Epub 2011 Dec 8.	Exp Neurol. 2012	PubMed	citation	PMID:22178325	pubmed	22178325	create date:2011/12/20 | first author:Huang Y
Converging miRNA functions in diverse brain disorders: A case for miR-124 and miR-126.	/pubmed/22178324	Sonntag KC, Woo TU, Krichevsky AM.	Exp Neurol. 2011 Dec 8. [Epub ahead of print]	Exp Neurol. 2011	PubMed	citation	PMID:22178324	pubmed	22178324	create date:2011/12/20 | first author:Sonntag KC
Molecular biology of epilepsy genes.	/pubmed/22178301	Williams CA, Battaglia A.	Exp Neurol. 2011 Dec 9. [Epub ahead of print]	Exp Neurol. 2011	PubMed	citation	PMID:22178301	pubmed	22178301	create date:2011/12/20 | first author:Williams CA
Substantia nigra vulnerability after a single moderate diffuse brain injury in the rat.	/pubmed/22178300	van Bregt DR, Thomas TC, Hinzman JM, Cao T, Liu M, Bing G, Gerhardt GA, Pauly JR, Lifshitz J.	Exp Neurol. 2011 Dec 9. [Epub ahead of print]	Exp Neurol. 2011	PubMed	citation	PMID:22178300	pubmed	22178300	create date:2011/12/20 | first author:van Bregt DR
Mammalian target of rapamycin (mTOR) inhibition reduces cerebral vasospasm following a subarachnoid hemorrhage injury in canines.	/pubmed/22177999	Zhang W, Khatibi NH, Yamaguchi-Okada M, Yan J, Chen C, Hu Q, Meng H, Han H, Liu S, Zhou C.	Exp Neurol. 2012 Feb;233(2):799-806. Epub 2011 Dec 8.	Exp Neurol. 2012	PubMed	citation	PMID:22177999	pubmed	22177999	create date:2011/12/20 | first author:Zhang W
Comparative effects of glibenclamide and riluzole in a rat model of severe cervical spinal cord injury.	/pubmed/22177998	Simard JM, Tsymbalyuk O, Keledjian K, Ivanov A, Ivanova S, Gerzanich V.	Exp Neurol. 2012 Jan;233(1):566-74. Epub 2011 Dec 8.	Exp Neurol. 2012	PubMed	citation	PMID:22177998	pubmed	22177998	create date:2011/12/20 | first author:Simard JM
A reassessment of a classic neuroprotective combination therapy for spinal cord injured rats: LPS/pregnenolone/indomethacin.	/pubmed/22177997	Popovich PG, Tovar CA, Wei P, Fisher L, Jakeman LB, Basso DM.	Exp Neurol. 2012 Feb;233(2):677-85. Epub 2011 Dec 8.	Exp Neurol. 2012	PubMed	citation	PMID:22177997	pubmed	22177997	create date:2011/12/20 | first author:Popovich PG
Frontotemporal lobar degeneration-related proteins induce only subtle memory-related deficits when bilaterally overexpressed in the dorsal hippocampus.	/pubmed/22177996	Dayton RD, Wang DB, Cain CD, Schrott LM, Ramirez JJ, King MA, Klein RL.	Exp Neurol. 2012 Feb;233(2):807-14. Epub 2011 Dec 9.	Exp Neurol. 2012	PubMed	citation	PMID:22177996	pubmed	22177996	create date:2011/12/20 | first author:Dayton RD
HIF-1α is neuroprotective during the early phases of mild hypoxia in rat cortical neurons.	/pubmed/22173319	López-Hernández B, Posadas I, Podlesniy P, Abad MA, Trullas R, Ceña V.	Exp Neurol. 2012 Jan;233(1):543-54. Epub 2011 Dec 8.	Exp Neurol. 2012	PubMed	citation	PMID:22173319	pubmed	22173319	create date:2011/12/17 | first author:López-Hernández B
Cilostazol, a phosphodiesterase inhibitor, prevents no-reflow and hemorrhage in mice with focal cerebral ischemia.	/pubmed/22173318	Hase Y, Okamoto Y, Fujita Y, Kitamura A, Nakabayashi H, Ito H, Maki T, Washida K, Takahashi R, Ihara M.	Exp Neurol. 2012 Jan;233(1):523-33. Epub 2011 Dec 8.	Exp Neurol. 2012	PubMed	citation	PMID:22173318	pubmed	22173318	create date:2011/12/17 | first author:Hase Y
Probucol, a lipid-lowering drug, prevents cognitive and hippocampal synaptic impairments induced by amyloid β peptide in mice.	/pubmed/22173317	Santos DB, Peres KC, Ribeiro RP, Colle D, Santos AA, Moreira EL, Souza DO, Figueiredo CP, Farina M.	Exp Neurol. 2012 Feb;233(2):767-75. Epub 2011 Dec 8.	Exp Neurol. 2012	PubMed	citation	PMID:22173317	pubmed	22173317	create date:2011/12/17 | first author:Santos DB
The MPTP neurotoxic lesion model of Parkinson's disease activates the apolipoprotein E cascade in the mouse brain.	/pubmed/22155743	Domenger D, Dea D, Theroux L, Moquin L, Gratton A, Poirier J.	Exp Neurol. 2012 Jan;233(1):513-22. Epub 2011 Dec 3.	Exp Neurol. 2012	PubMed	citation	PMID:22155743	pubmed	22155743	create date:2011/12/14 | first author:Domenger D
Adult CNP::EGFP transgenic mouse shows pronounced hypomyelination and an increased vulnerability to cuprizone-induced demyelination.	/pubmed/22155618	Millet V, Marder M, Pasquini LA.	Exp Neurol. 2012 Jan;233(1):490-504. Epub 2011 Dec 1.	Exp Neurol. 2012	PubMed	citation	PMID:22155618	pubmed	22155618	create date:2011/12/14 | first author:Millet V
Sexual dimorphism in endothelin-1 induced mechanical hyperalgesia in the rat.	/pubmed/22155617	Joseph EK, Levine JD.	Exp Neurol. 2012 Jan;233(1):505-12. Epub 2011 Dec 3.	Exp Neurol. 2012	PubMed	citation	PMID:22155617	pubmed	22155617	create date:2011/12/14 | first author:Joseph EK
Blood serum miRNA: Non-invasive biomarkers for Alzheimer's disease.	/pubmed/22155483	Geekiyanage H, Jicha GA, Nelson PT, Chan C.	Exp Neurol. 2011 Dec 1. [Epub ahead of print]	Exp Neurol. 2011	PubMed	citation	PMID:22155483	pubmed	22155483	create date:2011/12/14 | first author:Geekiyanage H
Chemokines influence the migration and fate of neural precursor cells from the young adult and middle-aged rat subventricular zone.	/pubmed/22155482	Gordon RJ, Mehrabi NF, Maucksch C, Connor B.	Exp Neurol. 2012 Jan;233(1):587-94. Epub 2011 Dec 1.	Exp Neurol. 2012	PubMed	citation	PMID:22155482	pubmed	22155482	create date:2011/12/14 | first author:Gordon RJ
Dissecting DBS Dynamics through quantitative behavioral assessments and statistical modeling: A commentary on Cooper et al. 2011.	/pubmed/22155481	Schiff ND.	Exp Neurol. 2012 Feb;233(2):747-8. Epub 2011 Dec 1. No abstract available.	Exp Neurol. 2012	PubMed	citation	PMID:22155481	pubmed	22155481	create date:2011/12/14 | first author:Schiff ND
Emerging role of microglial kinin B1 receptor in diabetic pain neuropathy.	/pubmed/22154922	Talbot S, Couture R.	Exp Neurol. 2011 Dec 6. [Epub ahead of print]	Exp Neurol. 2011	PubMed	citation	PMID:22154922	pubmed	22154922	create date:2011/12/14 | first author:Talbot S
Cerebral blood flow during reperfusion predicts later brain damage in a mouse and a rat model of neonatal hypoxic-ischemic encephalopathy.	/pubmed/22143064	Ohshima M, Tsuji M, Taguchi A, Kasahara Y, Ikeda T.	Exp Neurol. 2012 Jan;233(1):481-9. Epub 2011 Nov 27.	Exp Neurol. 2012	PubMed	citation	PMID:22143064	pubmed	22143064	create date:2011/12/07 | first author:Ohshima M
NF-кB-regulated micro RNAs (miRNAs) in primary human brain cells.	/pubmed/22138609	Lukiw WJ.	Exp Neurol. 2011 Nov 23. [Epub ahead of print]	Exp Neurol. 2011	PubMed	citation	PMID:22138609	pubmed	22138609	create date:2011/12/06 | first author:Lukiw WJ
Basal ganglia output to the PPN, a commentary.	/pubmed/22134154	Stein JF, Aziz TZ.	Exp Neurol. 2012 Feb;233(2):745-6. Epub 2011 Nov 23. No abstract available.	Exp Neurol. 2012	PubMed	citation	PMID:22134154	pubmed	22134154	create date:2011/12/03 | first author:Stein JF
A reassessment of LPS/Indomethacin/Pregnenolone combination therapy after spinal cord injury in rats.	/pubmed/22134153	Guth L.	Exp Neurol. 2012 Feb;233(2):686. Epub 2011 Nov 23. No abstract available.	Exp Neurol. 2012	PubMed	citation	PMID:22134153	pubmed	22134153	create date:2011/12/03 | first author:Guth L
Na(+)-dependent transport of taurine is found only on the abluminal membrane of the blood-brain barrier.	/pubmed/22123083	Rasgado-Flores H, Mokashi A, Hawkins RA.	Exp Neurol. 2012 Jan;233(1):457-62. Epub 2011 Nov 19.	Exp Neurol. 2012	PubMed	citation	PMID:22123083	pubmed	22123083	create date:2011/11/30 | first author:Rasgado-Flores H
Exercise modulates microRNAs that affect the PTEN/mTOR pathway in rats after spinal cord injury.	/pubmed/22123082	Liu G, Detloff MR, Miller KN, Santi L, Houlé JD.	Exp Neurol. 2012 Jan;233(1):447-56. Epub 2011 Nov 19.	Exp Neurol. 2012	PubMed	citation	PMID:22123082	pubmed	22123082	create date:2011/11/30 | first author:Liu G
The functional deficiency of bone marrow mesenchymal stromal cells in ALS patients is proportional to disease progression rate.	/pubmed/22119626	Koh SH, Baik W, Noh MY, Cho GW, Kim HY, Kim KS, Kim SH.	Exp Neurol. 2012 Jan;233(1):472-80. Epub 2011 Nov 19.	Exp Neurol. 2012	PubMed	citation	PMID:22119626	pubmed	22119626	create date:2011/11/29 | first author:Koh SH
Comprehensive locomotor outcomes correlate to hyperacute diffusion tensor measures after spinal cord injury in the adult rat.	/pubmed/22119625	Kim JH, Song SK, Burke DA, Magnuson DS.	Exp Neurol. 2011 Nov 19. [Epub ahead of print]	Exp Neurol. 2011	PubMed	citation	PMID:22119625	pubmed	22119625	create date:2011/11/29 | first author:Kim JH
Neuronal death by repetitive cortical spreading depression in juvenile rat brain.	/pubmed/22119624	Sadeghian H, Jafarian M, Karimzadeh F, Kafami L, Kazemi H, Coulon P, Ghabaee M, Gorji A.	Exp Neurol. 2012 Jan;233(1):438-46. Epub 2011 Nov 19.	Exp Neurol. 2012	PubMed	citation	PMID:22119624	pubmed	22119624	create date:2011/11/29 | first author:Sadeghian H
Dendritic spine plasticity as an underlying mechanism of neuropathic pain: Commentary on Tan et al.	/pubmed/22119623	Melemedjian OK, Price TJ.	Exp Neurol. 2012 Feb;233(2):740-4. Epub 2011 Nov 19. No abstract available.	Exp Neurol. 2012	PubMed	citation	PMID:22119623	pubmed	22119623	create date:2011/11/29 | first author:Melemedjian OK
Title	URL	Description	Details	ShortDetails	Resource	Type	Identifiers	Db	EntrezUID	Properties
Widespread suppression of huntingtin with convection-enhanced delivery of siRNA.	/pubmed/22119622	Stiles DK, Zhang Z, Ge P, Nelson B, Grondin R, Ai Y, Hardy P, Nelson PT, Guzaev AP, Butt MT, Charisse K, Kosovrasti V, Tchangov L, Meys M, Maier M, Nechev L, Manoharan M, Kaemmerer WF, Gwost D, Stewart GR, Gash DM, Sah DW.	Exp Neurol. 2012 Jan;233(1):463-71. Epub 2011 Nov 19.	Exp Neurol. 2012	PubMed	citation	PMID:22119622	pubmed	22119622	create date:2011/11/29 | first author:Stiles DK
MicroRNA networks surrounding APP and amyloid-β metabolism - Implications for Alzheimer's disease.	/pubmed/22119426	Schonrock N, Matamales M, Ittner LM, Götz J.	Exp Neurol. 2011 Nov 16. [Epub ahead of print]	Exp Neurol. 2011	PubMed	citation	PMID:22119426	pubmed	22119426	create date:2011/11/29 | first author:Schonrock N
Propentofylline, a CNS glial modulator does not decrease pain in post-herpetic neuralgia patients: In vitro evidence for differential responses in human and rodent microglia and macrophages.	/pubmed/22119425	Landry RP, Jacobs VL, Romero-Sandoval EA, Deleo JA.	Exp Neurol. 2011 Nov 15. [Epub ahead of print]	Exp Neurol. 2011	PubMed	citation	PMID:22119425	pubmed	22119425	create date:2011/11/29 | first author:Landry RP
Cellular model of Alzheimer's disease - Relevance to therapeutic testing.	/pubmed/22119424	Marwarha G, Ghribi O.	Exp Neurol. 2012 Feb;233(2):733-9. Epub 2011 Nov 16. No abstract available.	Exp Neurol. 2012	PubMed	citation	PMID:22119424	pubmed	22119424	create date:2011/11/29 | first author:Marwarha G
Increased expression of calponin-3 in epileptic patients and experimental rats.	/pubmed/22119193	Han Y, Yin H, Xu Y, Zhu Q, Luo J, Wang X, Chen G.	Exp Neurol. 2012 Jan;233(1):430-7. Epub 2011 Nov 15.	Exp Neurol. 2012	PubMed	citation	PMID:22119193	pubmed	22119193	create date:2011/11/29 | first author:Han Y
miR-106b impairs cholesterol efflux and increases Aβ levels by repressing ABCA1 expression.	/pubmed/22119192	Kim J, Yoon H, Ramírez CM, Lee SM, Hoe HS, Fernández-Hernando C, Kim J.	Exp Neurol. 2011 Nov 18. [Epub ahead of print]	Exp Neurol. 2011	PubMed	citation	PMID:22119192	pubmed	22119192	create date:2011/11/29 | first author:Kim J
Nerve excitability changes related to axonal degeneration in amyotrophic lateral sclerosis: Insights from the transgenic SOD1(G127X) mouse model.	/pubmed/22116045	Moldovan M, Alvarez S, Pinchenko V, Marklund S, Graffmo KS, Krarup C.	Exp Neurol. 2012 Jan;233(1):408-20. Epub 2011 Nov 15.	Exp Neurol. 2012	PubMed	citation	PMID:22116045	pubmed	22116045	create date:2011/11/26 | first author:Moldovan M
Signaling mechanisms downstream of quinolinic acid targeting the cytoskeleton of rat striatal neurons and astrocytes.	/pubmed/22116044	Pierozan P, Zamoner A, Soska AK, de Lima BO, Reis KP, Zamboni F, Wajner M, Pessoa-Pureur R.	Exp Neurol. 2012 Jan;233(1):391-9. Epub 2011 Nov 13.	Exp Neurol. 2012	PubMed	citation	PMID:22116044	pubmed	22116044	create date:2011/11/26 | first author:Pierozan P
The dark side of neuroplasticity.	/pubmed/22116043	Brown A, Weaver LC.	Exp Neurol. 2011 Nov 12. [Epub ahead of print]	Exp Neurol. 2011	PubMed	citation	PMID:22116043	pubmed	22116043	create date:2011/11/26 | first author:Brown A
Corticospinal responses of quadriceps are abnormally coupled with hip adductors in chronic stroke survivors.	/pubmed/22116042	Krishnan C, Dhaher Y.	Exp Neurol. 2012 Jan;233(1):400-7. Epub 2011 Nov 15.	Exp Neurol. 2012	PubMed	citation	PMID:22116042	pubmed	22116042	create date:2011/11/26 | first author:Krishnan C
Cobalamin (vitamin B(12)) regulation of PrP(C), PrP(C)-mRNA and copper levels in rat central nervous system.	/pubmed/22116041	Scalabrino G, Veber D, Mutti E, Calligaro A, Milani S, Tredici G.	Exp Neurol. 2012 Jan;233(1):380-90. Epub 2011 Nov 12.	Exp Neurol. 2012	PubMed	citation	PMID:22116041	pubmed	22116041	create date:2011/11/26 | first author:Scalabrino G
ATP receptors gate microglia signaling in neuropathic pain.	/pubmed/22116040	Trang T, Beggs S, Salter MW.	Exp Neurol. 2011 Nov 16. [Epub ahead of print]	Exp Neurol. 2011	PubMed	citation	PMID:22116040	pubmed	22116040	create date:2011/11/26 | first author:Trang T
Brain superoxide anion formation in immature rats during seizures: Protection by selected compounds.	/pubmed/22108622	Folbergrová J, Otáhal J, Druga R.	Exp Neurol. 2012 Jan;233(1):421-9. Epub 2011 Nov 11.	Exp Neurol. 2012	PubMed	citation	PMID:22108622	pubmed	22108622	create date:2011/11/24 | first author:Folbergrová J
GABAergic transmission in temporal lobe epilepsy: The role of neurosteroids.	/pubmed/22101060	Joshi S, Rajasekaran K, Kapur J.	Exp Neurol. 2011 Nov 4. [Epub ahead of print]	Exp Neurol. 2011	PubMed	citation	PMID:22101060	pubmed	22101060	create date:2011/11/22 | first author:Joshi S
Current research trends in early life stress and depression: Review of human studies on sensitive periods, gene-environment interactions, and epigenetics.	/pubmed/22101006	Heim C, Binder EB.	Exp Neurol. 2012 Jan;233(1):102-11. Epub 2011 Nov 7.	Exp Neurol. 2012	PubMed	citation	PMID:22101006	pubmed	22101006	create date:2011/11/22 | first author:Heim C
The effect of amyloid associated proteins on the expression of genes involved in amyloid-β clearance by adult human astrocytes.	/pubmed/22101005	Mulder SD, Veerhuis R, Blankenstein MA, Nielsen HM.	Exp Neurol. 2012 Jan;233(1):373-9. Epub 2011 Nov 10.	Exp Neurol. 2012	PubMed	citation	PMID:22101005	pubmed	22101005	create date:2011/11/22 | first author:Mulder SD
Phenotypic analysis of astrocytes derived from glial restricted precursors and their impact on axon regeneration.	/pubmed/22101004	Haas C, Neuhuber B, Yamagami T, Rao M, Fischer I.	Exp Neurol. 2012 Feb;233(2):717-32. Epub 2011 Nov 10.	Exp Neurol. 2012	PubMed	citation	PMID:22101004	pubmed	22101004	create date:2011/11/22 | first author:Haas C
Targeting microRNAs in neurons: Tools and perspectives.	/pubmed/22085592	Ruberti F, Barbato C, Cogoni C.	Exp Neurol. 2011 Nov 6. [Epub ahead of print]	Exp Neurol. 2011	PubMed	citation	PMID:22085592	pubmed	22085592	create date:2011/11/17 | first author:Ruberti F
Transendocytosis is impaired in CADASIL-mutant NOTCH3.	/pubmed/22079830	Watanabe-Hosomi A, Watanabe Y, Tanaka M, Nakagawa M, Mizuno T.	Exp Neurol. 2012 Jan;233(1):303-11. Epub 2011 Oct 28.	Exp Neurol. 2012	PubMed	citation	PMID:22079830	pubmed	22079830	create date:2011/11/15 | first author:Watanabe-Hosomi A
Hepatocyte growth factor reduces astrocytic scar formation and promotes axonal growth beyond glial scars after spinal cord injury.	/pubmed/22079829	Jeong SR, Kwon MJ, Lee HG, Joe EH, Lee JH, Kim SS, Suh-Kim H, Kim BG.	Exp Neurol. 2012 Jan;233(1):312-22. Epub 2011 Oct 31.	Exp Neurol. 2012	PubMed	citation	PMID:22079829	pubmed	22079829	create date:2011/11/15 | first author:Jeong SR
System x(c)(-) regulates microglia and macrophage glutamate excitotoxicity in vivo.	/pubmed/22079587	Kigerl KA, Ankeny DP, Garg SK, Wei P, Guan Z, Lai W, McTigue DM, Banerjee R, Popovich PG.	Exp Neurol. 2012 Jan;233(1):333-41. Epub 2011 Nov 4.	Exp Neurol. 2012	PubMed	citation	PMID:22079587	pubmed	22079587	create date:2011/11/15 | first author:Kigerl KA
Targeted gene delivery to the mouse brain by MRI-guided focused ultrasound-induced blood-brain barrier disruption.	/pubmed/22079586	Huang Q, Deng J, Wang F, Chen S, Liu Y, Wang Z, Wang Z, Cheng Y.	Exp Neurol. 2012 Jan;233(1):350-6. Epub 2011 Nov 4.	Exp Neurol. 2012	PubMed	citation	PMID:22079586	pubmed	22079586	create date:2011/11/15 | first author:Huang Q
Microthrombosis after experimental subarachnoid hemorrhage: Time course and effect of red blood cell-bound thrombin-activated pro-urokinase and clazosentan.	/pubmed/22079156	Pisapia JM, Xu X, Kelly J, Yeung J, Carrion G, Tong H, Meghan S, El-Falaky OM, Grady MS, Smith DH, Zaitsev S, Muzykantov VR, Stiefel MF, Stein SC.	Exp Neurol. 2012 Jan;233(1):357-63. Epub 2011 Nov 4.	Exp Neurol. 2012	PubMed	citation	PMID:22079156	pubmed	22079156	create date:2011/11/15 | first author:Pisapia JM
Pairing tone trains with vagus nerve stimulation induces temporal plasticity in auditory cortex.	/pubmed/22079155	Shetake JA, Engineer ND, Vrana WA, Wolf JT, Kilgard MP.	Exp Neurol. 2012 Jan;233(1):342-9. Epub 2011 Nov 4.	Exp Neurol. 2012	PubMed	citation	PMID:22079155	pubmed	22079155	create date:2011/11/15 | first author:Shetake JA
Overexpression of apolipoprotein E4 increases kainic-acid-induced hippocampal neurodegeneration.	/pubmed/22079154	Zhang XM, Mao XJ, Zhang HL, Zheng XY, Pham T, Adem A, Winblad B, Mix E, Zhu J.	Exp Neurol. 2012 Jan;233(1):323-32. Epub 2011 Nov 4.	Exp Neurol. 2012	PubMed	citation	PMID:22079154	pubmed	22079154	create date:2011/11/15 | first author:Zhang XM
Partial interruption of axonal transport due to microtubule breakage accounts for the formation of periodic varicosities after traumatic axonal injury.	/pubmed/22079153	Tang-Schomer MD, Johnson VE, Baas PW, Stewart W, Smith DH.	Exp Neurol. 2012 Jan;233(1):364-72. Epub 2011 Nov 4.	Exp Neurol. 2012	PubMed	citation	PMID:22079153	pubmed	22079153	create date:2011/11/15 | first author:Tang-Schomer MD
A re-assessment of the effects of treatment with an epidermal growth factor receptor (EGFR) inhibitor on recovery of bladder and locomotor function following thoracic spinal cord injury in rats.	/pubmed/22078761	Sharp K, Yee KM, Steward O.	Exp Neurol. 2012 Feb;233(2):649-59. Epub 2011 Nov 10.	Exp Neurol. 2012	PubMed	citation	PMID:22078761	pubmed	22078761	create date:2011/11/15 | first author:Sharp K
A reassessment of P2X7 receptor inhibition as a neuroprotective strategy in rat models of contusion injury.	/pubmed/22078760	Marcillo A, Frydel B, Bramlett HM, Dietrich WD.	Exp Neurol. 2012 Feb;233(2):687-92. Epub 2011 Nov 10.	Exp Neurol. 2012	PubMed	citation	PMID:22078760	pubmed	22078760	create date:2011/11/15 | first author:Marcillo A
When replication teaches more than the original experiment - the saga of the unknown unknown.	/pubmed/22078759	Simard JM, Gerzanich V.	Exp Neurol. 2012 Feb;233(2):623-4. Epub 2011 Nov 10.	Exp Neurol. 2012	PubMed	citation	PMID:22078759	pubmed	22078759	create date:2011/11/15 | first author:Simard JM
Oncomodulin affords limited regeneration to injured sensory axons in vitro and in vivo.	/pubmed/22078758	Harel R, Iannotti CA, Hoh D, Clark M, Silver J, Steinmetz MP.	Exp Neurol. 2012 Feb;233(2):708-16. Epub 2011 Nov 10.	Exp Neurol. 2012	PubMed	citation	PMID:22078758	pubmed	22078758	create date:2011/11/15 | first author:Harel R
Anti-CD11d monoclonal antibody treatment for rat spinal cord compression injury.	/pubmed/22078757	Weaver LC, Dekaban GA, Brown A.	Exp Neurol. 2012 Feb;233(2):612-4. Epub 2011 Nov 10.	Exp Neurol. 2012	PubMed	citation	PMID:22078757	pubmed	22078757	create date:2011/11/15 | first author:Weaver LC
Replication and reproducibility in spinal cord injury research.	/pubmed/22078756	Steward O, Popovich PG, Dietrich WD, Kleitman N.	Exp Neurol. 2012 Feb;233(2):597-605. Epub 2011 Nov 10.	Exp Neurol. 2012	PubMed	citation	PMID:22078756	pubmed	22078756	create date:2011/11/15 | first author:Steward O
Response to the report, A re-assessment of a combinatorial treatment involving Schwann cell transplants and elevation of cyclic AMP on recovery of motor function following thoracic spinal cord injury in rats" by Sharp et al. (this volume)."	/pubmed/22078755	Bunge MB, Pearse DD.	Exp Neurol. 2012 Feb;233(2):645-8. Epub 2011 Nov 10. No abstract available.	Exp Neurol. 2012	PubMed	citation	PMID:22078755	pubmed	22078755	create date:2011/11/15 | first author:Bunge MB
One day of motor training with amphetamine impairs motor recovery following spinal cord injury.	/pubmed/22078754	Wong JK, Steward O.	Exp Neurol. 2012 Feb;233(2):693-707. Epub 2011 Nov 10.	Exp Neurol. 2012	PubMed	citation	PMID:22078754	pubmed	22078754	create date:2011/11/15 | first author:Wong JK
The systems biology of neurofibromatosis type 1 - Critical roles for microRNA.	/pubmed/22075182	Lee MJ, Cho JH, Galas DJ, Wang K.	Exp Neurol. 2011 Oct 31. [Epub ahead of print]	Exp Neurol. 2011	PubMed	citation	PMID:22075182	pubmed	22075182	create date:2011/11/15 | first author:Lee MJ
Parkinson's disease and pathological oscillatory activity: Is the beta band the bad guy? - New lessons learned from low-frequency deep brain stimulation.	/pubmed/22075181	Timmermann L, Florin E.	Exp Neurol. 2012 Jan;233(1):123-5. Epub 2011 Oct 29.	Exp Neurol. 2012	PubMed	citation	PMID:22075181	pubmed	22075181	create date:2011/11/15 | first author:Timmermann L
Functional recovery after cerebellar damage is related to GAP-43-mediated reactive responses of pre-cerebellar and deep cerebellar nuclei.	/pubmed/22063813	Burello L, De Bartolo P, Gelfo F, Foti F, Angelucci F, Petrosini L.	Exp Neurol. 2012 Jan;233(1):273-82. Epub 2011 Oct 28.	Exp Neurol. 2012	PubMed	citation	PMID:22063813	pubmed	22063813	create date:2011/11/09 | first author:Burello L
The search for endogenous siRNAs in the mammalian brain.	/pubmed/22062046	Smalheiser NR.	Exp Neurol. 2011 Oct 28. [Epub ahead of print]	Exp Neurol. 2011	PubMed	citation	PMID:22062046	pubmed	22062046	create date:2011/11/09 | first author:Smalheiser NR
The role of mitogen activated protein kinase signaling in microglia and neurons in the initiation and maintenance of chronic pain.	/pubmed/22062045	Crown ED.	Exp Neurol. 2011 Oct 28. [Epub ahead of print]	Exp Neurol. 2011	PubMed	citation	PMID:22062045	pubmed	22062045	create date:2011/11/09 | first author:Crown ED
A continuous high frequency stimulation of the subthalamic nucleus determines a suppression of excitatory synaptic transmission in nigral dopaminergic neurons recorded in vitro.	/pubmed/22056941	Ledonne A, Mango D, Bernardi G, Berretta N, Mercuri NB.	Exp Neurol. 2012 Jan;233(1):292-302. Epub 2011 Oct 28.	Exp Neurol. 2012	PubMed	citation	PMID:22056941	pubmed	22056941	create date:2011/11/08 | first author:Ledonne A
The role of the sub-thalamic nucleus in the preparation of volitional movement termination in Parkinson's disease.	/pubmed/22056940	Hsu YT, Lai HY, Chang YC, Chiou SM, Lu MK, Lin YC, Liu YL, Chen CC, Huang HC, Chien TF, Lin SZ, Chen YY, Tsai CH.	Exp Neurol. 2012 Jan;233(1):253-63. Epub 2011 Oct 21.	Exp Neurol. 2012	PubMed	citation	PMID:22056940	pubmed	22056940	create date:2011/11/08 | first author:Hsu YT
Upregulation of fibronectin and the α5β1 and αvβ3 integrins on blood vessels within the cerebral ischemic penumbra.	/pubmed/22056225	Li L, Liu F, Welser-Alves JV, McCullough LD, Milner R.	Exp Neurol. 2012 Jan;233(1):283-91. Epub 2011 Oct 28.	Exp Neurol. 2012	PubMed	citation	PMID:22056225	pubmed	22056225	create date:2011/11/08 | first author:Li L
Maternal hypertension during pregnancy modifies the response of the immature brain to hypoxia-ischemia: Sequential MRI and behavioral investigations.	/pubmed/22051176	Letourneur A, Freret T, Roussel S, Boulouard M, Divoux D, Toutain J, Bernaudin M, Schumann-Bard P, Bouet V, Touzani O.	Exp Neurol. 2012 Jan;233(1):264-72. Epub 2011 Oct 25.	Exp Neurol. 2012	PubMed	citation	PMID:22051176	pubmed	22051176	create date:2011/11/05 | first author:Letourneur A
Neuronal activity and axonal sprouting differentially regulate CNTF and CNTF receptor complex in the rat supraoptic nucleus.	/pubmed/22037350	Askvig JM, Leiphon LJ, Watt JA.	Exp Neurol. 2012 Jan;233(1):243-52. Epub 2011 Oct 19.	Exp Neurol. 2012	PubMed	citation	PMID:22037350	pubmed	22037350	create date:2011/11/01 | first author:Askvig JM
GABA-B receptor: Possible target for Parkinson's disease therapy.	/pubmed/22036748	Nambu A.	Exp Neurol. 2012 Jan;233(1):121-2. Epub 2011 Oct 25. No abstract available.	Exp Neurol. 2012	PubMed	citation	PMID:22036748	pubmed	22036748	create date:2011/11/01 | first author:Nambu A
Spatial and temporal activation of spinal glial cells: Role of gliopathy in central neuropathic pain following spinal cord injury in rats.	/pubmed/22036747	Gwak YS, Kang J, Unabia GC, Hulsebosch CE.	Exp Neurol. 2011 Oct 21. [Epub ahead of print]	Exp Neurol. 2011	PubMed	citation	PMID:22036747	pubmed	22036747	create date:2011/11/01 | first author:Gwak YS
Do we still need to develop new imaging biomarkers of dopamine denervation for Parkinson's disease?	/pubmed/22036688	Pavese N.	Exp Neurol. 2012 Jan;233(1):118-20. Epub 2011 Oct 20. No abstract available.	Exp Neurol. 2012	PubMed	citation	PMID:22036688	pubmed	22036688	create date:2011/11/01 | first author:Pavese N
Deep brain stimulation of the pedunculopontine tegmental nucleus modulates neuronal hyperactivity and enhanced beta oscillatory activity of the subthalamic nucleus in the rat 6-hydroxydopamine model.	/pubmed/22036687	Alam M, Heissler HE, Schwabe K, Krauss JK.	Exp Neurol. 2012 Jan;233(1):233-42. Epub 2011 Oct 18.	Exp Neurol. 2012	PubMed	citation	PMID:22036687	pubmed	22036687	create date:2011/11/01 | first author:Alam M
New drugs for ALS: How do we get there?	/pubmed/22033032	Glass JD.	Exp Neurol. 2012 Jan;233(1):112-7. Epub 2011 Oct 18. No abstract available.	Exp Neurol. 2012	PubMed	citation	PMID:22033032	pubmed	22033032	create date:2011/10/29 | first author:Glass JD
The transcription factor Sox11 promotes nerve regeneration through activation of the regeneration-associated gene Sprr1a.	/pubmed/22024412	Jing X, Wang T, Huang S, Glorioso JC, Albers KM.	Exp Neurol. 2012 Jan;233(1):221-32. Epub 2011 Oct 14.	Exp Neurol. 2012	PubMed	citation	PMID:22024412	pubmed	22024412	create date:2011/10/26 | first author:Jing X
Title	URL	Description	Details	ShortDetails	Resource	Type	Identifiers	Db	EntrezUID	Properties
Progesterone and allopregnanolone exacerbate hypoxic-ischemic brain injury in immature rats.	/pubmed/22020180	Tsuji M, Taguchi A, Ohshima M, Kasahara Y, Ikeda T.	Exp Neurol. 2012 Jan;233(1):214-20. Epub 2011 Oct 14.	Exp Neurol. 2012	PubMed	citation	PMID:22020180	pubmed	22020180	create date:2011/10/25 | first author:Tsuji M
Mammalian target of rapamycin (mTOR) activation in focal cortical dysplasia and related focal cortical malformations.	/pubmed/22015915	Wong M.	Exp Neurol. 2011 Oct 8. [Epub ahead of print]	Exp Neurol. 2011	PubMed	citation	PMID:22015915	pubmed	22015915	create date:2011/10/22 | first author:Wong M
Current prospects and challenges for epilepsy gene therapy.	/pubmed/22008258	Weinberg MS, McCown TJ.	Exp Neurol. 2011 Oct 8. [Epub ahead of print]	Exp Neurol. 2011	PubMed	citation	PMID:22008258	pubmed	22008258	create date:2011/10/20 | first author:Weinberg MS
l-DOPA is incorporated into brain proteins of patients treated for Parkinson's disease, inducing toxicity in human neuroblastoma cells in vitro.	/pubmed/22001774	Chan SW, Dunlop RA, Rowe A, Double KL, Rodgers KJ.	Exp Neurol. 2011 Oct 1. [Epub ahead of print]	Exp Neurol. 2011	PubMed	citation	PMID:22001774	pubmed	22001774	create date:2011/10/18 | first author:Chan SW
External pallidal stimulation improves parkinsonian motor signs and modulates neuronal activity throughout the basal ganglia thalamic network.	/pubmed/22001773	Vitek JL, Zhang J, Hashimoto T, Russo GS, Baker KB.	Exp Neurol. 2012 Jan;233(1):581-6. Epub 2011 Oct 1.	Exp Neurol. 2012	PubMed	citation	PMID:22001773	pubmed	22001773	create date:2011/10/18 | first author:Vitek JL
Author's response to Steward et al., A re-assessment of the effects of intra-cortical delivery of inosine…."."	/pubmed/22001160	Benowitz L.	Exp Neurol. 2012 Feb;233(2):674-6. Epub 2011 Oct 6. No abstract available.	Exp Neurol. 2012	PubMed	citation	PMID:22001160	pubmed	22001160	create date:2011/10/18 | first author:Benowitz L
Stress, depression and Parkinson's disease.	/pubmed/22001159	Hemmerle AM, Herman JP, Seroogy KB.	Exp Neurol. 2012 Jan;233(1):79-86. Epub 2011 Oct 6.	Exp Neurol. 2012	PubMed	citation	PMID:22001159	pubmed	22001159	create date:2011/10/18 | first author:Hemmerle AM
Toll-like receptors in chronic pain.	/pubmed/22001158	Nicotra L, Loram LC, Watkins LR, Hutchinson MR.	Exp Neurol. 2011 Oct 6. [Epub ahead of print]	Exp Neurol. 2011	PubMed	citation	PMID:22001158	pubmed	22001158	create date:2011/10/18 | first author:Nicotra L
Ecto-ATPase inhibition: ATP and adenosine release under physiological and ischemic in vivo conditions in the rat striatum.	/pubmed/22001157	Melani A, Corti F, Stephan H, Müller CE, Donati C, Bruni P, Vannucchi MG, Pedata F.	Exp Neurol. 2012 Jan;233(1):193-204. Epub 2011 Oct 6.	Exp Neurol. 2012	PubMed	citation	PMID:22001157	pubmed	22001157	create date:2011/10/18 | first author:Melani A
Opiate agonist-induced re-distribution of Wntless, a mu-opioid receptor interacting protein, in rat striatal neurons.	/pubmed/22001156	Reyes BA, Vakharia K, Ferraro TN, Levenson R, Berrettini WH, Van Bockstaele EJ.	Exp Neurol. 2012 Jan;233(1):205-13. Epub 2011 Oct 6.	Exp Neurol. 2012	PubMed	citation	PMID:22001156	pubmed	22001156	create date:2011/10/18 | first author:Reyes BA
Polymer and nano-technology applications for repair and reconstruction of the central nervous system.	/pubmed/21985867	Cho Y, Borgens RB.	Exp Neurol. 2012 Jan;233(1):126-44. Epub 2011 Oct 1.	Exp Neurol. 2012	PubMed	citation	PMID:21985867	pubmed	21985867	create date:2011/10/12 | first author:Cho Y
Epilepsy and brain inflammation.	/pubmed/21985866	Vezzani A, Aronica E, Mazarati A, Pittman QJ.	Exp Neurol. 2011 Oct 1. [Epub ahead of print]	Exp Neurol. 2011	PubMed	citation	PMID:21985866	pubmed	21985866	create date:2011/10/12 | first author:Vezzani A
Cometin is a novel neurotrophic factor that promotes neurite outgrowth and neuroblast migration in vitro and supports survival of spiral ganglion neurons in vivo.	/pubmed/21985865	Jørgensen JR, Fransson A, Fjord-Larsen L, Thompson LH, Houchins JP, Andrade N, Torp M, Kalkkinen N, Andersson E, Lindvall O, Ulfendahl M, Brunak S, Johansen TE, Wahlberg LU.	Exp Neurol. 2012 Jan;233(1):172-81. Epub 2011 Oct 2.	Exp Neurol. 2012	PubMed	citation	PMID:21985865	pubmed	21985865	create date:2011/10/12 | first author:Jørgensen JR
Calpain activation is involved in acute manganese neurotoxicity in the rat striatum in vivo.	/pubmed/21985864	Quintanar L, Montiel T, Márquez M, González A, Massieu L.	Exp Neurol. 2012 Jan;233(1):182-92. Epub 2011 Oct 1.	Exp Neurol. 2012	PubMed	citation	PMID:21985864	pubmed	21985864	create date:2011/10/12 | first author:Quintanar L
Sodium channels and microglial function.	/pubmed/21985863	Black JA, Waxman SG.	Exp Neurol. 2011 Oct 1. [Epub ahead of print]	Exp Neurol. 2011	PubMed	citation	PMID:21985863	pubmed	21985863	create date:2011/10/12 | first author:Black JA
Behavioral and neurobiological characteristics of social stress versus depression in nonhuman primates.	/pubmed/21983263	Shively CA, Willard SL.	Exp Neurol. 2012 Jan;233(1):87-94. Epub 2011 Sep 24.	Exp Neurol. 2012	PubMed	citation	PMID:21983263	pubmed	21983263	create date:2011/10/11 | first author:Shively CA
A neural cell adhesion molecule-derived peptide, FGL, attenuates glial cell activation in the aged hippocampus.	/pubmed/21978973	Ojo B, Rezaie P, Gabbott PL, Cowely TR, Medvedev NI, Lynch MA, Stewart MG.	Exp Neurol. 2011 Dec;232(2):318-28. Epub 2011 Sep 24.	Exp Neurol. 2011	PubMed	citation	PMID:21978973	pubmed	21978973	create date:2011/10/08 | first author:Ojo B
Respiratory function following bilateral mid-cervical contusion injury in the adult rat.	/pubmed/21963673	Lane MA, Lee KZ, Salazar K, O'Steen BE, Bloom DC, Fuller DD, Reier PJ.	Exp Neurol. 2011 Sep 21. [Epub ahead of print]	Exp Neurol. 2011	PubMed	citation	PMID:21963673	pubmed	21963673	create date:2011/10/04 | first author:Lane MA
The PPAR alpha agonist gemfibrozil is an ineffective treatment for spinal cord injured mice.	/pubmed/21963672	Almad A, Lash AT, Wei P, Lovett-Racke AE, McTigue DM.	Exp Neurol. 2011 Dec;232(2):309-17. Epub 2011 Sep 21.	Exp Neurol. 2011	PubMed	citation	PMID:21963672	pubmed	21963672	create date:2011/10/04 | first author:Almad A
Niaspan enhances vascular remodeling after stroke in type 1 diabetic rats.	/pubmed/21963653	Ye X, Chopp M, Cui X, Zacharek A, Cui Y, Yan T, Shehadah A, Roberts C, Liu X, Lu M, Chen J.	Exp Neurol. 2011 Dec;232(2):299-308. Epub 2011 Sep 22.	Exp Neurol. 2011	PubMed	citation	PMID:21963653	pubmed	21963653	create date:2011/10/04 | first author:Ye X
PET imaging for attention deficit preclinical drug testing in neurofibromatosis-1 mice.	/pubmed/21963652	Brown JA, Xu J, Diggs-Andrews KA, Wozniak DF, Mach RH, Gutmann DH.	Exp Neurol. 2011 Dec;232(2):333-8. Epub 2011 Sep 22.	Exp Neurol. 2011	PubMed	citation	PMID:21963652	pubmed	21963652	create date:2011/10/04 | first author:Brown JA
Absence of SOD1 leads to oxidative stress in peripheral nerve and causes a progressive distal motor axonopathy.	/pubmed/21963651	Fischer LR, Li Y, Asress SA, Jones DP, Glass JD.	Exp Neurol. 2012 Jan;233(1):163-71. Epub 2011 Sep 22.	Exp Neurol. 2012	PubMed	citation	PMID:21963651	pubmed	21963651	create date:2011/10/04 | first author:Fischer LR
Rac1-regulated dendritic spine remodeling contributes to neuropathic pain after peripheral nerve injury.	/pubmed/21963650	Tan AM, Chang YW, Zhao P, Hains BC, Waxman SG.	Exp Neurol. 2011 Dec;232(2):222-33. Epub 2011 Sep 17.	Exp Neurol. 2011	PubMed	citation	PMID:21963650	pubmed	21963650	create date:2011/10/04 | first author:Tan AM
In vivo monitoring of recovery from neurodegeneration in conditional transgenic SCA1 mice.	/pubmed/21963649	Oz G, Vollmers ML, Nelson CD, Shanley R, Eberly LE, Orr HT, Clark HB.	Exp Neurol. 2011 Dec;232(2):290-8. Epub 2011 Sep 22.	Exp Neurol. 2011	PubMed	citation	PMID:21963649	pubmed	21963649	create date:2011/10/04 | first author:Oz G
Therapeutic effects of PEGylated insulin-like growth factor I in the pmn mouse model of motoneuron disease.	/pubmed/21963648	Jablonka S, Holtmann B, Sendtner M, Metzger F.	Exp Neurol. 2011 Dec;232(2):261-9. Epub 2011 Sep 17.	Exp Neurol. 2011	PubMed	citation	PMID:21963648	pubmed	21963648	create date:2011/10/04 | first author:Jablonka S
Axonal damage in the making: neurofilament phosphorylation, proton mobility and magnetisation transfer in multiple sclerosis normal appearing white matter.	/pubmed/21958956	Petzold A, Tozer DJ, Schmierer K.	Exp Neurol. 2011 Dec;232(2):234-9. Epub 2011 Sep 17.	Exp Neurol. 2011	PubMed	citation	PMID:21958956	pubmed	21958956	create date:2011/10/01 | first author:Petzold A
Taurine reduces nitrosative stress and nitric oxide synthase expression in high glucose-exposed human Schwann cells.	/pubmed/21952043	Askwith T, Zeng W, Eggo MC, Stevens MJ.	Exp Neurol. 2012 Jan;233(1):154-62. Epub 2011 Sep 17.	Exp Neurol. 2012	PubMed	citation	PMID:21952043	pubmed	21952043	create date:2011/09/29 | first author:Askwith T
Alterations in chondroitin sulfate proteoglycan expression occur both at and far from the site of spinal contusion injury.	/pubmed/21952042	Andrews EM, Richards RJ, Yin FQ, Viapiano MS, Jakeman LB.	Exp Neurol. 2011 Sep 17. [Epub ahead of print]	Exp Neurol. 2011	PubMed	citation	PMID:21952042	pubmed	21952042	create date:2011/09/29 | first author:Andrews EM
Training and anti-CSPG combination therapy for spinal cord injury.	/pubmed/21946272	García-Alías G, Fawcett JW.	Exp Neurol. 2011 Sep 17. [Epub ahead of print]	Exp Neurol. 2011	PubMed	citation	PMID:21946272	pubmed	21946272	create date:2011/09/29 | first author:García-Alías G
Purinergic systems, neuropathic pain and the role of microglia.	/pubmed/21946271	Inoue K, Tsuda M.	Exp Neurol. 2011 Sep 17. [Epub ahead of print]	Exp Neurol. 2011	PubMed	citation	PMID:21946271	pubmed	21946271	create date:2011/09/29 | first author:Inoue K
Extent of pre-operative L-DOPA-induced dyskinesia predicts the severity of graft-induced dyskinesia after fetal dopamine cell transplantation.	/pubmed/21946270	García J, Carlsson T, Döbrössy M, Nikkhah G, Winkler C.	Exp Neurol. 2011 Dec;232(2):270-9. Epub 2011 Sep 17.	Exp Neurol. 2011	PubMed	citation	PMID:21946270	pubmed	21946270	create date:2011/09/29 | first author:García J
A mouse model of blast-induced mild traumatic brain injury.	/pubmed/21946269	Rubovitch V, Ten-Bosch M, Zohar O, Harrison CR, Tempel-Brami C, Stein E, Hoffer BJ, Balaban CD, Schreiber S, Chiu WT, Pick CG.	Exp Neurol. 2011 Dec;232(2):280-9. Epub 2011 Sep 17.	Exp Neurol. 2011	PubMed	citation	PMID:21946269	pubmed	21946269	create date:2011/09/29 | first author:Rubovitch V
Microglial signalling mechanisms: Cathepsin S and Fractalkine.	/pubmed/21946268	Clark AK, Malcangio M.	Exp Neurol. 2011 Sep 17. [Epub ahead of print]	Exp Neurol. 2011	PubMed	citation	PMID:21946268	pubmed	21946268	create date:2011/09/29 | first author:Clark AK
A re-assessment of the effects of intracortical delivery of inosine on transmidline growth of corticospinal tract axons after unilateral lesions of the medullary pyramid.	/pubmed/21946267	Steward O, Sharp K, Yee KM.	Exp Neurol. 2012 Feb;233(2):662-73. Epub 2011 Sep 17.	Exp Neurol. 2012	PubMed	citation	PMID:21946267	pubmed	21946267	create date:2011/09/29 | first author:Steward O
Higher free D-aspartate and N-methyl-D-aspartate levels prevent striatal depotentiation and anticipate L-DOPA-induced dyskinesia.	/pubmed/21946266	Errico F, Bonito-Oliva A, Bagetta V, Vitucci D, Romano R, Zianni E, Napolitano F, Marinucci S, Di Luca M, Calabresi P, Fisone G, Carta M, Picconi B, Gardoni F, Usiello A.	Exp Neurol. 2011 Dec;232(2):240-50. Epub 2011 Sep 17.	Exp Neurol. 2011	PubMed	citation	PMID:21946266	pubmed	21946266	create date:2011/09/29 | first author:Errico F
Stress precipitates functional deficits following striatal silent stroke: a synergistic effect.	/pubmed/21946265	Faraji J, Sutherland RJ, Metz GA.	Exp Neurol. 2011 Dec;232(2):251-60. Epub 2011 Sep 17.	Exp Neurol. 2011	PubMed	citation	PMID:21946265	pubmed	21946265	create date:2011/09/29 | first author:Faraji J
Human nasal olfactory epithelium as a dynamic marker for CNS therapy development.	/pubmed/21945230	Sattler R, Ayukawa Y, Coddington L, Sawa A, Block D, Chipkin R, Rothstein JD.	Exp Neurol. 2011 Dec;232(2):203-11. Epub 2011 Sep 16.	Exp Neurol. 2011	PubMed	citation	PMID:21945230	pubmed	21945230	create date:2011/09/29 | first author:Sattler R
Anti-inflammatory cytokines, TGF-β1 and IL-10, exert anti-hypoxic action and abolish posthypoxic hyperexcitability in hippocampal slice neurons: comparative aspects.	/pubmed/21945008	Levin SG, Godukhin OV.	Exp Neurol. 2011 Dec;232(2):329-32. Epub 2011 Sep 16.	Exp Neurol. 2011	PubMed	citation	PMID:21945008	pubmed	21945008	create date:2011/09/29 | first author:Levin SG
Mesenchymal stem cells for peripheral nerve regeneration--a real hope or just an empty promise?	/pubmed/21945007	Keilhoff G, Fansa H.	Exp Neurol. 2011 Dec;232(2):110-3. Epub 2011 Sep 16. No abstract available.	Exp Neurol. 2011	PubMed	citation	PMID:21945007	pubmed	21945007	create date:2011/09/29 | first author:Keilhoff G
Molecular network of microRNA targets in Alzheimer's disease brains.	/pubmed/21945006	Satoh JI.	Exp Neurol. 2011 Sep 16. [Epub ahead of print]	Exp Neurol. 2011	PubMed	citation	PMID:21945006	pubmed	21945006	create date:2011/09/29 | first author:Satoh JI
Prenatal nicotine exposure alters postnatal cardiorespiratory integration in young male but not female rats.	/pubmed/21945005	Boychuk CR, Hayward LF.	Exp Neurol. 2011 Dec;232(2):212-21. Epub 2011 Sep 16.	Exp Neurol. 2011	PubMed	citation	PMID:21945005	pubmed	21945005	create date:2011/09/29 | first author:Boychuk CR
Ketogenic diet-induced peroxisome proliferator-activated receptor-γ activation decreases neuroinflammation in the mouse hippocampus after kainic acid-induced seizures.	/pubmed/21939657	Jeong EA, Jeon BT, Shin HJ, Kim N, Lee DH, Kim HJ, Kang SS, Cho GJ, Choi WS, Roh GS.	Exp Neurol. 2011 Dec;232(2):195-202. Epub 2011 Sep 14.	Exp Neurol. 2011	PubMed	citation	PMID:21939657	pubmed	21939657	create date:2011/09/24 | first author:Jeong EA
A combined in vivo neurochemical and electrophysiological analysis of the effect of high-frequency stimulation of the subthalamic nucleus on 5-HT transmission.	/pubmed/21925498	Tan SK, Hartung H, Visser-Vandewalle V, Steinbusch HW, Temel Y, Sharp T.	Exp Neurol. 2012 Jan;233(1):145-53. Epub 2011 Sep 8.	Exp Neurol. 2012	PubMed	citation	PMID:21925498	pubmed	21925498	create date:2011/09/20 | first author:Tan SK
Spinal cord injury, dendritic spine remodeling, and spinal memory mechanisms.	/pubmed/21925174	Tan AM, Waxman SG.	Exp Neurol. 2011 Sep 7. [Epub ahead of print]	Exp Neurol. 2011	PubMed	citation	PMID:21925174	pubmed	21925174	create date:2011/09/20 | first author:Tan AM
Neuron-astrocyte signaling and epilepsy.	/pubmed/21925173	Seifert G, Steinhäuser C.	Exp Neurol. 2011 Sep 7. [Epub ahead of print]	Exp Neurol. 2011	PubMed	citation	PMID:21925173	pubmed	21925173	create date:2011/09/20 | first author:Seifert G
Multi-system neurorehabilitative strategies to restore motor functions following severe spinal cord injury.	/pubmed/21925172	Musienko P, Heutschi J, Friedli L, den Brand RV, Courtine G.	Exp Neurol. 2011 Sep 7. [Epub ahead of print]	Exp Neurol. 2011	PubMed	citation	PMID:21925172	pubmed	21925172	create date:2011/09/20 | first author:Musienko P
Pattern of local field potential activity in the globus pallidus internum of dystonic patients during walking on a treadmill.	/pubmed/21910989	Singh A, Kammermeier S, Plate A, Mehrkens JH, Ilmberger J, Bötzel K.	Exp Neurol. 2011 Dec;232(2):162-7. Epub 2011 Aug 30.	Exp Neurol. 2011	PubMed	citation	PMID:21910989	pubmed	21910989	create date:2011/09/14 | first author:Singh A
Neuroprotective and metabolic effects of resveratrol: therapeutic implications for Huntington's disease and other neurodegenerative disorders.	/pubmed/21907197	Pasinetti GM, Wang J, Marambaud P, Ferruzzi M, Gregor P, Knable LA, Ho L.	Exp Neurol. 2011 Nov;232(1):1-6. Epub 2011 Aug 30.	Exp Neurol. 2011	PubMed	citation	PMID:21907197	pubmed	21907197	create date:2011/09/13 | first author:Pasinetti GM
Functional deficits in peripheral nerve mitochondria in rats with paclitaxel- and oxaliplatin-evoked painful peripheral neuropathy.	/pubmed/21907196	Zheng H, Xiao WH, Bennett GJ.	Exp Neurol. 2011 Dec;232(2):154-61. Epub 2011 Aug 30.	Exp Neurol. 2011	PubMed	citation	PMID:21907196	pubmed	21907196	create date:2011/09/13 | first author:Zheng H
Treatment of diabetic neuropathy with baicalein: intervention at multiple sites.	/pubmed/21907195	Yorek MA.	Exp Neurol. 2011 Dec;232(2):105-9. Epub 2011 Aug 30. No abstract available.	Exp Neurol. 2011	PubMed	citation	PMID:21907195	pubmed	21907195	create date:2011/09/13 | first author:Yorek MA
Title	URL	Description	Details	ShortDetails	Resource	Type	Identifiers	Db	EntrezUID	Properties
Markedly reduced axonal potassium channel expression in human sporadic amyotrophic lateral sclerosis: an immunohistochemical study.	/pubmed/21906595	Shibuya K, Misawa S, Arai K, Nakata M, Kanai K, Yoshiyama Y, Ito K, Isose S, Noto Y, Nasu S, Sekiguchi Y, Fujimaki Y, Ohmori S, Kitamura H, Sato Y, Kuwabara S.	Exp Neurol. 2011 Dec;232(2):149-53. Epub 2011 Aug 30.	Exp Neurol. 2011	PubMed	citation	PMID:21906595	pubmed	21906595	create date:2011/09/13 | first author:Shibuya K
Altered position of cell bodies and fibers in the ventromedial region in SF-1 knockout mice.	/pubmed/21906594	Büdefeld T, Tobet SA, Majdic G.	Exp Neurol. 2011 Dec;232(2):176-84. Epub 2011 Aug 30.	Exp Neurol. 2011	PubMed	citation	PMID:21906594	pubmed	21906594	create date:2011/09/13 | first author:Büdefeld T
Memory rescue and enhanced neurogenesis following electrical stimulation of the anterior thalamus in rats treated with corticosterone.	/pubmed/21906593	Hamani C, Stone SS, Garten A, Lozano AM, Winocur G.	Exp Neurol. 2011 Nov;232(1):100-4. Epub 2011 Aug 30.	Exp Neurol. 2011	PubMed	citation	PMID:21906593	pubmed	21906593	create date:2011/09/13 | first author:Hamani C
Ischemic stroke selectively inhibits REM sleep of rats.	/pubmed/21906592	Ahmed S, Meng H, Liu T, Sutton BC, Opp MR, Borjigin J, Wang MM.	Exp Neurol. 2011 Dec;232(2):168-75. Epub 2011 Aug 30.	Exp Neurol. 2011	PubMed	citation	PMID:21906592	pubmed	21906592	create date:2011/09/13 | first author:Ahmed S
Store-operated calcium entry modulates neuronal network activity in a model of chronic epilepsy.	/pubmed/21906591	Steinbeck JA, Henke N, Opatz J, Gruszczynska-Biegala J, Schneider L, Theiss S, Hamacher N, Steinfarz B, Golz S, Brüstle O, Kuznicki J, Methner A.	Exp Neurol. 2011 Dec;232(2):185-94. Epub 2011 Aug 30.	Exp Neurol. 2011	PubMed	citation	PMID:21906591	pubmed	21906591	create date:2011/09/13 | first author:Steinbeck JA
The mechanisms of microgliosis and pain following peripheral nerve injury.	/pubmed/21893056	Calvo M, Bennett DL.	Exp Neurol. 2011 Aug 26. [Epub ahead of print]	Exp Neurol. 2011	PubMed	citation	PMID:21893056	pubmed	21893056	create date:2011/09/07 | first author:Calvo M
High-mobility group box-1 impairs memory in mice through both toll-like receptor 4 and Receptor for Advanced Glycation End Products.	/pubmed/21884699	Mazarati A, Maroso M, Iori V, Vezzani A, Carli M.	Exp Neurol. 2011 Dec;232(2):143-8. Epub 2011 Aug 22.	Exp Neurol. 2011	PubMed	citation	PMID:21884699	pubmed	21884699	create date:2011/09/03 | first author:Mazarati A
Cortical and subcortical compensatory mechanisms after spinal cord injury in monkeys.	/pubmed/21884698	Nishimura Y, Isa T.	Exp Neurol. 2011 Aug 23. [Epub ahead of print]	Exp Neurol. 2011	PubMed	citation	PMID:21884698	pubmed	21884698	create date:2011/09/03 | first author:Nishimura Y
Effect of insulin and an erythropoietin-derived peptide (ARA290) on established neuritic dystrophy and neuronopathy in Akita (Ins2 Akita) diabetic mouse sympathetic ganglia.	/pubmed/21872588	Schmidt RE, Feng D, Wang Q, Green KG, Snipes LL, Yamin M, Brines M.	Exp Neurol. 2011 Dec;232(2):126-35. Epub 2011 Aug 18.	Exp Neurol. 2011	PubMed	citation	PMID:21872588	pubmed	21872588	create date:2011/08/30 | first author:Schmidt RE
A gamma band specific role of the subthalamic nucleus in switching during verbal fluency tasks in Parkinson's disease.	/pubmed/21872587	Anzak A, Gaynor L, Beigi M, Limousin P, Hariz M, Zrinzo L, Foltynie T, Brown P, Jahanshahi M.	Exp Neurol. 2011 Dec;232(2):136-42. Epub 2011 Aug 18.	Exp Neurol. 2011	PubMed	citation	PMID:21872587	pubmed	21872587	create date:2011/08/30 | first author:Anzak A
Chondroitin sulphate proteoglycans: Key modulators of spinal cord and brain plasticity.	/pubmed/21871887	Bartus K, James ND, Bosch KD, Bradbury EJ.	Exp Neurol. 2011 Aug 16. [Epub ahead of print]	Exp Neurol. 2011	PubMed	citation	PMID:21871887	pubmed	21871887	create date:2011/08/30 | first author:Bartus K
Functional changes in postsynaptic adenosine A(2A) receptors during early stages of a rat model of Huntington disease.	/pubmed/21867705	Orrú M, Zanoveli JM, Quiroz C, Nguyen HP, Guitart X, Ferré S.	Exp Neurol. 2011 Nov;232(1):76-80. Epub 2011 Aug 16.	Exp Neurol. 2011	PubMed	citation	PMID:21867705	pubmed	21867705	create date:2011/08/27 | first author:Orrú M
Nitro-oleic acid targets transient receptor potential (TRP) channels in capsaicin sensitive afferent nerves of rat urinary bladder.	/pubmed/21867704	Artim DE, Bazely F, Daugherty SL, Sculptoreanu A, Koronowski KB, Schopfer FJ, Woodcock SR, Freeman BA, de Groat WC.	Exp Neurol. 2011 Nov;232(1):90-9. Epub 2011 Aug 16.	Exp Neurol. 2011	PubMed	citation	PMID:21867704	pubmed	21867704	create date:2011/08/27 | first author:Artim DE
Intrauterine growth restriction affects the maturation of myelin.	/pubmed/21867703	Tolcos M, Bateman E, O'Dowd R, Markwick R, Vrijsen K, Rehn A, Rees S.	Exp Neurol. 2011 Nov;232(1):53-65. Epub 2011 Aug 16.	Exp Neurol. 2011	PubMed	citation	PMID:21867703	pubmed	21867703	create date:2011/08/27 | first author:Tolcos M
Bromocriptine methylate suppresses glial inflammation and moderates disease progression in a mouse model of amyotrophic lateral sclerosis.	/pubmed/21867702	Tanaka K, Kanno T, Yanagisawa Y, Yasutake K, Hadano S, Yoshii F, Ikeda JE.	Exp Neurol. 2011 Nov;232(1):41-52. Epub 2011 Aug 16.	Exp Neurol. 2011	PubMed	citation	PMID:21867702	pubmed	21867702	create date:2011/08/27 | first author:Tanaka K
Rehabilitative training following unilateral pyramidotomy in adult rats improves forelimb function in a non-task-specific way.	/pubmed/21867701	Starkey ML, Bleul C, Maier IC, Schwab ME.	Exp Neurol. 2011 Nov;232(1):81-9. Epub 2011 Aug 16.	Exp Neurol. 2011	PubMed	citation	PMID:21867701	pubmed	21867701	create date:2011/08/27 | first author:Starkey ML
Dysfunction of the ubiquitin-proteasome system in the cerebellum of aging Ts65Dn mice.	/pubmed/21867700	Necchi D, Lomoio S, Scherini E.	Exp Neurol. 2011 Dec;232(2):114-8. Epub 2011 Aug 16.	Exp Neurol. 2011	PubMed	citation	PMID:21867700	pubmed	21867700	create date:2011/08/27 | first author:Necchi D
Reduced striatal acetylcholine efflux in the R6/2 mouse model of Huntington's disease: an examination of the role of altered inhibitory and excitatory mechanisms.	/pubmed/21864528	Farrar AM, Callahan JW, Abercrombie ED.	Exp Neurol. 2011 Dec;232(2):119-25. Epub 2011 Aug 16.	Exp Neurol. 2011	PubMed	citation	PMID:21864528	pubmed	21864528	create date:2011/08/26 | first author:Farrar AM
Circadian dysfunction in a mouse model of Parkinson's disease.	/pubmed/21864527	Kudo T, Loh DH, Truong D, Wu Y, Colwell CS.	Exp Neurol. 2011 Nov;232(1):66-75. Epub 2011 Aug 16.	Exp Neurol. 2011	PubMed	citation	PMID:21864527	pubmed	21864527	create date:2011/08/26 | first author:Kudo T
Early suppression of intracranial EEG signals predicts ischemic outcome in adult mice following hypoxia-ischemia.	/pubmed/21821027	El-Hayek YH, Wu C, Zhang L.	Exp Neurol. 2011 Oct;231(2):295-303. Epub 2011 Jul 29.	Exp Neurol. 2011	PubMed	citation	PMID:21821027	pubmed	21821027	create date:2011/08/09 | first author:El-Hayek YH
New insights into non-coding RNA networks in Huntington's disease.	/pubmed/21821026	Buckley NJ, Johnson R.	Exp Neurol. 2011 Oct;231(2):191-4. Epub 2011 Jul 30. No abstract available.	Exp Neurol. 2011	PubMed	citation	PMID:21821026	pubmed	21821026	create date:2011/08/09 | first author:Buckley NJ
Effect of globus pallidus internus stimulation on neuronal activity in the pedunculopontine tegmental nucleus in the primate model of Parkinson's disease.	/pubmed/21821025	Zhang J, Wang ZI, Baker KB, Vitek JL.	Exp Neurol. 2012 Jan;233(1):575-80. Epub 2011 Jul 29.	Exp Neurol. 2012	PubMed	citation	PMID:21821025	pubmed	21821025	create date:2011/08/09 | first author:Zhang J
Effects of age and cortical infarction on EEG dynamic changes associated with spike wave discharges in F344 rats.	/pubmed/21820433	Kelly KM, Shiau DS, Jukkola PI, Miller ER, Mercadante AL, Quigley MM, Nair SP, Sackellares JC.	Exp Neurol. 2011 Nov;232(1):15-21. Epub 2011 Jul 29.	Exp Neurol. 2011	PubMed	citation	PMID:21820433	pubmed	21820433	create date:2011/08/09 | first author:Kelly KM
Relationship between sensorimotor gating deficits and dopaminergic neuroanatomy in Nurr1-deficient mice.	/pubmed/21820432	Vuillermot S, Feldon J, Meyer U.	Exp Neurol. 2011 Nov;232(1):22-32. Epub 2011 Jul 29.	Exp Neurol. 2011	PubMed	citation	PMID:21820432	pubmed	21820432	create date:2011/08/09 | first author:Vuillermot S
Chronic stress induces changes in the structure of interneurons and in the expression of molecules related to neuronal structural plasticity and inhibitory neurotransmission in the amygdala of adult mice.	/pubmed/21819983	Gilabert-Juan J, Castillo-Gomez E, Pérez-Rando M, Moltó MD, Nacher J.	Exp Neurol. 2011 Nov;232(1):33-40. Epub 2011 Jul 28.	Exp Neurol. 2011	PubMed	citation	PMID:21819983	pubmed	21819983	create date:2011/08/09 | first author:Gilabert-Juan J
5-HT(1A) receptor stimulation and L-DOPA-induced dyskinesia in Parkinson's disease: bridging the gap between serotonergic and glutamatergic mechanisms.	/pubmed/21819982	Huot P, Brotchie JM.	Exp Neurol. 2011 Oct;231(2):195-8. Epub 2011 Jul 30. No abstract available.	Exp Neurol. 2011	PubMed	citation	PMID:21819982	pubmed	21819982	create date:2011/08/09 | first author:Huot P
Differential effect of aging on axon sprouting and regenerative growth in spinal cord injury.	/pubmed/21806987	Jaerve A, Schiwy N, Schmitz C, Mueller HW.	Exp Neurol. 2011 Oct;231(2):284-94. Epub 2011 Jul 22.	Exp Neurol. 2011	PubMed	citation	PMID:21806987	pubmed	21806987	create date:2011/08/03 | first author:Jaerve A
CD11d integrin blockade reduces the systemic inflammatory response syndrome after spinal cord injury.	/pubmed/21784069	Bao F, Brown A, Dekaban GA, Omana V, Weaver LC.	Exp Neurol. 2011 Oct;231(2):272-83. Epub 2011 Jul 19.	Exp Neurol. 2011	PubMed	citation	PMID:21784069	pubmed	21784069	create date:2011/07/26 | first author:Bao F
RhoA-inhibiting NSAIDs promote axonal myelination after spinal cord injury.	/pubmed/21781963	Xing B, Li H, Wang H, Mukhopadhyay D, Fisher D, Gilpin CJ, Li S.	Exp Neurol. 2011 Oct;231(2):247-60. Epub 2011 Jul 14.	Exp Neurol. 2011	PubMed	citation	PMID:21781963	pubmed	21781963	create date:2011/07/26 | first author:Xing B
Distribution of acid sphingomyelinase in rodent and non-human primate brain after intracerebroventricular infusion.	/pubmed/21777586	Ziegler RJ, Salegio EA, Dodge JC, Bringas J, Treleaven CM, Bercury SD, Tamsett TJ, Shihabuddin L, Hadaczek P, Fiandaca M, Bankiewicz K, Scheule RK.	Exp Neurol. 2011 Oct;231(2):261-71. Epub 2011 Jul 14.	Exp Neurol. 2011	PubMed	citation	PMID:21777586	pubmed	21777586	create date:2011/07/23 | first author:Ziegler RJ
Pallidal stimulation: effect of pattern and rate on bradykinesia in the non-human primate model of Parkinson's disease.	/pubmed/21767534	Baker KB, Zhang J, Vitek JL.	Exp Neurol. 2011 Oct;231(2):309-13. Epub 2011 Jul 1.	Exp Neurol. 2011	PubMed	citation	PMID:21767534	pubmed	21767534	create date:2011/07/20 | first author:Baker KB
IGF-1 protects against diabetic features in an in vivo model of Huntington's disease.	/pubmed/21763311	Duarte AI, Petit GH, Ranganathan S, Li JY, Oliveira CR, Brundin P, Björkqvist M, Rego AC.	Exp Neurol. 2011 Oct;231(2):314-9. Epub 2011 Jul 7.	Exp Neurol. 2011	PubMed	citation	PMID:21763311	pubmed	21763311	create date:2011/07/19 | first author:Duarte AI
Evaluation of peripheral nerve regeneration via in vivo serial transcutaneous imaging using transgenic Thy1-YFP mice.	/pubmed/21763310	Yan Y, Sun HH, Mackinnon SE, Johnson PJ.	Exp Neurol. 2011 Nov;232(1):7-14. Epub 2011 Jul 1.	Exp Neurol. 2011	PubMed	citation	PMID:21763310	pubmed	21763310	create date:2011/07/19 | first author:Yan Y
Matrix metalloproteinase-9 controls proliferation of NG2+ progenitor cells immediately after spinal cord injury.	/pubmed/21756907	Liu H, Shubayev VI.	Exp Neurol. 2011 Oct;231(2):236-46. Epub 2011 Jul 2.	Exp Neurol. 2011	PubMed	citation	PMID:21756907	pubmed	21756907	create date:2011/07/16 | first author:Liu H
IGF-I ameliorates hippocampal neurodegeneration and protects against cognitive deficits in an animal model of temporal lobe epilepsy.	/pubmed/21756906	Miltiadous P, Stamatakis A, Koutsoudaki PN, Tiniakos DG, Stylianopoulou F.	Exp Neurol. 2011 Oct;231(2):223-35. Epub 2011 Jul 2.	Exp Neurol. 2011	PubMed	citation	PMID:21756906	pubmed	21756906	create date:2011/07/16 | first author:Miltiadous P
Return of bradykinesia after subthalamic stimulation ceases: relationship to electrode location.	/pubmed/21736878	Cooper SE, Noecker AM, Abboud H, Vitek JL, McIntyre CC.	Exp Neurol. 2011 Oct;231(2):207-13. Epub 2011 Jun 25.	Exp Neurol. 2011	PubMed	citation	PMID:21736878	pubmed	21736878	create date:2011/07/09 | first author:Cooper SE
Deep brain stimulation of the subthalamic nucleus transiently enhances loss-chasing behaviour in patients with Parkinson's disease.	/pubmed/21726554	Rogers RD, Wielenberg B, Wojtecki L, Elben S, Campbell-Meiklejohn D, Schnitzler A.	Exp Neurol. 2011 Sep;231(1):181-9. Epub 2011 Jun 25.	Exp Neurol. 2011	PubMed	citation	PMID:21726554	pubmed	21726554	create date:2011/07/06 | first author:Rogers RD
Longitudinal functional magnetic resonance imaging of cognition in preclinical Huntington's disease.	/pubmed/21726553	Wolf RC, Sambataro F, Vasic N, Wolf ND, Thomann PA, Landwehrmeyer GB, Orth M.	Exp Neurol. 2011 Oct;231(2):214-22. Epub 2011 Jun 25.	Exp Neurol. 2011	PubMed	citation	PMID:21726553	pubmed	21726553	create date:2011/07/06 | first author:Wolf RC
Treatment with trichostatin A initiated after disease onset delays disease progression and increases survival in a mouse model of amyotrophic lateral sclerosis.	/pubmed/21712032	Yoo YE, Ko CP.	Exp Neurol. 2011 Sep;231(1):147-59. Epub 2011 Jun 25.	Exp Neurol. 2011	PubMed	citation	PMID:21712032	pubmed	21712032	create date:2011/06/30 | first author:Yoo YE
Progesterone attenuates astro- and microgliosis and enhances oligodendrocyte differentiation following spinal cord injury.	/pubmed/21704617	Labombarda F, González S, Lima A, Roig P, Guennoun R, Schumacher M, De Nicola AF.	Exp Neurol. 2011 Sep;231(1):135-46. Epub 2011 Jun 17.	Exp Neurol. 2011	PubMed	citation	PMID:21704617	pubmed	21704617	create date:2011/06/28 | first author:Labombarda F
An angiogenic inhibitor, cyclic RGDfV, attenuates MPTP-induced dopamine neuron toxicity.	/pubmed/21703263	Patel A, Toia GV, Colletta K, Bradaric BD, Carvey PM, Hendey B.	Exp Neurol. 2011 Sep;231(1):160-70. Epub 2011 Jun 15.	Exp Neurol. 2011	PubMed	citation	PMID:21703263	pubmed	21703263	create date:2011/06/28 | first author:Patel A
Insulin resistance impairs nigrostriatal dopamine function.	/pubmed/21703262	Morris JK, Bomhoff GL, Gorres BK, Davis VA, Kim J, Lee PP, Brooks WM, Gerhardt GA, Geiger PC, Stanford JA.	Exp Neurol. 2011 Sep;231(1):171-80. Epub 2011 Jun 15.	Exp Neurol. 2011	PubMed	citation	PMID:21703262	pubmed	21703262	create date:2011/06/28 | first author:Morris JK
Volumetric effects of motor cortex injury on recovery of ipsilesional dexterous movements.	/pubmed/21703261	Darling WG, Pizzimenti MA, Hynes SM, Rotella DL, Headley G, Ge J, Stilwell-Morecraft KS, McNeal DW, Solon-Cline KM, Morecraft RJ.	Exp Neurol. 2011 Sep;231(1):56-71. Epub 2011 Jun 15.	Exp Neurol. 2011	PubMed	citation	PMID:21703261	pubmed	21703261	create date:2011/06/28 | first author:Darling WG
Myelin associated inhibitors: A link between injury-induced and experience-dependent plasticity.	/pubmed/21699896	Akbik F, Cafferty WB, Strittmatter SM.	Exp Neurol. 2011 Jun 15. [Epub ahead of print]	Exp Neurol. 2011	PubMed	citation	PMID:21699896	pubmed	21699896	create date:2011/06/28 | first author:Akbik F
The protective effects of β-lactam antibiotics in motor neuron disorders.	/pubmed/21693120	Hedlund E.	Exp Neurol. 2011 Sep;231(1):14-8. Epub 2011 Jun 13. Review.	Exp Neurol. 2011	PubMed	citation	PMID:21693120	pubmed	21693120	create date:2011/06/23 | first author:Hedlund E
Bioenergetic dysfunction in Huntington's disease human cybrids.	/pubmed/21684277	Ferreira IL, Cunha-Oliveira T, Nascimento MV, Ribeiro M, Proença MT, Januário C, Oliveira CR, Rego AC.	Exp Neurol. 2011 Sep;231(1):127-34. Epub 2011 Jun 13.	Exp Neurol. 2011	PubMed	citation	PMID:21684277	pubmed	21684277	create date:2011/06/21 | first author:Ferreira IL
Progesterone treatment normalizes the levels of cell proliferation and cell death in the dentate gyrus of the hippocampus after traumatic brain injury.	/pubmed/21684276	Barha CK, Ishrat T, Epp JR, Galea LA, Stein DG.	Exp Neurol. 2011 Sep;231(1):72-81. Epub 2011 Jun 13.	Exp Neurol. 2011	PubMed	citation	PMID:21684276	pubmed	21684276	create date:2011/06/21 | first author:Barha CK
Depression, stress, epilepsy and adult neurogenesis.	/pubmed/21684275	Danzer SC.	Exp Neurol. 2012 Jan;233(1):22-32. Epub 2011 Jun 12.	Exp Neurol. 2012	PubMed	citation	PMID:21684275	pubmed	21684275	create date:2011/06/21 | first author:Danzer SC
Reduced reciprocal inhibition during assisted stepping in human spinal cord injury.	/pubmed/21684274	Knikou M, Mummidisetty CK.	Exp Neurol. 2011 Sep;231(1):104-12. Epub 2011 Jun 13.	Exp Neurol. 2011	PubMed	citation	PMID:21684274	pubmed	21684274	create date:2011/06/21 | first author:Knikou M
Stimulation of the subthalamic region at 20 Hz slows the development of grip force in Parkinson's disease.	/pubmed/21683700	Chen CC, Lin WY, Chan HL, Hsu YT, Tu PH, Lee ST, Chiou SM, Tsai CH, Lu CS, Brown P.	Exp Neurol. 2011 Sep;231(1):91-6. Epub 2011 Jun 13.	Exp Neurol. 2011	PubMed	citation	PMID:21683700	pubmed	21683700	create date:2011/06/21 | first author:Chen CC
Title	URL	Description	Details	ShortDetails	Resource	Type	Identifiers	Db	EntrezUID	Properties
Structural and functional differences between neuropathy with and without pain?	/pubmed/21683699	Kalliomäki M, Kieseritzky JV, Schmidt R, Hägglöf B, Karlsten R, Sjögren N, Albrecht P, Gee L, Rice F, Wiig M, Schmelz M, Gordh T.	Exp Neurol. 2011 Oct;231(2):199-206. Epub 2011 Jun 13.	Exp Neurol. 2011	PubMed	citation	PMID:21683699	pubmed	21683699	create date:2011/06/21 | first author:Kalliomäki M
Arachidonyl trifluoromethyl ketone ameliorates experimental autoimmune encephalomyelitis via blocking peroxynitrite formation in mouse spinal cord white matter.	/pubmed/21683698	Vana AC, Li S, Ribeiro R, Tchantchou F, Zhang Y.	Exp Neurol. 2011 Sep;231(1):45-55. Epub 2011 Jun 13.	Exp Neurol. 2011	PubMed	citation	PMID:21683698	pubmed	21683698	create date:2011/06/21 | first author:Vana AC
Breathing patterns after mid-cervical spinal contusion in rats.	/pubmed/21683697	Golder FJ, Fuller DD, Lovett-Barr MR, Vinit S, Resnick DK, Mitchell GS.	Exp Neurol. 2011 Sep;231(1):97-103. Epub 2011 Jun 13.	Exp Neurol. 2011	PubMed	citation	PMID:21683697	pubmed	21683697	create date:2011/06/21 | first author:Golder FJ
Disturbance of perineuronal nets in the perilesional area after photothrombosis is not associated with neuronal death.	/pubmed/21683696	Karetko-Sysa M, Skangiel-Kramska J, Nowicka D.	Exp Neurol. 2011 Sep;231(1):113-26. Epub 2011 Jun 12.	Exp Neurol. 2011	PubMed	citation	PMID:21683696	pubmed	21683696	create date:2011/06/21 | first author:Karetko-Sysa M
High frequency stimulation of the subthalamic nucleus acutely rescues motor deficits and neocortical movement representations following 6-hydroxydopamine administration in rats.	/pubmed/21683073	Brown AR, Antle MC, Hu B, Teskey GC.	Exp Neurol. 2011 Sep;231(1):82-90. Epub 2011 Jun 13.	Exp Neurol. 2011	PubMed	citation	PMID:21683073	pubmed	21683073	create date:2011/06/21 | first author:Brown AR
Inhibitor of DNA binding 2 promotes sensory axonal growth after SCI.	/pubmed/21679705	Yu P, Zhang YP, Shields LB, Zheng Y, Hu X, Hill R, Howard R, Gu Z, Burke DA, Whittemore SR, Xu XM, Shields CB.	Exp Neurol. 2011 Sep;231(1):38-44. Epub 2011 Jun 12.	Exp Neurol. 2011	PubMed	citation	PMID:21679705	pubmed	21679705	create date:2011/06/18 | first author:Yu P
Levodopa and Parkinson disease--electrophysiological perspectives in animal models.	/pubmed/21640724	Rahimi F, Typlt M, Jog MS.	Exp Neurol. 2011 Sep;231(1):11-3. Epub 2011 May 27. Review.	Exp Neurol. 2011	PubMed	citation	PMID:21640724	pubmed	21640724	create date:2011/06/07 | first author:Rahimi F
Protection by neuroglobin and cell-penetrating peptide-mediated delivery in vivo: a decade of research. Comment on Cai et al: TAT-mediated delivery of neuroglobin protects against focal cerebral ischemia in mice. Exp Neurol. 2011; 227(1): 224-31.	/pubmed/21620833	Dietz GP.	Exp Neurol. 2011 Sep;231(1):1-10. Epub 2011 May 18. Review.	Exp Neurol. 2011	PubMed	citation	PMID:21620833	pubmed	21620833	create date:2011/05/31 | first author:Dietz GP
Hind limb muscle atrophy precedes cerebral neuronal degeneration in G93A-SOD1 mouse model of amyotrophic lateral sclerosis: a longitudinal MRI study.	/pubmed/21620832	Marcuzzo S, Zucca I, Mastropietro A, de Rosbo NK, Cavalcante P, Tartari S, Bonanno S, Preite L, Mantegazza R, Bernasconi P.	Exp Neurol. 2011 Sep;231(1):30-7. Epub 2011 May 14.	Exp Neurol. 2011	PubMed	citation	PMID:21620832	pubmed	21620832	create date:2011/05/31 | first author:Marcuzzo S
Adaptation to moderate hypoxia protects cortical neurons against ischemia-reperfusion injury and excitotoxicity independently of HIF-1α.	/pubmed/21619879	Li D, Bai T, Brorson JR.	Exp Neurol. 2011 Aug;230(2):302-10. Epub 2011 May 18.	Exp Neurol. 2011	PubMed	citation	PMID:21619879	pubmed	21619879	create date:2011/05/31 | first author:Li D
Kinematic analyses reveal impaired locomotion following injury of the motor cortex in mice.	/pubmed/21619878	Ueno M, Yamashita T.	Exp Neurol. 2011 Aug;230(2):280-90. Epub 2011 May 13.	Exp Neurol. 2011	PubMed	citation	PMID:21619878	pubmed	21619878	create date:2011/05/31 | first author:Ueno M
Distinct structural plasticity in the hippocampus and amygdala of the middle-aged common marmoset (Callithrix jacchus).	/pubmed/21605555	Marlatt MW, Philippens I, Manders E, Czéh B, Joels M, Krugers H, Lucassen PJ.	Exp Neurol. 2011 Aug;230(2):291-301. Epub 2011 May 14.	Exp Neurol. 2011	PubMed	citation	PMID:21605555	pubmed	21605555	create date:2011/05/25 | first author:Marlatt MW
Nav1.7 accumulates and co-localizes with phosphorylated ERK1/2 within transected axons in early experimental neuromas.	/pubmed/21601570	Persson AK, Gasser A, Black JA, Waxman SG.	Exp Neurol. 2011 Aug;230(2):273-9. Epub 2011 May 13.	Exp Neurol. 2011	PubMed	citation	PMID:21601570	pubmed	21601570	create date:2011/05/24 | first author:Persson AK
The intricate dance between repair and inflammation: introduction to special issue.	/pubmed/21596040	Snyder EY.	Exp Neurol. 2011 Jul;230(1):1-2. Epub 2011 May 15. No abstract available.	Exp Neurol. 2011	PubMed	citation	PMID:21596040	pubmed	21596040	create date:2011/05/21 | first author:Snyder EY
Role of myelin-associated inhibitors in axonal repair after spinal cord injury.	/pubmed/21596039	Lee JK, Zheng B.	Exp Neurol. 2011 May 7. [Epub ahead of print]	Exp Neurol. 2011	PubMed	citation	PMID:21596039	pubmed	21596039	create date:2011/05/21 | first author:Lee JK
Plasticity in reflex pathways to the lower urinary tract following spinal cord injury.	/pubmed/21596038	de Groat WC, Yoshimura N.	Exp Neurol. 2011 May 9. [Epub ahead of print]	Exp Neurol. 2011	PubMed	citation	PMID:21596038	pubmed	21596038	create date:2011/05/21 | first author:de Groat WC
Chondroitinase treatment following spinal contusion injury increases migration of oligodendrocyte progenitor cells.	/pubmed/21596037	Siebert JR, Stelzner DJ, Osterhout DJ.	Exp Neurol. 2011 Sep;231(1):19-29. Epub 2011 May 8.	Exp Neurol. 2011	PubMed	citation	PMID:21596037	pubmed	21596037	create date:2011/05/21 | first author:Siebert JR
Some lumbar sympathetic neurons develop a glutamatergic phenotype after peripheral axotomy with a note on VGLUT₂-positive perineuronal baskets.	/pubmed/21596036	Brumovsky PR, Seroogy KB, Lundgren KH, Watanabe M, Hökfelt T, Gebhart GF.	Exp Neurol. 2011 Aug;230(2):258-72. Epub 2011 May 8.	Exp Neurol. 2011	PubMed	citation	PMID:21596036	pubmed	21596036	create date:2011/05/21 | first author:Brumovsky PR
Neuroprotective potential of erythropoietin and its derivative carbamylated erythropoietin in periventricular leukomalacia.	/pubmed/21596035	Liu W, Shen Y, Plane JM, Pleasure DE, Deng W.	Exp Neurol. 2011 Aug;230(2):227-39. Epub 2011 May 6.	Exp Neurol. 2011	PubMed	citation	PMID:21596035	pubmed	21596035	create date:2011/05/21 | first author:Liu W
Blood-brain barrier disruption following subarchnoid hemorrhage may be faciliated through PUMA induction of endothelial cell apoptosis from the endoplasmic reticulum.	/pubmed/21586287	Yan J, Li L, Khatibi NH, Yang L, Wang K, Zhang W, Martin RD, Han J, Zhang J, Zhou C.	Exp Neurol. 2011 Aug;230(2):240-7. Epub 2011 May 6.	Exp Neurol. 2011	PubMed	citation	PMID:21586287	pubmed	21586287	create date:2011/05/19 | first author:Yan J
Adapted focal experimental autoimmune encephalomyelitis to allow MRI exploration of multiple sclerosis features.	/pubmed/21575634	Tourdias T, Hiba B, Raffard G, Biran M, Nishiguchi T, Aussudre J, Franconi JM, Brochet B, Petry KG, Dousset V.	Exp Neurol. 2011 Aug;230(2):248-57. Epub 2011 May 6.	Exp Neurol. 2011	PubMed	citation	PMID:21575634	pubmed	21575634	create date:2011/05/18 | first author:Tourdias T
Treatment of canine fucosidosis by intracisternal enzyme infusion.	/pubmed/21575633	Kondagari GS, King BM, Thomson PC, Williamson P, Clements PR, Fuller M, Hemsley KM, Hopwood JJ, Taylor RM.	Exp Neurol. 2011 Aug;230(2):218-26. Epub 2011 May 6.	Exp Neurol. 2011	PubMed	citation	PMID:21575633	pubmed	21575633	create date:2011/05/18 | first author:Kondagari GS
Stress and visceral pain: From animal models to clinical therapies.	/pubmed/21575632	Larauche M, Mulak A, Taché Y.	Exp Neurol. 2012 Jan;233(1):49-67. Epub 2011 May 6.	Exp Neurol. 2012	PubMed	citation	PMID:21575632	pubmed	21575632	create date:2011/05/18 | first author:Larauche M
Muscle-selective synaptic disassembly and reorganization in MuSK antibody positive MG mice.	/pubmed/21565192	Punga AR, Lin S, Oliveri F, Meinen S, Rüegg MA.	Exp Neurol. 2011 Aug;230(2):207-17. Epub 2011 Apr 30.	Exp Neurol. 2011	PubMed	citation	PMID:21565192	pubmed	21565192	create date:2011/05/14 | first author:Punga AR
Animal models for vagus nerve stimulation in epilepsy.	/pubmed/21565191	Aalbers M, Vles J, Klinkenberg S, Hoogland G, Majoie M, Rijkers K.	Exp Neurol. 2011 Aug;230(2):167-75. Epub 2011 Apr 30. Review.	Exp Neurol. 2011	PubMed	citation	PMID:21565191	pubmed	21565191	create date:2011/05/14 | first author:Aalbers M
Commentary on chronic infusion of CDNF prevents 6-OHDA-induced deficits in a rat model of Parkinson's disease. Merja H. Voutilainen et al.	/pubmed/21554875	Hoffer BJ.	Exp Neurol. 2011 Aug;230(2):162-6. Epub 2011 Apr 30. No abstract available.	Exp Neurol. 2011	PubMed	citation	PMID:21554875	pubmed	21554875	create date:2011/05/11 | first author:Hoffer BJ
APOE ε3 attenuates experimental autoimmune neuritis by modulating T cell, macrophage and Schwann cell functions.	/pubmed/21550340	Zhang HL, Mao XJ, Zhang XM, Li HF, Zheng XY, Adem A, Mix E, Zhu J.	Exp Neurol. 2011 Aug;230(2):197-206. Epub 2011 Apr 30.	Exp Neurol. 2011	PubMed	citation	PMID:21550340	pubmed	21550340	create date:2011/05/10 | first author:Zhang HL
Ovarian hormones influence corticotropin releasing factor receptor colocalization with delta opioid receptors in CA1 pyramidal cell dendrites.	/pubmed/21549703	Williams TJ, Akama KT, Knudsen MG, McEwen BS, Milner TA.	Exp Neurol. 2011 Aug;230(2):186-96. Epub 2011 Apr 29.	Exp Neurol. 2011	PubMed	citation	PMID:21549703	pubmed	21549703	create date:2011/05/10 | first author:Williams TJ
Unilateral entorhinal denervation leads to long-lasting dendritic alterations of mouse hippocampal granule cells.	/pubmed/21536031	Vuksic M, Del Turco D, Vlachos A, Schuldt G, Müller CM, Schneider G, Deller T.	Exp Neurol. 2011 Aug;230(2):176-85. Epub 2011 Apr 22.	Exp Neurol. 2011	PubMed	citation	PMID:21536031	pubmed	21536031	create date:2011/05/04 | first author:Vuksic M
Ghrelin protects spinal cord motoneurons against chronic glutamate-induced excitotoxicity via ERK1/2 and phosphatidylinositol-3-kinase/Akt/glycogen synthase kinase-3β pathways.	/pubmed/21530509	Lim E, Lee S, Li E, Kim Y, Park S.	Exp Neurol. 2011 Jul;230(1):114-22. Epub 2011 Apr 20.	Exp Neurol. 2011	PubMed	citation	PMID:21530509	pubmed	21530509	create date:2011/05/03 | first author:Lim E
Anti-Nogo-A and training: Can one plus one equal three?	/pubmed/21530508	Starkey ML, Schwab ME.	Exp Neurol. 2011 Apr 21. [Epub ahead of print]	Exp Neurol. 2011	PubMed	citation	PMID:21530508	pubmed	21530508	create date:2011/05/03 | first author:Starkey ML
Neuronal plasticity after a human spinal cord injury: Positive and negative effects.	/pubmed/21530507	Dietz V.	Exp Neurol. 2011 Apr 20. [Epub ahead of print]	Exp Neurol. 2011	PubMed	citation	PMID:21530507	pubmed	21530507	create date:2011/05/03 | first author:Dietz V
Functional neuromuscular stimulation to improve severe hand dysfunction after stroke: does inhibitory rTMS enhance therapeutic efficiency?	/pubmed/21524650	Theilig S, Podubecka J, Bösl K, Wiederer R, Nowak DA.	Exp Neurol. 2011 Jul;230(1):149-55. Epub 2011 Apr 16.	Exp Neurol. 2011	PubMed	citation	PMID:21524650	pubmed	21524650	create date:2011/04/29 | first author:Theilig S
Impact of high-dose, chemically modified sulfamidase on pathology in a murine model of MPS IIIA.	/pubmed/21515264	Rozaklis T, Beard H, Hassiotis S, Garcia AR, Tonini M, Luck A, Pan J, Lamsa JC, Hopwood JJ, Hemsley KM.	Exp Neurol. 2011 Jul;230(1):123-30. Epub 2011 Apr 16.	Exp Neurol. 2011	PubMed	citation	PMID:21515264	pubmed	21515264	create date:2011/04/26 | first author:Rozaklis T
Subcutaneous injection containing IL-3 and GM-CSF ameliorates stab wound-induced brain injury in rats.	/pubmed/21515263	Nishihara T, Ochi M, Sugimoto K, Takahashi H, Yano H, Kumon Y, Ohnishi T, Tanaka J.	Exp Neurol. 2011 Jun;229(2):507-16. Epub 2011 Apr 16.	Exp Neurol. 2011	PubMed	citation	PMID:21515263	pubmed	21515263	create date:2011/04/26 | first author:Nishihara T
Deep brain stimulation of the ventral intermediate nucleus in patients with essential tremor: stimulation below intercommissural line is more efficient but equally effective as stimulation above.	/pubmed/21515262	Barbe MT, Liebhart L, Runge M, Deyng J, Florin E, Wojtecki L, Schnitzler A, Allert N, Sturm V, Fink GR, Maarouf M, Timmermann L.	Exp Neurol. 2011 Jul;230(1):131-7. Epub 2011 Apr 16.	Exp Neurol. 2011	PubMed	citation	PMID:21515262	pubmed	21515262	create date:2011/04/26 | first author:Barbe MT
Amygdalar peptidergic circuits regulating noradrenergic locus coeruleus neurons: linking limbic and arousal centers.	/pubmed/21515261	Reyes BA, Carvalho AF, Vakharia K, Van Bockstaele EJ.	Exp Neurol. 2011 Jul;230(1):96-105. Epub 2011 Apr 16.	Exp Neurol. 2011	PubMed	citation	PMID:21515261	pubmed	21515261	create date:2011/04/26 | first author:Reyes BA
Baicalein alleviates diabetic peripheral neuropathy through inhibition of oxidative-nitrosative stress and p38 MAPK activation.	/pubmed/21515260	Stavniichuk R, Drel VR, Shevalye H, Maksimchyk Y, Kuchmerovska TM, Nadler JL, Obrosova IG.	Exp Neurol. 2011 Jul;230(1):106-13. Epub 2011 Apr 16.	Exp Neurol. 2011	PubMed	citation	PMID:21515260	pubmed	21515260	create date:2011/04/26 | first author:Stavniichuk R
Central nervous system remyelination in culture--a tool for multiple sclerosis research.	/pubmed/21515259	Zhang H, Jarjour AA, Boyd A, Williams A.	Exp Neurol. 2011 Jul;230(1):138-48. Epub 2011 Apr 16.	Exp Neurol. 2011	PubMed	citation	PMID:21515259	pubmed	21515259	create date:2011/04/26 | first author:Zhang H
Potential role of KCNQ/M-channels in regulating neuronal differentiation in mouse hippocampal and embryonic stem cell-derived neuronal cultures.	/pubmed/21466805	Zhou X, Song M, Chen D, Wei L, Yu SP.	Exp Neurol. 2011 Jun;229(2):471-83. Epub 2011 Apr 2.	Exp Neurol. 2011	PubMed	citation	PMID:21466805	pubmed	21466805	create date:2011/04/07 | first author:Zhou X
Stress, epigenetic control of gene expression and memory formation.	/pubmed/21466804	Trollope AF, Gutièrrez-Mecinas M, Mifsud KR, Collins A, Saunderson EA, Reul JM.	Exp Neurol. 2012 Jan;233(1):3-11. Epub 2011 Apr 2.	Exp Neurol. 2012	PubMed	citation	PMID:21466804	pubmed	21466804	create date:2011/04/07 | first author:Trollope AF
Metabolic and type 1 cannabinoid receptor imaging of a transgenic rat model in the early phase of Huntington disease.	/pubmed/21459091	Casteels C, Vandeputte C, Rangarajan JR, Dresselaers T, Riess O, Bormans G, Maes F, Himmelreich U, Nguyen H, Van Laere K.	Exp Neurol. 2011 Jun;229(2):440-9. Epub 2011 Mar 31.	Exp Neurol. 2011	PubMed	citation	PMID:21459091	pubmed	21459091	create date:2011/04/05 | first author:Casteels C
Unraveling glutamate-opioid receptor interactions using high-resolution electron microscopy: implications for addiction-related processes.	/pubmed/21459090	Scavone JL, Asan E, Van Bockstaele EJ.	Exp Neurol. 2011 Jun;229(2):207-13. Epub 2011 Apr 1.	Exp Neurol. 2011	PubMed	citation	PMID:21459090	pubmed	21459090	create date:2011/04/05 | first author:Scavone JL
Functional integration of new hippocampal neurons following insults to the adult brain is determined by characteristics of pathological environment.	/pubmed/21459089	Wood JC, Jackson JS, Jakubs K, Chapman KZ, Ekdahl CT, Kokaia Z, Kokaia M, Lindvall O.	Exp Neurol. 2011 Jun;229(2):484-93. Epub 2011 Apr 1.	Exp Neurol. 2011	PubMed	citation	PMID:21459089	pubmed	21459089	create date:2011/04/05 | first author:Wood JC
In vivo imaging of inflammation in the peripheral nervous system by (19)F MRI.	/pubmed/21459088	Weise G, Basse-Luesebrink TC, Wessig C, Jakob PM, Stoll G.	Exp Neurol. 2011 Jun;229(2):494-501. Epub 2011 Apr 1.	Exp Neurol. 2011	PubMed	citation	PMID:21459088	pubmed	21459088	create date:2011/04/05 | first author:Weise G
The development of flexible lentiviral vectors for gene transfer in the CNS.	/pubmed/21459087	Manfredsson FP, Mandel RJ.	Exp Neurol. 2011 Jun;229(2):201-6. Epub 2011 Apr 1.	Exp Neurol. 2011	PubMed	citation	PMID:21459087	pubmed	21459087	create date:2011/04/05 | first author:Manfredsson FP
Pre- and post-treatments with escitalopram protect against experimental ischemic neuronal damage via regulation of BDNF expression and oxidative stress.	/pubmed/21458451	Lee CH, Park JH, Yoo KY, Choi JH, Hwang IK, Ryu PD, Kim DH, Kwon YG, Kim YM, Won MH.	Exp Neurol. 2011 Jun;229(2):450-9. Epub 2011 Mar 31.	Exp Neurol. 2011	PubMed	citation	PMID:21458451	pubmed	21458451	create date:2011/04/05 | first author:Lee CH
Nucleus accumbens facilitates nociception.	/pubmed/21458450	Gear RW, Levine JD.	Exp Neurol. 2011 Jun;229(2):502-6. Epub 2011 Mar 31.	Exp Neurol. 2011	PubMed	citation	PMID:21458450	pubmed	21458450	create date:2011/04/05 | first author:Gear RW
Dose and duration of nerve growth factor (NGF) administration determine the extent of behavioral recovery following peripheral nerve injury in the rat.	/pubmed/21458449	Kemp SW, Webb AA, Dhaliwal S, Syed S, Walsh SK, Midha R.	Exp Neurol. 2011 Jun;229(2):460-70. Epub 2011 Mar 31.	Exp Neurol. 2011	PubMed	citation	PMID:21458449	pubmed	21458449	create date:2011/04/05 | first author:Kemp SW
Variable behavior and complications of autologous bone marrow mesenchymal stem cells transplanted in experimental autoimmune encephalomyelitis.	/pubmed/21440544	Grigoriadis N, Lourbopoulos A, Lagoudaki R, Frischer JM, Polyzoidou E, Touloumi O, Simeonidou C, Deretzi G, Kountouras J, Spandou E, Kotta K, Karkavelas G, Tascos N, Lassmann H.	Exp Neurol. 2011 Jul;230(1):78-89. Epub 2011 Apr 5.	Exp Neurol. 2011	PubMed	citation	PMID:21440544	pubmed	21440544	create date:2011/03/29 | first author:Grigoriadis N
Title	URL	Description	Details	ShortDetails	Resource	Type	Identifiers	Db	EntrezUID	Properties
The risk of putting something where it does not belong: mesenchymal stem cells produce masses in the brain.	/pubmed/21420402	Snyder EY.	Exp Neurol. 2011 Jul;230(1):75-7. Epub 2011 Mar 21. No abstract available.	Exp Neurol. 2011	PubMed	citation	PMID:21420402	pubmed	21420402	create date:2011/03/23 | first author:Snyder EY
A knockout of the caspase 2 gene produces increased resistance of the nigrostriatal dopaminergic pathway to MPTP-induced toxicity.	/pubmed/21419766	Tiwari M, Herman B, Morgan WW.	Exp Neurol. 2011 Jun;229(2):421-8. Epub 2011 Mar 16.	Exp Neurol. 2011	PubMed	citation	PMID:21419766	pubmed	21419766	create date:2011/03/23 | first author:Tiwari M
Localization and pharmacological modulation of GABA-B receptors in the globus pallidus of parkinsonian monkeys.	/pubmed/21419765	Galvan A, Hu X, Smith Y, Wichmann T.	Exp Neurol. 2011 Jun;229(2):429-39. Epub 2011 Mar 16.	Exp Neurol. 2011	PubMed	citation	PMID:21419765	pubmed	21419765	create date:2011/03/23 | first author:Galvan A
A selective role for ARMS/Kidins220 scaffold protein in spatial memory and trophic support of entorhinal and frontal cortical neurons.	/pubmed/21419124	Duffy AM, Schaner MJ, Wu SH, Staniszewski A, Kumar A, Arévalo JC, Arancio O, Chao MV, Scharfman HE.	Exp Neurol. 2011 Jun;229(2):409-20. Epub 2011 Mar 16.	Exp Neurol. 2011	PubMed	citation	PMID:21419124	pubmed	21419124	create date:2011/03/23 | first author:Duffy AM
Pro-inflammatory cytokines intensify the activation of NO/NOS, JNK1/2 and caspase cascades in immature neurons exposed to elevated levels of unconjugated bilirubin.	/pubmed/21419123	Vaz AR, Silva SL, Barateiro A, Fernandes A, Falcão AS, Brito MA, Brites D.	Exp Neurol. 2011 Jun;229(2):381-90. Epub 2011 Mar 16.	Exp Neurol. 2011	PubMed	citation	PMID:21419123	pubmed	21419123	create date:2011/03/23 | first author:Vaz AR
Moderate fetal alcohol exposure impairs neurogenic capacity of murine neural stem cells isolated from the adult subventricular zone.	/pubmed/21419122	Roitbak T, Thomas K, Martin A, Allan A, Cunningham LA.	Exp Neurol. 2011 Jun;229(2):522-5. Epub 2011 Mar 16.	Exp Neurol. 2011	PubMed	citation	PMID:21419122	pubmed	21419122	create date:2011/03/23 | first author:Roitbak T
Effects of ethanol on transforming growth factor Β1-dependent and -independent mechanisms of neural stem cell apoptosis.	/pubmed/21419121	Hicks SD, Miller MW.	Exp Neurol. 2011 Jun;229(2):372-80. Epub 2011 Mar 16.	Exp Neurol. 2011	PubMed	citation	PMID:21419121	pubmed	21419121	create date:2011/03/23 | first author:Hicks SD
Olfactory ensheathing glia for nervous system repair.	/pubmed/21419120	Ramón-Cueto A.	Exp Neurol. 2011 May;229(1):1. Epub 2011 Mar 23. No abstract available.	Exp Neurol. 2011	PubMed	citation	PMID:21419120	pubmed	21419120	create date:2011/03/23 | first author:Ramón-Cueto A
Extracellular HIV-1 Tat upregulates TNF-α dependent MCP-1/CCL2 production via activation of ERK1/2 pathway in rat hippocampal slice cultures: inhibition by resveratrol, a polyphenolic phytostilbene.	/pubmed/21419119	Lee EO, Kim SE, Park HK, Kang JL, Chong YH.	Exp Neurol. 2011 Jun;229(2):399-408. Epub 2011 Mar 16.	Exp Neurol. 2011	PubMed	citation	PMID:21419119	pubmed	21419119	create date:2011/03/23 | first author:Lee EO
Selective depletion of Mac-1-expressing microglia in rat subventricular zone does not alter neurogenic response early after stroke.	/pubmed/21419118	Heldmann U, Mine Y, Kokaia Z, Ekdahl CT, Lindvall O.	Exp Neurol. 2011 Jun;229(2):391-8. Epub 2011 Mar 16.	Exp Neurol. 2011	PubMed	citation	PMID:21419118	pubmed	21419118	create date:2011/03/23 | first author:Heldmann U
Effects of prenatal ethanol exposure on rat brain radial glia and neuroblast migration.	/pubmed/21414313	Aronne MP, Guadagnoli T, Fontanet P, Evrard SG, Brusco A.	Exp Neurol. 2011 Jun;229(2):364-71. Epub 2011 Mar 21.	Exp Neurol. 2011	PubMed	citation	PMID:21414313	pubmed	21414313	create date:2011/03/19 | first author:Aronne MP
A meta-analysis of microarray-based gene expression studies of olfactory bulb-derived olfactory ensheathing cells.	/pubmed/21396936	Roet KC, Bossers K, Franssen EH, Ruitenberg MJ, Verhaagen J.	Exp Neurol. 2011 May;229(1):10-45. Epub 2011 Mar 23. Review.	Exp Neurol. 2011	PubMed	citation	PMID:21396936	pubmed	21396936	create date:2011/03/15 | first author:Roet KC
Infusion of modafinil into anterior hypothalamus or pedunculopontine tegmental nucleus at different time-points enhances waking and blocks the expression of recovery sleep in rats after sleep deprivation.	/pubmed/21385582	Arias-Carrión O, Palomero-Rivero M, Millán-Aldaco D, Haro R, Drucker-Colín R, Murillo-Rodríguez E.	Exp Neurol. 2011 Jun;229(2):358-63. Epub 2011 Mar 6.	Exp Neurol. 2011	PubMed	citation	PMID:21385582	pubmed	21385582	create date:2011/03/10 | first author:Arias-Carrión O
Protection against oxaliplatin-induced mechanical hyperalgesia and intraepidermal nerve fiber loss by minocycline.	/pubmed/21385581	Boyette-Davis J, Dougherty PM.	Exp Neurol. 2011 Jun;229(2):353-7. Epub 2011 Mar 5.	Exp Neurol. 2011	PubMed	citation	PMID:21385581	pubmed	21385581	create date:2011/03/10 | first author:Boyette-Davis J
The duality of TNF signaling outcomes in the brain: potential mechanisms?	/pubmed/21377463	Barnum CJ, Tansey MG.	Exp Neurol. 2011 Jun;229(2):198-200. Epub 2011 Mar 4. No abstract available.	Exp Neurol. 2011	PubMed	citation	PMID:21377463	pubmed	21377463	create date:2011/03/08 | first author:Barnum CJ
Adhesion molecule L1 overexpressed under the control of the neuronal Thy-1 promoter improves myelination after peripheral nerve injury in adult mice.	/pubmed/21376041	Guseva D, Zerwas M, Xiao MF, Jakovcevski I, Irintchev A, Schachner M.	Exp Neurol. 2011 Jun;229(2):339-52. Epub 2011 Mar 2.	Exp Neurol. 2011	PubMed	citation	PMID:21376041	pubmed	21376041	create date:2011/03/08 | first author:Guseva D
The dopamine and cAMP regulated phosphoprotein, 32 kDa (DARPP-32) signaling pathway: a novel therapeutic target in traumatic brain injury.	/pubmed/21376040	Bales JW, Yan HQ, Ma X, Li Y, Samarasinghe R, Dixon CE.	Exp Neurol. 2011 Jun;229(2):300-7. Epub 2011 Mar 1.	Exp Neurol. 2011	PubMed	citation	PMID:21376040	pubmed	21376040	create date:2011/03/08 | first author:Bales JW
High frequency oscillations in the subthalamic nucleus: a neurophysiological marker of the motor state in Parkinson's disease.	/pubmed/21376039	Özkurt TE, Butz M, Homburger M, Elben S, Vesper J, Wojtecki L, Schnitzler A.	Exp Neurol. 2011 Jun;229(2):324-31. Epub 2011 Mar 1.	Exp Neurol. 2011	PubMed	citation	PMID:21376039	pubmed	21376039	create date:2011/03/08 | first author:Özkurt TE
The generation of olfactory epithelial neurospheres in vitro predicts engraftment capacity following transplantation in vivo.	/pubmed/21376038	Krolewski RC, Jang W, Schwob JE.	Exp Neurol. 2011 Jun;229(2):308-23. Epub 2011 Mar 1.	Exp Neurol. 2011	PubMed	citation	PMID:21376038	pubmed	21376038	create date:2011/03/08 | first author:Krolewski RC
Granule cell dispersion in temporal lobe epilepsy is associated with changes in dendritic orientation and spine distribution.	/pubmed/21376037	Freiman TM, Eismann-Schweimler J, Frotscher M.	Exp Neurol. 2011 Jun;229(2):332-8. Epub 2011 Mar 1.	Exp Neurol. 2011	PubMed	citation	PMID:21376037	pubmed	21376037	create date:2011/03/08 | first author:Freiman TM
Local modulation of striatal glutamate efflux by serotonin 1A receptor stimulation in dyskinetic, hemiparkinsonian rats.	/pubmed/21352823	Dupre KB, Ostock CY, Eskow Jaunarajs KL, Button T, Savage LM, Wolf W, Bishop C.	Exp Neurol. 2011 Jun;229(2):288-99. Epub 2011 Feb 22.	Exp Neurol. 2011	PubMed	citation	PMID:21352823	pubmed	21352823	create date:2011/03/01 | first author:Dupre KB
Postnatal challenge dose of methamphetamine amplifies anticonvulsant effects of prenatal methamphetamine exposure on epileptiform activity induced by electrical stimulation in adult male rats.	/pubmed/21349271	Bernášková K, Matějovská I, Slamberová R.	Exp Neurol. 2011 Jun;229(2):282-7. Epub 2011 Feb 22.	Exp Neurol. 2011	PubMed	citation	PMID:21349271	pubmed	21349271	create date:2011/02/26 | first author:Bernášková K
Single-subject statistical mapping of acute brain hypoxia in the rat following middle cerebral artery occlusion: a microPET study.	/pubmed/21335004	Takasawa M, Beech JS, Fryer TD, Jones PS, Ahmed T, Smith R, Aigbirhio FI, Baron JC.	Exp Neurol. 2011 Jun;229(2):251-8. Epub 2011 Feb 16.	Exp Neurol. 2011	PubMed	citation	PMID:21335004	pubmed	21335004	create date:2011/02/22 | first author:Takasawa M
Cell-based transplantation strategies to promote plasticity following spinal cord injury.	/pubmed/21333647	Ruff CA, Wilcox JT, Fehlings MG.	Exp Neurol. 2011 Feb 17. [Epub ahead of print]	Exp Neurol. 2011	PubMed	citation	PMID:21333647	pubmed	21333647	create date:2011/02/22 | first author:Ruff CA
Rehabilitative training and plasticity following spinal cord injury.	/pubmed/21333646	Fouad K, Tetzlaff W.	Exp Neurol. 2011 Feb 17. [Epub ahead of print]	Exp Neurol. 2011	PubMed	citation	PMID:21333646	pubmed	21333646	create date:2011/02/22 | first author:Fouad K
Activity-dependent long-term plasticity of afferent synapses on grafted stem/progenitor cell-derived neurons.	/pubmed/21324317	Sørensen AT, Rogelius N, Lundberg C, Kokaia M.	Exp Neurol. 2011 Jun;229(2):274-81. Epub 2011 Feb 12.	Exp Neurol. 2011	PubMed	citation	PMID:21324317	pubmed	21324317	create date:2011/02/18 | first author:Sørensen AT
Relation between startle reactivity and sucrose avidity in two rat strains bred for differential seizure susceptibility.	/pubmed/21324316	Runke D, McIntyre DC, St-Onge V, Gilby KL.	Exp Neurol. 2011 Jun;229(2):259-63. Epub 2011 Feb 12.	Exp Neurol. 2011	PubMed	citation	PMID:21324316	pubmed	21324316	create date:2011/02/18 | first author:Runke D
Prolonged cannabinoid exposure alters GABA(A) receptor mediated synaptic function in cultured hippocampal neurons.	/pubmed/21324315	Deshpande LS, Blair RE, DeLorenzo RJ.	Exp Neurol. 2011 Jun;229(2):264-73. Epub 2011 Feb 12.	Exp Neurol. 2011	PubMed	citation	PMID:21324315	pubmed	21324315	create date:2011/02/18 | first author:Deshpande LS
Diabetes as a chronic metabolic stressor: Causes, consequences and clinical complications.	/pubmed/21320489	Reagan LP.	Exp Neurol. 2012 Jan;233(1):68-78. Epub 2011 Feb 12.	Exp Neurol. 2012	PubMed	citation	PMID:21320489	pubmed	21320489	create date:2011/02/16 | first author:Reagan LP
Broad-spectrum neuroprotection against traumatic brain injury by agonism of peroxisome proliferator-activated receptors.	/pubmed/21316363	Semple BD, Noble-Haeusslein LJ.	Exp Neurol. 2011 Jun;229(2):195-7. Epub 2011 Feb 21.	Exp Neurol. 2011	PubMed	citation	PMID:21316363	pubmed	21316363	create date:2011/02/15 | first author:Semple BD
GDNF modifies reactive astrogliosis allowing robust axonal regeneration through Schwann cell-seeded guidance channels after spinal cord injury.	/pubmed/21316362	Deng LX, Hu J, Liu N, Wang X, Smith GM, Wen X, Xu XM.	Exp Neurol. 2011 Jun;229(2):238-50. Epub 2011 Feb 21.	Exp Neurol. 2011	PubMed	citation	PMID:21316362	pubmed	21316362	create date:2011/02/15 | first author:Deng LX
Increased synapsin expression and neurite sprouting in lamprey brain after spinal cord injury.	/pubmed/21316361	Lau BY, Foldes AE, Alieva NO, Oliphint PA, Busch DJ, Morgan JR.	Exp Neurol. 2011 Apr;228(2):283-93. Epub 2011 Feb 18.	Exp Neurol. 2011	PubMed	citation	PMID:21316361	pubmed	21316361	create date:2011/02/15 | first author:Lau BY
Neuronal replacement in the injured olfactory bulb.	/pubmed/21310147	Liu H, Guthrie KM.	Exp Neurol. 2011 Apr;228(2):270-82. Epub 2011 Feb 17.	Exp Neurol. 2011	PubMed	citation	PMID:21310147	pubmed	21310147	create date:2011/02/12 | first author:Liu H
Subthalamic deep brain stimulation increases pallidal firing rate and regularity.	/pubmed/21303674	Reese R, Leblois A, Steigerwald F, Pötter-Nerger M, Herzog J, Mehdorn HM, Deuschl G, Meissner WG, Volkmann J.	Exp Neurol. 2011 Jun;229(2):517-21. Epub 2011 Feb 15.	Exp Neurol. 2011	PubMed	citation	PMID:21303674	pubmed	21303674	create date:2011/02/10 | first author:Reese R
In vitro modelling of Alzheimer's disease: degeneration and cell death induced by viral delivery of amyloid and tau.	/pubmed/21295028	Stoppelkamp S, Bell HS, Palacios-Filardo J, Shewan DA, Riedel G, Platt B.	Exp Neurol. 2011 Jun;229(2):226-37. Epub 2011 Feb 2.	Exp Neurol. 2011	PubMed	citation	PMID:21295028	pubmed	21295028	create date:2011/02/08 | first author:Stoppelkamp S
Beta-lactam antibiotic offers neuroprotection in a spinal muscular atrophy model by multiple mechanisms.	/pubmed/21295027	Nizzardo M, Nardini M, Ronchi D, Salani S, Donadoni C, Fortunato F, Colciago G, Falcone M, Simone C, Riboldi G, Govoni A, Bresolin N, Comi GP, Corti S.	Exp Neurol. 2011 Jun;229(2):214-25. Epub 2011 Feb 2.	Exp Neurol. 2011	PubMed	citation	PMID:21295027	pubmed	21295027	create date:2011/02/08 | first author:Nizzardo M
Lesion of cholinergic neurons in nucleus basalis enhances response to general anesthetics.	/pubmed/21295026	Leung LS, Petropoulos S, Shen B, Luo T, Herrick I, Rajakumar N, Ma J.	Exp Neurol. 2011 Apr;228(2):259-69. Epub 2011 Feb 2.	Exp Neurol. 2011	PubMed	citation	PMID:21295026	pubmed	21295026	create date:2011/02/08 | first author:Leung LS
Stress and social isolation increase vulnerability to stroke.	/pubmed/21281636	Stuller KA, Jarrett B, Devries AC.	Exp Neurol. 2012 Jan;233(1):33-9. Epub 2011 Jan 28.	Exp Neurol. 2012	PubMed	citation	PMID:21281636	pubmed	21281636	create date:2011/02/02 | first author:Stuller KA
Increased expression of three-repeat isoforms of tau contributes to tau pathology in a rat model of chronic type 2 diabetes.	/pubmed/21281635	Jung HJ, Park SS, Mok JO, Lee TK, Park CS, Park SA.	Exp Neurol. 2011 Apr;228(2):232-41. Epub 2011 Jan 31.	Exp Neurol. 2011	PubMed	citation	PMID:21281635	pubmed	21281635	create date:2011/02/02 | first author:Jung HJ
Remyelination after olfactory ensheathing cell transplantation into diverse demyelinating environments.	/pubmed/21281634	Sasaki M, Lankford KL, Radtke C, Honmou O, Kocsis JD.	Exp Neurol. 2011 May;229(1):88-98. Epub 2011 Jan 28. Review.	Exp Neurol. 2011	PubMed	citation	PMID:21281634	pubmed	21281634	create date:2011/02/02 | first author:Sasaki M
Gene therapy approaches to enhancing plasticity and regeneration after spinal cord injury.	/pubmed/21281633	Franz S, Weidner N, Blesch A.	Exp Neurol. 2011 Jan 31. [Epub ahead of print]	Exp Neurol. 2011	PubMed	citation	PMID:21281633	pubmed	21281633	create date:2011/02/02 | first author:Franz S
Transgenerational inheritance of stress pathology.	/pubmed/21281632	Matthews SG, Phillips DI.	Exp Neurol. 2012 Jan;233(1):95-101. Epub 2011 Jan 31.	Exp Neurol. 2012	PubMed	citation	PMID:21281632	pubmed	21281632	create date:2011/02/02 | first author:Matthews SG
Effects of sex hormones on Alzheimer's disease-associated β-amyloid oligomer formation in vitro.	/pubmed/21281631	Morinaga A, Ono K, Takasaki J, Ikeda T, Hirohata M, Yamada M.	Exp Neurol. 2011 Apr;228(2):298-302. Epub 2011 Jan 31.	Exp Neurol. 2011	PubMed	citation	PMID:21281631	pubmed	21281631	create date:2011/02/02 | first author:Morinaga A
Differentiation of mesenchymal stem cells to support peripheral nerve regeneration in a rat model.	/pubmed/21281630	Ladak A, Olson J, Tredget EE, Gordon T.	Exp Neurol. 2011 Apr;228(2):242-52. Epub 2011 Jan 31.	Exp Neurol. 2011	PubMed	citation	PMID:21281630	pubmed	21281630	create date:2011/02/02 | first author:Ladak A
Stress, stress hormones, and adult neurogenesis.	/pubmed/21281629	Schoenfeld TJ, Gould E.	Exp Neurol. 2012 Jan;233(1):12-21. Epub 2011 Jan 31.	Exp Neurol. 2012	PubMed	citation	PMID:21281629	pubmed	21281629	create date:2011/02/02 | first author:Schoenfeld TJ
Folate deficiency increases mtDNA and D-1 mtDNA deletion in aged brain of mice lacking uracil-DNA glycosylase.	/pubmed/21281628	Kronenberg G, Gertz K, Overall RW, Harms C, Klein J, Page MM, Stuart JA, Endres M.	Exp Neurol. 2011 Apr;228(2):253-8. Epub 2011 Jan 28.	Exp Neurol. 2011	PubMed	citation	PMID:21281628	pubmed	21281628	create date:2011/02/02 | first author:Kronenberg G
Further evidence of olfactory ensheathing glia facilitating axonal regeneration after a complete spinal cord transection.	/pubmed/21272578	Ziegler MD, Hsu D, Takeoka A, Zhong H, Ramón-Cueto A, Phelps PE, Roy RR, Edgerton VR.	Exp Neurol. 2011 May;229(1):109-19. Epub 2011 Jan 25.	Exp Neurol. 2011	PubMed	citation	PMID:21272578	pubmed	21272578	create date:2011/01/29 | first author:Ziegler MD
A brain slice culture model of viral encephalitis reveals an innate CNS cytokine response profile and the therapeutic potential of caspase inhibition.	/pubmed/21241693	Dionne KR, Leser JS, Lorenzen KA, Beckham JD, Tyler KL.	Exp Neurol. 2011 Apr;228(2):222-31. Epub 2011 Jan 15.	Exp Neurol. 2011	PubMed	citation	PMID:21241693	pubmed	21241693	create date:2011/01/19 | first author:Dionne KR
Sex differences in the manifestation of peripheral diabetic neuropathy in gonadectomized rats: a correlation with the levels of neuroactive steroids in the sciatic nerve.	/pubmed/21241692	Pesaresi M, Giatti S, Cavaletti G, Abbiati F, Calabrese D, Bianchi R, Caruso D, Garcia-Segura LM, Melcangi RC.	Exp Neurol. 2011 Apr;228(2):215-21. Epub 2011 Jan 15.	Exp Neurol. 2011	PubMed	citation	PMID:21241692	pubmed	21241692	create date:2011/01/19 | first author:Pesaresi M
Sex-related differences in descending norepinephrine and serotonin controls of spinal withdrawal reflex during intramuscular saline induced muscle nociception in rats.	/pubmed/21238453	Lei J, Jin L, Zhao Y, Sui MY, Huang L, Tan YX, Chen YK, You HJ.	Exp Neurol. 2011 Apr;228(2):206-14. Epub 2011 Jan 14.	Exp Neurol. 2011	PubMed	citation	PMID:21238453	pubmed	21238453	create date:2011/01/18 | first author:Lei J
Title	URL	Description	Details	ShortDetails	Resource	Type	Identifiers	Db	EntrezUID	Properties
Effects of fetal exposure to lipopolysaccharide, perinatal anoxia and sensorimotor restriction on motor skills and musculoskeletal tissue: implications for an animal model of cerebral palsy.	/pubmed/21237156	Stigger F, Felizzola AL, Kronbauer GA, Couto GK, Achaval M, Marcuzzo S.	Exp Neurol. 2011 Apr;228(2):183-91. Epub 2011 Jan 13.	Exp Neurol. 2011	PubMed	citation	PMID:21237156	pubmed	21237156	create date:2011/01/18 | first author:Stigger F
Correlation between fetal brain activity patterns and behavioral states: an exploratory fetal magnetoencephalography study.	/pubmed/21237155	Haddad N, Govindan RB, Vairavan S, Siegel E, Temple J, Preissl H, Lowery CL, Eswaran H.	Exp Neurol. 2011 Apr;228(2):200-5. Epub 2011 Jan 13.	Exp Neurol. 2011	PubMed	citation	PMID:21237155	pubmed	21237155	create date:2011/01/18 | first author:Haddad N
Imaging corticospinal degeneration in neonatal rats with unilateral cerebral infarction.	/pubmed/21223967	Lama S, Qiao M, Kirton A, Sun S, Cheng E, Foniok T, Tuor UI.	Exp Neurol. 2011 Apr;228(2):192-9. Epub 2011 Jan 9.	Exp Neurol. 2011	PubMed	citation	PMID:21223967	pubmed	21223967	create date:2011/01/13 | first author:Lama S
Delayed treatment with chondroitinase ABC reverses chronic atrophy of rubrospinal neurons following spinal cord injury.	/pubmed/21215745	Carter LM, McMahon SB, Bradbury EJ.	Exp Neurol. 2011 Mar;228(1):149-56. Epub 2011 Jan 6.	Exp Neurol. 2011	PubMed	citation	PMID:21215745	pubmed	21215745	create date:2011/01/11 | first author:Carter LM
Dopamine-nociceptin/orphanin FQ interactions in the substantia nigra reticulata of hemiparkinsonian rats: involvement of D2/D3 receptors and impact on nigro-thalamic neurons and motor activity.	/pubmed/21215744	Volta M, Viaro R, Trapella C, Marti M, Morari M.	Exp Neurol. 2011 Mar;228(1):126-37. Epub 2011 Jan 6.	Exp Neurol. 2011	PubMed	citation	PMID:21215744	pubmed	21215744	create date:2011/01/11 | first author:Volta M
Early valproic acid exposure alters functional organization in the primary visual cortex.	/pubmed/21215743	Pohl-Guimaraes F, Krahe TE, Medina AE.	Exp Neurol. 2011 Mar;228(1):138-48. Epub 2011 Jan 6.	Exp Neurol. 2011	PubMed	citation	PMID:21215743	pubmed	21215743	create date:2011/01/11 | first author:Pohl-Guimaraes F
Preclinical jockeying on the translational track of adenosine A2A receptors.	/pubmed/21211537	Barkhoudarian MT, Schwarzschild MA.	Exp Neurol. 2011 Apr;228(2):160-4. Epub 2011 Jan 4. Review. No abstract available.	Exp Neurol. 2011	PubMed	citation	PMID:21211537	pubmed	21211537	create date:2011/01/08 | first author:Barkhoudarian MT
Endogenous neurotrophins and plasticity following spinal deafferentation.	/pubmed/21195072	Ramer MS.	Exp Neurol. 2010 Dec 30. [Epub ahead of print]	Exp Neurol. 2010	PubMed	citation	PMID:21195072	pubmed	21195072	create date:2011/01/05 | first author:Ramer MS
Müllerian inhibiting substance is anterogradely transported and does not attenuate avulsion-induced death of hypoglossal motor neurons.	/pubmed/21195071	Clarkson AN, Talbot CL, Wang PY, MacLaughlin DT, Donahoe PK, McLennan IS.	Exp Neurol. 2011 Oct;231(2):304-8. Epub 2010 Dec 30.	Exp Neurol. 2011	PubMed	citation	PMID:21195071	pubmed	21195071	create date:2011/01/05 | first author:Clarkson AN
A re-assessment of a combinatorial treatment involving Schwann cell transplants and elevation of cyclic AMP on recovery of motor function following thoracic spinal cord injury in rats.	/pubmed/21195070	Sharp KG, Flanagan LA, Yee KM, Steward O.	Exp Neurol. 2012 Feb;233(2):625-44. Epub 2010 Dec 30.	Exp Neurol. 2012	PubMed	citation	PMID:21195070	pubmed	21195070	create date:2011/01/05 | first author:Sharp KG
Atorvastatin and Aβ(1-40): not as simple as cholesterol reduction in brain and relevance to Alzheimer disease.	/pubmed/21192930	Butterfield DA.	Exp Neurol. 2011 Mar;228(1):15-8. Epub 2010 Dec 28. Review. No abstract available.	Exp Neurol. 2011	PubMed	citation	PMID:21192930	pubmed	21192930	create date:2011/01/05 | first author:Butterfield DA
Modeling of cerebellar hemorrhage.	/pubmed/21192929	Rosenberg GA.	Exp Neurol. 2011 Apr;228(2):157-9. Epub 2010 Dec 28. Review. No abstract available.	Exp Neurol. 2011	PubMed	citation	PMID:21192929	pubmed	21192929	create date:2011/01/05 | first author:Rosenberg GA
Chronic deprivation of TrkB signaling leads to selective late-onset nigrostriatal dopaminergic degeneration.	/pubmed/21192928	Baydyuk M, Nguyen MT, Xu B.	Exp Neurol. 2011 Mar;228(1):118-25. Epub 2010 Dec 28.	Exp Neurol. 2011	PubMed	citation	PMID:21192928	pubmed	21192928	create date:2011/01/05 | first author:Baydyuk M
Plasticity of urinary bladder reflexes evoked by stimulation of pudendal afferent nerves after chronic spinal cord injury in cats.	/pubmed/21192927	Tai C, Chen M, Shen B, Wang J, Liu H, Roppolo JR, de Groat WC.	Exp Neurol. 2011 Mar;228(1):109-17. Epub 2010 Dec 28.	Exp Neurol. 2011	PubMed	citation	PMID:21192927	pubmed	21192927	create date:2011/01/05 | first author:Tai C
Longitudinal behavioral, cross-sectional transcriptional and histopathological characterization of a knock-in mouse model of Huntington's disease with 140 CAG repeats.	/pubmed/21192926	Rising AC, Xu J, Carlson A, Napoli VV, Denovan-Wright EM, Mandel RJ.	Exp Neurol. 2011 Apr;228(2):173-82. Epub 2010 Dec 28.	Exp Neurol. 2011	PubMed	citation	PMID:21192926	pubmed	21192926	create date:2011/01/05 | first author:Rising AC
Chronic infusion of CDNF prevents 6-OHDA-induced deficits in a rat model of Parkinson's disease.	/pubmed/21185834	Voutilainen MH, Bäck S, Peränen J, Lindholm P, Raasmaja A, Männistö PT, Saarma M, Tuominen RK.	Exp Neurol. 2011 Mar;228(1):99-108. Epub 2010 Dec 24.	Exp Neurol. 2011	PubMed	citation	PMID:21185834	pubmed	21185834	create date:2010/12/28 | first author:Voutilainen MH
Effect of hypothyroxinemia on thyroid hormone responsiveness and action during rat postnatal neocortical development.	/pubmed/21185833	Babu S, Sinha RA, Mohan V, Rao G, Pal A, Pathak A, Singh M, Godbole MM.	Exp Neurol. 2011 Mar;228(1):91-8. Epub 2010 Dec 24.	Exp Neurol. 2011	PubMed	citation	PMID:21185833	pubmed	21185833	create date:2010/12/28 | first author:Babu S
Dysfunctions in circadian behavior and physiology in mouse models of Huntington's disease.	/pubmed/21184755	Kudo T, Schroeder A, Loh DH, Kuljis D, Jordan MC, Roos KP, Colwell CS.	Exp Neurol. 2011 Mar;228(1):80-90. Epub 2010 Dec 22.	Exp Neurol. 2011	PubMed	citation	PMID:21184755	pubmed	21184755	create date:2010/12/28 | first author:Kudo T
Treatment with minocycline after disease onset alters astrocyte reactivity and increases microgliosis in SOD1 mutant mice.	/pubmed/21168408	Keller AF, Gravel M, Kriz J.	Exp Neurol. 2011 Mar;228(1):69-79. Epub 2010 Dec 17.	Exp Neurol. 2011	PubMed	citation	PMID:21168408	pubmed	21168408	create date:2010/12/21 | first author:Keller AF
The plasma membrane redox system in Alzheimer's disease.	/pubmed/21168407	Adlard PA, Bush AI.	Exp Neurol. 2011 Mar;228(1):9-14. Epub 2010 Dec 17. Review. No abstract available.	Exp Neurol. 2011	PubMed	citation	PMID:21168407	pubmed	21168407	create date:2010/12/21 | first author:Adlard PA
Stronger is not always better: could a bodybuilding dietary supplement lead to ALS?	/pubmed/21167830	Manuel M, Heckman CJ.	Exp Neurol. 2011 Mar;228(1):5-8. Epub 2010 Dec 15. Review. No abstract available.	Exp Neurol. 2011	PubMed	citation	PMID:21167830	pubmed	21167830	create date:2010/12/21 | first author:Manuel M
Quantification of external urethral sphincter and bladder activity during micturition in the intact and spinally transected adult rat.	/pubmed/21167152	D'Amico SC, Schuster IP, Collins WF 3rd.	Exp Neurol. 2011 Mar;228(1):59-68. Epub 2010 Dec 15.	Exp Neurol. 2011	PubMed	citation	PMID:21167152	pubmed	21167152	create date:2010/12/21 | first author:D'Amico SC
Activating Notch signaling post-SCI modulates angiogenesis in penumbral vascular beds but does not improve hindlimb locomotor recovery.	/pubmed/21156172	Fassbender JM, Myers SA, Whittemore SR.	Exp Neurol. 2011 Feb;227(2):302-13. Epub 2010 Dec 13.	Exp Neurol. 2011	PubMed	citation	PMID:21156172	pubmed	21156172	create date:2010/12/16 | first author:Fassbender JM
Transcranial direct current stimulation induces polarity-specific changes of cortical blood perfusion in the rat.	/pubmed/21147105	Wachter D, Wrede A, Schulz-Schaeffer W, Taghizadeh-Waghefi A, Nitsche MA, Kutschenko A, Rohde V, Liebetanz D.	Exp Neurol. 2011 Feb;227(2):322-7. Epub 2010 Dec 11.	Exp Neurol. 2011	PubMed	citation	PMID:21147105	pubmed	21147105	create date:2010/12/15 | first author:Wachter D
The effects of chronic levodopa treatments on the neuronal firing properties of the subthalamic nucleus and substantia nigra reticulata in hemiparkinsonian rhesus monkeys.	/pubmed/21146527	Gilmour TP, Lieu CA, Nolt MJ, Piallat B, Deogaonkar M, Subramanian T.	Exp Neurol. 2011 Mar;228(1):53-8. Epub 2010 Dec 10.	Exp Neurol. 2011	PubMed	citation	PMID:21146527	pubmed	21146527	create date:2010/12/15 | first author:Gilmour TP
Effects of aging and hypertension on cerebral ischemic susceptibility: evidenced by MR diffusion-perfusion study in rat.	/pubmed/21146526	Lee TH, Liu HL, Yang ST, Yang JT, Yeh MY, Lin JR.	Exp Neurol. 2011 Feb;227(2):314-21. Epub 2010 Dec 10.	Exp Neurol. 2011	PubMed	citation	PMID:21146526	pubmed	21146526	create date:2010/12/15 | first author:Lee TH
Chronic dizocilpine or apomorphine and development of neuropathy in two rat models I: behavioral effects and role of nucleus accumbens.	/pubmed/21146525	Sarkis R, Saadé N, Atweh S, Jabbur S, Al-Amin H.	Exp Neurol. 2011 Mar;228(1):19-29. Epub 2010 Dec 10.	Exp Neurol. 2011	PubMed	citation	PMID:21146525	pubmed	21146525	create date:2010/12/15 | first author:Sarkis R
Relationship between neuropathology and disease progression in the SOD1(G93A) ALS mouse.	/pubmed/21145892	Yang WW, Sidman RL, Taksir TV, Treleaven CM, Fidler JA, Cheng SH, Dodge JC, Shihabuddin LS.	Exp Neurol. 2011 Feb;227(2):287-95. Epub 2010 Dec 9.	Exp Neurol. 2011	PubMed	citation	PMID:21145892	pubmed	21145892	create date:2010/12/15 | first author:Yang WW
Independent evaluation of the effects of glibenclamide on reducing progressive hemorrhagic necrosis after cervical spinal cord injury.	/pubmed/21145891	Popovich PG, Lemeshow S, Gensel JC, Tovar CA.	Exp Neurol. 2012 Feb;233(2):615-22. Epub 2010 Dec 9.	Exp Neurol. 2012	PubMed	citation	PMID:21145891	pubmed	21145891	create date:2010/12/15 | first author:Popovich PG
TNF-α enhances the currents of voltage gated sodium channels in uninjured dorsal root ganglion neurons following motor nerve injury.	/pubmed/21145890	Chen X, Pang RP, Shen KF, Zimmermann M, Xin WJ, Li YY, Liu XG.	Exp Neurol. 2011 Feb;227(2):279-86. Epub 2010 Dec 9.	Exp Neurol. 2011	PubMed	citation	PMID:21145890	pubmed	21145890	create date:2010/12/15 | first author:Chen X
Systemic G-CSF treatment does not improve long-term outcomes after neonatal hypoxic-ischaemic brain injury.	/pubmed/21145889	Schlager GW, Griesmaier E, Wegleiter K, Neubauer V, Urbanek M, Kiechl-Kohlendorfer U, Felderhoff-Mueser U, Keller M.	Exp Neurol. 2011 Jul;230(1):67-74. Epub 2010 Dec 9.	Exp Neurol. 2011	PubMed	citation	PMID:21145889	pubmed	21145889	create date:2010/12/15 | first author:Schlager GW
Lack of LTP-like plasticity in primary motor cortex in Parkinson's disease.	/pubmed/21145888	Suppa A, Marsili L, Belvisi D, Conte A, Iezzi E, Modugno N, Fabbrini G, Berardelli A.	Exp Neurol. 2011 Feb;227(2):296-301. Epub 2010 Dec 9.	Exp Neurol. 2011	PubMed	citation	PMID:21145888	pubmed	21145888	create date:2010/12/15 | first author:Suppa A
Anti-CD11d monoclonal antibody treatment for rat spinal cord compression injury.	/pubmed/21145887	Hurtado A, Marcillo A, Frydel B, Bunge MB, Bramlett HM, Dietrich WD.	Exp Neurol. 2012 Feb;233(2):606-11. Epub 2010 Dec 9.	Exp Neurol. 2012	PubMed	citation	PMID:21145887	pubmed	21145887	create date:2010/12/15 | first author:Hurtado A
Statins--increasing or reducing the risk of Parkinson's disease?	/pubmed/21111736	Dolga AM, Culmsee C, de Lau L, Winter Y, Oertel WH, Luiten PG, Eisel UL.	Exp Neurol. 2011 Mar;228(1):1-4. Epub 2010 Nov 24. Review. No abstract available.	Exp Neurol. 2011	PubMed	citation	PMID:21111736	pubmed	21111736	create date:2010/11/30 | first author:Dolga AM
Evidence for in vivo thermosensitivity of serotonergic neurons in the rat dorsal raphe nucleus and raphe pallidus nucleus implicated in thermoregulatory cooling.	/pubmed/21111735	Hale MW, Dady KF, Evans AK, Lowry CA.	Exp Neurol. 2011 Feb;227(2):264-78. Epub 2010 Nov 24.	Exp Neurol. 2011	PubMed	citation	PMID:21111735	pubmed	21111735	create date:2010/11/30 | first author:Hale MW
Dysregulated neuronal-microglial cross-talk during aging, stress and inflammation.	/pubmed/21110971	Jurgens HA, Johnson RW.	Exp Neurol. 2012 Jan;233(1):40-8. Epub 2010 Nov 24.	Exp Neurol. 2012	PubMed	citation	PMID:21110971	pubmed	21110971	create date:2010/11/30 | first author:Jurgens HA
Autophagy and misfolded proteins in neurodegeneration.	/pubmed/21095248	Metcalf DJ, García-Arencibia M, Hochfeld WE, Rubinsztein DC.	Exp Neurol. 2010 Nov 21. [Epub ahead of print]	Exp Neurol. 2010	PubMed	citation	PMID:21095248	pubmed	21095248	create date:2010/11/26 | first author:Metcalf DJ
Cortical hyperexcitability in response to preserved spinothalamic inputs immediately after spinal cord hemisection.	/pubmed/21093438	Yague JG, Foffani G, Aguilar J.	Exp Neurol. 2011 Feb;227(2):252-63. Epub 2010 Nov 17.	Exp Neurol. 2011	PubMed	citation	PMID:21093438	pubmed	21093438	create date:2010/11/26 | first author:Yague JG
Potassium channel blocker, 4-aminopyridine-3-methanol, restores axonal conduction in spinal cord of an animal model of multiple sclerosis.	/pubmed/21093437	Leung G, Sun W, Brookes S, Smith D, Shi R.	Exp Neurol. 2011 Jan;227(1):232-5. Epub 2010 Nov 17.	Exp Neurol. 2011	PubMed	citation	PMID:21093437	pubmed	21093437	create date:2010/11/26 | first author:Leung G
Neuroprotective and neurodegenerative effects of the chronic expression of tumor necrosis factor α in the nigrostriatal dopaminergic circuit of adult mice.	/pubmed/21093436	Chertoff M, Di Paolo N, Schoeneberg A, Depino A, Ferrari C, Wurst W, Pfizenmaier K, Eisel U, Pitossi F.	Exp Neurol. 2011 Feb;227(2):237-51. Epub 2010 Nov 17.	Exp Neurol. 2011	PubMed	citation	PMID:21093436	pubmed	21093436	create date:2010/11/26 | first author:Chertoff M
TAT-mediated delivery of neuroglobin protects against focal cerebral ischemia in mice.	/pubmed/21093435	Cai B, Lin Y, Xue XH, Fang L, Wang N, Wu ZY.	Exp Neurol. 2011 Jan;227(1):224-31. Epub 2010 Nov 17.	Exp Neurol. 2011	PubMed	citation	PMID:21093435	pubmed	21093435	create date:2010/11/26 | first author:Cai B
PI3K mediated electrotaxis of embryonic and adult neural progenitor cells in the presence of growth factors.	/pubmed/21092738	Meng X, Arocena M, Penninger J, Gage FH, Zhao M, Song B.	Exp Neurol. 2011 Jan;227(1):210-7. Epub 2010 Nov 16.	Exp Neurol. 2011	PubMed	citation	PMID:21092738	pubmed	21092738	create date:2010/11/26 | first author:Meng X
Postural control in Parkinson patients: a proprioceptive problem?	/pubmed/21087607	Carpenter MG, Bloem BR.	Exp Neurol. 2011 Jan;227(1):26-30. Epub 2010 Nov 16. No abstract available.	Exp Neurol. 2011	PubMed	citation	PMID:21087607	pubmed	21087607	create date:2010/11/23 | first author:Carpenter MG
Intravenous human umbilical cord blood transplantation for stroke: impact on infarct volume and caspase-3-dependent cell death in spontaneously hypertensive rats.	/pubmed/21087606	Riegelsberger UM, Deten A, Pösel C, Zille M, Kranz A, Boltze J, Wagner DC.	Exp Neurol. 2011 Jan;227(1):218-23. Epub 2010 Nov 16.	Exp Neurol. 2011	PubMed	citation	PMID:21087606	pubmed	21087606	create date:2010/11/23 | first author:Riegelsberger UM
Chronic dizocilpine or apomorphine and development of neuropathy in two animal models II: effects on brain cytokines and neurotrophins.	/pubmed/21075106	Al-Amin H, Sarkis R, Atweh S, Jabbur S, Saadé N.	Exp Neurol. 2011 Mar;228(1):30-40. Epub 2010 Nov 11.	Exp Neurol. 2011	PubMed	citation	PMID:21075106	pubmed	21075106	create date:2010/11/16 | first author:Al-Amin H
Functional MRI of impaired finger dexterity in Parkinson's disease.	/pubmed/21075105	Bohlhalter S, Abela E, Hallett M.	Exp Neurol. 2011 Jan;227(1):24-5. Epub 2010 Nov 12. No abstract available.	Exp Neurol. 2011	PubMed	citation	PMID:21075105	pubmed	21075105	create date:2010/11/16 | first author:Bohlhalter S
Seizure-like thalamocortical rhythms initiate in the deep layers of the cortex in a co-culture model.	/pubmed/21075104	Adams BE, Kyi M, Reid CA, Myers DE, Xu S, Williams DA, O'Brien TJ.	Exp Neurol. 2011 Jan;227(1):203-9. Epub 2010 Nov 11.	Exp Neurol. 2011	PubMed	citation	PMID:21075104	pubmed	21075104	create date:2010/11/16 | first author:Adams BE
Subtyping of human cellular prion proteins and their differential solubility.	/pubmed/21070768	Kuczius T, Wohlers J, Karch H, Groschup MH.	Exp Neurol. 2011 Jan;227(1):188-94. Epub 2010 Nov 9.	Exp Neurol. 2011	PubMed	citation	PMID:21070768	pubmed	21070768	create date:2010/11/13 | first author:Kuczius T
Effects of d-3-hydroxybutyrate treatment on hypoglycemic coma in rat pups.	/pubmed/21056562	Schutz PW, Wong PK, O'Kusky J, Innis SM, Stockler S.	Exp Neurol. 2011 Jan;227(1):180-7. Epub 2010 Nov 5.	Exp Neurol. 2011	PubMed	citation	PMID:21056562	pubmed	21056562	create date:2010/11/09 | first author:Schutz PW
Placental growth factor-2 gene transfer by electroporation restores diabetic sensory neuropathy in mice.	/pubmed/21056561	Murakami T, Imada Y, Kawamura M, Takahashi T, Fujita Y, Sato E, Yoshitomi H, Sunada Y, Nakamura A.	Exp Neurol. 2011 Jan;227(1):195-202. Epub 2010 Nov 5.	Exp Neurol. 2011	PubMed	citation	PMID:21056561	pubmed	21056561	create date:2010/11/09 | first author:Murakami T
Title	URL	Description	Details	ShortDetails	Resource	Type	Identifiers	Db	EntrezUID	Properties
Pseudotype-dependent lentiviral transduction of astrocytes or neurons in the rat substantia nigra.	/pubmed/21056560	Cannon JR, Sew T, Montero L, Burton EA, Greenamyre JT.	Exp Neurol. 2011 Mar;228(1):41-52. Epub 2010 Nov 5.	Exp Neurol. 2011	PubMed	citation	PMID:21056560	pubmed	21056560	create date:2010/11/09 | first author:Cannon JR
Glial restricted precursor cell transplant with cyclic adenosine monophosphate improved some autonomic functions but resulted in a reduced graft size after spinal cord contusion injury in rats.	/pubmed/21040723	Nout YS, Culp E, Schmidt MH, Tovar CA, Pröschel C, Mayer-Pröschel M, Noble MD, Beattie MS, Bresnahan JC.	Exp Neurol. 2011 Jan;227(1):159-71. Epub 2010 Oct 30.	Exp Neurol. 2011	PubMed	citation	PMID:21040723	pubmed	21040723	create date:2010/11/03 | first author:Nout YS
Altered microRNA regulation in Huntington's disease models.	/pubmed/21035445	Lee ST, Chu K, Im WS, Yoon HJ, Im JY, Park JE, Park KH, Jung KH, Lee SK, Kim M, Roh JK.	Exp Neurol. 2011 Jan;227(1):172-9. Epub 2010 Oct 28.	Exp Neurol. 2011	PubMed	citation	PMID:21035445	pubmed	21035445	create date:2010/11/03 | first author:Lee ST
Olfactory ensheathing cells promote neurite outgrowth from co-cultured brain stem slice.	/pubmed/20974131	Jiao Y, Novozhilova E, Karlén A, Muhr J, Olivius P.	Exp Neurol. 2011 May;229(1):65-71. Epub 2010 Oct 23.	Exp Neurol. 2011	PubMed	citation	PMID:20974131	pubmed	20974131	create date:2010/10/27 | first author:Jiao Y
Recent advances in the development of immunotherapies for tauopathies.	/pubmed/20970422	Ubhi K, Masliah E.	Exp Neurol. 2011 Aug;230(2):157-61. Epub 2010 Oct 21.	Exp Neurol. 2011	PubMed	citation	PMID:20970422	pubmed	20970422	create date:2010/10/26 | first author:Ubhi K
Ultrastructural relationship between the AMPA-GluR2 receptor subunit and the mu-opioid receptor in the mouse central nucleus of the amygdala.	/pubmed/20970421	Beckerman MA, Glass MJ.	Exp Neurol. 2011 Jan;227(1):149-58. Epub 2010 Oct 21.	Exp Neurol. 2011	PubMed	citation	PMID:20970421	pubmed	20970421	create date:2010/10/26 | first author:Beckerman MA
Glatiramer acetate for treatment of MS: regulatory B cells join the cast of players.	/pubmed/20969865	Van Kaer L.	Exp Neurol. 2011 Jan;227(1):19-23. Epub 2010 Oct 20.	Exp Neurol. 2011	PubMed	citation	PMID:20969865	pubmed	20969865	create date:2010/10/26 | first author:Van Kaer L
Survival and differentiation of neuroectodermal cells with stem cell properties at different oxygen levels.	/pubmed/20969864	Zádori A, Agoston VA, Demeter K, Hádinger N, Várady L, Köhídi T, Göbl A, Nagy Z, Madarász E.	Exp Neurol. 2011 Jan;227(1):136-48. Epub 2010 Oct 20.	Exp Neurol. 2011	PubMed	citation	PMID:20969864	pubmed	20969864	create date:2010/10/26 | first author:Zádori A
Utilizing natural activity to dissect the pathophysiology of acute oxaliplatin-induced neuropathy.	/pubmed/20965170	Park SB, Lin CS, Krishnan AV, Goldstein D, Friedlander ML, Kiernan MC.	Exp Neurol. 2011 Jan;227(1):120-7. Epub 2010 Oct 20.	Exp Neurol. 2011	PubMed	citation	PMID:20965170	pubmed	20965170	create date:2010/10/23 | first author:Park SB
Interaction between α-synuclein and tau in Parkinson's disease comment on Wills et al.: elevated tauopathy and α-synuclein pathology in postmortem Parkinson's disease brains with and without dementia. Exp Neurol 2010; 225: 210-218.	/pubmed/20965169	Jellinger KA.	Exp Neurol. 2011 Jan;227(1):13-8. Epub 2010 Oct 20.	Exp Neurol. 2011	PubMed	citation	PMID:20965169	pubmed	20965169	create date:2010/10/23 | first author:Jellinger KA
Pioglitazone attenuates mitochondrial dysfunction, cognitive impairment, cortical tissue loss, and inflammation following traumatic brain injury.	/pubmed/20965168	Sauerbeck A, Gao J, Readnower R, Liu M, Pauly JR, Bing G, Sullivan PG.	Exp Neurol. 2011 Jan;227(1):128-35. Epub 2010 Oct 20.	Exp Neurol. 2011	PubMed	citation	PMID:20965168	pubmed	20965168	create date:2010/10/23 | first author:Sauerbeck A
Clinical application of adult olfactory bulb ensheathing glia for nervous system repair.	/pubmed/20946896	Ramón-Cueto A, Muñoz-Quiles C.	Exp Neurol. 2011 May;229(1):181-94. Epub 2010 Oct 12. Review.	Exp Neurol. 2011	PubMed	citation	PMID:20946896	pubmed	20946896	create date:2010/10/16 | first author:Ramón-Cueto A
Wind-up of stretch reflexes as a measure of spasticity in chronic spinalized rats: The effects of passive exercise and modafinil.	/pubmed/20932828	Garrison MK, Yates CC, Reese NB, Skinner RD, Garcia-Rill E.	Exp Neurol. 2011 Jan;227(1):104-9. Epub 2010 Oct 13.	Exp Neurol. 2011	PubMed	citation	PMID:20932828	pubmed	20932828	create date:2010/10/12 | first author:Garrison MK
Attenuation of CNS inflammatory responses by nicotine involves α7 and non-α7 nicotinic receptors.	/pubmed/20932827	Hao J, Simard AR, Turner GH, Wu J, Whiteaker P, Lukas RJ, Shi FD.	Exp Neurol. 2011 Jan;227(1):110-9. Epub 2010 Oct 13.	Exp Neurol. 2011	PubMed	citation	PMID:20932827	pubmed	20932827	create date:2010/10/12 | first author:Hao J
Efficacy of olfactory ensheathing cells to support regeneration after spinal cord injury is influenced by method of culture preparation.	/pubmed/20932826	Novikova LN, Lobov S, Wiberg M, Novikov LN.	Exp Neurol. 2011 May;229(1):132-42. Epub 2010 Oct 13.	Exp Neurol. 2011	PubMed	citation	PMID:20932826	pubmed	20932826	create date:2010/10/12 | first author:Novikova LN
The role of ischemic neurodegeneration of the nodose ganglia on cardiac arrest after subarachnoid hemorrhage: an experimental study.	/pubmed/20887724	Aydin MD, Kanat A, Yilmaz A, Cakir M, Emet M, Cakir Z, Aslan S, Altas S, Gundogdu C.	Exp Neurol. 2011 Jul;230(1):90-5. Epub 2010 Sep 29.	Exp Neurol. 2011	PubMed	citation	PMID:20887724	pubmed	20887724	create date:2010/10/05 | first author:Aydin MD
Chemical preconditioning-induced reactive astrocytosis contributes to the reduction of post-ischemic edema through aquaporin-4 downregulation.	/pubmed/20887723	Hoshi A, Yamamoto T, Shimizu K, Sugiura Y, Ugawa Y.	Exp Neurol. 2011 Jan;227(1):89-95. Epub 2010 Sep 29.	Exp Neurol. 2011	PubMed	citation	PMID:20887723	pubmed	20887723	create date:2010/10/05 | first author:Hoshi A
Characterization of the brain injury, neurobehavioral profiles, and histopathology in a rat model of cerebellar hemorrhage.	/pubmed/20887722	Lekic T, Rolland W, Hartman R, Kamper J, Suzuki H, Tang J, Zhang JH.	Exp Neurol. 2011 Jan;227(1):96-103. Epub 2010 Sep 29.	Exp Neurol. 2011	PubMed	citation	PMID:20887722	pubmed	20887722	create date:2010/10/05 | first author:Lekic T
Physiological and histopathological responses following closed rotational head injury depend on direction of head motion.	/pubmed/20875409	Eucker SA, Smith C, Ralston J, Friess SH, Margulies SS.	Exp Neurol. 2011 Jan;227(1):79-88. Epub 2010 Sep 25.	Exp Neurol. 2011	PubMed	citation	PMID:20875409	pubmed	20875409	create date:2010/09/30 | first author:Eucker SA
Recent advances in the pathophysiology of Parkinson's disease: evidence from fMRI and TMS studies.	/pubmed/20858488	Berardelli A, Suppa A.	Exp Neurol. 2011 Jan;227(1):10-2. Epub 2010 Sep 19. No abstract available.	Exp Neurol. 2011	PubMed	citation	PMID:20858488	pubmed	20858488	create date:2010/09/23 | first author:Berardelli A
mTOR inhibitor rapamycin suppresses striatal post-ischemic LTP.	/pubmed/20854816	Ghiglieri V, Pendolino V, Bagetta V, Sgobio C, Calabresi P, Picconi B.	Exp Neurol. 2010 Dec;226(2):328-31. Epub 2010 Sep 18.	Exp Neurol. 2010	PubMed	citation	PMID:20854816	pubmed	20854816	create date:2010/09/22 | first author:Ghiglieri V
Albumin activates the canonical TGF receptor-smad signaling pathway but this is not required for activation of astrocytes.	/pubmed/20854815	Ralay Ranaivo H, Patel F, Wainwright MS.	Exp Neurol. 2010 Dec;226(2):310-9. Epub 2010 Sep 18.	Exp Neurol. 2010	PubMed	citation	PMID:20854815	pubmed	20854815	create date:2010/09/22 | first author:Ralay Ranaivo H
Ascending multisynaptic pathways from the trigeminal ganglion to the anterior cingulate cortex.	/pubmed/20854814	Iwata K, Miyachi S, Imanishi M, Tsuboi Y, Kitagawa J, Teramoto K, Hitomi S, Shinoda M, Kondo M, Takada M.	Exp Neurol. 2011 Jan;227(1):69-78. Epub 2010 Sep 18.	Exp Neurol. 2011	PubMed	citation	PMID:20854814	pubmed	20854814	create date:2010/09/22 | first author:Iwata K
The puzzle box as a simple and efficient behavioral test for exploring impairments of general cognition and executive functions in mouse models of schizophrenia.	/pubmed/20851119	Ben Abdallah NM, Fuss J, Trusel M, Galsworthy MJ, Bobsin K, Colacicco G, Deacon RM, Riva MA, Kellendonk C, Sprengel R, Lipp HP, Gass P.	Exp Neurol. 2011 Jan;227(1):42-52. Epub 2010 Sep 17.	Exp Neurol. 2011	PubMed	citation	PMID:20851119	pubmed	20851119	create date:2010/09/21 | first author:Ben Abdallah NM
Excitation properties of the right cervical vagus nerve in adult dogs.	/pubmed/20851118	Castoro MA, Yoo PB, Hincapie JG, Hamann JJ, Ruble SB, Wolf PD, Grill WM.	Exp Neurol. 2011 Jan;227(1):62-8. Epub 2010 Sep 17.	Exp Neurol. 2011	PubMed	citation	PMID:20851118	pubmed	20851118	create date:2010/09/21 | first author:Castoro MA
Juvenile and adult olfactory ensheathing cells bundle and myelinate dorsal root ganglion axons in culture.	/pubmed/20850435	Babiarz J, Kane-Goldsmith N, Basak S, Liu K, Young W, Grumet M.	Exp Neurol. 2011 May;229(1):72-9. Epub 2010 Sep 17.	Exp Neurol. 2011	PubMed	citation	PMID:20850435	pubmed	20850435	create date:2010/09/21 | first author:Babiarz J
Olfactory ensheathing glia: repairing injury to the mammalian visual system.	/pubmed/20850434	Plant GW, Harvey AR, Leaver SG, Lee SV.	Exp Neurol. 2011 May;229(1):99-108. Epub 2010 Sep 17. Review.	Exp Neurol. 2011	PubMed	citation	PMID:20850434	pubmed	20850434	create date:2010/09/21 | first author:Plant GW
Skilled reaching training promotes astroglial changes and facilitated sensorimotor recovery after collagenase-induced intracerebral hemorrhage.	/pubmed/20850433	Mestriner RG, Pagnussat AS, Boisserand LS, Valentim L, Netto CA.	Exp Neurol. 2011 Jan;227(1):53-61. Epub 2010 Sep 17.	Exp Neurol. 2011	PubMed	citation	PMID:20850433	pubmed	20850433	create date:2010/09/21 | first author:Mestriner RG
Mitochondrial dysfunction and pathophysiology of Charcot-Marie-Tooth disease involving GDAP1 mutations.	/pubmed/20849849	Cassereau J, Chevrollier A, Gueguen N, Desquiret V, Verny C, Nicolas G, Dubas F, Amati-Bonneau P, Reynier P, Bonneau D, Procaccio V.	Exp Neurol. 2011 Jan;227(1):31-41. Epub 2010 Sep 21. Review.	Exp Neurol. 2011	PubMed	citation	PMID:20849849	pubmed	20849849	create date:2010/09/21 | first author:Cassereau J
Technical factors that influence neural transplant safety in Huntington's disease.	/pubmed/20849848	Freeman TB, Cicchetti F, Bachoud-Lévi AC, Dunnett SB.	Exp Neurol. 2011 Jan;227(1):1-9. Epub 2010 Sep 16. No abstract available.	Exp Neurol. 2011	PubMed	citation	PMID:20849848	pubmed	20849848	create date:2010/09/21 | first author:Freeman TB
The partial dopamine agonist pardoprunox (SLV308) administered in combination with l-dopa improves efficacy and decreases dyskinesia in MPTP treated common marmosets.	/pubmed/20843474	Tayarani-Binazir K, Jackson MJ, Rose S, McCreary AC, Jenner P.	Exp Neurol. 2010 Dec;226(2):320-7. Epub 2010 Sep 16.	Exp Neurol. 2010	PubMed	citation	PMID:20843474	pubmed	20843474	create date:2010/09/17 | first author:Tayarani-Binazir K
Attenuation of fear-like response by escitalopram treatment after electrical stimulation of the midbrain dorsolateral periaqueductal gray.	/pubmed/20837005	Lim LW, Blokland A, Tan S, Vlamings R, Sesia T, Aziz-Mohammadi M, Visser-Vandewalle V, Steinbusch HW, Schruers K, Temel Y.	Exp Neurol. 2010 Dec;226(2):293-300. Epub 2010 Sep 15. Erratum in: Exp Neurol. 2011 Feb;227(2):328-9.	Exp Neurol. 2010	PubMed	citation	PMID:20837005	pubmed	20837005	create date:2010/09/15 | first author:Lim LW
Sex differences in the benefits of rehabilitative training during adolescence following neonatal hypoxia-ischemia in rats.	/pubmed/20833167	Tsuji M, Aoo N, Harada K, Sakamoto Y, Akitake Y, Irie K, Mishima K, Ikeda T, Fujiwara M.	Exp Neurol. 2010 Dec;226(2):285-92. Epub 2010 Sep 15.	Exp Neurol. 2010	PubMed	citation	PMID:20833167	pubmed	20833167	create date:2010/09/14 | first author:Tsuji M
Increased levels of p70S6 phosphorylation in the G93A mouse model of Amyotrophic Lateral Sclerosis and in valine-exposed cortical neurons in culture.	/pubmed/20832409	Carunchio I, Curcio L, Pieri M, Pica F, Caioli S, Viscomi MT, Molinari M, Canu N, Bernardi G, Zona C.	Exp Neurol. 2010 Nov;226(1):218-30. Epub 2010 Sep 9.	Exp Neurol. 2010	PubMed	citation	PMID:20832409	pubmed	20832409	create date:2010/09/14 | first author:Carunchio I
Decreased glutamic acid decarboxylase mRNA expression in prefrontal cortex in Parkinson's disease.	/pubmed/20832408	Lanoue AC, Dumitriu A, Myers RH, Soghomonian JJ.	Exp Neurol. 2010 Nov;226(1):207-17. Epub 2010 Sep 9.	Exp Neurol. 2010	PubMed	citation	PMID:20832408	pubmed	20832408	create date:2010/09/14 | first author:Lanoue AC
Impaired immune responses following spinal cord injury lead to reduced ability to control viral infection.	/pubmed/20832407	Held KS, Steward O, Blanc C, Lane TE.	Exp Neurol. 2010 Nov;226(1):242-53. Epub 2010 Sep 9.	Exp Neurol. 2010	PubMed	citation	PMID:20832407	pubmed	20832407	create date:2010/09/14 | first author:Held KS
Neurophysiological and neuropathological characterization of new murine models of chemotherapy-induced chronic peripheral neuropathies.	/pubmed/20832406	Carozzi VA, Canta A, Oggioni N, Sala B, Chiorazzi A, Meregalli C, Bossi M, Marmiroli P, Cavaletti G.	Exp Neurol. 2010 Dec;226(2):301-9. Epub 2010 Sep 9.	Exp Neurol. 2010	PubMed	citation	PMID:20832406	pubmed	20832406	create date:2010/09/14 | first author:Carozzi VA
(18)F-FECNT: validation as PET dopamine transporter ligand in parkinsonism.	/pubmed/20832405	Masilamoni G, Votaw J, Howell L, Villalba RM, Goodman M, Voll RJ, Stehouwer J, Wichmann T, Smith Y.	Exp Neurol. 2010 Dec;226(2):265-73. Epub 2010 Sep 9.	Exp Neurol. 2010	PubMed	citation	PMID:20832405	pubmed	20832405	create date:2010/09/14 | first author:Masilamoni G
Olfactory ensheathing cells enhance Schwann cell-mediated anatomical and functional repair after sciatic nerve injury in adult rats.	/pubmed/20832404	You H, Wei L, Liu Y, Oudega M, Jiao SS, Feng SN, Chen Y, Chen JM, Li BC.	Exp Neurol. 2011 May;229(1):158-67. Epub 2010 Sep 9.	Exp Neurol. 2011	PubMed	citation	PMID:20832404	pubmed	20832404	create date:2010/09/14 | first author:You H
A synthetic cannabinoid agonist promotes oligodendrogliogenesis during viral encephalitis in rats.	/pubmed/20832403	Solbrig MV, Fan Y, Hermanowicz N, Morgese MG, Giuffrida A.	Exp Neurol. 2010 Nov;226(1):231-41. Epub 2010 Sep 9.	Exp Neurol. 2010	PubMed	citation	PMID:20832403	pubmed	20832403	create date:2010/09/14 | first author:Solbrig MV
Olfactory ensheathing cells from the nose: clinical application in human spinal cord injuries.	/pubmed/20832402	Mackay-Sim A, St John JA.	Exp Neurol. 2011 May;229(1):174-80. Epub 2010 Sep 9. Review.	Exp Neurol. 2011	PubMed	citation	PMID:20832402	pubmed	20832402	create date:2010/09/14 | first author:Mackay-Sim A
Atorvastatin prevents hippocampal cell death, neuroinflammation and oxidative stress following amyloid-β(1-40) administration in mice: evidence for dissociation between cognitive deficits and neuronal damage.	/pubmed/20816828	Piermartiri TC, Figueiredo CP, Rial D, Duarte FS, Bezerra SC, Mancini G, de Bem AF, Prediger RD, Tasca CI.	Exp Neurol. 2010 Dec;226(2):274-84. Epub 2010 Sep 15.	Exp Neurol. 2010	PubMed	citation	PMID:20816828	pubmed	20816828	create date:2010/09/08 | first author:Piermartiri TC
Species-specific control of cellular proliferation and the impact of large animal models for the use of olfactory ensheathing cells and Schwann cells in spinal cord repair.	/pubmed/20816827	Wewetzer K, Radtke C, Kocsis J, Baumgärtner W.	Exp Neurol. 2011 May;229(1):80-7. Epub 2010 Sep 15. Review.	Exp Neurol. 2011	PubMed	citation	PMID:20816827	pubmed	20816827	create date:2010/09/08 | first author:Wewetzer K
Progesterone and allopregnanolone attenuate blood-brain barrier dysfunction following permanent focal ischemia by regulating the expression of matrix metalloproteinases.	/pubmed/20816826	Ishrat T, Sayeed I, Atif F, Hua F, Stein DG.	Exp Neurol. 2010 Nov;226(1):183-90. Epub 2010 Sep 15.	Exp Neurol. 2010	PubMed	citation	PMID:20816826	pubmed	20816826	create date:2010/09/08 | first author:Ishrat T
The culture of olfactory ensheathing cells (OECs)--a distinct glial cell type.	/pubmed/20816825	Higginson JR, Barnett SC.	Exp Neurol. 2011 May;229(1):2-9. Epub 2010 Sep 15. Review.	Exp Neurol. 2011	PubMed	citation	PMID:20816825	pubmed	20816825	create date:2010/09/08 | first author:Higginson JR
Exposure to extremely low-frequency (50 Hz) electromagnetic fields enhances adult hippocampal neurogenesis in C57BL/6 mice.	/pubmed/20816824	Cuccurazzu B, Leone L, Podda MV, Piacentini R, Riccardi E, Ripoli C, Azzena GB, Grassi C.	Exp Neurol. 2010 Nov;226(1):173-82. Epub 2010 Sep 15.	Exp Neurol. 2010	PubMed	citation	PMID:20816824	pubmed	20816824	create date:2010/09/08 | first author:Cuccurazzu B
Two cytokine signaling molecules co-operate to promote axonal transport and growth.	/pubmed/20816823	Miao T, Wu D, Wheeler A, Wang P, Zhang Y, Bo X, Yeh JS, Subang MC, Richardson PM.	Exp Neurol. 2011 Apr;228(2):165-72. Epub 2010 Sep 15.	Exp Neurol. 2011	PubMed	citation	PMID:20816823	pubmed	20816823	create date:2010/09/08 | first author:Miao T
Deep brain stimulation of the lateral cerebellar nucleus produces frequency-specific alterations in motor evoked potentials in the rat in vivo.	/pubmed/20816822	Baker KB, Schuster D, Cooperrider J, Machado AG.	Exp Neurol. 2010 Dec;226(2):259-64. Epub 2010 Sep 15.	Exp Neurol. 2010	PubMed	citation	PMID:20816822	pubmed	20816822	create date:2010/09/08 | first author:Baker KB
A pyrazole curcumin derivative restores membrane homeostasis disrupted after brain trauma.	/pubmed/20816821	Sharma S, Ying Z, Gomez-Pinilla F.	Exp Neurol. 2010 Nov;226(1):191-9. Epub 2010 Sep 15.	Exp Neurol. 2010	PubMed	citation	PMID:20816821	pubmed	20816821	create date:2010/09/08 | first author:Sharma S
The phrenic motor nucleus in the adult mouse.	/pubmed/20816820	Qiu K, Lane MA, Lee KZ, Reier PJ, Fuller DD.	Exp Neurol. 2010 Nov;226(1):254-8. Epub 2010 Sep 15.	Exp Neurol. 2010	PubMed	citation	PMID:20816820	pubmed	20816820	create date:2010/09/08 | first author:Qiu K
Title	URL	Description	Details	ShortDetails	Resource	Type	Identifiers	Db	EntrezUID	Properties
Cycling exercise affects the expression of apoptosis-associated microRNAs after spinal cord injury in rats.	/pubmed/20816819	Liu G, Keeler BE, Zhukareva V, Houlé JD.	Exp Neurol. 2010 Nov;226(1):200-6. Epub 2010 Sep 16.	Exp Neurol. 2010	PubMed	citation	PMID:20816819	pubmed	20816819	create date:2010/09/08 | first author:Liu G
Characterization of brain lesions in a mouse model of progressive multiple sclerosis.	/pubmed/20736006	Levy H, Assaf Y, Frenkel D.	Exp Neurol. 2010 Nov;226(1):148-58. Epub 2010 Aug 22.	Exp Neurol. 2010	PubMed	citation	PMID:20736006	pubmed	20736006	create date:2010/08/26 | first author:Levy H
Phenotypes and peripheral mechanisms underlying inflammatory pain-related behaviors induced by BmK I, a modulator of sodium channels.	/pubmed/20736005	Bai ZT, Liu T, Jiang F, Cheng M, Pang XY, Hua LM, Shi J, Zhou JJ, Shu XQ, Zhang JW, Ji YH.	Exp Neurol. 2010 Nov;226(1):159-72. Epub 2010 Aug 22.	Exp Neurol. 2010	PubMed	citation	PMID:20736005	pubmed	20736005	create date:2010/08/26 | first author:Bai ZT
Telomerase protects adult rodent olfactory ensheathing glia from early senescence.	/pubmed/20736004	Llamusí MB, Rubio MP, Ramón-Cueto A.	Exp Neurol. 2011 May;229(1):54-64. Epub 2010 Aug 22.	Exp Neurol. 2011	PubMed	citation	PMID:20736004	pubmed	20736004	create date:2010/08/26 | first author:Llamusí MB
Increased subventricular zone-derived cortical neurogenesis after ischemic lesion.	/pubmed/20713052	Kreuzberg M, Kanov E, Timofeev O, Schwaninger M, Monyer H, Khodosevich K.	Exp Neurol. 2010 Nov;226(1):90-9. Epub 2010 Aug 14.	Exp Neurol. 2010	PubMed	citation	PMID:20713052	pubmed	20713052	create date:2010/08/18 | first author:Kreuzberg M
Antiparkinsonian trophic action of glial cell line-derived neurotrophic factor and transforming growth factor β1 is enhanced after co-infusion in rats.	/pubmed/20713051	Gonzalez-Aparicio R, Flores JA, Fernandez-Espejo E.	Exp Neurol. 2010 Nov;226(1):136-47. Epub 2010 Aug 14.	Exp Neurol. 2010	PubMed	citation	PMID:20713051	pubmed	20713051	create date:2010/08/18 | first author:Gonzalez-Aparicio R
Interaction of olfactory ensheathing cells with other cell types in vitro and after transplantation: glial scars and inflammation.	/pubmed/20713050	Chuah MI, Hale DM, West AK.	Exp Neurol. 2011 May;229(1):46-53. Epub 2010 Aug 14. Review.	Exp Neurol. 2011	PubMed	citation	PMID:20713050	pubmed	20713050	create date:2010/08/18 | first author:Chuah MI
Dissociation of motor symptoms during deep brain stimulation of the subthalamic nucleus in the region of the internal capsule.	/pubmed/20713049	Xu W, Miocinovic S, Zhang J, Baker KB, McIntyre CC, Vitek JL.	Exp Neurol. 2011 Apr;228(2):294-7. Epub 2010 Aug 14.	Exp Neurol. 2011	PubMed	citation	PMID:20713049	pubmed	20713049	create date:2010/08/18 | first author:Xu W
Reactive astrocytosis, microgliosis and inflammation in rats with neonatal hydrocephalus.	/pubmed/20713048	Deren KE, Packer M, Forsyth J, Milash B, Abdullah OM, Hsu EW, McAllister JP 2nd.	Exp Neurol. 2010 Nov;226(1):110-9. Epub 2010 Aug 14.	Exp Neurol. 2010	PubMed	citation	PMID:20713048	pubmed	20713048	create date:2010/08/18 | first author:Deren KE
The effects of levodopa and ongoing deep brain stimulation on subthalamic beta oscillations in Parkinson's disease.	/pubmed/20713047	Giannicola G, Marceglia S, Rossi L, Mrakic-Sposta S, Rampini P, Tamma F, Cogiamanian F, Barbieri S, Priori A.	Exp Neurol. 2010 Nov;226(1):120-7. Epub 2010 Aug 14.	Exp Neurol. 2010	PubMed	citation	PMID:20713047	pubmed	20713047	create date:2010/08/18 | first author:Giannicola G
Sleep alterations in an environmental neurotoxin-induced model of parkinsonism.	/pubmed/20713046	McDowell KA, Hadjimarkou MM, Viechweg S, Rose AE, Clark SM, Yarowsky PJ, Mong JA.	Exp Neurol. 2010 Nov;226(1):84-9. Epub 2010 Aug 14.	Exp Neurol. 2010	PubMed	citation	PMID:20713046	pubmed	20713046	create date:2010/08/18 | first author:McDowell KA
Monitoring dyskinesia with Zif.	/pubmed/20713045	Fisone G.	Exp Neurol. 2010 Nov;226(1):11-4. Epub 2010 Aug 14. No abstract available.	Exp Neurol. 2010	PubMed	citation	PMID:20713045	pubmed	20713045	create date:2010/08/18 | first author:Fisone G
Experience-dependent reactivation of ocular dominance plasticity in the adult visual cortex.	/pubmed/20713044	Baroncelli L, Sale A, Viegi A, Maya Vetencourt JF, De Pasquale R, Baldini S, Maffei L.	Exp Neurol. 2010 Nov;226(1):100-9. Epub 2010 Aug 14.	Exp Neurol. 2010	PubMed	citation	PMID:20713044	pubmed	20713044	create date:2010/08/18 | first author:Baroncelli L
Deficits in bladder function following spinal cord injury vary depending on the level of the injury.	/pubmed/20713043	David BT, Steward O.	Exp Neurol. 2010 Nov;226(1):128-35. Epub 2010 Aug 14.	Exp Neurol. 2010	PubMed	citation	PMID:20713043	pubmed	20713043	create date:2010/08/18 | first author:David BT
Sodium channel mutations and epilepsy: association and causation.	/pubmed/20709059	Schorge S, Kullmann DM.	Exp Neurol. 2010 Nov;226(1):8-10. Epub 2010 Aug 13. No abstract available.	Exp Neurol. 2010	PubMed	citation	PMID:20709059	pubmed	20709059	create date:2010/08/17 | first author:Schorge S
The effect of mild post-stroke exercise on reactive neurogenesis and recovery of somatosensation in aged rats.	/pubmed/20696163	Leasure JL, Grider M.	Exp Neurol. 2010 Nov;226(1):58-67. Epub 2010 Aug 7.	Exp Neurol. 2010	PubMed	citation	PMID:20696163	pubmed	20696163	create date:2010/08/11 | first author:Leasure JL
Reconstitution of the olfactory epithelium following injury in apoE-deficient mice.	/pubmed/20696162	Nathan BP, Gairhe S, Nwosu I, Clark S, Struble RG.	Exp Neurol. 2010 Nov;226(1):40-6. Epub 2010 Aug 7.	Exp Neurol. 2010	PubMed	citation	PMID:20696162	pubmed	20696162	create date:2010/08/11 | first author:Nathan BP
Regulation of peripheral myelination by Src-like kinases.	/pubmed/20696161	Hossain S, Fragoso G, Mushynski WE, Almazan G.	Exp Neurol. 2010 Nov;226(1):47-57. Epub 2010 Aug 7.	Exp Neurol. 2010	PubMed	citation	PMID:20696161	pubmed	20696161	create date:2010/08/11 | first author:Hossain S
Tuberoinfundibular peptide of 39 residues (TIP39) signaling modulates acute and tonic nociception.	/pubmed/20696160	Dimitrov EL, Petrus E, Usdin TB.	Exp Neurol. 2010 Nov;226(1):68-83. Epub 2010 Aug 6.	Exp Neurol. 2010	PubMed	citation	PMID:20696160	pubmed	20696160	create date:2010/08/11 | first author:Dimitrov EL
Long-term changes in cerebellar activation during functional recovery from transient peripheral motor paralysis.	/pubmed/20691681	Smit A, van der Geest J, Metselaar M, van der Lugt A, VanderWerf F, De Zeeuw C.	Exp Neurol. 2010 Nov;226(1):33-9. Epub 2010 Aug 5.	Exp Neurol. 2010	PubMed	citation	PMID:20691681	pubmed	20691681	create date:2010/08/10 | first author:Smit A
Immunosuppression promotes endogenous neural stem and progenitor cell migration and tissue regeneration after ischemic injury.	/pubmed/20685361	Erlandsson A, Lin CH, Yu F, Morshead CM.	Exp Neurol. 2011 Jul;230(1):48-57. Epub 2010 Jun 1.	Exp Neurol. 2011	PubMed	citation	PMID:20685361	pubmed	20685361	create date:2010/08/06 | first author:Erlandsson A
Widespread cortical expression of MANF by AAV serotype 7: localization and protection against ischemic brain injury.	/pubmed/20685313	Airavaara M, Chiocco MJ, Howard DB, Zuchowski KL, Peränen J, Liu C, Fang S, Hoffer BJ, Wang Y, Harvey BK.	Exp Neurol. 2010 Sep;225(1):104-13. Epub 2010 Jun 2.	Exp Neurol. 2010	PubMed	citation	PMID:20685313	pubmed	20685313	create date:2010/08/06 | first author:Airavaara M
Nonlinear temporal organization of neuronal discharge in the basal ganglia of Parkinson's disease patients.	/pubmed/20685206	Lim J, Sanghera MK, Darbin O, Stewart RM, Jankovic J, Simpson R.	Exp Neurol. 2010 May 28. [Epub ahead of print]	Exp Neurol. 2010	PubMed	citation	PMID:20685206	pubmed	20685206	create date:2010/08/06 | first author:Lim J
The role of low-density receptor-related protein 1 (LRP1) as a competitive substrate of the amyloid precursor protein (APP) for BACE1.	/pubmed/20685197	von Einem B, Schwanzar D, Rehn F, Beyer AS, Weber P, Wagner M, Schneckenburger H, von Arnim CA.	Exp Neurol. 2010 Sep;225(1):85-93. Epub 2010 May 26.	Exp Neurol. 2010	PubMed	citation	PMID:20685197	pubmed	20685197	create date:2010/08/06 | first author:von Einem B
Targeting individual calpain isoforms for neuroprotection.	/pubmed/20682310	Geddes JW, Saatman KE.	Exp Neurol. 2010 Nov;226(1):6-7. Epub 2010 Aug 3. No abstract available.	Exp Neurol. 2010	PubMed	citation	PMID:20682310	pubmed	20682310	create date:2010/08/05 | first author:Geddes JW
Calpain inhibition attenuates intracellular changes in muscle cells in response to extracellular inflammatory stimulation.	/pubmed/20673830	Nozaki K, Das A, Ray SK, Banik NL.	Exp Neurol. 2010 Oct;225(2):430-5. Epub 2010 Jul 29.	Exp Neurol. 2010	PubMed	citation	PMID:20673830	pubmed	20673830	create date:2010/08/03 | first author:Nozaki K
Allogeneic stem cell transplantation does not improve neurological deficits in mucopolysaccharidosis type IIIA mice.	/pubmed/20673764	Lau AA, Hannouche H, Rozaklis T, Hassiotis S, Hopwood JJ, Hemsley KM.	Exp Neurol. 2010 Oct;225(2):445-54. Epub 2010 Jul 27.	Exp Neurol. 2010	PubMed	citation	PMID:20673764	pubmed	20673764	create date:2010/08/03 | first author:Lau AA
The plasma membrane redox system is impaired by amyloid β-peptide and in the hippocampus and cerebral cortex of 3xTgAD mice.	/pubmed/20673763	Hyun DH, Mughal MR, Yang H, Lee JH, Ko EJ, Hunt ND, de Cabo R, Mattson MP.	Exp Neurol. 2010 Oct;225(2):423-9. Epub 2010 Jul 27.	Exp Neurol. 2010	PubMed	citation	PMID:20673763	pubmed	20673763	create date:2010/08/03 | first author:Hyun DH
Intracerebroventricular delivery of glucocerebrosidase reduces substrates and increases lifespan in a mouse model of neuronopathic Gaucher disease.	/pubmed/20673762	Cabrera-Salazar MA, Bercury SD, Ziegler RJ, Marshall J, Hodges BL, Chuang WL, Pacheco J, Li L, Cheng SH, Scheule RK.	Exp Neurol. 2010 Oct;225(2):436-44. Epub 2010 Jul 29.	Exp Neurol. 2010	PubMed	citation	PMID:20673762	pubmed	20673762	create date:2010/08/03 | first author:Cabrera-Salazar MA
Neuropeptide Y modifies the disease course in the R6/2 transgenic model of Huntington's disease.	/pubmed/20673761	Decressac M, Wright B, Tyers P, Gaillard A, Barker RA.	Exp Neurol. 2010 Nov;226(1):24-32. Epub 2010 Jul 29.	Exp Neurol. 2010	PubMed	citation	PMID:20673761	pubmed	20673761	create date:2010/08/03 | first author:Decressac M
Beneficial effects of sodium or ethyl pyruvate after traumatic brain injury in the rat.	/pubmed/20670624	Moro N, Sutton RL.	Exp Neurol. 2010 Oct;225(2):391-401. Epub 2010 Jul 27.	Exp Neurol. 2010	PubMed	citation	PMID:20670624	pubmed	20670624	create date:2010/07/31 | first author:Moro N
Apomorphine reduces subthalamic neuronal entropy in parkinsonian patients.	/pubmed/20659454	Lafreniere-Roula M, Darbin O, Hutchison WD, Wichmann T, Lozano AM, Dostrovsky JO.	Exp Neurol. 2010 Oct;225(2):455-8. Epub 2010 Jul 24.	Exp Neurol. 2010	PubMed	citation	PMID:20659454	pubmed	20659454	create date:2010/07/28 | first author:Lafreniere-Roula M
Lack of efficacy of NMDA receptor-NR2B selective antagonists in the R6/2 model of Huntington disease.	/pubmed/20659453	Tallaksen-Greene SJ, Janiszewska A, Benton K, Ruprecht L, Albin RL.	Exp Neurol. 2010 Oct;225(2):402-7. Epub 2010 Jul 24.	Exp Neurol. 2010	PubMed	citation	PMID:20659453	pubmed	20659453	create date:2010/07/28 | first author:Tallaksen-Greene SJ
FMRI correlates of apraxia in Parkinson's disease patients OFF medication.	/pubmed/20659452	Foki T, Pirker W, Klinger N, Geissler A, Rath J, Steinkellner T, Hoellinger I, Gruber S, Haubenberger D, Lehrner J, Pusswald G, Trattnig S, Auff E, Beisteiner R.	Exp Neurol. 2010 Oct;225(2):416-22. Epub 2010 Jul 24.	Exp Neurol. 2010	PubMed	citation	PMID:20659452	pubmed	20659452	create date:2010/07/28 | first author:Foki T
Deuterium substitutions in the L-DOPA molecule improve its anti-akinetic potency without increasing dyskinesias.	/pubmed/20659451	Malmlöf T, Rylander D, Alken RG, Schneider F, Svensson TH, Cenci MA, Schilström B.	Exp Neurol. 2010 Oct;225(2):408-15. Epub 2010 Jul 24.	Exp Neurol. 2010	PubMed	citation	PMID:20659451	pubmed	20659451	create date:2010/07/28 | first author:Malmlöf T
Can dietary substances protect against Parkinson's disease? The case of caffeine.	/pubmed/20659450	Morelli M, Simola N.	Exp Neurol. 2010 Oct;225(2):246-9. Epub 2010 Jul 24. No abstract available.	Exp Neurol. 2010	PubMed	citation	PMID:20659450	pubmed	20659450	create date:2010/07/28 | first author:Morelli M
Preladenant, a selective A(2A) receptor antagonist, is active in primate models of movement disorders.	/pubmed/20655910	Hodgson RA, Bedard PJ, Varty GB, Kazdoba TM, Di Paolo T, Grzelak ME, Pond AJ, Hadjtahar A, Belanger N, Gregoire L, Dare A, Neustadt BR, Stamford AW, Hunter JC.	Exp Neurol. 2010 Oct;225(2):384-90. Epub 2010 Jul 23.	Exp Neurol. 2010	PubMed	citation	PMID:20655910	pubmed	20655910	create date:2010/07/27 | first author:Hodgson RA
Role of connexin43 in central nervous system injury.	/pubmed/20655909	Chew SS, Johnson CS, Green CR, Danesh-Meyer HV.	Exp Neurol. 2010 Oct;225(2):250-61. Epub 2010 Jul 23. Review.	Exp Neurol. 2010	PubMed	citation	PMID:20655909	pubmed	20655909	create date:2010/07/27 | first author:Chew SS
Electroconvulsive seizure-induced VEGF is correlated with neuroprotective effects against cerebral infarction: Involvement of the phosphatidylinositol-3 kinase/Akt pathway.	/pubmed/20654617	Fujiki M, Abe E, Nagai Y, Shiqi K, Kubo T, Ishii K, Abe T, Kobayashi H.	Exp Neurol. 2010 Oct;225(2):377-83. Epub 2010 Jul 21.	Exp Neurol. 2010	PubMed	citation	PMID:20654617	pubmed	20654617	create date:2010/07/27 | first author:Fujiki M
Neurotrophin therapy and cochlear implantation: translating animal models to human therapy.	/pubmed/20654616	Staecker H, Garnham C.	Exp Neurol. 2010 Nov;226(1):1-5. Epub 2010 Jul 21.	Exp Neurol. 2010	PubMed	citation	PMID:20654616	pubmed	20654616	create date:2010/07/27 | first author:Staecker H
Nonlinear temporal organization of neuronal discharge in the basal ganglia of Parkinson's disease patients.	/pubmed/20653074	Lim J, Sanghera MK, Darbin O, Stewart RM, Jankovic J, Simpson R.	Exp Neurol. 2010 Aug;224(2):542-4.	Exp Neurol. 2010	PubMed	citation	PMID:20653074	pubmed	20653074	create date:2010/07/24 | first author:Lim J
The life, death and regenerative ability of immature and mature rat retinal ganglion cells are influenced by their birthdate.	/pubmed/20643130	Dallimore EJ, Park KK, Pollett MA, Taylor JS, Harvey AR.	Exp Neurol. 2010 Oct;225(2):353-65. Epub 2010 Jul 16.	Exp Neurol. 2010	PubMed	citation	PMID:20643130	pubmed	20643130	create date:2010/07/21 | first author:Dallimore EJ
Delayed olfactory ensheathing cell transplants reduce nociception after dorsal root injury.	/pubmed/20643129	Wu A, Lauschke JL, Gorrie CA, Cameron N, Hayward I, Mackay-Sim A, Waite PM.	Exp Neurol. 2011 May;229(1):143-57. Epub 2010 Jul 16.	Exp Neurol. 2011	PubMed	citation	PMID:20643129	pubmed	20643129	create date:2010/07/21 | first author:Wu A
Validity of acute and chronic tactile sensory testing after spinal cord injury in rats.	/pubmed/20643128	Detloff MR, Clark LM, Hutchinson KJ, Kloos AD, Fisher LC, Basso DM.	Exp Neurol. 2010 Oct;225(2):366-76. Epub 2010 Jul 17.	Exp Neurol. 2010	PubMed	citation	PMID:20643128	pubmed	20643128	create date:2010/07/21 | first author:Detloff MR
Remyelinating the transected peripheral nerve by fabricated Schwann cells derived from bone marrow.	/pubmed/20643127	Borlongan CV.	Exp Neurol. 2010 Oct;225(2):243-5. Epub 2010 Jul 17. No abstract available.	Exp Neurol. 2010	PubMed	citation	PMID:20643127	pubmed	20643127	create date:2010/07/21 | first author:Borlongan CV
Number and nuclear morphology of TH+ and TH- neurons in the mouse ventral midbrain using epifluorescence stereology.	/pubmed/20637754	Prasad K, Richfield EK.	Exp Neurol. 2010 Oct;225(2):328-40. Epub 2010 Jul 15.	Exp Neurol. 2010	PubMed	citation	PMID:20637754	pubmed	20637754	create date:2010/07/20 | first author:Prasad K
In vivo adsorption of autoantibodies in myasthenia gravis using Nanodisc-incorporated acetylcholine receptor.	/pubmed/20637753	Sheng JR, Grimme S, Bhattacharya P, Stowell MH, Artinger M, Prabahakar BS, Meriggioli MN.	Exp Neurol. 2010 Oct;225(2):320-7. Epub 2010 Jul 15.	Exp Neurol. 2010	PubMed	citation	PMID:20637753	pubmed	20637753	create date:2010/07/20 | first author:Sheng JR
Intravenous multipotent adult progenitor cell therapy for traumatic brain injury: preserving the blood brain barrier via an interaction with splenocytes.	/pubmed/20637752	Walker PA, Shah SK, Jimenez F, Gerber MH, Xue H, Cutrone R, Hamilton JA, Mays RW, Deans R, Pati S, Dash PK, Cox CS Jr.	Exp Neurol. 2010 Oct;225(2):341-52. Epub 2010 Jul 15.	Exp Neurol. 2010	PubMed	citation	PMID:20637752	pubmed	20637752	create date:2010/07/20 | first author:Walker PA
Nasal OEC transplantation promotes respiratory recovery in a subchronic rat model of cervical spinal cord contusion.	/pubmed/20633558	Stamegna JC, Felix MS, Roux-Peyronnet J, Rossi V, Féron F, Gauthier P, Matarazzo V.	Exp Neurol. 2011 May;229(1):120-31. Epub 2010 Jul 12.	Exp Neurol. 2011	PubMed	citation	PMID:20633558	pubmed	20633558	create date:2010/07/17 | first author:Stamegna JC
Dynamic quantification of host Schwann cell migration into peripheral nerve allografts.	/pubmed/20633557	Whitlock EL, Myckatyn TM, Tong AY, Yee A, Yan Y, Magill CK, Johnson PJ, Mackinnon SE.	Exp Neurol. 2010 Oct;225(2):310-9. Epub 2010 Jul 12.	Exp Neurol. 2010	PubMed	citation	PMID:20633557	pubmed	20633557	create date:2010/07/17 | first author:Whitlock EL
Title	URL	Description	Details	ShortDetails	Resource	Type	Identifiers	Db	EntrezUID	Properties
Deep brain stimulation of the nucleus accumbens shell increases impulsive behavior and tissue levels of dopamine and serotonin.	/pubmed/20615406	Sesia T, Bulthuis V, Tan S, Lim LW, Vlamings R, Blokland A, Steinbusch HW, Sharp T, Visser-Vandewalle V, Temel Y.	Exp Neurol. 2010 Oct;225(2):302-9. Epub 2010 Jul 11.	Exp Neurol. 2010	PubMed	citation	PMID:20615406	pubmed	20615406	create date:2010/07/10 | first author:Sesia T
Acute inactivation of the medial forebrain bundle imposes oscillations in the SNr: a challenge for the 6-OHDA model?	/pubmed/20615405	Galati S, D'Angelo V, Olivola E, Marzetti F, Di Giovanni G, Stanzione P, Stefani A.	Exp Neurol. 2010 Oct;225(2):294-301. Epub 2010 Jul 13.	Exp Neurol. 2010	PubMed	citation	PMID:20615405	pubmed	20615405	create date:2010/07/10 | first author:Galati S
Heme oxygenase 1: another possible target to explain the neuroprotective action of resveratrol, a multifaceted nutrient-based molecule.	/pubmed/20603117	Bastianetto S, Quirion R.	Exp Neurol. 2010 Oct;225(2):237-9. Epub 2010 Jul 11.	Exp Neurol. 2010	PubMed	citation	PMID:20603117	pubmed	20603117	create date:2010/07/07 | first author:Bastianetto S
Pain relief from deep brain stimulation at midbrain sites - a contribution from vagal processes?	/pubmed/20603116	Lovick T.	Exp Neurol. 2010 Oct;225(2):240-2. Epub 2010 Jul 11. Review. No abstract available.	Exp Neurol. 2010	PubMed	citation	PMID:20603116	pubmed	20603116	create date:2010/07/07 | first author:Lovick T
Evaluation of cyclosporine A in a stroke model in the immature rat brain.	/pubmed/20599982	Leger PL, De Paulis D, Branco S, Bonnin P, Couture-Lepetit E, Baud O, Renolleau S, Ovize M, Gharib A, Charriaut-Marlangue C.	Exp Neurol. 2011 Jul;230(1):58-66. Epub 2010 Jun 16.	Exp Neurol. 2011	PubMed	citation	PMID:20599982	pubmed	20599982	create date:2010/07/06 | first author:Leger PL
Neuronal progenitor transplantation and respiratory outcomes following upper cervical spinal cord injury in adult rats.	/pubmed/20599981	White TE, Lane MA, Sandhu MS, O'Steen BE, Fuller DD, Reier PJ.	Exp Neurol. 2010 Sep;225(1):231-6. Epub 2010 Jun 18.	Exp Neurol. 2010	PubMed	citation	PMID:20599981	pubmed	20599981	create date:2010/07/06 | first author:White TE
Peripheral nerve grafts after cervical spinal cord injury in adult cats.	/pubmed/20599980	Côté MP, Hanna A, Lemay MA, Ollivier-Lanvin K, Santi L, Miller K, Monaghan R, Houlé JD.	Exp Neurol. 2010 Sep;225(1):173-82. Epub 2010 Jun 23.	Exp Neurol. 2010	PubMed	citation	PMID:20599980	pubmed	20599980	create date:2010/07/06 | first author:Côté MP
Behavioral effects arising from the neural substrates for atypical planning and execution of word production in stuttering.	/pubmed/20599979	Howell P.	Exp Neurol. 2010 Sep;225(1):55-9. Epub 2010 Jun 23.	Exp Neurol. 2010	PubMed	citation	PMID:20599979	pubmed	20599979	create date:2010/07/06 | first author:Howell P
Special issue on multiple sclerosis.	/pubmed/20599978	Bähr M.	Exp Neurol. 2010 Sep;225(1):1. Epub 2010 Jun 23. No abstract available.	Exp Neurol. 2010	PubMed	citation	PMID:20599978	pubmed	20599978	create date:2010/07/06 | first author:Bähr M
Decreased phosphorylation of δ and ε subunits of the acetylcholine receptor coincides with delayed postsynaptic maturation in PKC θ deficient mouse.	/pubmed/20599977	Lanuza MA, Besalduch N, González C, Santafé MM, Garcia N, Tomàs M, Nelson PG, Tomàs J.	Exp Neurol. 2010 Sep;225(1):183-95. Epub 2010 Jun 25.	Exp Neurol. 2010	PubMed	citation	PMID:20599977	pubmed	20599977	create date:2010/07/06 | first author:Lanuza MA
Axial kinesthesia is impaired in Parkinson's disease: effects of levodopa.	/pubmed/20599976	Wright WG, Gurfinkel VS, King LA, Nutt JG, Cordo PJ, Horak FB.	Exp Neurol. 2010 Sep;225(1):202-9. Epub 2010 Jul 1.	Exp Neurol. 2010	PubMed	citation	PMID:20599976	pubmed	20599976	create date:2010/07/06 | first author:Wright WG
Elevated tauopathy and alpha-synuclein pathology in postmortem Parkinson's disease brains with and without dementia.	/pubmed/20599975	Wills J, Jones J, Haggerty T, Duka V, Joyce JN, Sidhu A.	Exp Neurol. 2010 Sep;225(1):210-8. Epub 2010 Jun 28.	Exp Neurol. 2010	PubMed	citation	PMID:20599975	pubmed	20599975	create date:2010/07/06 | first author:Wills J
Lack of neuroprotective effects of simvastatin and minocycline in a model of cervical spinal cord injury.	/pubmed/20599974	Lee JH, Tigchelaar S, Liu J, Stammers AM, Streijger F, Tetzlaff W, Kwon BK.	Exp Neurol. 2010 Sep;225(1):219-30. Epub 2010 Jun 28.	Exp Neurol. 2010	PubMed	citation	PMID:20599974	pubmed	20599974	create date:2010/07/06 | first author:Lee JH
Cerebral blood flow changes during pilocarpine-induced status epilepticus activity in the rat hippocampus.	/pubmed/20599541	Choy M, Wells JA, Thomas DL, Gadian DG, Scott RC, Lythgoe MF.	Exp Neurol. 2010 Sep;225(1):196-201. Epub 2010 Jun 25.	Exp Neurol. 2010	PubMed	citation	PMID:20599541	pubmed	20599541	create date:2010/07/06 | first author:Choy M
Voluntary ankle flexor activity and adaptive coactivation gain is decreased by spasticity during subacute spinal cord injury.	/pubmed/20580713	Gómez-Soriano J, Castellote JM, Pérez-Rizo E, Esclarin A, Taylor JS.	Exp Neurol. 2010 Aug;224(2):507-16. Epub 2010 May 24.	Exp Neurol. 2010	PubMed	citation	PMID:20580713	pubmed	20580713	create date:2010/06/29 | first author:Gómez-Soriano J
Estrogen and angiotensin interaction in the substantia nigra. Relevance to postmenopausal Parkinson's disease.	/pubmed/20580712	Rodriguez-Perez AI, Valenzuela R, Villar-Cheda B, Guerra MJ, Lanciego JL, Labandeira-Garcia JL.	Exp Neurol. 2010 Aug;224(2):517-26. Epub 2010 May 24.	Exp Neurol. 2010	PubMed	citation	PMID:20580712	pubmed	20580712	create date:2010/06/29 | first author:Rodriguez-Perez AI
Plasticity of postsynaptic, but not presynaptic, GABAB receptors in SSADH deficient mice.	/pubmed/20570675	Vardya I, Drasbek KR, Gibson KM, Jensen K.	Exp Neurol. 2010 Sep;225(1):114-22. Epub 2010 Jun 4.	Exp Neurol. 2010	PubMed	citation	PMID:20570675	pubmed	20570675	create date:2010/06/24 | first author:Vardya I
Use of laser microdissection in the investigation of facial motoneuron and neuropil molecular phenotypes after peripheral axotomy.	/pubmed/20570589	Mesnard NA, Alexander TD, Sanders VM, Jones KJ.	Exp Neurol. 2010 Sep;225(1):94-103. Epub 2010 Jun 4.	Exp Neurol. 2010	PubMed	citation	PMID:20570589	pubmed	20570589	create date:2010/06/24 | first author:Mesnard NA
Resveratrol protects against peripheral deficits in a mouse model of Huntington's disease.	/pubmed/20561979	Ho DJ, Calingasan NY, Wille E, Dumont M, Beal MF.	Exp Neurol. 2010 Sep;225(1):74-84. Epub 2010 Jun 1.	Exp Neurol. 2010	PubMed	citation	PMID:20561979	pubmed	20561979	create date:2010/06/22 | first author:Ho DJ
Anterior thalamus deep brain stimulation at high current impairs memory in rats.	/pubmed/20558163	Hamani C, Dubiela FP, Soares JC, Shin D, Bittencourt S, Covolan L, Carlen PL, Laxton AW, Hodaie M, Stone SS, Ha Y, Hutchison WD, Lozano AM, Mello LE, Oliveira MG.	Exp Neurol. 2010 Sep;225(1):154-62. Epub 2010 Jun 14.	Exp Neurol. 2010	PubMed	citation	PMID:20558163	pubmed	20558163	create date:2010/06/19 | first author:Hamani C
Increased neuronal Rab5 immunoreactive endosomes do not colocalize with TDP-43 in motor neuron disease.	/pubmed/20558162	Matej R, Botond G, László L, Kopitar-Jerala N, Rusina R, Budka H, Kovacs GG.	Exp Neurol. 2010 Sep;225(1):133-9. Epub 2010 Jun 15.	Exp Neurol. 2010	PubMed	citation	PMID:20558162	pubmed	20558162	create date:2010/06/19 | first author:Matej R
Clustering of excess growth resources within leading growth cones underlies the recurrent deposition" of varicosities along developing neurites."	/pubmed/20558161	Malkinson G, Spira ME.	Exp Neurol. 2010 Sep;225(1):140-53. Epub 2010 Jun 15.	Exp Neurol. 2010	PubMed	citation	PMID:20558161	pubmed	20558161	create date:2010/06/19 | first author:Malkinson G
Neural precursor-derived astrocytes of wobbler mice induce apoptotic death of motor neurons through reduced glutamate uptake.	/pubmed/20558160	Diana V, Ottolina A, Botti F, Fumagalli E, Calcagno E, De Paola M, Cagnotto A, Invernici G, Parati E, Curti D, Mennini T.	Exp Neurol. 2010 Sep;225(1):163-72. Epub 2010 Jun 15.	Exp Neurol. 2010	PubMed	citation	PMID:20558160	pubmed	20558160	create date:2010/06/19 | first author:Diana V
TrkB and TrkC agonist antibodies improve function, electrophysiologic and pathologic features in Trembler J mice.	/pubmed/20553714	Sahenk Z, Galloway G, Edwards C, Malik V, Kaspar BK, Eagle A, Yetter B, Forgie A, Tsao D, Lin JC.	Exp Neurol. 2010 Aug;224(2):495-506. Epub 2010 May 27.	Exp Neurol. 2010	PubMed	citation	PMID:20553714	pubmed	20553714	create date:2010/06/18 | first author:Sahenk Z
Regulating the availability of transforming growth factor ß1 in B104 neuroblastoma cells.	/pubmed/20547156	Lindke AL, Middleton FA, Miller MW.	Exp Neurol. 2010 Sep;225(1):123-32. Epub 2010 Jun 12. Erratum in: Exp Neurol. 2011 Jan;227(1):236.	Exp Neurol. 2010	PubMed	citation	PMID:20547156	pubmed	20547156	create date:2010/06/16 | first author:Lindke AL
New treatment strategies in multiple sclerosis.	/pubmed/20547155	Jones JL, Coles AJ.	Exp Neurol. 2010 Sep;225(1):34-9. Epub 2010 Jun 12. Review.	Exp Neurol. 2010	PubMed	citation	PMID:20547155	pubmed	20547155	create date:2010/06/16 | first author:Jones JL
Hematopoietic stem cell transplantation protects mice from lethal stroke.	/pubmed/20547154	Felfly H, Muotri A, Yao H, Haddad GG.	Exp Neurol. 2010 Oct;225(2):284-93. Epub 2010 Jun 12.	Exp Neurol. 2010	PubMed	citation	PMID:20547154	pubmed	20547154	create date:2010/06/16 | first author:Felfly H
Brain glycogen and neurotransmitter levels in fast and slow methionine sulfoximine-selected mice.	/pubmed/20547153	Cloix JF, Tahi Z, Boissonnet A, Hévor T.	Exp Neurol. 2010 Oct;225(2):274-83. Epub 2010 Jun 12.	Exp Neurol. 2010	PubMed	citation	PMID:20547153	pubmed	20547153	create date:2010/06/16 | first author:Cloix JF
Efficacy and safety of immunization with phosphorylated tau against neurofibrillary tangles in mice.	/pubmed/20546729	Boimel M, Grigoriadis N, Lourbopoulos A, Haber E, Abramsky O, Rosenmann H.	Exp Neurol. 2010 Aug;224(2):472-85. Epub 2010 May 28.	Exp Neurol. 2010	PubMed	citation	PMID:20546729	pubmed	20546729	create date:2010/06/16 | first author:Boimel M
Polyglutamine-expanded ataxin-7 upregulates Bax expression by activating p53 in cerebellar and inferior olivary neurons.	/pubmed/20546728	Wang HL, Chou AH, Lin AC, Chen SY, Weng YH, Yeh TH.	Exp Neurol. 2010 Aug;224(2):486-94. Epub 2010 May 28.	Exp Neurol. 2010	PubMed	citation	PMID:20546728	pubmed	20546728	create date:2010/06/16 | first author:Wang HL
Descending brain neurons in larval lamprey: spinal projection patterns and initiation of locomotion.	/pubmed/20510243	Shaw AC, Jackson AW, Holmes T, Thurman S, Davis GR, McClellan AD.	Exp Neurol. 2010 Aug;224(2):527-41. Epub 2010 May 25.	Exp Neurol. 2010	PubMed	citation	PMID:20510243	pubmed	20510243	create date:2010/06/01 | first author:Shaw AC
Experimental colitis triggers the release of substance P and calcitonin gene-related peptide in the urinary bladder via TRPV1 signaling pathways.	/pubmed/20501335	Pan XQ, Gonzalez JA, Chang S, Chacko S, Wein AJ, Malykhina AP.	Exp Neurol. 2010 Oct;225(2):262-73. Epub 2010 May 23.	Exp Neurol. 2010	PubMed	citation	PMID:20501335	pubmed	20501335	create date:2010/05/27 | first author:Pan XQ
Regulation of blood L-glutamate levels by stress as a possible brain defense mechanism.	/pubmed/20493841	Zlotnik A, Klin Y, Kotz R, Dubilet M, Boyko M, Ohayon S, Shapira Y, Teichberg VI.	Exp Neurol. 2010 Aug;224(2):465-71. Epub 2010 May 21.	Exp Neurol. 2010	PubMed	citation	PMID:20493841	pubmed	20493841	create date:2010/05/25 | first author:Zlotnik A
Targeted overexpression of human alpha-synuclein in oligodendroglia induces lesions linked to MSA-like progressive autonomic failure.	/pubmed/20493840	Stemberger S, Poewe W, Wenning GK, Stefanova N.	Exp Neurol. 2010 Aug;224(2):459-64. Epub 2010 May 21.	Exp Neurol. 2010	PubMed	citation	PMID:20493840	pubmed	20493840	create date:2010/05/25 | first author:Stemberger S
Clinical prospects for transplantation of OECs in the repair of brachial and lumbosacral plexus injuries: opening a door.	/pubmed/20488179	Raisman G, Carlstedt T, Choi D, Li Y.	Exp Neurol. 2011 May;229(1):168-73. Epub 2010 May 19. Review.	Exp Neurol. 2011	PubMed	citation	PMID:20488179	pubmed	20488179	create date:2010/05/22 | first author:Raisman G
Improvement of gait patterns in step-trained, complete spinal cord-transected rats treated with a peripheral nerve graft and acidic fibroblast growth factor.	/pubmed/20488178	Lee YS, Zdunowski S, Edgerton VR, Roy RR, Zhong H, Hsiao I, Lin VW.	Exp Neurol. 2010 Aug;224(2):429-37. Epub 2010 May 19.	Exp Neurol. 2010	PubMed	citation	PMID:20488178	pubmed	20488178	create date:2010/05/22 | first author:Lee YS
Bone marrow-derived Schwann cells achieve fate commitment--a prerequisite for remyelination therapy.	/pubmed/20483356	Shea GK, Tsui AY, Chan YS, Shum DK.	Exp Neurol. 2010 Aug;224(2):448-58. Epub 2010 May 17.	Exp Neurol. 2010	PubMed	citation	PMID:20483356	pubmed	20483356	create date:2010/05/21 | first author:Shea GK
Lrrk2 localization in the primate basal ganglia and thalamus: a light and electron microscopic analysis in monkeys.	/pubmed/20483355	Lee H, Melrose HL, Yue M, Pare JF, Farrer MJ, Smith Y.	Exp Neurol. 2010 Aug;224(2):438-47. Epub 2010 May 17.	Exp Neurol. 2010	PubMed	citation	PMID:20483355	pubmed	20483355	create date:2010/05/21 | first author:Lee H
Dendritic alterations after dynamic axonal stretch injury in vitro.	/pubmed/20478308	Monnerie H, Tang-Schomer MD, Iwata A, Smith DH, Kim HA, Le Roux PD.	Exp Neurol. 2010 Aug;224(2):415-23. Epub 2010 May 18.	Exp Neurol. 2010	PubMed	citation	PMID:20478308	pubmed	20478308	create date:2010/05/19 | first author:Monnerie H
Anti-IL-6-receptor antibody promotes repair of spinal cord injury by inducing microglia-dominant inflammation.	/pubmed/20478301	Mukaino M, Nakamura M, Yamada O, Okada S, Morikawa S, Renault-Mihara F, Iwanami A, Ikegami T, Ohsugi Y, Tsuji O, Katoh H, Matsuzaki Y, Toyama Y, Liu M, Okano H.	Exp Neurol. 2010 Aug;224(2):403-14. Epub 2010 May 16.	Exp Neurol. 2010	PubMed	citation	PMID:20478301	pubmed	20478301	create date:2010/05/19 | first author:Mukaino M
Increased NKCC1 expression in arachnoid cysts supports secretory basis for cyst formation.	/pubmed/20471979	Helland CA, Aarhus M, Knappskog P, Olsson LK, Lund-Johansen M, Amiry-Moghaddam M, Wester K.	Exp Neurol. 2010 Aug;224(2):424-8. Epub 2010 May 21.	Exp Neurol. 2010	PubMed	citation	PMID:20471979	pubmed	20471979	create date:2010/05/18 | first author:Helland CA
Trophic and immunoregulatory properties of neural precursor cells: benefit for intracerebral transplantation.	/pubmed/20470774	Michel-Monigadon D, Bonnamain V, Nerrière-Daguin V, Dugast AS, Lévèque X, Plat M, Venturi E, Brachet P, Anegon I, Vanhove B, Neveu I, Naveilhan P.	Exp Neurol. 2011 Jul;230(1):35-47. Epub 2010 May 11.	Exp Neurol. 2011	PubMed	citation	PMID:20470774	pubmed	20470774	create date:2010/05/18 | first author:Michel-Monigadon D
Dyskinetic potential of dopamine agonists is associated with different striatonigral/striatopallidal zif-268 expression.	/pubmed/20452347	Carta AR, Frau L, Pinna A, Morelli M.	Exp Neurol. 2010 Aug;224(2):395-402. Epub 2010 May 7.	Exp Neurol. 2010	PubMed	citation	PMID:20452347	pubmed	20452347	create date:2010/05/11 | first author:Carta AR
Beyond the signaling effect role of amyloid-ß42 on the processing of APP, and its clinical implications.	/pubmed/20451519	Lahiri DK, Maloney B.	Exp Neurol. 2010 Sep;225(1):51-4. Epub 2010 May 5. Review.	Exp Neurol. 2010	PubMed	citation	PMID:20451519	pubmed	20451519	create date:2010/05/11 | first author:Lahiri DK
Analysis of combinatorial variability reveals selective accumulation of the fibronectin type III domains B and D of tenascin-C in injured brain.	/pubmed/20451518	Dobbertin A, Czvitkovich S, Theocharidis U, Garwood J, Andrews MR, Properzi F, Lin R, Fawcett JW, Faissner A.	Exp Neurol. 2010 Sep;225(1):60-73. Epub 2010 May 5.	Exp Neurol. 2010	PubMed	citation	PMID:20451518	pubmed	20451518	create date:2010/05/11 | first author:Dobbertin A
Parkin and Parkinson's disease: differentiated by non-dopaminergic dysfunction?	/pubmed/20450912	Stoessl AJ.	Exp Neurol. 2010 Sep;225(1):48-50. Epub 2010 May 5. Review. No abstract available.	Exp Neurol. 2010	PubMed	citation	PMID:20450912	pubmed	20450912	create date:2010/05/11 | first author:Stoessl AJ
Zonisamide: aspects in neuroprotection.	/pubmed/20450911	Rösler TW, Arias-Carrión O, Höglinger GU.	Exp Neurol. 2010 Aug;224(2):336-9. Epub 2010 May 4.	Exp Neurol. 2010	PubMed	citation	PMID:20450911	pubmed	20450911	create date:2010/05/11 | first author:Rösler TW
Movement initiation and inhibition are impaired in amyotrophic lateral sclerosis.	/pubmed/20435037	Thorns J, Wieringa BM, Mohammadi B, Hammer A, Dengler R, Münte TF.	Exp Neurol. 2010 Aug;224(2):389-94. Epub 2010 May 7.	Exp Neurol. 2010	PubMed	citation	PMID:20435037	pubmed	20435037	create date:2010/05/04 | first author:Thorns J
A sodium channel mutation linked to epilepsy increases ramp and persistent current of Nav1.3 and induces hyperexcitability in hippocampal neurons.	/pubmed/20420834	Estacion M, Gasser A, Dib-Hajj SD, Waxman SG.	Exp Neurol. 2010 Aug;224(2):362-8. Epub 2010 Apr 24.	Exp Neurol. 2010	PubMed	citation	PMID:20420834	pubmed	20420834	create date:2010/04/28 | first author:Estacion M
Time-dependent fate of transplanted neural precursor cells in experimental autoimmune encephalomyelitis mice.	/pubmed/20420833	Giannakopoulou A, Grigoriadis N, Polyzoidou E, Lourbopoulos A, Michaloudi E, Papadopoulos GC.	Exp Neurol. 2011 Jul;230(1):16-26. Epub 2010 Apr 24.	Exp Neurol. 2011	PubMed	citation	PMID:20420833	pubmed	20420833	create date:2010/04/28 | first author:Giannakopoulou A
Title	URL	Description	Details	ShortDetails	Resource	Type	Identifiers	Db	EntrezUID	Properties
ECoG studies of valproate, carbamazepine and halothane in frontal-lobe epilepsy induced by head injury in the rat.	/pubmed/20420832	Eastman CL, Verley DR, Fender JS, Temkin NR, D'Ambrosio R.	Exp Neurol. 2010 Aug;224(2):369-88. Epub 2010 Apr 24.	Exp Neurol. 2010	PubMed	citation	PMID:20420832	pubmed	20420832	create date:2010/04/28 | first author:Eastman CL
Activation of p38 MAPK participates in brain ischemic tolerance induced by limb ischemic preconditioning by up-regulating HSP 70.	/pubmed/20417201	Sun XC, Xian XH, Li WB, Li L, Yan CZ, Li QJ, Zhang M.	Exp Neurol. 2010 Aug;224(2):347-55. Epub 2010 Apr 21.	Exp Neurol. 2010	PubMed	citation	PMID:20417201	pubmed	20417201	create date:2010/04/27 | first author:Sun XC
Effect of thalidomide and pentoxifylline on experimental autoimmune encephalomyelitis (EAE).	/pubmed/20406639	Corrêa JO, Aarestrup BJ, Aarestrup FM.	Exp Neurol. 2010 Nov;226(1):15-23. Epub 2010 Apr 18.	Exp Neurol. 2010	PubMed	citation	PMID:20406639	pubmed	20406639	create date:2010/04/22 | first author:Corrêa JO
Statins: multiple neuroprotective mechanisms in neurodegenerative diseases.	/pubmed/20406638	Wang Q, Yan J, Chen X, Li J, Yang Y, Weng J, Deng C, Yenari MA.	Exp Neurol. 2011 Jul;230(1):27-34. Epub 2010 Apr 18. Review.	Exp Neurol. 2011	PubMed	citation	PMID:20406638	pubmed	20406638	create date:2010/04/22 | first author:Wang Q
Cystamine protects from 3-nitropropionic acid lesioning via induction of nf-e2 related factor 2 mediated transcription.	/pubmed/20406637	Calkins MJ, Townsend JA, Johnson DA, Johnson JA.	Exp Neurol. 2010 Jul;224(1):307-17. Epub 2010 Apr 18.	Exp Neurol. 2010	PubMed	citation	PMID:20406637	pubmed	20406637	create date:2010/04/22 | first author:Calkins MJ
Expression of Na-K-Cl cotransporter and edema formation are age dependent after ischemic stroke.	/pubmed/20406636	Liu F, Akella P, Benashski SE, Xu Y, McCullough LD.	Exp Neurol. 2010 Aug;224(2):356-61. Epub 2010 Apr 18.	Exp Neurol. 2010	PubMed	citation	PMID:20406636	pubmed	20406636	create date:2010/04/22 | first author:Liu F
Decreased and increased cortical activation coexist in de novo Parkinson's disease.	/pubmed/20399207	Tessa C, Lucetti C, Diciotti S, Baldacci F, Paoli L, Cecchi P, Giannelli M, Ginestroni A, Del Dotto P, Ceravolo R, Vignali C, Bonuccelli U, Mascalchi M.	Exp Neurol. 2010 Jul;224(1):299-306. Epub 2010 Apr 22.	Exp Neurol. 2010	PubMed	citation	PMID:20399207	pubmed	20399207	create date:2010/04/20 | first author:Tessa C
Early MR diffusion and relaxation changes in the parahippocampal gyrus precede the onset of spontaneous seizures in an animal model of chronic limbic epilepsy.	/pubmed/20394745	Parekh MB, Carney PR, Sepulveda H, Norman W, King M, Mareci TH.	Exp Neurol. 2010 Jul;224(1):258-70. Epub 2010 Apr 13.	Exp Neurol. 2010	PubMed	citation	PMID:20394745	pubmed	20394745	create date:2010/04/17 | first author:Parekh MB
Up-regulation of striatal adenosine A(2A) receptors with iron deficiency in rats: effects on locomotion and cortico-striatal neurotransmission.	/pubmed/20385128	Quiroz C, Pearson V, Gulyani S, Allen R, Earley C, Ferré S.	Exp Neurol. 2010 Jul;224(1):292-8. Epub 2010 Apr 10.	Exp Neurol. 2010	PubMed	citation	PMID:20385128	pubmed	20385128	create date:2010/04/14 | first author:Quiroz C
Abnormal expression of netrin-G2 in temporal lobe epilepsy neurons in humans and a rat model.	/pubmed/20382146	Pan Y, Liu G, Fang M, Shen L, Wang L, Han Y, Shen D, Wang X.	Exp Neurol. 2010 Aug;224(2):340-6. Epub 2010 Apr 9.	Exp Neurol. 2010	PubMed	citation	PMID:20382146	pubmed	20382146	create date:2010/04/13 | first author:Pan Y
Urocortin 2 increases c-Fos expression in serotonergic neurons projecting to the ventricular/periventricular system.	/pubmed/20382145	Hale MW, Stamper CE, Staub DR, Lowry CA.	Exp Neurol. 2010 Jul;224(1):271-81. Epub 2010 Apr 9.	Exp Neurol. 2010	PubMed	citation	PMID:20382145	pubmed	20382145	create date:2010/04/13 | first author:Hale MW
Influence of naloxone on inhibitory pudendal-to-bladder reflex in cats.	/pubmed/20382144	Chen ML, Shen B, Wang J, Liu H, Roppolo JR, de Groat WC, Tai C.	Exp Neurol. 2010 Jul;224(1):282-91. Epub 2010 Apr 9.	Exp Neurol. 2010	PubMed	citation	PMID:20382144	pubmed	20382144	create date:2010/04/13 | first author:Chen ML
Resveratrol protects against experimental stroke: putative neuroprotective role of heme oxygenase 1.	/pubmed/20381489	Sakata Y, Zhuang H, Kwansa H, Koehler RC, Doré S.	Exp Neurol. 2010 Jul;224(1):325-9. Epub 2010 Apr 8.	Exp Neurol. 2010	PubMed	citation	PMID:20381489	pubmed	20381489	create date:2010/04/13 | first author:Sakata Y
The effects of cyclosporin-A on axonal conduction deficits following traumatic brain injury in adult rats.	/pubmed/20362574	Colley BS, Phillips LL, Reeves TM.	Exp Neurol. 2010 Jul;224(1):241-51. Epub 2010 Apr 1.	Exp Neurol. 2010	PubMed	citation	PMID:20362574	pubmed	20362574	create date:2010/04/07 | first author:Colley BS
Long-term gonadal hormone treatment and endogenous neurogenesis in the dentate gyrus of the adult female monkey.	/pubmed/20362573	Kordower JH, Chen EY, Morrison JH.	Exp Neurol. 2010 Jul;224(1):252-7. Epub 2010 Apr 1.	Exp Neurol. 2010	PubMed	citation	PMID:20362573	pubmed	20362573	create date:2010/04/07 | first author:Kordower JH
Complex I: inhibitors, inhibition and neurodegeneration.	/pubmed/20362572	Schapira AH.	Exp Neurol. 2010 Aug;224(2):331-5. Epub 2010 Apr 1. Review.	Exp Neurol. 2010	PubMed	citation	PMID:20362572	pubmed	20362572	create date:2010/04/07 | first author:Schapira AH
Endocannabinoids and voluntary activity in mice: runner's high and long-term consequences in emotional behaviors.	/pubmed/20353785	Fuss J, Gass P.	Exp Neurol. 2010 Jul;224(1):103-5. Epub 2010 Mar 29. Review.	Exp Neurol. 2010	PubMed	citation	PMID:20353785	pubmed	20353785	create date:2010/04/01 | first author:Fuss J
Endocannabinoid signaling in healthy and diseased brain.	/pubmed/20353784	Maccarrone M.	Exp Neurol. 2010 Jul;224(1):1-2. Epub 2010 Mar 29. No abstract available.	Exp Neurol. 2010	PubMed	citation	PMID:20353784	pubmed	20353784	create date:2010/04/01 | first author:Maccarrone M
The endocannabinoid system and psychiatric disorders.	/pubmed/20353783	Parolaro D, Realini N, Vigano D, Guidali C, Rubino T.	Exp Neurol. 2010 Jul;224(1):3-14. Epub 2010 Mar 29. Review.	Exp Neurol. 2010	PubMed	citation	PMID:20353783	pubmed	20353783	create date:2010/04/01 | first author:Parolaro D
Neuroprotection by glutamate receptor antagonists against seizure-induced excitotoxic cell death in the aging brain.	/pubmed/20353782	Schauwecker PE.	Exp Neurol. 2010 Jul;224(1):207-18. Epub 2010 Mar 29.	Exp Neurol. 2010	PubMed	citation	PMID:20353782	pubmed	20353782	create date:2010/04/01 | first author:Schauwecker PE
The endocannabinoid system and amyloid-related diseases.	/pubmed/20353781	Ruiz-Valdepeñas L, Benito C, Tolón RM, Martínez Orgado JA, Romero J.	Exp Neurol. 2010 Jul;224(1):66-73. Epub 2010 Mar 29. Review.	Exp Neurol. 2010	PubMed	citation	PMID:20353781	pubmed	20353781	create date:2010/04/01 | first author:Ruiz-Valdepeñas L
The endocannabinoid system and migraine.	/pubmed/20353780	Greco R, Gasperi V, Maccarrone M, Tassorelli C.	Exp Neurol. 2010 Jul;224(1):85-91. Epub 2010 Mar 29. Review.	Exp Neurol. 2010	PubMed	citation	PMID:20353780	pubmed	20353780	create date:2010/04/01 | first author:Greco R
The endocannabinoid system in gp120-mediated insults and HIV-associated dementia.	/pubmed/20353779	Bari M, Rapino C, Mozetic P, Maccarrone M.	Exp Neurol. 2010 Jul;224(1):74-84. Epub 2010 Mar 29. Review.	Exp Neurol. 2010	PubMed	citation	PMID:20353779	pubmed	20353779	create date:2010/04/01 | first author:Bari M
The endocannabinoid system in the inflammatory and neurodegenerative processes of multiple sclerosis and of amyotrophic lateral sclerosis.	/pubmed/20353778	Rossi S, Bernardi G, Centonze D.	Exp Neurol. 2010 Jul;224(1):92-102. Epub 2010 Mar 29. Review.	Exp Neurol. 2010	PubMed	citation	PMID:20353778	pubmed	20353778	create date:2010/04/01 | first author:Rossi S
Alcohol and endocannabinoids: neuroendocrine interactions in the reproductive axis.	/pubmed/20353777	Rettori V, De Laurentiis A, Fernandez-Solari J.	Exp Neurol. 2010 Jul;224(1):15-22. Epub 2010 Mar 29. Review.	Exp Neurol. 2010	PubMed	citation	PMID:20353777	pubmed	20353777	create date:2010/04/01 | first author:Rettori V
The endocannabinoid system and nondrug rewarding behaviours.	/pubmed/20353776	Fattore L, Melis M, Fadda P, Pistis M, Fratta W.	Exp Neurol. 2010 Jul;224(1):23-36. Epub 2010 Mar 29. Review.	Exp Neurol. 2010	PubMed	citation	PMID:20353776	pubmed	20353776	create date:2010/04/01 | first author:Fattore L
The endocannabinoid system: a new entry in remote cell death mechanisms.	/pubmed/20353775	Viscomi MT, Oddi S, Latini L, Bisicchia E, Maccarrone M, Molinari M.	Exp Neurol. 2010 Jul;224(1):56-65. Epub 2010 Mar 29. Review.	Exp Neurol. 2010	PubMed	citation	PMID:20353775	pubmed	20353775	create date:2010/04/01 | first author:Viscomi MT
Complexity of subthalamic 13-35 Hz oscillatory activity directly correlates with clinical impairment in patients with Parkinson's disease.	/pubmed/20353774	Chen CC, Hsu YT, Chan HL, Chiou SM, Tu PH, Lee ST, Tsai CH, Lu CS, Brown P.	Exp Neurol. 2010 Jul;224(1):234-40. Epub 2010 Mar 28.	Exp Neurol. 2010	PubMed	citation	PMID:20353774	pubmed	20353774	create date:2010/04/01 | first author:Chen CC
The COX-2 inhibitor parecoxib is neuroprotective but not antiepileptogenic in the pilocarpine model of temporal lobe epilepsy.	/pubmed/20353773	Polascheck N, Bankstahl M, Löscher W.	Exp Neurol. 2010 Jul;224(1):219-33. Epub 2010 Mar 29.	Exp Neurol. 2010	PubMed	citation	PMID:20353773	pubmed	20353773	create date:2010/04/01 | first author:Polascheck N
Modulation of the endocannabinoid system: neuroprotection or neurotoxicity?	/pubmed/20353772	Fowler CJ, Rojo ML, Rodriguez-Gaztelumendi A.	Exp Neurol. 2010 Jul;224(1):37-47. Epub 2010 Mar 29. Review.	Exp Neurol. 2010	PubMed	citation	PMID:20353772	pubmed	20353772	create date:2010/04/01 | first author:Fowler CJ
Palmitoylethanolamide and other anandamide congeners. Proposed role in the diseased brain.	/pubmed/20353771	Hansen HS.	Exp Neurol. 2010 Jul;224(1):48-55. Epub 2010 Mar 29. Review.	Exp Neurol. 2010	PubMed	citation	PMID:20353771	pubmed	20353771	create date:2010/04/01 | first author:Hansen HS
Transcriptome analysis of a tau overexpression model in rats implicates an early pro-inflammatory response.	/pubmed/20346943	Wang DB, Dayton RD, Zweig RM, Klein RL.	Exp Neurol. 2010 Jul;224(1):197-206. Epub 2010 Mar 24.	Exp Neurol. 2010	PubMed	citation	PMID:20346943	pubmed	20346943	create date:2010/03/30 | first author:Wang DB
Introduction to the special issue of Experimental Neurology on Alzheimer's disease.	/pubmed/20346942	Schenk D.	Exp Neurol. 2010 Jun;223(2):251. Epub 2010 Mar 25. No abstract available.	Exp Neurol. 2010	PubMed	citation	PMID:20346942	pubmed	20346942	create date:2010/03/30 | first author:Schenk D
A combination immunomodulatory treatment promotes neuroprotection and locomotor recovery after contusion SCI.	/pubmed/20338167	Iannotti CA, Clark M, Horn KP, van Rooijen N, Silver J, Steinmetz MP.	Exp Neurol. 2011 Jul;230(1):3-15. Epub 2010 Mar 23.	Exp Neurol. 2011	PubMed	citation	PMID:20338167	pubmed	20338167	create date:2010/03/27 | first author:Iannotti CA
Estrogen effects on pain sensitivity and neuropeptide expression in rat sensory neurons.	/pubmed/20303952	Sarajari S, Oblinger MM.	Exp Neurol. 2010 Jul;224(1):163-9. Epub 2010 Mar 19.	Exp Neurol. 2010	PubMed	citation	PMID:20303952	pubmed	20303952	create date:2010/03/23 | first author:Sarajari S
Acute intrastriatal administration of quinolinic acid provokes hyperphosphorylation of cytoskeletal intermediate filament proteins in astrocytes and neurons of rats.	/pubmed/20303347	Pierozan P, Zamoner A, Soska AK, Silvestrin RB, Loureiro SO, Heimfarth L, Mello e Souza T, Wajner M, Pessoa-Pureur R.	Exp Neurol. 2010 Jul;224(1):188-96. Epub 2010 Mar 18.	Exp Neurol. 2010	PubMed	citation	PMID:20303347	pubmed	20303347	create date:2010/03/23 | first author:Pierozan P
Task-specificity vs. ceiling effect: step-training in shallow water after spinal cord injury.	/pubmed/20302862	Kuerzi J, Brown EH, Shum-Siu A, Siu A, Burke D, Morehouse J, Smith RR, Magnuson DS.	Exp Neurol. 2010 Jul;224(1):178-87. Epub 2010 Mar 17.	Exp Neurol. 2010	PubMed	citation	PMID:20302862	pubmed	20302862	create date:2010/03/23 | first author:Kuerzi J
RNAi targeting micro-calpain increases neuron survival and preserves hippocampal function after global brain ischemia.	/pubmed/20298691	Bevers MB, Ingleton LP, Che D, Cole JT, Li L, Da T, Kopil CM, Cohen AS, Neumar RW.	Exp Neurol. 2010 Jul;224(1):170-7. Epub 2010 Mar 15.	Exp Neurol. 2010	PubMed	citation	PMID:20298691	pubmed	20298691	create date:2010/03/20 | first author:Bevers MB
Ex vivo delivery of GDNF maintains motor function and prevents neuronal loss in a transgenic mouse model of Huntington's disease.	/pubmed/20227407	Ebert AD, Barber AE, Heins BM, Svendsen CN.	Exp Neurol. 2010 Jul;224(1):155-62. Epub 2010 Mar 19.	Exp Neurol. 2010	PubMed	citation	PMID:20227407	pubmed	20227407	create date:2010/03/17 | first author:Ebert AD
Intrathecal injection of carbenoxolone, a gap junction decoupler, attenuates the induction of below-level neuropathic pain after spinal cord injury in rats.	/pubmed/20226782	Roh DH, Yoon SY, Seo HS, Kang SY, Han HJ, Beitz AJ, Lee JH.	Exp Neurol. 2010 Jul;224(1):123-32. Epub 2010 Mar 11.	Exp Neurol. 2010	PubMed	citation	PMID:20226782	pubmed	20226782	create date:2010/03/17 | first author:Roh DH
The relationship between sudden severe hypoxia and ischemia-associated spreading depolarization in adult rat brainstem in vivo.	/pubmed/20226182	Richter F, Bauer R, Lehmenkühler A, Schaible HG.	Exp Neurol. 2010 Jul;224(1):146-54. Epub 2010 Mar 10.	Exp Neurol. 2010	PubMed	citation	PMID:20226182	pubmed	20226182	create date:2010/03/17 | first author:Richter F
Activation of ERK by spontaneous seizures in neural progenitors of the dentate gyrus in a mouse model of epilepsy.	/pubmed/20226181	Li Y, Peng Z, Xiao B, Houser CR.	Exp Neurol. 2010 Jul;224(1):133-45. Epub 2010 Mar 10.	Exp Neurol. 2010	PubMed	citation	PMID:20226181	pubmed	20226181	create date:2010/03/17 | first author:Li Y
CB(1) modulation of hormone secretion, neuronal activation and mRNA expression following extracellular volume expansion.	/pubmed/20214896	Ruginsk SG, Uchoa ET, Elias LL, Antunes-Rodrigues J.	Exp Neurol. 2010 Jul;224(1):114-22. Epub 2010 Mar 7.	Exp Neurol. 2010	PubMed	citation	PMID:20214896	pubmed	20214896	create date:2010/03/11 | first author:Ruginsk SG
Ionotropic glutamate receptors contribute to maintained neuronal hyperexcitability following spinal cord injury in rats.	/pubmed/20211179	Leem JW, Kim HK, Hulsebosch CE, Gwak YS.	Exp Neurol. 2010 Jul;224(1):321-4. Epub 2010 Mar 6.	Exp Neurol. 2010	PubMed	citation	PMID:20211179	pubmed	20211179	create date:2010/03/10 | first author:Leem JW
Bio-printing of collagen and VEGF-releasing fibrin gel scaffolds for neural stem cell culture.	/pubmed/20211178	Lee YB, Polio S, Lee W, Dai G, Menon L, Carroll RS, Yoo SS.	Exp Neurol. 2010 Jun;223(2):645-52. Epub 2010 Mar 6.	Exp Neurol. 2010	PubMed	citation	PMID:20211178	pubmed	20211178	create date:2010/03/10 | first author:Lee YB
Chronic intermittent hypoxia reduces neurokinin-1 (NK(1)) receptor density in small dendrites of non-catecholaminergic neurons in mouse nucleus tractus solitarius.	/pubmed/20206166	Lessard A, Coleman CG, Pickel VM.	Exp Neurol. 2010 Jun;223(2):634-44. Epub 2010 Mar 3.	Exp Neurol. 2010	PubMed	citation	PMID:20206166	pubmed	20206166	create date:2010/03/09 | first author:Lessard A
Estradiol therapy in adulthood reverses glial and neuronal alterations caused by perinatal asphyxia.	/pubmed/20206165	Saraceno GE, Bertolino ML, Galeano P, Romero JI, Garcia-Segura LM, Capani F.	Exp Neurol. 2010 Jun;223(2):615-22. Epub 2010 Mar 3.	Exp Neurol. 2010	PubMed	citation	PMID:20206165	pubmed	20206165	create date:2010/03/09 | first author:Saraceno GE
Repetetive hindlimb movement using intermittent adaptive neuromuscular electrical stimulation in an incomplete spinal cord injury rodent model.	/pubmed/20206164	Fairchild MD, Kim SJ, Iarkov A, Abbas JJ, Jung R.	Exp Neurol. 2010 Jun;223(2):623-33. Epub 2010 Mar 3.	Exp Neurol. 2010	PubMed	citation	PMID:20206164	pubmed	20206164	create date:2010/03/09 | first author:Fairchild MD
Impaired neurotrophin-3 signaling in a TrkAII mutant associated with hereditary polyneuropathy.	/pubmed/20188729	Flohr S, Ewers P, Fink GR, Weis J, Krüttgen A.	Exp Neurol. 2010 Jul;224(1):318-20. Epub 2010 Feb 25.	Exp Neurol. 2010	PubMed	citation	PMID:20188729	pubmed	20188729	create date:2010/03/02 | first author:Flohr S
Neurophysiological, histological and immunohistochemical characterization of bortezomib-induced neuropathy in mice.	/pubmed/20188093	Bruna J, Udina E, Alé A, Vilches JJ, Vynckier A, Monbaliu J, Silverman L, Navarro X.	Exp Neurol. 2010 Jun;223(2):599-608. Epub 2010 Feb 24.	Exp Neurol. 2010	PubMed	citation	PMID:20188093	pubmed	20188093	create date:2010/03/02 | first author:Bruna J
Title	URL	Description	Details	ShortDetails	Resource	Type	Identifiers	Db	EntrezUID	Properties
Caffeine protects against combined paraquat and maneb-induced dopaminergic neuron degeneration.	/pubmed/20188092	Kachroo A, Irizarry MC, Schwarzschild MA.	Exp Neurol. 2010 Jun;223(2):657-61. Epub 2010 Feb 24.	Exp Neurol. 2010	PubMed	citation	PMID:20188092	pubmed	20188092	create date:2010/03/02 | first author:Kachroo A
Descending volleys generated by efficacious epidural motor cortex stimulation in patients with chronic neuropathic pain.	/pubmed/20188091	Lefaucheur JP, Holsheimer J, Goujon C, Keravel Y, Nguyen JP.	Exp Neurol. 2010 Jun;223(2):609-14. Epub 2010 Feb 24.	Exp Neurol. 2010	PubMed	citation	PMID:20188091	pubmed	20188091	create date:2010/03/02 | first author:Lefaucheur JP
Ventral periaqueductal grey stimulation alters heart rate variability in humans with chronic pain.	/pubmed/20178783	Pereira EA, Lu G, Wang S, Schweder PM, Hyam JA, Stein JF, Paterson DJ, Aziz TZ, Green AL.	Exp Neurol. 2010 Jun;223(2):574-81. Epub 2010 Feb 21.	Exp Neurol. 2010	PubMed	citation	PMID:20178783	pubmed	20178783	create date:2010/02/25 | first author:Pereira EA
Prenatal exposure to ethanol affects postnatal neurogenesis in thalamus.	/pubmed/20170653	Mooney SM, Miller MW.	Exp Neurol. 2010 Jun;223(2):566-73. Epub 2010 Feb 17.	Exp Neurol. 2010	PubMed	citation	PMID:20170653	pubmed	20170653	create date:2010/02/23 | first author:Mooney SM
Lifelong protection from global cerebral ischemia and reperfusion in long-lived Mclk1(+/)(-) mutants.	/pubmed/20170652	Zheng H, Lapointe J, Hekimi S.	Exp Neurol. 2010 Jun;223(2):557-65. Epub 2010 Feb 17.	Exp Neurol. 2010	PubMed	citation	PMID:20170652	pubmed	20170652	create date:2010/02/23 | first author:Zheng H
EphA4 deficient mice maintain astroglial-fibrotic scar formation after spinal cord injury.	/pubmed/20170651	Herrmann JE, Shah RR, Chan AF, Zheng B.	Exp Neurol. 2010 Jun;223(2):582-98. Epub 2010 Feb 17.	Exp Neurol. 2010	PubMed	citation	PMID:20170651	pubmed	20170651	create date:2010/02/23 | first author:Herrmann JE
Protection of hippocampal neurogenesis by TAT-Bcl-x(L) after cerebral ischemia in mice.	/pubmed/20156439	Doeppner TR, Dietz GP, Weise J, Bähr M.	Exp Neurol. 2010 Jun;223(2):548-56. Epub 2010 Feb 12.	Exp Neurol. 2010	PubMed	citation	PMID:20156439	pubmed	20156439	create date:2010/02/17 | first author:Doeppner TR
Long-term observation of auto-cell transplantation in non-human primate reveals safety and efficiency of bone marrow stromal cell-derived Schwann cells in peripheral nerve regeneration.	/pubmed/20153320	Wakao S, Hayashi T, Kitada M, Kohama M, Matsue D, Teramoto N, Ose T, Itokazu Y, Koshino K, Watabe H, Iida H, Takamoto T, Tabata Y, Dezawa M.	Exp Neurol. 2010 Jun;223(2):537-47. Epub 2010 Feb 11.	Exp Neurol. 2010	PubMed	citation	PMID:20153320	pubmed	20153320	create date:2010/02/16 | first author:Wakao S
Effects of TRPV1 activation on synaptic excitation in the dentate gyrus of a mouse model of temporal lobe epilepsy.	/pubmed/20144892	Bhaskaran MD, Smith BN.	Exp Neurol. 2010 Jun;223(2):529-36. Epub 2010 Feb 8.	Exp Neurol. 2010	PubMed	citation	PMID:20144892	pubmed	20144892	create date:2010/02/11 | first author:Bhaskaran MD
The conditioning lesion effect on sympathetic neurite outgrowth is dependent on gp130 cytokines.	/pubmed/20144891	Hyatt Sachs H, Rohrer H, Zigmond RE.	Exp Neurol. 2010 Jun;223(2):516-22. Epub 2010 Feb 8.	Exp Neurol. 2010	PubMed	citation	PMID:20144891	pubmed	20144891	create date:2010/02/11 | first author:Hyatt Sachs H
Theophylline treatment improves mitochondrial function after upper cervical spinal cord hemisection.	/pubmed/20144890	Hüttemann M, Nantwi KD, Lee I, Liu J, Mohiuddin S, Petrov T.	Exp Neurol. 2010 Jun;223(2):523-8. Epub 2010 Feb 8.	Exp Neurol. 2010	PubMed	citation	PMID:20144890	pubmed	20144890	create date:2010/02/11 | first author:Hüttemann M
Localization and function of GABA transporters in the globus pallidus of parkinsonian monkeys.	/pubmed/20138865	Galvan A, Hu X, Smith Y, Wichmann T.	Exp Neurol. 2010 Jun;223(2):505-15. Epub 2010 Feb 4.	Exp Neurol. 2010	PubMed	citation	PMID:20138865	pubmed	20138865	create date:2010/02/09 | first author:Galvan A
CB1 receptor deficiency decreases wheel-running activity: consequences on emotional behaviours and hippocampal neurogenesis.	/pubmed/20138171	Dubreucq S, Koehl M, Abrous DN, Marsicano G, Chaouloff F.	Exp Neurol. 2010 Jul;224(1):106-13. Epub 2010 Feb 4.	Exp Neurol. 2010	PubMed	citation	PMID:20138171	pubmed	20138171	create date:2010/02/09 | first author:Dubreucq S
Effects of Aquaporin-4 on edema formation following intracerebral hemorrhage.	/pubmed/20132816	Tang Y, Wu P, Su J, Xiang J, Cai D, Dong Q.	Exp Neurol. 2010 Jun;223(2):485-95. Epub 2010 Feb 2.	Exp Neurol. 2010	PubMed	citation	PMID:20132816	pubmed	20132816	create date:2010/02/06 | first author:Tang Y
Matching of motor-sensory modality in the rodent femoral nerve model shows no enhanced effect on peripheral nerve regeneration.	/pubmed/20122927	Kawamura DH, Johnson PJ, Moore AM, Magill CK, Hunter DA, Ray WZ, Tung TH, Mackinnon SE.	Exp Neurol. 2010 Jun;223(2):496-504. Epub 2010 Feb 1.	Exp Neurol. 2010	PubMed	citation	PMID:20122927	pubmed	20122927	create date:2010/02/04 | first author:Kawamura DH
Dual motor response to l-dopa and nociceptin/orphanin FQ receptor antagonists in 1-methyl-4-phenyl-1,2,5,6-tetrahydropyridine (MPTP) treated mice: Paradoxical inhibition is relieved by D(2)/D(3) receptor blockade.	/pubmed/20122926	Viaro R, Marti M, Morari M.	Exp Neurol. 2010 Jun;223(2):473-84. Epub 2010 Feb 1.	Exp Neurol. 2010	PubMed	citation	PMID:20122926	pubmed	20122926	create date:2010/02/04 | first author:Viaro R
Functional properties of the human ventral mesencephalic neural stem cell line hVM1.	/pubmed/20122925	Tønnesen J, Seiz EG, Ramos M, Lindvall O, Martinez-Serrano A, Kokaia M.	Exp Neurol. 2010 Jun;223(2):653-6. Epub 2010 Feb 1.	Exp Neurol. 2010	PubMed	citation	PMID:20122925	pubmed	20122925	create date:2010/02/04 | first author:Tønnesen J
Inflammatory consequences of cutaneous stimulation.	/pubmed/20109447	Drummond PD.	Exp Neurol. 2010 Apr;222(2):181-3. Epub 2010 Jan 25. No abstract available.	Exp Neurol. 2010	PubMed	citation	PMID:20109447	pubmed	20109447	create date:2010/01/30 | first author:Drummond PD
Transgenic BDNF induces nerve fiber regrowth into the auditory epithelium in deaf cochleae.	/pubmed/20109446	Shibata SB, Cortez SR, Beyer LA, Wiler JA, Di Polo A, Pfingst BE, Raphael Y.	Exp Neurol. 2010 Jun;223(2):464-72. Epub 2010 Jan 28.	Exp Neurol. 2010	PubMed	citation	PMID:20109446	pubmed	20109446	create date:2010/01/30 | first author:Shibata SB
PEGylated interferon-beta modulates the acute inflammatory response and recovery when combined with forced exercise following cervical spinal contusion injury.	/pubmed/20109445	Sandrow-Feinberg HR, Zhukareva V, Santi L, Miller K, Shumsky JS, Baker DP, Houle JD.	Exp Neurol. 2010 Jun;223(2):439-51. Epub 2010 Jan 28.	Exp Neurol. 2010	PubMed	citation	PMID:20109445	pubmed	20109445	create date:2010/01/30 | first author:Sandrow-Feinberg HR
Embryonic stem cells promote motor recovery and affect inflammatory cell infiltration in spinal cord injured mice.	/pubmed/20100476	Bottai D, Cigognini D, Madaschi L, Adami R, Nicora E, Menarini M, Di Giulio AM, Gorio A.	Exp Neurol. 2010 Jun;223(2):452-63. Epub 2010 Jan 25.	Exp Neurol. 2010	PubMed	citation	PMID:20100476	pubmed	20100476	create date:2010/01/27 | first author:Bottai D
Alteration of biochemical and pathological properties of TDP-43 protein by a lipid mediator, 15-deoxy-Delta(12,14)-prostaglandin J(2).	/pubmed/20083106	Zhang HX, Tanji K, Yoshida H, Hayakari M, Shibata T, Mori F, Uchida K, Wakabayashi K.	Exp Neurol. 2010 Apr;222(2):296-303. Epub 2010 Jan 18.	Exp Neurol. 2010	PubMed	citation	PMID:20083106	pubmed	20083106	create date:2010/01/20 | first author:Zhang HX
Schwann cells differentiated from spheroid-forming cells of rat subcutaneous fat tissue myelinate axons in the spinal cord injury.	/pubmed/20083105	Chi GF, Kim MR, Kim DW, Jiang MH, Son Y.	Exp Neurol. 2010 Apr;222(2):304-17. Epub 2010 Jan 18.	Exp Neurol. 2010	PubMed	citation	PMID:20083105	pubmed	20083105	create date:2010/01/20 | first author:Chi GF
Dynamic roles of FGF-2 and Anosmin-1 in the migration of neuronal precursors from the subventricular zone during pre- and postnatal development.	/pubmed/20083104	García-González D, Clemente D, Coelho M, Esteban PF, Soussi-Yanicostas N, de Castro F.	Exp Neurol. 2010 Apr;222(2):285-95. Epub 2010 Jan 18.	Exp Neurol. 2010	PubMed	citation	PMID:20083104	pubmed	20083104	create date:2010/01/20 | first author:García-González D
Measuring nerve regeneration in the mouse.	/pubmed/20080088	Griffin JW, Pan B, Polley MA, Hoffman PN, Farah MH.	Exp Neurol. 2010 May;223(1):60-71. Epub 2010 Jan 18. Review.	Exp Neurol. 2010	PubMed	citation	PMID:20080088	pubmed	20080088	create date:2010/01/19 | first author:Griffin JW
Depletion of spinal 5-HT accelerates mechanosensory recovery in the deafferented rat spinal cord.	/pubmed/20079735	Cragg JJ, Scott AL, Ramer MS.	Exp Neurol. 2010 Apr;222(2):277-84. Epub 2010 Jan 15.	Exp Neurol. 2010	PubMed	citation	PMID:20079735	pubmed	20079735	create date:2010/01/19 | first author:Cragg JJ
Mitochondrial-dependent apoptosis in Huntington's disease human cybrids.	/pubmed/20079354	Ferreira IL, Nascimento MV, Ribeiro M, Almeida S, Cardoso SM, Grazina M, Pratas J, Santos MJ, Januário C, Oliveira CR, Rego AC.	Exp Neurol. 2010 Apr;222(2):243-55. Epub 2010 Jan 14.	Exp Neurol. 2010	PubMed	citation	PMID:20079354	pubmed	20079354	create date:2010/01/19 | first author:Ferreira IL
PTEN/mTOR and axon regeneration.	/pubmed/20079353	Park KK, Liu K, Hu Y, Kanter JL, He Z.	Exp Neurol. 2010 May;223(1):45-50. Epub 2010 Jan 14. Review.	Exp Neurol. 2010	PubMed	citation	PMID:20079353	pubmed	20079353	create date:2010/01/19 | first author:Park KK
Contribution of the spinal cord BDNF to the development of neuropathic pain by activation of the NR2B-containing NMDA receptors in rats with spinal nerve ligation.	/pubmed/20079352	Geng SJ, Liao FF, Dang WH, Ding X, Liu XD, Cai J, Han JS, Wan Y, Xing GG.	Exp Neurol. 2010 Apr;222(2):256-66. Epub 2010 Jan 14.	Exp Neurol. 2010	PubMed	citation	PMID:20079352	pubmed	20079352	create date:2010/01/19 | first author:Geng SJ
Transient elevation of adult hippocampal neurogenesis after dopamine depletion.	/pubmed/20079351	Park JH, Enikolopov G.	Exp Neurol. 2010 Apr;222(2):267-76. Epub 2010 Jan 14.	Exp Neurol. 2010	PubMed	citation	PMID:20079351	pubmed	20079351	create date:2010/01/19 | first author:Park JH
Aggravated experimental autoimmune encephalomyelitis in IL-15 knockout mice.	/pubmed/20070942	Gomez-Nicola D, Spagnolo A, Guaza C, Nieto-Sampedro M.	Exp Neurol. 2010 Apr;222(2):235-42. Epub 2010 Jan 11.	Exp Neurol. 2010	PubMed	citation	PMID:20070942	pubmed	20070942	create date:2010/01/15 | first author:Gomez-Nicola D
Recovery of whisking function promoted by manual stimulation of the vibrissal muscles after facial nerve injury requires insulin-like growth factor 1 (IGF-1).	/pubmed/20067789	Kiryakova S, Söhnchen J, Grosheva M, Schuetz U, Marinova Ts, Dzhupanova R, Sinis N, Hübbers CU, Skouras E, Ankerne J, Fries JW, Irintchev A, Dunlop SA, Angelov DN.	Exp Neurol. 2010 Apr;222(2):226-34. Epub 2010 Jan 11.	Exp Neurol. 2010	PubMed	citation	PMID:20067789	pubmed	20067789	create date:2010/01/14 | first author:Kiryakova S
Seeing beyond one's nose: sleep disruption and excessive sleepiness accompany motor disability in the MPTP treated primate.	/pubmed/20064510	Rye D.	Exp Neurol. 2010 Apr;222(2):179-80. Epub 2010 Jan 11. No abstract available.	Exp Neurol. 2010	PubMed	citation	PMID:20064510	pubmed	20064510	create date:2010/01/13 | first author:Rye D
Transplantable midbrain dopamine neurons: a moving target.	/pubmed/20059999	Villaescusa JC, Arenas E.	Exp Neurol. 2010 Apr;222(2):173-8. Epub 2010 Jan 6. Review. No abstract available.	Exp Neurol. 2010	PubMed	citation	PMID:20059999	pubmed	20059999	create date:2010/01/12 | first author:Villaescusa JC
Functional electrical stimulation helps replenish progenitor cells in the injured spinal cord of adult rats.	/pubmed/20059998	Becker D, Gary DS, Rosenzweig ES, Grill WM, McDonald JW.	Exp Neurol. 2010 Apr;222(2):211-8. Epub 2010 Jan 6.	Exp Neurol. 2010	PubMed	citation	PMID:20059998	pubmed	20059998	create date:2010/01/12 | first author:Becker D
Somatotopic organization in the internal segment of the globus pallidus in Parkinson's disease.	/pubmed/20059997	Baker KB, Lee JY, Mavinkurve G, Russo GS, Walter B, DeLong MR, Bakay RA, Vitek JL.	Exp Neurol. 2010 Apr;222(2):219-25. Epub 2010 Jan 6.	Exp Neurol. 2010	PubMed	citation	PMID:20059997	pubmed	20059997	create date:2010/01/12 | first author:Baker KB
Effects of deep brain stimulation of the cerebellothalamic pathways on the sense of smell.	/pubmed/20051243	Kronenbuerger M, Zobel S, Ilgner J, Finkelmeyer A, Reinacher P, Coenen VA, Wilms H, Kloss M, Kiening K, Daniels C, Falk D, Schulz JB, Deuschl G, Hummel T.	Exp Neurol. 2010 Mar;222(1):144-52. Epub 2010 Jan 4.	Exp Neurol. 2010	PubMed	citation	PMID:20051243	pubmed	20051243	create date:2010/01/07 | first author:Kronenbuerger M
Deficiency of the negative immune regulator B7-H1 enhances inflammation and neuropathic pain after chronic constriction injury of mouse sciatic nerve.	/pubmed/20051242	Uçeyler N, Göbel K, Meuth SG, Ortler S, Stoll G, Sommer C, Wiendl H, Kleinschnitz C.	Exp Neurol. 2010 Mar;222(1):153-60. Epub 2010 Jan 4.	Exp Neurol. 2010	PubMed	citation	PMID:20051242	pubmed	20051242	create date:2010/01/07 | first author:Uçeyler N
Mechanical contributions to astrocyte adhesion using a novel in vitro model of catheter obstruction.	/pubmed/20051241	Harris CA, Resau JH, Hudson EA, West RA, Moon C, McAllister JP 2nd.	Exp Neurol. 2010 Apr;222(2):204-10. Epub 2010 Jan 4.	Exp Neurol. 2010	PubMed	citation	PMID:20051241	pubmed	20051241	create date:2010/01/07 | first author:Harris CA
Hippocampal neurovascular and hypothalamic-pituitary-adrenal axis alterations in spontaneously type 2 diabetic GK rats.	/pubmed/20045412	Beauquis J, Homo-Delarche F, Giroix MH, Ehses J, Coulaud J, Roig P, Portha B, De Nicola AF, Saravia F.	Exp Neurol. 2010 Mar;222(1):125-34. Epub 2010 Jan 4.	Exp Neurol. 2010	PubMed	citation	PMID:20045412	pubmed	20045412	create date:2010/01/05 | first author:Beauquis J
Methylcobalamin increases Erk1/2 and Akt activities through the methylation cycle and promotes nerve regeneration in a rat sciatic nerve injury model.	/pubmed/20045411	Okada K, Tanaka H, Temporin K, Okamoto M, Kuroda Y, Moritomo H, Murase T, Yoshikawa H.	Exp Neurol. 2010 Apr;222(2):191-203. Epub 2010 Jan 4.	Exp Neurol. 2010	PubMed	citation	PMID:20045411	pubmed	20045411	create date:2010/01/05 | first author:Okada K
Sleep deprivation attenuates experimental stroke severity in rats.	/pubmed/20045410	Moldovan M, Constantinescu AO, Balseanu A, Oprescu N, Zagrean L, Popa-Wagner A.	Exp Neurol. 2010 Mar;222(1):135-43. Epub 2010 Jan 4.	Exp Neurol. 2010	PubMed	citation	PMID:20045410	pubmed	20045410	create date:2010/01/05 | first author:Moldovan M
Critical period for the whisker-barrel system.	/pubmed/20045409	Erzurumlu RS.	Exp Neurol. 2010 Mar;222(1):10-2. Epub 2010 Jan 4. No abstract available.	Exp Neurol. 2010	PubMed	citation	PMID:20045409	pubmed	20045409	create date:2010/01/05 | first author:Erzurumlu RS
Antibody-mediated impairment and homeostatic plasticity of autonomic ganglionic synaptic transmission.	/pubmed/20044994	Wang Z, Low PA, Vernino S.	Exp Neurol. 2010 Mar;222(1):114-9. Epub 2010 Jan 4.	Exp Neurol. 2010	PubMed	citation	PMID:20044994	pubmed	20044994	create date:2010/01/05 | first author:Wang Z
Control of neuroinflammation as a therapeutic strategy for amyotrophic lateral sclerosis and other neurodegenerative disorders.	/pubmed/20044993	Mosley RL, Gendelman HE.	Exp Neurol. 2010 Mar;222(1):1-5. Epub 2010 Jan 4.	Exp Neurol. 2010	PubMed	citation	PMID:20044993	pubmed	20044993	create date:2010/01/05 | first author:Mosley RL
Overcoming remyelination failure in multiple sclerosis and other myelin disorders.	/pubmed/20044992	Fancy SP, Kotter MR, Harrington EP, Huang JK, Zhao C, Rowitch DH, Franklin RJ.	Exp Neurol. 2010 Sep;225(1):18-23. Epub 2010 Jan 4. Review.	Exp Neurol. 2010	PubMed	citation	PMID:20044992	pubmed	20044992	create date:2010/01/05 | first author:Fancy SP
Cough following low thoracic hemisection in the cat.	/pubmed/20043908	Jefferson SC, Tester NJ, Rose M, Blum AE, Howland BG, Bolser DC, Howland DR.	Exp Neurol. 2010 Mar;222(1):165-70. Epub 2010 Jan 4.	Exp Neurol. 2010	PubMed	citation	PMID:20043908	pubmed	20043908	create date:2010/01/02 | first author:Jefferson SC
Abeta(25-35) as proxyholder for amyloidogenic peptides: in vivo evidence.	/pubmed/20043907	Gulyaeva NV, Stepanichev MY.	Exp Neurol. 2010 Mar;222(1):6-9. Epub 2010 Jan 4. No abstract available.	Exp Neurol. 2010	PubMed	citation	PMID:20043907	pubmed	20043907	create date:2010/01/02 | first author:Gulyaeva NV
In vivo assessment of brain monoamine systems in parkin gene carriers: a PET study.	/pubmed/20043906	Pavese N, Moore RY, Scherfler C, Khan NL, Hotton G, Quinn NP, Bhatia KP, Wood NW, Brooks DJ, Lees AJ, Piccini P.	Exp Neurol. 2010 Mar;222(1):120-4. Epub 2010 Jan 4.	Exp Neurol. 2010	PubMed	citation	PMID:20043906	pubmed	20043906	create date:2010/01/02 | first author:Pavese N
The effects of sympathetic outflow on upregulation of vanilloid receptors TRPV(1) in primary afferent neurons evoked by intradermal capsaicin.	/pubmed/20036240	Xu X, Wang P, Zou X, Li D, Fang L, Gong K, Lin Q.	Exp Neurol. 2010 Mar;222(1):93-107. Epub 2009 Dec 28.	Exp Neurol. 2010	PubMed	citation	PMID:20036240	pubmed	20036240	create date:2009/12/29 | first author:Xu X
Title	URL	Description	Details	ShortDetails	Resource	Type	Identifiers	Db	EntrezUID	Properties
Time dependent subthalamic local field potential changes after DBS surgery in Parkinson's disease.	/pubmed/20035749	Rosa M, Marceglia S, Servello D, Foffani G, Rossi L, Sassi M, Mrakic-Sposta S, Zangaglia R, Pacchetti C, Porta M, Priori A.	Exp Neurol. 2010 Apr;222(2):184-90. Epub 2009 Dec 24.	Exp Neurol. 2010	PubMed	citation	PMID:20035749	pubmed	20035749	create date:2009/12/29 | first author:Rosa M
Effects of G-CSF treatment on neutrophil mobilization and neurological outcome after transient focal ischemia.	/pubmed/20026112	Strecker JK, Sevimli S, Schilling M, Klocke R, Nikol S, Schneider A, Schäbitz WR.	Exp Neurol. 2010 Mar;222(1):108-13. Epub 2009 Dec 21.	Exp Neurol. 2010	PubMed	citation	PMID:20026112	pubmed	20026112	create date:2009/12/23 | first author:Strecker JK
Septo-hippocampal networks in chronic epilepsy.	/pubmed/20026111	García-Hernández A, Bland BH, Facelli JC, Colom LV.	Exp Neurol. 2010 Mar;222(1):86-92. Epub 2009 Dec 21.	Exp Neurol. 2010	PubMed	citation	PMID:20026111	pubmed	20026111	create date:2009/12/23 | first author:García-Hernández A
Human striatal neuroblasts develop and build a striatal-like structure into the brain of Huntington's disease patients after transplantation.	/pubmed/20026043	Gallina P, Paganini M, Lombardini L, Mascalchi M, Porfirio B, Gadda D, Marini M, Pinzani P, Salvianti F, Crescioli C, Bucciantini S, Mechi C, Sarchielli E, Romoli AM, Bertini E, Urbani S, Bartolozzi B, De Cristofaro MT, Piacentini S, Saccardi R, Pupi A, Vannelli GB, et al.	Exp Neurol. 2010 Mar;222(1):30-41. Epub 2009 Dec 21.	Exp Neurol. 2010	PubMed	citation	PMID:20026043	pubmed	20026043	create date:2009/12/23 | first author:Gallina P
Intracranial electrode implantation produces regional neuroinflammation and memory deficits in rats.	/pubmed/20026042	Hirshler YK, Polat U, Biegon A.	Exp Neurol. 2010 Mar;222(1):42-50. Epub 2009 Dec 21.	Exp Neurol. 2010	PubMed	citation	PMID:20026042	pubmed	20026042	create date:2009/12/23 | first author:Hirshler YK
Noradrenergic innervation of the rat spinal cord caudal to a complete spinal cord transection: effects of olfactory ensheathing glia.	/pubmed/20025875	Takeoka A, Kubasak MD, Zhong H, Kaplan J, Roy RR, Phelps PE.	Exp Neurol. 2010 Mar;222(1):59-69. Epub 2009 Dec 16.	Exp Neurol. 2010	PubMed	citation	PMID:20025875	pubmed	20025875	create date:2009/12/23 | first author:Takeoka A
MeCP2 functions largely cell-autonomously, but also non-cell-autonomously, in neuronal maturation and dendritic arborization of cortical pyramidal neurons.	/pubmed/20025874	Kishi N, Macklis JD.	Exp Neurol. 2010 Mar;222(1):51-8. Epub 2009 Dec 16.	Exp Neurol. 2010	PubMed	citation	PMID:20025874	pubmed	20025874	create date:2009/12/23 | first author:Kishi N
Adeno-associated viral vector serotypes 1 and 5 targeted to the neonatal rat and pig striatum induce widespread transgene expression in the forebrain.	/pubmed/20025873	Kornum BR, Stott SR, Mattsson B, Wisman L, Ettrup A, Hermening S, Knudsen GM, Kirik D.	Exp Neurol. 2010 Mar;222(1):70-85. Epub 2009 Dec 16.	Exp Neurol. 2010	PubMed	citation	PMID:20025873	pubmed	20025873	create date:2009/12/23 | first author:Kornum BR
Bone morphogenetic proteins mediate cellular response and, together with Noggin, regulate astrocyte differentiation after spinal cord injury.	/pubmed/20005873	Xiao Q, Du Y, Wu W, Yip HK.	Exp Neurol. 2010 Feb;221(2):353-66. Epub 2009 Dec 11.	Exp Neurol. 2010	PubMed	citation	PMID:20005873	pubmed	20005873	create date:2009/12/17 | first author:Xiao Q
An unbiased, staged, multicentre, validation strategy for Alzheimer's disease CSF tau levels.	/pubmed/20005225	Petzold A, Chapman MD, Schraen S, Verwey NA, Pasquier F, Bombois S, Brettschneider J, Fox NC, von Arnim CA, Teunissen C, Pijnenburg Y, Riepe MW, Otto M, Tumani H, Scheltens P, Buee L, Rossor MN.	Exp Neurol. 2010 Jun;223(2):432-8. Epub 2009 Dec 11.	Exp Neurol. 2010	PubMed	citation	PMID:20005225	pubmed	20005225	create date:2009/12/17 | first author:Petzold A
Perpendicular organization of sympathetic neurons within a required physiological voltage.	/pubmed/20005224	Pan L, Borgens RB.	Exp Neurol. 2010 Mar;222(1):161-4. Epub 2009 Dec 11.	Exp Neurol. 2010	PubMed	citation	PMID:20005224	pubmed	20005224	create date:2009/12/17 | first author:Pan L
Acute glial activation by stab injuries does not lead to overt damage or motor neuron degeneration in the G93A mutant SOD1 rat model of amyotrophic lateral sclerosis.	/pubmed/20005223	Suzuki M, Klein S, Wetzel EA, Meyer M, McHugh J, Tork C, Hayes A, Svendsen CN.	Exp Neurol. 2010 Feb;221(2):346-52. Epub 2009 Dec 11.	Exp Neurol. 2010	PubMed	citation	PMID:20005223	pubmed	20005223	create date:2009/12/17 | first author:Suzuki M
Introduction to special issue: Challenges and opportunities for regeneration in the peripheral nervous system.	/pubmed/20004660	Höke A, Brushart T.	Exp Neurol. 2010 May;223(1):1-4. Epub 2009 Dec 18.	Exp Neurol. 2010	PubMed	citation	PMID:20004660	pubmed	20004660	create date:2009/12/17 | first author:Höke A
State-dependent control of lumbar motoneurons by the hypocretinergic system.	/pubmed/19962375	Yamuy J, Fung SJ, Xi M, Chase MH.	Exp Neurol. 2010 Feb;221(2):335-45. Epub 2009 Dec 3.	Exp Neurol. 2010	PubMed	citation	PMID:19962375	pubmed	19962375	create date:2009/12/08 | first author:Yamuy J
Neurodegeneration in autoimmune CNS inflammation.	/pubmed/19961850	Herz J, Zipp F, Siffrin V.	Exp Neurol. 2010 Sep;225(1):9-17. Epub 2009 Dec 1. Review.	Exp Neurol. 2010	PubMed	citation	PMID:19961850	pubmed	19961850	create date:2009/12/08 | first author:Herz J
Electrophysiological effects of guanosine and MK-801 in a quinolinic acid-induced seizure model.	/pubmed/19948169	Torres FV, da Silva Filho M, Antunes C, Kalinine E, Antoniolli E, Portela LV, Souza DO, Tort AB.	Exp Neurol. 2010 Feb;221(2):296-306. Epub 2009 Dec 4.	Exp Neurol. 2010	PubMed	citation	PMID:19948169	pubmed	19948169	create date:2009/12/02 | first author:Torres FV
The antiepileptic drug zonisamide inhibits MAO-B and attenuates MPTP toxicity in mice: clinical relevance.	/pubmed/19948168	Sonsalla PK, Wong LY, Winnik B, Buckley B.	Exp Neurol. 2010 Feb;221(2):329-34. Epub 2009 Dec 4.	Exp Neurol. 2010	PubMed	citation	PMID:19948168	pubmed	19948168	create date:2009/12/02 | first author:Sonsalla PK
Increased immunopotency of monocyte derived dendritic cells from patients with optic neuritis is inhibited in vitro by simvastatin.	/pubmed/19948167	Tsakiri A, Tsiantoulas D, Frederiksen J, Svane IM.	Exp Neurol. 2010 Feb;221(2):320-8. Epub 2009 Dec 4.	Exp Neurol. 2010	PubMed	citation	PMID:19948167	pubmed	19948167	create date:2009/12/02 | first author:Tsakiri A
Beta frequency synchronization in basal ganglia output during rest and walk in a hemiparkinsonian rat.	/pubmed/19948166	Avila I, Parr-Brownlie LC, Brazhnik E, Castañeda E, Bergstrom DA, Walters JR.	Exp Neurol. 2010 Feb;221(2):307-19. Epub 2009 Dec 4.	Exp Neurol. 2010	PubMed	citation	PMID:19948166	pubmed	19948166	create date:2009/12/02 | first author:Avila I
Protection of oligodendrocyte precursor cells by low doses of HSP90 inhibitors in cell culture.	/pubmed/19948165	Cid C, Alcazar A.	Exp Neurol. 2010 Sep;225(1):29-33. Epub 2009 Dec 4.	Exp Neurol. 2010	PubMed	citation	PMID:19948165	pubmed	19948165	create date:2009/12/02 | first author:Cid C
Bilateral symmetry and coherence of subthalamic nuclei beta band activity in Parkinson's disease.	/pubmed/19944098	de Solages C, Hill BC, Koop MM, Henderson JM, Bronte-Stewart H.	Exp Neurol. 2010 Jan;221(1):260-6. Epub 2009 Nov 26.	Exp Neurol. 2010	PubMed	citation	PMID:19944098	pubmed	19944098	create date:2009/12/01 | first author:de Solages C
Lovastatin ameliorates alpha-synuclein accumulation and oxidation in transgenic mouse models of alpha-synucleinopathies.	/pubmed/19944097	Koob AO, Ubhi K, Paulsson JF, Kelly J, Rockenstein E, Mante M, Adame A, Masliah E.	Exp Neurol. 2010 Feb;221(2):267-74. Epub 2009 Nov 26.	Exp Neurol. 2010	PubMed	citation	PMID:19944097	pubmed	19944097	create date:2009/12/01 | first author:Koob AO
Motor activity-induced dopamine release in the substantia nigra is regulated by muscarinic receptors.	/pubmed/19944096	Andersson DR, Björnsson E, Bergquist F, Nissbrandt H.	Exp Neurol. 2010 Jan;221(1):251-9. Epub 2009 Nov 26.	Exp Neurol. 2010	PubMed	citation	PMID:19944096	pubmed	19944096	create date:2009/12/01 | first author:Andersson DR
Lack of robust neurologic benefits with simvastatin or atorvastatin treatment after acute thoracic spinal cord contusion injury.	/pubmed/19931252	Mann CM, Lee JH, Hillyer J, Stammers AM, Tetzlaff W, Kwon BK.	Exp Neurol. 2010 Feb;221(2):285-95. Epub 2009 Nov 18.	Exp Neurol. 2010	PubMed	citation	PMID:19931252	pubmed	19931252	create date:2009/11/26 | first author:Mann CM
Type 1 diabetes exaggerates features of Alzheimer's disease in APP transgenic mice.	/pubmed/19931251	Jolivalt CG, Hurford R, Lee CA, Dumaop W, Rockenstein E, Masliah E.	Exp Neurol. 2010 Jun;223(2):422-31. Epub 2009 Nov 18.	Exp Neurol. 2010	PubMed	citation	PMID:19931251	pubmed	19931251	create date:2009/11/26 | first author:Jolivalt CG
Ghrelin prevents 1-methyl-4-phenylpyridinium ion-induced cytotoxicity through antioxidation and NF-kappaB modulation in MES23.5 cells.	/pubmed/19931250	Liu L, Xu H, Jiang H, Wang J, Song N, Xie J.	Exp Neurol. 2010 Mar;222(1):25-9. Epub 2009 Nov 18.	Exp Neurol. 2010	PubMed	citation	PMID:19931250	pubmed	19931250	create date:2009/11/26 | first author:Liu L
Mechanical but not painful electrical stimuli trigger TNF alpha release in human skin.	/pubmed/19931249	Eberle T, Doganci B, Krämer H, Fechir M, Wagner I, Sommer C, Birklein F.	Exp Neurol. 2010 Jan;221(1):246-50. Epub 2009 Nov 18.	Exp Neurol. 2010	PubMed	citation	PMID:19931249	pubmed	19931249	create date:2009/11/26 | first author:Eberle T
Proprioceptive neuropathy affects normalization of the H-reflex by exercise after spinal cord injury.	/pubmed/19913536	Ollivier-Lanvin K, Keeler BE, Siegfried R, Houlé JD, Lemay MA.	Exp Neurol. 2010 Jan;221(1):198-205. Epub 2009 Nov 11.	Exp Neurol. 2010	PubMed	citation	PMID:19913536	pubmed	19913536	create date:2009/11/17 | first author:Ollivier-Lanvin K
Sustained sensorimotor impairments after endothelin-1 induced focal cerebral ischemia (stroke) in aged rats.	/pubmed/19913535	Soleman S, Yip P, Leasure JL, Moon L.	Exp Neurol. 2010 Mar;222(1):13-24. Epub 2009 Nov 12.	Exp Neurol. 2010	PubMed	citation	PMID:19913535	pubmed	19913535	create date:2009/11/17 | first author:Soleman S
HIV-1 gp120-induced neuroinflammation: relationship to neuron loss and protection by rSV40-delivered antioxidant enzymes.	/pubmed/19913017	Louboutin JP, Reyes BA, Agrawal L, Van Bockstaele EJ, Strayer DS.	Exp Neurol. 2010 Jan;221(1):231-45. Epub 2009 Nov 11.	Exp Neurol. 2010	PubMed	citation	PMID:19913017	pubmed	19913017	create date:2009/11/17 | first author:Louboutin JP
Activation of lateral parabrachial afferent pathways and endocrine responses during sodium appetite regulation.	/pubmed/19913016	Godino A, Margatho LO, Caeiro XE, Antunes-Rodrigues J, Vivas L.	Exp Neurol. 2010 Feb;221(2):275-84. Epub 2009 Nov 11.	Exp Neurol. 2010	PubMed	citation	PMID:19913016	pubmed	19913016	create date:2009/11/17 | first author:Godino A
Electrophysiological actions of zonisamide on striatal neurons: Selective neuroprotection against complex I mitochondrial dysfunction.	/pubmed/19913015	Costa C, Tozzi A, Luchetti E, Siliquini S, Belcastro V, Tantucci M, Picconi B, Ientile R, Calabresi P, Pisani F.	Exp Neurol. 2010 Jan;221(1):217-24. Epub 2009 Nov 11.	Exp Neurol. 2010	PubMed	citation	PMID:19913015	pubmed	19913015	create date:2009/11/17 | first author:Costa C
Functional recovery and facial motoneuron survival are influenced by immunodeficiency in crush-axotomized mice.	/pubmed/19913014	Beahrs T, Tanzer L, Sanders VM, Jones KJ.	Exp Neurol. 2010 Jan;221(1):225-30. Epub 2009 Nov 11.	Exp Neurol. 2010	PubMed	citation	PMID:19913014	pubmed	19913014	create date:2009/11/17 | first author:Beahrs T
Schwann cells engineered to express the cell adhesion molecule L1 accelerate myelination and motor recovery after spinal cord injury.	/pubmed/19909742	Lavdas AA, Chen J, Papastefanaki F, Chen S, Schachner M, Matsas R, Thomaidou D.	Exp Neurol. 2010 Jan;221(1):206-16. Epub 2009 Nov 10.	Exp Neurol. 2010	PubMed	citation	PMID:19909742	pubmed	19909742	create date:2009/11/17 | first author:Lavdas AA
Chronic stress-mutated presenilin 1 gene interaction perturbs neurogenesis and accelerates neurodegeneration.	/pubmed/19896484	Kunimoto S, Nakamura S, Wada K, Inoue T.	Exp Neurol. 2010 Jan;221(1):175-85. Epub 2009 Nov 4.	Exp Neurol. 2010	PubMed	citation	PMID:19896484	pubmed	19896484	create date:2009/11/10 | first author:Kunimoto S
Differential tactile and motor recovery and cortical map alteration after C4-C5 spinal hemisection.	/pubmed/19896483	Martinez M, Delcour M, Russier M, Zennou-Azogui Y, Xerri C, Coq JO, Brezun JM.	Exp Neurol. 2010 Jan;221(1):186-97. Epub 2009 Nov 4.	Exp Neurol. 2010	PubMed	citation	PMID:19896483	pubmed	19896483	create date:2009/11/10 | first author:Martinez M
The role of ipsilateral primary motor cortex in movement control and recovery from brain damage.	/pubmed/19896482	Stoeckel MC, Binkofski F.	Exp Neurol. 2010 Jan;221(1):13-7. Epub 2009 Nov 4.	Exp Neurol. 2010	PubMed	citation	PMID:19896482	pubmed	19896482	create date:2009/11/10 | first author:Stoeckel MC
Sigma receptor ligand 4-phenyl-1-(4-phenylbutyl)-piperidine modulates neuronal nitric oxide synthase/postsynaptic density-95 coupling mechanisms and protects against neonatal ischemic degeneration of striatal neurons.	/pubmed/19883643	Yang ZJ, Carter EL, Torbey MT, Martin LJ, Koehler RC.	Exp Neurol. 2010 Jan;221(1):166-74. Epub 2009 Oct 31.	Exp Neurol. 2010	PubMed	citation	PMID:19883643	pubmed	19883643	create date:2009/11/04 | first author:Yang ZJ
PINK1 mutations and differential effects on mitochondrial function.	/pubmed/19879875	Tan EK.	Exp Neurol. 2010 Jan;221(1):10-2. Epub 2009 Oct 30. No abstract available.	Exp Neurol. 2010	PubMed	citation	PMID:19879875	pubmed	19879875	create date:2009/11/03 | first author:Tan EK
Soluble oligomeric forms of beta-amyloid (Abeta) peptide stimulate Abeta production via astrogliosis in the rat brain.	/pubmed/19879263	Perez JL, Carrero I, Gonzalo P, Arevalo-Serrano J, Sanz-Anquela JM, Ortega J, Rodriguez M, Gonzalo-Ruiz A.	Exp Neurol. 2010 Jun;223(2):410-21. Epub 2009 Oct 29.	Exp Neurol. 2010	PubMed	citation	PMID:19879263	pubmed	19879263	create date:2009/11/03 | first author:Perez JL
The neural substrates for atypical planning and execution of word production in stuttering.	/pubmed/19879262	Lu C, Chen C, Ning N, Ding G, Guo T, Peng D, Yang Y, Li K, Lin C.	Exp Neurol. 2010 Jan;221(1):146-56. Epub 2009 Oct 29.	Exp Neurol. 2010	PubMed	citation	PMID:19879262	pubmed	19879262	create date:2009/11/03 | first author:Lu C
Activity-mediated plasticity of GABA equilibrium potential in rat hippocampal CA1 neurons.	/pubmed/19879261	Yang B, Tadavarty R, Xu JY, Sastry BR.	Exp Neurol. 2010 Jan;221(1):157-65. Epub 2009 Oct 29.	Exp Neurol. 2010	PubMed	citation	PMID:19879261	pubmed	19879261	create date:2009/11/03 | first author:Yang B
Diffusion tensor imaging to assess axonal regeneration in peripheral nerves.	/pubmed/19879260	Lehmann HC, Zhang J, Mori S, Sheikh KA.	Exp Neurol. 2010 May;223(1):238-44. Epub 2009 Oct 29.	Exp Neurol. 2010	PubMed	citation	PMID:19879260	pubmed	19879260	create date:2009/11/03 | first author:Lehmann HC
B cells from glatiramer acetate-treated mice suppress experimental autoimmune encephalomyelitis.	/pubmed/19879259	Kala M, Rhodes SN, Piao WH, Shi FD, Campagnolo DI, Vollmer TL.	Exp Neurol. 2010 Jan;221(1):136-45. Epub 2009 Oct 29.	Exp Neurol. 2010	PubMed	citation	PMID:19879259	pubmed	19879259	create date:2009/11/03 | first author:Kala M
Functional imaging of putative human mirror neuron systems in neurological disease.	/pubmed/19874822	Andric M, Small SL.	Exp Neurol. 2010 Jan;221(1):5-9. Epub 2009 Oct 27. No abstract available.	Exp Neurol. 2010	PubMed	citation	PMID:19874822	pubmed	19874822	create date:2009/10/31 | first author:Andric M
Hepatocyte growth factor (HGF) modulates GABAergic inhibition and seizure susceptibility.	/pubmed/19853606	Bae MH, Bissonette GB, Mars WM, Michalopoulos GK, Achim CL, Depireux DA, Powell EM.	Exp Neurol. 2010 Jan;221(1):129-35. Epub 2009 Oct 22.	Exp Neurol. 2010	PubMed	citation	PMID:19853606	pubmed	19853606	create date:2009/10/27 | first author:Bae MH
Migration and homing of bone-marrow mononuclear cells in chronic ischemic stroke after intra-arterial injection.	/pubmed/19853605	Barbosa da Fonseca LM, Gutfilen B, Rosado de Castro PH, Battistella V, Goldenberg RC, Kasai-Brunswick T, Chagas CL, Wajnberg E, Maiolino A, Salles Xavier S, Andre C, Mendez-Otero R, de Freitas GR.	Exp Neurol. 2010 Jan;221(1):122-8. Epub 2009 Oct 22.	Exp Neurol. 2010	PubMed	citation	PMID:19853605	pubmed	19853605	create date:2009/10/27 | first author:Barbosa da Fonseca LM
Chronic treatment with agonists of beta(2)-adrenergic receptors in neuropathic pain.	/pubmed/19840789	Yalcin I, Tessier LH, Petit-Demoulière N, Waltisperger E, Hein L, Freund-Mercier MJ, Barrot M.	Exp Neurol. 2010 Jan;221(1):115-21. Epub 2009 Oct 17.	Exp Neurol. 2010	PubMed	citation	PMID:19840789	pubmed	19840789	create date:2009/10/21 | first author:Yalcin I
Axonal and neuronal pathology in multiple sclerosis: what have we learnt from animal models.	/pubmed/19840788	Lassmann H.	Exp Neurol. 2010 Sep;225(1):2-8. Epub 2009 Oct 17. Review.	Exp Neurol. 2010	PubMed	citation	PMID:19840788	pubmed	19840788	create date:2009/10/21 | first author:Lassmann H
5-HT precursor loading, but not 5-HT receptor agonists, increases motor function after spinal cord contusion in adult rats.	/pubmed/19840787	Hayashi Y, Jacob-Vadakot S, Dugan EA, McBride S, Olexa R, Simansky K, Murray M, Shumsky JS.	Exp Neurol. 2010 Jan;221(1):68-78. Epub 2009 Oct 17.	Exp Neurol. 2010	PubMed	citation	PMID:19840787	pubmed	19840787	create date:2009/10/21 | first author:Hayashi Y
Title	URL	Description	Details	ShortDetails	Resource	Type	Identifiers	Db	EntrezUID	Properties
Metallothionein induces a regenerative reactive astrocyte phenotype via JAK/STAT and RhoA signalling pathways.	/pubmed/19837066	Leung YK, Pankhurst M, Dunlop SA, Ray S, Dittmann J, Eaton ED, Palumaa P, Sillard R, Chuah MI, West AK, Chung RS.	Exp Neurol. 2010 Jan;221(1):98-106. Epub 2009 Oct 15.	Exp Neurol. 2010	PubMed	citation	PMID:19837066	pubmed	19837066	create date:2009/10/20 | first author:Leung YK
Pivotal role for beta-1 integrin in neurovascular remodelling after ischemic stroke.	/pubmed/19837065	Lathia JD, Chigurupati S, Thundyil J, Selvaraj PK, Mughal MR, Woodruff TM, Chan SL, Karamyan VT, Mattson MP, Arumugam TV.	Exp Neurol. 2010 Jan;221(1):107-14. Epub 2009 Oct 21.	Exp Neurol. 2010	PubMed	citation	PMID:19837065	pubmed	19837065	create date:2009/10/20 | first author:Lathia JD
Treatments (12 and 48 h) with systemic and brain-selective hypothermia techniques after permanent focal cerebral ischemia in rat.	/pubmed/19833128	Clark DL, Penner M, Wowk S, Orellana-Jordan I, Colbourne F.	Exp Neurol. 2009 Dec;220(2):391-9. Epub 2009 Oct 13.	Exp Neurol. 2009	PubMed	citation	PMID:19833128	pubmed	19833128	create date:2009/10/17 | first author:Clark DL
Forebrain overexpression of alpha-synuclein leads to early postnatal hippocampal neuron loss and synaptic disruption.	/pubmed/19833127	Lim Y, Kehm VM, Li C, Trojanowski JQ, Lee VM.	Exp Neurol. 2010 Jan;221(1):86-97. Epub 2009 Oct 13.	Exp Neurol. 2010	PubMed	citation	PMID:19833127	pubmed	19833127	create date:2009/10/17 | first author:Lim Y
Roles of channels and receptors in the growth cone during PNS axonal regeneration.	/pubmed/19833126	Shim S, Ming GL.	Exp Neurol. 2010 May;223(1):38-44. Epub 2009 Oct 13. Review.	Exp Neurol. 2010	PubMed	citation	PMID:19833126	pubmed	19833126	create date:2009/10/17 | first author:Shim S
Continuous rotigotine administration reduces dyskinesia resulting from pulsatile treatment with rotigotine or L-DOPA in MPTP-treated common marmosets.	/pubmed/19833125	Stockwell KA, Scheller DK, Smith LA, Rose S, Iravani MM, Jackson MJ, Jenner P.	Exp Neurol. 2010 Jan;221(1):79-85. Epub 2009 Oct 13.	Exp Neurol. 2010	PubMed	citation	PMID:19833125	pubmed	19833125	create date:2009/10/17 | first author:Stockwell KA
T-bet deficiency decreases susceptibility to experimental myasthenia gravis.	/pubmed/19818352	Liu R, Hao J, Dayao CS, Shi FD, Campagnolo DI.	Exp Neurol. 2009 Dec;220(2):366-73. Epub 2009 Oct 7.	Exp Neurol. 2009	PubMed	citation	PMID:19818352	pubmed	19818352	create date:2009/10/13 | first author:Liu R
Biological markers of amyloid beta-related mechanisms in Alzheimer's disease.	/pubmed/19815015	Hampel H, Shen Y, Walsh DM, Aisen P, Shaw LM, Zetterberg H, Trojanowski JQ, Blennow K.	Exp Neurol. 2010 Jun;223(2):334-46. Epub 2009 Oct 6. Review.	Exp Neurol. 2010	PubMed	citation	PMID:19815015	pubmed	19815015	create date:2009/10/10 | first author:Hampel H
Cybrid models of Parkinson's disease show variable mitochondrial biogenesis and genotype-respiration relationships.	/pubmed/19815014	Keeney PM, Dunham LD, Quigley CK, Morton SL, Bergquist KE, Bennett JP Jr.	Exp Neurol. 2009 Dec;220(2):374-82. Epub 2009 Oct 6.	Exp Neurol. 2009	PubMed	citation	PMID:19815014	pubmed	19815014	create date:2009/10/10 | first author:Keeney PM
Subtle neurological and metabolic abnormalities in an Opa1 mouse model of autosomal dominant optic atrophy.	/pubmed/19815013	Alavi MV, Fuhrmann N, Nguyen HP, Yu-Wai-Man P, Heiduschka P, Chinnery PF, Wissinger B.	Exp Neurol. 2009 Dec;220(2):404-9. Epub 2009 Oct 6.	Exp Neurol. 2009	PubMed	citation	PMID:19815013	pubmed	19815013	create date:2009/10/10 | first author:Alavi MV
The effects of parkin suppression on the behaviour, amyloid processing, and cell survival in APP mutant transgenic mice.	/pubmed/19815012	Perucho J, Casarejos MJ, Rubio I, Rodriguez-Navarro JA, Gómez A, Ampuero I, Rodal I, Solano RM, Carro E, García de Yébenes J, Mena MA.	Exp Neurol. 2010 Jan;221(1):54-67. Epub 2009 Oct 6.	Exp Neurol. 2010	PubMed	citation	PMID:19815012	pubmed	19815012	create date:2009/10/10 | first author:Perucho J
Influence of the vanilloid receptor TRPV1 on the activation of spinal cord glia in mouse models of pain.	/pubmed/19815011	Chen Y, Willcockson HH, Valtschanoff JG.	Exp Neurol. 2009 Dec;220(2):383-90. Epub 2009 Oct 6.	Exp Neurol. 2009	PubMed	citation	PMID:19815011	pubmed	19815011	create date:2009/10/10 | first author:Chen Y
A bilateral cervical contusion injury model in mice: assessment of gripping strength as a measure of forelimb motor function.	/pubmed/19815010	Aguilar RM, Steward O.	Exp Neurol. 2010 Jan;221(1):38-53. Epub 2009 Oct 6.	Exp Neurol. 2010	PubMed	citation	PMID:19815010	pubmed	19815010	create date:2009/10/10 | first author:Aguilar RM
Glutamate, excitotoxicity, and programmed cell death in Parkinson disease.	/pubmed/19815009	Caudle WM, Zhang J.	Exp Neurol. 2009 Dec;220(2):230-3. Epub 2009 Oct 6. Review. No abstract available.	Exp Neurol. 2009	PubMed	citation	PMID:19815009	pubmed	19815009	create date:2009/10/10 | first author:Caudle WM
A human neuron injury model for molecular studies of axonal regeneration.	/pubmed/19804775	Ziegler L, Segal-Ruder Y, Coppola G, Reis A, Geschwind D, Fainzilber M, Goldstein RS.	Exp Neurol. 2010 May;223(1):119-27. Epub 2009 Oct 3.	Exp Neurol. 2010	PubMed	citation	PMID:19804775	pubmed	19804775	create date:2009/10/07 | first author:Ziegler L
Brief post-surgical electrical stimulation accelerates axon regeneration and muscle reinnervation without affecting the functional measures in carpal tunnel syndrome patients.	/pubmed/19800329	Gordon T, Amirjani N, Edwards DC, Chan KM.	Exp Neurol. 2010 May;223(1):192-202. Epub 2009 Oct 1.	Exp Neurol. 2010	PubMed	citation	PMID:19800329	pubmed	19800329	create date:2009/10/06 | first author:Gordon T
Decreased alpha-synuclein expression in the aging mouse substantia nigra.	/pubmed/19800328	Mak SK, McCormack AL, Langston JW, Kordower JH, Di Monte DA.	Exp Neurol. 2009 Dec;220(2):359-65. Epub 2009 Oct 1.	Exp Neurol. 2009	PubMed	citation	PMID:19800328	pubmed	19800328	create date:2009/10/06 | first author:Mak SK
The fascination of complex regional pain syndrome.	/pubmed/19799902	Jänig W.	Exp Neurol. 2010 Jan;221(1):1-4. Epub 2009 Sep 30.	Exp Neurol. 2010	PubMed	citation	PMID:19799902	pubmed	19799902	create date:2009/10/06 | first author:Jänig W
Huntington's disease: silencing a brutal killer.	/pubmed/19786020	Pfister EL, Zamore PD.	Exp Neurol. 2009 Dec;220(2):226-9. Epub 2009 Sep 25. Review. No abstract available.	Exp Neurol. 2009	PubMed	citation	PMID:19786020	pubmed	19786020	create date:2009/09/30 | first author:Pfister EL
Flavocoxid counteracts muscle necrosis and improves functional properties in mdx mice: a comparison study with methylprednisolone.	/pubmed/19786019	Messina S, Bitto A, Aguennouz M, Mazzeo A, Migliorato A, Polito F, Irrera N, Altavilla D, Vita GL, Russo M, Naro A, De Pasquale MG, Rizzuto E, Musarò A, Squadrito F, Vita G.	Exp Neurol. 2009 Dec;220(2):349-58. Epub 2009 Sep 25.	Exp Neurol. 2009	PubMed	citation	PMID:19786019	pubmed	19786019	create date:2009/09/30 | first author:Messina S
Propagation of host disease to grafted neurons: accumulating evidence.	/pubmed/19786018	Kordower JH, Brundin P.	Exp Neurol. 2009 Dec;220(2):224-5. Epub 2009 Sep 26. No abstract available.	Exp Neurol. 2009	PubMed	citation	PMID:19786018	pubmed	19786018	create date:2009/09/30 | first author:Kordower JH
Impaired hippocampal plasticity and altered neurogenesis in adult Ube3a maternal deficient mouse model for Angelman syndrome.	/pubmed/19782683	Mardirossian S, Rampon C, Salvert D, Fort P, Sarda N.	Exp Neurol. 2009 Dec;220(2):341-8. Epub 2009 Sep 24.	Exp Neurol. 2009	PubMed	citation	PMID:19782683	pubmed	19782683	create date:2009/09/29 | first author:Mardirossian S
Cholesterol and statins in Alzheimer's disease: current controversies.	/pubmed/19782682	Fonseca AC, Resende R, Oliveira CR, Pereira CM.	Exp Neurol. 2010 Jun;223(2):282-93. Epub 2009 Sep 25. Review.	Exp Neurol. 2010	PubMed	citation	PMID:19782682	pubmed	19782682	create date:2009/09/29 | first author:Fonseca AC
Abeta exacerbates the neuronal dysfunction caused by human tau expression in a Drosophila model of Alzheimer's disease.	/pubmed/19782075	Folwell J, Cowan CM, Ubhi KK, Shiabh H, Newman TA, Shepherd D, Mudher A.	Exp Neurol. 2010 Jun;223(2):401-9. Epub 2009 Sep 24.	Exp Neurol. 2010	PubMed	citation	PMID:19782075	pubmed	19782075	create date:2009/09/29 | first author:Folwell J
The brain RAS and Alzheimer's disease.	/pubmed/19782074	Wright JW, Harding JW.	Exp Neurol. 2010 Jun;223(2):326-33. Epub 2009 Sep 24. Review.	Exp Neurol. 2010	PubMed	citation	PMID:19782074	pubmed	19782074	create date:2009/09/29 | first author:Wright JW
GSK3: a possible link between beta amyloid peptide and tau protein.	/pubmed/19782073	Hernández F, Gómez de Barreda E, Fuster-Matanzo A, Lucas JJ, Avila J.	Exp Neurol. 2010 Jun;223(2):322-5. Epub 2009 Sep 24. Review.	Exp Neurol. 2010	PubMed	citation	PMID:19782073	pubmed	19782073	create date:2009/09/29 | first author:Hernández F
Current applications and future perspectives of artificial nerve conduits.	/pubmed/19769967	Jiang X, Lim SH, Mao HQ, Chew SY.	Exp Neurol. 2010 May;223(1):86-101. Epub 2009 Sep 19. Review.	Exp Neurol. 2010	PubMed	citation	PMID:19769967	pubmed	19769967	create date:2009/09/23 | first author:Jiang X
Osmosensitive response of glutamate in the substantia nigra.	/pubmed/19766632	Moráles I, Fuentes A, Gonzalez-Hernandez T, Rodríguez M.	Exp Neurol. 2009 Dec;220(2):335-40. Epub 2009 Sep 18.	Exp Neurol. 2009	PubMed	citation	PMID:19766632	pubmed	19766632	create date:2009/09/22 | first author:Moráles I
A conditioning lesion induces changes in gene expression and axonal transport that enhance regeneration by increasing the intrinsic growth state of axons.	/pubmed/19766119	Hoffman PN.	Exp Neurol. 2010 May;223(1):11-8. Epub 2009 Sep 17. Review.	Exp Neurol. 2010	PubMed	citation	PMID:19766119	pubmed	19766119	create date:2009/09/22 | first author:Hoffman PN
A role for galectin-1 in the immune response to peripheral nerve injury.	/pubmed/19766118	Gaudet AD, Leung M, Poirier F, Kadoya T, Horie H, Ramer MS.	Exp Neurol. 2009 Dec;220(2):320-7. Epub 2009 Sep 17.	Exp Neurol. 2009	PubMed	citation	PMID:19766118	pubmed	19766118	create date:2009/09/22 | first author:Gaudet AD
Overexpression of human selenoprotein H in neuronal cells ameliorates ultraviolet irradiation-induced damage by modulating cell signaling pathways.	/pubmed/19766117	Mendelev N, Witherspoon S, Li PA.	Exp Neurol. 2009 Dec;220(2):328-34. Epub 2009 Sep 17.	Exp Neurol. 2009	PubMed	citation	PMID:19766117	pubmed	19766117	create date:2009/09/22 | first author:Mendelev N
Subcellular and metabolic examination of amyloid-beta peptides in Alzheimer disease pathogenesis: evidence for Abeta(25-35).	/pubmed/19751725	Kaminsky YG, Marlatt MW, Smith MA, Kosenko EA.	Exp Neurol. 2010 Jan;221(1):26-37. Epub 2009 Sep 12. Review.	Exp Neurol. 2010	PubMed	citation	PMID:19751725	pubmed	19751725	create date:2009/09/16 | first author:Kaminsky YG
Calpain 1 and Calpastatin expression is developmentally regulated in rat brain.	/pubmed/19751724	Li Y, Bondada V, Joshi A, Geddes JW.	Exp Neurol. 2009 Dec;220(2):316-9. Epub 2009 Sep 12.	Exp Neurol. 2009	PubMed	citation	PMID:19751724	pubmed	19751724	create date:2009/09/16 | first author:Li Y
Corneal confocal microscopy: a novel means to detect nerve fibre damage in idiopathic small fibre neuropathy.	/pubmed/19748505	Tavakoli M, Marshall A, Pitceathly R, Fadavi H, Gow D, Roberts ME, Efron N, Boulton AJ, Malik RA.	Exp Neurol. 2010 May;223(1):245-50. Epub 2009 Sep 11.	Exp Neurol. 2010	PubMed	citation	PMID:19748505	pubmed	19748505	create date:2009/09/15 | first author:Tavakoli M
The development of recurrent seizures after continuous intrahippocampal infusion of methionine sulfoximine in rats: a video-intracranial electroencephalographic study.	/pubmed/19747915	Wang Y, Zaveri HP, Lee TS, Eid T.	Exp Neurol. 2009 Dec;220(2):293-302. Epub 2009 Sep 10.	Exp Neurol. 2009	PubMed	citation	PMID:19747915	pubmed	19747915	create date:2009/09/15 | first author:Wang Y
Signaling effect of amyloid-beta(42) on the processing of AbetaPP.	/pubmed/19747481	Tabaton M, Zhu X, Perry G, Smith MA, Giliberto L.	Exp Neurol. 2010 Jan;221(1):18-25. Epub 2009 Sep 9. Review.	Exp Neurol. 2010	PubMed	citation	PMID:19747481	pubmed	19747481	create date:2009/09/15 | first author:Tabaton M
Muscle-conditioned media and cAMP promote survival and neurite outgrowth of adult spinal cord motor neurons.	/pubmed/19747480	Montoya G JV, Sutachan JJ, Chan WS, Sideris A, Blanck TJ, Recio-Pinto E.	Exp Neurol. 2009 Dec;220(2):303-15. Epub 2009 Sep 9.	Exp Neurol. 2009	PubMed	citation	PMID:19747480	pubmed	19747480	create date:2009/09/15 | first author:Montoya G JV
What can man do without basal ganglia motor output? The effect of combined unilateral subthalamotomy and pallidotomy in a patient with Parkinson's disease.	/pubmed/19744484	Obeso JA, Jahanshahi M, Alvarez L, Macias R, Pedroso I, Wilkinson L, Pavon N, Day B, Pinto S, Rodríguez-Oroz MC, Tejeiro J, Artieda J, Talelli P, Swayne O, Rodríguez R, Bhatia K, Rodriguez-Diaz M, Lopez G, Guridi J, Rothwell JC.	Exp Neurol. 2009 Dec;220(2):283-92. Epub 2009 Sep 8.	Exp Neurol. 2009	PubMed	citation	PMID:19744484	pubmed	19744484	create date:2009/09/12 | first author:Obeso JA
Amyloid-beta fibrillogenesis: structural insight and therapeutic intervention.	/pubmed/19744483	Dasilva KA, Shaw JE, McLaurin J.	Exp Neurol. 2010 Jun;223(2):311-21. Epub 2009 Sep 8. Review.	Exp Neurol. 2010	PubMed	citation	PMID:19744483	pubmed	19744483	create date:2009/09/12 | first author:Dasilva KA
Tau-directed drug discovery for Alzheimer's disease and related tauopathies: a focus on tau assembly inhibitors.	/pubmed/19744482	Brunden KR, Ballatore C, Crowe A, Smith AB 3rd, Lee VM, Trojanowski JQ.	Exp Neurol. 2010 Jun;223(2):304-10. Epub 2009 Sep 8. Review.	Exp Neurol. 2010	PubMed	citation	PMID:19744482	pubmed	19744482	create date:2009/09/12 | first author:Brunden KR
Oligomers of beta-amyloid are sequestered into and seed new plaques in the brains of an AD mouse model.	/pubmed/19744481	Gaspar RC, Villarreal SA, Bowles N, Hepler RW, Joyce JG, Shughrue PJ.	Exp Neurol. 2010 Jun;223(2):394-400. Epub 2009 Sep 8.	Exp Neurol. 2010	PubMed	citation	PMID:19744481	pubmed	19744481	create date:2009/09/12 | first author:Gaspar RC
C-terminal mechano growth factor protects dopamine neurons: a novel peptide that induces heme oxygenase-1.	/pubmed/19735655	Quesada A, Micevych P, Handforth A.	Exp Neurol. 2009 Dec;220(2):255-66. Epub 2009 Sep 6.	Exp Neurol. 2009	PubMed	citation	PMID:19735655	pubmed	19735655	create date:2009/09/09 | first author:Quesada A
Sensory axon targeting is increased by NGF gene therapy within the lesioned adult femoral nerve.	/pubmed/19733564	Hu X, Cai J, Yang J, Smith GM.	Exp Neurol. 2010 May;223(1):153-65. Epub 2009 Sep 4.	Exp Neurol. 2010	PubMed	citation	PMID:19733564	pubmed	19733564	create date:2009/09/08 | first author:Hu X
Lenalidomide (Revlimid) administration at symptom onset is neuroprotective in a mouse model of amyotrophic lateral sclerosis.	/pubmed/19733563	Neymotin A, Petri S, Calingasan NY, Wille E, Schafer P, Stewart C, Hensley K, Beal MF, Kiaei M.	Exp Neurol. 2009 Nov;220(1):191-7. Epub 2009 Sep 4.	Exp Neurol. 2009	PubMed	citation	PMID:19733563	pubmed	19733563	create date:2009/09/08 | first author:Neymotin A
Changes in markers of neuronal and glial plasticity after cortical injury induced by food restriction.	/pubmed/19733562	Loncarević-Vasiljković N, Pesić V, Tanić N, Milanović D, Popić J, Kanazir S, Ruzdijić S.	Exp Neurol. 2009 Nov;220(1):198-206. Epub 2009 Sep 4.	Exp Neurol. 2009	PubMed	citation	PMID:19733562	pubmed	19733562	create date:2009/09/08 | first author:Loncarević-Vasiljković N
Rolipram-induced elevation of cAMP or chondroitinase ABC breakdown of inhibitory proteoglycans in the extracellular matrix promotes peripheral nerve regeneration.	/pubmed/19733561	Udina E, Ladak A, Furey M, Brushart T, Tyreman N, Gordon T.	Exp Neurol. 2010 May;223(1):143-52. Epub 2009 Sep 4.	Exp Neurol. 2010	PubMed	citation	PMID:19733561	pubmed	19733561	create date:2009/09/08 | first author:Udina E
Spatial diversity of blood-brain barrier alteration and macrophage invasion in experimental autoimmune encephalomyelitis: a comparative MRI study.	/pubmed/19733560	Ladewig G, Jestaedt L, Misselwitz B, Solymosi L, Toyka K, Bendszus M, Stoll G.	Exp Neurol. 2009 Nov;220(1):207-11. Epub 2009 Sep 4.	Exp Neurol. 2009	PubMed	citation	PMID:19733560	pubmed	19733560	create date:2009/09/08 | first author:Ladewig G
Inhibition of VEGF receptor 2 increased cell death of dentate hilar neurons after traumatic brain injury.	/pubmed/19733172	Lee C, Agoston DV.	Exp Neurol. 2009 Dec;220(2):400-3. Epub 2009 Sep 3.	Exp Neurol. 2009	PubMed	citation	PMID:19733172	pubmed	19733172	create date:2009/09/08 | first author:Lee C
Oxidative stress sensitivity in ALS muscle cells.	/pubmed/19733171	Dupuis L.	Exp Neurol. 2009 Dec;220(2):219-23. Epub 2009 Sep 3. Review. No abstract available.	Exp Neurol. 2009	PubMed	citation	PMID:19733171	pubmed	19733171	create date:2009/09/08 | first author:Dupuis L
Macrophage colony stimulating factor (M-CSF) exacerbates ALS disease in a mouse model through altered responses of microglia expressing mutant superoxide dismutase.	/pubmed/19733170	Gowing G, Lalancette-Hébert M, Audet JN, Dequen F, Julien JP.	Exp Neurol. 2009 Dec;220(2):267-75. Epub 2009 Sep 3.	Exp Neurol. 2009	PubMed	citation	PMID:19733170	pubmed	19733170	create date:2009/09/08 | first author:Gowing G
Title	URL	Description	Details	ShortDetails	Resource	Type	Identifiers	Db	EntrezUID	Properties
Social contact influences histological and behavioral outcomes following cerebral ischemia.	/pubmed/19733169	Karelina K, Norman GJ, Zhang N, DeVries AC.	Exp Neurol. 2009 Dec;220(2):276-82. Epub 2009 Sep 3.	Exp Neurol. 2009	PubMed	citation	PMID:19733169	pubmed	19733169	create date:2009/09/08 | first author:Karelina K
Forelimb locomotor assessment scale (FLAS): novel assessment of forelimb dysfunction after cervical spinal cord injury.	/pubmed/19733168	Anderson KD, Sharp KG, Hofstadter M, Irvine KA, Murray M, Steward O.	Exp Neurol. 2009 Nov;220(1):23-33. Epub 2009 Sep 3.	Exp Neurol. 2009	PubMed	citation	PMID:19733168	pubmed	19733168	create date:2009/09/08 | first author:Anderson KD
Defining the mechanisms that underlie cortical hyperexcitability in amyotrophic lateral sclerosis.	/pubmed/19716820	Vucic S, Cheah BC, Kiernan MC.	Exp Neurol. 2009 Nov;220(1):177-82. Epub 2009 Aug 28.	Exp Neurol. 2009	PubMed	citation	PMID:19716820	pubmed	19716820	create date:2009/09/01 | first author:Vucic S
Targeting Abeta and tau in Alzheimer's disease, an early interim report.	/pubmed/19716367	Golde TE, Petrucelli L, Lewis J.	Exp Neurol. 2010 Jun;223(2):252-66. Epub 2009 Aug 27. Review.	Exp Neurol. 2010	PubMed	citation	PMID:19716367	pubmed	19716367	create date:2009/09/01 | first author:Golde TE
IL-10 promotes neuronal survival following spinal cord injury.	/pubmed/19716366	Zhou Z, Peng X, Insolera R, Fink DJ, Mata M.	Exp Neurol. 2009 Nov;220(1):183-90. Epub 2009 Aug 27.	Exp Neurol. 2009	PubMed	citation	PMID:19716366	pubmed	19716366	create date:2009/09/01 | first author:Zhou Z
Future neuroprotective strategies.	/pubmed/19716365	Sättler MB, Bähr M.	Exp Neurol. 2010 Sep;225(1):40-7. Epub 2009 Aug 27. Review.	Exp Neurol. 2010	PubMed	citation	PMID:19716365	pubmed	19716365	create date:2009/09/01 | first author:Sättler MB
Neocortical movement representations are reduced and reorganized following bilateral intrastriatal 6-hydroxydopamine infusion and dopamine type-2 receptor antagonism.	/pubmed/19703443	Brown AR, Hu B, Antle MC, Teskey GC.	Exp Neurol. 2009 Nov;220(1):162-70. Epub 2009 Aug 22.	Exp Neurol. 2009	PubMed	citation	PMID:19703443	pubmed	19703443	create date:2009/08/26 | first author:Brown AR
Nerve grafts with various sensory and motor fiber compositions are equally effective for the repair of a mixed nerve defect.	/pubmed/19703442	Neubauer D, Graham JB, Muir D.	Exp Neurol. 2010 May;223(1):203-6. Epub 2009 Aug 22.	Exp Neurol. 2010	PubMed	citation	PMID:19703442	pubmed	19703442	create date:2009/08/26 | first author:Neubauer D
Effects of age, dietary, and behavioral enrichment on brain mitochondria in a canine model of human aging.	/pubmed/19703441	Head E, Nukala VN, Fenoglio KA, Muggenburg BA, Cotman CW, Sullivan PG.	Exp Neurol. 2009 Nov;220(1):171-6. Epub 2009 Aug 22.	Exp Neurol. 2009	PubMed	citation	PMID:19703441	pubmed	19703441	create date:2009/08/26 | first author:Head E
Neurogenesis and Alzheimer's disease: at the crossroads.	/pubmed/19699201	Lazarov O, Marr RA.	Exp Neurol. 2010 Jun;223(2):267-81. Epub 2009 Aug 19. Review.	Exp Neurol. 2010	PubMed	citation	PMID:19699201	pubmed	19699201	create date:2009/08/25 | first author:Lazarov O
Dynamics of axonal mRNA transport and implications for peripheral nerve regeneration.	/pubmed/19699200	Yoo S, van Niekerk EA, Merianda TT, Twiss JL.	Exp Neurol. 2010 May;223(1):19-27. Epub 2009 Aug 20. Review.	Exp Neurol. 2010	PubMed	citation	PMID:19699200	pubmed	19699200	create date:2009/08/25 | first author:Yoo S
Activation of p-38alpha MAPK contributes to neuronal hyperexcitability in caudal regions remote from spinal cord injury.	/pubmed/19699199	Gwak YS, Unabia GC, Hulsebosch CE.	Exp Neurol. 2009 Nov;220(1):154-61. Epub 2009 Aug 20.	Exp Neurol. 2009	PubMed	citation	PMID:19699199	pubmed	19699199	create date:2009/08/25 | first author:Gwak YS
Retrograde signaling in axonal regeneration.	/pubmed/19699198	Rishal I, Fainzilber M.	Exp Neurol. 2010 May;223(1):5-10. Epub 2009 Aug 19. Review.	Exp Neurol. 2010	PubMed	citation	PMID:19699198	pubmed	19699198	create date:2009/08/25 | first author:Rishal I
Peripheral and central changes combine to induce motor behavioral deficits in a moderate repetition task.	/pubmed/19686738	Coq JO, Barr AE, Strata F, Russier M, Kietrys DM, Merzenich MM, Byl NN, Barbe MF.	Exp Neurol. 2009 Dec;220(2):234-45. Epub 2009 Aug 15.	Exp Neurol. 2009	PubMed	citation	PMID:19686738	pubmed	19686738	create date:2009/08/19 | first author:Coq JO
Prenatal blockade of Ang II receptors affects neonatal rat hindbrain structure and receptor localization.	/pubmed/19682991	Sánchez SI, Arce ME, Fuentes LB, Ciuffo GM.	Exp Neurol. 2009 Dec;220(2):246-54. Epub 2009 Aug 13.	Exp Neurol. 2009	PubMed	citation	PMID:19682991	pubmed	19682991	create date:2009/08/18 | first author:Sánchez SI
Engraftment of embryonic stem cell-derived myogenic progenitors in a dominant model of muscular dystrophy.	/pubmed/19682990	Darabi R, Baik J, Clee M, Kyba M, Tupler R, Perlingeiro RC.	Exp Neurol. 2009 Nov;220(1):212-6. Epub 2009 Aug 13.	Exp Neurol. 2009	PubMed	citation	PMID:19682990	pubmed	19682990	create date:2009/08/18 | first author:Darabi R
Mesenchymal stem cell transplantation in amyotrophic lateral sclerosis: A Phase I clinical trial.	/pubmed/19682989	Mazzini L, Ferrero I, Luparello V, Rustichelli D, Gunetti M, Mareschi K, Testa L, Stecco A, Tarletti R, Miglioretti M, Fava E, Nasuelli N, Cisari C, Massara M, Vercelli R, Oggioni GD, Carriero A, Cantello R, Monaco F, Fagioli F.	Exp Neurol. 2010 May;223(1):229-37. Epub 2009 Aug 13.	Exp Neurol. 2010	PubMed	citation	PMID:19682989	pubmed	19682989	create date:2009/08/18 | first author:Mazzini L
Natural lipophilic inhibitors of mitochondrial complex I are candidate toxins for sporadic neurodegenerative tau pathologies.	/pubmed/19682988	Höllerhage M, Matusch A, Champy P, Lombès A, Ruberg M, Oertel WH, Höglinger GU.	Exp Neurol. 2009 Nov;220(1):133-42. Epub 2009 Aug 13.	Exp Neurol. 2009	PubMed	citation	PMID:19682988	pubmed	19682988	create date:2009/08/18 | first author:Höllerhage M
Interleukin-1beta-induced brain injury in the neonatal rat can be ameliorated by alpha-phenyl-n-tert-butyl-nitrone.	/pubmed/19682987	Fan LW, Mitchell HJ, Tien LT, Rhodes PG, Cai Z.	Exp Neurol. 2009 Nov;220(1):143-53. Epub 2009 Aug 13.	Exp Neurol. 2009	PubMed	citation	PMID:19682987	pubmed	19682987	create date:2009/08/18 | first author:Fan LW
Transport of prion proteins across the blood-brain barrier.	/pubmed/19682986	Begley DJ.	Exp Neurol. 2009 Dec;220(2):217-8. Epub 2009 Aug 13. No abstract available.	Exp Neurol. 2009	PubMed	citation	PMID:19682986	pubmed	19682986	create date:2009/08/18 | first author:Begley DJ
Volumetric effects of motor cortex injury on recovery of dexterous movements.	/pubmed/19679127	Darling WG, Pizzimenti MA, Rotella DL, Peterson CR, Hynes SM, Ge J, Solon K, McNeal DW, Stilwell-Morecraft KS, Morecraft RJ.	Exp Neurol. 2009 Nov;220(1):90-108. Epub 2009 Aug 10. Erratum in: Exp Neurol. 2010 Mar;222(1):171.	Exp Neurol. 2009	PubMed	citation	PMID:19679127	pubmed	19679127	create date:2009/08/15 | first author:Darling WG
Anti-inflammatory treatment in AD mice protects against neuronal pathology.	/pubmed/19679126	Choi JK, Jenkins BG, Carreras I, Kaymakcalan S, Cormier K, Kowall NW, Dedeoglu A.	Exp Neurol. 2010 Jun;223(2):377-84. Epub 2009 Aug 10.	Exp Neurol. 2010	PubMed	citation	PMID:19679126	pubmed	19679126	create date:2009/08/15 | first author:Choi JK
Pathological role of hypoxia in Alzheimer's disease.	/pubmed/19679125	Zhang X, Le W.	Exp Neurol. 2010 Jun;223(2):299-303. Epub 2009 Aug 11. Review.	Exp Neurol. 2010	PubMed	citation	PMID:19679125	pubmed	19679125	create date:2009/08/15 | first author:Zhang X
A peek inside the Huntington's brain: will functional imaging take us one step closer in solving the puzzle?	/pubmed/19679124	Georgiou-Karistianis N.	Exp Neurol. 2009 Nov;220(1):5-8. Epub 2009 Aug 10. No abstract available.	Exp Neurol. 2009	PubMed	citation	PMID:19679124	pubmed	19679124	create date:2009/08/15 | first author:Georgiou-Karistianis N
Ischemia-related changes in naive and mutant forms of ubiquitin and neuroprotective effects of ubiquitin in the hippocampus following experimental transient ischemic damage.	/pubmed/19666022	Ahn HC, Yoo KY, Hwang IK, Cho JH, Lee CH, Choi JH, Li H, Cho BR, Kim YM, Won MH.	Exp Neurol. 2009 Nov;220(1):120-32. Epub 2009 Aug 7.	Exp Neurol. 2009	PubMed	citation	PMID:19666022	pubmed	19666022	create date:2009/08/12 | first author:Ahn HC
Structural and functional changes in tau mutant mice neurons are not linked to the presence of NFTs.	/pubmed/19665462	Rocher AB, Crimins JL, Amatrudo JM, Kinson MS, Todd-Brown MA, Lewis J, Luebke JI.	Exp Neurol. 2010 Jun;223(2):385-93. Epub 2009 Aug 7.	Exp Neurol. 2010	PubMed	citation	PMID:19665462	pubmed	19665462	create date:2009/08/12 | first author:Rocher AB
Methylprednisolone fails to improve functional and histological outcome following spinal cord injury in rats.	/pubmed/19665461	Pereira JE, Costa LM, Cabrita AM, Couto PA, Filipe VM, Magalhães LG, Fornaro M, Di Scipio F, Geuna S, Maurício AC, Varejão AS.	Exp Neurol. 2009 Nov;220(1):71-81. Epub 2009 Aug 7.	Exp Neurol. 2009	PubMed	citation	PMID:19665461	pubmed	19665461	create date:2009/08/12 | first author:Pereira JE
Simvastatin acutely reduces ischemic brain damage in the immature rat via Akt and CREB activation.	/pubmed/19664625	Carloni S, Girelli S, Buonocore G, Longini M, Balduini W.	Exp Neurol. 2009 Nov;220(1):82-9. Epub 2009 Aug 5.	Exp Neurol. 2009	PubMed	citation	PMID:19664625	pubmed	19664625	create date:2009/08/12 | first author:Carloni S
Abeta1-42 Detection in CSF of Alzheimer's disease is influenced by temperature: indication of reversible Abeta1-42 aggregation?	/pubmed/19664624	Sancesario GM, Esposito Z, Nuccetelli M, Bernardini S, Sorge R, Martorana A, Federici G, Bernardi G, Sancesario G.	Exp Neurol. 2010 Jun;223(2):371-6. Epub 2009 Aug 5.	Exp Neurol. 2010	PubMed	citation	PMID:19664624	pubmed	19664624	create date:2009/08/12 | first author:Sancesario GM
Alpha-synuclein immunopositive aggregates in the myenteric plexus of the aging Fischer 344 rat.	/pubmed/19664623	Phillips RJ, Walter GC, Ringer BE, Higgs KM, Powley TL.	Exp Neurol. 2009 Nov;220(1):109-19. Epub 2009 Aug 5.	Exp Neurol. 2009	PubMed	citation	PMID:19664623	pubmed	19664623	create date:2009/08/12 | first author:Phillips RJ
Amyloid beta peptides in plasma in early diagnosis of Alzheimer's disease: A multicenter study with multiplexing.	/pubmed/19664622	Lewczuk P, Kornhuber J, Vanmechelen E, Peters O, Heuser I, Maier W, Jessen F, Bürger K, Hampel H, Frölich L, Henn F, Falkai P, Rüther E, Jahn H, Luckhaus Ch, Perneczky R, Schmidtke K, Schröder J, Kessler H, Pantel J, Gertz HJ, Vanderstichele H, et al.	Exp Neurol. 2010 Jun;223(2):366-70. Epub 2009 Aug 5.	Exp Neurol. 2010	PubMed	citation	PMID:19664622	pubmed	19664622	create date:2009/08/12 | first author:Lewczuk P
Microsomal prostaglandin E synthase-2: cellular distribution and expression in Alzheimer's disease.	/pubmed/19664621	Chaudhry U, Zhuang H, Doré S.	Exp Neurol. 2010 Jun;223(2):359-65. Epub 2009 Aug 5.	Exp Neurol. 2010	PubMed	citation	PMID:19664621	pubmed	19664621	create date:2009/08/12 | first author:Chaudhry U
High frequency stimulation can block axonal conduction.	/pubmed/19660453	Jensen AL, Durand DM.	Exp Neurol. 2009 Nov;220(1):57-70. Epub 2009 Aug 3.	Exp Neurol. 2009	PubMed	citation	PMID:19660453	pubmed	19660453	create date:2009/08/08 | first author:Jensen AL
Endogenous BDNF regulates induction of intrinsic neuronal growth programs in injured sensory neurons.	/pubmed/19646438	Geremia NM, Pettersson LM, Hasmatali JC, Hryciw T, Danielsen N, Schreyer DJ, Verge VM.	Exp Neurol. 2010 May;223(1):128-42. Epub 2009 Jul 28.	Exp Neurol. 2010	PubMed	citation	PMID:19646438	pubmed	19646438	create date:2009/08/04 | first author:Geremia NM
In-vivo imaging with small animal FDG-PET: a tool to unlock the secrets of epileptogenesis?	/pubmed/19646437	O'Brien TJ, Jupp B.	Exp Neurol. 2009 Nov;220(1):1-4. Epub 2009 Jul 28. Review. No abstract available.	Exp Neurol. 2009	PubMed	citation	PMID:19646437	pubmed	19646437	create date:2009/08/04 | first author:O'Brien TJ
A spatio-temporal analysis of motoneuron survival, axonal regeneration and neurotrophic factor expression after lumbar ventral root avulsion and implantation.	/pubmed/19646436	Eggers R, Tannemaat MR, Ehlert EM, Verhaagen J.	Exp Neurol. 2010 May;223(1):207-20. Epub 2009 Jul 28.	Exp Neurol. 2010	PubMed	citation	PMID:19646436	pubmed	19646436	create date:2009/08/04 | first author:Eggers R
Sleep disorders in Parkinson's disease: the contribution of the MPTP non-human primate model.	/pubmed/19635479	Barraud Q, Lambrecq V, Forni C, McGuire S, Hill M, Bioulac B, Balzamo E, Bezard E, Tison F, Ghorayeb I.	Exp Neurol. 2009 Oct;219(2):574-82. Epub 2009 Jul 25.	Exp Neurol. 2009	PubMed	citation	PMID:19635479	pubmed	19635479	create date:2009/07/29 | first author:Barraud Q
The complement cascade as a therapeutic target in intracerebral hemorrhage.	/pubmed/19632224	Ducruet AF, Zacharia BE, Hickman ZL, Grobelny BT, Yeh ML, Sosunov SA, Connolly ES Jr.	Exp Neurol. 2009 Oct;219(2):398-403. Epub 2009 Jul 24. Review.	Exp Neurol. 2009	PubMed	citation	PMID:19632224	pubmed	19632224	create date:2009/07/28 | first author:Ducruet AF
Neurokinins inhibit low threshold inactivating K+ currents in capsaicin responsive DRG neurons.	/pubmed/19631644	Sculptoreanu A, Artim DE, de Groat WC.	Exp Neurol. 2009 Oct;219(2):562-73. Epub 2009 Jul 23.	Exp Neurol. 2009	PubMed	citation	PMID:19631644	pubmed	19631644	create date:2009/07/28 | first author:Sculptoreanu A
Ultrastructural evidence for the uptake of a neurotoxic snake venom phospholipase A2 into mammalian motor nerve terminals.	/pubmed/19631643	Logonder U, Jenko-Praznikar Z, Scott-Davey T, Pungercar J, Krizaj I, Harris JB.	Exp Neurol. 2009 Oct;219(2):591-4. Epub 2009 Jul 23.	Exp Neurol. 2009	PubMed	citation	PMID:19631643	pubmed	19631643	create date:2009/07/28 | first author:Logonder U
The eyes have it". Saccadometry and Parkinson's disease."	/pubmed/19619537	Barker RA, Michell AW.	Exp Neurol. 2009 Oct;219(2):382-4. Epub 2009 Jul 18. No abstract available.	Exp Neurol. 2009	PubMed	citation	PMID:19619537	pubmed	19619537	create date:2009/07/22 | first author:Barker RA
Mechanical membrane injury induces axonal beading through localized activation of calpain.	/pubmed/19619536	Kilinc D, Gallo G, Barbee KA.	Exp Neurol. 2009 Oct;219(2):553-61. Epub 2009 Jul 18.	Exp Neurol. 2009	PubMed	citation	PMID:19619536	pubmed	19619536	create date:2009/07/22 | first author:Kilinc D
Dopamine receptor activation promotes adult neurogenesis in an acute Parkinson model.	/pubmed/19619535	Winner B, Desplats P, Hagl C, Klucken J, Aigner R, Ploetz S, Laemke J, Karl A, Aigner L, Masliah E, Buerger E, Winkler J.	Exp Neurol. 2009 Oct;219(2):543-52. Epub 2009 Jul 18.	Exp Neurol. 2009	PubMed	citation	PMID:19619535	pubmed	19619535	create date:2009/07/22 | first author:Winner B
Neonatal whisker trimming causes long-lasting changes in structure and function of the somatosensory system.	/pubmed/19619534	Lee LJ, Chen WJ, Chuang YW, Wang YC.	Exp Neurol. 2009 Oct;219(2):524-32. Epub 2009 Jul 18.	Exp Neurol. 2009	PubMed	citation	PMID:19619534	pubmed	19619534	create date:2009/07/22 | first author:Lee LJ
Continuous administration of rotigotine to MPTP-treated common marmosets enhances anti-parkinsonian activity and reduces dyskinesia induction.	/pubmed/19619533	Stockwell KA, Scheller D, Rose S, Jackson MJ, Tayarani-Binazir K, Iravani MM, Smith LA, Olanow CW, Jenner P.	Exp Neurol. 2009 Oct;219(2):533-42. Epub 2009 Jul 18.	Exp Neurol. 2009	PubMed	citation	PMID:19619533	pubmed	19619533	create date:2009/07/22 | first author:Stockwell KA
Non-invasive imaging of nerve regeneration.	/pubmed/19616546	Sheikh KA.	Exp Neurol. 2010 May;223(1):72-6. Epub 2009 Jul 16. Review.	Exp Neurol. 2010	PubMed	citation	PMID:19616546	pubmed	19616546	create date:2009/07/21 | first author:Sheikh KA
Inhibition of CXCR2 signaling promotes recovery in models of multiple sclerosis.	/pubmed/19616545	Kerstetter AE, Padovani-Claudio DA, Bai L, Miller RH.	Exp Neurol. 2009 Nov;220(1):44-56. Epub 2009 Jul 17.	Exp Neurol. 2009	PubMed	citation	PMID:19616545	pubmed	19616545	create date:2009/07/21 | first author:Kerstetter AE
The endoplasmic reticulum and neurological diseases.	/pubmed/19616544	Yang W, Paschen W.	Exp Neurol. 2009 Oct;219(2):376-81. Epub 2009 Jul 17. No abstract available.	Exp Neurol. 2009	PubMed	citation	PMID:19616544	pubmed	19616544	create date:2009/07/21 | first author:Yang W
Flexor reflex decreases during sympathetic stimulation in chronic human spinal cord injury.	/pubmed/19615998	Garrison MK, Schmit BD.	Exp Neurol. 2009 Oct;219(2):507-15. Epub 2009 Jul 15.	Exp Neurol. 2009	PubMed	citation	PMID:19615998	pubmed	19615998	create date:2009/07/21 | first author:Garrison MK
Moderate traumatic brain injury promotes proliferation of quiescent neural progenitors in the adult hippocampus.	/pubmed/19615997	Gao X, Enikolopov G, Chen J.	Exp Neurol. 2009 Oct;219(2):516-23. Epub 2009 Jul 15.	Exp Neurol. 2009	PubMed	citation	PMID:19615997	pubmed	19615997	create date:2009/07/21 | first author:Gao X
Title	URL	Description	Details	ShortDetails	Resource	Type	Identifiers	Db	EntrezUID	Properties
Heparin-binding determinants of GDNF reduce its tissue distribution but are beneficial for the protection of nigral dopaminergic neurons.	/pubmed/19615368	Piltonen M, Bespalov MM, Ervasti D, Matilainen T, Sidorova YA, Rauvala H, Saarma M, Männistö PT.	Exp Neurol. 2009 Oct;219(2):499-506. Epub 2009 Jul 15.	Exp Neurol. 2009	PubMed	citation	PMID:19615368	pubmed	19615368	create date:2009/07/21 | first author:Piltonen M
Diabetes induces neural degeneration in nucleus ambiguus (NA) and attenuates heart rate control in OVE26 mice.	/pubmed/19615367	Yan B, Li L, Harden SW, Epstein PN, Wurster RD, Cheng ZJ.	Exp Neurol. 2009 Nov;220(1):34-43. Epub 2009 Jul 15.	Exp Neurol. 2009	PubMed	citation	PMID:19615367	pubmed	19615367	create date:2009/07/21 | first author:Yan B
Turn-over of meningeal and perivascular macrophages in the brain of MCP-1-, CCR-2- or double knockout mice.	/pubmed/19615366	Schilling M, Strecker JK, Ringelstein EB, Kiefer R, Schäbitz WR.	Exp Neurol. 2009 Oct;219(2):583-5. Epub 2009 Jul 15.	Exp Neurol. 2009	PubMed	citation	PMID:19615366	pubmed	19615366	create date:2009/07/21 | first author:Schilling M
Attenuated neurotoxicity of the transactivation-defective HIV-1 Tat protein in hippocampal cell cultures.	/pubmed/19615365	Aksenov MY, Aksenova MV, Mactutus CF, Booze RM.	Exp Neurol. 2009 Oct;219(2):586-90. Epub 2009 Jul 15.	Exp Neurol. 2009	PubMed	citation	PMID:19615365	pubmed	19615365	create date:2009/07/21 | first author:Aksenov MY
Expression of ephrinA5 during development and potential involvement in the guidance of the mesostriatal pathway.	/pubmed/19576892	Deschamps C, Faideau M, Jaber M, Gaillard A, Prestoz L.	Exp Neurol. 2009 Oct;219(2):466-80. Epub 2009 Jul 2.	Exp Neurol. 2009	PubMed	citation	PMID:19576892	pubmed	19576892	create date:2009/07/07 | first author:Deschamps C
Differential expression and potential role of SOCS1 and SOCS3 in Wallerian degeneration in injured peripheral nerve.	/pubmed/19576891	Girolami EI, Bouhy D, Haber M, Johnson H, David S.	Exp Neurol. 2010 May;223(1):173-82. Epub 2009 Jul 2.	Exp Neurol. 2010	PubMed	citation	PMID:19576891	pubmed	19576891	create date:2009/07/07 | first author:Girolami EI
Drug/nutrition interaction in the developing brain: dipyrone enhances spreading depression in rats.	/pubmed/19576890	do Amaral AP, Barbosa MS, de Souza VC, Ramos IL, Guedes RC.	Exp Neurol. 2009 Oct;219(2):492-8. Epub 2009 Jul 2.	Exp Neurol. 2009	PubMed	citation	PMID:19576890	pubmed	19576890	create date:2009/07/07 | first author:do Amaral AP
Neuroprotective effect of transcorneal electrical stimulation on light-induced photoreceptor degeneration.	/pubmed/19576889	Ni YQ, Gan DK, Xu HD, Xu GZ, Da CD.	Exp Neurol. 2009 Oct;219(2):439-52. Epub 2009 Jul 2. Erratum in: Exp Neurol. 2009 Dec;220(2):410-1.	Exp Neurol. 2009	PubMed	citation	PMID:19576889	pubmed	19576889	create date:2009/07/07 | first author:Ni YQ
GIF-0173 protects against cerebral infarction through DP1 receptor activation.	/pubmed/19576888	Thura M, Hokamura K, Yamamoto S, Maeda M, Furuta K, Suzuki M, Ibaraki K, Umemura K.	Exp Neurol. 2009 Oct;219(2):481-91. Epub 2009 Jul 2.	Exp Neurol. 2009	PubMed	citation	PMID:19576888	pubmed	19576888	create date:2009/07/07 | first author:Thura M
Tissue kallikrein protects cortical neurons against in vitro ischemia-acidosis/reperfusion-induced injury through the ERK1/2 pathway.	/pubmed/19576887	Liu L, Zhang R, Liu K, Zhou H, Yang X, Liu X, Tang M, Su J, Dong Q.	Exp Neurol. 2009 Oct;219(2):453-65. Epub 2009 Jul 2.	Exp Neurol. 2009	PubMed	citation	PMID:19576887	pubmed	19576887	create date:2009/07/07 | first author:Liu L
Altered microRNA expression following traumatic spinal cord injury.	/pubmed/19576215	Liu NK, Wang XF, Lu QB, Xu XM.	Exp Neurol. 2009 Oct;219(2):424-9. Epub 2009 Jul 1.	Exp Neurol. 2009	PubMed	citation	PMID:19576215	pubmed	19576215	create date:2009/07/07 | first author:Liu NK
Reduced performance in balance, walking and turning tasks is associated with increased neck tone in Parkinson's disease.	/pubmed/19573528	Franzén E, Paquette C, Gurfinkel VS, Cordo PJ, Nutt JG, Horak FB.	Exp Neurol. 2009 Oct;219(2):430-8. Epub 2009 Jun 30.	Exp Neurol. 2009	PubMed	citation	PMID:19573528	pubmed	19573528	create date:2009/07/04 | first author:Franzén E
Neurobehavioral maturation of offspring from epileptic dams: study in the rat lithium-pilocarpine model.	/pubmed/19563803	Raffo E, de Vasconcelos AP, Boehrer A, Desor D, Nehlig A.	Exp Neurol. 2009 Oct;219(2):414-23. Epub 2009 Jun 26.	Exp Neurol. 2009	PubMed	citation	PMID:19563803	pubmed	19563803	create date:2009/07/01 | first author:Raffo E
Mitochondrial control of autophagic lysosomal pathway in Alzheimer's disease.	/pubmed/19559703	Cardoso SM, Pereira CF, Moreira PI, Arduino DM, Esteves AR, Oliveira CR.	Exp Neurol. 2010 Jun;223(2):294-8. Epub 2009 Jun 25. Review.	Exp Neurol. 2010	PubMed	citation	PMID:19559703	pubmed	19559703	create date:2009/06/30 | first author:Cardoso SM
Identification of novel N-terminal fragments of amyloid precursor protein in cerebrospinal fluid.	/pubmed/19559702	Portelius E, Brinkmalm G, Tran A, Andreasson U, Zetterberg H, Westman-Brinkmalm A, Blennow K, Ohrfelt A.	Exp Neurol. 2010 Jun;223(2):351-8. Epub 2009 Jun 25.	Exp Neurol. 2010	PubMed	citation	PMID:19559702	pubmed	19559702	create date:2009/06/30 | first author:Portelius E
Muscle as a therapeutic target in amyotrophic lateral sclerosis.	/pubmed/19559701	Shefner JM.	Exp Neurol. 2009 Oct;219(2):373-5. Epub 2009 Jun 25. No abstract available.	Exp Neurol. 2009	PubMed	citation	PMID:19559701	pubmed	19559701	create date:2009/06/30 | first author:Shefner JM
Somatostatin, tau, and beta-amyloid within the anterior olfactory nucleus in Alzheimer disease.	/pubmed/19559700	Saiz-Sanchez D, Ubeda-Bañon I, de la Rosa-Prieto C, Argandoña-Palacios L, Garcia-Muñozguren S, Insausti R, Martinez-Marcos A.	Exp Neurol. 2010 Jun;223(2):347-50. Epub 2009 Jun 25.	Exp Neurol. 2010	PubMed	citation	PMID:19559700	pubmed	19559700	create date:2009/06/30 | first author:Saiz-Sanchez D
Bilateral cervical contusion spinal cord injury in rats.	/pubmed/19559699	Anderson KD, Sharp KG, Steward O.	Exp Neurol. 2009 Nov;220(1):9-22. Epub 2009 Jun 25.	Exp Neurol. 2009	PubMed	citation	PMID:19559699	pubmed	19559699	create date:2009/06/30 | first author:Anderson KD
Identification of transplantable dopamine neuron precursors at different stages of midbrain neurogenesis.	/pubmed/19555687	Jönsson ME, Ono Y, Björklund A, Thompson LH.	Exp Neurol. 2009 Sep;219(1):341-54. Epub 2009 Jun 23.	Exp Neurol. 2009	PubMed	citation	PMID:19555687	pubmed	19555687	create date:2009/06/27 | first author:Jönsson ME
Protein ubiquitination in postsynaptic densities after hypoxia in rat neostriatum is blocked by hypothermia.	/pubmed/19555686	Capani F, Saraceno GE, Botti V, Aon-Bertolino L, de Oliveira DM, Barreto G, Galeano P, Giraldez-Alvarez LD, Coirini H.	Exp Neurol. 2009 Oct;219(2):404-13. Epub 2009 Jun 23.	Exp Neurol. 2009	PubMed	citation	PMID:19555686	pubmed	19555686	create date:2009/06/27 | first author:Capani F
Impaired glutamate homeostasis and programmed cell death in a chronic MPTP mouse model of Parkinson's disease.	/pubmed/19523952	Meredith GE, Totterdell S, Beales M, Meshul CK.	Exp Neurol. 2009 Sep;219(1):334-40. Epub 2009 Jun 11.	Exp Neurol. 2009	PubMed	citation	PMID:19523952	pubmed	19523952	create date:2009/06/16 | first author:Meredith GE
Post-ischemic leakiness of the blood-brain barrier: a quantitative and systematic assessment by Patlak plots.	/pubmed/19520075	Abo-Ramadan U, Durukan A, Pitkonen M, Marinkovic I, Tatlisumak E, Pedrono E, Soinne L, Strbian D, Tatlisumak T.	Exp Neurol. 2009 Sep;219(1):328-33. Epub 2009 Jun 9.	Exp Neurol. 2009	PubMed	citation	PMID:19520075	pubmed	19520075	create date:2009/06/13 | first author:Abo-Ramadan U
Mice lacking basic fibroblast growth factor showed faster sensory recovery.	/pubmed/19520074	Jungnickel J, Haastert K, Grzybek M, Thau N, Lipokatic-Takacs E, Ratzka A, Nölle A, Claus P, Grothe C.	Exp Neurol. 2010 May;223(1):166-72. Epub 2009 Jun 9.	Exp Neurol. 2010	PubMed	citation	PMID:19520074	pubmed	19520074	create date:2009/06/13 | first author:Jungnickel J
The role of local protein synthesis and degradation in axon regeneration.	/pubmed/19520073	Gumy LF, Tan CL, Fawcett JW.	Exp Neurol. 2010 May;223(1):28-37. Epub 2009 Jun 9. Review.	Exp Neurol. 2010	PubMed	citation	PMID:19520073	pubmed	19520073	create date:2009/06/13 | first author:Gumy LF
The potentiation of peripheral nerve sheaths in regeneration and repair.	/pubmed/19505459	Muir D.	Exp Neurol. 2010 May;223(1):102-11. Epub 2009 Jun 6. Review.	Exp Neurol. 2010	PubMed	citation	PMID:19505459	pubmed	19505459	create date:2009/06/10 | first author:Muir D
Ovarian steroids alter mu opioid receptor trafficking in hippocampal parvalbumin GABAergic interneurons.	/pubmed/19505458	Torres-Reveron A, Williams TJ, Chapleau JD, Waters EM, McEwen BS, Drake CT, Milner TA.	Exp Neurol. 2009 Sep;219(1):319-27. Epub 2009 Jun 6.	Exp Neurol. 2009	PubMed	citation	PMID:19505458	pubmed	19505458	create date:2009/06/10 | first author:Torres-Reveron A
Facing the lack of anti-phase oscillation in the parafascicular nucleus after dopamine depletion.	/pubmed/19501087	Tseng KY.	Exp Neurol. 2009 Sep;219(1):62-5. Epub 2009 Jun 6. Review.	Exp Neurol. 2009	PubMed	citation	PMID:19501087	pubmed	19501087	create date:2009/06/09 | first author:Tseng KY
Pilocarpine model of temporal lobe epilepsy shows enhanced response to general anesthetics.	/pubmed/19501086	Long JJ, Shen B, Luo T, Stewart L, McMurran TJ, Leung LS.	Exp Neurol. 2009 Sep;219(1):308-18. Epub 2009 Jun 6.	Exp Neurol. 2009	PubMed	citation	PMID:19501086	pubmed	19501086	create date:2009/06/09 | first author:Long JJ
The nerve regenerative microenvironment: early behavior and partnership of axons and Schwann cells.	/pubmed/19501085	Webber C, Zochodne D.	Exp Neurol. 2010 May;223(1):51-9. Epub 2009 Jun 6. Review.	Exp Neurol. 2010	PubMed	citation	PMID:19501085	pubmed	19501085	create date:2009/06/09 | first author:Webber C
Effects of prodynorphin deletion on striatal dopamine in mice during normal aging and in response to MPTP.	/pubmed/19500577	Nguyen XV, Liu M, Kim HC, Bing G.	Exp Neurol. 2009 Sep;219(1):228-38. Epub 2009 Jun 3.	Exp Neurol. 2009	PubMed	citation	PMID:19500577	pubmed	19500577	create date:2009/06/09 | first author:Nguyen XV
Molecular imaging of neurodegeneration by a novel cross-disease biomarker.	/pubmed/19500576	Shirvan A, Reshef A, Yogev-Falach M, Ziv I.	Exp Neurol. 2009 Sep;219(1):274-83. Epub 2009 Jun 3.	Exp Neurol. 2009	PubMed	citation	PMID:19500576	pubmed	19500576	create date:2009/06/09 | first author:Shirvan A
Electrical stimulation combined with exercise increase axonal regeneration after peripheral nerve injury.	/pubmed/19500575	Asensio-Pinilla E, Udina E, Jaramillo J, Navarro X.	Exp Neurol. 2009 Sep;219(1):258-65. Epub 2009 Jun 3.	Exp Neurol. 2009	PubMed	citation	PMID:19500575	pubmed	19500575	create date:2009/06/09 | first author:Asensio-Pinilla E
Excitotoxic-mediated transcriptional decreases in HCN2 channel function increase network excitability in CA1.	/pubmed/19500574	Adams BE, Reid CA, Myers D, Ng C, Powell K, Phillips AM, Zheng T, O'Brien TJ, Williams DA.	Exp Neurol. 2009 Sep;219(1):249-57. Epub 2009 Jun 3.	Exp Neurol. 2009	PubMed	citation	PMID:19500574	pubmed	19500574	create date:2009/06/09 | first author:Adams BE
Behavioral and cognitive alterations, spontaneous seizures, and neuropathology developing after a pilocarpine-induced status epilepticus in C57BL/6 mice.	/pubmed/19500573	Müller CJ, Gröticke I, Bankstahl M, Löscher W.	Exp Neurol. 2009 Sep;219(1):284-97. Epub 2009 Jun 3.	Exp Neurol. 2009	PubMed	citation	PMID:19500573	pubmed	19500573	create date:2009/06/09 | first author:Müller CJ
Serotonin neuron-dependent and -independent reduction of dyskinesia by 5-HT1A and 5-HT1B receptor agonists in the rat Parkinson model.	/pubmed/19500572	Muñoz A, Carlsson T, Tronci E, Kirik D, Björklund A, Carta M.	Exp Neurol. 2009 Sep;219(1):298-307. Epub 2009 Jun 3.	Exp Neurol. 2009	PubMed	citation	PMID:19500572	pubmed	19500572	create date:2009/06/09 | first author:Muñoz A
In vivo effects of activation and blockade of 5-HT(2A/2C) receptors in the firing activity of pyramidal neurons of medial prefrontal cortex in a rodent model of Parkinson's disease.	/pubmed/19500571	Wang S, Zhang QJ, Liu J, Ali U, Wu ZH, Chen L, Gui ZH, Wang Y, Hui YP.	Exp Neurol. 2009 Sep;219(1):239-48. Epub 2009 Jun 3.	Exp Neurol. 2009	PubMed	citation	PMID:19500571	pubmed	19500571	create date:2009/06/09 | first author:Wang S
Differential effects of PINK1 nonsense and missense mutations on mitochondrial function and morphology.	/pubmed/19500570	Grünewald A, Gegg ME, Taanman JW, King RH, Kock N, Klein C, Schapira AH.	Exp Neurol. 2009 Sep;219(1):266-73. Epub 2009 Jun 3.	Exp Neurol. 2009	PubMed	citation	PMID:19500570	pubmed	19500570	create date:2009/06/09 | first author:Grünewald A
The role of mitochondrial transition pore, and its modulation, in traumatic brain injury and delayed neurodegeneration after TBI.	/pubmed/19481077	Mazzeo AT, Beat A, Singh A, Bullock MR.	Exp Neurol. 2009 Aug;218(2):363-70. Epub 2009 May 27. Review.	Exp Neurol. 2009	PubMed	citation	PMID:19481077	pubmed	19481077	create date:2009/06/02 | first author:Mazzeo AT
Focal nerve inflammation induces neuronal signs consistent with symptoms of early complex regional pain syndromes.	/pubmed/19477176	Bove GM.	Exp Neurol. 2009 Sep;219(1):223-7. Epub 2009 May 27.	Exp Neurol. 2009	PubMed	citation	PMID:19477176	pubmed	19477176	create date:2009/05/30 | first author:Bove GM
The optimal dosage and window of opportunity to maintain mitochondrial homeostasis following traumatic brain injury using the uncoupler FCCP.	/pubmed/19477175	Pandya JD, Pauly JR, Sullivan PG.	Exp Neurol. 2009 Aug;218(2):381-9. Epub 2009 May 27.	Exp Neurol. 2009	PubMed	citation	PMID:19477175	pubmed	19477175	create date:2009/05/30 | first author:Pandya JD
Skin-derived precursor cells enhance peripheral nerve regeneration following chronic denervation.	/pubmed/19477174	Walsh SK, Gordon T, Addas BM, Kemp SW, Midha R.	Exp Neurol. 2010 May;223(1):221-8. Epub 2009 May 27.	Exp Neurol. 2010	PubMed	citation	PMID:19477174	pubmed	19477174	create date:2009/05/30 | first author:Walsh SK
Heterogeneity of nervous system mitochondria: location, location, location!	/pubmed/19464292	Dubinsky JM.	Exp Neurol. 2009 Aug;218(2):293-307. Epub 2009 May 21. Review.	Exp Neurol. 2009	PubMed	citation	PMID:19464292	pubmed	19464292	create date:2009/05/26 | first author:Dubinsky JM
An in vitro model of adult mammalian nerve repair.	/pubmed/19464291	Vyas A, Li Z, Aspalter M, Feiner J, Hoke A, Zhou C, O'Daly A, Abdullah M, Rohde C, Brushart TM.	Exp Neurol. 2010 May;223(1):112-8. Epub 2009 May 21.	Exp Neurol. 2010	PubMed	citation	PMID:19464291	pubmed	19464291	create date:2009/05/26 | first author:Vyas A
New insights into mitochondrial structure during cell death.	/pubmed/19464290	Perkins G, Bossy-Wetzel E, Ellisman MH.	Exp Neurol. 2009 Aug;218(2):183-92. Epub 2009 May 21. Review.	Exp Neurol. 2009	PubMed	citation	PMID:19464290	pubmed	19464290	create date:2009/05/26 | first author:Perkins G
Neurotransmitter regulation of c-fos and vasopressin gene expression in the rat supraoptic nucleus.	/pubmed/19463813	Kawasaki M, Ponzio TA, Yue C, Fields RL, Gainer H.	Exp Neurol. 2009 Sep;219(1):212-22. Epub 2009 May 20.	Exp Neurol. 2009	PubMed	citation	PMID:19463813	pubmed	19463813	create date:2009/05/26 | first author:Kawasaki M
Striatal transplantation for multiple system atrophy--are grafts affected by alpha-synucleinopathy?	/pubmed/19460374	Stefanova N, Hainzer M, Stemberger S, Couillard-Després S, Aigner L, Poewe W, Wenning GK.	Exp Neurol. 2009 Sep;219(1):368-71. Epub 2009 May 19.	Exp Neurol. 2009	PubMed	citation	PMID:19460374	pubmed	19460374	create date:2009/05/23 | first author:Stefanova N
Huntington's disease: the current state of research with peripheral tissues.	/pubmed/19460373	Sassone J, Colciago C, Cislaghi G, Silani V, Ciammola A.	Exp Neurol. 2009 Oct;219(2):385-97. Epub 2009 May 19. Review.	Exp Neurol. 2009	PubMed	citation	PMID:19460373	pubmed	19460373	create date:2009/05/23 | first author:Sassone J
Antiepileptic effects of silk-polymer based adenosine release in kindled rats.	/pubmed/19460372	Szybala C, Pritchard EM, Lusardi TA, Li T, Wilz A, Kaplan DL, Boison D.	Exp Neurol. 2009 Sep;219(1):126-35. Epub 2009 May 19.	Exp Neurol. 2009	PubMed	citation	PMID:19460372	pubmed	19460372	create date:2009/05/23 | first author:Szybala C
Characterization of juvenile and young adult mice following induction of hydrocephalus with kaolin.	/pubmed/19460371	Lopes Lda S, Slobodian I, Del Bigio MR.	Exp Neurol. 2009 Sep;219(1):187-96. Epub 2009 May 19.	Exp Neurol. 2009	PubMed	citation	PMID:19460371	pubmed	19460371	create date:2009/05/23 | first author:Lopes Lda S
Bilateral effects of unilateral GDNF administration on dopamine- and GABA-regulating proteins in the rat nigrostriatal system.	/pubmed/19460370	Salvatore MF, Gerhardt GA, Dayton RD, Klein RL, Stanford JA.	Exp Neurol. 2009 Sep;219(1):197-207. Epub 2009 May 19.	Exp Neurol. 2009	PubMed	citation	PMID:19460370	pubmed	19460370	create date:2009/05/23 | first author:Salvatore MF
Title	URL	Description	Details	ShortDetails	Resource	Type	Identifiers	Db	EntrezUID	Properties
Stepping test in mice: a reliable approach in determining forelimb akinesia in MPTP-induced Parkinsonism.	/pubmed/19460369	Blume SR, Cass DK, Tseng KY.	Exp Neurol. 2009 Sep;219(1):208-11. Epub 2009 May 19.	Exp Neurol. 2009	PubMed	citation	PMID:19460369	pubmed	19460369	create date:2009/05/23 | first author:Blume SR
Pathological subthalamic nucleus oscillations in PD: can they be the cause of bradykinesia and akinesia?	/pubmed/19460368	Weinberger M, Hutchison WD, Dostrovsky JO.	Exp Neurol. 2009 Sep;219(1):58-61. Epub 2009 May 19. Review.	Exp Neurol. 2009	PubMed	citation	PMID:19460368	pubmed	19460368	create date:2009/05/23 | first author:Weinberger M
Special Issue: Mitochondria and neurodegeneration.	/pubmed/19446552	Geddes JW, Sullivan PG.	Exp Neurol. 2009 Aug;218(2):169-70. Epub 2009 May 14. No abstract available.	Exp Neurol. 2009	PubMed	citation	PMID:19446552	pubmed	19446552	create date:2009/05/19 | first author:Geddes JW
Optic nerve lesion increases cell proliferation and nestin expression in the adult mouse eye in vivo.	/pubmed/19445936	Wohl SG, Schmeer CW, Kretz A, Witte OW, Isenmann S.	Exp Neurol. 2009 Sep;219(1):175-86. Epub 2009 May 13.	Exp Neurol. 2009	PubMed	citation	PMID:19445936	pubmed	19445936	create date:2009/05/19 | first author:Wohl SG
A polysialic acid mimetic peptide promotes functional recovery in a mouse model of spinal cord injury.	/pubmed/19445935	Marino P, Norreel JC, Schachner M, Rougon G, Amoureux MC.	Exp Neurol. 2009 Sep;219(1):163-74. Epub 2009 May 13.	Exp Neurol. 2009	PubMed	citation	PMID:19445935	pubmed	19445935	create date:2009/05/19 | first author:Marino P
Treatment of intracerebral hemorrhage in rats with 12 h, 3 days and 6 days of selective brain hypothermia.	/pubmed/19445934	Fingas M, Penner M, Silasi G, Colbourne F.	Exp Neurol. 2009 Sep;219(1):156-62. Epub 2009 May 13.	Exp Neurol. 2009	PubMed	citation	PMID:19445934	pubmed	19445934	create date:2009/05/19 | first author:Fingas M
Drp1 levels constitutively regulate mitochondrial dynamics and cell survival in cortical neurons.	/pubmed/19445933	Uo T, Dworzak J, Kinoshita C, Inman DM, Kinoshita Y, Horner PJ, Morrison RS.	Exp Neurol. 2009 Aug;218(2):274-85. Epub 2009 May 13.	Exp Neurol. 2009	PubMed	citation	PMID:19445933	pubmed	19445933	create date:2009/05/19 | first author:Uo T
Repeated 4-aminopyridine induced seizures diminish the efficacy of glutamatergic transmission in the neocortex.	/pubmed/19445932	Világi I, Dobó E, Borbély S, Czégé D, Molnár E, Mihály A.	Exp Neurol. 2009 Sep;219(1):136-45. Epub 2009 May 13.	Exp Neurol. 2009	PubMed	citation	PMID:19445932	pubmed	19445932	create date:2009/05/19 | first author:Világi I
Selective inhibition of JNK with a peptide inhibitor attenuates pain hypersensitivity and tumor growth in a mouse skin cancer pain model.	/pubmed/19445931	Gao YJ, Cheng JK, Zeng Q, Xu ZZ, Decosterd I, Xu X, Ji RR.	Exp Neurol. 2009 Sep;219(1):146-55. Epub 2009 May 13.	Exp Neurol. 2009	PubMed	citation	PMID:19445931	pubmed	19445931	create date:2009/05/19 | first author:Gao YJ
Local calcium-dependent mechanisms determine whether a cut axonal end assembles a retarded endbulb or competent growth cone.	/pubmed/19442660	Kamber D, Erez H, Spira ME.	Exp Neurol. 2009 Sep;219(1):112-25. Epub 2009 May 13.	Exp Neurol. 2009	PubMed	citation	PMID:19442660	pubmed	19442660	create date:2009/05/16 | first author:Kamber D
Neuronal differentiation of neural precursor cells is promoted by the methyl-CpG-binding protein MeCP2.	/pubmed/19427855	Tsujimura K, Abematsu M, Kohyama J, Namihira M, Nakashima K.	Exp Neurol. 2009 Sep;219(1):104-11. Epub 2009 May 8.	Exp Neurol. 2009	PubMed	citation	PMID:19427855	pubmed	19427855	create date:2009/05/12 | first author:Tsujimura K
Role of mitofusin 2 mutations in the physiopathology of Charcot-Marie-Tooth disease type 2A.	/pubmed/19427854	Cartoni R, Martinou JC.	Exp Neurol. 2009 Aug;218(2):268-73. Epub 2009 May 8. Review.	Exp Neurol. 2009	PubMed	citation	PMID:19427854	pubmed	19427854	create date:2009/05/12 | first author:Cartoni R
Absence of striatal newborn neurons with mature phenotype following defined striatal and cortical excitotoxic brain injuries.	/pubmed/19427853	Deierborg T, Staflin K, Pesic J, Roybon L, Brundin P, Lundberg C.	Exp Neurol. 2009 Sep;219(1):363-7. Epub 2009 May 8.	Exp Neurol. 2009	PubMed	citation	PMID:19427853	pubmed	19427853	create date:2009/05/12 | first author:Deierborg T
Mitochondrial mechanisms of cell death and neuroprotection in pediatric ischemic and traumatic brain injury.	/pubmed/19427308	Robertson CL, Scafidi S, McKenna MC, Fiskum G.	Exp Neurol. 2009 Aug;218(2):371-80. Epub 2009 May 7. Review.	Exp Neurol. 2009	PubMed	citation	PMID:19427308	pubmed	19427308	create date:2009/05/12 | first author:Robertson CL
Electrical stimulation and testosterone differentially enhance expression of regeneration-associated genes.	/pubmed/19427307	Sharma N, Marzo SJ, Jones KJ, Foecking EM.	Exp Neurol. 2010 May;223(1):183-91. Epub 2009 May 7.	Exp Neurol. 2010	PubMed	citation	PMID:19427307	pubmed	19427307	create date:2009/05/12 | first author:Sharma N
Calcium dysregulation induces apoptosis-inducing factor release: cross-talk between PARP-1- and calpain-signaling pathways.	/pubmed/19427306	Vosler PS, Sun D, Wang S, Gao Y, Kintner DB, Signore AP, Cao G, Chen J.	Exp Neurol. 2009 Aug;218(2):213-20. Epub 2009 May 7.	Exp Neurol. 2009	PubMed	citation	PMID:19427306	pubmed	19427306	create date:2009/05/12 | first author:Vosler PS
On the timing and the extent of clonal expansion of mtDNA deletions: evidence from single-molecule PCR.	/pubmed/19426731	Nicholas A, Kraytsberg Y, Guo X, Khrapko K.	Exp Neurol. 2009 Aug;218(2):316-9. Epub 2009 May 6.	Exp Neurol. 2009	PubMed	citation	PMID:19426731	pubmed	19426731	create date:2009/05/12 | first author:Nicholas A
Treatment resistant depression as a failure of brain homeostatic mechanisms: implications for deep brain stimulation.	/pubmed/19426730	Giacobbe P, Mayberg HS, Lozano AM.	Exp Neurol. 2009 Sep;219(1):44-52. Epub 2009 May 6. Review.	Exp Neurol. 2009	PubMed	citation	PMID:19426730	pubmed	19426730	create date:2009/05/12 | first author:Giacobbe P
Antidepressant electroconvulsive therapy: mechanism of action, recent advances and limitations.	/pubmed/19426729	Merkl A, Heuser I, Bajbouj M.	Exp Neurol. 2009 Sep;219(1):20-6. Epub 2009 May 5. Review.	Exp Neurol. 2009	PubMed	citation	PMID:19426729	pubmed	19426729	create date:2009/05/12 | first author:Merkl A
Colitis induces calcitonin gene-related peptide expression and Akt activation in rat primary afferent pathways.	/pubmed/19422825	Qiao LY, Grider JR.	Exp Neurol. 2009 Sep;219(1):93-103. Epub 2009 May 5.	Exp Neurol. 2009	PubMed	citation	PMID:19422825	pubmed	19422825	create date:2009/05/09 | first author:Qiao LY
Transport of prion protein across the blood-brain barrier.	/pubmed/19422824	Banks WA, Robinson SM, Diaz-Espinoza R, Urayama A, Soto C.	Exp Neurol. 2009 Jul;218(1):162-7. Epub 2009 May 5.	Exp Neurol. 2009	PubMed	citation	PMID:19422824	pubmed	19422824	create date:2009/05/09 | first author:Banks WA
Autoradiographical imaging of PPARgamma agonist effects on PBR/TSPO binding in TASTPM mice.	/pubmed/19416690	Roberts JC, Friel SL, Roman S, Perren M, Harper A, Davis JB, Richardson JC, Virley D, Medhurst AD.	Exp Neurol. 2009 Jan 13. [Epub ahead of print]	Exp Neurol. 2009	PubMed	citation	PMID:19416690	pubmed	19416690	create date:2009/05/07 | first author:Roberts JC
5-HT1A/1B, 5-HT6, and 5-HT7 serotonergic receptors recruitment in tonic-clonic seizure-induced antinociception: role of dorsal raphe nucleus.	/pubmed/19416688	Freitas RL, Ferreira CM, Urbina MA, Mariño AU, Carvalho AD, Butera G, de Oliveira AM, Coimbra NC.	Exp Neurol. 2009 May;217(1):16-24. Epub 2009 Jan 14.	Exp Neurol. 2009	PubMed	citation	PMID:19416688	pubmed	19416688	create date:2009/05/07 | first author:Freitas RL
Live imaging of remyelination after antibody-mediated demyelination in an ex-vivo model for immune mediated CNS damage.	/pubmed/19416686	Harrer MD, von Büdingen HC, Stoppini L, Alliod C, Pouly S, Fischer K, Goebels N.	Exp Neurol. 2009 Jan 13. [Epub ahead of print]	Exp Neurol. 2009	PubMed	citation	PMID:19416686	pubmed	19416686	create date:2009/05/07 | first author:Harrer MD
Acute rolipram/thalidomide treatment improves tissue sparing and locomotion after experimental spinal cord injury.	/pubmed/19416684	Koopmans GC, Deumens R, Buss A, Geoghegan L, Myint AM, Honig WH, Kern N, Joosten EA, Noth J, Brook GA.	Exp Neurol. 2009 Jan 14. [Epub ahead of print]	Exp Neurol. 2009	PubMed	citation	PMID:19416684	pubmed	19416684	create date:2009/05/07 | first author:Koopmans GC
Inhibition of nitric oxide synthase promotes facial axonal regeneration following neurorrhaphy.	/pubmed/19416682	Wang SM, Tsai HP, Huang JJ, Huang HC, Lin JL, Liu PH.	Exp Neurol. 2009 Jan 19. [Epub ahead of print]	Exp Neurol. 2009	PubMed	citation	PMID:19416682	pubmed	19416682	create date:2009/05/07 | first author:Wang SM
Sciatic nerve regeneration is accelerated in galectin-3 knockout mice.	/pubmed/19416680	Narciso MS, Mietto Bde S, Marques SA, Soares CP, Mermelstein Cdos S, El-Cheikh MC, Martinez AM.	Exp Neurol. 2009 May;217(1):7-15. Epub 2009 Jan 22.	Exp Neurol. 2009	PubMed	citation	PMID:19416680	pubmed	19416680	create date:2009/05/07 | first author:Narciso MS
Thalamic lesions in a genetic rat model of absence epilepsy: dissociation between spike-wave discharges and sleep spindles.	/pubmed/19416679	Meeren HK, Veening JG, Möderscheim TA, Coenen AM, van Luijtelaar G.	Exp Neurol. 2009 May;217(1):25-37. Epub 2009 Jan 24.	Exp Neurol. 2009	PubMed	citation	PMID:19416679	pubmed	19416679	create date:2009/05/07 | first author:Meeren HK
A2A adenosine receptor antagonists protect the striatum against rotenone-induced neurotoxicity.	/pubmed/19416678	Belcastro V, Tozzi A, Tantucci M, Costa C, Di Filippo M, Autuori A, Picconi B, Siliquini S, Luchetti E, Borsini F, Calabresi P.	Exp Neurol. 2009 May;217(1):231-4. Epub 2009 Jan 29.	Exp Neurol. 2009	PubMed	citation	PMID:19416678	pubmed	19416678	create date:2009/05/07 | first author:Belcastro V
The Alzheimer's disease mitochondrial cascade hypothesis: an update.	/pubmed/19416677	Swerdlow RH, Khan SM.	Exp Neurol. 2009 Aug;218(2):308-15. Epub 2009 Jan 29. Review.	Exp Neurol. 2009	PubMed	citation	PMID:19416677	pubmed	19416677	create date:2009/05/07 | first author:Swerdlow RH
Frequency domain analysis of electrooculogram and its correlation with cardiac sympathetic function.	/pubmed/19416676	Kuo TB, Yang CC.	Exp Neurol. 2009 May;217(1):38-45. Epub 2009 Jan 31.	Exp Neurol. 2009	PubMed	citation	PMID:19416676	pubmed	19416676	create date:2009/05/07 | first author:Kuo TB
Nociceptive responses and spinal plastic changes of afferent C-fibers in three neuropathic pain models induced by sciatic nerve injury in the rat.	/pubmed/19416675	Casals-Díaz L, Vivó M, Navarro X.	Exp Neurol. 2009 May;217(1):84-95. Epub 2009 Feb 3.	Exp Neurol. 2009	PubMed	citation	PMID:19416675	pubmed	19416675	create date:2009/05/07 | first author:Casals-Díaz L
Circadian activity associated with spatial learning and memory in aging rhesus monkeys.	/pubmed/19416674	Haley GE, Landauer N, Renner L, Weiss A, Hooper K, Urbanski HF, Kohama SG, Neuringer M, Raber J.	Exp Neurol. 2009 May;217(1):55-62. Epub 2009 Feb 2.	Exp Neurol. 2009	PubMed	citation	PMID:19416674	pubmed	19416674	create date:2009/05/07 | first author:Haley GE
Specificity of direct transition from wake to REM sleep in orexin/ataxin-3 transgenic narcoleptic mice.	/pubmed/19416673	Fujiki N, Cheng T, Yoshino F, Nishino S.	Exp Neurol. 2009 May;217(1):46-54. Epub 2009 Feb 3.	Exp Neurol. 2009	PubMed	citation	PMID:19416673	pubmed	19416673	create date:2009/05/07 | first author:Fujiki N
Daily intermittent hypoxia augments spinal BDNF levels, ERK phosphorylation and respiratory long-term facilitation.	/pubmed/19416672	Wilkerson JE, Mitchell GS.	Exp Neurol. 2009 May;217(1):116-23. Epub 2009 Feb 3.	Exp Neurol. 2009	PubMed	citation	PMID:19416672	pubmed	19416672	create date:2009/05/07 | first author:Wilkerson JE
Impaired cognition, sensorimotor gating, and hippocampal long-term depression in mice lacking the prostaglandin E2 EP2 receptor.	/pubmed/19416671	Savonenko A, Munoz P, Melnikova T, Wang Q, Liang X, Breyer RM, Montine TJ, Kirkwood A, Andreasson K.	Exp Neurol. 2009 May;217(1):63-73. Epub 2009 Feb 3.	Exp Neurol. 2009	PubMed	citation	PMID:19416671	pubmed	19416671	create date:2009/05/07 | first author:Savonenko A
Therapeutic window for cinnamophilin following oxygen-glucose deprivation and transient focal cerebral ischemia.	/pubmed/19416670	Lee EJ, Chen HY, Hung YC, Chen TY, Lee MY, Yu SC, Chen YH, Chuang IC, Wu TS.	Exp Neurol. 2009 May;217(1):74-83. Epub 2009 Feb 5.	Exp Neurol. 2009	PubMed	citation	PMID:19416670	pubmed	19416670	create date:2009/05/07 | first author:Lee EJ
An investigation of the cortical control of forepaw gripping after cervical hemisection injuries in rats.	/pubmed/19416669	Strong MK, Blanco JE, Anderson KD, Lewandowski G, Steward O.	Exp Neurol. 2009 May;217(1):96-107. Epub 2009 Feb 5. Erratum in: Exp Neurol. 2009 Oct;219(2):595. Lewandoski, Gail [corrected to Lewandowski, Gail].	Exp Neurol. 2009	PubMed	citation	PMID:19416669	pubmed	19416669	create date:2009/05/07 | first author:Strong MK
Protease-activated receptor 1-dependent neuronal damage involves NMDA receptor function.	/pubmed/19416668	Hamill CE, Mannaioni G, Lyuboslavsky P, Sastre AA, Traynelis SF.	Exp Neurol. 2009 May;217(1):136-46. Epub 2009 Feb 10.	Exp Neurol. 2009	PubMed	citation	PMID:19416668	pubmed	19416668	create date:2009/05/07 | first author:Hamill CE
Cerebellar pathology and motor deficits in the palmitoyl protein thioesterase 1-deficient mouse.	/pubmed/19416667	Macauley SL, Wozniak DF, Kielar C, Tan Y, Cooper JD, Sands MS.	Exp Neurol. 2009 May;217(1):124-35. Epub 2009 Feb 10.	Exp Neurol. 2009	PubMed	citation	PMID:19416667	pubmed	19416667	create date:2009/05/07 | first author:Macauley SL
Nutritional tryptophan restriction impairs plasticity of retinotectal axons during the critical period.	/pubmed/19416666	Penedo LA, Oliveira-Silva P, Gonzalez EM, Maciel R, Jurgilas PB, Melibeu Ada C, Campello-Costa P, Serfaty CA.	Exp Neurol. 2009 May;217(1):108-15. Epub 2009 Feb 10.	Exp Neurol. 2009	PubMed	citation	PMID:19416666	pubmed	19416666	create date:2009/05/07 | first author:Penedo LA
Postnatal conversion of cross phrenic activity from an active to latent state.	/pubmed/19416665	Huang Y, Goshgarian HG.	Exp Neurol. 2009 Sep;219(1):66-73. Epub 2009 Feb 10.	Exp Neurol. 2009	PubMed	citation	PMID:19416665	pubmed	19416665	create date:2009/05/07 | first author:Huang Y
Changes of resting state brain networks in amyotrophic lateral sclerosis.	/pubmed/19416664	Mohammadi B, Kollewe K, Samii A, Krampfl K, Dengler R, Münte TF.	Exp Neurol. 2009 May;217(1):147-53. Epub 2009 Feb 12.	Exp Neurol. 2009	PubMed	citation	PMID:19416664	pubmed	19416664	create date:2009/05/07 | first author:Mohammadi B
Quantitative T2 mapping as a potential marker for the initial assessment of the severity of damage after traumatic brain injury in rat.	/pubmed/19416663	Kharatishvili I, Sierra A, Immonen RJ, Gröhn OH, Pitkänen A.	Exp Neurol. 2009 May;217(1):154-64. Epub 2009 Feb 12.	Exp Neurol. 2009	PubMed	citation	PMID:19416663	pubmed	19416663	create date:2009/05/07 | first author:Kharatishvili I
Protective effects of microglia in multiple sclerosis.	/pubmed/19409897	Napoli I, Neumann H.	Exp Neurol. 2010 Sep;225(1):24-8. Epub 2009 May 4. Review.	Exp Neurol. 2010	PubMed	citation	PMID:19409897	pubmed	19409897	create date:2009/05/05 | first author:Napoli I
Delayed gastric emptying and enteric nervous system dysfunction in the rotenone model of Parkinson's disease.	/pubmed/19409896	Greene JG, Noorian AR, Srinivasan S.	Exp Neurol. 2009 Jul;218(1):154-61. Epub 2009 May 3.	Exp Neurol. 2009	PubMed	citation	PMID:19409896	pubmed	19409896	create date:2009/05/05 | first author:Greene JG
Pallidal stimulation that improves parkinsonian motor symptoms also modulates neuronal firing patterns in primary motor cortex in the MPTP-treated monkey.	/pubmed/19409895	Johnson MD, Vitek JL, McIntyre CC.	Exp Neurol. 2009 Sep;219(1):359-62. Epub 2009 May 4.	Exp Neurol. 2009	PubMed	citation	PMID:19409895	pubmed	19409895	create date:2009/05/05 | first author:Johnson MD
Both compensation and recovery of skilled reaching following small photothrombotic stroke to motor cortex in the rat.	/pubmed/19409894	Moon SK, Alaverdashvili M, Cross AR, Whishaw IQ.	Exp Neurol. 2009 Jul;218(1):145-53. Epub 2009 May 3.	Exp Neurol. 2009	PubMed	citation	PMID:19409894	pubmed	19409894	create date:2009/05/05 | first author:Moon SK
Translocator protein (18 kDa) TSPO: an emerging therapeutic target in neurotrauma.	/pubmed/19409385	Papadopoulos V, Lecanu L.	Exp Neurol. 2009 Sep;219(1):53-7. Epub 2009 May 4. Review.	Exp Neurol. 2009	PubMed	citation	PMID:19409385	pubmed	19409385	create date:2009/05/05 | first author:Papadopoulos V
PAK kinase regulates Rac GTPase and is a potential target in human schwannomas.	/pubmed/19409384	Flaiz C, Chernoff J, Ammoun S, Peterson JR, Hanemann CO.	Exp Neurol. 2009 Jul;218(1):137-44. Epub 2009 May 3.	Exp Neurol. 2009	PubMed	citation	PMID:19409384	pubmed	19409384	create date:2009/05/05 | first author:Flaiz C
Title	URL	Description	Details	ShortDetails	Resource	Type	Identifiers	Db	EntrezUID	Properties
Repetitive transcranial magnetic stimulation of the prefrontal cortex in depression.	/pubmed/19409383	Padberg F, George MS.	Exp Neurol. 2009 Sep;219(1):2-13. Epub 2009 May 4. Review.	Exp Neurol. 2009	PubMed	citation	PMID:19409383	pubmed	19409383	create date:2009/05/05 | first author:Padberg F
Sleep deprivation attenuates inflammatory responses and ischemic cell death.	/pubmed/19409382	Weil ZM, Norman GJ, Karelina K, Morris JS, Barker JM, Su AJ, Walton JC, Bohinc S, Nelson RJ, DeVries AC.	Exp Neurol. 2009 Jul;218(1):129-36. Epub 2009 May 3.	Exp Neurol. 2009	PubMed	citation	PMID:19409382	pubmed	19409382	create date:2009/05/05 | first author:Weil ZM
Compartmentalized microfluidic culture platform to study mechanism of paclitaxel-induced axonal degeneration.	/pubmed/19409381	Yang IH, Siddique R, Hosmane S, Thakor N, Höke A.	Exp Neurol. 2009 Jul;218(1):124-8. Epub 2009 May 3.	Exp Neurol. 2009	PubMed	citation	PMID:19409381	pubmed	19409381	create date:2009/05/05 | first author:Yang IH
Clinical issues in considering vagus nerve stimulation for treatment-resistant depression.	/pubmed/19397908	Rush AJ, Siefert SE.	Exp Neurol. 2009 Sep;219(1):36-43. Epub 2009 May 3. Review.	Exp Neurol. 2009	PubMed	citation	PMID:19397908	pubmed	19397908	create date:2009/04/29 | first author:Rush AJ
Mitochondrial micro-calpain is not involved in the processing of apoptosis-inducing factor.	/pubmed/19393648	Joshi A, Bondada V, Geddes JW.	Exp Neurol. 2009 Aug;218(2):221-7. Epub 2009 Apr 23.	Exp Neurol. 2009	PubMed	citation	PMID:19393648	pubmed	19393648	create date:2009/04/28 | first author:Joshi A
Selective vulnerability of adult cochlear nucleus neurons to de-afferentation by mechanical compression.	/pubmed/19393647	Sekiya T, Canlon B, Viberg A, Matsumoto M, Kojima K, Ono K, Yoshida A, Kikkawa YS, Nakagawa T, Ito J.	Exp Neurol. 2009 Jul;218(1):117-23. Epub 2009 Apr 23.	Exp Neurol. 2009	PubMed	citation	PMID:19393647	pubmed	19393647	create date:2009/04/28 | first author:Sekiya T
Behavioral abnormalities of fetal growth retardation model rats with reduced amounts of brain proteoglycans.	/pubmed/19393646	Saito A, Matsui F, Hayashi K, Watanabe K, Ichinohashi Y, Sato Y, Hayakawa M, Kojima S, Oohira A.	Exp Neurol. 2009 Sep;219(1):81-92. Epub 2009 Apr 23.	Exp Neurol. 2009	PubMed	citation	PMID:19393646	pubmed	19393646	create date:2009/04/28 | first author:Saito A
Priming for L-DOPA-induced abnormal involuntary movements increases the severity of amphetamine-induced dyskinesia in grafted rats.	/pubmed/19393238	Lane EL, Vercammen L, Cenci MA, Brundin P.	Exp Neurol. 2009 Sep;219(1):355-8. Epub 2009 Apr 22.	Exp Neurol. 2009	PubMed	citation	PMID:19393238	pubmed	19393238	create date:2009/04/28 | first author:Lane EL
Human embryonic stem cell-derived neuronal cells form spontaneously active neuronal networks in vitro.	/pubmed/19393237	Heikkilä TJ, Ylä-Outinen L, Tanskanen JM, Lappalainen RS, Skottman H, Suuronen R, Mikkonen JE, Hyttinen JA, Narkilahti S.	Exp Neurol. 2009 Jul;218(1):109-16. Epub 2009 Apr 22.	Exp Neurol. 2009	PubMed	citation	PMID:19393237	pubmed	19393237	create date:2009/04/28 | first author:Heikkilä TJ
A 3D analysis of fore- and hindlimb motion during overground and ladder walking: comparison of control and unloaded rats.	/pubmed/19393236	Canu MH, Garnier C.	Exp Neurol. 2009 Jul;218(1):98-108. Epub 2009 Apr 22.	Exp Neurol. 2009	PubMed	citation	PMID:19393236	pubmed	19393236	create date:2009/04/28 | first author:Canu MH
Activation of glucocorticoid receptors increases 5-HT2A receptor levels.	/pubmed/19379741	Trajkovska V, Kirkegaard L, Krey G, Marcussen AB, Thomsen MS, Chourbaji S, Brandwein C, Ridder S, Halldin C, Gass P, Knudsen GM, Aznar S.	Exp Neurol. 2009 Jul;218(1):83-91. Epub 2009 Apr 18.	Exp Neurol. 2009	PubMed	citation	PMID:19379741	pubmed	19379741	create date:2009/04/22 | first author:Trajkovska V
Increased sensitivity of myoblasts to oxidative stress in amyotrophic lateral sclerosis peripheral tissues.	/pubmed/19379740	Bradley LJ, Taanman JW, Kallis C, Orrell RW.	Exp Neurol. 2009 Jul;218(1):92-7. Epub 2009 Apr 18.	Exp Neurol. 2009	PubMed	citation	PMID:19379740	pubmed	19379740	create date:2009/04/22 | first author:Bradley LJ
Iron is essential for oligodendrocyte genesis following intraspinal macrophage activation.	/pubmed/19374902	Schonberg DL, McTigue DM.	Exp Neurol. 2009 Jul;218(1):64-74. Epub 2009 Apr 15.	Exp Neurol. 2009	PubMed	citation	PMID:19374902	pubmed	19374902	create date:2009/04/21 | first author:Schonberg DL
Enhanced expression of the high affinity glutamate transporter GLT-1 in C6 glioma cells delays tumour progression in rat.	/pubmed/19374901	Vanhoutte N, Abarca-Quinones J, Jordan BF, Gallez B, Maloteaux JM, Hermans E.	Exp Neurol. 2009 Jul;218(1):56-63. Epub 2009 Apr 15.	Exp Neurol. 2009	PubMed	citation	PMID:19374901	pubmed	19374901	create date:2009/04/21 | first author:Vanhoutte N
beta-N-methylamino-l-alanine induces oxidative stress and glutamate release through action on system Xc(-).	/pubmed/19374900	Liu X, Rush T, Zapata J, Lobner D.	Exp Neurol. 2009 Jun;217(2):429-33. Epub 2009 Apr 15.	Exp Neurol. 2009	PubMed	citation	PMID:19374900	pubmed	19374900	create date:2009/04/21 | first author:Liu X
Alpha-lipoic acid and frataxin: a new indication for an old antioxidant?	/pubmed/19374899	Russell JW.	Exp Neurol. 2009 Jul;218(1):9-10. Epub 2009 Apr 15. No abstract available.	Exp Neurol. 2009	PubMed	citation	PMID:19374899	pubmed	19374899	create date:2009/04/21 | first author:Russell JW
Neuroprotection against neonatal hypoxia/ischemia-induced cerebral cell death by prevention of calpain-mediated mGluR1alpha truncation.	/pubmed/19374898	Zhou M, Xu W, Liao G, Bi X, Baudry M.	Exp Neurol. 2009 Jul;218(1):75-82. Epub 2009 Apr 15.	Exp Neurol. 2009	PubMed	citation	PMID:19374898	pubmed	19374898	create date:2009/04/21 | first author:Zhou M
Ratiometric-pericam-mt, a novel tool to evaluate intramitochondrial zinc.	/pubmed/19374897	Caporale T, Ciavardelli D, Di Ilio C, Lanuti P, Drago D, Sensi SL.	Exp Neurol. 2009 Aug;218(2):228-34. Epub 2009 Apr 15.	Exp Neurol. 2009	PubMed	citation	PMID:19374897	pubmed	19374897	create date:2009/04/21 | first author:Caporale T
Blockade of adrenoreceptors inhibits the splenic response to stroke.	/pubmed/19371742	Ajmo CT Jr, Collier LA, Leonardo CC, Hall AA, Green SM, Womble TA, Cuevas J, Willing AE, Pennypacker KR.	Exp Neurol. 2009 Jul;218(1):47-55. Epub 2009 Apr 14.	Exp Neurol. 2009	PubMed	citation	PMID:19371742	pubmed	19371742	create date:2009/04/18 | first author:Ajmo CT Jr
Promising CNS-directed enzyme replacement therapy for lysosomal storage diseases.	/pubmed/19361502	Macauley SL, Sands MS.	Exp Neurol. 2009 Jul;218(1):5-8. Epub 2009 Apr 8. No abstract available.	Exp Neurol. 2009	PubMed	citation	PMID:19361502	pubmed	19361502	create date:2009/04/14 | first author:Macauley SL
Motor map expansion in the pilocarpine model of temporal lobe epilepsy is dependent on seizure severity and rat strain.	/pubmed/19361501	Young NA, Vuong J, Ozen LJ, Flynn C, Teskey GC.	Exp Neurol. 2009 Jun;217(2):421-8. Epub 2009 Apr 8.	Exp Neurol. 2009	PubMed	citation	PMID:19361501	pubmed	19361501	create date:2009/04/14 | first author:Young NA
Hyperexcitability, persistent Na+ conductances and neurodegeneration in amyotrophic lateral sclerosis.	/pubmed/19361500	Kiernan MC.	Exp Neurol. 2009 Jul;218(1):1-4. Epub 2009 Apr 8. No abstract available.	Exp Neurol. 2009	PubMed	citation	PMID:19361500	pubmed	19361500	create date:2009/04/14 | first author:Kiernan MC
Quinpramine: revival of old anti-inflammatory principles in multiple sclerosis?	/pubmed/19361499	Haghikia A, Gold R.	Exp Neurol. 2009 Jun;217(2):240-1. Epub 2009 Apr 8. No abstract available.	Exp Neurol. 2009	PubMed	citation	PMID:19361499	pubmed	19361499	create date:2009/04/14 | first author:Haghikia A
Amyloid beta, mitochondrial structural and functional dynamics in Alzheimer's disease.	/pubmed/19358844	Reddy PH.	Exp Neurol. 2009 Aug;218(2):286-92. Epub 2009 Apr 7. Review.	Exp Neurol. 2009	PubMed	citation	PMID:19358844	pubmed	19358844	create date:2009/04/11 | first author:Reddy PH
Ventricular dilation and elevated aqueductal pulsations in a new experimental model of communicating hydrocephalus.	/pubmed/19348801	Wagshul ME, McAllister JP, Rashid S, Li J, Egnor MR, Walker ML, Yu M, Smith SD, Zhang G, Chen JJ, Benveniste H.	Exp Neurol. 2009 Jul;218(1):33-40. Epub 2009 Apr 5.	Exp Neurol. 2009	PubMed	citation	PMID:19348801	pubmed	19348801	create date:2009/04/08 | first author:Wagshul ME
Derivation of homogeneous GABAergic neurons from mouse embryonic stem cells.	/pubmed/19348800	Chatzi C, Scott RH, Pu J, Lang B, Nakamoto C, McCaig CD, Shen S.	Exp Neurol. 2009 Jun;217(2):407-16. Epub 2009 Apr 5.	Exp Neurol. 2009	PubMed	citation	PMID:19348800	pubmed	19348800	create date:2009/04/08 | first author:Chatzi C
Management of nerve gaps: autografts, allografts, nerve transfers, and end-to-side neurorrhaphy.	/pubmed/19348799	Ray WZ, Mackinnon SE.	Exp Neurol. 2010 May;223(1):77-85. Epub 2009 Apr 5. Review. No abstract available.	Exp Neurol. 2010	PubMed	citation	PMID:19348799	pubmed	19348799	create date:2009/04/08 | first author:Ray WZ
Translational development strategy for magnetic seizure therapy.	/pubmed/19348798	Rowny SB, Benzl K, Lisanby SH.	Exp Neurol. 2009 Sep;219(1):27-35. Epub 2009 Apr 5. Review.	Exp Neurol. 2009	PubMed	citation	PMID:19348798	pubmed	19348798	create date:2009/04/08 | first author:Rowny SB
Evaluation of putative inhibitors of mitochondrial permeability transition for brain disorders--specificity vs. toxicity.	/pubmed/19348797	Morota S, Månsson R, Hansson MJ, Kasuya K, Shimazu M, Hasegawa E, Yanagi S, Omi A, Uchino H, Elmér E.	Exp Neurol. 2009 Aug;218(2):353-62. Epub 2009 Apr 5.	Exp Neurol. 2009	PubMed	citation	PMID:19348797	pubmed	19348797	create date:2009/04/08 | first author:Morota S
Stimulating the brain to treat depression.	/pubmed/19348796	Bajbouj M, Heuser I.	Exp Neurol. 2009 Sep;219(1):1. Epub 2009 Apr 5. No abstract available.	Exp Neurol. 2009	PubMed	citation	PMID:19348796	pubmed	19348796	create date:2009/04/08 | first author:Bajbouj M
Ischemia independent lesion evolution during focal stroke in rats.	/pubmed/19348795	Woitzik J, Lassel E, Hecht N, Schneider UC, Schroeck H, Vajkoczy P, Graf R.	Exp Neurol. 2009 Jul;218(1):41-6. Epub 2009 Apr 5.	Exp Neurol. 2009	PubMed	citation	PMID:19348795	pubmed	19348795	create date:2009/04/08 | first author:Woitzik J
Objective perimetry using functional magnetic resonance imaging in patients with visual field loss.	/pubmed/19348794	Furuta A, Nakadomari S, Misaki M, Miyauchi S, Iida T.	Exp Neurol. 2009 Jun;217(2):401-6. Epub 2009 Apr 5.	Exp Neurol. 2009	PubMed	citation	PMID:19348794	pubmed	19348794	create date:2009/04/08 | first author:Furuta A
Treatment of depression with transcranial direct current stimulation (tDCS): a review.	/pubmed/19348793	Nitsche MA, Boggio PS, Fregni F, Pascual-Leone A.	Exp Neurol. 2009 Sep;219(1):14-9. Epub 2009 Apr 5. Review.	Exp Neurol. 2009	PubMed	citation	PMID:19348793	pubmed	19348793	create date:2009/04/08 | first author:Nitsche MA
A straight alley version of the BBB locomotor scale.	/pubmed/19348792	Wong JK, Sharp K, Steward O.	Exp Neurol. 2009 Jun;217(2):417-20. Epub 2009 Apr 5.	Exp Neurol. 2009	PubMed	citation	PMID:19348792	pubmed	19348792	create date:2009/04/08 | first author:Wong JK
Synergistic motor nerve fiber transfer between different nerves through the use of end-to-side coaptation.	/pubmed/19345686	Schmidhammer R, Nógrádi A, Szabó A, Redl H, Hausner T, van der Nest DG, Millesi H.	Exp Neurol. 2009 Jun;217(2):388-94. Epub 2009 Apr 2.	Exp Neurol. 2009	PubMed	citation	PMID:19345686	pubmed	19345686	create date:2009/04/07 | first author:Schmidhammer R
Early life seizures cause long-standing impairment of the hippocampal map.	/pubmed/19345685	Karnam HB, Zhou JL, Huang LT, Zhao Q, Shatskikh T, Holmes GL.	Exp Neurol. 2009 Jun;217(2):378-87. Epub 2009 Apr 2.	Exp Neurol. 2009	PubMed	citation	PMID:19345685	pubmed	19345685	create date:2009/04/07 | first author:Karnam HB
Conditional inactivation of the NBS1 gene in the mouse central nervous system leads to neurodegeneration and disorganization of the visual system.	/pubmed/19345213	Baranes K, Raz-Prag D, Nitzan A, Galron R, Ashery-Padan R, Rotenstreich Y, Assaf Y, Shiloh Y, Wang ZQ, Barzilai A, Solomon AS.	Exp Neurol. 2009 Jul;218(1):24-32. Epub 2009 Apr 1.	Exp Neurol. 2009	PubMed	citation	PMID:19345213	pubmed	19345213	create date:2009/04/07 | first author:Baranes K
Neuroprotective effects of the anti-inflammatory compound triflusal on ischemia-like neurodegeneration in mouse hippocampal slice cultures occur independent of microglia.	/pubmed/19341733	Montero Domínguez M, González B, Zimmer J.	Exp Neurol. 2009 Jul;218(1):11-23. Epub 2009 Mar 31.	Exp Neurol. 2009	PubMed	citation	PMID:19341733	pubmed	19341733	create date:2009/04/04 | first author:Montero Domínguez M
Molecular participants in mitochondrial cell death channel formation during neuronal ischemia.	/pubmed/19341732	Jonas EA.	Exp Neurol. 2009 Aug;218(2):203-12. Epub 2009 Mar 31. Review.	Exp Neurol. 2009	PubMed	citation	PMID:19341732	pubmed	19341732	create date:2009/04/04 | first author:Jonas EA
Mitochondrial transport and docking in axons.	/pubmed/19341731	Cai Q, Sheng ZH.	Exp Neurol. 2009 Aug;218(2):257-67. Epub 2009 Mar 31. Review.	Exp Neurol. 2009	PubMed	citation	PMID:19341731	pubmed	19341731	create date:2009/04/04 | first author:Cai Q
Interleukin-1alpha regulates substance P expression and release in adult sensory neurons.	/pubmed/19341730	Skoff AM, Zhao C, Adler JE.	Exp Neurol. 2009 Jun;217(2):395-400. Epub 2009 Mar 31.	Exp Neurol. 2009	PubMed	citation	PMID:19341730	pubmed	19341730	create date:2009/04/04 | first author:Skoff AM
Mitochondrial dynamics in Parkinson's disease.	/pubmed/19332061	Van Laar VS, Berman SB.	Exp Neurol. 2009 Aug;218(2):247-56. Epub 2009 Mar 28. Review.	Exp Neurol. 2009	PubMed	citation	PMID:19332061	pubmed	19332061	create date:2009/04/01 | first author:Van Laar VS
Endogenous brain protection by granulocyte-colony stimulating factor after ischemic stroke.	/pubmed/19332060	Sevimli S, Diederich K, Strecker JK, Schilling M, Klocke R, Nikol S, Kirsch F, Schneider A, Schäbitz WR.	Exp Neurol. 2009 Jun;217(2):328-35. Epub 2009 Mar 28.	Exp Neurol. 2009	PubMed	citation	PMID:19332060	pubmed	19332060	create date:2009/04/01 | first author:Sevimli S
Prion protein on astrocytes or in extracellular fluid impedes neurodegeneration induced by truncated prion protein.	/pubmed/19332059	Race B, Meade-White K, Race R, Baumann F, Aguzzi A, Chesebro B.	Exp Neurol. 2009 Jun;217(2):347-52. Epub 2009 Mar 28.	Exp Neurol. 2009	PubMed	citation	PMID:19332059	pubmed	19332059	create date:2009/04/01 | first author:Race B
Poly(ADP-ribose) signals to mitochondrial AIF: a key event in parthanatos.	/pubmed/19332058	Wang Y, Dawson VL, Dawson TM.	Exp Neurol. 2009 Aug;218(2):193-202. Epub 2009 Mar 28. Review.	Exp Neurol. 2009	PubMed	citation	PMID:19332058	pubmed	19332058	create date:2009/04/01 | first author:Wang Y
Intranasal administration of IGF-1 attenuates hypoxic-ischemic brain injury in neonatal rats.	/pubmed/19332057	Lin S, Fan LW, Rhodes PG, Cai Z.	Exp Neurol. 2009 Jun;217(2):361-70. Epub 2009 Mar 28.	Exp Neurol. 2009	PubMed	citation	PMID:19332057	pubmed	19332057	create date:2009/04/01 | first author:Lin S
Role of the 5-HT(1A) somatodendritic autoreceptor in the dorsal raphe nucleus on salt satiety signaling in rats.	/pubmed/19328786	Fonseca FV, Mecawi AS, Araujo IG, Almeida-Pereira G, Magalhães-Nunes AP, Badauê-Passos D Jr, Reis LC.	Exp Neurol. 2009 Jun;217(2):353-60. Epub 2009 Mar 26.	Exp Neurol. 2009	PubMed	citation	PMID:19328786	pubmed	19328786	create date:2009/03/31 | first author:Fonseca FV
Myelin regulates immune cell adhesion and motility.	/pubmed/19328785	Pool M, Niino M, Rambaldi I, Robson K, Bar-Or A, Fournier AE.	Exp Neurol. 2009 Jun;217(2):371-7. Epub 2009 Mar 27.	Exp Neurol. 2009	PubMed	citation	PMID:19328785	pubmed	19328785	create date:2009/03/31 | first author:Pool M
Noradrenergic denervation facilitates the release of acetylcholine and serotonin in the hippocampus: towards a mechanism underlying upregulations described in MCI patients.	/pubmed/19328200	Heneka MT.	Exp Neurol. 2009 Jun;217(2):237-9. Epub 2009 Mar 25. No abstract available.	Exp Neurol. 2009	PubMed	citation	PMID:19328200	pubmed	19328200	create date:2009/03/31 | first author:Heneka MT
The cybrid model of sporadic Parkinson's disease.	/pubmed/19328199	Trimmer PA, Bennett JP Jr.	Exp Neurol. 2009 Aug;218(2):320-5. Epub 2009 Mar 26. Review.	Exp Neurol. 2009	PubMed	citation	PMID:19328199	pubmed	19328199	create date:2009/03/31 | first author:Trimmer PA
Title	URL	Description	Details	ShortDetails	Resource	Type	Identifiers	Db	EntrezUID	Properties
Longitudinal diffusion tensor imaging in Huntington's Disease.	/pubmed/19320010	Weaver KE, Richards TL, Liang O, Laurino MY, Samii A, Aylward EH.	Exp Neurol. 2009 Apr;216(2):525-9.	Exp Neurol. 2009	PubMed	citation	PMID:19320010	pubmed	19320010	create date:2009/03/26 | first author:Weaver KE
Inhibition of nitric oxide synthase promotes facial axonal regeneration following neurorrhaphy.	/pubmed/19320008	Wang SM, Tsai HP, Huang JJ, Huang HC, Lin JL, Liu PH.	Exp Neurol. 2009 Apr;216(2):499-510.	Exp Neurol. 2009	PubMed	citation	PMID:19320008	pubmed	19320008	create date:2009/03/26 | first author:Wang SM
Acute rolipram/thalidomide treatment improves tissue sparing and locomotion after experimental spinal cord injury.	/pubmed/19320007	Koopmans GC, Deumens R, Buss A, Geoghegan L, Myint AM, Honig WH, Kern N, Joosten EA, Noth J, Brook GA.	Exp Neurol. 2009 Apr;216(2):490-8.	Exp Neurol. 2009	PubMed	citation	PMID:19320007	pubmed	19320007	create date:2009/03/26 | first author:Koopmans GC
Saccadometry: a novel clinical tool for quantification of the motor effects of subthalamic nucleus stimulation in Parkinson's disease.	/pubmed/19320006	Temel Y, Visser-Vandewalle V, Carpenter RH.	Exp Neurol. 2009 Apr;216(2):481-9.	Exp Neurol. 2009	PubMed	citation	PMID:19320006	pubmed	19320006	create date:2009/03/26 | first author:Temel Y
Chronic spinal hemisection in rats induces a progressive decline in transmission in uninjured fibers to motoneurons.	/pubmed/19320005	Arvanian VL, Schnell L, Lou L, Golshani R, Hunanyan A, Ghosh A, Pearse DD, Robinson JK, Schwab ME, Fawcett JW, Mendell LM.	Exp Neurol. 2009 Apr;216(2):471-80.	Exp Neurol. 2009	PubMed	citation	PMID:19320005	pubmed	19320005	create date:2009/03/26 | first author:Arvanian VL
Autoradiographical imaging of PPARgamma agonist effects on PBR/TSPO binding in TASTPM mice.	/pubmed/19320004	Roberts JC, Friel SL, Roman S, Perren M, Harper A, Davis JB, Richardson JC, Virley D, Medhurst AD.	Exp Neurol. 2009 Apr;216(2):459-70.	Exp Neurol. 2009	PubMed	citation	PMID:19320004	pubmed	19320004	create date:2009/03/26 | first author:Roberts JC
Umbilical cord blood mesenchymal stromal cells are neuroprotective and promote regeneration in a rat optic tract model.	/pubmed/19320003	Zwart I, Hill AJ, Al-Allaf F, Shah M, Girdlestone J, Sanusi AB, Mehmet H, Navarrete R, Navarrete C, Jen LS.	Exp Neurol. 2009 Apr;216(2):439-48.	Exp Neurol. 2009	PubMed	citation	PMID:19320003	pubmed	19320003	create date:2009/03/26 | first author:Zwart I
Live imaging of remyelination after antibody-mediated demyelination in an ex-vivo model for immune mediated CNS damage.	/pubmed/19320002	Harrer MD, von Büdingen HC, Stoppini L, Alliod C, Pouly S, Fischer K, Goebels N.	Exp Neurol. 2009 Apr;216(2):431-8.	Exp Neurol. 2009	PubMed	citation	PMID:19320002	pubmed	19320002	create date:2009/03/26 | first author:Harrer MD
Rethinking a drug treatment failure on a traditional ALS target.	/pubmed/19309797	Maragakis NJ.	Exp Neurol. 2009 Apr;216(2):254-7.	Exp Neurol. 2009	PubMed	citation	PMID:19309797	pubmed	19309797	create date:2009/03/25 | first author:Maragakis NJ
IgM anti-GQ1b monoclonal antibody inhibits voltage-dependent calcium current in cerebellar granule cells.	/pubmed/19306874	Nakatani Y, Murata M, Shibata K, Nagaoka T, Utsunomiya I, Usuki S, Miyatake T, Hoshi K, Taguchi K.	Exp Neurol. 2009 Sep;219(1):74-80. Epub 2009 Mar 20.	Exp Neurol. 2009	PubMed	citation	PMID:19306874	pubmed	19306874	create date:2009/03/25 | first author:Nakatani Y
Differentiation-dependent progesterone synthesis and metabolism in NT2-N human neurons.	/pubmed/19306873	Pistritto G, Papacleovoulou G, Ragone G, Di Cesare S, Papaleo V, Mason JI, Barbaccia ML.	Exp Neurol. 2009 Jun;217(2):302-11. Epub 2009 Mar 20.	Exp Neurol. 2009	PubMed	citation	PMID:19306873	pubmed	19306873	create date:2009/03/25 | first author:Pistritto G
Functional relevance of ipsilateral motor activation in congenital hemiparesis as tested by fMRI-navigated TMS.	/pubmed/19306872	Lotze M, Sauseng P, Staudt M.	Exp Neurol. 2009 Jun;217(2):440-3. Epub 2009 Mar 21.	Exp Neurol. 2009	PubMed	citation	PMID:19306872	pubmed	19306872	create date:2009/03/25 | first author:Lotze M
Neck rigidity in Parkinson's disease patients is related to incomplete suppression of reflexive head stabilization.	/pubmed/19306871	Anastasopoulos D, Maurer C, Nasios G, Mergner T.	Exp Neurol. 2009 Jun;217(2):336-46. Epub 2009 Mar 21.	Exp Neurol. 2009	PubMed	citation	PMID:19306871	pubmed	19306871	create date:2009/03/25 | first author:Anastasopoulos D
Functional MRI study of the primary somatosensory cortex in comatose survivors of cardiac arrest.	/pubmed/19306870	Gofton TE, Chouinard PA, Young GB, Bihari F, Nicolle MW, Lee DH, Sharpe MD, Yen YF, Takahashi AM, Mirsattari SM.	Exp Neurol. 2009 Jun;217(2):320-7. Epub 2009 Mar 21.	Exp Neurol. 2009	PubMed	citation	PMID:19306870	pubmed	19306870	create date:2009/03/25 | first author:Gofton TE
Pharmacological inhibition of mitochondrial membrane permeabilization for neuroprotection.	/pubmed/19303007	Hisatomi T, Ishibashi T, Miller JW, Kroemer G.	Exp Neurol. 2009 Aug;218(2):347-52. Epub 2009 Mar 18. Review.	Exp Neurol. 2009	PubMed	citation	PMID:19303007	pubmed	19303007	create date:2009/03/24 | first author:Hisatomi T
Partial inhibition of proteasome activity enhances remyelination after cuprizone-induced demyelination.	/pubmed/19303006	Millet V, Moiola CP, Pasquini JM, Soto EF, Pasquini LA.	Exp Neurol. 2009 Jun;217(2):282-96. Epub 2009 Mar 18.	Exp Neurol. 2009	PubMed	citation	PMID:19303006	pubmed	19303006	create date:2009/03/24 | first author:Millet V
Impaired mitochondrial dynamics and function in the pathogenesis of Parkinson's disease.	/pubmed/19303005	Büeler H.	Exp Neurol. 2009 Aug;218(2):235-46. Epub 2009 Mar 18. Review.	Exp Neurol. 2009	PubMed	citation	PMID:19303005	pubmed	19303005	create date:2009/03/24 | first author:Büeler H
Anti-melanin antibodies are increased in sera in Parkinson's disease.	/pubmed/19289120	Double KL, Rowe DB, Carew-Jones FM, Hayes M, Chan DK, Blackie J, Corbett A, Joffe R, Fung VS, Morris J, Riederer P, Gerlach M, Halliday GM.	Exp Neurol. 2009 Jun;217(2):297-301. Epub 2009 Mar 13.	Exp Neurol. 2009	PubMed	citation	PMID:19289120	pubmed	19289120	create date:2009/03/18 | first author:Double KL
Anti-aggregation and fibril-destabilizing effects of sex hormones on alpha-synuclein fibrils in vitro.	/pubmed/19289119	Hirohata M, Ono K, Morinaga A, Ikeda T, Yamada M.	Exp Neurol. 2009 Jun;217(2):434-9. Epub 2009 Mar 13.	Exp Neurol. 2009	PubMed	citation	PMID:19289119	pubmed	19289119	create date:2009/03/18 | first author:Hirohata M
A majority of Huntington's disease patients may be treatable by individualized allele-specific RNA interference.	/pubmed/19289118	Lombardi MS, Jaspers L, Spronkmans C, Gellera C, Taroni F, Di Maria E, Donato SD, Kaemmerer WF.	Exp Neurol. 2009 Jun;217(2):312-9. Epub 2009 Mar 13.	Exp Neurol. 2009	PubMed	citation	PMID:19289118	pubmed	19289118	create date:2009/03/18 | first author:Lombardi MS
A soluble activin type IIB receptor improves function in a mouse model of amyotrophic lateral sclerosis.	/pubmed/19285073	Morrison BM, Lachey JL, Warsing LC, Ting BL, Pullen AE, Underwood KW, Kumar R, Sako D, Grinberg A, Wong V, Colantuoni E, Seehra JS, Wagner KR.	Exp Neurol. 2009 Jun;217(2):258-68. Epub 2009 Mar 11.	Exp Neurol. 2009	PubMed	citation	PMID:19285073	pubmed	19285073	create date:2009/03/17 | first author:Morrison BM
Investigation of the neural correlates underlying action observation in multiple sclerosis patients.	/pubmed/19285072	Pierno AC, Turella L, Grossi P, Tubaldi F, Calabrese M, Perini P, Barachino L, Morra A, Gallo P, Castiello U.	Exp Neurol. 2009 Jun;217(2):252-7. Epub 2009 Mar 11.	Exp Neurol. 2009	PubMed	citation	PMID:19285072	pubmed	19285072	create date:2009/03/17 | first author:Pierno AC
Edaravone in ALS.	/pubmed/19285071	Takahashi R.	Exp Neurol. 2009 Jun;217(2):235-6. Epub 2009 Mar 10. No abstract available.	Exp Neurol. 2009	PubMed	citation	PMID:19285071	pubmed	19285071	create date:2009/03/17 | first author:Takahashi R
The mitochondrial permeability transition pore in motor neurons: involvement in the pathobiology of ALS mice.	/pubmed/19272377	Martin LJ, Gertz B, Pan Y, Price AC, Molkentin JD, Chang Q.	Exp Neurol. 2009 Aug;218(2):333-46. Epub 2009 Mar 9.	Exp Neurol. 2009	PubMed	citation	PMID:19272377	pubmed	19272377	create date:2009/03/11 | first author:Martin LJ
Sex differences in the response to activation of the poly (ADP-ribose) polymerase pathway after experimental stroke.	/pubmed/19268668	Yuan M, Siegel C, Zeng Z, Li J, Liu F, McCullough LD.	Exp Neurol. 2009 May;217(1):210-8. Epub 2009 Mar 5.	Exp Neurol. 2009	PubMed	citation	PMID:19268668	pubmed	19268668	create date:2009/03/10 | first author:Yuan M
Mitochondrial involvement in temporal lobe epilepsy.	/pubmed/19268667	Kudin AP, Zsurka G, Elger CE, Kunz WS.	Exp Neurol. 2009 Aug;218(2):326-32. Epub 2009 Mar 5. Review.	Exp Neurol. 2009	PubMed	citation	PMID:19268667	pubmed	19268667	create date:2009/03/10 | first author:Kudin AP
Expression of the repulsive guidance molecule RGM and its receptor neogenin after spinal cord injury in sea lamprey.	/pubmed/19268666	Shifman MI, Yumul RE, Laramore C, Selzer ME.	Exp Neurol. 2009 Jun;217(2):242-51. Epub 2009 Mar 5.	Exp Neurol. 2009	PubMed	citation	PMID:19268666	pubmed	19268666	create date:2009/03/10 | first author:Shifman MI
Microglia enhance manganese chloride-induced dopaminergic neurodegeneration: role of free radical generation.	/pubmed/19268665	Zhang P, Wong TA, Lokuta KM, Turner DE, Vujisic K, Liu B.	Exp Neurol. 2009 May;217(1):219-30. Epub 2009 Mar 5.	Exp Neurol. 2009	PubMed	citation	PMID:19268665	pubmed	19268665	create date:2009/03/10 | first author:Zhang P
Parafascicular thalamic nucleus activity in a rat model of Parkinson's disease.	/pubmed/19268664	Parr-Brownlie LC, Poloskey SL, Bergstrom DA, Walters JR.	Exp Neurol. 2009 Jun;217(2):269-81. Epub 2009 Mar 5.	Exp Neurol. 2009	PubMed	citation	PMID:19268664	pubmed	19268664	create date:2009/03/10 | first author:Parr-Brownlie LC
Is 1+1 0, 1, 2, or 11? Arithmetics of antiinflammatory agents in autoimmunity.	/pubmed/19254716	Hofstetter HH, Stüve O, Hartung HP.	Exp Neurol. 2009 May;217(1):4-6. Epub 2009 Feb 27. No abstract available.	Exp Neurol. 2009	PubMed	citation	PMID:19254716	pubmed	19254716	create date:2009/03/04 | first author:Hofstetter HH
Oligodendrocyte precursor cells differentially expressing Nogo-A but not MAG are more permissive to neurite outgrowth than mature oligodendrocytes.	/pubmed/19236864	Ma Z, Cao Q, Zhang L, Hu J, Howard RM, Lu P, Whittemore SR, Xu XM.	Exp Neurol. 2009 May;217(1):184-96. Epub 2009 Feb 21.	Exp Neurol. 2009	PubMed	citation	PMID:19236864	pubmed	19236864	create date:2009/02/25 | first author:Ma Z
Role of cyclophilin D-dependent mitochondrial permeability transition in glutamate-induced calcium deregulation and excitotoxic neuronal death.	/pubmed/19236863	Li V, Brustovetsky T, Brustovetsky N.	Exp Neurol. 2009 Aug;218(2):171-82. Epub 2009 Feb 21.	Exp Neurol. 2009	PubMed	citation	PMID:19236863	pubmed	19236863	create date:2009/02/25 | first author:Li V
Longitudinal microPET imaging of brain glucose metabolism in rat lithium-pilocarpine model of epilepsy.	/pubmed/19236862	Goffin K, Van Paesschen W, Dupont P, Van Laere K.	Exp Neurol. 2009 May;217(1):205-9. Epub 2009 Feb 21.	Exp Neurol. 2009	PubMed	citation	PMID:19236862	pubmed	19236862	create date:2009/02/25 | first author:Goffin K
Enhanced synchronization of thalamic theta band local field potentials in patients with essential tremor.	/pubmed/19233174	Kane A, Hutchison WD, Hodaie M, Lozano AM, Dostrovsky JO.	Exp Neurol. 2009 May;217(1):171-6. Epub 2009 Feb 20.	Exp Neurol. 2009	PubMed	citation	PMID:19233174	pubmed	19233174	create date:2009/02/24 | first author:Kane A
CD47 gene knockout protects against transient focal cerebral ischemia in mice.	/pubmed/19233173	Jin G, Tsuji K, Xing C, Yang YG, Wang X, Lo EH.	Exp Neurol. 2009 May;217(1):165-70. Epub 2009 Feb 20.	Exp Neurol. 2009	PubMed	citation	PMID:19233173	pubmed	19233173	create date:2009/02/24 | first author:Jin G
Synchronisation in the beta frequency-band--the bad boy of parkinsonism or an innocent bystander?	/pubmed/19233172	Eusebio A, Brown P.	Exp Neurol. 2009 May;217(1):1-3. Epub 2009 Feb 20.	Exp Neurol. 2009	PubMed	citation	PMID:19233172	pubmed	19233172	create date:2009/02/24 | first author:Eusebio A
Indications for network regularization during absence seizures: weighted and unweighted graph theoretical analyses.	/pubmed/19232346	Ponten SC, Douw L, Bartolomei F, Reijneveld JC, Stam CJ.	Exp Neurol. 2009 May;217(1):197-204. Epub 2009 Feb 13.	Exp Neurol. 2009	PubMed	citation	PMID:19232346	pubmed	19232346	create date:2009/02/24 | first author:Ponten SC
Proton pump inhibitors exert anti-inflammatory effects and decrease human microglial and monocytic THP-1 cell neurotoxicity.	/pubmed/19232345	Hashioka S, Klegeris A, McGeer PL.	Exp Neurol. 2009 May;217(1):177-83. Epub 2009 Feb 14.	Exp Neurol. 2009	PubMed	citation	PMID:19232345	pubmed	19232345	create date:2009/02/24 | first author:Hashioka S
The Neuroscience Peer Review Consortium.	/pubmed/19217967	Saper CB.	Exp Neurol. 2009 Mar;216(1):1-2. No abstract available.	Exp Neurol. 2009	PubMed	citation	PMID:19217967	pubmed	19217967	create date:2009/02/17 | first author:Saper CB
Exogenous reelin prevents granule cell dispersion in experimental epilepsy.	/pubmed/19185570	Müller MC, Osswald M, Tinnes S, Häussler U, Jacobi A, Förster E, Frotscher M, Haas CA.	Exp Neurol. 2009 Apr;216(2):390-7. Epub 2009 Jan 13.	Exp Neurol. 2009	PubMed	citation	PMID:19185570	pubmed	19185570	create date:2009/02/03 | first author:Müller MC
Functional imaging in Huntington's disease.	/pubmed/19171138	Paulsen JS.	Exp Neurol. 2009 Apr;216(2):272-7. Epub 2009 Jan 3. Review.	Exp Neurol. 2009	PubMed	citation	PMID:19171138	pubmed	19171138	create date:2009/01/28 | first author:Paulsen JS
Theta activity of septal neurons during different epileptic phases: the same frequency but different significance?	/pubmed/19168062	Kitchigina VF, Butuzova MV.	Exp Neurol. 2009 Apr;216(2):449-58. Epub 2009 Jan 10.	Exp Neurol. 2009	PubMed	citation	PMID:19168062	pubmed	19168062	create date:2009/01/27 | first author:Kitchigina VF
Environmental enrichment promotes fiber sprouting after deafferentation of the superior colliculus in the adult rat brain.	/pubmed/19168061	Caleo M, Tropea D, Rossi C, Gianfranceschi L, Maffei L.	Exp Neurol. 2009 Apr;216(2):515-9. Epub 2009 Jan 6.	Exp Neurol. 2009	PubMed	citation	PMID:19168061	pubmed	19168061	create date:2009/01/27 | first author:Caleo M
Simvastatin reduces secondary brain injury caused by cortical contusion in rats: possible involvement of TLR4/NF-kappaB pathway.	/pubmed/19166837	Chen G, Zhang S, Shi J, Ai J, Qi M, Hang C.	Exp Neurol. 2009 Apr;216(2):398-406. Epub 2009 Jan 7.	Exp Neurol. 2009	PubMed	citation	PMID:19166837	pubmed	19166837	create date:2009/01/27 | first author:Chen G
In vitro priming to direct neuronal fate in adult neural progenitor cells.	/pubmed/19166836	Vazey EM, Connor B.	Exp Neurol. 2009 Apr;216(2):520-4. Epub 2009 Jan 7.	Exp Neurol. 2009	PubMed	citation	PMID:19166836	pubmed	19166836	create date:2009/01/27 | first author:Vazey EM
Biomarkers for Parkinson's disease.	/pubmed/19166835	Graeber MB.	Exp Neurol. 2009 Apr;216(2):249-53. Epub 2009 Jan 7. Review.	Exp Neurol. 2009	PubMed	citation	PMID:19166835	pubmed	19166835	create date:2009/01/27 | first author:Graeber MB
Cinnamon polyphenols attenuate cell swelling and mitochondrial dysfunction following oxygen-glucose deprivation in glial cells.	/pubmed/19166834	Panickar KS, Polansky MM, Anderson RA.	Exp Neurol. 2009 Apr;216(2):420-7. Epub 2009 Jan 7.	Exp Neurol. 2009	PubMed	citation	PMID:19166834	pubmed	19166834	create date:2009/01/27 | first author:Panickar KS
Doublecortin expression in adult cat and primate cerebral cortex relates to immature neurons that develop into GABAergic subgroups.	/pubmed/19166833	Cai Y, Xiong K, Chu Y, Luo DW, Luo XG, Yuan XY, Struble RG, Clough RW, Spencer DD, Williamson A, Kordower JH, Patrylo PR, Yan XX.	Exp Neurol. 2009 Apr;216(2):342-56. Epub 2008 Dec 25.	Exp Neurol. 2009	PubMed	citation	PMID:19166833	pubmed	19166833	create date:2009/01/27 | first author:Cai Y
Enhanced recovery of human spinothalamic function is associated with central neuropathic pain after SCI.	/pubmed/19162017	Hari AR, Wydenkeller S, Dokladal P, Halder P.	Exp Neurol. 2009 Apr;216(2):428-30. Epub 2009 Jan 7.	Exp Neurol. 2009	PubMed	citation	PMID:19162017	pubmed	19162017	create date:2009/01/24 | first author:Hari AR
GDNF released from encapsulated cells suppresses seizure activity in the epileptic hippocampus.	/pubmed/19162016	Kanter-Schlifke I, Fjord-Larsen L, Kusk P, Angehagen M, Wahlberg L, Kokaia M.	Exp Neurol. 2009 Apr;216(2):413-9. Epub 2009 Jan 7.	Exp Neurol. 2009	PubMed	citation	PMID:19162016	pubmed	19162016	create date:2009/01/24 | first author:Kanter-Schlifke I
Title	URL	Description	Details	ShortDetails	Resource	Type	Identifiers	Db	EntrezUID	Properties
High cytotoxic sensitivity of the oligodendrocyte precursor cells to HSP90 inhibitors in cell cultures.	/pubmed/19162015	Alcazar A, Cid C.	Exp Neurol. 2009 Apr;216(2):511-4. Epub 2009 Jan 7.	Exp Neurol. 2009	PubMed	citation	PMID:19162015	pubmed	19162015	create date:2009/01/24 | first author:Alcazar A
Mechanical reperfusion is associated with post-ischemic hemorrhage in rat brain.	/pubmed/19162014	Lu A, Clark JF, Broderick JP, Pyne-Geithman GJ, Wagner KR, Khatri P, Tomsick T, Sharp FR.	Exp Neurol. 2009 Apr;216(2):407-12. Epub 2009 Jan 7.	Exp Neurol. 2009	PubMed	citation	PMID:19162014	pubmed	19162014	create date:2009/01/24 | first author:Lu A
The role of interleukin-1 in seizures and epilepsy: a critical review.	/pubmed/19162013	Rijkers K, Majoie HJ, Hoogland G, Kenis G, De Baets M, Vles JS.	Exp Neurol. 2009 Apr;216(2):258-71. Epub 2008 Dec 31. Review.	Exp Neurol. 2009	PubMed	citation	PMID:19162013	pubmed	19162013	create date:2009/01/24 | first author:Rijkers K
Mexiletine-responsive erythromelalgia due to a new Na(v)1.7 mutation showing use-dependent current fall-off.	/pubmed/19162012	Choi JS, Zhang L, Dib-Hajj SD, Han C, Tyrrell L, Lin Z, Wang X, Yang Y, Waxman SG.	Exp Neurol. 2009 Apr;216(2):383-9. Epub 2008 Dec 31.	Exp Neurol. 2009	PubMed	citation	PMID:19162012	pubmed	19162012	create date:2009/01/24 | first author:Choi JS
Corticosterone facilitates extinction of fear memory in BALB/c mice but strengthens cue related fear in C57BL/6 mice.	/pubmed/19162011	Brinks V, de Kloet ER, Oitzl MS.	Exp Neurol. 2009 Apr;216(2):375-82. Epub 2008 Dec 30.	Exp Neurol. 2009	PubMed	citation	PMID:19162011	pubmed	19162011	create date:2009/01/24 | first author:Brinks V
Sexual dimorphic stages affect both proliferation and serotonergic innervation in the adult rostral migratory stream.	/pubmed/19162010	Díaz D, Valero J, Airado C, Baltanás FC, Weruaga E, Alonso JR.	Exp Neurol. 2009 Apr;216(2):357-64. Epub 2008 Dec 31.	Exp Neurol. 2009	PubMed	citation	PMID:19162010	pubmed	19162010	create date:2009/01/24 | first author:Díaz D
Mesenchymal stem cells expressing neural antigens instruct a neurogenic cell fate on neural stem cells.	/pubmed/19159625	Croft AP, Przyborski SA.	Exp Neurol. 2009 Apr;216(2):329-41. Epub 2008 Dec 29.	Exp Neurol. 2009	PubMed	citation	PMID:19159625	pubmed	19159625	create date:2009/01/23 | first author:Croft AP
Better functional outcome of compression spinal cord injury in mice is associated with enhanced H-reflex responses.	/pubmed/19150614	Lee HJ, Jakovcevski I, Radonjic N, Hoelters L, Schachner M, Irintchev A.	Exp Neurol. 2009 Apr;216(2):365-74. Epub 2008 Dec 30.	Exp Neurol. 2009	PubMed	citation	PMID:19150614	pubmed	19150614	create date:2009/01/20 | first author:Lee HJ
Locus coeruleus promotes survival of dopamine neurons in ventral mesencephalon. An in oculo grafting study.	/pubmed/19150447	Berglöf E, Strömberg I.	Exp Neurol. 2009 Mar;216(1):158-65. Epub 2008 Dec 11.	Exp Neurol. 2009	PubMed	citation	PMID:19150447	pubmed	19150447	create date:2009/01/20 | first author:Berglöf E
Single unit pauser" characteristics of the globus pallidus pars externa distinguish primary dystonia from secondary dystonia and Parkinson's disease."	/pubmed/19146856	Sani S, Ostrem JL, Shimamoto S, Levesque N, Starr PA.	Exp Neurol. 2009 Apr;216(2):295-9. Epub 2008 Dec 24.	Exp Neurol. 2009	PubMed	citation	PMID:19146856	pubmed	19146856	create date:2009/01/17 | first author:Sani S
The dopaminergic basis of sleep dysfunction and non motor symptoms of Parkinson's disease: evidence from functional imaging.	/pubmed/19146855	Chaudhuri KR.	Exp Neurol. 2009 Apr;216(2):247-8. Epub 2008 Dec 24. No abstract available.	Exp Neurol. 2009	PubMed	citation	PMID:19146855	pubmed	19146855	create date:2009/01/17 | first author:Chaudhuri KR
Acute neuroprotection by pioglitazone after mild brain ischemia without effect on long-term outcome.	/pubmed/19146854	Ji S, Kronenberg G, Balkaya M, Färber K, Gertz K, Kettenmann H, Endres M.	Exp Neurol. 2009 Apr;216(2):321-8. Epub 2008 Dec 25.	Exp Neurol. 2009	PubMed	citation	PMID:19146854	pubmed	19146854	create date:2009/01/17 | first author:Ji S
Cholinergic degeneration and memory loss delayed by vitamin E in a Down syndrome mouse model.	/pubmed/19135442	Lockrow J, Prakasam A, Huang P, Bimonte-Nelson H, Sambamurti K, Granholm AC.	Exp Neurol. 2009 Apr;216(2):278-89. Epub 2008 Dec 10.	Exp Neurol. 2009	PubMed	citation	PMID:19135442	pubmed	19135442	create date:2009/01/13 | first author:Lockrow J
Prenatal lipopolysaccharide does not accelerate progressive dopamine neuron loss in the rat as a result of normal aging.	/pubmed/19133261	Ling Z, Zhu Y, Tong CW, Snyder JA, Lipton JW, Carvey PM.	Exp Neurol. 2009 Apr;216(2):312-20. Epub 2008 Dec 16.	Exp Neurol. 2009	PubMed	citation	PMID:19133261	pubmed	19133261	create date:2009/01/10 | first author:Ling Z
Recurrent apnea induces neuronal apoptosis in the guinea pig forebrain.	/pubmed/19124019	Zhang JH, Fung SJ, Xi M, Sampogna S, Chase MH.	Exp Neurol. 2009 Apr;216(2):290-4. Epub 2008 Dec 16.	Exp Neurol. 2009	PubMed	citation	PMID:19124019	pubmed	19124019	create date:2009/01/07 | first author:Zhang JH
Short hypoxia could attenuate the adverse effects of hyperhomocysteinemia on the developing rat brain by inducing neurogenesis.	/pubmed/19124018	Blaise SA, Nédélec E, Alberto JM, Schroeder H, Audonnet S, Bossenmeyer-Pourié C, Guéant JL, Daval JL.	Exp Neurol. 2009 Mar;216(1):231-8. Epub 2008 Dec 10.	Exp Neurol. 2009	PubMed	citation	PMID:19124018	pubmed	19124018	create date:2009/01/07 | first author:Blaise SA
Type I interferon receptor signalling is induced during demyelination while its function for myelin damage and repair is redundant.	/pubmed/19121307	Schmidt H, Raasch J, Merkler D, Klinker F, Krauss S, Brück W, Prinz M.	Exp Neurol. 2009 Apr;216(2):306-11. Epub 2008 Dec 14.	Exp Neurol. 2009	PubMed	citation	PMID:19121307	pubmed	19121307	create date:2009/01/06 | first author:Schmidt H
Normal cortical excitability in Myoclonus-Dystonia--a TMS study.	/pubmed/19118553	van der Salm SM, van Rootselaar AF, Foncke EM, Koelman JH, Bour LJ, Bhatia KP, Rothwell JC, Tijssen MA.	Exp Neurol. 2009 Apr;216(2):300-5. Epub 2008 Dec 11.	Exp Neurol. 2009	PubMed	citation	PMID:19118553	pubmed	19118553	create date:2009/01/03 | first author:van der Salm SM
Task-dependent compensation after pyramidal tract and dorsolateral spinal lesions in rats.	/pubmed/19118552	Kanagal SG, Muir GD.	Exp Neurol. 2009 Mar;216(1):193-206. Epub 2008 Dec 11.	Exp Neurol. 2009	PubMed	citation	PMID:19118552	pubmed	19118552	create date:2009/01/03 | first author:Kanagal SG
Experimental and theoretical characterization of the voltage distribution generated by deep brain stimulation.	/pubmed/19118551	Miocinovic S, Lempka SF, Russo GS, Maks CB, Butson CR, Sakaie KE, Vitek JL, McIntyre CC.	Exp Neurol. 2009 Mar;216(1):166-76. Epub 2008 Dec 11.	Exp Neurol. 2009	PubMed	citation	PMID:19118551	pubmed	19118551	create date:2009/01/03 | first author:Miocinovic S
Secondary degeneration of the optic nerve following partial transection: the benefits of lomerizine.	/pubmed/19118550	Fitzgerald M, Bartlett CA, Evill L, Rodger J, Harvey AR, Dunlop SA.	Exp Neurol. 2009 Mar;216(1):219-30. Epub 2008 Dec 11.	Exp Neurol. 2009	PubMed	citation	PMID:19118550	pubmed	19118550	create date:2009/01/03 | first author:Fitzgerald M
Environmental enrichment enhances cellular plasticity in transgenic mice with Alzheimer-like pathology.	/pubmed/19118549	Herring A, Ambrée O, Tomm M, Habermann H, Sachser N, Paulus W, Keyvani K.	Exp Neurol. 2009 Mar;216(1):184-92. Epub 2008 Dec 11.	Exp Neurol. 2009	PubMed	citation	PMID:19118549	pubmed	19118549	create date:2009/01/03 | first author:Herring A
Pharmacological evidence for a role of peroxynitrite in the pathophysiology of spinal cord injury.	/pubmed/19111721	Xiong Y, Hall ED.	Exp Neurol. 2009 Mar;216(1):105-14. Epub 2008 Dec 11.	Exp Neurol. 2009	PubMed	citation	PMID:19111721	pubmed	19111721	create date:2008/12/30 | first author:Xiong Y
Neuritic dystrophy and neuronopathy in Akita (Ins2(Akita)) diabetic mouse sympathetic ganglia.	/pubmed/19111542	Schmidt RE, Green KG, Snipes LL, Feng D.	Exp Neurol. 2009 Mar;216(1):207-18. Epub 2008 Dec 10.	Exp Neurol. 2009	PubMed	citation	PMID:19111542	pubmed	19111542	create date:2008/12/30 | first author:Schmidt RE
Treadmill training enhances the recovery of normal stepping patterns in spinal cord contused rats.	/pubmed/19111541	Heng C, de Leon RD.	Exp Neurol. 2009 Mar;216(1):139-47. Epub 2008 Dec 11.	Exp Neurol. 2009	PubMed	citation	PMID:19111541	pubmed	19111541	create date:2008/12/30 | first author:Heng C
Alterations in voluntary movement execution in Huntington's disease are related to the dominant motor system: evidence from event-related potentials.	/pubmed/19111540	Beste C, Konrad C, Saft C, Ukas T, Andrich J, Pfleiderer B, Hausmann M, Falkenstein M.	Exp Neurol. 2009 Mar;216(1):148-57. Epub 2008 Dec 10.	Exp Neurol. 2009	PubMed	citation	PMID:19111540	pubmed	19111540	create date:2008/12/30 | first author:Beste C
TIMP-3 and MMP-3 contribute to delayed inflammation and hippocampal neuronal death following global ischemia.	/pubmed/19111539	Walker EJ, Rosenberg GA.	Exp Neurol. 2009 Mar;216(1):122-31. Epub 2008 Dec 10.	Exp Neurol. 2009	PubMed	citation	PMID:19111539	pubmed	19111539	create date:2008/12/30 | first author:Walker EJ
Neural stem/progenitor cells modulate immune responses by suppressing T lymphocytes with nitric oxide and prostaglandin E2.	/pubmed/19109951	Wang L, Shi J, van Ginkel FW, Lan L, Niemeyer G, Martin DR, Snyder EY, Cox NR.	Exp Neurol. 2009 Mar;216(1):177-83. Epub 2008 Dec 9.	Exp Neurol. 2009	PubMed	citation	PMID:19109951	pubmed	19109951	create date:2008/12/27 | first author:Wang L
Distribution of Foxp3(+) T-regulatory cells in experimental autoimmune neuritis rats.	/pubmed/19100737	Zhang Z, Zhang ZY, Fauser U, Schluesener HJ.	Exp Neurol. 2009 Mar;216(1):75-82. Epub 2008 Dec 3.	Exp Neurol. 2009	PubMed	citation	PMID:19100737	pubmed	19100737	create date:2008/12/23 | first author:Zhang Z
High dose of simvastatin induces hyperlocomotive and anxiolytic-like activities: The association with the up-regulation of NMDA receptor binding in the rat brain.	/pubmed/19100736	Wang Q, Zengin A, Deng C, Li Y, Newell KA, Yang GY, Lu Y, Wilder-Smith EP, Zhao H, Huang XF.	Exp Neurol. 2009 Mar;216(1):132-8. Epub 2008 Dec 3.	Exp Neurol. 2009	PubMed	citation	PMID:19100736	pubmed	19100736	create date:2008/12/23 | first author:Wang Q
The involvement of GABA-C receptors in paired-pulse depression of inhibitory postsynaptic currents in rat hippocampal CA1 pyramidal neurons.	/pubmed/19100735	Xu JY, Yang B, Sastry BR.	Exp Neurol. 2009 Mar;216(1):243-6. Epub 2008 Dec 3.	Exp Neurol. 2009	PubMed	citation	PMID:19100735	pubmed	19100735	create date:2008/12/23 | first author:Xu JY
Long-term depression of excitatory synaptic transmission in rat hippocampal CA1 neurons following sleep-deprivation.	/pubmed/19100264	Tadavarty R, Kaan TK, Sastry BR.	Exp Neurol. 2009 Mar;216(1):239-42. Epub 2008 Dec 3.	Exp Neurol. 2009	PubMed	citation	PMID:19100264	pubmed	19100264	create date:2008/12/23 | first author:Tadavarty R
Mouse olfactory ensheathing glia enhance axon outgrowth on a myelin substrate in vitro.	/pubmed/19100263	Runyan SA, Phelps PE.	Exp Neurol. 2009 Mar;216(1):95-104. Epub 2008 Dec 3.	Exp Neurol. 2009	PubMed	citation	PMID:19100263	pubmed	19100263	create date:2008/12/23 | first author:Runyan SA
An investigation of EEG dynamics in an animal model of temporal lobe epilepsy using the maximum Lyapunov exponent.	/pubmed/19100262	Nair SP, Shiau DS, Principe JC, Iasemidis LD, Pardalos PM, Norman WM, Carney PR, Kelly KM, Sackellares JC.	Exp Neurol. 2009 Mar;216(1):115-21. Epub 2008 Nov 27.	Exp Neurol. 2009	PubMed	citation	PMID:19100262	pubmed	19100262	create date:2008/12/23 | first author:Nair SP
Basic fibroblast growth factor-enhanced neurogenesis contributes to cognitive recovery in rats following traumatic brain injury.	/pubmed/19100261	Sun D, Bullock MR, McGinn MJ, Zhou Z, Altememi N, Hagood S, Hamm R, Colello RJ.	Exp Neurol. 2009 Mar;216(1):56-65. Epub 2008 Nov 27.	Exp Neurol. 2009	PubMed	citation	PMID:19100261	pubmed	19100261	create date:2008/12/23 | first author:Sun D
Therapeutic benefits of angiogenetic gene-modified human mesenchymal stem cells after cerebral ischemia.	/pubmed/19094989	Toyama K, Honmou O, Harada K, Suzuki J, Houkin K, Hamada H, Kocsis JD.	Exp Neurol. 2009 Mar;216(1):47-55. Epub 2008 Nov 27.	Exp Neurol. 2009	PubMed	citation	PMID:19094989	pubmed	19094989	create date:2008/12/20 | first author:Toyama K
Enhanced pronociception by amygdaloid group I metabotropic glutamate receptors in nerve-injured animals.	/pubmed/19094988	Ansah OB, Gonçalves L, Almeida A, Pertovaara A.	Exp Neurol. 2009 Mar;216(1):66-74. Epub 2008 Nov 25.	Exp Neurol. 2009	PubMed	citation	PMID:19094988	pubmed	19094988	create date:2008/12/20 | first author:Ansah OB
Effects of microinjections of apomorphine and haloperidol into the inferior colliculus on the latent inhibition of the conditioned emotional response.	/pubmed/19084523	Melo LL, Pereira EC, Pagini CH, Coimbra NC, Brandão ML, Ferrari EA.	Exp Neurol. 2009 Mar;216(1):16-21. Epub 2008 Nov 24.	Exp Neurol. 2009	PubMed	citation	PMID:19084523	pubmed	19084523	create date:2008/12/17 | first author:Melo LL
Toxicokinetics and toxicodynamics of paraquat accumulation in mouse brain.	/pubmed/19084006	Prasad K, Tarasewicz E, Mathew J, Strickland PA, Buckley B, Richardson JR, Richfield EK.	Exp Neurol. 2009 Feb;215(2):358-67. Epub 2008 Nov 21.	Exp Neurol. 2009	PubMed	citation	PMID:19084006	pubmed	19084006	create date:2008/12/17 | first author:Prasad K
Feasibility of cell therapy for amyotrophic lateral sclerosis.	/pubmed/19084005	Garbuzova-Davis S, Sanberg PR.	Exp Neurol. 2009 Mar;216(1):3-6. Epub 2008 Nov 24. No abstract available.	Exp Neurol. 2009	PubMed	citation	PMID:19084005	pubmed	19084005	create date:2008/12/17 | first author:Garbuzova-Davis S
Therapeutic application of gene silencing MMP-9 in a middle cerebral artery occlusion-induced focal ischemia rat model.	/pubmed/19073180	Hu Q, Chen C, Yan J, Yang X, Shi X, Zhao J, Lei J, Yang L, Wang K, Chen L, Huang H, Han J, Zhang JH, Zhou C.	Exp Neurol. 2009 Mar;216(1):35-46. Epub 2008 Nov 24.	Exp Neurol. 2009	PubMed	citation	PMID:19073180	pubmed	19073180	create date:2008/12/17 | first author:Hu Q
Increased persistent sodium current determines cortical hyperexcitability in a genetic model of amyotrophic lateral sclerosis.	/pubmed/19071115	Pieri M, Carunchio I, Curcio L, Mercuri NB, Zona C.	Exp Neurol. 2009 Feb;215(2):368-79. Epub 2008 Nov 21.	Exp Neurol. 2009	PubMed	citation	PMID:19071115	pubmed	19071115	create date:2008/12/17 | first author:Pieri M
Enhanced sensitivity to group II mGlu receptor activation at corticostriatal synapses in mice lacking the familial parkinsonism-linked genes PINK1 or Parkin.	/pubmed/19071114	Martella G, Platania P, Vita D, Sciamanna G, Cuomo D, Tassone A, Tscherter A, Kitada T, Bonsi P, Shen J, Pisani A.	Exp Neurol. 2009 Feb;215(2):388-96. Epub 2008 Nov 21.	Exp Neurol. 2009	PubMed	citation	PMID:19071114	pubmed	19071114	create date:2008/12/17 | first author:Martella G
Neuroprotection by cord blood neural progenitors involves antioxidants, neurotrophic and angiogenic factors.	/pubmed/19070617	Arien-Zakay H, Lecht S, Bercu MM, Tabakman R, Kohen R, Galski H, Nagler A, Lazarovici P.	Exp Neurol. 2009 Mar;216(1):83-94. Epub 2008 Nov 25.	Exp Neurol. 2009	PubMed	citation	PMID:19070617	pubmed	19070617	create date:2008/12/17 | first author:Arien-Zakay H
Pathological synchronisation in the subthalamic nucleus of patients with Parkinson's disease relates to both bradykinesia and rigidity.	/pubmed/19070616	Kühn AA, Tsui A, Aziz T, Ray N, Brücke C, Kupsch A, Schneider GH, Brown P.	Exp Neurol. 2009 Feb;215(2):380-7. Epub 2008 Nov 25.	Exp Neurol. 2009	PubMed	citation	PMID:19070616	pubmed	19070616	create date:2008/12/17 | first author:Kühn AA
The neuroprotective effect of bone marrow stem cells is not dependent on direct cell contact with hypoxic injured tissue.	/pubmed/19063882	Sarnowska A, Braun H, Sauerzweig S, Reymann KG.	Exp Neurol. 2009 Feb;215(2):317-27. Epub 2008 Nov 13.	Exp Neurol. 2009	PubMed	citation	PMID:19063882	pubmed	19063882	create date:2008/12/10 | first author:Sarnowska A
Knee trembling during freezing of gait represents multiple anticipatory postural adjustments.	/pubmed/19061889	Jacobs JV, Nutt JG, Carlson-Kuhta P, Stephens M, Horak FB.	Exp Neurol. 2009 Feb;215(2):334-41. Epub 2008 Nov 12.	Exp Neurol. 2009	PubMed	citation	PMID:19061889	pubmed	19061889	create date:2008/12/09 | first author:Jacobs JV
Intracerebroventricular infusion of acid sphingomyelinase corrects CNS manifestations in a mouse model of Niemann-Pick A disease.	/pubmed/19059399	Dodge JC, Clarke J, Treleaven CM, Taksir TV, Griffiths DA, Yang W, Fidler JA, Passini MA, Karey KP, Schuchman EH, Cheng SH, Shihabuddin LS.	Exp Neurol. 2009 Feb;215(2):349-57. Epub 2008 Nov 14.	Exp Neurol. 2009	PubMed	citation	PMID:19059399	pubmed	19059399	create date:2008/12/09 | first author:Dodge JC
L1 cell adhesion molecule is essential for the maintenance of hyperalgesia after spinal cord injury.	/pubmed/19059398	Hoschouer EL, Yin FQ, Jakeman LB.	Exp Neurol. 2009 Mar;216(1):22-34. Epub 2008 Nov 13.	Exp Neurol. 2009	PubMed	citation	PMID:19059398	pubmed	19059398	create date:2008/12/09 | first author:Hoschouer EL
Increased oxidative activity in human blood neutrophils and monocytes after spinal cord injury.	/pubmed/19056384	Bao F, Bailey CS, Gurr KR, Bailey SI, Rosas-Arellano MP, Dekaban GA, Weaver LC.	Exp Neurol. 2009 Feb;215(2):308-16. Epub 2008 Nov 13.	Exp Neurol. 2009	PubMed	citation	PMID:19056384	pubmed	19056384	create date:2008/12/06 | first author:Bao F
Title	URL	Description	Details	ShortDetails	Resource	Type	Identifiers	Db	EntrezUID	Properties
Electrophysiological function during voiding after simulated childbirth injuries.	/pubmed/19056383	Jiang HH, Gustilo-Ashby AM, Salcedo LB, Pan HQ, Sypert DF, Butler RS, Damaser MS.	Exp Neurol. 2009 Feb;215(2):342-8. Epub 2008 Nov 13.	Exp Neurol. 2009	PubMed	citation	PMID:19056383	pubmed	19056383	create date:2008/12/06 | first author:Jiang HH
Role of the spinal cord NR2B-containing NMDA receptors in the development of neuropathic pain.	/pubmed/19046970	Qu XX, Cai J, Li MJ, Chi YN, Liao FF, Liu FY, Wan Y, Han JS, Xing GG.	Exp Neurol. 2009 Feb;215(2):298-307. Epub 2008 Nov 12.	Exp Neurol. 2009	PubMed	citation	PMID:19046970	pubmed	19046970	create date:2008/12/03 | first author:Qu XX
Preliminary evidence of neuronal regeneration in the anoxia tolerant vertebrate brain.	/pubmed/19046969	Kesaraju S, Milton SL.	Exp Neurol. 2009 Feb;215(2):401-3. Epub 2008 Nov 12.	Exp Neurol. 2009	PubMed	citation	PMID:19046969	pubmed	19046969	create date:2008/12/03 | first author:Kesaraju S
Prodeath or prosurvival: two facets of hypoxia inducible factor-1 in perinatal brain injury.	/pubmed/19041643	Chen W, Ostrowski RP, Obenaus A, Zhang JH.	Exp Neurol. 2009 Mar;216(1):7-15. Epub 2008 Nov 11. Review.	Exp Neurol. 2009	PubMed	citation	PMID:19041643	pubmed	19041643	create date:2008/12/02 | first author:Chen W
Modulating pathological oscillatory activity in Parkinson's disease: What's the rhythm?	/pubmed/19041091	Timmermann L, Fink GR.	Exp Neurol. 2009 Feb;215(2):209-11. Epub 2008 Apr 15. Review.	Exp Neurol. 2009	PubMed	citation	PMID:19041091	pubmed	19041091	create date:2008/12/02 | first author:Timmermann L
Alpha4beta1 integrin blockade after spinal cord injury decreases damage and improves neurological function.	/pubmed/19038604	Fleming JC, Bao F, Chen Y, Hamilton EF, Relton JK, Weaver LC.	Exp Neurol. 2008 Dec;214(2):147-59. Epub 2008 May 1.	Exp Neurol. 2008	PubMed	citation	PMID:19038604	pubmed	19038604	create date:2008/11/29 | first author:Fleming JC
Hippocampal NPY gene transfer attenuates seizures without affecting epilepsy-induced impairment of LTP.	/pubmed/19038255	Sørensen AT, Nikitidou L, Ledri M, Lin EJ, During MJ, Kanter-Schlifke I, Kokaia M.	Exp Neurol. 2009 Feb;215(2):328-33. Epub 2008 Nov 10.	Exp Neurol. 2009	PubMed	citation	PMID:19038255	pubmed	19038255	create date:2008/11/29 | first author:Sørensen AT
Laser Doppler flowmetry predicts occlusion but not tPA-mediated reperfusion success after rat embolic stroke.	/pubmed/19038254	Henninger N, Bouley J, Bråtane BT, Bastan B, Shea M, Fisher M.	Exp Neurol. 2009 Feb;215(2):290-7. Epub 2008 Nov 7.	Exp Neurol. 2009	PubMed	citation	PMID:19038254	pubmed	19038254	create date:2008/11/29 | first author:Henninger N
Deafferentation and axotomy each cause neurturin-independent upregulation of c-Jun in rodent pelvic ganglia.	/pubmed/19038253	Nangle MR, Keast JR.	Exp Neurol. 2009 Feb;215(2):271-80. Epub 2008 Nov 6.	Exp Neurol. 2009	PubMed	citation	PMID:19038253	pubmed	19038253	create date:2008/11/29 | first author:Nangle MR
Mechano-growth factor, an IGF-I splice variant, rescues motoneurons and improves muscle function in SOD1(G93A) mice.	/pubmed/19038252	Riddoch-Contreras J, Yang SY, Dick JR, Goldspink G, Orrell RW, Greensmith L.	Exp Neurol. 2009 Feb;215(2):281-9. Epub 2008 Nov 7.	Exp Neurol. 2009	PubMed	citation	PMID:19038252	pubmed	19038252	create date:2008/11/29 | first author:Riddoch-Contreras J
Increased alpha-synuclein aggregation following limited cleavage by certain matrix metalloproteinases.	/pubmed/19022250	Levin J, Giese A, Boetzel K, Israel L, Högen T, Nübling G, Kretzschmar H, Lorenzl S.	Exp Neurol. 2009 Jan;215(1):201-8. Epub 2008 Oct 31.	Exp Neurol. 2009	PubMed	citation	PMID:19022250	pubmed	19022250	create date:2008/11/22 | first author:Levin J
Implication of the JNK pathway in a rat model of Huntington's disease.	/pubmed/19022249	Perrin V, Dufour N, Raoul C, Hassig R, Brouillet E, Aebischer P, Luthi-Carter R, Déglon N.	Exp Neurol. 2009 Jan;215(1):191-200. Epub 2008 Oct 28.	Exp Neurol. 2009	PubMed	citation	PMID:19022249	pubmed	19022249	create date:2008/11/22 | first author:Perrin V
Reinnervation of transplanted vas deferens by cholinergic nerves normally supplying skeletal muscle.	/pubmed/19022248	Vrbová G, Burnstock G.	Exp Neurol. 2009 Feb;215(2):264-70. Epub 2008 Oct 31.	Exp Neurol. 2009	PubMed	citation	PMID:19022248	pubmed	19022248	create date:2008/11/22 | first author:Vrbová G
Impaired dendritic development and synaptic formation of postnatal-born dentate gyrus granular neurons in the absence of brain-derived neurotrophic factor signaling.	/pubmed/19014937	Gao X, Smith GM, Chen J.	Exp Neurol. 2009 Jan;215(1):178-90. Epub 2008 Oct 30.	Exp Neurol. 2009	PubMed	citation	PMID:19014937	pubmed	19014937	create date:2008/11/19 | first author:Gao X
Neuronal survival and resistance to HIV-1 Tat toxicity in the primary culture of rat fetal neurons.	/pubmed/19013459	Aksenova MV, Aksenov MY, Adams SM, Mactutus CF, Booze RM.	Exp Neurol. 2009 Feb;215(2):253-63. Epub 2008 Oct 28.	Exp Neurol. 2009	PubMed	citation	PMID:19013459	pubmed	19013459	create date:2008/11/18 | first author:Aksenova MV
Posttraumatic epilepsy after controlled cortical impact injury in mice.	/pubmed/19013458	Hunt RF, Scheff SW, Smith BN.	Exp Neurol. 2009 Feb;215(2):243-52. Epub 2008 Oct 26.	Exp Neurol. 2009	PubMed	citation	PMID:19013458	pubmed	19013458	create date:2008/11/18 | first author:Hunt RF
Diminished iron concentrations increase adenosine A(2A) receptor levels in mouse striatum and cultured human neuroblastoma cells.	/pubmed/19013457	Gulyani S, Earley CJ, Camandola S, Maudsley S, Ferré S, Mughal MR, Martin B, Cheng A, Gleichmann M, Jones BC, Allen RP, Mattson MP.	Exp Neurol. 2009 Feb;215(2):236-42. Epub 2008 Oct 28.	Exp Neurol. 2009	PubMed	citation	PMID:19013457	pubmed	19013457	create date:2008/11/18 | first author:Gulyani S
Long-term reversal of cholinergic neuronal decline in aged non-human primates by lentiviral NGF gene delivery.	/pubmed/19013154	Nagahara AH, Bernot T, Moseanko R, Brignolo L, Blesch A, Conner JM, Ramirez A, Gasmi M, Tuszynski MH.	Exp Neurol. 2009 Jan;215(1):153-9. Epub 2008 Oct 25.	Exp Neurol. 2009	PubMed	citation	PMID:19013154	pubmed	19013154	create date:2008/11/18 | first author:Nagahara AH
Influence of terminal nerve branch size on motor neuron regeneration accuracy.	/pubmed/19007776	Robinson GA, Madison RD.	Exp Neurol. 2009 Feb;215(2):228-35. Epub 2008 Nov 1.	Exp Neurol. 2009	PubMed	citation	PMID:19007776	pubmed	19007776	create date:2008/11/15 | first author:Robinson GA
Cognitive dysfunction after experimental febrile seizures.	/pubmed/19000675	Dubé CM, Zhou JL, Hamamura M, Zhao Q, Ring A, Abrahams J, McIntyre K, Nalcioglu O, Shatskih T, Baram TZ, Holmes GL.	Exp Neurol. 2009 Jan;215(1):167-77. Epub 2008 Oct 22.	Exp Neurol. 2009	PubMed	citation	PMID:19000675	pubmed	19000675	create date:2008/11/13 | first author:Dubé CM
Effects of dietary intervention on MRI activity, de- and remyelination in the cuprizone model for demyelination.	/pubmed/19000674	Torkildsen Ø, Brunborg LA, Thorsen F, Mørk SJ, Stangel M, Myhr KM, Bø L.	Exp Neurol. 2009 Jan;215(1):160-6. Epub 2008 Oct 22.	Exp Neurol. 2009	PubMed	citation	PMID:19000674	pubmed	19000674	create date:2008/11/13 | first author:Torkildsen Ø
Quinpramine is a novel compound effective in ameliorating brain autoimmune disease.	/pubmed/18996373	Singh MP, Meyer zu Hörste G, Hu W, Mausberg AK, Cravens PD, Eagar T, Löber S, Klingenstein R, Gmeiner P, Korth C, Kieseier BC, Stüve O.	Exp Neurol. 2009 Feb;215(2):397-400. Epub 2008 Oct 21.	Exp Neurol. 2009	PubMed	citation	PMID:18996373	pubmed	18996373	create date:2008/11/11 | first author:Singh MP
Akinesia, motor oscillations and the pedunculopontine nucleus in rats and men.	/pubmed/18977223	Stein JF.	Exp Neurol. 2009 Jan;215(1):1-4. Epub 2008 Oct 14. Review. No abstract available.	Exp Neurol. 2009	PubMed	citation	PMID:18977223	pubmed	18977223	create date:2008/11/04 | first author:Stein JF
Permanent loss of fore-paw grasping requires complete deprivation of afferent input from a minimum of four dorsal roots of the rat brachial plexus.	/pubmed/18977222	Ibrahim AG, Raisman G, Li Y.	Exp Neurol. 2009 Jan;215(1):142-5. Epub 2008 Oct 11.	Exp Neurol. 2009	PubMed	citation	PMID:18977222	pubmed	18977222	create date:2008/11/04 | first author:Ibrahim AG
Dopaminergic denervation and spine loss in the striatum of MPTP-treated monkeys.	/pubmed/18977221	Villalba RM, Lee H, Smith Y.	Exp Neurol. 2009 Feb;215(2):220-7. Epub 2008 Oct 11.	Exp Neurol. 2009	PubMed	citation	PMID:18977221	pubmed	18977221	create date:2008/11/04 | first author:Villalba RM
Immediate short-duration hypothermia provides long-term protection in an in vivo model of traumatic axonal injury.	/pubmed/18977220	Ma M, Matthews BT, Lampe JW, Meaney DF, Shofer FS, Neumar RW.	Exp Neurol. 2009 Jan;215(1):119-27. Epub 2008 Oct 11.	Exp Neurol. 2009	PubMed	citation	PMID:18977220	pubmed	18977220	create date:2008/11/04 | first author:Ma M
CNTF receptor alpha is expressed by magnocellular neurons and expression is upregulated in the rat supraoptic nucleus during axonal sprouting.	/pubmed/18973757	Watt JA, Lo D, Cranston HJ, Paden CM.	Exp Neurol. 2009 Jan;215(1):135-41. Epub 2008 Oct 11.	Exp Neurol. 2009	PubMed	citation	PMID:18973757	pubmed	18973757	create date:2008/11/01 | first author:Watt JA
Ataxin-2 associates with rough endoplasmic reticulum.	/pubmed/18973756	van de Loo S, Eich F, Nonis D, Auburger G, Nowock J.	Exp Neurol. 2009 Jan;215(1):110-8. Epub 2008 Oct 11.	Exp Neurol. 2009	PubMed	citation	PMID:18973756	pubmed	18973756	create date:2008/11/01 | first author:van de Loo S
D2-like but not D1-like dopamine receptors are involved in the ventrolateral orbital cortex-induced antinociception: a GABAergic modulation mechanism.	/pubmed/18952080	Sheng HY, Qu CL, Huo FQ, Du JQ, Tang JS.	Exp Neurol. 2009 Jan;215(1):128-34. Epub 2008 Oct 8.	Exp Neurol. 2009	PubMed	citation	PMID:18952080	pubmed	18952080	create date:2008/10/28 | first author:Sheng HY
Mice with a mutation in the dynein heavy chain 1 gene display sensory neuropathy but lack motor neuron disease.	/pubmed/18952079	Dupuis L, Fergani A, Braunstein KE, Eschbach J, Holl N, Rene F, Gonzalez De Aguilar JL, Zoerner B, Schwalenstocker B, Ludolph AC, Loeffler JP.	Exp Neurol. 2009 Jan;215(1):146-52. Epub 2008 Oct 8.	Exp Neurol. 2009	PubMed	citation	PMID:18952079	pubmed	18952079	create date:2008/10/28 | first author:Dupuis L
High frequency stimulation and pharmacological inactivation of the subthalamic nucleus reduces 'compulsive' lever-pressing in rats.	/pubmed/18951894	Klavir O, Flash S, Winter C, Joel D.	Exp Neurol. 2009 Jan;215(1):101-9. Epub 2008 Oct 7.	Exp Neurol. 2009	PubMed	citation	PMID:18951894	pubmed	18951894	create date:2008/10/28 | first author:Klavir O
Dissociation of seizure traits in inbred strains of mice using the flurothyl kindling model of epileptogenesis.	/pubmed/18950623	Papandrea D, Anderson TM, Herron BJ, Ferland RJ.	Exp Neurol. 2009 Jan;215(1):60-8. Epub 2008 Oct 7.	Exp Neurol. 2009	PubMed	citation	PMID:18950623	pubmed	18950623	create date:2008/10/28 | first author:Papandrea D
Estrogen inhibits Fas-mediated apoptosis in experimental stroke.	/pubmed/18950622	Jia J, Guan D, Zhu W, Alkayed NJ, Wang MM, Hua Z, Xu Y.	Exp Neurol. 2009 Jan;215(1):48-52. Epub 2008 Oct 7.	Exp Neurol. 2009	PubMed	citation	PMID:18950622	pubmed	18950622	create date:2008/10/28 | first author:Jia J
Cilostazol preserves CA1 hippocampus and enhances generation of immature neuroblasts in dentate gyrus after transient forebrain ischemia in rats.	/pubmed/18938164	Lee JH, Shin HK, Park SY, Kim CD, Lee WS, Hong KW.	Exp Neurol. 2009 Jan;215(1):87-94. Epub 2008 Oct 2.	Exp Neurol. 2009	PubMed	citation	PMID:18938164	pubmed	18938164	create date:2008/10/22 | first author:Lee JH
IGF-I gene delivery promotes corticospinal neuronal survival but not regeneration after adult CNS injury.	/pubmed/18938163	Hollis ER 2nd, Lu P, Blesch A, Tuszynski MH.	Exp Neurol. 2009 Jan;215(1):53-9. Epub 2008 Oct 2.	Exp Neurol. 2009	PubMed	citation	PMID:18938163	pubmed	18938163	create date:2008/10/22 | first author:Hollis ER 2nd
Decreased expression of CD200 and CD200 receptor in Alzheimer's disease: a potential mechanism leading to chronic inflammation.	/pubmed/18938162	Walker DG, Dalsing-Hernandez JE, Campbell NA, Lue LF.	Exp Neurol. 2009 Jan;215(1):5-19. Epub 2008 Sep 24.	Exp Neurol. 2009	PubMed	citation	PMID:18938162	pubmed	18938162	create date:2008/10/22 | first author:Walker DG
Genetic inactivation of adenosine A2A receptors attenuates acute traumatic brain injury in the mouse cortical impact model.	/pubmed/18938161	Li W, Dai S, An J, Xiong R, Li P, Chen X, Zhao Y, Liu P, Wang H, Zhu P, Chen J, Zhou Y.	Exp Neurol. 2009 Jan;215(1):69-76. Epub 2008 Oct 2.	Exp Neurol. 2009	PubMed	citation	PMID:18938161	pubmed	18938161	create date:2008/10/22 | first author:Li W
Critical age-related loss of cofactors of neuron cytochrome C oxidase reversed by estrogen.	/pubmed/18930048	Jones TT, Brewer GJ.	Exp Neurol. 2009 Feb;215(2):212-9. Epub 2008 Sep 30.	Exp Neurol. 2009	PubMed	citation	PMID:18930048	pubmed	18930048	create date:2008/10/22 | first author:Jones TT
Simvastatin induces cell death in a mouse cerebellar slice culture (CSC) model of developmental myelination.	/pubmed/18929563	Xiang Z, Reeves SA.	Exp Neurol. 2009 Jan;215(1):41-7. Epub 2008 Sep 27.	Exp Neurol. 2009	PubMed	citation	PMID:18929563	pubmed	18929563	create date:2008/10/22 | first author:Xiang Z
Distinct MRI pattern in lesional and perilesional area after traumatic brain injury in rat--11 months follow-up.	/pubmed/18929562	Immonen RJ, Kharatishvili I, Niskanen JP, Gröhn H, Pitkänen A, Gröhn OH.	Exp Neurol. 2009 Jan;215(1):29-40. Epub 2008 Sep 27.	Exp Neurol. 2009	PubMed	citation	PMID:18929562	pubmed	18929562	create date:2008/10/22 | first author:Immonen RJ
The STN beta-band profile in Parkinson's disease is stationary and shows prolonged attenuation after deep brain stimulation.	/pubmed/18929561	Bronte-Stewart H, Barberini C, Koop MM, Hill BC, Henderson JM, Wingeier B.	Exp Neurol. 2009 Jan;215(1):20-8. Epub 2008 Sep 27.	Exp Neurol. 2009	PubMed	citation	PMID:18929561	pubmed	18929561	create date:2008/10/22 | first author:Bronte-Stewart H
Voronoi-based spatial analysis reveals selective interneuron changes in the cortex of FALS mice.	/pubmed/18926824	Minciacchi D, Kassa RM, Del Tongo C, Mariotti R, Bentivoglio M.	Exp Neurol. 2009 Jan;215(1):77-86. Epub 2008 Sep 26.	Exp Neurol. 2009	PubMed	citation	PMID:18926824	pubmed	18926824	create date:2008/10/18 | first author:Minciacchi D
An integrin inhibiting molecule decreases oxidative damage and improves neurological function after spinal cord injury.	/pubmed/18926823	Bao F, Chen Y, Schneider KA, Weaver LC.	Exp Neurol. 2008 Dec;214(2):160-7. Epub 2008 Sep 26.	Exp Neurol. 2008	PubMed	citation	PMID:18926823	pubmed	18926823	create date:2008/10/18 | first author:Bao F
A novel diketopiperazine stimulates sprouting of spinally projecting axons.	/pubmed/18926822	Wong JW, McPhail LT, Brastianos HC, Andersen RJ, Ramer MS, O'Connor TP.	Exp Neurol. 2008 Dec;214(2):331-40. Epub 2008 Sep 26.	Exp Neurol. 2008	PubMed	citation	PMID:18926822	pubmed	18926822	create date:2008/10/18 | first author:Wong JW
Elucidating the phenomenon of HESC-derived RPE: anatomy of cell genesis, expansion and retinal transplantation.	/pubmed/18926821	Vugler A, Carr AJ, Lawrence J, Chen LL, Burrell K, Wright A, Lundh P, Semo M, Ahmado A, Gias C, da Cruz L, Moore H, Andrews P, Walsh J, Coffey P.	Exp Neurol. 2008 Dec;214(2):347-61. Epub 2008 Sep 27.	Exp Neurol. 2008	PubMed	citation	PMID:18926821	pubmed	18926821	create date:2008/10/18 | first author:Vugler A
The lipophilic multifunctional antioxidant edaravone (radicut) improves behavior following embolic strokes in rabbits: a combination therapy study with tissue plasminogen activator.	/pubmed/18851964	Lapchak PA, Zivin JA.	Exp Neurol. 2009 Jan;215(1):95-100. Epub 2008 Sep 26.	Exp Neurol. 2009	PubMed	citation	PMID:18851964	pubmed	18851964	create date:2008/10/15 | first author:Lapchak PA
White matter injury in young and aged rats after intracerebral hemorrhage.	/pubmed/18848934	Wasserman JK, Schlichter LC.	Exp Neurol. 2008 Dec;214(2):266-75. Epub 2008 Sep 4.	Exp Neurol. 2008	PubMed	citation	PMID:18848934	pubmed	18848934	create date:2008/10/14 | first author:Wasserman JK
Reductions in motor unit number estimates (MUNE) precede motor neuron loss in the plasma membrane calcium ATPase 2 (PMCA2)-heterozygous mice.	/pubmed/18848933	Souayah N, Sharovetskaya A, Kurnellas MP, Myerson M, Deitch JS, Elkabes S.	Exp Neurol. 2008 Dec;214(2):341-6. Epub 2008 Sep 19.	Exp Neurol. 2008	PubMed	citation	PMID:18848933	pubmed	18848933	create date:2008/10/14 | first author:Souayah N
Transthyretin is not expressed by dorsal root ganglia cells.	/pubmed/18835560	Sousa MM, Saraiva MJ.	Exp Neurol. 2008 Dec;214(2):362-5. Epub 2008 Sep 16.	Exp Neurol. 2008	PubMed	citation	PMID:18835560	pubmed	18835560	create date:2008/10/07 | first author:Sousa MM
Deletion of a splicing enhancer disrupts PLP1/DM20 ratio and myelin stability.	/pubmed/18835559	Wang E, Dimova N, Sperle K, Huang Z, Lock L, McCulloch MC, Edgar JM, Hobson GM, Cambi F.	Exp Neurol. 2008 Dec;214(2):322-30. Epub 2008 Sep 18.	Exp Neurol. 2008	PubMed	citation	PMID:18835559	pubmed	18835559	create date:2008/10/07 | first author:Wang E
Title	URL	Description	Details	ShortDetails	Resource	Type	Identifiers	Db	EntrezUID	Properties
Diazepam delays the death of hippocampal CA1 neurons following global ischemia.	/pubmed/18834881	Corbett D, Larsen J, Langdon KD.	Exp Neurol. 2008 Dec;214(2):309-14. Epub 2008 Sep 13.	Exp Neurol. 2008	PubMed	citation	PMID:18834881	pubmed	18834881	create date:2008/10/07 | first author:Corbett D
Effects of oral aluminum exposure on behavior and neurogenesis in a transgenic mouse model of Alzheimer's disease.	/pubmed/18834880	Ribes D, Colomina MT, Vicens P, Domingo JL.	Exp Neurol. 2008 Dec;214(2):293-300. Epub 2008 Sep 12.	Exp Neurol. 2008	PubMed	citation	PMID:18834880	pubmed	18834880	create date:2008/10/07 | first author:Ribes D
Intrathecal delivery of resiniferatoxin (RTX) reduces detrusor overactivity and spinal expression of TRPV1 in spinal cord injured animals.	/pubmed/18824169	Cruz CD, Charrua A, Vieira E, Valente J, Avelino A, Cruz F.	Exp Neurol. 2008 Dec;214(2):301-8. Epub 2008 Sep 12.	Exp Neurol. 2008	PubMed	citation	PMID:18824169	pubmed	18824169	create date:2008/10/01 | first author:Cruz CD
Therapy with interferon-beta modulates endogenous catecholamines in lymphocytes of patients with multiple sclerosis.	/pubmed/18824168	Zaffaroni M, Marino F, Bombelli R, Rasini E, Monti M, Ferrari M, Ghezzi A, Comi G, Lecchini S, Cosentino M.	Exp Neurol. 2008 Dec;214(2):315-21. Epub 2008 Sep 12.	Exp Neurol. 2008	PubMed	citation	PMID:18824168	pubmed	18824168	create date:2008/10/01 | first author:Zaffaroni M
VEGF overexpression improves mice cognitive abilities after unilateral common carotid artery occlusion.	/pubmed/18822285	Plaschke K, Staub J, Ernst E, Marti HH.	Exp Neurol. 2008 Dec;214(2):285-92. Epub 2008 Sep 11.	Exp Neurol. 2008	PubMed	citation	PMID:18822285	pubmed	18822285	create date:2008/09/30 | first author:Plaschke K
Alpha-lipoic acid prevents mitochondrial damage and neurotoxicity in experimental chemotherapy neuropathy.	/pubmed/18809400	Melli G, Taiana M, Camozzi F, Triolo D, Podini P, Quattrini A, Taroni F, Lauria G.	Exp Neurol. 2008 Dec;214(2):276-84. Epub 2008 Sep 9.	Exp Neurol. 2008	PubMed	citation	PMID:18809400	pubmed	18809400	create date:2008/09/24 | first author:Melli G
Perivascular cells increase expression of ciliary neurotrophic factor following partial denervation of the rat neurohypophysis.	/pubmed/18805412	Lo D, SunRhodes N, Watt JA.	Exp Neurol. 2008 Dec;214(2):247-52. Epub 2008 Sep 4.	Exp Neurol. 2008	PubMed	citation	PMID:18805412	pubmed	18805412	create date:2008/09/23 | first author:Lo D
Effects of vagus nerve stimulation on rat hippocampal progenitor proliferation.	/pubmed/18804463	Revesz D, Tjernstrom M, Ben-Menachem E, Thorlin T.	Exp Neurol. 2008 Dec;214(2):259-65. Epub 2008 Sep 4.	Exp Neurol. 2008	PubMed	citation	PMID:18804463	pubmed	18804463	create date:2008/09/23 | first author:Revesz D
LAU-0901, a novel platelet-activating factor antagonist, is highly neuroprotective in cerebral ischemia.	/pubmed/18793637	Belayev L, Khoutorova L, Atkins K, Gordon WC, Alvarez-Builla J, Bazan NG.	Exp Neurol. 2008 Dec;214(2):253-8. Epub 2008 Aug 28.	Exp Neurol. 2008	PubMed	citation	PMID:18793637	pubmed	18793637	create date:2008/09/17 | first author:Belayev L
fMRI reveals cognitive and emotional processing in a long-term comatose patient.	/pubmed/18789930	Eickhoff SB, Dafotakis M, Grefkes C, Stöcker T, Shah NJ, Schnitzler A, Zilles K, Siebler M.	Exp Neurol. 2008 Dec;214(2):240-6. Epub 2008 Aug 27.	Exp Neurol. 2008	PubMed	citation	PMID:18789930	pubmed	18789930	create date:2008/09/16 | first author:Eickhoff SB
Neuroprotective effect of Ro5-4864 following brain injury.	/pubmed/18789929	Soustiel JF, Zaaroor M, Vlodavsky E, Veenman L, Weizman A, Gavish M.	Exp Neurol. 2008 Dec;214(2):201-8. Epub 2008 Aug 27.	Exp Neurol. 2008	PubMed	citation	PMID:18789929	pubmed	18789929	create date:2008/09/16 | first author:Soustiel JF
Neuropathology of the acid sphingomyelinase knockout mouse model of Niemann-Pick A disease including structure-function studies associated with cerebellar Purkinje cell degeneration.	/pubmed/18778708	Macauley SL, Sidman RL, Schuchman EH, Taksir T, Stewart GR.	Exp Neurol. 2008 Dec;214(2):181-92. Epub 2008 Aug 16.	Exp Neurol. 2008	PubMed	citation	PMID:18778708	pubmed	18778708	create date:2008/09/10 | first author:Macauley SL
Effects of combined dorsolateral and dorsal funicular lesions on sensorimotor behaviour in rats.	/pubmed/18778707	Kanagal SG, Muir GD.	Exp Neurol. 2008 Dec;214(2):229-39. Epub 2008 Aug 22.	Exp Neurol. 2008	PubMed	citation	PMID:18778707	pubmed	18778707	create date:2008/09/10 | first author:Kanagal SG
Modulation of paratrigeminal nociceptive neurons following temporomandibular joint inflammation in rats.	/pubmed/18778706	Yamazaki Y, Ren K, Shimada M, Iwata K.	Exp Neurol. 2008 Dec;214(2):209-18. Epub 2008 Aug 22.	Exp Neurol. 2008	PubMed	citation	PMID:18778706	pubmed	18778706	create date:2008/09/10 | first author:Yamazaki Y
Retinoic acid and environmental enrichment alter subventricular zone and striatal neurogenesis after stroke.	/pubmed/18778705	Plane JM, Whitney JT, Schallert T, Parent JM.	Exp Neurol. 2008 Nov;214(1):125-34. Epub 2008 Aug 22.	Exp Neurol. 2008	PubMed	citation	PMID:18778705	pubmed	18778705	create date:2008/09/10 | first author:Plane JM
Combined medication of lovastatin with rolipram suppresses severity of experimental autoimmune encephalomyelitis.	/pubmed/18775426	Paintlia AS, Paintlia MK, Singh I, Singh AK.	Exp Neurol. 2008 Dec;214(2):168-80. Epub 2008 Aug 7.	Exp Neurol. 2008	PubMed	citation	PMID:18775426	pubmed	18775426	create date:2008/09/09 | first author:Paintlia AS
Blockade of microglial glutamate release protects against ischemic brain injury.	/pubmed/18775425	Takeuchi H, Jin S, Suzuki H, Doi Y, Liang J, Kawanokuchi J, Mizuno T, Sawada M, Suzumura A.	Exp Neurol. 2008 Nov;214(1):144-6. Epub 2008 Aug 16.	Exp Neurol. 2008	PubMed	citation	PMID:18775425	pubmed	18775425	create date:2008/09/09 | first author:Takeuchi H
Surgical access to the mammalian cochlea for cell-based therapies.	/pubmed/18773894	Backhouse S, Coleman B, Shepherd R.	Exp Neurol. 2008 Dec;214(2):193-200. Epub 2008 Aug 16.	Exp Neurol. 2008	PubMed	citation	PMID:18773894	pubmed	18773894	create date:2008/09/09 | first author:Backhouse S
Governing role of primary afferent drive in increased excitation of spinal nociceptive neurons in a model of sciatic neuropathy.	/pubmed/18773893	Pitcher GM, Henry JL.	Exp Neurol. 2008 Dec;214(2):219-28. Epub 2008 Aug 16.	Exp Neurol. 2008	PubMed	citation	PMID:18773893	pubmed	18773893	create date:2008/09/09 | first author:Pitcher GM
Deep brain stimulation of the nucleus accumbens core and shell: opposite effects on impulsive action.	/pubmed/18762185	Sesia T, Temel Y, Lim LW, Blokland A, Steinbusch HW, Visser-Vandewalle V.	Exp Neurol. 2008 Nov;214(1):135-9. Epub 2008 Jul 29.	Exp Neurol. 2008	PubMed	citation	PMID:18762185	pubmed	18762185	create date:2008/09/03 | first author:Sesia T
Increased beta activity in dystonia patients after drug-induced dopamine deficiency.	/pubmed/18760276	Kühn AA, Brücke C, Schneider GH, Trottenberg T, Kivi A, Kupsch A, Capelle HH, Krauss JK, Brown P.	Exp Neurol. 2008 Nov;214(1):140-3. Epub 2008 Aug 7.	Exp Neurol. 2008	PubMed	citation	PMID:18760276	pubmed	18760276	create date:2008/09/02 | first author:Kühn AA
Surgical implantation of avulsed lumbosacral ventral roots promotes restoration of bladder morphology in rats.	/pubmed/18760275	Chang HY, Havton LA.	Exp Neurol. 2008 Nov;214(1):117-24. Epub 2008 Aug 9.	Exp Neurol. 2008	PubMed	citation	PMID:18760275	pubmed	18760275	create date:2008/09/02 | first author:Chang HY
DUX4c, an FSHD candidate gene, interferes with myogenic regulators and abolishes myoblast differentiation.	/pubmed/18723017	Bosnakovski D, Lamb S, Simsek T, Xu Z, Belayew A, Perlingeiro R, Kyba M.	Exp Neurol. 2008 Nov;214(1):87-96. Epub 2008 Aug 6.	Exp Neurol. 2008	PubMed	citation	PMID:18723017	pubmed	18723017	create date:2008/08/30 | first author:Bosnakovski D
Evidence of dopamine dysfunction in the hypothalamus of patients with Parkinson's disease: an in vivo 11C-raclopride PET study.	/pubmed/18723016	Politis M, Piccini P, Pavese N, Koh SB, Brooks DJ.	Exp Neurol. 2008 Nov;214(1):112-6. Epub 2008 Aug 6.	Exp Neurol. 2008	PubMed	citation	PMID:18723016	pubmed	18723016	create date:2008/08/30 | first author:Politis M
Statins decrease chondroitin sulfate proteoglycan expression and acute astrocyte activation in central nervous system injury.	/pubmed/18722369	Holmberg E, Zhang SX, Sarmiere PD, Kluge BR, White JT, Doolen S.	Exp Neurol. 2008 Nov;214(1):78-86. Epub 2008 Aug 5.	Exp Neurol. 2008	PubMed	citation	PMID:18722369	pubmed	18722369	create date:2008/08/30 | first author:Holmberg E
Dopamine acting through D2 receptors modulates the expression of PSA-NCAM, a molecule related to neuronal structural plasticity, in the medial prefrontal cortex of adult rats.	/pubmed/18718470	Castillo-Gómez E, Gómez-Climent MA, Varea E, Guirado R, Blasco-Ibáñez JM, Crespo C, Martínez-Guijarro FJ, Nácher J.	Exp Neurol. 2008 Nov;214(1):97-111. Epub 2008 Jul 31.	Exp Neurol. 2008	PubMed	citation	PMID:18718470	pubmed	18718470	create date:2008/08/23 | first author:Castillo-Gómez E
Are two leads always better than one: an emerging case for unilateral subthalamic deep brain stimulation in Parkinson's disease.	/pubmed/18718469	Alberts JL, Hass CJ, Vitek JL, Okun MS.	Exp Neurol. 2008 Nov;214(1):1-5. Epub 2008 Jul 31. Review.	Exp Neurol. 2008	PubMed	citation	PMID:18718469	pubmed	18718469	create date:2008/08/23 | first author:Alberts JL
Treatment with edaravone, initiated at symptom onset, slows motor decline and decreases SOD1 deposition in ALS mice.	/pubmed/18718468	Ito H, Wate R, Zhang J, Ohnishi S, Kaneko S, Ito H, Nakano S, Kusaka H.	Exp Neurol. 2008 Oct;213(2):448-55. Epub 2008 Jul 31.	Exp Neurol. 2008	PubMed	citation	PMID:18718468	pubmed	18718468	create date:2008/08/23 | first author:Ito H
Gliopathy ensures persistent inflammation and chronic pain after spinal cord injury.	/pubmed/18708053	Hulsebosch CE.	Exp Neurol. 2008 Nov;214(1):6-9. Epub 2008 Jul 29.	Exp Neurol. 2008	PubMed	citation	PMID:18708053	pubmed	18708053	create date:2008/08/19 | first author:Hulsebosch CE
Striatal-enriched protein tyrosine phosphatase regulates dopaminergic neuronal development via extracellular signal-regulated kinase signaling.	/pubmed/18708052	Kim SY, Lee HJ, Kim YN, Yoon S, Lee JE, Sun W, Choi EJ, Baik JH.	Exp Neurol. 2008 Nov;214(1):69-77. Epub 2008 Jul 29.	Exp Neurol. 2008	PubMed	citation	PMID:18708052	pubmed	18708052	create date:2008/08/19 | first author:Kim SY
Androgen regulation of corticotropin-releasing hormone receptor 2 (CRHR2) mRNA expression and receptor binding in the rat brain.	/pubmed/18706413	Weiser MJ, Goel N, Sandau US, Bale TL, Handa RJ.	Exp Neurol. 2008 Nov;214(1):62-8. Epub 2008 Jul 26.	Exp Neurol. 2008	PubMed	citation	PMID:18706413	pubmed	18706413	create date:2008/08/19 | first author:Weiser MJ
[truncated: 2,663 more rows]
