# Supplementary material for: Rising Publication Delays Inflate Journal Impact Factors
Source: PLoS One. 2012 Dec 31;7(12):e53374. doi: 10.1371/journal.pone.0053374 (PMC3534064; doi:10.1371/journal.pone.0053374)
Supplement: Data S1 — Datasets used for the analysis. (ZIP) [file pone.0053374.s005.zip › Genes Brain and Behavior.csv]

Title	URL	Description	Details	ShortDetails	Resource	Type	Identifiers	Db	EntrezUID	Properties
Mosaic SCN1A mutations in familial partial epilepsy with antecedent febrile seizures.	/pubmed/22151702	Shi YW, Yu MJ, Long YS, Qin B, He N, Meng H, Liu XR, Deng WY, Gao MM, Yi YH, Li BM, Liao WP.	Genes Brain Behav. 2012 Mar;11(2):170-6. doi: 10.1111/j.1601-183X.2011.00756.x. Epub 2011 Dec 14.	Genes Brain Behav. 2012	PubMed	citation	PMID:22151702	pubmed	22151702	create date:2011/12/14 | first author:Shi YW
Deletion of alpha-synuclein decreases impulsivity in mice.	/pubmed/22142176	Peña-Oliver Y, Buchman VL, Dalley JW, Robbins TW, Schumann G, Ripley TL, King SL, Stephens DN.	Genes Brain Behav. 2012 Mar;11(2):137-46. doi: 10.1111/j.1601-183X.2011.00758.x. Epub 2011 Dec 29.	Genes Brain Behav. 2012	PubMed	citation	PMID:22142176	pubmed	22142176	create date:2011/12/07 | first author:Peña-Oliver Y
Reactive oxygen species are not involved in the onset of age-related memory impairment in Drosophila.	/pubmed/22107594	Hirano Y, Kuriyama Y, Miyashita T, Horiuchi J, Saitoe M.	Genes Brain Behav. 2012 Feb;11(1):79-86. doi: 10.1111/j.1601-183X.2011.00748.x. Epub 2011 Dec 1.	Genes Brain Behav. 2012	PubMed	citation	PMID:22107594	pubmed	22107594	create date:2011/11/24 | first author:Hirano Y
Independent genetic loci for sensorimotor gating and attentional performance in BXD recombinant inbred strains.	/pubmed/22098762	Loos M, Staal J, Pattij T; Neuro-BSIK Mouse Phenomics Consortium, Smit AB, Spijker S.	Genes Brain Behav. 2012 Mar;11(2):147-56. doi: 10.1111/j.1601-183X.2011.00754.x. Epub 2011 Dec 13.	Genes Brain Behav. 2012	PubMed	citation	PMID:22098762	pubmed	22098762	create date:2011/11/22 | first author:Loos M
DNA methylation changes elicited by social stimuli in the brains of worker honey bees.	/pubmed/22098706	Lockett GA, Kucharski R, Maleszka R.	Genes Brain Behav. 2012 Mar;11(2):235-42. doi: 10.1111/j.1601-183X.2011.00751.x. Epub 2011 Nov 24.	Genes Brain Behav. 2012	PubMed	citation	PMID:22098706	pubmed	22098706	create date:2011/11/22 | first author:Lockett GA
Biological pathways to adaptability--interactions between genome, epigenome, nervous system and environment for adaptive behavior.	/pubmed/22050833	Wolf C, Linden DE.	Genes Brain Behav. 2012 Feb;11(1):3-28. doi: 10.1111/j.1601-183X.2011.00752.x. Epub 2011 Dec 13.	Genes Brain Behav. 2012	PubMed	citation	PMID:22050833	pubmed	22050833	create date:2011/11/05 | first author:Wolf C
Common and novel transcriptional routes to behavioral maturation in worker and male honey bees.	/pubmed/22050787	Zayed A, Naeger NL, Rodriguez-Zas SL, Robinson GE.	Genes Brain Behav. 2012 Apr;11(3):253-61. doi: 10.1111/j.1601-183X.2011.00750.x. Epub 2011 Dec 5.	Genes Brain Behav. 2012	PubMed	citation	PMID:22050787	pubmed	22050787	create date:2011/11/05 | first author:Zayed A
Excess folate during adolescence suppresses thyroid function with permanent deficits in motivation and spatial memory.	/pubmed/22050771	Sittig LJ, Herzing LB, Xie H, Batra KK, Shukla PK, Redei EE.	Genes Brain Behav. 2012 Mar;11(2):193-200. doi: 10.1111/j.1601-183X.2011.00749.x. Epub 2011 Dec 13.	Genes Brain Behav. 2012	PubMed	citation	PMID:22050771	pubmed	22050771	create date:2011/11/05 | first author:Sittig LJ
Genome-wide association for methamphetamine sensitivity in an advanced intercross mouse line.	/pubmed/22032291	Parker CC, Cheng R, Sokoloff G, Palmer AA.	Genes Brain Behav. 2012 Feb;11(1):52-61. doi: 10.1111/j.1601-183X.2011.00747.x. Epub 2011 Nov 23.	Genes Brain Behav. 2012	PubMed	citation	PMID:22032291	pubmed	22032291	create date:2011/10/29 | first author:Parker CC
Neurodegeneration of Drosophila drop-dead mutants is associated with hypoxia in the brain.	/pubmed/22010830	Kim JY, Jang W, Lee HW, Park E, Kim C.	Genes Brain Behav. 2012 Mar;11(2):177-84. doi: 10.1111/j.1601-183X.2011.00743.x. Epub 2011 Dec 13.	Genes Brain Behav. 2012	PubMed	citation	PMID:22010830	pubmed	22010830	create date:2011/10/21 | first author:Kim JY
A simple assay to study social behavior in Drosophila: measurement of social space within a group.	/pubmed/22010812	Simon AF, Chou MT, Salazar ED, Nicholson T, Saini N, Metchev S, Krantz DE.	Genes Brain Behav. 2012 Mar;11(2):243-52. doi: 10.1111/j.1601-183X.2011.00740.x. Epub 2011 Nov 23.	Genes Brain Behav. 2012	PubMed	citation	PMID:22010812	pubmed	22010812	create date:2011/10/21 | first author:Simon AF
Alcohol and aggressive behavior in men--moderating effects of oxytocin receptor gene (OXTR) polymorphisms.	/pubmed/22008269	Johansson A, Bergman H, Corander J, Waldman ID, Karrani N, Salo B, Jern P, Algars M, Sandnabba K, Santtila P, Westberg L.	Genes Brain Behav. 2012 Mar;11(2):214-21. doi: 10.1111/j.1601-183X.2011.00744.x. Epub 2011 Nov 17.	Genes Brain Behav. 2012	PubMed	citation	PMID:22008269	pubmed	22008269	create date:2011/10/20 | first author:Johansson A
The mate choice brain: comparing gene profiles between female choice and male coercive poeciliids.	/pubmed/22008245	Lynch KS, Ramsey ME, Cummings ME.	Genes Brain Behav. 2012 Mar;11(2):222-9. doi: 10.1111/j.1601-183X.2011.00742.x. Epub 2011 Nov 23.	Genes Brain Behav. 2012	PubMed	citation	PMID:22008245	pubmed	22008245	create date:2011/10/20 | first author:Lynch KS
Association of CHRNA4 polymorphism with depression and loneliness in elderly males.	/pubmed/22008229	Tsai SJ, Yeh HL, Hong CJ, Liou YJ, Yang AC, Liu ME, Hwang JP.	Genes Brain Behav. 2012 Mar;11(2):230-4. doi: 10.1111/j.1601-183X.2011.00741.x. Epub 2011 Nov 23.	Genes Brain Behav. 2012	PubMed	citation	PMID:22008229	pubmed	22008229	create date:2011/10/20 | first author:Tsai SJ
Relative LWS cone opsin expression determines optomotor thresholds in Malawi cichlid fish.	/pubmed/21992615	Smith AR, Ma K, Soares D, Carleton KL.	Genes Brain Behav. 2012 Mar;11(2):185-92. doi: 10.1111/j.1601-183X.2011.00739.x. Epub 2011 Nov 17.	Genes Brain Behav. 2012	PubMed	citation	PMID:21992615	pubmed	21992615	create date:2011/10/14 | first author:Smith AR
BDNF Val66Met and cognition: all, none, or some? A meta-analysis of the genetic association.	/pubmed/21980924	Mandelman SD, Grigorenko EL.	Genes Brain Behav. 2012 Mar;11(2):127-36. doi: 10.1111/j.1601-183X.2011.00738.x. Epub 2011 Dec 5.	Genes Brain Behav. 2012	PubMed	citation	PMID:21980924	pubmed	21980924	create date:2011/10/11 | first author:Mandelman SD
High-resolution mapping of a novel genetic locus regulating voluntary physical activity in mice.	/pubmed/21978078	Yang HS, Shimomura K, Vitaterna MH, Turek FW.	Genes Brain Behav. 2012 Feb;11(1):113-24. doi: 10.1111/j.1601-183X.2011.00737.x. Epub 2011 Nov 17.	Genes Brain Behav. 2012	PubMed	citation	PMID:21978078	pubmed	21978078	create date:2011/10/08 | first author:Yang HS
Gene networks and haloperidol-induced catalepsy.	/pubmed/21967164	Iancu OD, Darakjian P, Malmanger B, Walter NA, McWeeney S, Hitzemann R.	Genes Brain Behav. 2012 Feb;11(1):29-37. doi: 10.1111/j.1601-183X.2011.00736.x. Epub 2011 Nov 11.	Genes Brain Behav. 2012	PubMed	citation	PMID:21967164	pubmed	21967164	create date:2011/10/05 | first author:Iancu OD
Active and passive MDMA ('ecstasy') intake induces differential transcriptional changes in the mouse brain.	/pubmed/21951708	Fernàndez-Castillo N, Orejarena MJ, Ribasés M, Blanco E, Casas M, Robledo P, Maldonado R, Cormand B.	Genes Brain Behav. 2012 Feb;11(1):38-51. doi: 10.1111/j.1601-183X.2011.00735.x. Epub 2011 Nov 16.	Genes Brain Behav. 2012	PubMed	citation	PMID:21951708	pubmed	21951708	create date:2011/09/29 | first author:Fernàndez-Castillo N
Preliminary evidence of abnormal white matter related to the fusiform gyrus in Williams syndrome: a diffusion tensor imaging tractography study.	/pubmed/21939500	Haas BW, Hoeft F, Barnea-Goraly N, Golarai G, Bellugi U, Reiss AL.	Genes Brain Behav. 2012 Feb;11(1):62-8. doi: 10.1111/j.1601-183X.2011.00733.x. Epub 2011 Oct 19.	Genes Brain Behav. 2012	PubMed	citation	PMID:21939500	pubmed	21939500	create date:2011/09/24 | first author:Haas BW
NPY receptor subtype specification for behavioral adaptive strategies during limited food access.	/pubmed/21923762	Pjetri E, Adan RA, Herzog H, de Haas R, Oppelaar H, Spierenburg HA, Olivier B, Kas MJ.	Genes Brain Behav. 2012 Feb;11(1):105-12. doi: 10.1111/j.1601-183X.2011.00732.x. Epub 2011 Oct 19.	Genes Brain Behav. 2012	PubMed	citation	PMID:21923762	pubmed	21923762	create date:2011/09/20 | first author:Pjetri E
Association study of myelin transcription factor 1-like polymorphisms with schizophrenia in Han Chinese population.	/pubmed/21923761	Li W, Wang X, Zhao J, Lin J, Song XQ, Yang Y, Jiang C, Xiao B, Yang G, Zhang HX, Lv LX.	Genes Brain Behav. 2012 Feb;11(1):87-93. doi: 10.1111/j.1601-183X.2011.00734.x. Epub 2011 Oct 19.	Genes Brain Behav. 2012	PubMed	citation	PMID:21923761	pubmed	21923761	create date:2011/09/20 | first author:Li W
Cognitive impairments in adult mice with constitutive inactivation of RIP140 gene expression.	/pubmed/21906262	Duclot F, Lapierre M, Fritsch S, White R, Parker MG, Maurice T, Cavaillès V.	Genes Brain Behav. 2012 Feb;11(1):69-78. doi: 10.1111/j.1601-183X.2011.00731.x. Epub 2011 Oct 19.	Genes Brain Behav. 2012	PubMed	citation	PMID:21906262	pubmed	21906262	create date:2011/09/13 | first author:Duclot F
Relaxin-3 null mutation mice display a circadian hypoactivity phenotype.	/pubmed/21899720	Smith CM, Hosken IT, Sutton SW, Lawrence AJ, Gundlach AL.	Genes Brain Behav. 2012 Feb;11(1):94-104. doi: 10.1111/j.1601-183X.2011.00730.x. Epub 2011 Oct 19.	Genes Brain Behav. 2012	PubMed	citation	PMID:21899720	pubmed	21899720	create date:2011/09/09 | first author:Smith CM
Silencing synaptic communication between random interneurons during Drosophila larval locomotion.	/pubmed/21895974	Iyengar BG, Chou CJ, Vandamme KM, Klose MK, Zhao X, Akhtar-Danesh N, Campos AR, Atwood HL.	Genes Brain Behav. 2011 Nov;10(8):883-900. doi: 10.1111/j.1601-183X.2011.00729.x. Epub 2011 Oct 19.	Genes Brain Behav. 2011	PubMed	citation	PMID:21895974	pubmed	21895974	create date:2011/09/08 | first author:Iyengar BG
Genetic variants in the choline acetyltransferase (ChAT) gene are modestly associated with normal cognitive function in the elderly.	/pubmed/21883924	Mengel-From J, Christensen K, Thinggaard M, McGue M, Christiansen L.	Genes Brain Behav. 2011 Nov;10(8):876-82. doi: 10.1111/j.1601-183X.2011.00728.x. Epub 2011 Sep 21.	Genes Brain Behav. 2011	PubMed	citation	PMID:21883924	pubmed	21883924	create date:2011/09/03 | first author:Mengel-From J
Mutation of the dyslexia-associated gene Dcdc2 impairs LTM and visuo-spatial performance in mice.	/pubmed/21883923	Gabel LA, Marin I, LoTurco JJ, Che A, Murphy C, Manglani M, Kass S.	Genes Brain Behav. 2011 Nov;10(8):868-75. doi: 10.1111/j.1601-183X.2011.00727.x. Epub 2011 Oct 19.	Genes Brain Behav. 2011	PubMed	citation	PMID:21883923	pubmed	21883923	create date:2011/09/03 | first author:Gabel LA
Association of BDNF and COMT genotypes with cognitive processing of anti-smoking PSAs.	/pubmed/21883922	Falcone M, Jepson C, Sanborn P, Cappella JN, Lerman C, Strasser AA.	Genes Brain Behav. 2011 Nov;10(8):862-7. doi: 10.1111/j.1601-183X.2011.00726.x. Epub 2011 Oct 6.	Genes Brain Behav. 2011	PubMed	citation	PMID:21883922	pubmed	21883922	create date:2011/09/03 | first author:Falcone M
Upregulation of Ras/Raf/ERK1/2 signaling and ERK5 in the brain of autistic subjects.	/pubmed/21848643	Yang K, Sheikh AM, Malik M, Wen G, Zou H, Brown WT, Li X.	Genes Brain Behav. 2011 Nov;10(8):834-43. doi: 10.1111/j.1601-183X.2011.00723.x. Epub 2011 Sep 13.	Genes Brain Behav. 2011	PubMed	citation	PMID:21848643	pubmed	21848643	create date:2011/08/19 | first author:Yang K
CDH13 is associated with working memory performance in attention deficit/hyperactivity disorder.	/pubmed/21815997	Arias-Vásquez A, Altink ME, Rommelse NN, Slaats-Willemse DI, Buschgens CJ, Fliers EA, Faraone SV, Sergeant JA, Oosterlaan J, Franke B, Buitelaar JK.	Genes Brain Behav. 2011 Nov;10(8):844-51. doi: 10.1111/j.1601-183X.2011.00724.x. Epub 2011 Sep 23.	Genes Brain Behav. 2011	PubMed	citation	PMID:21815997	pubmed	21815997	create date:2011/08/06 | first author:Arias-Vásquez A
Functional genetic variation in the Rev-Erbα pathway and lithium response in the treatment of bipolar disorder.	/pubmed/21781277	McCarthy MJ, Nievergelt CM, Shekhtman T, Kripke DF, Welsh DK, Kelsoe JR.	Genes Brain Behav. 2011 Nov;10(8):852-61. doi: 10.1111/j.1601-183X.2011.00725.x. Epub 2011 Sep 2.	Genes Brain Behav. 2011	PubMed	citation	PMID:21781277	pubmed	21781277	create date:2011/07/26 | first author:McCarthy MJ
Genome-wide association study on bipolar disorder in the Bulgarian population.	/pubmed/21771265	Yosifova A, Mushiroda T, Kubo M, Takahashi A, Kamatani Y, Kamatani N, Stoianov D, Vazharova R, Karachanak S, Zaharieva I, Dimova I, Hadjidekova S, Milanova V, Madjirova N, Gerdjikov I, Tolev T, Poryazova N, O'Donovan MC, Owen MJ, Kirov G, Toncheva D, Nakamura Y.	Genes Brain Behav. 2011 Oct;10(7):789-97. doi: 10.1111/j.1601-183X.2011.00721.x. Epub 2011 Aug 18.	Genes Brain Behav. 2011	PubMed	citation	PMID:21771265	pubmed	21771265	create date:2011/07/21 | first author:Yosifova A
rKv1.2 overexpression in the central medial thalamic area decreases caffeine-induced arousal.	/pubmed/21762462	Cazzin C, Piccoli L, Massagrande M, Garbati N, Michielin F, Knaus HG, Ring CJ, Morrison AD, Merlo-Pich E, Rovo Z, Astori S, Lüthi A, Corti C, Corsi M.	Genes Brain Behav. 2011 Nov;10(8):817-27. doi: 10.1111/j.1601-183X.2011.00719.x. Epub 2011 Aug 7.	Genes Brain Behav. 2011	PubMed	citation	PMID:21762462	pubmed	21762462	create date:2011/07/19 | first author:Cazzin C
NR2B-deficient mice are more sensitive to the locomotor stimulant and depressant effects of ethanol.	/pubmed/21762461	Badanich KA, Doremus-Fitzwater TL, Mulholland PJ, Randall PK, Delpire E, Becker HC.	Genes Brain Behav. 2011 Oct;10(7):805-16. doi: 10.1111/j.1601-183X.2011.00720.x. Epub 2011 Aug 15.	Genes Brain Behav. 2011	PubMed	citation	PMID:21762461	pubmed	21762461	create date:2011/07/19 | first author:Badanich KA
Neuregulin 3 does not confer risk for schizophrenia and smooth pursuit eye movement abnormality in a Korean population.	/pubmed/21762460	Pasaje CF, Bae JS, Park BL, Cheong HS, Kim JH, Park TJ, Lee JS, Kim Y, Park CS, Kim BJ, Cha B, Kim JW, Choi WH, Shin TM, Choi IG, Hwang J, Shin HD, Woo SI.	Genes Brain Behav. 2011 Nov;10(8):828-33. doi: 10.1111/j.1601-183X.2011.00722.x. Epub 2011 Aug 9.	Genes Brain Behav. 2011	PubMed	citation	PMID:21762460	pubmed	21762460	create date:2011/07/19 | first author:Pasaje CF
A reversal learning task detects cognitive deficits in a Dachshund model of late-infantile neuronal ceroid lipofuscinosis.	/pubmed/21745338	Sanders DN, Kanazono S, Wininger FA, Whiting RE, Flournoy CA, Coates JR, Castaner LJ, O'Brien DP, Katz ML.	Genes Brain Behav. 2011 Oct;10(7):798-804. doi: 10.1111/j.1601-183X.2011.00718.x. Epub 2011 Aug 7.	Genes Brain Behav. 2011	PubMed	citation	PMID:21745338	pubmed	21745338	create date:2011/07/13 | first author:Sanders DN
Etiology of a genetically complex seizure disorder in Celf4 mutant mice.	/pubmed/21745337	Wagnon JL, Mahaffey CL, Sun W, Yang Y, Chao HT, Frankel WN.	Genes Brain Behav. 2011 Oct;10(7):765-77. doi: 10.1111/j.1601-183X.2011.00717.x. Epub 2011 Aug 3.	Genes Brain Behav. 2011	PubMed	citation	PMID:21745337	pubmed	21745337	create date:2011/07/13 | first author:Wagnon JL
Gene expression in accumbens GABA neurons from inbred rats with different drug-taking behavior.	/pubmed/21745336	Sharp BM, Chen H, Gong S, Wu X, Liu Z, Hiler K, Taylor WL, Matta SG.	Genes Brain Behav. 2011 Oct;10(7):778-88. doi: 10.1111/j.1601-183X.2011.00716.x. Epub 2011 Aug 1.	Genes Brain Behav. 2011	PubMed	citation	PMID:21745336	pubmed	21745336	create date:2011/07/13 | first author:Sharp BM
5-HTTLPR and BDNF Val66Met polymorphisms moderate effects of stress on rumination.	/pubmed/21745335	Clasen PC, Wells TT, Knopik VS, McGeary JE, Beevers CG.	Genes Brain Behav. 2011 Oct;10(7):740-6. doi: 10.1111/j.1601-183X.2011.00715.x. Epub 2011 Aug 1.	Genes Brain Behav. 2011	PubMed	citation	PMID:21745335	pubmed	21745335	create date:2011/07/13 | first author:Clasen PC
No effect of 5HTTLPR or BDNF Val66Met polymorphism on hippocampal morphology in major depression.	/pubmed/21692988	Cole J, Weinberger DR, Mattay VS, Cheng X, Toga AW, Thompson PM, Powell-Smith G, Cohen-Woods S, Simmons A, McGuffin P, Fu CH.	Genes Brain Behav. 2011 Oct;10(7):756-64. doi: 10.1111/j.1601-183X.2011.00714.x. Epub 2011 Jul 12.	Genes Brain Behav. 2011	PubMed	citation	PMID:21692988	pubmed	21692988	create date:2011/06/23 | first author:Cole J
Heart rate variability in domestic chicken lines genetically selected on feather pecking behavior.	/pubmed/21682845	Kjaer JB, Jørgensen H.	Genes Brain Behav. 2011 Oct;10(7):747-55. doi: 10.1111/j.1601-183X.2011.00713.x. Epub 2011 Jul 12.	Genes Brain Behav. 2011	PubMed	citation	PMID:21682845	pubmed	21682845	create date:2011/06/21 | first author:Kjaer JB
A genome-wide association study for quantitative traits in schizophrenia in China.	/pubmed/21679298	Ma X, Deng W, Liu X, Li M, Chen Z, He Z, Wang Y, Wang Q, Hu X, Collier DA, Li T.	Genes Brain Behav. 2011 Oct;10(7):734-9. doi: 10.1111/j.1601-183X.2011.00712.x. Epub 2011 Jul 18.	Genes Brain Behav. 2011	PubMed	citation	PMID:21679298	pubmed	21679298	create date:2011/06/18 | first author:Ma X
Delayed procedural learning in α7-nicotinic acetylcholine receptor knockout mice.	/pubmed/21679297	Young JW, Meves JM, Tarantino IS, Caldwell S, Geyer MA.	Genes Brain Behav. 2011 Oct;10(7):720-33. doi: 10.1111/j.1601-183X.2011.00711.x. Epub 2011 Jul 7.	Genes Brain Behav. 2011	PubMed	citation	PMID:21679297	pubmed	21679297	create date:2011/06/18 | first author:Young JW
Postweaning, forebrain-specific perturbation of the oxytocin system impairs fear conditioning.	/pubmed/21668734	Pagani JH, Lee HJ, Young WS 3rd.	Genes Brain Behav. 2011 Oct;10(7):710-9. doi: 10.1111/j.1601-183X.2011.00709.x. Epub 2011 Jul 1.	Genes Brain Behav. 2011	PubMed	citation	PMID:21668734	pubmed	21668734	create date:2011/06/15 | first author:Pagani JH
Comparative immunogenetics of autism and schizophrenia.	/pubmed/21649858	Crespi BJ, Thiselton DL.	Genes Brain Behav. 2011 Oct;10(7):689-701. doi: 10.1111/j.1601-183X.2011.00710.x. Epub 2011 Jun 30. Review.	Genes Brain Behav. 2011	PubMed	citation	PMID:21649858	pubmed	21649858	create date:2011/06/09 | first author:Crespi BJ
Serotonin receptor 2A gene moderates the effect of childhood maternal nurturance on adulthood social attachment.	/pubmed/21649857	Salo J, Jokela M, Lehtimäki T, Keltikangas-Järvinen L.	Genes Brain Behav. 2011 Oct;10(7):702-9. doi: 10.1111/j.1601-183X.2011.00708.x. Epub 2011 Jun 30.	Genes Brain Behav. 2011	PubMed	citation	PMID:21649857	pubmed	21649857	create date:2011/06/09 | first author:Salo J
Hyperactive behaviour in the mouse model of mucopolysaccharidosis IIIB in the open field and home cage environments.	/pubmed/21635693	Langford-Smith A, Malinowska M, Langford-Smith KJ, Wegrzyn G, Jones S, Wynn R, Wraith JE, Wilkinson FL, Bigger BW.	Genes Brain Behav. 2011 Aug;10(6):673-82. doi: 10.1111/j.1601-183X.2011.00706.x. Epub 2011 Jun 29.	Genes Brain Behav. 2011	PubMed	citation	PMID:21635693	pubmed	21635693	create date:2011/06/04 | first author:Langford-Smith A
Environmental stress alters genetic regulation of novelty seeking in vervet monkeys.	/pubmed/21631727	Fairbanks LA, Bailey JN, Breidenthal SE, Laudenslager ML, Kaplan JR, Jorgensen MJ.	Genes Brain Behav. 2011 Aug;10(6):683-8. doi: 10.1111/j.1601-183X.2011.00707.x. Epub 2011 Jul 1.	Genes Brain Behav. 2011	PubMed	citation	PMID:21631727	pubmed	21631727	create date:2011/06/03 | first author:Fairbanks LA
Altered ADAR 2 equilibrium and 5HT(2C) R editing in the prefrontal cortex of ADAR 2 transgenic mice.	/pubmed/21615684	Singh M, Singh MM, Na E, Agassandian K, Zimmerman MB, Johnson AK.	Genes Brain Behav. 2011 Aug;10(6):637-47. doi: 10.1111/j.1601-183X.2011.00701.x. Epub 2011 Jun 13.	Genes Brain Behav. 2011	PubMed	citation	PMID:21615684	pubmed	21615684	create date:2011/05/28 | first author:Singh M
In search for significant cognitive features in Klinefelter syndrome through cross-species comparison of a supernumerary X chromosome.	/pubmed/21605339	Bruining H, Swaab H, de Sonneville LM, van Rijn S, van Engeland H, Kas MJ.	Genes Brain Behav. 2011 Aug;10(6):658-62. doi: 10.1111/j.1601-183X.2011.00705.x. Epub 2011 Jun 17.	Genes Brain Behav. 2011	PubMed	citation	PMID:21605339	pubmed	21605339	create date:2011/05/25 | first author:Bruining H
Title	URL	Description	Details	ShortDetails	Resource	Type	Identifiers	Db	EntrezUID	Properties
Functional dissection of Odorant binding protein genes in Drosophila melanogaster.	/pubmed/21605338	Swarup S, Williams TI, Anholt RR.	Genes Brain Behav. 2011 Aug;10(6):648-57. doi: 10.1111/j.1601-183X.2011.00704.x. Epub 2011 Jun 14.	Genes Brain Behav. 2011	PubMed	citation	PMID:21605338	pubmed	21605338	create date:2011/05/25 | first author:Swarup S
Gene-environment interactions between CRHR1 variants and physical assault in suicide attempts.	/pubmed/21605337	Ben-Efraim YJ, Wasserman D, Wasserman J, Sokolowski M.	Genes Brain Behav. 2011 Aug;10(6):663-72. doi: 10.1111/j.1601-183X.2011.00703.x. Epub 2011 Jun 9.	Genes Brain Behav. 2011	PubMed	citation	PMID:21605337	pubmed	21605337	create date:2011/05/25 | first author:Ben-Efraim YJ
Association of upregulated Ras/Raf/ERK1/2 signaling with autism.	/pubmed/21595826	Zou H, Yu Y, Sheikh AM, Malik M, Yang K, Wen G, Chadman KK, Brown WT, Li X.	Genes Brain Behav. 2011 Jul;10(5):615-24. doi: 10.1111/j.1601-183X.2011.00702.x. Epub 2011 Jun 14.	Genes Brain Behav. 2011	PubMed	citation	PMID:21595826	pubmed	21595826	create date:2011/05/21 | first author:Zou H
Sensitivity to rewarding or aversive effects of methamphetamine determines methamphetamine intake.	/pubmed/21554535	Shabani S, McKinnon CS, Reed C, Cunningham CL, Phillips TJ.	Genes Brain Behav. 2011 Aug;10(6):625-36. doi: 10.1111/j.1601-183X.2011.00700.x. Epub 2011 May 31.	Genes Brain Behav. 2011	PubMed	citation	PMID:21554535	pubmed	21554535	create date:2011/05/11 | first author:Shabani S
Anxiety and fear in a cross of C57BL/6J and DBA/2J mice: mapping overlapping and independent QTL for related traits.	/pubmed/21554534	Sokoloff G, Parker CC, Lim JE, Palmer AA.	Genes Brain Behav. 2011 Jul;10(5):604-14. doi: 10.1111/j.1601-183X.2011.00699.x. Epub 2011 May 31.	Genes Brain Behav. 2011	PubMed	citation	PMID:21554534	pubmed	21554534	create date:2011/05/11 | first author:Sokoloff G
Schizophrenia-relevant behaviors in a genetic mouse model of constitutive Nurr1 deficiency.	/pubmed/21545404	Vuillermot S, Joodmardi E, Perlmann T, Ove Ögren S, Feldon J, Meyer U.	Genes Brain Behav. 2011 Jul;10(5):589-603. doi: 10.1111/j.1601-183X.2011.00698.x. Epub 2011 May 30.	Genes Brain Behav. 2011	PubMed	citation	PMID:21545404	pubmed	21545404	create date:2011/05/07 | first author:Vuillermot S
Analysis of sensory, motor and cognitive functions of the coloboma (C3Sn.Cg-Cm/J) mutant mouse.	/pubmed/21507201	Gunn RK, Keenan ME, Brown RE.	Genes Brain Behav. 2011 Jul;10(5):579-88. doi: 10.1111/j.1601-183X.2011.00697.x. Epub 2011 May 18.	Genes Brain Behav. 2011	PubMed	citation	PMID:21507201	pubmed	21507201	create date:2011/04/22 | first author:Gunn RK
Association between neonatal temperament, SLC6A4, DRD4 and a functional polymorphism located in TFAP2B.	/pubmed/21504541	Ivorra JL, D'Souza UM, Jover M, Arranz MJ, Williams BP, Henry SE, Sanjuan J, Molto MD.	Genes Brain Behav. 2011 Jul;10(5):570-8. doi: 10.1111/j.1601-183X.2011.00696.x. Epub 2011 May 31.	Genes Brain Behav. 2011	PubMed	citation	PMID:21504541	pubmed	21504541	create date:2011/04/21 | first author:Ivorra JL
The association between catechol-O-methyl-transferase Val108/158Met polymorphism and suicide.	/pubmed/21486391	Pivac N, Pregelj P, Nikolac M, Zupanc T, Nedic G, Muck Seler D, Videtic Paska A.	Genes Brain Behav. 2011 Jul;10(5):565-9. doi: 10.1111/j.1601-183X.2011.00695.x. Epub 2011 May 3.	Genes Brain Behav. 2011	PubMed	citation	PMID:21486391	pubmed	21486391	create date:2011/04/14 | first author:Pivac N
Social and breeding status are associated with the expression of GnIH.	/pubmed/21466656	Calisi RM, Díaz-Muñoz SL, Wingfield JC, Bentley GE.	Genes Brain Behav. 2011 Jul;10(5):557-64. doi: 10.1111/j.1601-183X.2011.00693.x. Epub 2011 Apr 19.	Genes Brain Behav. 2011	PubMed	citation	PMID:21466656	pubmed	21466656	create date:2011/04/07 | first author:Calisi RM
Increased ethanol intake and preference in cyclin D2 knockout mice.	/pubmed/21429093	Jaholkowski P, Mierzejewski P, Zatorski P, Scinska A, Sienkiewicz-Jarosz H, Kaczmarek L, Samochowiec J, Filipkowski RK, Bienkowski P.	Genes Brain Behav. 2011 Jul;10(5):551-6. doi: 10.1111/j.1601-183X.2011.00692.x. Epub 2011 Apr 13.	Genes Brain Behav. 2011	PubMed	citation	PMID:21429093	pubmed	21429093	create date:2011/03/25 | first author:Jaholkowski P
Serotonin transporter gene variants and prediction of stress-induced risk for psychological distress.	/pubmed/21429092	Stefanis NC, Mandelli L, Hatzimanolis A, Zaninotto L, Smyrnis N, Avramopoulos D, Evdokimidis I, Serretti A.	Genes Brain Behav. 2011 Jul;10(5):536-41. doi: 10.1111/j.1601-183X.2011.00690.x. Epub 2011 Apr 13.	Genes Brain Behav. 2011	PubMed	citation	PMID:21429092	pubmed	21429092	create date:2011/03/25 | first author:Stefanis NC
Decreased neuronal Na+, K+ -ATPase activity in Atp1a3 heterozygous mice increases susceptibility to depression-like endophenotypes by chronic variable stress.	/pubmed/21418141	Kirshenbaum GS, Saltzman K, Rose B, Petersen J, Vilsen B, Roder JC.	Genes Brain Behav. 2011 Jul;10(5):542-50. doi: 10.1111/j.1601-183X.2011.00691.x. Epub 2011 Apr 13.	Genes Brain Behav. 2011	PubMed	citation	PMID:21418141	pubmed	21418141	create date:2011/03/23 | first author:Kirshenbaum GS
A CHRNA5 allele related to nicotine addiction and schizophrenia.	/pubmed/21418140	Hong LE, Yang X, Wonodi I, Hodgkinson CA, Goldman D, Stine OC, Stein ES, Thaker GK.	Genes Brain Behav. 2011 Jul;10(5):530-5. doi: 10.1111/j.1601-183X.2011.00689.x. Epub 2011 Apr 6.	Genes Brain Behav. 2011	PubMed	citation	PMID:21418140	pubmed	21418140	create date:2011/03/23 | first author:Hong LE
Sex differences in juvenile mouse social behavior are influenced by sex chromosomes and social context.	/pubmed/21414140	Cox KH, Rissman EF.	Genes Brain Behav. 2011 Jun;10(4):465-72. doi: 10.1111/j.1601-183X.2011.00688.x. Epub 2011 Apr 19.	Genes Brain Behav. 2011	PubMed	citation	PMID:21414140	pubmed	21414140	create date:2011/03/19 | first author:Cox KH
The relationship between the Met allele of the BDNF Val66Met polymorphism and impairments in decision making under ambiguity in patients with obsessive-compulsive disorder.	/pubmed/21401876	da Rocha FF, Malloy-Diniz L, Lage NV, Corrêa H.	Genes Brain Behav. 2011 Jul;10(5):523-9. doi: 10.1111/j.1601-183X.2011.00687.x. Epub 2011 Apr 14.	Genes Brain Behav. 2011	PubMed	citation	PMID:21401876	pubmed	21401876	create date:2011/03/16 | first author:da Rocha FF
VAChT knock-down mice show normal prepulse inhibition but disrupted long-term habituation.	/pubmed/21401875	Schmid S, Azzopardi E, De Jaeger X, Prado MA, Prado VF.	Genes Brain Behav. 2011 Jun;10(4):457-64. doi: 10.1111/j.1601-183X.2011.00686.x. Epub 2011 Mar 15.	Genes Brain Behav. 2011	PubMed	citation	PMID:21401875	pubmed	21401875	create date:2011/03/16 | first author:Schmid S
Motor deficits in neurofibromatosis type 1 mice: the role of the cerebellum.	/pubmed/21352477	van der Vaart T, van Woerden GM, Elgersma Y, de Zeeuw CI, Schonewille M.	Genes Brain Behav. 2011 Jun;10(4):404-9. doi: 10.1111/j.1601-183X.2011.00685.x. Epub 2011 Mar 22.	Genes Brain Behav. 2011	PubMed	citation	PMID:21352477	pubmed	21352477	create date:2011/03/01 | first author:van der Vaart T
Expressing acid-sensing ion channel 3 in the brain alters acid-evoked currents and impairs fear conditioning.	/pubmed/21324060	Vralsted VC, Price MP, Du J, Schnizler M, Wunsch AM, Ziemann AE, Welsh MJ, Wemmie JA.	Genes Brain Behav. 2011 Jun;10(4):444-50. doi: 10.1111/j.1601-183X.2011.00683.x. Epub 2011 Mar 7.	Genes Brain Behav. 2011	PubMed	citation	PMID:21324060	pubmed	21324060	create date:2011/02/18 | first author:Vralsted VC
CNTNAP2 variants affect early language development in the general population.	/pubmed/21310003	Whitehouse AJ, Bishop DV, Ang QW, Pennell CE, Fisher SE.	Genes Brain Behav. 2011 Jun;10(4):451-6. doi: 10.1111/j.1601-183X.2011.00684.x. Epub 2011 Mar 1.	Genes Brain Behav. 2011	PubMed	citation	PMID:21310003	pubmed	21310003	create date:2011/02/12 | first author:Whitehouse AJ
Antidepressant-like responses to lithium in genetically diverse mouse strains.	/pubmed/21306560	Can A, Blackwell RA, Piantadosi SC, Dao DT, O'Donnell KC, Gould TD.	Genes Brain Behav. 2011 Jun;10(4):434-43. doi: 10.1111/j.1601-183X.2011.00682.x. Epub 2011 Mar 1.	Genes Brain Behav. 2011	PubMed	citation	PMID:21306560	pubmed	21306560	create date:2011/02/11 | first author:Can A
Polymorphisms associated with normal memory variation also affect memory impairment in schizophrenia.	/pubmed/21281445	Jablensky A, Morar B, Wiltshire S, Carter K, Dragovic M, Badcock JC, Chandler D, Peters K, Kalaydjieva L.	Genes Brain Behav. 2011 Jun;10(4):410-7. doi: 10.1111/j.1601-183X.2011.00679.x. Epub 2011 Feb 10.	Genes Brain Behav. 2011	PubMed	citation	PMID:21281445	pubmed	21281445	create date:2011/02/02 | first author:Jablensky A
Bipolar disorder risk alleles in adult ADHD patients.	/pubmed/21276201	Landaas ET, Johansson S, Halmøy A, Oedegaard KJ, Fasmer OB, Haavik J.	Genes Brain Behav. 2011 Jun;10(4):418-23. doi: 10.1111/j.1601-183X.2011.00680.x. Epub 2011 Feb 18.	Genes Brain Behav. 2011	PubMed	citation	PMID:21276201	pubmed	21276201	create date:2011/02/01 | first author:Landaas ET
A role for BDNF/TrkB signaling in behavioral and physiological consequences of social defeat stress.	/pubmed/21272243	Razzoli M, Domenici E, Carboni L, Rantamaki T, Lindholm J, Castrén E, Arban R.	Genes Brain Behav. 2011 Jun;10(4):424-33. doi: 10.1111/j.1601-183X.2011.00681.x. Epub 2011 Feb 21.	Genes Brain Behav. 2011	PubMed	citation	PMID:21272243	pubmed	21272243	create date:2011/01/29 | first author:Razzoli M
Intranasal vasopressin affects pair bonding and peripheral gene expression in male Callicebus cupreus.	/pubmed/21255269	Jarcho MR, Mendoza SP, Mason WA, Yang X, Bales KL.	Genes Brain Behav. 2011 Apr;10(3):375-83. doi: 10.1111/j.1601-183X.2010.00677.x. Epub 2011 Jan 24.	Genes Brain Behav. 2011	PubMed	citation	PMID:21255269	pubmed	21255269	create date:2011/01/25 | first author:Jarcho MR
BDNF-restricted knockout mice as an animal model for aggression.	/pubmed/21255268	Ito W, Chehab M, Thakur S, Li J, Morozov A.	Genes Brain Behav. 2011 Apr;10(3):365-74. doi: 10.1111/j.1601-183X.2010.00676.x. Epub 2011 Jan 24.	Genes Brain Behav. 2011	PubMed	citation	PMID:21255268	pubmed	21255268	create date:2011/01/25 | first author:Ito W
MTHFR polymorphisms and cognitive ageing in the ninth decade: the Lothian Birth Cohort 1921.	/pubmed/21255267	Schiepers OJ, van Boxtel MP, Harris SE, Gow AJ, Pattie A, Brett CE, de Groot RH, Jolles J, Starr JM, Deary IJ.	Genes Brain Behav. 2011 Apr;10(3):354-64. doi: 10.1111/j.1601-183X.2010.00675.x. Epub 2011 Jan 24.	Genes Brain Behav. 2011	PubMed	citation	PMID:21255267	pubmed	21255267	create date:2011/01/25 | first author:Schiepers OJ
Steroid sulfatase is a potential modifier of cognition in attention deficit hyperactivity disorder.	/pubmed/21255266	Stergiakouli E, Langley K, Williams H, Walters J, Williams NM, Suren S, Giegling I, Wilkinson LS, Owen MJ, O'Donovan MC, Rujescu D, Thapar A, Davies W.	Genes Brain Behav. 2011 Apr;10(3):334-44. doi: 10.1111/j.1601-183X.2010.00672.x. Epub 2011 Jan 24.	Genes Brain Behav. 2011	PubMed	citation	PMID:21255266	pubmed	21255266	create date:2011/01/25 | first author:Stergiakouli E
Association study of catechol-O-methyltransferase gene polymorphisms with schizophrenia and psychopathological symptoms in Han Chinese.	/pubmed/21255265	Chen CY, Lu RB, Yeh YW, Shih MC, Huang SY.	Genes Brain Behav. 2011 Apr;10(3):316-24. doi: 10.1111/j.1601-183X.2010.00670.x. Epub 2011 Jan 24.	Genes Brain Behav. 2011	PubMed	citation	PMID:21255265	pubmed	21255265	create date:2011/01/25 | first author:Chen CY
Imprinted Rasgrf1 expression in neonatal mice affects olfactory learning and memory.	/pubmed/21251221	Drake NM, DeVito LM, Cleland TA, Soloway PD.	Genes Brain Behav. 2011 Jun;10(4):392-403. doi: 10.1111/j.1601-183X.2011.00678.x. Epub 2011 Feb 10.	Genes Brain Behav. 2011	PubMed	citation	PMID:21251221	pubmed	21251221	create date:2011/01/22 | first author:Drake NM
Special interest section on mouse ultrasonic vocalizations.	/pubmed/21251214	Scattoni ML.	Genes Brain Behav. 2011 Feb;10(1):1-3. doi: 10.1111/j.1601-183X.2010.00653.x. No abstract available.	Genes Brain Behav. 2011	PubMed	citation	PMID:21251214	pubmed	21251214	create date:2011/01/22 | first author:Scattoni ML
Steroid sulfatase is a potential modifier of cognition in Attention Deficit Hyperactivity Disorder.	/pubmed/21232013	Stergiakouli E, Langley K, Williams H, Walters J, Williams NM, Suren S, Giegling I, Wilkinson LS, Owen MJ, O'Donovan MC, Rujescu D, Thapar A, Davies W.	Genes Brain Behav. 2011 Jan 13. doi: 10.1111/j.1601-183X.2011.00672.x. [Epub ahead of print]	Genes Brain Behav. 2011	PubMed	citation	PMID:21232013	pubmed	21232013	create date:2011/01/15 | first author:Stergiakouli E
Serotonin transporter allelic variation in mothers predicts maternal sensitivity, behavior and attitudes toward 6-month-old infants.	/pubmed/21232011	Mileva-Seitz V, Kennedy J, Atkinson L, Steiner M, Levitan R, Matthews SG, Meaney MJ, Sokolowski MB, Fleming AS.	Genes Brain Behav. 2011 Apr;10(3):325-33. doi: 10.1111/j.1601-183X.2010.00671.x. Epub 2011 Jan 13. Erratum in: Genes Brain Behav. 2012 Feb;11(1):125.	Genes Brain Behav. 2011	PubMed	citation	PMID:21232011	pubmed	21232011	create date:2011/01/15 | first author:Mileva-Seitz V
Intranasal Vasopressin Affects Pair-Bonding And Peripheral Gene Expression In Male Callicebus Cupreus.	/pubmed/21223506	Jarcho MR, Mendoza SP, Mason WA, Yang X, Bales KL.	Genes Brain Behav. 2011 Jan 11. doi: 10.1111/j.1601-183X.2011.00677.x. [Epub ahead of print]	Genes Brain Behav. 2011	PubMed	citation	PMID:21223506	pubmed	21223506	create date:2011/01/13 | first author:Jarcho MR
BDNF restricted knockout mice as an animal model for aggression.	/pubmed/21223505	Ito W, Chehab M, Thakur S, Li J, Morozov A.	Genes Brain Behav. 2011 Jan 11. doi: 10.1111/j.1601-183X.2011.00676.x. [Epub ahead of print]	Genes Brain Behav. 2011	PubMed	citation	PMID:21223505	pubmed	21223505	create date:2011/01/13 | first author:Ito W
Genetic influences on exercise-induced adult hippocampal neurogenesis across 12 divergent mouse strains.	/pubmed/21223504	Clark PJ, Kohman RA, Miller DS, Bhattacharya TK, Brzezinska WJ, Rhodes JS.	Genes Brain Behav. 2011 Apr;10(3):345-53. doi: 10.1111/j.1601-183X.2010.00674.x. Epub 2011 Jan 12.	Genes Brain Behav. 2011	PubMed	citation	PMID:21223504	pubmed	21223504	create date:2011/01/13 | first author:Clark PJ
The brain-derived neurotrophic factor Val66Met polymorphism modulates the effects of parental rearing on personality traits in healthy subjects.	/pubmed/21223503	Suzuki A, Matsumoto Y, Shibuya N, Sadahiro R, Kamata M, Goto K, Otani K.	Genes Brain Behav. 2011 Jun;10(4):385-91. doi: 10.1111/j.1601-183X.2010.00673.x. Epub 2011 Jan 12.	Genes Brain Behav. 2011	PubMed	citation	PMID:21223503	pubmed	21223503	create date:2011/01/13 | first author:Suzuki A
Association study of catechol-O-methyltransferase gene polymorphisms with schizophrenia and psychopathological symptoms in Han Chinese.	/pubmed/21219585	Chen CY, Lu RB, Yeh YW, Shih MC, Huang SY.	Genes Brain Behav. 2011 Jan 10. doi: 10.1111/j.1601-183X.2011.00670.x. [Epub ahead of print]	Genes Brain Behav. 2011	PubMed	citation	PMID:21219585	pubmed	21219585	create date:2011/01/12 | first author:Chen CY
MTHFR polymorphisms and cognitive ageing in the ninth decade: the Lothian Birth Cohort 1921.	/pubmed/21210953	Schiepers OJ, van Boxtel MP, Harris SE, Gow AJ, Pattie A, Brett CE, de Groot RH, Jolles J, Starr JM, Deary IJ.	Genes Brain Behav. 2011 Jan 6. doi: 10.1111/j.1601-183X.2011.00675.x. [Epub ahead of print]	Genes Brain Behav. 2011	PubMed	citation	PMID:21210953	pubmed	21210953	create date:2011/01/08 | first author:Schiepers OJ
Genetic influences on exercise-induced adult hippocampal neurogenesis across 12 divergent mouse strains.	/pubmed/21208376	Clark PJ, Kohman RA, Miller DS, Bhattacharya TK, Brzezinska WJ, Rhodes JS.	Genes Brain Behav. 2011 Jan 5. doi: 10.1111/j.1601-183X.2011.00674.x. [Epub ahead of print]	Genes Brain Behav. 2011	PubMed	citation	PMID:21208376	pubmed	21208376	create date:2011/01/07 | first author:Clark PJ
The brain-derived neurotrophic factor Val66Met polymorphism modulates the effects of parental rearing on personality traits in healthy subjects.	/pubmed/21208375	Suzuki A, Matsumoto Y, Shibuya N, Sadahiro R, Kamata M, Goto K, Otani K.	Genes Brain Behav. 2011 Jan 5. doi: 10.1111/j.1601-183X.2011.00673.x. [Epub ahead of print]	Genes Brain Behav. 2011	PubMed	citation	PMID:21208375	pubmed	21208375	create date:2011/01/07 | first author:Suzuki A
Association of CHRM2 polymorphisms with severity of alcohol dependence.	/pubmed/21176104	Jung MH, Park BL, Lee BC, Ro Y, Park R, Shin HD, Bae JS, Kang TC, Choi IG.	Genes Brain Behav. 2011 Mar;10(2):253-6. doi: 10.1111/j.1601-183X.2010.00663.x. Epub 2010 Dec 28.	Genes Brain Behav. 2011	PubMed	citation	PMID:21176104	pubmed	21176104	create date:2010/12/24 | first author:Jung MH
Dopamine D4 receptor and serotonin transporter gene effects on the longitudinal development of infant temperament.	/pubmed/21166770	Holmboe K, Nemoda Z, Fearon RM, Sasvari-Szekely M, Johnson MH.	Genes Brain Behav. 2011 Jul;10(5):513-22. doi: 10.1111/j.1601-183X.2010.00669.x. Epub 2011 Apr 25.	Genes Brain Behav. 2011	PubMed	citation	PMID:21166770	pubmed	21166770	create date:2010/12/21 | first author:Holmboe K
PKC-1 acts with the ERK MAPK signaling pathway to regulate Caenorhabditis elegans mechanosensory response.	/pubmed/21143768	Hyde R, Corkins ME, Somers GA, Hart AC.	Genes Brain Behav. 2011 Apr;10(3):286-98. doi: 10.1111/j.1601-183X.2010.00667.x. Epub 2011 Jan 10.	Genes Brain Behav. 2011	PubMed	citation	PMID:21143768	pubmed	21143768	create date:2010/12/15 | first author:Hyde R
Quantitative trait loci for electrical seizure threshold mapped in C57BLKS/J and C57BL/10SnJ mice.	/pubmed/21129161	Ferraro TN, Smith GG, Ballard D, Zhao H, Schwebel CL, Gupta A, Rappaport EF, Ruiz SE, Lohoff FW, Doyle GA, Berrettini WH, Buono RJ.	Genes Brain Behav. 2011 Apr;10(3):309-15. doi: 10.1111/j.1601-183X.2010.00668.x. Epub 2010 Dec 22.	Genes Brain Behav. 2011	PubMed	citation	PMID:21129161	pubmed	21129161	create date:2010/12/07 | first author:Ferraro TN
Impaired striatum-dependent behavior in GASP-1-knock-out mice.	/pubmed/21091868	Mathis C, Bott JB, Candusso MP, Simonin F, Cassel JC.	Genes Brain Behav. 2011 Apr;10(3):299-308. doi: 10.1111/j.1601-183X.2010.00666.x. Epub 2010 Dec 15.	Genes Brain Behav. 2011	PubMed	citation	PMID:21091868	pubmed	21091868	create date:2010/11/26 | first author:Mathis C
No association of Disrupted-in-Schizophrenia-1 variation with prefrontal function in patients with schizophrenia and bipolar disorder.	/pubmed/21091867	Prata DP, Mechelli A, Picchioni M, Fu CH, Kane F, Kalidindi S, McDonald C, Kravariti E, Toulopoulou T, Bramon E, Walshe M, Murray R, Collier DA, McGuire PK.	Genes Brain Behav. 2011 Apr;10(3):276-85. doi: 10.1111/j.1601-183X.2010.00665.x. Epub 2010 Dec 16.	Genes Brain Behav. 2011	PubMed	citation	PMID:21091867	pubmed	21091867	create date:2010/11/26 | first author:Prata DP
Intragastric self-infusion of ethanol in high- and low-drinking mouse genotypes after passive ethanol exposure.	/pubmed/21091635	Fidler TL, Dion AM, Powers MS, Ramirez JJ, Mulgrew JA, Smitasin PJ, Crane AT, Cunningham CL.	Genes Brain Behav. 2011 Apr;10(3):264-75. doi: 10.1111/j.1601-183X.2010.00664.x. Epub 2010 Dec 16.	Genes Brain Behav. 2011	PubMed	citation	PMID:21091635	pubmed	21091635	create date:2010/11/26 | first author:Fidler TL
Motor and cognitive stereotypies in the BTBR T+tf/J mouse model of autism.	/pubmed/21040460	Pearson BL, Pobbe RL, Defensor EB, Oasay L, Bolivar VJ, Blanchard DC, Blanchard RJ.	Genes Brain Behav. 2011 Mar;10(2):228-35. doi: 10.1111/j.1601-183X.2010.00659.x. Epub 2010 Nov 4.	Genes Brain Behav. 2011	PubMed	citation	PMID:21040460	pubmed	21040460	create date:2010/11/03 | first author:Pearson BL
ZNF804A may be associated with executive control of attention.	/pubmed/21040459	Balog Z, Kiss I, Kéri S.	Genes Brain Behav. 2011 Mar;10(2):223-7. doi: 10.1111/j.1601-183X.2010.00657.x. Epub 2010 Nov 9.	Genes Brain Behav. 2011	PubMed	citation	PMID:21040459	pubmed	21040459	create date:2010/11/03 | first author:Balog Z
Title	URL	Description	Details	ShortDetails	Resource	Type	Identifiers	Db	EntrezUID	Properties
Contribution of LPHN3 to the genetic susceptibility to ADHD in adulthood: a replication study.	/pubmed/21040458	Ribasés M, Ramos-Quiroga JA, Sánchez-Mora C, Bosch R, Richarte V, Palomar G, Gastaminza X, Bielsa A, Arcos-Burgos M, Muenke M, Castellanos FX, Cormand B, Bayés M, Casas M.	Genes Brain Behav. 2011 Mar;10(2):149-57. doi: 10.1111/j.1601-183X.2010.00649.x. Epub 2010 Nov 4.	Genes Brain Behav. 2011	PubMed	citation	PMID:21040458	pubmed	21040458	create date:2010/11/03 | first author:Ribasés M
Serine racemase deletion disrupts memory for order and alters cortical dendritic morphology.	/pubmed/21029376	DeVito LM, Balu DT, Kanter BR, Lykken C, Basu AC, Coyle JT, Eichenbaum H.	Genes Brain Behav. 2011 Mar;10(2):210-22. doi: 10.1111/j.1601-183X.2010.00656.x. Epub 2010 Nov 2.	Genes Brain Behav. 2011	PubMed	citation	PMID:21029376	pubmed	21029376	create date:2010/10/30 | first author:DeVito LM
OPRM1 gene variants modulate amphetamine-induced euphoria in humans.	/pubmed/21029375	Dlugos AM, Hamidovic A, Hodgkinson C, Shen PH, Goldman D, Palmer AA, de Wit H.	Genes Brain Behav. 2011 Mar;10(2):199-209. doi: 10.1111/j.1601-183X.2010.00655.x. Epub 2010 Nov 2.	Genes Brain Behav. 2011	PubMed	citation	PMID:21029375	pubmed	21029375	create date:2010/10/30 | first author:Dlugos AM
Persistent spatial working memory deficits in rats following in utero RNAi of Dyx1c1.	/pubmed/20977651	Szalkowski CE, Hinman JR, Threlkeld SW, Wang Y, LePack A, Rosen GD, Chrobak JJ, LoTurco JJ, Fitch RH.	Genes Brain Behav. 2011 Mar;10(2):244-52. doi: 10.1111/j.1601-183X.2010.00662.x. Epub 2010 Nov 25.	Genes Brain Behav. 2011	PubMed	citation	PMID:20977651	pubmed	20977651	create date:2010/10/28 | first author:Szalkowski CE
SIRT1 gene, schizophrenia and bipolar disorder in the Japanese population: an association study.	/pubmed/20977650	Kishi T, Fukuo Y, Kitajima T, Okochi T, Yamanouchi Y, Kinoshita Y, Kawashima K, Inada T, Kunugi H, Kato T, Yoshikawa T, Ujike H, Ozaki N, Iwata N.	Genes Brain Behav. 2011 Apr;10(3):257-63. doi: 10.1111/j.1601-183X.2010.00661.x. Epub 2010 Nov 22.	Genes Brain Behav. 2011	PubMed	citation	PMID:20977650	pubmed	20977650	create date:2010/10/28 | first author:Kishi T
Intracranial self-stimulation induces expression of learning and memory-related genes in rat amygdala.	/pubmed/20969727	Kadar E, Aldavert-Vera L, Huguet G, Costa-Miserachs D, Morgado-Bernal I, Segura-Torres P.	Genes Brain Behav. 2011 Feb;10(1):69-77. doi: 10.1111/j.1601-183X.2010.00609.x. Epub 2010 Oct 29.	Genes Brain Behav. 2011	PubMed	citation	PMID:20969727	pubmed	20969727	create date:2010/10/26 | first author:Kadar E
Serotonin transporter deficient mice are vulnerable to escape deficits following inescapable shocks.	/pubmed/20955517	Muller JM, Morelli E, Ansorge M, Gingrich JA.	Genes Brain Behav. 2011 Mar;10(2):166-75. doi: 10.1111/j.1601-183X.2010.00652.x. Epub 2010 Oct 19.	Genes Brain Behav. 2011	PubMed	citation	PMID:20955517	pubmed	20955517	create date:2010/10/20 | first author:Muller JM
Association study in eating disorders: TPH2 associates with anorexia nervosa and self-induced vomiting.	/pubmed/20946355	Slof-Op 't Landt MC, Meulenbelt I, Bartels M, Suchiman E, Middeldorp CM, Houwing-Duistermaat JJ, van Trier J, Onkenhout EJ, Vink JM, van Beijsterveldt CE, Brandys MK, Sanders N, Zipfel S, Herzog W, Herpertz-Dahlmann B, Klampfl K, Fleischhaker C, Zeeck A, de Zwaan M, Herpertz S, Ehrlich S, van Elburg AA, et al.	Genes Brain Behav. 2011 Mar;10(2):236-43. doi: 10.1111/j.1601-183X.2010.00660.x. Epub 2010 Nov 22.	Genes Brain Behav. 2011	PubMed	citation	PMID:20946355	pubmed	20946355	create date:2010/10/16 | first author:Slof-Op 't Landt MC
Effects of brain-derived neurotrophic factor on dopaminergic function and motor behavior during aging.	/pubmed/20860702	Boger HA, Mannangatti P, Samuvel DJ, Saylor AJ, Bender TS, McGinty JF, Fortress AM, Zaman V, Huang P, Middaugh LD, Randall PK, Jayanthi LD, Rohrer B, Helke KL, Granholm AC, Ramamoorthy S.	Genes Brain Behav. 2011 Mar;10(2):186-98. doi: 10.1111/j.1601-183X.2010.00654.x. Epub 2010 Oct 19.	Genes Brain Behav. 2011	PubMed	citation	PMID:20860702	pubmed	20860702	create date:2010/09/24 | first author:Boger HA
CHRNB2 promoter region: association with subjective effects to nicotine and gene expression differences.	/pubmed/20854418	Hoft NR, Stitzel JA, Hutchison KE, Ehringer MA.	Genes Brain Behav. 2011 Mar;10(2):176-85. doi: 10.1111/j.1601-183X.2010.00650.x. Epub 2010 Nov 4.	Genes Brain Behav. 2011	PubMed	citation	PMID:20854418	pubmed	20854418	create date:2010/09/22 | first author:Hoft NR
Analysis of dyslexia candidate genes in the Raine cohort representing the general Australian population.	/pubmed/20846247	Paracchini S, Ang QW, Stanley FJ, Monaco AP, Pennell CE, Whitehouse AJ.	Genes Brain Behav. 2011 Mar;10(2):158-65. doi: 10.1111/j.1601-183X.2010.00651.x. Epub 2010 Oct 19.	Genes Brain Behav. 2011	PubMed	citation	PMID:20846247	pubmed	20846247	create date:2010/09/18 | first author:Paracchini S
Altered synaptic plasticity and behavioral abnormalities in CNGA3-deficient mice.	/pubmed/20846178	Michalakis S, Kleppisch T, Polta SA, Wotjak CT, Koch S, Rammes G, Matt L, Becirovic E, Biel M.	Genes Brain Behav. 2011 Mar;10(2):137-48. doi: 10.1111/j.1601-183X.2010.00646.x. Epub 2010 Oct 7.	Genes Brain Behav. 2011	PubMed	citation	PMID:20846178	pubmed	20846178	create date:2010/09/18 | first author:Michalakis S
Pleiotropic effects of the 11p13 locus on developmental verbal dyspraxia and EEG centrotemporal sharp waves.	/pubmed/20825490	Pal DK, Li W, Clarke T, Lieberman P, Strug LJ.	Genes Brain Behav. 2010 Nov;9(8):1004-12. doi: 10.1111/j.1601-183X.2010.00648.x. Epub 2010 Oct 18.	Genes Brain Behav. 2010	PubMed	citation	PMID:20825490	pubmed	20825490	create date:2010/09/10 | first author:Pal DK
Accumbens Homer2-mediated signaling: a factor contributing to mouse strain differences in alcohol drinking?	/pubmed/20807241	Goulding SP, Obara I, Lominac KD, Gould AT, Miller BW, Klugmann M, Szumlinski KK.	Genes Brain Behav. 2011 Feb;10(1):111-26. doi: 10.1111/j.1601-183X.2010.00647.x. Epub 2010 Oct 18.	Genes Brain Behav. 2011	PubMed	citation	PMID:20807241	pubmed	20807241	create date:2010/09/03 | first author:Goulding SP
Congenic strains provide evidence that a mapped locus on chromosome 15 influences excitotoxic cell death.	/pubmed/20807240	Schauwecker PE.	Genes Brain Behav. 2011 Feb;10(1):100-10. doi: 10.1111/j.1601-183X.2010.00644.x. Epub 2010 Sep 29.	Genes Brain Behav. 2011	PubMed	citation	PMID:20807240	pubmed	20807240	create date:2010/09/03 | first author:Schauwecker PE
Genetic factors of reaction time performance: DRD4 7-repeat allele associated with slower responses.	/pubmed/20807239	Szekely A, Balota DA, Duchek JM, Nemoda Z, Vereczkei A, Sasvari-Szekely M.	Genes Brain Behav. 2011 Mar;10(2):129-36. doi: 10.1111/j.1601-183X.2010.00645.x. Epub 2010 Oct 7.	Genes Brain Behav. 2011	PubMed	citation	PMID:20807239	pubmed	20807239	create date:2010/09/03 | first author:Szekely A
TIP39 modulates effects of novelty-induced arousal on memory.	/pubmed/20796031	Coutellier L, Logemann A, Kuo J, Rusnak M, Usdin TB.	Genes Brain Behav. 2011 Feb;10(1):90-9. doi: 10.1111/j.1601-183X.2010.00643.x. Epub 2010 Sep 29.	Genes Brain Behav. 2011	PubMed	citation	PMID:20796031	pubmed	20796031	create date:2010/08/28 | first author:Coutellier L
Anxiety-related behavioral inhibition in rats: a model to examine mechanisms underlying the risk to develop stress-related psychopathology.	/pubmed/20738409	Qi C, Roseboom PH, Nanda SA, Lane JC, Speers JM, Kalin NH.	Genes Brain Behav. 2010 Nov;9(8):974-84. doi: 10.1111/j.1601-183X.2010.00636.x.	Genes Brain Behav. 2010	PubMed	citation	PMID:20738409	pubmed	20738409	create date:2010/08/27 | first author:Qi C
Evidence for plasticity genotypes in a gene-gene-environment interaction: the TRAILS study.	/pubmed/20738408	Nederhof E, Bouma EM, Riese H, Laceulle OM, Ormel J, Oldehinkel AJ.	Genes Brain Behav. 2010 Nov;9(8):968-73. doi: 10.1111/j.1601-183X.2010.00637.x.	Genes Brain Behav. 2010	PubMed	citation	PMID:20738408	pubmed	20738408	create date:2010/08/27 | first author:Nederhof E
Genetic dissection of intermale aggressive behavior in BALB/cJ and A/J mice.	/pubmed/20731721	Dow HC, Kreibich AS, Kaercher KA, Sankoorikal GM, Pauley ED, Lohoff FW, Ferraro TN, Li H, Brodkin ES.	Genes Brain Behav. 2011 Feb;10(1):57-68. doi: 10.1111/j.1601-183X.2010.00640.x. Epub 2010 Oct 5.	Genes Brain Behav. 2011	PubMed	citation	PMID:20731721	pubmed	20731721	create date:2010/08/25 | first author:Dow HC
Dissection of corticotropin-releasing factor system involvement in locomotor sensitivity to methamphetamine.	/pubmed/20731720	Giardino WJ, Pastor R, Anacker AM, Spangler E, Cote DM, Li J, Stenzel-Poore MP, Phillips TJ, Ryabinin AE.	Genes Brain Behav. 2011 Feb;10(1):78-89. doi: 10.1111/j.1601-183X.2010.00641.x. Epub 2010 Sep 30.	Genes Brain Behav. 2011	PubMed	citation	PMID:20731720	pubmed	20731720	create date:2010/08/25 | first author:Giardino WJ
Resistance to change and vulnerability to stress: autistic-like features of GAP43-deficient mice.	/pubmed/20707874	Zaccaria KJ, Lagace DC, Eisch AJ, McCasland JS.	Genes Brain Behav. 2010 Nov;9(8):985-96. doi: 10.1111/j.1601-183X.2010.00638.x.	Genes Brain Behav. 2010	PubMed	citation	PMID:20707874	pubmed	20707874	create date:2010/08/17 | first author:Zaccaria KJ
Association of glycoprotein gp130 with hereditary catalepsy in mice.	/pubmed/20707873	Kulikov AV, Sinyakova NA, Naumenko VS, Bazovkina DV, Popova NK.	Genes Brain Behav. 2010 Nov;9(8):997-1003. doi: 10.1111/j.1601-183X.2010.00639.x.	Genes Brain Behav. 2010	PubMed	citation	PMID:20707873	pubmed	20707873	create date:2010/08/17 | first author:Kulikov AV
Genetic variation on the BDNF gene is not associated with differences in white matter tracts in healthy humans measured by tract-based spatial statistics.	/pubmed/20662942	Montag C, Schoene-Bake JC, Faber J, Reuter M, Weber B.	Genes Brain Behav. 2010 Nov;9(8):886-91. doi: 10.1111/j.1601-183X.2010.00626.x.	Genes Brain Behav. 2010	PubMed	citation	PMID:20662942	pubmed	20662942	create date:2010/07/29 | first author:Montag C
Increased BDNF levels and NTRK2 gene association suggest a disruption of BDNF/TrkB signaling in autism.	/pubmed/20662941	Correia CT, Coutinho AM, Sequeira AF, Sousa IG, Lourenço Venda L, Almeida JP, Abreu RL, Lobo C, Miguel TS, Conroy J, Cochrane L, Gallagher L, Gill M, Ennis S, Oliveira GG, Vicente AM.	Genes Brain Behav. 2010 Oct;9(7):841-8. doi: 10.1111/j.1601-183X.2010.00627.x. Epub 2010 Aug 19.	Genes Brain Behav. 2010	PubMed	citation	PMID:20662941	pubmed	20662941	create date:2010/07/29 | first author:Correia CT
The standardization-generalization dilemma: a way out.	/pubmed/20662940	van der Staay FJ, Arndt SS, Nordquist RE.	Genes Brain Behav. 2010 Nov;9(8):849-55. doi: 10.1111/j.1601-183X.2010.00628.x.	Genes Brain Behav. 2010	PubMed	citation	PMID:20662940	pubmed	20662940	create date:2010/07/29 | first author:van der Staay FJ
Comprehensive behavioural study of GluR4 knockout mice: implication in cognitive function.	/pubmed/20662939	Sagata N, Iwaki A, Aramaki T, Takao K, Kura S, Tsuzuki T, Kawakami R, Ito I, Kitamura T, Sugiyama H, Miyakawa T, Fukumaki Y.	Genes Brain Behav. 2010 Nov;9(8):899-909. doi: 10.1111/j.1601-183X.2010.00629.x.	Genes Brain Behav. 2010	PubMed	citation	PMID:20662939	pubmed	20662939	create date:2010/07/29 | first author:Sagata N
Acute locomotor responses to cocaine in adolescents vs. adults from four divergent inbred mouse strains.	/pubmed/20662938	Zombeck JA, Swearingen SP, Rhodes JS.	Genes Brain Behav. 2010 Nov;9(8):892-8. doi: 10.1111/j.1601-183X.2010.00630.x.	Genes Brain Behav. 2010	PubMed	citation	PMID:20662938	pubmed	20662938	create date:2010/07/29 | first author:Zombeck JA
Eag 1, Eag 2 and Kcnn3 gene brain expression of isolated reared rats.	/pubmed/20662937	Martin S, Lino-de-Oliveira C, Joca SR, Weffort de Oliveira R, Echeverry MB, Da Silva CA, Pardo L, Stühmer W, Bel ED.	Genes Brain Behav. 2010 Nov;9(8):918-24. doi: 10.1111/j.1601-183X.2010.00632.x.	Genes Brain Behav. 2010	PubMed	citation	PMID:20662937	pubmed	20662937	create date:2010/07/29 | first author:Martin S
Replicated association of the NR4A3 gene with smoking behaviour in schizophrenia and in bipolar disorder.	/pubmed/20659174	Novak G, Zai CC, Mirkhani M, Shaikh S, Vincent JB, Meltzer H, Lieberman JA, Strauss J, Lévesque D, Kennedy JL, Le Foll B.	Genes Brain Behav. 2010 Nov;9(8):910-7. doi: 10.1111/j.1601-183X.2010.00631.x.	Genes Brain Behav. 2010	PubMed	citation	PMID:20659174	pubmed	20659174	create date:2010/07/28 | first author:Novak G
Comt1 genotype and expression predicts anxiety and nociceptive sensitivity in inbred strains of mice.	/pubmed/20659173	Segall SK, Nackley AG, Diatchenko L, Lariviere WR, Lu X, Marron JS, Grabowski-Boase L, Walker JR, Slade G, Gauthier J, Bailey JS, Steffy BM, Maynard TM, Tarantino LM, Wiltshire T.	Genes Brain Behav. 2010 Nov;9(8):933-46. doi: 10.1111/j.1601-183X.2010.00633.x.	Genes Brain Behav. 2010	PubMed	citation	PMID:20659173	pubmed	20659173	create date:2010/07/28 | first author:Segall SK
Early life environment determines the development of adult phobic-like fear responses in BALB/cAnN mice.	/pubmed/20659172	Thoeringer CK, Pfeiffer UJ, Rammes G, Pamplona FA, Moosmang S, Wotjak CT.	Genes Brain Behav. 2010 Nov;9(8):947-57. doi: 10.1111/j.1601-183X.2010.00634.x.	Genes Brain Behav. 2010	PubMed	citation	PMID:20659172	pubmed	20659172	create date:2010/07/28 | first author:Thoeringer CK
Differential impact of polysialyltransferase ST8SiaII and ST8SiaIV knockout on social interaction and aggression.	/pubmed/20659171	Calandreau L, Márquez C, Bisaz R, Fantin M, Sandi C.	Genes Brain Behav. 2010 Nov;9(8):958-67. doi: 10.1111/j.1601-183X.2010.00635.x.	Genes Brain Behav. 2010	PubMed	citation	PMID:20659171	pubmed	20659171	create date:2010/07/28 | first author:Calandreau L
Positional cloning of a quantitative trait locus contributing to pain sensitivity: possible mediation by Tyrp1.	/pubmed/20633051	Fortin A, Diez E, Ritchie J, Sotocinal SG, Dube MP, Gagne M, Paquette O, Skamene E, Mogil JS.	Genes Brain Behav. 2010 Nov;9(8):856-67. doi: 10.1111/j.1601-183X.2010.00618.x.	Genes Brain Behav. 2010	PubMed	citation	PMID:20633051	pubmed	20633051	create date:2010/07/17 | first author:Fortin A
Role of maternal 5-HT(1A) receptor in programming offspring emotional and physical development.	/pubmed/20633050	van Velzen A, Toth M.	Genes Brain Behav. 2010 Nov;9(8):877-85. doi: 10.1111/j.1601-183X.2010.00625.x.	Genes Brain Behav. 2010	PubMed	citation	PMID:20633050	pubmed	20633050	create date:2010/07/17 | first author:van Velzen A
Anxiety and depression in children and adults: influence of serotonergic and neurotrophic genes?	/pubmed/20633049	Middeldorp CM, Slof-Op 't Landt MC, Medland SE, van Beijsterveldt CE, Bartels M, Willemsen G, Hottenga JJ, de Geus EJ, Suchiman HE, Dolan CV, Neale MC, Slagboom PE, Boomsma DI.	Genes Brain Behav. 2010 Oct;9(7):808-16. doi: 10.1111/j.1601-183X.2010.00619.x. Epub 2010 Aug 12.	Genes Brain Behav. 2010	PubMed	citation	PMID:20633049	pubmed	20633049	create date:2010/07/17 | first author:Middeldorp CM
Distance-responsive genes found in dancing honey bees.	/pubmed/20618450	Sen Sarma M, Rodriguez-Zas SL, Gernat T, Nguyen T, Newman T, Robinson GE.	Genes Brain Behav. 2010 Oct;9(7):825-30. doi: 10.1111/j.1601-183X.2010.00622.x. Epub 2010 Sep 1.	Genes Brain Behav. 2010	PubMed	citation	PMID:20618450	pubmed	20618450	create date:2010/07/14 | first author:Sen Sarma M
A B2 SINE insertion in the Comt1 gene (Comt1(B2i)) results in an overexpressing, behavior modifying allele present in classical inbred mouse strains.	/pubmed/20618449	Kember RL, Fernandes C, Tunbridge EM, Liu L, Payá-Cano JL, Parsons MJ, Schalkwyk LC.	Genes Brain Behav. 2010 Nov;9(8):925-32. doi: 10.1111/j.1601-183X.2010.00614.x.	Genes Brain Behav. 2010	PubMed	citation	PMID:20618449	pubmed	20618449	create date:2010/07/14 | first author:Kember RL
A haplotype of glycogen synthase kinase 3β is associated with early onset of unipolar major depression.	/pubmed/20618448	Saus E, Soria V, Escaramís G, Crespo JM, Valero J, Gutiérrez-Zotes A, Martorell L, Vilella E, Menchón JM, Estivill X, Gratacòs M, Urretavizcaya M.	Genes Brain Behav. 2010 Oct;9(7):799-807. doi: 10.1111/j.1601-183X.2010.00617.x. Epub 2010 Aug 4.	Genes Brain Behav. 2010	PubMed	citation	PMID:20618448	pubmed	20618448	create date:2010/07/14 | first author:Saus E
ΔFosB in the nucleus accumbens is critical for reinforcing effects of sexual reward.	/pubmed/20618447	Pitchers KK, Frohmader KS, Vialou V, Mouzon E, Nestler EJ, Lehman MN, Coolen LM.	Genes Brain Behav. 2010 Oct;9(7):831-40. doi: 10.1111/j.1601-183X.2010.00621.x. Epub 2010 Aug 16.	Genes Brain Behav. 2010	PubMed	citation	PMID:20618447	pubmed	20618447	create date:2010/07/14 | first author:Pitchers KK
Enhanced dopamine function in DISC1-L100P mutant mice: implications for schizophrenia.	/pubmed/20618446	Lipina TV, Niwa M, Jaaro-Peled H, Fletcher PJ, Seeman P, Sawa A, Roder JC.	Genes Brain Behav. 2010 Oct;9(7):777-89. doi: 10.1111/j.1601-183X.2010.00615.x. Epub 2010 Aug 12.	Genes Brain Behav. 2010	PubMed	citation	PMID:20618446	pubmed	20618446	create date:2010/07/14 | first author:Lipina TV
Genetics of novelty seeking, amphetamine self-administration and reinstatement using inbred rats.	/pubmed/20618445	Meyer AC, Rahman S, Charnigo RJ, Dwoskin LP, Crabbe JC, Bardo MT.	Genes Brain Behav. 2010 Oct;9(7):790-8. doi: 10.1111/j.1601-183X.2010.00616.x. Epub 2010 Aug 16.	Genes Brain Behav. 2010	PubMed	citation	PMID:20618445	pubmed	20618445	create date:2010/07/14 | first author:Meyer AC
Lmo4 in the nucleus accumbens regulates cocaine sensitivity.	/pubmed/20618444	Lasek AW, Kapfhamer D, Kharazia V, Gesch J, Giorgetti F, Heberlein U.	Genes Brain Behav. 2010 Oct;9(7):817-24. doi: 10.1111/j.1601-183X.2010.00620.x. Epub 2010 Aug 12.	Genes Brain Behav. 2010	PubMed	citation	PMID:20618444	pubmed	20618444	create date:2010/07/14 | first author:Lasek AW
Unusual repertoire of vocalizations in adult BTBR T+tf/J mice during three types of social encounters.	/pubmed/20618443	Scattoni ML, Ricceri L, Crawley JN.	Genes Brain Behav. 2011 Feb;10(1):44-56. doi: 10.1111/j.1601-183X.2010.00623.x.	Genes Brain Behav. 2011	PubMed	citation	PMID:20618443	pubmed	20618443	create date:2010/07/14 | first author:Scattoni ML
Physiological reactivity to infant crying: a behavioral genetic study.	/pubmed/20618442	Out D, Pieper S, Bakermans-Kranenburg MJ, van Ijzendoorn MH.	Genes Brain Behav. 2010 Nov;9(8):868-76. doi: 10.1111/j.1601-183X.2010.00624.x.	Genes Brain Behav. 2010	PubMed	citation	PMID:20618442	pubmed	20618442	create date:2010/07/14 | first author:Out D
Rostroventral caudate putamen involvement in ethanol withdrawal is influenced by a chromosome 4 locus.	/pubmed/20608999	Chen G, Buck KJ.	Genes Brain Behav. 2010 Oct;9(7):768-76. doi: 10.1111/j.1601-183X.2010.00611.x. Epub 2010 Sep 1.	Genes Brain Behav. 2010	PubMed	citation	PMID:20608999	pubmed	20608999	create date:2010/07/09 | first author:Chen G
Brain gene expression in relation to fearfulness in female red junglefowl (Gallus gallus).	/pubmed/20597989	Jöngren M, Westander J, Nätt D, Jensen P.	Genes Brain Behav. 2010 Oct;9(7):751-8. doi: 10.1111/j.1601-183X.2010.00612.x. Epub 2010 Jul 20.	Genes Brain Behav. 2010	PubMed	citation	PMID:20597989	pubmed	20597989	create date:2010/07/06 | first author:Jöngren M
Fine mapping of QTL for prepulse inhibition in LG/J and SM/J mice using F(2) and advanced intercross lines.	/pubmed/20597988	Samocha KE, Lim JE, Cheng R, Sokoloff G, Palmer AA.	Genes Brain Behav. 2010 Oct;9(7):759-67. doi: 10.1111/j.1601-183X.2010.00613.x. Epub 2010 Jul 20.	Genes Brain Behav. 2010	PubMed	citation	PMID:20597988	pubmed	20597988	create date:2010/07/06 | first author:Samocha KE
Multiple cholinergic nicotinic receptor genes affect nicotine dependence risk in African and European Americans.	/pubmed/20584212	Saccone NL, Schwantes-An TH, Wang JC, Grucza RA, Breslau N, Hatsukami D, Johnson EO, Rice JP, Goate AM, Bierut LJ.	Genes Brain Behav. 2010 Oct;9(7):741-50. doi: 10.1111/j.1601-183X.2010.00608.x. Epub 2010 Jul 22.	Genes Brain Behav. 2010	PubMed	citation	PMID:20584212	pubmed	20584212	create date:2010/06/30 | first author:Saccone NL
Ultrasonic vocalizations in mouse models for speech and socio-cognitive disorders: insights into the evolution of vocal communication.	/pubmed/20579107	Fischer J, Hammerschmidt K.	Genes Brain Behav. 2011 Feb;10(1):17-27. doi: 10.1111/j.1601-183X.2010.00610.x. Review.	Genes Brain Behav. 2011	PubMed	citation	PMID:20579107	pubmed	20579107	create date:2010/06/29 | first author:Fischer J
Title	URL	Description	Details	ShortDetails	Resource	Type	Identifiers	Db	EntrezUID	Properties
Association of the GABRD gene and childhood-onset mood disorders.	/pubmed/20561060	Feng Y, Kapornai K, Kiss E, Tamás Z, Mayer L, Baji I, Daróczi G, Benák I, Kothencné VO, Dombovári E, Kaczvinszk E, Besnyo M, Gádoros J, Székely J, Kovacs M, Vetró A, Kennedy JL, Barr CL.	Genes Brain Behav. 2010 Aug;9(6):668-72. Epub 2010 Jun 18.	Genes Brain Behav. 2010	PubMed	citation	PMID:20561060	pubmed	20561060	create date:2010/06/22 | first author:Feng Y
Strain-specific proportion of the two isoforms of the dopamine D2 receptor in the mouse striatum: associated neural and behavioral phenotypes.	/pubmed/20546314	Colelli V, Fiorenza MT, Conversi D, Orsini C, Cabib S.	Genes Brain Behav. 2010 Oct;9(7):703-11. doi: 10.1111/j.1601-183X.2010.00604.x. Epub 2010 Jul 5.	Genes Brain Behav. 2010	PubMed	citation	PMID:20546314	pubmed	20546314	create date:2010/06/16 | first author:Colelli V
A genome-wide quantitative trait loci scan of neurocognitive performances in families with schizophrenia.	/pubmed/20528959	Lien YJ, Liu CM, Faraone SV, Tsuang MT, Hwu HG, Hsiao PC, Chen WJ.	Genes Brain Behav. 2010 Oct;9(7):695-702. doi: 10.1111/j.1601-183X.2010.00599.x. Epub 2010 Jun 21.	Genes Brain Behav. 2010	PubMed	citation	PMID:20528959	pubmed	20528959	create date:2010/06/10 | first author:Lien YJ
The impact of mineralocorticoid receptor ISO/VAL genotype (rs5522) and stress on reward learning.	/pubmed/20528958	Bogdan R, Perlis RH, Fagerness J, Pizzagalli DA.	Genes Brain Behav. 2010 Aug;9(6):658-67. Epub 2010 Jun 7.	Genes Brain Behav. 2010	PubMed	citation	PMID:20528958	pubmed	20528958	create date:2010/06/10 | first author:Bogdan R
A genome-wide association study of bipolar disorder and comorbid migraine.	/pubmed/20528957	Oedegaard KJ, Greenwood TA, Johansson S, Jacobsen KK, Halmoy A, Fasmer OB, Akiskal HS; Bipolar Genome Study (BiGS), Haavik J, Kelsoe JR.	Genes Brain Behav. 2010 Oct;9(7):673-80. doi: 10.1111/j.1601-183X.2010.00601.x. Epub 2010 Jun 29.	Genes Brain Behav. 2010	PubMed	citation	PMID:20528957	pubmed	20528957	create date:2010/06/10 | first author:Oedegaard KJ
Consistent behavioral phenotype differences between inbred mouse strains in the IntelliCage.	/pubmed/20528956	Krackow S, Vannoni E, Codita A, Mohammed AH, Cirulli F, Branchi I, Alleva E, Reichelt A, Willuweit A, Voikar V, Colacicco G, Wolfer DP, Buschmann JU, Safi K, Lipp HP.	Genes Brain Behav. 2010 Oct;9(7):722-31. doi: 10.1111/j.1601-183X.2010.00606.x. Epub 2010 Jul 7.	Genes Brain Behav. 2010	PubMed	citation	PMID:20528956	pubmed	20528956	create date:2010/06/10 | first author:Krackow S
Knockdown of FoxP2 alters spine density in Area X of the zebra finch.	/pubmed/20528955	Schulz SB, Haesler S, Scharff C, Rochefort C.	Genes Brain Behav. 2010 Oct;9(7):732-40. doi: 10.1111/j.1601-183X.2010.00607.x. Epub 2010 Jul 6.	Genes Brain Behav. 2010	PubMed	citation	PMID:20528955	pubmed	20528955	create date:2010/06/10 | first author:Schulz SB
Lack of promoter IV-driven BDNF transcription results in depression-like behavior.	/pubmed/20528954	Sakata K, Jin L, Jha S.	Genes Brain Behav. 2010 Oct;9(7):712-21. doi: 10.1111/j.1601-183X.2010.00605.x. Epub 2010 Jul 5.	Genes Brain Behav. 2010	PubMed	citation	PMID:20528954	pubmed	20528954	create date:2010/06/10 | first author:Sakata K
Alcohol genetics. Introduction.	/pubmed/20518868	Kliethermes CL, Kamens HM.	Genes Brain Behav. 2009 Aug;8(6):577. No abstract available.	Genes Brain Behav. 2009	PubMed	citation	PMID:20518868	pubmed	20518868	create date:2010/06/04 | first author:Kliethermes CL
Hyperactivity, startle reactivity and cell-proliferation deficits are resistant to chronic lithium treatment in adult Nr2e1(frc/frc) mice.	/pubmed/20497236	Wong BK, Hossain SM, Trinh E, Ottmann GA, Budaghzadeh S, Zheng QY, Simpson EM.	Genes Brain Behav. 2010 Oct;9(7):681-94. doi: 10.1111/j.1601-183X.2010.00602.x. Epub 2010 Jun 21.	Genes Brain Behav. 2010	PubMed	citation	PMID:20497236	pubmed	20497236	create date:2010/05/26 | first author:Wong BK
Translating mouse vocalizations: prosody and frequency modulation.	/pubmed/20497235	Lahvis GP, Alleva E, Scattoni ML.	Genes Brain Behav. 2011 Feb;10(1):4-16. doi: 10.1111/j.1601-183X.2010.00603.x. Review.	Genes Brain Behav. 2011	PubMed	citation	PMID:20497235	pubmed	20497235	create date:2010/05/26 | first author:Lahvis GP
Mice lacking Asic3 show reduced anxiety-like behavior on the elevated plus maze and reduced aggression.	/pubmed/20497234	Wu WL, Lin YW, Min MY, Chen CC.	Genes Brain Behav. 2010 Aug;9(6):603-14. Epub 2010 May 20.	Genes Brain Behav. 2010	PubMed	citation	PMID:20497234	pubmed	20497234	create date:2010/05/26 | first author:Wu WL
Neither single-marker nor haplotype analyses support an association between the dopamine transporter gene and heroin dependence in Han Chinese.	/pubmed/20497233	Yeh YW, Lu RB, Tao PL, Shih MC, Lin WW, Huang SY.	Genes Brain Behav. 2010 Aug;9(6):638-47. Epub 2010 May 20.	Genes Brain Behav. 2010	PubMed	citation	PMID:20497233	pubmed	20497233	create date:2010/05/26 | first author:Yeh YW
Association of Neuregulin 1 rs3924999 genotype with antisaccades and smooth pursuit eye movements.	/pubmed/20497232	Schmechtig A, Vassos E, Kumari V, Hutton SB, Collier DA, Morris RG, Williams SC, Ettinger U.	Genes Brain Behav. 2010 Aug;9(6):621-7. Epub 2010 May 18.	Genes Brain Behav. 2010	PubMed	citation	PMID:20497232	pubmed	20497232	create date:2010/05/26 | first author:Schmechtig A
Effects of age and MAOA genotype on the neural processing of social rejection.	/pubmed/20497231	Sebastian CL, Roiser JP, Tan GC, Viding E, Wood NW, Blakemore SJ.	Genes Brain Behav. 2010 Aug;9(6):628-37. Epub 2010 May 18.	Genes Brain Behav. 2010	PubMed	citation	PMID:20497231	pubmed	20497231	create date:2010/05/26 | first author:Sebastian CL
Differential regulation of CaMKII inhibitor beta protein expression after exposure to a novel context and during contextual fear memory formation.	/pubmed/20487031	Radwańska K, Tudor-Jones AA, Mizuno K, Pereira GS, Lucchesi W, Alfano I, Łach A, Kaczmarek L, Knapp S, Giese KP.	Genes Brain Behav. 2010 Aug;9(6):648-57. Epub 2010 May 12.	Genes Brain Behav. 2010	PubMed	citation	PMID:20487031	pubmed	20487031	create date:2010/05/22 | first author:Radwańska K
Hippocampal neurogenesis in food-storing red squirrels: the impact of age and spatial behavior.	/pubmed/20487030	Johnson KM, Boonstra R, Wojtowicz JM.	Genes Brain Behav. 2010 Aug;9(6):583-91. Epub 2010 May 12.	Genes Brain Behav. 2010	PubMed	citation	PMID:20487030	pubmed	20487030	create date:2010/05/22 | first author:Johnson KM
Serotonin transporter gene, childhood emotional abuse and cognitive vulnerability to depression.	/pubmed/20455953	Antypa N, Van der Does AJ.	Genes Brain Behav. 2010 Aug;9(6):615-20. Epub 2010 May 3.	Genes Brain Behav. 2010	PubMed	citation	PMID:20455953	pubmed	20455953	create date:2010/05/12 | first author:Antypa N
Complexin2 null mutation requires a 'second hit' for induction of phenotypic changes relevant to schizophrenia.	/pubmed/20412316	Radyushkin K, El-Kordi A, Boretius S, Castaneda S, Ronnenberg A, Reim K, Bickeböller H, Frahm J, Brose N, Ehrenreich H.	Genes Brain Behav. 2010 Aug;9(6):592-602. Epub 2010 Apr 19.	Genes Brain Behav. 2010	PubMed	citation	PMID:20412316	pubmed	20412316	create date:2010/04/24 | first author:Radyushkin K
Epigenetic regulation of serotonin transporter expression and behavior in infant rhesus macaques.	/pubmed/20398062	Kinnally EL, Capitanio JP, Leibel R, Deng L, LeDuc C, Haghighi F, Mann JJ.	Genes Brain Behav. 2010 Aug;9(6):575-82. Epub 2010 Apr 12.	Genes Brain Behav. 2010	PubMed	citation	PMID:20398062	pubmed	20398062	create date:2010/04/20 | first author:Kinnally EL
Distribution of the C1473G polymorphism in tryptophan hydroxylase 2 gene in laboratory and wild mice.	/pubmed/20398061	Osipova DV, Kulikov AV, Mekada K, Yoshiki A, Moshkin MP, Kotenkova EV, Popova NK.	Genes Brain Behav. 2010 Jul;9(5):537-43. Epub 2010 Apr 8.	Genes Brain Behav. 2010	PubMed	citation	PMID:20398061	pubmed	20398061	create date:2010/04/20 | first author:Osipova DV
Neuronal Ras activation inhibits adult hippocampal progenitor cell division and impairs spatial short-term memory.	/pubmed/20398060	Manns M, Bichler Z, Leske O, Heumann R.	Genes Brain Behav. 2010 Jul;9(5):525-36. Epub 2010 Apr 6.	Genes Brain Behav. 2010	PubMed	citation	PMID:20398060	pubmed	20398060	create date:2010/04/20 | first author:Manns M
Male and female Fmr1 knockout mice on C57 albino background exhibit spatial learning and memory impairments.	/pubmed/20398059	Baker KB, Wray SP, Ritter R, Mason S, Lanthorn TH, Savelieva KV.	Genes Brain Behav. 2010 Aug;9(6):562-74. Epub 2010 Apr 6.	Genes Brain Behav. 2010	PubMed	citation	PMID:20398059	pubmed	20398059	create date:2010/04/20 | first author:Baker KB
Plasma BDNF concentration, Val66Met genetic variant and depression-related personality traits.	/pubmed/20345896	Terracciano A, Martin B, Ansari D, Tanaka T, Ferrucci L, Maudsley S, Mattson MP, Costa PT Jr.	Genes Brain Behav. 2010 Jul;9(5):512-8. Epub 2010 Mar 22.	Genes Brain Behav. 2010	PubMed	citation	PMID:20345896	pubmed	20345896	create date:2010/03/30 | first author:Terracciano A
Experience restores innate female preference for male ultrasonic vocalizations.	/pubmed/20345895	Shepard KN, Liu RC.	Genes Brain Behav. 2011 Feb;10(1):28-34. doi: 10.1111/j.1601-183X.2010.00580.x.	Genes Brain Behav. 2011	PubMed	citation	PMID:20345895	pubmed	20345895	create date:2010/03/30 | first author:Shepard KN
The role of 5-HT2A receptor and 5-HT2A/5-HT1A receptor interaction in the suppression of catalepsy.	/pubmed/20345894	Naumenko VS, Bazovkina DV, Kondaurova EM, Zubkov EA, Kulikov AV.	Genes Brain Behav. 2010 Jul;9(5):519-24. Epub 2010 Mar 22.	Genes Brain Behav. 2010	PubMed	citation	PMID:20345894	pubmed	20345894	create date:2010/03/30 | first author:Naumenko VS
Reduced scent marking and ultrasonic vocalizations in the BTBR T+tf/J mouse model of autism.	/pubmed/20345893	Wöhr M, Roullet FI, Crawley JN.	Genes Brain Behav. 2011 Feb;10(1):35-43. doi: 10.1111/j.1601-183X.2010.00582.x.	Genes Brain Behav. 2011	PubMed	citation	PMID:20345893	pubmed	20345893	create date:2010/03/30 | first author:Wöhr M
A locus for an auditory processing deficit and language impairment in an extended pedigree maps to 12p13.31-q14.3.	/pubmed/20345892	Addis L, Friederici AD, Kotz SA, Sabisch B, Barry J, Richter N, Ludwig AA, Rübsamen R, Albert FW, Pääbo S, Newbury DF, Monaco AP.	Genes Brain Behav. 2010 Aug;9(6):545-61. Epub 2010 Mar 25.	Genes Brain Behav. 2010	PubMed	citation	PMID:20345892	pubmed	20345892	create date:2010/03/30 | first author:Addis L
Association of AKT1 gene variants and protein expression in both schizophrenia and bipolar disorder.	/pubmed/20214684	Karege F, Perroud N, Schürhoff F, Méary A, Marillier G, Burkhardt S, Ballmann E, Fernandez R, Jamain S, Leboyer M, La Harpe R, Malafosse A.	Genes Brain Behav. 2010 Jul;9(5):503-11. Epub 2010 Feb 27.	Genes Brain Behav. 2010	PubMed	citation	PMID:20214684	pubmed	20214684	create date:2010/03/11 | first author:Karege F
DTNBP1 (dysbindin) gene variants modulate prefrontal brain function in schizophrenic patients--support for the glutamate hypothesis of schizophrenias.	/pubmed/20180862	Fallgatter AJ, Ehlis AC, Herrmann MJ, Hohoff C, Reif A, Freitag CM, Deckert J.	Genes Brain Behav. 2010 Jul;9(5):489-97. Epub 2010 Feb 17.	Genes Brain Behav. 2010	PubMed	citation	PMID:20180862	pubmed	20180862	create date:2010/02/26 | first author:Fallgatter AJ
A reduction in hippocampal GABAA receptor alpha5 subunits disrupts the memory for location of objects in mice.	/pubmed/20180861	Prut L, Prenosil G, Willadt S, Vogt K, Fritschy JM, Crestani F.	Genes Brain Behav. 2010 Jul;9(5):478-88. Epub 2010 Feb 17.	Genes Brain Behav. 2010	PubMed	citation	PMID:20180861	pubmed	20180861	create date:2010/02/26 | first author:Prut L
Behavioural food anticipation in clock genes deficient mice: confirming old phenotypes, describing new phenotypes.	/pubmed/20180860	Mendoza J, Albrecht U, Challet E.	Genes Brain Behav. 2010 Jul;9(5):467-77. Epub 2010 Feb 17.	Genes Brain Behav. 2010	PubMed	citation	PMID:20180860	pubmed	20180860	create date:2010/02/26 | first author:Mendoza J
Alcohol and aldehyde dehydrogenase polymorphisms and risk for suicide: a preliminary observation in the Japanese male population.	/pubmed/20180859	Hishimoto A, Fukutake M, Mouri K, Nagasaki Y, Asano M, Ueno Y, Nishiguchi N, Shirakawa O.	Genes Brain Behav. 2010 Jul;9(5):498-502. Epub 2010 Feb 17.	Genes Brain Behav. 2010	PubMed	citation	PMID:20180859	pubmed	20180859	create date:2010/02/26 | first author:Hishimoto A
α8-integrins are required for hippocampal long-term potentiation but not for hippocampal-dependent learning.	/pubmed/20132319	Chan CS, Chen H, Bradley A, Dragatsis I, Rosenmund C, Davis RL.	Genes Brain Behav. 2010 Jun 1;9(4):402-10. Epub 2010 Jan 30.	Genes Brain Behav. 2010	PubMed	citation	PMID:20132319	pubmed	20132319	create date:2010/02/06 | first author:Chan CS
The structure of innate vocalizations in Foxp2-deficient mouse pups.	/pubmed/20132318	Gaub S, Groszer M, Fisher SE, Ehret G.	Genes Brain Behav. 2010 Jun 1;9(4):390-401. Epub 2010 Jan 30.	Genes Brain Behav. 2010	PubMed	citation	PMID:20132318	pubmed	20132318	create date:2010/02/06 | first author:Gaub S
Association between AKT1 but not AKTIP genetic variants and increased risk for suicidal behavior in bipolar patients.	/pubmed/20132317	Magno LA, Miranda DM, Neves FS, Pimenta GJ, Mello MP, De Marco LA, Correa H, Romano-Silva MA.	Genes Brain Behav. 2010 Jun 1;9(4):411-8. Epub 2010 Jan 30.	Genes Brain Behav. 2010	PubMed	citation	PMID:20132317	pubmed	20132317	create date:2010/02/06 | first author:Magno LA
BDNF moderates early environmental risk factors for anxiety in mouse.	/pubmed/20132316	Carola V, Gross C.	Genes Brain Behav. 2010 Jun 1;9(4):379-89. Epub 2010 Jan 30.	Genes Brain Behav. 2010	PubMed	citation	PMID:20132316	pubmed	20132316	create date:2010/02/06 | first author:Carola V
Association between genetic variants of the metabotropic glutamate receptor 3 (GRM3) and cognitive set shifting in healthy individuals.	/pubmed/20132315	Baune BT, Suslow T, Beśte C, Birosova E, Domschke K, Sehlmeyer C, Konrad C.	Genes Brain Behav. 2010 Jul;9(5):459-66. Epub 2010 Jan 30.	Genes Brain Behav. 2010	PubMed	citation	PMID:20132315	pubmed	20132315	create date:2010/02/06 | first author:Baune BT
Association of dopamine- and serotonin-related genes with canine aggression.	/pubmed/20132314	Våge J, Wade C, Biagi T, Fatjó J, Amat M, Lindblad-Toh K, Lingaas F.	Genes Brain Behav. 2010 Jun 1;9(4):372-8. Epub 2010 Jan 29.	Genes Brain Behav. 2010	PubMed	citation	PMID:20132314	pubmed	20132314	create date:2010/02/06 | first author:Våge J
Associations between polymorphisms in five inflammation-related genes and cognitive ability in older persons.	/pubmed/20113359	Marioni RE, Deary IJ, Murray GD, Fowkes FG, Price JF.	Genes Brain Behav. 2010 Apr;9(3):348-52. Epub 2010 Jan 4.	Genes Brain Behav. 2010	PubMed	citation	PMID:20113359	pubmed	20113359	create date:2010/02/02 | first author:Marioni RE
Temporal lobe grey matter volume in schizophrenia is associated with a genetic polymorphism influencing glycogen synthase kinase 3-β activity.	/pubmed/20113358	Benedetti F, Poletti S, Radaelli D, Bernasconi A, Cavallaro R, Falini A, Lorenzi C, Pirovano A, Dallaspezia S, Locatelli C, Scotti G, Smeraldi E.	Genes Brain Behav. 2010 Jun 1;9(4):365-71. Epub 2010 Jan 25.	Genes Brain Behav. 2010	PubMed	citation	PMID:20113358	pubmed	20113358	create date:2010/02/02 | first author:Benedetti F
An international multicenter association study of the serotonin transporter gene in persistent ADHD.	/pubmed/20113357	Landaas ET, Johansson S, Jacobsen KK, Ribasés M, Bosch R, Sánchez-Mora C, Jacob CP, Boreatti-Hümmer A, Kreiker S, Lesch KP, Kiemeney LA, Kooij JJ, Kan C, Buitelaar JK, Faraone SV, Halmøy A, Ramos-Quiroga JA, Cormand B, Reif A, Franke B, Mick E, Knappskog PM, et al.	Genes Brain Behav. 2010 Jul;9(5):449-58. Epub 2010 Jan 25.	Genes Brain Behav. 2010	PubMed	citation	PMID:20113357	pubmed	20113357	create date:2010/02/02 | first author:Landaas ET
Are there differences in brain morphometry between twins and unrelated singletons? A pediatric MRI study.	/pubmed/20100212	Ordaz SJ, Lenroot RK, Wallace GL, Clasen LS, Blumenthal JD, Schmitt JE, Giedd JN.	Genes Brain Behav. 2010 Apr;9(3):288-95. Epub 2009 Nov 25.	Genes Brain Behav. 2010	PubMed	citation	PMID:20100212	pubmed	20100212	create date:2010/01/27 | first author:Ordaz SJ
Functional (GT)n polymorphisms in promoter region of N-methyl-d-aspartate receptor 2A subunit (GRIN2A) gene affect hippocampal and amygdala volumes.	/pubmed/20070378	Inoue H, Yamasue H, Tochigi M, Suga M, Iwayama Y, Abe O, Yamada H, Rogers MA, Aoki S, Kato T, Sasaki T, Yoshikawa T, Kasai K.	Genes Brain Behav. 2010 Apr;9(3):269-75. Epub 2009 Nov 24.	Genes Brain Behav. 2010	PubMed	citation	PMID:20070378	pubmed	20070378	create date:2010/01/15 | first author:Inoue H
TPH2 5'- and 3'-regulatory polymorphisms are differentially associated with HPA axis function and self-injurious behavior in rhesus monkeys.	/pubmed/20059554	Chen GL, Novak MA, Meyer JS, Kelly BJ, Vallender EJ, Miller GM.	Genes Brain Behav. 2010 Apr;9(3):335-47. Epub 2010 Jan 5.	Genes Brain Behav. 2010	PubMed	citation	PMID:20059554	pubmed	20059554	create date:2010/01/12 | first author:Chen GL
The role of NCAM in auditory fear conditioning and its modulation by stress: a focus on the amygdala.	/pubmed/20059553	Bisaz R, Sandi C.	Genes Brain Behav. 2010 Jun 1;9(4):353-64. Epub 2010 Jan 4.	Genes Brain Behav. 2010	PubMed	citation	PMID:20059553	pubmed	20059553	create date:2010/01/12 | first author:Bisaz R
Genetic influences on 'environmental' factors.	/pubmed/20050926	Vinkhuyzen AA, van der Sluis S, de Geus EJ, Boomsma DI, Posthuma D.	Genes Brain Behav. 2010 Apr;9(3):276-87. Epub 2009 Nov 24.	Genes Brain Behav. 2010	PubMed	citation	PMID:20050926	pubmed	20050926	create date:2010/01/07 | first author:Vinkhuyzen AA
Mice lacking synapsin III show abnormalities in explicit memory and conditioned fear.	/pubmed/20050925	Porton B, Rodriguiz RM, Phillips LE, Gilbert JW 4th, Feng J, Greengard P, Kao HT, Wetsel WC.	Genes Brain Behav. 2010 Apr;9(3):257-68. Epub 2009 Nov 24.	Genes Brain Behav. 2010	PubMed	citation	PMID:20050925	pubmed	20050925	create date:2010/01/07 | first author:Porton B
Family-based studies indicate association of Engrailed 2 gene with autism in an Indian population.	/pubmed/20050924	Sen B, Singh AS, Sinha S, Chatterjee A, Ahmed S, Ghosh S, Usha R.	Genes Brain Behav. 2010 Mar 1;9(2):248-55. Epub 2009 Nov 24.	Genes Brain Behav. 2010	PubMed	citation	PMID:20050924	pubmed	20050924	create date:2010/01/07 | first author:Sen B
DJ-1-deficient mice show less TH-positive neurons in the ventral tegmental area and exhibit non-motoric behavioural impairments.	/pubmed/20039949	Pham TT, Giesert F, Röthig A, Floss T, Kallnik M, Weindl K, Hölter SM, Ahting U, Prokisch H, Becker L, Klopstock T, Hrabé de Angelis M, Beyer K, Görner K, Kahle PJ, Vogt Weisenhorn DM, Wurst W.	Genes Brain Behav. 2010 Apr;9(3):305-17. Epub 2009 Dec 17.	Genes Brain Behav. 2010	PubMed	citation	PMID:20039949	pubmed	20039949	create date:2009/12/31 | first author:Pham TT
Title	URL	Description	Details	ShortDetails	Resource	Type	Identifiers	Db	EntrezUID	Properties
A genetic study of ADHD and activity level in infancy.	/pubmed/20039948	Ilott N, Saudino KJ, Wood A, Asherson P.	Genes Brain Behav. 2010 Apr;9(3):296-304. Epub 2009 Dec 17.	Genes Brain Behav. 2010	PubMed	citation	PMID:20039948	pubmed	20039948	create date:2009/12/31 | first author:Ilott N
Does genetic background moderate the association between parental education and school achievement?	/pubmed/20039947	Keltikangas-Järvinen L, Jokela M, Hintsanen M, Salo J, Hintsa T, Alatupa S, Lehtimäki T.	Genes Brain Behav. 2010 Apr;9(3):318-24. Epub 2009 Dec 17.	Genes Brain Behav. 2010	PubMed	citation	PMID:20039947	pubmed	20039947	create date:2009/12/31 | first author:Keltikangas-Järvinen L
NMDA receptors-dependent plasticity in the phototaxis preference behavior induced by visual deprivation in young and adult flies.	/pubmed/20039946	Zhou M, Lei Z, Li H, Yi W, Zhang Z, Guo A.	Genes Brain Behav. 2010 Apr;9(3):325-34. Epub 2009 Dec 17.	Genes Brain Behav. 2010	PubMed	citation	PMID:20039946	pubmed	20039946	create date:2009/12/31 | first author:Zhou M
Prefrontal morphology, 5-HTTLPR polymorphism and biased attention for emotional stimuli.	/pubmed/20039945	Beevers CG, Pacheco J, Clasen P, McGeary JE, Schnyer D.	Genes Brain Behav. 2010 Mar 1;9(2):224-33. Epub 2009 Nov 2.	Genes Brain Behav. 2010	PubMed	citation	PMID:20039945	pubmed	20039945	create date:2009/12/31 | first author:Beevers CG
A genome-wide association study identifies multiple loci associated with mathematics ability and disability.	/pubmed/20039944	Docherty SJ, Davis OS, Kovas Y, Meaburn EL, Dale PS, Petrill SA, Schalkwyk LC, Plomin R.	Genes Brain Behav. 2010 Mar 1;9(2):234-47. Epub 2009 Nov 10.	Genes Brain Behav. 2010	PubMed	citation	PMID:20039944	pubmed	20039944	create date:2009/12/31 | first author:Docherty SJ
Genetic disruptions of Drosophila Pavlovian learning leave extinction learning intact.	/pubmed/20015341	Qin H, Dubnau J.	Genes Brain Behav. 2010 Mar 1;9(2):203-12. Epub 2009 Oct 28.	Genes Brain Behav. 2010	PubMed	citation	PMID:20015341	pubmed	20015341	create date:2009/12/18 | first author:Qin H
Isoform-specific effects of apolipoprotein E on cognitive performance in targeted-replacement mice overexpressing human APP.	/pubmed/20002203	Kornecook TJ, McKinney AP, Ferguson MT, Dodart JC.	Genes Brain Behav. 2010 Mar 1;9(2):182-92. Epub 2009 Oct 8.	Genes Brain Behav. 2010	PubMed	citation	PMID:20002203	pubmed	20002203	create date:2009/12/17 | first author:Kornecook TJ
MitoPark mice mirror the slow progression of key symptoms and L-DOPA response in Parkinson's disease.	/pubmed/20002202	Galter D, Pernold K, Yoshitake T, Lindqvist E, Hoffer B, Kehr J, Larsson NG, Olson L.	Genes Brain Behav. 2010 Mar 1;9(2):173-81. Epub 2009 Oct 7.	Genes Brain Behav. 2010	PubMed	citation	PMID:20002202	pubmed	20002202	create date:2009/12/17 | first author:Galter D
Individual vulnerability to escalated aggressive behavior by a low dose of alcohol: decreased serotonin receptor mRNA in the prefrontal cortex of male mice.	/pubmed/20002201	Chiavegatto S, Quadros IM, Ambar G, Miczek KA.	Genes Brain Behav. 2010 Feb;9(1):110-9. Epub 2009 Oct 8.	Genes Brain Behav. 2010	PubMed	citation	PMID:20002201	pubmed	20002201	create date:2009/12/17 | first author:Chiavegatto S
COMT but not serotonin-related genes modulates the influence of childhood abuse on anger traits.	/pubmed/20002200	Perroud N, Jaussent I, Guillaume S, Bellivier F, Baud P, Jollant F, Leboyer M, Lewis CM, Malafosse A, Courtet P.	Genes Brain Behav. 2010 Mar 1;9(2):193-202. Epub 2009 Oct 23.	Genes Brain Behav. 2010	PubMed	citation	PMID:20002200	pubmed	20002200	create date:2009/12/17 | first author:Perroud N
Distinct thermal migration behaviors in response to different thermal gradients in Caenorhabditis elegans.	/pubmed/20002199	Jurado P, Kodama E, Tanizawa Y, Mori I.	Genes Brain Behav. 2010 Feb;9(1):120-7. Epub 2009 Oct 28.	Genes Brain Behav. 2010	PubMed	citation	PMID:20002199	pubmed	20002199	create date:2009/12/17 | first author:Jurado P
High-throughput behavioral phenotyping in the expanded panel of BXD recombinant inbred strains.	/pubmed/19958391	Philip VM, Duvvuru S, Gomero B, Ansah TA, Blaha CD, Cook MN, Hamre KM, Lariviere WR, Matthews DB, Mittleman G, Goldowitz D, Chesler EJ.	Genes Brain Behav. 2010 Mar 1;9(2):129-59. Epub 2009 Sep 22.	Genes Brain Behav. 2010	PubMed	citation	PMID:19958391	pubmed	19958391	create date:2009/12/05 | first author:Philip VM
Early postnatal behavioral changes in the Mecp2-308 truncation mouse model of Rett syndrome.	/pubmed/19958389	De Filippis B, Ricceri L, Laviola G.	Genes Brain Behav. 2010 Mar 1;9(2):213-23. Epub 2009 Nov 2.	Genes Brain Behav. 2010	PubMed	citation	PMID:19958389	pubmed	19958389	create date:2009/12/05 | first author:De Filippis B
The D2 dopamine receptor gene variant C957T affects human fear conditioning and aversive priming.	/pubmed/19900188	Huertas E, Ponce G, Koeneke MA, Poch C, España-Serrano L, Palomo T, Jiménez-Arriero MA, Hoenicka J.	Genes Brain Behav. 2010 Feb;9(1):103-9. Epub 2009 Oct 7.	Genes Brain Behav. 2010	PubMed	citation	PMID:19900188	pubmed	19900188	create date:2009/11/11 | first author:Huertas E
beta-adducin (Add2) KO mice show synaptic plasticity, motor coordination and behavioral deficits accompanied by changes in the expression and phosphorylation levels of the alpha- and gamma-adducin subunits.	/pubmed/19900187	Porro F, Rosato-Siri M, Leone E, Costessi L, Iaconcig A, Tongiorgi E, Muro AF.	Genes Brain Behav. 2010 Feb;9(1):84-96. Epub 2009 Sep 22.	Genes Brain Behav. 2010	PubMed	citation	PMID:19900187	pubmed	19900187	create date:2009/11/11 | first author:Porro F
Characterization of a mouse model overexpressing beta-site APP-cleaving enzyme 2 reveals a new role for BACE2.	/pubmed/19840121	Azkona G, Amador-Arjona A, Obradors-Tarragó C, Varea E, Arqué G, Pinacho R, Fillat C, de la Luna S, Estivill X, Dierssen M.	Genes Brain Behav. 2010 Mar 1;9(2):160-72. Epub 2009 Sep 22.	Genes Brain Behav. 2010	PubMed	citation	PMID:19840121	pubmed	19840121	create date:2009/10/21 | first author:Azkona G
Modulatory role of the brain-derived neurotrophic factor Val66Met polymorphism on the effects of serious life events on impulsive aggression in borderline personality disorder.	/pubmed/19817874	Wagner S, Baskaya O, Dahmen N, Lieb K, Tadić A.	Genes Brain Behav. 2010 Feb;9(1):97-102. Epub 2009 Sep 22.	Genes Brain Behav. 2010	PubMed	citation	PMID:19817874	pubmed	19817874	create date:2009/10/13 | first author:Wagner S
Serotonin transporter expression is predicted by early life stress and is associated with disinhibited behavior in infant rhesus macaques.	/pubmed/19817873	Kinnally EL, Tarara ER, Mason WA, Mendoza SP, Abel K, Lyons LA, Capitanio JP.	Genes Brain Behav. 2010 Feb;9(1):45-52. Epub 2009 Aug 22.	Genes Brain Behav. 2010	PubMed	citation	PMID:19817873	pubmed	19817873	create date:2009/10/13 | first author:Kinnally EL
Early life stress, MAOA, and gene-environment interactions predict behavioral disinhibition in children.	/pubmed/19804559	Enoch MA, Steer CD, Newman TK, Gibson N, Goldman D.	Genes Brain Behav. 2010 Feb;9(1):65-74. Epub 2009 Sep 9.	Genes Brain Behav. 2010	PubMed	citation	PMID:19804559	pubmed	19804559	create date:2009/10/07 | first author:Enoch MA
Long-term cognitive enrichment affects opioid receptor expression in the amygdala of domestic pigs.	/pubmed/19804558	Kalbe C, Puppe B.	Genes Brain Behav. 2010 Feb;9(1):75-83. Epub 2009 Sep 14.	Genes Brain Behav. 2010	PubMed	citation	PMID:19804558	pubmed	19804558	create date:2009/10/07 | first author:Kalbe C
Trpc2 gene impacts on maternal aggression, accessory olfactory bulb anatomy and brain activity.	/pubmed/19799641	Hasen NS, Gammie SC.	Genes Brain Behav. 2009 Oct;8(7):639-49.	Genes Brain Behav. 2009	PubMed	citation	PMID:19799641	pubmed	19799641	create date:2009/10/06 | first author:Hasen NS
A comparative study of the performance of individuals with fragile X syndrome and Fmr1 knockout mice on Hebb-Williams mazes.	/pubmed/19796132	MacLeod LS, Kogan CS, Collin CA, Berry-Kravis E, Messier C, Gandhi R.	Genes Brain Behav. 2010 Feb;9(1):53-64. Epub 2009 Aug 29.	Genes Brain Behav. 2010	PubMed	citation	PMID:19796132	pubmed	19796132	create date:2009/10/03 | first author:MacLeod LS
Activity and impulsive action are controlled by different genetic and environmental factors.	/pubmed/19751396	Loos M, van der Sluis S, Bochdanovits Z, van Zutphen IJ, Pattij T, Stiedl O; Neuro-BSIK Mouse Phenomics consortium, Smit AB, Spijker S.	Genes Brain Behav. 2009 Nov;8(8):817-28. Epub 2009 Sep 9.	Genes Brain Behav. 2009	PubMed	citation	PMID:19751396	pubmed	19751396	create date:2009/09/16 | first author:Loos M
Identifying emotional adaptation: behavioural habituation to novelty and immediate early gene expression in two inbred mouse strains.	/pubmed/19751395	Salomons AR, van Luijk JA, Reinders NR, Kirchhoff S, Arndt SS, Ohl F.	Genes Brain Behav. 2010 Feb;9(1):1-10. Epub 2009 Jul 25.	Genes Brain Behav. 2010	PubMed	citation	PMID:19751395	pubmed	19751395	create date:2009/09/16 | first author:Salomons AR
Genetic loss of D-amino acid oxidase activity reverses schizophrenia-like phenotypes in mice.	/pubmed/19751394	Labrie V, Wang W, Barger SW, Baker GB, Roder JC.	Genes Brain Behav. 2010 Feb;9(1):11-25. Epub 2009 Aug 5.	Genes Brain Behav. 2010	PubMed	citation	PMID:19751394	pubmed	19751394	create date:2009/09/16 | first author:Labrie V
Serotonin transporter deficiency in rats contributes to impaired object memory.	/pubmed/19740092	Olivier JD, Jans LA, Blokland A, Broers NJ, Homberg JR, Ellenbroek BA, Cools AR.	Genes Brain Behav. 2009 Nov;8(8):829-34. Epub 2009 Aug 5.	Genes Brain Behav. 2009	PubMed	citation	PMID:19740092	pubmed	19740092	create date:2009/09/11 | first author:Olivier JD
Postnatal handling reverses social anxiety in serotonin receptor 1A knockout mice.	/pubmed/19740091	Zanettini C, Carola V, Lo Iacono L, Moles A, Gross C, D'Amato FR.	Genes Brain Behav. 2010 Feb;9(1):26-32. Epub 2009 Aug 8.	Genes Brain Behav. 2010	PubMed	citation	PMID:19740091	pubmed	19740091	create date:2009/09/11 | first author:Zanettini C
The effect of mGlu8 deficiency in animal models of psychiatric diseases.	/pubmed/19740090	Fendt M, Bürki H, Imobersteg S, van der Putten H, McAllister K, Leslie JC, Shaw D, Hölscher C.	Genes Brain Behav. 2010 Feb;9(1):33-44. Epub 2009 Aug 8.	Genes Brain Behav. 2010	PubMed	citation	PMID:19740090	pubmed	19740090	create date:2009/09/11 | first author:Fendt M
Analysis of the mouse mutant Cloth-ears shows a role for the voltage-gated sodium channel Scn8a in peripheral neural hearing loss.	/pubmed/19737145	Mackenzie FE, Parker A, Parkinson NJ, Oliver PL, Brooker D, Underhill P, Lukashkina VA, Lukashkin AN, Holmes C, Brown SD.	Genes Brain Behav. 2009 Oct;8(7):699-713. Epub 2009 Jun 22.	Genes Brain Behav. 2009	PubMed	citation	PMID:19737145	pubmed	19737145	create date:2009/09/10 | first author:Mackenzie FE
Clustering by neurocognition for fine mapping of the schizophrenia susceptibility loci on chromosome 6p.	/pubmed/19694819	Lin SH, Liu CM, Liu YL, Shen-Jang Fann C, Hsiao PC, Wu JY, Hung SI, Chen CH, Wu HM, Jou YS, Liu SK, Hwang TJ, Hsieh MH, Chang CC, Yang WC, Lin JJ, Chou FH, Faraone SV, Tsuang MT, Hwu HG, Chen WJ.	Genes Brain Behav. 2009 Nov;8(8):785-94. Epub 2009 Jul 21.	Genes Brain Behav. 2009	PubMed	citation	PMID:19694819	pubmed	19694819	create date:2009/08/22 | first author:Lin SH
A major QTL on chromosome 11 influences psychostimulant and opioid sensitivity in mice.	/pubmed/19694818	Bryant CD, Chang HP, Zhang J, Wiltshire T, Tarantino LM, Palmer AA.	Genes Brain Behav. 2009 Nov;8(8):795-805. Epub 2009 Jul 21.	Genes Brain Behav. 2009	PubMed	citation	PMID:19694818	pubmed	19694818	create date:2009/08/22 | first author:Bryant CD
Genomic survey of prepulse inhibition in mouse chromosome substitution strains.	/pubmed/19694817	Leussis MP, Frayne ML, Saito M, Berry EM, Aldinger KA, Rockwell GN, Hammer RP Jr, Baskin-Hill AE, Singer JB, Nadeau JH, Sklar P, Petryshen TL.	Genes Brain Behav. 2009 Nov;8(8):806-16. Epub 2009 Jul 21.	Genes Brain Behav. 2009	PubMed	citation	PMID:19694817	pubmed	19694817	create date:2009/08/22 | first author:Leussis MP
Genetically correlated effects of selective breeding for high and low methamphetamine consumption.	/pubmed/19689456	Wheeler JM, Reed C, Burkhart-Kasch S, Li N, Cunningham CL, Janowsky A, Franken FH, Wiren KM, Hashimoto JG, Scibelli AC, Phillips TJ.	Genes Brain Behav. 2009 Nov;8(8):758-71. Epub 2009 Jul 21.	Genes Brain Behav. 2009	PubMed	citation	PMID:19689456	pubmed	19689456	create date:2009/08/20 | first author:Wheeler JM
Behavioral phenotype of maLPA1-null mice: increased anxiety-like behavior and spatial memory deficits.	/pubmed/19689455	Santin LJ, Bilbao A, Pedraza C, Matas-Rico E, López-Barroso D, Castilla-Ortega E, Sánchez-López J, Riquelme R, Varela-Nieto I, de la Villa P, Suardíaz M, Chun J, De Fonseca FR, Estivill-Torrús G.	Genes Brain Behav. 2009 Nov;8(8):772-84. Epub 2009 Jul 21.	Genes Brain Behav. 2009	PubMed	citation	PMID:19689455	pubmed	19689455	create date:2009/08/20 | first author:Santin LJ
Fear conditioning induces distinct patterns of gene expression in lateral amygdala.	/pubmed/19689454	Lamprecht R, Dracheva S, Assoun S, LeDoux JE.	Genes Brain Behav. 2009 Nov;8(8):735-43. Epub 2009 Jun 23.	Genes Brain Behav. 2009	PubMed	citation	PMID:19689454	pubmed	19689454	create date:2009/08/20 | first author:Lamprecht R
Examination of tetrahydrobiopterin pathway genes in autism.	/pubmed/19674121	Schnetz-Boutaud NC, Anderson BM, Brown KD, Wright HH, Abramson RK, Cuccaro ML, Gilbert JR, Pericak-Vance MA, Haines JL.	Genes Brain Behav. 2009 Nov;8(8):753-7. Epub 2009 Jul 14.	Genes Brain Behav. 2009	PubMed	citation	PMID:19674121	pubmed	19674121	create date:2009/08/14 | first author:Schnetz-Boutaud NC
Impaired Pavlovian fear extinction is a common phenotype across genetic lineages of the 129 inbred mouse strain.	/pubmed/19674120	Camp M, Norcross M, Whittle N, Feyder M, D'Hanis W, Yilmazer-Hanke D, Singewald N, Holmes A.	Genes Brain Behav. 2009 Nov;8(8):744-52. Epub 2009 Jun 26.	Genes Brain Behav. 2009	PubMed	citation	PMID:19674120	pubmed	19674120	create date:2009/08/14 | first author:Camp M
Genetic architecture for hole-board behaviors across substantial time intervals in young, middle-aged and old mice.	/pubmed/19671078	Foreman JE, Lionikas A, Lang DH, Gyekis JP, Krishnan M, Sharkey NA, Gerhard GS, Grant MD, Vogler GP, Mack HA, Stout JT, Griffith JW, Lakoski JM, Hofer SM, McClearn GE, Vandenbergh DJ, Blizard DA.	Genes Brain Behav. 2009 Oct;8(7):714-27. Epub 2009 Jun 23.	Genes Brain Behav. 2009	PubMed	citation	PMID:19671078	pubmed	19671078	create date:2009/08/13 | first author:Foreman JE
Association of CNR1 and FAAH endocannabinoid gene polymorphisms with anorexia nervosa and bulimia nervosa: evidence for synergistic effects.	/pubmed/19659925	Monteleone P, Bifulco M, Di Filippo C, Gazzerro P, Canestrelli B, Monteleone F, Proto MC, Di Genio M, Grimaldi C, Maj M.	Genes Brain Behav. 2009 Oct;8(7):728-32. Epub 2009 Jun 26.	Genes Brain Behav. 2009	PubMed	citation	PMID:19659925	pubmed	19659925	create date:2009/08/08 | first author:Monteleone P
Szt2, a novel gene for seizure threshold in mice.	/pubmed/19624305	Frankel WN, Yang Y, Mahaffey CL, Beyer BJ, O'Brien TP.	Genes Brain Behav. 2009 Jul;8(5):568-76.	Genes Brain Behav. 2009	PubMed	citation	PMID:19624305	pubmed	19624305	create date:2009/07/25 | first author:Frankel WN
Ethanol preference in C. elegans.	/pubmed/19614755	Lee J, Jee C, McIntire SL.	Genes Brain Behav. 2009 Aug;8(6):578-85. Epub 2009 Jun 22.	Genes Brain Behav. 2009	PubMed	citation	PMID:19614755	pubmed	19614755	create date:2009/07/21 | first author:Lee J
TATA box-binding protein gene is associated with risk for schizophrenia, age at onset and prefrontal function.	/pubmed/19566714	Ohi K, Hashimoto R, Yasuda Y, Kiribayashi M, Iike N, Yoshida T, Azechi M, Ikezawa K, Takahashi H, Morihara T, Ishii R, Tagami S, Iwase M, Okochi M, Kamino K, Kazui H, Tanaka T, Kudo T, Takeda M.	Genes Brain Behav. 2009 Jun;8(4):473-80.	Genes Brain Behav. 2009	PubMed	citation	PMID:19566714	pubmed	19566714	create date:2009/07/02 | first author:Ohi K
Investigation of 17 candidate genes for personality traits confirms effects of the HTR2A gene on novelty seeking.	/pubmed/19566713	Heck A, Lieb R, Ellgas A, Pfister H, Lucae S, Roeske D, Pütz B, Müller-Myhsok B, Uhr M, Holsboer F, Ising M.	Genes Brain Behav. 2009 Jun;8(4):464-72.	Genes Brain Behav. 2009	PubMed	citation	PMID:19566713	pubmed	19566713	create date:2009/07/02 | first author:Heck A
Deletion of agouti-related protein blunts ethanol self-administration and binge-like drinking in mice.	/pubmed/19566712	Navarro M, Cubero I, Ko L, Thiele TE.	Genes Brain Behav. 2009 Jun;8(4):450-8.	Genes Brain Behav. 2009	PubMed	citation	PMID:19566712	pubmed	19566712	create date:2009/07/02 | first author:Navarro M
Delta FosB overexpression in the nucleus accumbens enhances sexual reward in female Syrian hamsters.	/pubmed/19566711	Hedges VL, Chakravarty S, Nestler EJ, Meisel RL.	Genes Brain Behav. 2009 Jun;8(4):442-9. Erratum in: Genes Brain Behav. 2009 Oct;8(7):733.	Genes Brain Behav. 2009	PubMed	citation	PMID:19566711	pubmed	19566711	create date:2009/07/02 | first author:Hedges VL
Assessment of NMDA receptor NR1 subunit hypofunction in mice as a model for schizophrenia.	/pubmed/19563516	Halene TB, Ehrlichman RS, Liang Y, Christian EP, Jonak GJ, Gur TL, Blendy JA, Dow HC, Brodkin ES, Schneider F, Gur RC, Siegel SJ.	Genes Brain Behav. 2009 Oct;8(7):661-75. Epub 2009 May 8.	Genes Brain Behav. 2009	PubMed	citation	PMID:19563516	pubmed	19563516	create date:2009/07/01 | first author:Halene TB
DRD1 5'UTR variation, sex and early infant stress influence ethanol consumption in rhesus macaques.	/pubmed/19563515	Newman TK, Parker CC, Suomi SJ, Goldman D, Barr CS, Higley JD.	Genes Brain Behav. 2009 Aug;8(6):626-30. Epub 2009 May 21.	Genes Brain Behav. 2009	PubMed	citation	PMID:19563515	pubmed	19563515	create date:2009/07/01 | first author:Newman TK
Endocannabinoids render exploratory behaviour largely independent of the test aversiveness: role of glutamatergic transmission.	/pubmed/19563475	Jacob W, Yassouridis A, Marsicano G, Monory K, Lutz B, Wotjak CT.	Genes Brain Behav. 2009 Oct;8(7):685-98. Epub 2009 May 28.	Genes Brain Behav. 2009	PubMed	citation	PMID:19563475	pubmed	19563475	create date:2009/07/01 | first author:Jacob W
Oxytocin and the oxytocin receptor underlie intrastrain, but not interstrain, social recognition.	/pubmed/19531157	Macbeth AH, Lee HJ, Edds J, Young WS 3rd.	Genes Brain Behav. 2009 Jul;8(5):558-67. Epub 2009 May 21.	Genes Brain Behav. 2009	PubMed	citation	PMID:19531157	pubmed	19531157	create date:2009/06/18 | first author:Macbeth AH
Amyloid beta and impairment in multiple memory systems in older transgenic APP TgCRND8 mice.	/pubmed/19531156	Hanna A, Horne P, Yager D, Eckman C, Eckman E, Janus C.	Genes Brain Behav. 2009 Oct;8(7):676-84. Epub 2009 May 26.	Genes Brain Behav. 2009	PubMed	citation	PMID:19531156	pubmed	19531156	create date:2009/06/18 | first author:Hanna A
Title	URL	Description	Details	ShortDetails	Resource	Type	Identifiers	Db	EntrezUID	Properties
The Drosophila TRPA channel, Painless, regulates sexual receptivity in virgin females.	/pubmed/19531155	Sakai T, Kasuya J, Kitamoto T, Aigaki T.	Genes Brain Behav. 2009 Jul;8(5):546-57. Epub 2009 May 8.	Genes Brain Behav. 2009	PubMed	citation	PMID:19531155	pubmed	19531155	create date:2009/06/18 | first author:Sakai T
A spontaneous mutation of the Wwox gene and audiogenic seizures in rats with lethal dwarfism and epilepsy.	/pubmed/19500159	Suzuki H, Katayama K, Takenaka M, Amakasu K, Saito K, Suzuki K.	Genes Brain Behav. 2009 Oct;8(7):650-60. Epub 2009 May 20.	Genes Brain Behav. 2009	PubMed	citation	PMID:19500159	pubmed	19500159	create date:2009/06/09 | first author:Suzuki H
Impact of the tryptophan hydroxylase 1 gene A218C polymorphism on amygdala activity in response to affective facial stimuli in patients with major depressive disorder.	/pubmed/19500158	Lee BT, Lee HY, Lee BC, Pae CU, Yoon BJ, Ryu SG, Choi IG, Lee MS, Ham BJ.	Genes Brain Behav. 2009 Jul;8(5):512-8. Epub 2009 Jun 4.	Genes Brain Behav. 2009	PubMed	citation	PMID:19500158	pubmed	19500158	create date:2009/06/09 | first author:Lee BT
SNPs in CHRNA6 and CHRNB3 are associated with alcohol consumption in a nationally representative sample.	/pubmed/19500157	Hoft NR, Corley RP, McQueen MB, Huizinga D, Menard S, Ehringer MA.	Genes Brain Behav. 2009 Aug;8(6):631-7. Epub 2009 Mar 23.	Genes Brain Behav. 2009	PubMed	citation	PMID:19500157	pubmed	19500157	create date:2009/06/09 | first author:Hoft NR
A major QTL for acute ethanol sensitivity in the alcohol tolerant and non-tolerant selected rat lines.	/pubmed/19500156	Radcliffe RA, Erwin VG, Bludeau P, Deng X, Fay T, Floyd KL, Deitrich RA.	Genes Brain Behav. 2009 Aug;8(6):611-25. Epub 2009 Mar 23.	Genes Brain Behav. 2009	PubMed	citation	PMID:19500156	pubmed	19500156	create date:2009/06/09 | first author:Radcliffe RA
Heroin addiction in African Americans: a hypothesis-driven association study.	/pubmed/19500151	Levran O, Londono D, O'Hara K, Randesi M, Rotrosen J, Casadonte P, Linzy S, Ott J, Adelson M, Kreek MJ.	Genes Brain Behav. 2009 Jul;8(5):531-40. Epub 2009 Jun 20.	Genes Brain Behav. 2009	PubMed	citation	PMID:19500151	pubmed	19500151	create date:2009/06/09 | first author:Levran O
Species differences in cannabinoid receptor 2 (CNR2 gene): identification of novel human and rodent CB2 isoforms, differential tissue expression and regulation by cannabinoid receptor ligands.	/pubmed/19496827	Liu QR, Pan CH, Hishimoto A, Li CY, Xi ZX, Llorente-Berzal A, Viveros MP, Ishiguro H, Arinami T, Onaivi ES, Uhl GR.	Genes Brain Behav. 2009 Jul;8(5):519-30. Epub 2009 Jun 3.	Genes Brain Behav. 2009	PubMed	citation	PMID:19496827	pubmed	19496827	create date:2009/06/06 | first author:Liu QR
Unidirectional startle responses and disrupted left-right co-ordination of motor behaviors in robo3 mutant zebrafish.	/pubmed/19496826	Burgess HA, Johnson SL, Granato M.	Genes Brain Behav. 2009 Jul;8(5):500-11. Epub 2009 May 20.	Genes Brain Behav. 2009	PubMed	citation	PMID:19496826	pubmed	19496826	create date:2009/06/06 | first author:Burgess HA
Promoter and functional polymorphisms of HTR2C and suicide victims.	/pubmed/19496825	Videtic A, Peternelj TT, Zupanc T, Balazic J, Komel R.	Genes Brain Behav. 2009 Jul;8(5):541-5. Epub 2009 May 8.	Genes Brain Behav. 2009	PubMed	citation	PMID:19496825	pubmed	19496825	create date:2009/06/06 | first author:Videtic A
Differences in sensitivity to the convulsant pilocarpine in substrains and sublines of C57BL/6 mice.	/pubmed/19493016	Müller CJ, Gröticke I, Hoffmann K, Schughart K, Löscher W.	Genes Brain Behav. 2009 Jul;8(5):481-92. Epub 2009 May 28.	Genes Brain Behav. 2009	PubMed	citation	PMID:19493016	pubmed	19493016	create date:2009/06/06 | first author:Müller CJ
The DRD2 TaqIA polymorphism associated with changed midbrain volumes in healthy individuals.	/pubmed/19476502	Cerasa A, Gioia MC, Tarantino P, Labate A, Arabia G, Annesi G, Lanza P, Di Palma G, Blasi V, Quattrone A.	Genes Brain Behav. 2009 Jun;8(4):459-63. Epub 2009 May 6.	Genes Brain Behav. 2009	PubMed	citation	PMID:19476502	pubmed	19476502	create date:2009/05/30 | first author:Cerasa A
Molecular and behavioral analysis of the intron 2 repeat polymorphism in the canine dopamine D4 receptor gene.	/pubmed/19382953	Hejjas K, Kubinyi E, Ronai Z, Szekely A, Vas J, Miklósi A, Sasvari-Szekely M, Kereszturi E.	Genes Brain Behav. 2009 Apr;8(3):330-6.	Genes Brain Behav. 2009	PubMed	citation	PMID:19382953	pubmed	19382953	create date:2009/04/23 | first author:Hejjas K
Neurodevelopmental delay in the Cln3Deltaex7/8 mouse model for Batten disease.	/pubmed/19243453	Osório NS, Sampaio-Marques B, Chan CH, Oliveira P, Pearce DA, Sousa N, Rodrigues F.	Genes Brain Behav. 2009 Apr;8(3):337-45. Epub 2009 Feb 19.	Genes Brain Behav. 2009	PubMed	citation	PMID:19243453	pubmed	19243453	create date:2009/02/27 | first author:Osório NS
CREB regulation of BK channel gene expression underlies rapid drug tolerance.	/pubmed/19243452	Wang Y, Ghezzi A, Yin JC, Atkinson NS.	Genes Brain Behav. 2009 Jun;8(4):369-76. Epub 2009 Feb 9.	Genes Brain Behav. 2009	PubMed	citation	PMID:19243452	pubmed	19243452	create date:2009/02/27 | first author:Wang Y
Strain differences in delay discounting using inbred rats.	/pubmed/19243451	Wilhelm CJ, Mitchell SH.	Genes Brain Behav. 2009 Jun;8(4):426-34. Epub 2009 Feb 11.	Genes Brain Behav. 2009	PubMed	citation	PMID:19243451	pubmed	19243451	create date:2009/02/27 | first author:Wilhelm CJ
Amygdala protein kinase C epsilon controls alcohol consumption.	/pubmed/19243450	Lesscher HM, Wallace MJ, Zeng L, Wang V, Deitchman JK, McMahon T, Messing RO, Newton PM.	Genes Brain Behav. 2009 Jul;8(5):493-9. Epub 2009 Feb 19.	Genes Brain Behav. 2009	PubMed	citation	PMID:19243450	pubmed	19243450	create date:2009/02/27 | first author:Lesscher HM
Methylphenidate to adolescent rats drives enduring changes of accumbal Htr7 expression: implications for impulsive behavior and neuronal morphology.	/pubmed/19243449	Leo D, Adriani W, Cavaliere C, Cirillo G, Marco EM, Romano E, di Porzio U, Papa M, Perrone-Capano C, Laviola G.	Genes Brain Behav. 2009 Apr;8(3):356-68. Epub 2009 Feb 19.	Genes Brain Behav. 2009	PubMed	citation	PMID:19243449	pubmed	19243449	create date:2009/02/27 | first author:Leo D
Neuroligin-3-deficient mice: model of a monogenic heritable form of autism with an olfactory deficit.	/pubmed/19243448	Radyushkin K, Hammerschmidt K, Boretius S, Varoqueaux F, El-Kordi A, Ronnenberg A, Winter D, Frahm J, Fischer J, Brose N, Ehrenreich H.	Genes Brain Behav. 2009 Jun;8(4):416-25. Epub 2009 Feb 11.	Genes Brain Behav. 2009	PubMed	citation	PMID:19243448	pubmed	19243448	create date:2009/02/27 | first author:Radyushkin K
Acute and chronic alcohol dose: population differences in behavior and neurochemistry of zebrafish.	/pubmed/19243447	Gerlai R, Chatterjee D, Pereira T, Sawashima T, Krishnannair R.	Genes Brain Behav. 2009 Aug;8(6):586-99. Epub 2009 Feb 19.	Genes Brain Behav. 2009	PubMed	citation	PMID:19243447	pubmed	19243447	create date:2009/02/27 | first author:Gerlai R
Primate home range and GRIN2A, a receptor gene involved in neuronal plasticity: implications for the evolution of spatial memory.	/pubmed/19243446	Ali F, Meier R.	Genes Brain Behav. 2009 Jun;8(4):435-41. Epub 2009 Feb 11.	Genes Brain Behav. 2009	PubMed	citation	PMID:19243446	pubmed	19243446	create date:2009/02/27 | first author:Ali F
Modulation of anger control in suicide attempters by TPH-1.	/pubmed/19220488	Baud P, Perroud N, Courtet P, Jaussent I, Relecom C, Jollant F, Malafosse A.	Genes Brain Behav. 2009 Feb;8(1):97-100.	Genes Brain Behav. 2009	PubMed	citation	PMID:19220488	pubmed	19220488	create date:2009/02/18 | first author:Baud P
Neurocognitive variation in smoking behavior and withdrawal: genetic and affective moderators.	/pubmed/19220487	Evans DE, Park JY, Maxfield N, Drobes DJ.	Genes Brain Behav. 2009 Feb;8(1):86-96.	Genes Brain Behav. 2009	PubMed	citation	PMID:19220487	pubmed	19220487	create date:2009/02/18 | first author:Evans DE
Genetic variation in brain-derived neurotrophic factor and human fear conditioning.	/pubmed/19220486	Hajcak G, Castille C, Olvet DM, Dunning JP, Roohi J, Hatchwell E.	Genes Brain Behav. 2009 Feb;8(1):80-5.	Genes Brain Behav. 2009	PubMed	citation	PMID:19220486	pubmed	19220486	create date:2009/02/18 | first author:Hajcak G
Depression in suicidal males: genetic risk variants in the CRHR1 gene.	/pubmed/19220485	Wasserman D, Wasserman J, Rozanov V, Sokolowski M.	Genes Brain Behav. 2009 Feb;8(1):72-9.	Genes Brain Behav. 2009	PubMed	citation	PMID:19220485	pubmed	19220485	create date:2009/02/18 | first author:Wasserman D
Progesterone modulation of alpha5 nAChR subunits influences anxiety-related behavior during estrus cycle.	/pubmed/19220484	Gangitano D, Salas R, Teng Y, Perez E, De Biasi M.	Genes Brain Behav. 2009 Jun;8(4):398-406. Epub 2009 Feb 11.	Genes Brain Behav. 2009	PubMed	citation	PMID:19220484	pubmed	19220484	create date:2009/02/18 | first author:Gangitano D
Neurobehavioral abnormalities in the dysbindin-1 mutant, sandy, on a C57BL/6J genetic background.	/pubmed/19220483	Cox MM, Tucker AM, Tang J, Talbot K, Richer DC, Yeh L, Arnold SE.	Genes Brain Behav. 2009 Jun;8(4):390-7. Epub 2009 Feb 11.	Genes Brain Behav. 2009	PubMed	citation	PMID:19220483	pubmed	19220483	create date:2009/02/18 | first author:Cox MM
Regulation of brain gene expression in honey bees by brood pheromone.	/pubmed/19220482	Alaux C, Le Conte Y, Adams HA, Rodriguez-Zas S, Grozinger CM, Sinha S, Robinson GE.	Genes Brain Behav. 2009 Apr;8(3):309-19.	Genes Brain Behav. 2009	PubMed	citation	PMID:19220482	pubmed	19220482	create date:2009/02/18 | first author:Alaux C
Ethanol- and cocaine-induced locomotion are genetically related to increases in accumbal dopamine.	/pubmed/19220481	Meyer PJ, Meshul CK, Phillips TJ.	Genes Brain Behav. 2009 Apr;8(3):346-55. Epub 2009 Feb 11.	Genes Brain Behav. 2009	PubMed	citation	PMID:19220481	pubmed	19220481	create date:2009/02/18 | first author:Meyer PJ
Parametric and genetic analysis of Drosophila appetitive long-term memory and sugar motivation.	/pubmed/19220480	Colomb J, Kaiser L, Chabaud MA, Preat T.	Genes Brain Behav. 2009 Jun;8(4):407-15. Epub 2009 Feb 11.	Genes Brain Behav. 2009	PubMed	citation	PMID:19220480	pubmed	19220480	create date:2009/02/18 | first author:Colomb J
Aversive phototaxic suppression: evaluation of a short-term memory assay in Drosophila melanogaster.	/pubmed/19220479	Seugnet L, Suzuki Y, Stidd R, Shaw PJ.	Genes Brain Behav. 2009 Jun;8(4):377-89. Epub 2009 Feb 11.	Genes Brain Behav. 2009	PubMed	citation	PMID:19220479	pubmed	19220479	create date:2009/02/18 | first author:Seugnet L
RNA interference in hippocampus demonstrates opposing roles for CREB and PP1alpha in contextual and temporal long-term memory.	/pubmed/19191880	Peters M, Bletsch M, Catapano R, Zhang X, Tully T, Bourtchouladze R.	Genes Brain Behav. 2009 Apr;8(3):320-9. Epub 2008 Jan 12.	Genes Brain Behav. 2009	PubMed	citation	PMID:19191880	pubmed	19191880	create date:2009/02/05 | first author:Peters M
Genetic modulation of striatal volume by loci on Chrs 6 and 17 in BXD recombinant inbred mice.	/pubmed/19191878	Rosen GD, Pung CJ, Owens CB, Caplow J, Kim H, Mozhui K, Lu L, Williams RW.	Genes Brain Behav. 2009 Apr;8(3):296-308. Epub 2009 Jan 12.	Genes Brain Behav. 2009	PubMed	citation	PMID:19191878	pubmed	19191878	create date:2009/02/05 | first author:Rosen GD
Haploinsufficiency of glutamine synthetase increases susceptibility to experimental febrile seizures.	/pubmed/19170755	van Gassen KL, van der Hel WS, Hakvoort TB, Lamers WH, de Graan PN.	Genes Brain Behav. 2009 Apr;8(3):290-5. Epub 2008 Dec 17.	Genes Brain Behav. 2009	PubMed	citation	PMID:19170755	pubmed	19170755	create date:2009/01/28 | first author:van Gassen KL
Genetic complexity of absence seizures in substrains of C3H mice.	/pubmed/19170754	Tokuda S, Beyer BJ, Frankel WN.	Genes Brain Behav. 2009 Apr;8(3):283-9. Epub 2009 Dec 17.	Genes Brain Behav. 2009	PubMed	citation	PMID:19170754	pubmed	19170754	create date:2009/01/28 | first author:Tokuda S
Identification of quantitative trait loci for locomotor activation and anxiety using closely related inbred strains.	/pubmed/19130624	Bailey JS, Grabowski-Boase L, Steffy BM, Wiltshire T, Churchill GA, Tarantino LM.	Genes Brain Behav. 2008 Oct;7(7):761-9.	Genes Brain Behav. 2008	PubMed	citation	PMID:19130624	pubmed	19130624	create date:2009/01/09 | first author:Bailey JS
Molecular responses of the Ts65Dn and Ts1Cje mouse models of Down syndrome to MK-801.	/pubmed/19125866	Siddiqui A, Lacroix T, Stasko MR, Scott-McKean JJ, Costa AC, Gardiner KJ.	Genes Brain Behav. 2008 Oct;7(7):810-20.	Genes Brain Behav. 2008	PubMed	citation	PMID:19125866	pubmed	19125866	create date:2009/01/08 | first author:Siddiqui A
Partial dissociation of molecular and behavioral measures of song habituation in adult zebra finches.	/pubmed/19125865	Dong S, Clayton DF.	Genes Brain Behav. 2008 Oct;7(7):802-9.	Genes Brain Behav. 2008	PubMed	citation	PMID:19125865	pubmed	19125865	create date:2009/01/08 | first author:Dong S
Gray matter deficits in bipolar disorder are associated with genetic variability at interleukin-1 beta gene (2q13).	/pubmed/19125864	Papiol S, Molina V, Desco M, Rosa A, Reig S, Sanz J, Palomo T, Fañanás L.	Genes Brain Behav. 2008 Oct;7(7):796-801.	Genes Brain Behav. 2008	PubMed	citation	PMID:19125864	pubmed	19125864	create date:2009/01/08 | first author:Papiol S
Methyl-CpG-binding protein 2 polymorphisms and vulnerability to autism.	/pubmed/19125863	Loat CS, Curran S, Lewis CM, Duvall J, Geschwind D, Bolton P, Craig IW.	Genes Brain Behav. 2008 Oct;7(7):754-60.	Genes Brain Behav. 2008	PubMed	citation	PMID:19125863	pubmed	19125863	create date:2009/01/08 | first author:Loat CS
Involvement of A2A receptors in anxiolytic, locomotor and motivational properties of ethanol in mice.	/pubmed/19097273	Houchi H, Warnault V, Barbier E, Dubois C, Pierrefiche O, Ledent C, Daoust M, Naassila M.	Genes Brain Behav. 2008 Nov;7(8):887-98.	Genes Brain Behav. 2008	PubMed	citation	PMID:19097273	pubmed	19097273	create date:2008/12/20 | first author:Houchi H
Cognitive and non-cognitive behaviors in an APPswe/PS1 bigenic model of Alzheimer's disease.	/pubmed/19077180	Filali M, Lalonde R, Rivest S.	Genes Brain Behav. 2009 Mar;8(2):143-8. Epub 2008 Dec 3.	Genes Brain Behav. 2009	PubMed	citation	PMID:19077180	pubmed	19077180	create date:2008/12/17 | first author:Filali M
Adenoviral gene transfer of acetylcholinesterase T subunit in the hypothalamus potentiates electroacupuncture analgesia in rats.	/pubmed/19077179	Kim SK, Park JY, Koo BH, Lee JH, Kim HS, Choi WK, Shim I, Lee H, Hong MC, Shin MK, Min BI, Bae H.	Genes Brain Behav. 2009 Mar;8(2):174-80. Epub 2008 Dec 3.	Genes Brain Behav. 2009	PubMed	citation	PMID:19077179	pubmed	19077179	create date:2008/12/17 | first author:Kim SK
Behavioral characterization of mice lacking the neurite outgrowth inhibitor Nogo-A.	/pubmed/19077178	Willi R, Aloy EM, Yee BK, Feldon J, Schwab ME.	Genes Brain Behav. 2009 Mar;8(2):181-92. Epub 2008 Dec 3.	Genes Brain Behav. 2009	PubMed	citation	PMID:19077178	pubmed	19077178	create date:2008/12/17 | first author:Willi R
Genetic variability within the innate immune system influences personality traits in women.	/pubmed/19077177	Suchankova P, Henningsson S, Baghaei F, Rosmond R, Holm G, Ekman A.	Genes Brain Behav. 2009 Mar;8(2):212-7. Epub 2008 Dec 3.	Genes Brain Behav. 2009	PubMed	citation	PMID:19077177	pubmed	19077177	create date:2008/12/17 | first author:Suchankova P
Variation in the dysbindin gene and normal cognitive function in three independent population samples.	/pubmed/19077176	Luciano M, Miyajima F, Lind PA, Bates TC, Horan M, Harris SE, Wright MJ, Ollier WE, Hayward C, Pendleton N, Gow AJ, Visscher PM, Starr JM, Deary IJ, Martin NG, Payton A.	Genes Brain Behav. 2009 Mar;8(2):218-27. Epub 2008 Dec 3.	Genes Brain Behav. 2009	PubMed	citation	PMID:19077176	pubmed	19077176	create date:2008/12/17 | first author:Luciano M
Endocannabinoids mediate acute fear adaptation via glutamatergic neurons independently of corticotropin-releasing hormone signaling.	/pubmed/19077175	Kamprath K, Plendl W, Marsicano G, Deussing JM, Wurst W, Lutz B, Wotjak CT.	Genes Brain Behav. 2009 Mar;8(2):203-11. Epub 2008 Dec 3.	Genes Brain Behav. 2009	PubMed	citation	PMID:19077175	pubmed	19077175	create date:2008/12/17 | first author:Kamprath K
Inverse association of high-fat diet preference and anxiety-like behavior: a putative role for urocortin 2.	/pubmed/19077174	Alsiö J, Roman E, Olszewski PK, Jonsson P, Fredriksson R, Levine AS, Meyerson BJ, Hulting AL, Lindblom J, Schiöth HB.	Genes Brain Behav. 2009 Mar;8(2):193-202. Epub 2008 Dec 3.	Genes Brain Behav. 2009	PubMed	citation	PMID:19077174	pubmed	19077174	create date:2008/12/17 | first author:Alsiö J
Marker-assisted dissection of genetic influences on motor and neuroendocrine sensitization to cocaine in rats.	/pubmed/19077120	Vendruscolo LF, Vendruscolo JC, Terenina E, Ramos A, Takahashi RN, Mormède P.	Genes Brain Behav. 2009 Apr;8(3):267-74. Epub 2008 Dec 11.	Genes Brain Behav. 2009	PubMed	citation	PMID:19077120	pubmed	19077120	create date:2008/12/17 | first author:Vendruscolo LF
Phenotyping mouse chromosome substitution strains reveal multiple QTLs for febrile seizure susceptibility.	/pubmed/19077119	Hessel EV, van Gassen KL, Wolterink-Donselaar IG, Stienen PJ, Fernandes C, Brakkee JH, Kas MJ, de Graan PN.	Genes Brain Behav. 2009 Mar;8(2):248-55.	Genes Brain Behav. 2009	PubMed	citation	PMID:19077119	pubmed	19077119	create date:2008/12/17 | first author:Hessel EV
Genetic variants in COMT and neurocognitive impairment in families of patients with schizophrenia.	/pubmed/19077118	Liao SY, Lin SH, Liu CM, Hsieh MH, Hwang TJ, Liu SK, Guo SC, Hwu HG, Chen WJ.	Genes Brain Behav. 2009 Mar;8(2):228-37. Epub 2008 Dec 12. Erratum in: Genes Brain Behav. 2010 Mar 1;9(2):256.	Genes Brain Behav. 2009	PubMed	citation	PMID:19077118	pubmed	19077118	create date:2008/12/17 | first author:Liao SY
Title	URL	Description	Details	ShortDetails	Resource	Type	Identifiers	Db	EntrezUID	Properties
Localized low-level re-expression of high-affinity mesolimbic nicotinic acetylcholine receptors restores nicotine-induced locomotion but not place conditioning.	/pubmed/19077117	Mineur YS, Brunzell DH, Grady SR, Lindstrom JM, McIntosh JM, Marks MJ, King SL, Picciotto MR.	Genes Brain Behav. 2009 Apr;8(3):257-66. Epub 2008 Dec 11.	Genes Brain Behav. 2009	PubMed	citation	PMID:19077117	pubmed	19077117	create date:2008/12/17 | first author:Mineur YS
Genotype differences in cognitive functioning in Noonan syndrome.	/pubmed/19077116	Pierpont EI, Pierpont ME, Mendelsohn NJ, Roberts AE, Tworog-Dube E, Seidenberg MS.	Genes Brain Behav. 2009 Apr;8(3):275-82. Epub 2008 Dec 11.	Genes Brain Behav. 2009	PubMed	citation	PMID:19077116	pubmed	19077116	create date:2008/12/17 | first author:Pierpont EI
Replication study of candidate genes for cognitive abilities: the Lothian Birth Cohort 1936.	/pubmed/19077115	Houlihan LM, Harris SE, Luciano M, Gow AJ, Starr JM, Visscher PM, Deary IJ.	Genes Brain Behav. 2009 Mar;8(2):238-47. Epub 2008 Dec 10.	Genes Brain Behav. 2009	PubMed	citation	PMID:19077115	pubmed	19077115	create date:2008/12/17 | first author:Houlihan LM
Association of ADHD and the Protogenin gene in the chromosome 15q21.3 reading disabilities linkage region.	/pubmed/19076634	Wigg KG, Feng Y, Crosbie J, Tannock R, Kennedy JL, Ickowicz A, Malone M, Schachar R, Barr CL.	Genes Brain Behav. 2008 Nov;7(8):877-86.	Genes Brain Behav. 2008	PubMed	citation	PMID:19076634	pubmed	19076634	create date:2008/12/17 | first author:Wigg KG
Genetic influences on drug-induced psychomotor activation in mice.	/pubmed/19076633	Gill KJ, Boyle AE.	Genes Brain Behav. 2008 Nov;7(8):859-68.	Genes Brain Behav. 2008	PubMed	citation	PMID:19076633	pubmed	19076633	create date:2008/12/17 | first author:Gill KJ
COMT Val158Met and cognition: main effects and interaction with educational attainment.	/pubmed/19076243	Enoch MA, Waheed JF, Harris CR, Albaugh B, Goldman D.	Genes Brain Behav. 2009 Feb;8(1):36-42. Epub 2008 Nov 26.	Genes Brain Behav. 2009	PubMed	citation	PMID:19076243	pubmed	19076243	create date:2008/12/17 | first author:Enoch MA
Anabolic-androgenic steroid treatment induces behavioral disinhibition and downregulation of serotonin receptor messenger RNA in the prefrontal cortex and amygdala of male mice.	/pubmed/19055689	Ambar G, Chiavegatto S.	Genes Brain Behav. 2009 Mar;8(2):161-73.	Genes Brain Behav. 2009	PubMed	citation	PMID:19055689	pubmed	19055689	create date:2008/12/06 | first author:Ambar G
Developmental and activity-dependent genomic occupancy profiles of CREB in monkey area V1.	/pubmed/19016891	Lalonde J, Lachance PE, Chaudhuri A.	Genes Brain Behav. 2009 Mar;8(2):149-60. Epub 2008 Nov 11.	Genes Brain Behav. 2009	PubMed	citation	PMID:19016891	pubmed	19016891	create date:2008/11/20 | first author:Lalonde J
Social approach in genetically engineered mouse lines relevant to autism.	/pubmed/19016890	Moy SS, Nadler JJ, Young NB, Nonneman RJ, Grossman AW, Murphy DL, D'Ercole AJ, Crawley JN, Magnuson TR, Lauder JM.	Genes Brain Behav. 2009 Mar;8(2):129-42. Epub 2008 Nov 11.	Genes Brain Behav. 2009	PubMed	citation	PMID:19016890	pubmed	19016890	create date:2008/11/20 | first author:Moy SS
Relatively strong automatic appetitive action-tendencies in male carriers of the OPRM1 G-allele.	/pubmed/19016889	Wiers RW, Rinck M, Dictus M, van den Wildenberg E.	Genes Brain Behav. 2009 Feb;8(1):101-6. Epub 2008 Nov 11.	Genes Brain Behav. 2009	PubMed	citation	PMID:19016889	pubmed	19016889	create date:2008/11/20 | first author:Wiers RW
Increased anxiety-like behavior in mice lacking the inhibitory synapse cell adhesion molecule neuroligin 2.	/pubmed/19016888	Blundell J, Tabuchi K, Bolliger MF, Blaiss CA, Brose N, Liu X, Südhof TC, Powell CM.	Genes Brain Behav. 2009 Feb;8(1):114-26. Epub 2008 Nov 11.	Genes Brain Behav. 2009	PubMed	citation	PMID:19016888	pubmed	19016888	create date:2008/11/20 | first author:Blundell J
Shared aetiology of risky sexual behaviour and adolescent misconduct: genetic and environmental influences.	/pubmed/19016887	Verweij KJ, Zietsch BP, Bailey JM, Martin NG.	Genes Brain Behav. 2009 Feb;8(1):107-13.	Genes Brain Behav. 2009	PubMed	citation	PMID:19016887	pubmed	19016887	create date:2008/11/20 | first author:Verweij KJ
Personality endophenotypes for bipolar affective disorder: a family-based genetic association analysis.	/pubmed/18826446	Savitz J, van der Merwe L, Ramesar R.	Genes Brain Behav. 2008 Nov;7(8):869-76. Epub 2008 Sep 24.	Genes Brain Behav. 2008	PubMed	citation	PMID:18826446	pubmed	18826446	create date:2008/10/02 | first author:Savitz J
Serotonergic genes and amygdala activity in response to negative affective facial stimuli in Korean women.	/pubmed/18826444	Lee BT, Ham BJ.	Genes Brain Behav. 2008 Nov;7(8):899-905. Epub 2008 Sep 24.	Genes Brain Behav. 2008	PubMed	citation	PMID:18826444	pubmed	18826444	create date:2008/10/02 | first author:Lee BT
The alpha 3 subunit gene of the nicotinic acetylcholine receptor is a candidate gene for ethanol stimulation.	/pubmed/18826434	Kamens HM, McKinnon CS, Li N, Helms ML, Belknap JK, Phillips TJ.	Genes Brain Behav. 2009 Aug;8(6):600-9. Epub 2008 Sep 30. Erratum in: Genes Brain Behav. 2009 Aug;8(6):610.	Genes Brain Behav. 2009	PubMed	citation	PMID:18826434	pubmed	18826434	create date:2008/10/02 | first author:Kamens HM
Cognitive function in facioscapulohumeral dystrophy correlates with the molecular defect.	/pubmed/18823405	Sistiaga A, Camaño P, Otaegui D, Ibáñez B, Ruiz-Martinez J, Martí-Massó JF, López de Munain A.	Genes Brain Behav. 2009 Feb;8(1):53-9. Epub 2008 Sep 22.	Genes Brain Behav. 2009	PubMed	citation	PMID:18823405	pubmed	18823405	create date:2008/10/01 | first author:Sistiaga A
Germline expression of H-Ras(G12V) causes neurological deficits associated to Costello syndrome.	/pubmed/18823404	Viosca J, Schuhmacher AJ, Guerra C, Barco A.	Genes Brain Behav. 2009 Feb;8(1):60-71. Epub 2008 Sep 22.	Genes Brain Behav. 2009	PubMed	citation	PMID:18823404	pubmed	18823404	create date:2008/10/01 | first author:Viosca J
Effect of the brain-derived neurotrophic factor and the apolipoprotein E polymorphisms on disease progression in preclinical Alzheimer's disease.	/pubmed/18786162	Hashimoto R, Hirata Y, Asada T, Yamashita F, Nemoto K, Mori T, Moriguchi Y, Kunugi H, Arima K, Ohnishi T.	Genes Brain Behav. 2009 Feb;8(1):43-52. Epub 2008 Sep 11.	Genes Brain Behav. 2009	PubMed	citation	PMID:18786162	pubmed	18786162	create date:2008/09/13 | first author:Hashimoto R
Standards for the publication of mouse mutant studies.	/pubmed/18778401	Crusio WE, Goldowitz D, Holmes A, Wolfer D.	Genes Brain Behav. 2009 Feb;8(1):1-4. Epub 2008 Sep 6. No abstract available.	Genes Brain Behav. 2009	PubMed	citation	PMID:18778401	pubmed	18778401	create date:2008/09/10 | first author:Crusio WE
Reduced expression of the vesicular acetylcholine transporter causes learning deficits in mice.	/pubmed/18778400	de Castro BM, Pereira GS, Magalhães V, Rossato JI, De Jaeger X, Martins-Silva C, Leles B, Lima P, Gomez MV, Gainetdinov RR, Caron MG, Izquierdo I, Cammarota M, Prado VF, Prado MA.	Genes Brain Behav. 2009 Feb;8(1):23-35. Epub 2008 Sep 6.	Genes Brain Behav. 2009	PubMed	citation	PMID:18778400	pubmed	18778400	create date:2008/09/10 | first author:de Castro BM
Subtle gene-environment interactions driving paranoia in daily life.	/pubmed/18721261	Simons CJ, Wichers M, Derom C, Thiery E, Myin-Germeys I, Krabbendam L, van Os J.	Genes Brain Behav. 2009 Feb;8(1):5-12. Epub 2008 Aug 21.	Genes Brain Behav. 2009	PubMed	citation	PMID:18721261	pubmed	18721261	create date:2008/08/30 | first author:Simons CJ
High-resolution genetic mapping of mammalian motor activity levels in mice.	/pubmed/18721260	Kas MJ, de Mooij-van Malsen JG, de Krom M, van Gassen KL, van Lith HA, Olivier B, Oppelaar H, Hendriks J, de Wit M, Groot Koerkamp MJ, Holstege FC, van Oost BA, de Graan PN.	Genes Brain Behav. 2009 Feb;8(1):13-22. Epub 2008 Aug 21.	Genes Brain Behav. 2009	PubMed	citation	PMID:18721260	pubmed	18721260	create date:2008/08/30 | first author:Kas MJ
LRP-associated protein gene (LRPAP1) and susceptibility to degenerative dementia.	/pubmed/18721259	Pandey P, Pradhan S, Mittal B.	Genes Brain Behav. 2008 Nov;7(8):943-50. Epub 2008 Aug 21.	Genes Brain Behav. 2008	PubMed	citation	PMID:18721259	pubmed	18721259	create date:2008/08/30 | first author:Pandey P
Genetic control of experience-dependent plasticity in the visual cortex.	/pubmed/18700840	Heimel JA, Hermans JM, Sommeijer JP; Neuro-Bsik Mouse Phenomics consortium, Levelt CN.	Genes Brain Behav. 2008 Nov;7(8):915-23. Epub 2008 Aug 12.	Genes Brain Behav. 2008	PubMed	citation	PMID:18700840	pubmed	18700840	create date:2008/08/15 | first author:Heimel JA
Increased fear- and stress-related anxiety-like behavior in mice lacking tuberoinfundibular peptide of 39 residues.	/pubmed/18700839	Fegley DB, Holmes A, Riordan T, Faber CA, Weiss JR, Ma S, Batkai S, Pacher P, Dobolyi A, Murphy A, Sleeman MW, Usdin TB.	Genes Brain Behav. 2008 Nov;7(8):933-42. Epub 2008 Sep 17.	Genes Brain Behav. 2008	PubMed	citation	PMID:18700839	pubmed	18700839	create date:2008/08/15 | first author:Fegley DB
Construction of a taste-blind medaka fish and quantitative assay of its preference-aversion behavior.	/pubmed/18700838	Aihara Y, Yasuoka A, Iwamoto S, Yoshida Y, Misaka T, Abe K.	Genes Brain Behav. 2008 Nov;7(8):924-32. Epub 2008 Aug 12.	Genes Brain Behav. 2008	PubMed	citation	PMID:18700838	pubmed	18700838	create date:2008/08/15 | first author:Aihara Y
Amphetamine-induced locomotion and gene expression are altered in BDNF heterozygous mice.	/pubmed/18681898	Saylor AJ, McGinty JF.	Genes Brain Behav. 2008 Nov;7(8):906-14. Epub 2008 Aug 4.	Genes Brain Behav. 2008	PubMed	citation	PMID:18681898	pubmed	18681898	create date:2008/08/07 | first author:Saylor AJ
SK3 K+ channel-deficient mice have enhanced dopamine and serotonin release and altered emotional behaviors.	/pubmed/18616612	Jacobsen JP, Weikop P, Hansen HH, Mikkelsen JD, Redrobe JP, Holst D, Bond CT, Adelman JP, Christophersen P, Mirza NR.	Genes Brain Behav. 2008 Nov;7(8):836-48. Epub 2008 Jul 28.	Genes Brain Behav. 2008	PubMed	citation	PMID:18616612	pubmed	18616612	create date:2008/07/12 | first author:Jacobsen JP
Savings and extinction of conditioned eyeblink responses in fragile X syndrome.	/pubmed/18616611	Smit AE, van der Geest JN, Vellema M, Koekkoek SK, Willemsen R, Govaerts LC, Oostra BA, De Zeeuw CI, VanderWerf F.	Genes Brain Behav. 2008 Oct;7(7):770-7. Epub 2008 Jun 30.	Genes Brain Behav. 2008	PubMed	citation	PMID:18616611	pubmed	18616611	create date:2008/07/12 | first author:Smit AE
Genetic susceptibility to obsessive-compulsive hoarding: the contribution of neurotrophic tyrosine kinase receptor type 3 gene.	/pubmed/18616610	Alonso P, Gratacòs M, Menchón JM, Segalàs C, González JR, Labad J, Bayés M, Real E, de Cid R, Pertusa A, Escaramís G, Vallejo J, Estivill X.	Genes Brain Behav. 2008 Oct;7(7):778-85. Epub 2008 Jul 28.	Genes Brain Behav. 2008	PubMed	citation	PMID:18616610	pubmed	18616610	create date:2008/07/12 | first author:Alonso P
Systematic analysis of emotionality in consomic mouse strains established from C57BL/6J and wild-derived MSM/Ms.	/pubmed/18616609	Takahashi A, Nishi A, Ishii A, Shiroishi T, Koide T.	Genes Brain Behav. 2008 Nov;7(8):849-58. Epub 2008 Jul 28.	Genes Brain Behav. 2008	PubMed	citation	PMID:18616609	pubmed	18616609	create date:2008/07/12 | first author:Takahashi A
Behavioral characterization of P311 knockout mice.	/pubmed/18616608	Taylor GA, Rodriguiz RM, Greene RI, Daniell X, Henry SC, Crooks KR, Kotloski R, Tessarollo L, Phillips LE, Wetsel WC.	Genes Brain Behav. 2008 Oct;7(7):786-95. Epub 2008 Jun 30.	Genes Brain Behav. 2008	PubMed	citation	PMID:18616608	pubmed	18616608	create date:2008/07/12 | first author:Taylor GA
Rats bred for high alcohol drinking are more sensitive to delayed and probabilistic outcomes.	/pubmed/18518928	Wilhelm CJ, Mitchell SH.	Genes Brain Behav. 2008 Oct;7(7):705-13. Epub 2008 Jun 2.	Genes Brain Behav. 2008	PubMed	citation	PMID:18518928	pubmed	18518928	create date:2008/06/04 | first author:Wilhelm CJ
Association between mitochondrial DNA 10398A>G polymorphism and the volume of amygdala.	/pubmed/18518927	Yamasue H, Kakiuchi C, Tochigi M, Inoue H, Suga M, Abe O, Yamada H, Sasaki T, Rogers MA, Aoki S, Kato T, Kasai K.	Genes Brain Behav. 2008 Aug;7(6):698-704. Epub 2008 Jun 2.	Genes Brain Behav. 2008	PubMed	citation	PMID:18518927	pubmed	18518927	create date:2008/06/04 | first author:Yamasue H
Additive effect of BDNF and REST polymorphisms is associated with improved general cognitive ability.	/pubmed/18518926	Miyajima F, Quinn JP, Horan M, Pickles A, Ollier WE, Pendleton N, Payton A.	Genes Brain Behav. 2008 Oct;7(7):714-9. Epub 2008 Jun 2.	Genes Brain Behav. 2008	PubMed	citation	PMID:18518926	pubmed	18518926	create date:2008/06/04 | first author:Miyajima F
Genetic susceptibility to heroin addiction: a candidate gene association study.	/pubmed/18518925	Levran O, Londono D, O'Hara K, Nielsen DA, Peles E, Rotrosen J, Casadonte P, Linzy S, Randesi M, Ott J, Adelson M, Kreek MJ.	Genes Brain Behav. 2008 Oct;7(7):720-9. Epub 2008 Jun 2.	Genes Brain Behav. 2008	PubMed	citation	PMID:18518925	pubmed	18518925	create date:2008/06/04 | first author:Levran O
Circadian modulation of light-induced locomotion responses in Drosophila melanogaster.	/pubmed/18518924	Lu B, Liu W, Guo F, Guo A.	Genes Brain Behav. 2008 Oct;7(7):730-9. Epub 2008 Jun 2.	Genes Brain Behav. 2008	PubMed	citation	PMID:18518924	pubmed	18518924	create date:2008/06/04 | first author:Lu B
Genetic mouse models for behavioral analysis through transgenic RNAi technology.	/pubmed/18518923	Delic S, Streif S, Deussing JM, Weber P, Ueffing M, Hölter SM, Wurst W, Kühn R.	Genes Brain Behav. 2008 Oct;7(7):821-30. Epub 2008 Jun 2.	Genes Brain Behav. 2008	PubMed	citation	PMID:18518923	pubmed	18518923	create date:2008/06/04 | first author:Delic S
Effect of high dose, repeated intra-CSF injection of sulphamidase on neuropathology in MPS IIIA mice.	/pubmed/18518922	Hemsley KM, Beard H, King BM, Hopwood JJ.	Genes Brain Behav. 2008 Jun 2. [Epub ahead of print]	Genes Brain Behav. 2008	PubMed	citation	PMID:18518922	pubmed	18518922	create date:2008/06/04 | first author:Hemsley KM
Animals lacking endothelin-converting enzyme-2 are deficient in learning and memory.	/pubmed/21450041	Rodriguiz RM, Gadnidze K, Ragnauth A, Dorr N, Yanagisawa M, Wetsel WC, Devi LA.	Genes Brain Behav. 2008 Jun;7(4):418-26. doi: 10.1111/j.1601-183X.2007.00365.x.	Genes Brain Behav. 2008	PubMed	citation	PMID:21450041	pubmed	21450041	create date:2008/06/01 | first author:Rodriguiz RM
Functional variation in the 3' untranslated region of the serotonin transporter in human and rhesus macaque.	/pubmed/18445138	Vallender EJ, Priddy CM, Hakim S, Yang H, Chen GL, Miller GM.	Genes Brain Behav. 2008 Aug;7(6):690-7. Epub 2008 Apr 28.	Genes Brain Behav. 2008	PubMed	citation	PMID:18445138	pubmed	18445138	create date:2008/05/01 | first author:Vallender EJ
Loss of RAB-3/A in Caenorhabditis elegans and the mouse affects behavioral response to ethanol.	/pubmed/18397381	Kapfhamer D, Bettinger JC, Davies AG, Eastman CL, Smail EA, Heberlein U, McIntire SL.	Genes Brain Behav. 2008 Aug;7(6):669-76. Epub 2008 Apr 7.	Genes Brain Behav. 2008	PubMed	citation	PMID:18397381	pubmed	18397381	create date:2008/04/10 | first author:Kapfhamer D
Alcohol trait and transcriptional genomic analysis of C57BL/6 substrains.	/pubmed/18397380	Mulligan MK, Ponomarev I, Boehm SL 2nd, Owen JA, Levin PS, Berman AE, Blednov YA, Crabbe JC, Williams RW, Miles MF, Bergeson SE.	Genes Brain Behav. 2008 Aug;7(6):677-89. Epub 2008 Apr 7.	Genes Brain Behav. 2008	PubMed	citation	PMID:18397380	pubmed	18397380	create date:2008/04/10 | first author:Mulligan MK
5-HT1A receptor gene C -1019 G polymorphism and amygdala volume in borderline personality disorder.	/pubmed/18387137	Zetzsche T, Preuss UW, Bondy B, Frodl T, Zill P, Schmitt G, Koutsouleris N, Rujescu D, Born C, Reiser M, Möller HJ, Meisenzahl EM.	Genes Brain Behav. 2008 Apr;7(3):306-13.	Genes Brain Behav. 2008	PubMed	citation	PMID:18387137	pubmed	18387137	create date:2008/04/05 | first author:Zetzsche T
Exaggerated emotional behavior in mice heterozygous null for the sodium channel Scn8a (Nav1.6).	/pubmed/18363861	McKinney BC, Chow CY, Meisler MH, Murphy GG.	Genes Brain Behav. 2008 Aug;7(6):629-38. Epub 2008 Mar 21.	Genes Brain Behav. 2008	PubMed	citation	PMID:18363861	pubmed	18363861	create date:2008/03/28 | first author:McKinney BC
Of mice and men, periodic limb movements and iron: how the human genome informs the mouse genome.	/pubmed/18363860	Jones LC, Earley CJ, Allen RP, Jones BC.	Genes Brain Behav. 2008 Jul;7(5):513-4. Review.	Genes Brain Behav. 2008	PubMed	citation	PMID:18363860	pubmed	18363860	create date:2008/03/28 | first author:Jones LC
Predator stress induces behavioral inhibition and amygdala somatostatin receptor 2 gene expression.	/pubmed/18363859	Nanda SA, Qi C, Roseboom PH, Kalin NH.	Genes Brain Behav. 2008 Aug;7(6):639-48. Epub 2008 Mar 21.	Genes Brain Behav. 2008	PubMed	citation	PMID:18363859	pubmed	18363859	create date:2008/03/28 | first author:Nanda SA
Gene expression patterns in brain cortex of three different animal models of depression.	/pubmed/18363858	Urigüen L, Arteta D, Díez-Alarcia R, Ferrer-Alcón M, Díaz A, Pazos A, Meana JJ.	Genes Brain Behav. 2008 Aug;7(6):649-58. Epub 2008 Mar 21.	Genes Brain Behav. 2008	PubMed	citation	PMID:18363858	pubmed	18363858	create date:2008/03/28 | first author:Urigüen L
Genetic dissection of quantitative trait locus for ethanol sensitivity in long- and short-sleep mice.	/pubmed/18363857	Bennett B, Carosone-Link P, Beeson M, Gordon L, Phares-Zook N, Johnson TE.	Genes Brain Behav. 2008 Aug;7(6):659-68. Epub 2008 Mar 21.	Genes Brain Behav. 2008	PubMed	citation	PMID:18363857	pubmed	18363857	create date:2008/03/28 | first author:Bennett B
Mapping a locus for alcohol physical dependence and associated withdrawal to a 1.1 Mb interval of mouse chromosome 1 syntenic with human chromosome 1q23.2-23.3.	/pubmed/18363856	Kozell L, Belknap JK, Hofstetter JR, Mayeda A, Buck KJ.	Genes Brain Behav. 2008 Jul;7(5):560-7.	Genes Brain Behav. 2008	PubMed	citation	PMID:18363856	pubmed	18363856	create date:2008/03/28 | first author:Kozell L
Title	URL	Description	Details	ShortDetails	Resource	Type	Identifiers	Db	EntrezUID	Properties
Role of dopamine D1-like receptors in methamphetamine locomotor responses of D2 receptor knockout mice.	/pubmed/18363855	Kelly MA, Low MJ, Rubinstein M, Phillips TJ.	Genes Brain Behav. 2008 Jul;7(5):568-77.	Genes Brain Behav. 2008	PubMed	citation	PMID:18363855	pubmed	18363855	create date:2008/03/28 | first author:Kelly MA
Characterization of febrile seizures and febrile seizure susceptibility in mouse inbred strains.	/pubmed/18363854	van Gassen KL, Hessel EV, Ramakers GM, Notenboom RG, Wolterink-Donselaar IG, Brakkee JH, Godschalk TC, Qiao X, Spruijt BM, van Nieuwenhuizen O, de Graan PN.	Genes Brain Behav. 2008 Jul;7(5):578-86.	Genes Brain Behav. 2008	PubMed	citation	PMID:18363854	pubmed	18363854	create date:2008/03/28 | first author:van Gassen KL
Dopaminergic and brain-derived neurotrophic factor signalling in inbred mice exposed to a restricted feeding schedule.	/pubmed/18363853	Gelegen C, van den Heuvel J, Collier DA, Campbell IC, Oppelaar H, Hessel E, Kas MJ.	Genes Brain Behav. 2008 Jul;7(5):552-9.	Genes Brain Behav. 2008	PubMed	citation	PMID:18363853	pubmed	18363853	create date:2008/03/28 | first author:Gelegen C
Variation in Galr1 expression determines susceptibility to exocitotoxin-induced cell death in mice.	/pubmed/18363852	Kong S, Lorenzana A, Deng Q, McNeill TH, Schauwecker PE.	Genes Brain Behav. 2008 Jul;7(5):587-98.	Genes Brain Behav. 2008	PubMed	citation	PMID:18363852	pubmed	18363852	create date:2008/03/28 | first author:Kong S
Molecular analyses and identification of promising candidate genes for loci on mouse chromosome 1 affecting alcohol physical dependence and associated withdrawal.	/pubmed/18363851	Denmark DL, Buck KJ.	Genes Brain Behav. 2008 Jul;7(5):599-608.	Genes Brain Behav. 2008	PubMed	citation	PMID:18363851	pubmed	18363851	create date:2008/03/28 | first author:Denmark DL
Effects of sex chromosome aneuploidy on male sexual behavior.	/pubmed/18363850	Park JH, Burns-Cusato M, Dominguez-Salazar E, Riggan A, Shetty S, Arnold AP, Rissman EF.	Genes Brain Behav. 2008 Aug;7(6):609-17. Epub 2008 Mar 19.	Genes Brain Behav. 2008	PubMed	citation	PMID:18363850	pubmed	18363850	create date:2008/03/28 | first author:Park JH
Calcium taste preferences: genetic analysis and genome screen of C57BL/6J x PWK/PhJ hybrid mice.	/pubmed/18363849	Tordoff MG, Reed DR, Shao H.	Genes Brain Behav. 2008 Aug;7(6):618-28. Epub 2008 Mar 19.	Genes Brain Behav. 2008	PubMed	citation	PMID:18363849	pubmed	18363849	create date:2008/03/28 | first author:Tordoff MG
New insights into Alzheimer's disease: 'modeling neurodegeneration - causes and consequences'.	/pubmed/18184364	Bayer TA.	Genes Brain Behav. 2008 Feb;7 Suppl 1:iv. No abstract available.	Genes Brain Behav. 2008	PubMed	citation	PMID:18184364	pubmed	18184364	create date:2008/02/19 | first author:Bayer TA
Genetic variation in the serotonin transporter modulates neural system-wide response to fearful faces.	/pubmed/18266983	Surguladze SA, Elkin A, Ecker C, Kalidindi S, Corsico A, Giampietro V, Lawrence N, Deeley Q, Murphy DG, Kucharska-Pietura K, Russell TA, McGuffin P, Murray R, Phillips ML.	Genes Brain Behav. 2008 Jul;7(5):543-51.	Genes Brain Behav. 2008	PubMed	citation	PMID:18266983	pubmed	18266983	create date:2008/02/13 | first author:Surguladze SA
Neurogenesis and cell cycle-reactivated neuronal death during pathogenic tau aggregation.	/pubmed/18184373	Schindowski K, Belarbi K, Bretteville A, Ando K, Buée L.	Genes Brain Behav. 2008 Feb;7 Suppl 1:92-100.	Genes Brain Behav. 2008	PubMed	citation	PMID:18184373	pubmed	18184373	create date:2008/02/08 | first author:Schindowski K
One-year longitudinal evaluation of sensorimotor functions in APP751SL transgenic mice.	/pubmed/18184372	Le Cudennec C, Faure A, Ly M, Delatour B.	Genes Brain Behav. 2008 Feb;7 Suppl 1:83-91.	Genes Brain Behav. 2008	PubMed	citation	PMID:18184372	pubmed	18184372	create date:2008/02/08 | first author:Le Cudennec C
Cerebral amyloid angiopathy: pathogenetic mechanisms and link to dense amyloid plaques.	/pubmed/18184371	Kumar-Singh S.	Genes Brain Behav. 2008 Feb;7 Suppl 1:67-82. Review.	Genes Brain Behav. 2008	PubMed	citation	PMID:18184371	pubmed	18184371	create date:2008/02/08 | first author:Kumar-Singh S
Glycogen synthase kinase-3beta, or a link between amyloid and tau pathology?	/pubmed/18184370	Muyllaert D, Kremer A, Jaworski T, Borghgraef P, Devijver H, Croes S, Dewachter I, Van Leuven F.	Genes Brain Behav. 2008 Feb;7 Suppl 1:57-66. Review.	Genes Brain Behav. 2008	PubMed	citation	PMID:18184370	pubmed	18184370	create date:2008/02/08 | first author:Muyllaert D
Neurotrophic factors in Alzheimer's disease: role of axonal transport.	/pubmed/18184369	Schindowski K, Belarbi K, Buée L.	Genes Brain Behav. 2008 Feb;7 Suppl 1:43-56. Review.	Genes Brain Behav. 2008	PubMed	citation	PMID:18184369	pubmed	18184369	create date:2008/02/08 | first author:Schindowski K
Changes in adult neurogenesis in neurodegenerative diseases: cause or consequence?	/pubmed/18184368	Thompson A, Boekhoorn K, Van Dam AM, Lucassen PJ.	Genes Brain Behav. 2008 Feb;7 Suppl 1:28-42. Review.	Genes Brain Behav. 2008	PubMed	citation	PMID:18184368	pubmed	18184368	create date:2008/02/08 | first author:Thompson A
Conditionally inducible tau mice--designing a better mouse model of neurodegenerative diseases.	/pubmed/18184367	Janus C.	Genes Brain Behav. 2008 Feb;7 Suppl 1:12-27. Review.	Genes Brain Behav. 2008	PubMed	citation	PMID:18184367	pubmed	18184367	create date:2008/02/08 | first author:Janus C
Review on the APP/PS1KI mouse model: intraneuronal Abeta accumulation triggers axonopathy, neuron loss and working memory impairment.	/pubmed/18184366	Bayer TA, Wirths O.	Genes Brain Behav. 2008 Feb;7 Suppl 1:6-11. Review.	Genes Brain Behav. 2008	PubMed	citation	PMID:18184366	pubmed	18184366	create date:2008/02/08 | first author:Bayer TA
Motor impairment in Alzheimer's disease and transgenic Alzheimer's disease mouse models.	/pubmed/18184365	Wirths O, Bayer TA.	Genes Brain Behav. 2008 Feb;7 Suppl 1:1-5. Review.	Genes Brain Behav. 2008	PubMed	citation	PMID:18184365	pubmed	18184365	create date:2008/02/08 | first author:Wirths O
Reduced anxiety-like and depression-related behavior in neuropeptide Y Y4 receptor knockout mice.	/pubmed/18221379	Painsipp E, Wultsch T, Edelsbrunner ME, Tasan RO, Singewald N, Herzog H, Holzer P.	Genes Brain Behav. 2008 Jul;7(5):532-42.	Genes Brain Behav. 2008	PubMed	citation	PMID:18221379	pubmed	18221379	create date:2008/01/29 | first author:Painsipp E
Genetic structure of hereditary catalepsy in mice.	/pubmed/18194468	Kulikov AV, Bazovkina DV, Kondaurova EM, Popova NK.	Genes Brain Behav. 2008 Jun;7(4):506-12. Epub 2008 Jan 11.	Genes Brain Behav. 2008	PubMed	citation	PMID:18194468	pubmed	18194468	create date:2008/01/16 | first author:Kulikov AV
Behavioral characterization of mice lacking GIRK/Kir3 channel subunits.	/pubmed/18194467	Pravetoni M, Wickman K.	Genes Brain Behav. 2008 Jul;7(5):523-31.	Genes Brain Behav. 2008	PubMed	citation	PMID:18194467	pubmed	18194467	create date:2008/01/16 | first author:Pravetoni M
Three murine anxiety models: results from multiple inbred strain comparisons.	/pubmed/18182070	Milner LC, Crabbe JC.	Genes Brain Behav. 2008 Jun;7(4):496-505. Epub 2007 Dec 26.	Genes Brain Behav. 2008	PubMed	citation	PMID:18182070	pubmed	18182070	create date:2008/01/10 | first author:Milner LC
BDNF variability in opioid addicts and response to methadone treatment: preliminary findings.	/pubmed/18182069	de Cid R, Fonseca F, Gratacòs M, Gutierrez F, Martín-Santos R, Estivill X, Torrens M.	Genes Brain Behav. 2008 Jul;7(5):515-22.	Genes Brain Behav. 2008	PubMed	citation	PMID:18182069	pubmed	18182069	create date:2008/01/10 | first author:de Cid R
Abnormal medial prefrontal cortex connectivity and defective fear extinction in the presymptomatic G93A SOD1 mouse model of ALS.	/pubmed/18081837	Sgobio C, Trabalza A, Spalloni A, Zona C, Carunchio I, Longone P, Ammassari-Teule M.	Genes Brain Behav. 2008 Jun;7(4):427-34. Epub 2007 Dec 10.	Genes Brain Behav. 2008	PubMed	citation	PMID:18081837	pubmed	18081837	create date:2007/12/18 | first author:Sgobio C
Neuronal cell adhesion molecule deletion induces a cognitive and behavioral phenotype reflective of impulsivity.	/pubmed/18081712	Matzel LD, Babiarz J, Townsend DA, Grossman HC, Grumet M.	Genes Brain Behav. 2008 Jun;7(4):470-80. Epub 2007 Dec 6.	Genes Brain Behav. 2008	PubMed	citation	PMID:18081712	pubmed	18081712	create date:2007/12/18 | first author:Matzel LD
Effects of early experience and genotype on serotonin transporter regulation in infant rhesus macaques.	/pubmed/18081711	Kinnally EL, Lyons LA, Abel K, Mendoza S, Capitanio JP.	Genes Brain Behav. 2008 Jun;7(4):481-6. Epub 2007 Dec 6.	Genes Brain Behav. 2008	PubMed	citation	PMID:18081711	pubmed	18081711	create date:2007/12/18 | first author:Kinnally EL
Multivariate permutation analysis associates multiple polymorphisms with subphenotypes of major depression.	/pubmed/18081710	Hahn MK, Blackford JU, Haman K, Mazei-Robison M, English BA, Prasad HC, Steele A, Hazelwood L, Fentress HM, Myers R, Blakely RD, Sanders-Bush E, Shelton R.	Genes Brain Behav. 2008 Jun;7(4):487-95. Epub 2007 Dec 6.	Genes Brain Behav. 2008	PubMed	citation	PMID:18081710	pubmed	18081710	create date:2007/12/18 | first author:Hahn MK
Genome-wide quantitative trait locus association scan of general cognitive ability using pooled DNA and 500K single nucleotide polymorphism microarrays.	/pubmed/18067574	Butcher LM, Davis OS, Craig IW, Plomin R.	Genes Brain Behav. 2008 Jun;7(4):435-46. Epub 2008 Jan 22.	Genes Brain Behav. 2008	PubMed	citation	PMID:18067574	pubmed	18067574	create date:2007/12/11 | first author:Butcher LM
Genetic influences on behavioral inhibition and anxiety in juvenile rhesus macaques.	/pubmed/18045243	Rogers J, Shelton SE, Shelledy W, Garcia R, Kalin NH.	Genes Brain Behav. 2008 Jun;7(4):463-9. Epub 2007 Nov 27.	Genes Brain Behav. 2008	PubMed	citation	PMID:18045243	pubmed	18045243	create date:2007/11/30 | first author:Rogers J
Human gamma-aminobutyric acid A receptor alpha2 gene moderates the acute effects of alcohol and brain mRNA expression.	/pubmed/18005236	Haughey HM, Ray LA, Finan P, Villanueva R, Niculescu M, Hutchison KE.	Genes Brain Behav. 2008 Jun;7(4):447-54. Epub 2007 Dec 18.	Genes Brain Behav. 2008	PubMed	citation	PMID:18005236	pubmed	18005236	create date:2007/11/17 | first author:Haughey HM
Genetic and phenotypic effects of phonological short-term memory and grammatical morphology in specific language impairment.	/pubmed/18005161	Falcaro M, Pickles A, Newbury DF, Addis L, Banfield E, Fisher SE, Monaco AP, Simkin Z, Conti-Ramsden G; SLI Consortium.	Genes Brain Behav. 2008 Jun;7(4):393-402. Epub 2007 Nov 12.	Genes Brain Behav. 2008	PubMed	citation	PMID:18005161	pubmed	18005161	create date:2007/11/17 | first author:Falcaro M
Generalist genes and the Internet generation: etiology of learning abilities by web testing at age 10.	/pubmed/17983460	Davis OS, Kovas Y, Harlaar N, Busfield P, McMillan A, Frances J, Petrill SA, Dale PS, Plomin R.	Genes Brain Behav. 2008 Jun;7(4):455-62. Epub 2007 Dec 18.	Genes Brain Behav. 2008	PubMed	citation	PMID:17983460	pubmed	17983460	create date:2007/11/07 | first author:Davis OS
Netrin-G2 and netrin-G2 ligand are both required for normal auditory responsiveness.	/pubmed/17973922	Zhang W, Rajan I, Savelieva KV, Wang CY, Vogel P, Kelly M, Xu N, Hasson B, Jarman W, Lanthorn TH.	Genes Brain Behav. 2008 Jun;7(4):385-92. Epub 2007 Oct 31.	Genes Brain Behav. 2008	PubMed	citation	PMID:17973922	pubmed	17973922	create date:2007/11/02 | first author:Zhang W
Dopamine system genes associated with parenting in the context of daily hassles.	/pubmed/17973921	van IJzendoorn MH, Bakermans-Kranenburg MJ, Mesman J.	Genes Brain Behav. 2008 Jun;7(4):403-10. Epub 2007 Oct 31.	Genes Brain Behav. 2008	PubMed	citation	PMID:17973921	pubmed	17973921	create date:2007/11/02 | first author:van IJzendoorn MH
Brain-derived neurotrophic factor polymorphism Val66Met influences cognitive abilities in the elderly.	/pubmed/17973920	Miyajima F, Ollier W, Mayes A, Jackson A, Thacker N, Rabbitt P, Pendleton N, Horan M, Payton A.	Genes Brain Behav. 2008 Jun;7(4):411-7. Epub 2007 Oct 31.	Genes Brain Behav. 2008	PubMed	citation	PMID:17973920	pubmed	17973920	create date:2007/11/02 | first author:Miyajima F
Heritability of specific language impairment depends on diagnostic criteria.	/pubmed/17919296	Bishop DV, Hayiou-Thomas ME.	Genes Brain Behav. 2008 Apr;7(3):365-72. Epub 2007 Oct 4.	Genes Brain Behav. 2008	PubMed	citation	PMID:17919296	pubmed	17919296	create date:2007/10/09 | first author:Bishop DV
Amygdala protein kinase C epsilon regulates corticotropin-releasing factor and anxiety-like behavior.	/pubmed/17908177	Lesscher HM, McMahon T, Lasek AW, Chou WH, Connolly J, Kharazia V, Messing RO.	Genes Brain Behav. 2008 Apr;7(3):323-33. Epub 2007 Oct 1.	Genes Brain Behav. 2008	PubMed	citation	PMID:17908177	pubmed	17908177	create date:2007/10/03 | first author:Lesscher HM
Abnormal social behaviors in mice lacking Fgf17.	/pubmed/17908176	Scearce-Levie K, Roberson ED, Gerstein H, Cholfin JA, Mandiyan VS, Shah NM, Rubenstein JL, Mucke L.	Genes Brain Behav. 2008 Apr;7(3):344-54. Epub 2007 Oct 1.	Genes Brain Behav. 2008	PubMed	citation	PMID:17908176	pubmed	17908176	create date:2007/10/03 | first author:Scearce-Levie K
Common variants underlying cognitive ability: further evidence for association between the SNAP-25 gene and cognition using a family-based study in two independent Dutch cohorts.	/pubmed/17908175	Gosso MF, de Geus EJ, Polderman TJ, Boomsma DI, Heutink P, Posthuma D.	Genes Brain Behav. 2008 Apr;7(3):355-64. Epub 2007 Oct 1.	Genes Brain Behav. 2008	PubMed	citation	PMID:17908175	pubmed	17908175	create date:2007/10/03 | first author:Gosso MF
Interaction between BDNF Val66Met and childhood trauma on adult's violent suicide attempt.	/pubmed/17883407	Perroud N, Courtet P, Vincze I, Jaussent I, Jollant F, Bellivier F, Leboyer M, Baud P, Buresi C, Malafosse A.	Genes Brain Behav. 2008 Apr;7(3):314-22. Epub 2007 Sep 18.	Genes Brain Behav. 2008	PubMed	citation	PMID:17883407	pubmed	17883407	create date:2007/09/22 | first author:Perroud N
Beta N-acetylglucosaminyltransferase V (Mgat5) deficiency reduces the depression-like phenotype in mice.	/pubmed/17883406	Soleimani L, Roder JC, Dennis JW, Lipina T.	Genes Brain Behav. 2008 Apr;7(3):334-43. Epub 2007 Sep 18.	Genes Brain Behav. 2008	PubMed	citation	PMID:17883406	pubmed	17883406	create date:2007/09/22 | first author:Soleimani L
Effects of maternal strain on ethanol responses in reciprocal F1 C57BL/6J and DBA/2J hybrid mice.	/pubmed/17711451	Gabriel KI, Cunningham CL.	Genes Brain Behav. 2008 Apr;7(3):276-87. Epub 2007 Aug 16.	Genes Brain Behav. 2008	PubMed	citation	PMID:17711451	pubmed	17711451	create date:2007/08/23 | first author:Gabriel KI
The brain 5-HT1A receptor gene expression in hibernation.	/pubmed/17711450	Naumenko VS, Tkachev SE, Kulikov AV, Semenova TP, Amerhanov ZG, Smirnova NP, Popova NK.	Genes Brain Behav. 2008 Apr;7(3):300-5. Epub 2007 Aug 16.	Genes Brain Behav. 2008	PubMed	citation	PMID:17711450	pubmed	17711450	create date:2007/08/23 | first author:Naumenko VS
Gene expression in lung and basal forebrain during influenza infection in mice.	/pubmed/17696998	Ding M, Lu L, Toth LA.	Genes Brain Behav. 2008 Mar;7(2):173-83. Epub 2007 Aug 13.	Genes Brain Behav. 2008	PubMed	citation	PMID:17696998	pubmed	17696998	create date:2007/08/19 | first author:Ding M
Characterization of the quantitative trait locus for haloperidol-induced catalepsy on distal mouse chromosome 1.	/pubmed/17696997	Hofstetter JR, Hitzemann RJ, Belknap JK, Walter NA, McWeeney SK, Mayeda AR.	Genes Brain Behav. 2008 Mar;7(2):214-23. Epub 2007 Aug 13.	Genes Brain Behav. 2008	PubMed	citation	PMID:17696997	pubmed	17696997	create date:2007/08/19 | first author:Hofstetter JR
Individual differences in allocation of funds in the dictator game associated with length of the arginine vasopressin 1a receptor RS3 promoter region and correlation between RS3 length and hippocampal mRNA.	/pubmed/17696996	Knafo A, Israel S, Darvasi A, Bachner-Melman R, Uzefovsky F, Cohen L, Feldman E, Lerer E, Laiba E, Raz Y, Nemanov L, Gritsenko I, Dina C, Agam G, Dean B, Bornstein G, Ebstein RP.	Genes Brain Behav. 2008 Apr;7(3):266-75. Epub 2007 Aug 13.	Genes Brain Behav. 2008	PubMed	citation	PMID:17696996	pubmed	17696996	create date:2007/08/19 | first author:Knafo A
Interval timing in genetically modified mice: a simple paradigm.	/pubmed/17696995	Balci F, Papachristos EB, Gallistel CR, Brunner D, Gibson J, Shumyatsky GP.	Genes Brain Behav. 2008 Apr;7(3):373-84. Epub 2007 Aug 13.	Genes Brain Behav. 2008	PubMed	citation	PMID:17696995	pubmed	17696995	create date:2007/08/19 | first author:Balci F
Brain gene expression correlates with changes in behavior in the R6/1 mouse model of Huntington's disease.	/pubmed/17696994	Hodges A, Hughes G, Brooks S, Elliston L, Holmans P, Dunnett SB, Jones L.	Genes Brain Behav. 2008 Apr;7(3):288-99. Epub 2007 Aug 13.	Genes Brain Behav. 2008	PubMed	citation	PMID:17696994	pubmed	17696994	create date:2007/08/19 | first author:Hodges A
Deficits in social behavior and sensorimotor gating in mice lacking phospholipase Cbeta1.	/pubmed/17696993	Koh HY, Kim D, Lee J, Lee S, Shin HS.	Genes Brain Behav. 2008 Feb;7(1):120-8. Epub 2007 Aug 13.	Genes Brain Behav. 2008	PubMed	citation	PMID:17696993	pubmed	17696993	create date:2007/08/19 | first author:Koh HY
Genetic findings in Parkinson's disease and translation into treatment: a leading role for mitochondria?	/pubmed/17680806	Bogaerts V, Theuns J, van Broeckhoven C.	Genes Brain Behav. 2008 Mar;7(2):129-51. Epub 2007 Aug 3. Review.	Genes Brain Behav. 2008	PubMed	citation	PMID:17680806	pubmed	17680806	create date:2007/08/08 | first author:Bogaerts V
Title	URL	Description	Details	ShortDetails	Resource	Type	Identifiers	Db	EntrezUID	Properties
Reduced fear and aggression and altered serotonin metabolism in Gtf2ird1-targeted mice.	/pubmed/17680805	Young EJ, Lipina T, Tam E, Mandel A, Clapcote SJ, Bechard AR, Chambers J, Mount HT, Fletcher PJ, Roder JC, Osborne LR.	Genes Brain Behav. 2008 Mar;7(2):224-34. Epub 2007 Aug 3.	Genes Brain Behav. 2008	PubMed	citation	PMID:17680805	pubmed	17680805	create date:2007/08/08 | first author:Young EJ
The utility of behavioral models and modules in molecular analyses of social behavior.	/pubmed/17680804	Barron AB, Robinson GE.	Genes Brain Behav. 2008 Apr;7(3):257-65. Epub 2007 Aug 3. Review.	Genes Brain Behav. 2008	PubMed	citation	PMID:17680804	pubmed	17680804	create date:2007/08/08 | first author:Barron AB
Individual variability in the stress response of C57BL/6J male mice correlates with trait anxiety.	/pubmed/17680803	Jakovcevski M, Schachner M, Morellini F.	Genes Brain Behav. 2008 Mar;7(2):235-43. Epub 2007 Aug 3.	Genes Brain Behav. 2008	PubMed	citation	PMID:17680803	pubmed	17680803	create date:2007/08/08 | first author:Jakovcevski M
Overexpression of plasminogen activators in the nucleus accumbens enhances cocaine-, amphetamine- and morphine-induced reward and behavioral sensitization.	/pubmed/17680802	Bahi A, Dreyer JL.	Genes Brain Behav. 2008 Mar;7(2):244-56. Epub 2007 Aug 3.	Genes Brain Behav. 2008	PubMed	citation	PMID:17680802	pubmed	17680802	create date:2007/08/08 | first author:Bahi A
Transcriptional responses to reinforcing effects of cocaine in the rat hippocampus and cortex.	/pubmed/17640290	Krasnova IN, Li SM, Wood WH, McCoy MT, Prabhu VV, Becker KG, Katz JL, Cadet JL.	Genes Brain Behav. 2008 Mar;7(2):193-202. Epub 2007 Jul 19.	Genes Brain Behav. 2008	PubMed	citation	PMID:17640290	pubmed	17640290	create date:2007/07/21 | first author:Krasnova IN
Decreased locomotor activity in mice expressing tTA under control of the CaMKII alpha promoter.	/pubmed/17640289	McKinney BC, Schneider JS, Schafer GL, Lowing JL, Mohan S, Zhao MX, Heng MY, Albin RL, Seasholtz AF, Akil H, Murphy GG.	Genes Brain Behav. 2008 Mar;7(2):203-13. Epub 2007 Jul 19.	Genes Brain Behav. 2008	PubMed	citation	PMID:17640289	pubmed	17640289	create date:2007/07/21 | first author:McKinney BC
Developmental mechanisms and experimental models to understand forebrain malformative diseases.	/pubmed/17543039	Pombero A, Valdes L, Vieira C, Martinez S.	Genes Brain Behav. 2007 Jun;6 Suppl 1:45-52. Review.	Genes Brain Behav. 2007	PubMed	citation	PMID:17543039	pubmed	17543039	create date:2007/07/07 | first author:Pombero A
Thyroid hormones, learning and memory.	/pubmed/17543038	Rivas M, Naranjo JR.	Genes Brain Behav. 2007 Jun;6 Suppl 1:40-4. Review.	Genes Brain Behav. 2007	PubMed	citation	PMID:17543038	pubmed	17543038	create date:2007/07/07 | first author:Rivas M
The Rubinstein-Taybi syndrome: modeling mental impairment in the mouse.	/pubmed/17543037	Barco A.	Genes Brain Behav. 2007 Jun;6 Suppl 1:32-9. Review.	Genes Brain Behav. 2007	PubMed	citation	PMID:17543037	pubmed	17543037	create date:2007/07/07 | first author:Barco A
Activity-dependent changes of the hippocampal CA3-CA1 synapse during the acquisition of associative learning in conscious mice.	/pubmed/17543036	Gruart A, Delgado-García JM.	Genes Brain Behav. 2007 Jun;6 Suppl 1:24-31. Review.	Genes Brain Behav. 2007	PubMed	citation	PMID:17543036	pubmed	17543036	create date:2007/07/07 | first author:Gruart A
Candidate genes for panic disorder: insight from human and mouse genetic studies.	/pubmed/17543035	Gratacòs M, Sahún I, Gallego X, Amador-Arjona A, Estivill X, Dierssen M.	Genes Brain Behav. 2007 Jun;6 Suppl 1:2-23. Review.	Genes Brain Behav. 2007	PubMed	citation	PMID:17543035	pubmed	17543035	create date:2007/07/07 | first author:Gratacòs M
Genetic and environmental influences on self-reported and parent-reported behavior problems in young adult adoptees.	/pubmed/17608704	van den Berg MP, Huizink AC, van Baal GC, Tieman W, van der Ende J, Verhulst FC.	Genes Brain Behav. 2008 Feb;7(1):88-95. Epub 2007 Jun 29.	Genes Brain Behav. 2008	PubMed	citation	PMID:17608704	pubmed	17608704	create date:2007/07/05 | first author:van den Berg MP
Differences in the urocortin 1 system between long-sleep and short-sleep mice.	/pubmed/17608703	Turek VF, Bennett B, Ryabinin AE.	Genes Brain Behav. 2008 Feb;7(1):113-9. Epub 2007 Jun 29.	Genes Brain Behav. 2008	PubMed	citation	PMID:17608703	pubmed	17608703	create date:2007/07/05 | first author:Turek VF
Impact of intra- and interstrain cross-fostering on mouse maternal care.	/pubmed/17608702	van der Veen R, Abrous DN, de Kloet ER, Piazza PV, Koehl M.	Genes Brain Behav. 2008 Mar;7(2):184-92. Epub 2007 Jun 29.	Genes Brain Behav. 2008	PubMed	citation	PMID:17608702	pubmed	17608702	create date:2007/07/05 | first author:van der Veen R
Why do young women smoke? V. Role of direct and interactive effects of nicotinic cholinergic receptor gene variation on neurocognitive function.	/pubmed/17559419	Rigbi A, Kanyas K, Yakir A, Greenbaum L, Pollak Y, Ben-Asher E, Lancet D, Kertzman S, Lerer B.	Genes Brain Behav. 2008 Mar;7(2):164-72. Epub 2007 Jun 7.	Genes Brain Behav. 2008	PubMed	citation	PMID:17559419	pubmed	17559419	create date:2007/06/15 | first author:Rigbi A
Autism-like behavioral phenotypes in BTBR T+tf/J mice.	/pubmed/17559418	McFarlane HG, Kusek GK, Yang M, Phoenix JL, Bolivar VJ, Crawley JN.	Genes Brain Behav. 2008 Mar;7(2):152-63. Epub 2007 Jun 7. Erratum in: Genes Brain Behav. 2008 Mar;7(2):163.	Genes Brain Behav. 2008	PubMed	citation	PMID:17559418	pubmed	17559418	create date:2007/06/15 | first author:McFarlane HG
Deletion of the 5-HT(3A)-receptor subunit blunts the induction of cocaine sensitization.	/pubmed/17559417	Hodge CW, Bratt AM, Kelley SP.	Genes Brain Behav. 2008 Feb;7(1):96-102. Epub 2007 Jun 7.	Genes Brain Behav. 2008	PubMed	citation	PMID:17559417	pubmed	17559417	create date:2007/06/15 | first author:Hodge CW
A polygenic heterogeneity model for common epilepsies with complex genetics.	/pubmed/17559416	Dibbens LM, Heron SE, Mulley JC.	Genes Brain Behav. 2007 Oct;6(7):593-7. Epub 2007 Jun 7. Review.	Genes Brain Behav. 2007	PubMed	citation	PMID:17559416	pubmed	17559416	create date:2007/06/15 | first author:Dibbens LM
Elevated levels of human endogenous retrovirus-W transcripts in blood cells from patients with first episode schizophrenia.	/pubmed/17559415	Yao Y, Schröder J, Nellåker C, Bottmer C, Bachmann S, Yolken RH, Karlsson H.	Genes Brain Behav. 2008 Feb;7(1):103-12. Epub 2007 Jun 7.	Genes Brain Behav. 2008	PubMed	citation	PMID:17559415	pubmed	17559415	create date:2007/06/15 | first author:Yao Y
COMT Val(158)Met and 5HTTLPR functional loci interact to predict persistence of anxiety across adolescence: results from the Victorian Adolescent Health Cohort Study.	/pubmed/17504250	Olsson CA, Byrnes GB, Anney RJ, Collins V, Hemphill SA, Williamson R, Patton GC.	Genes Brain Behav. 2007 Oct;6(7):647-52. Epub 2007 May 14.	Genes Brain Behav. 2007	PubMed	citation	PMID:17504250	pubmed	17504250	create date:2007/05/17 | first author:Olsson CA
Novel alpha7 nicotinic receptor isoforms and deficient cholinergic transcription in schizophrenia.	/pubmed/17504249	Severance EG, Yolken RH.	Genes Brain Behav. 2008 Feb;7(1):37-45. Epub 2007 May 14.	Genes Brain Behav. 2008	PubMed	citation	PMID:17504249	pubmed	17504249	create date:2007/05/17 | first author:Severance EG
Serotonin receptor genes 5HT1A and 5HT2A modify the relation between childhood temperament and adulthood hostility.	/pubmed/17504248	Keltikangas-Järvinen L, Puttonen S, Kivimäki M, Elovainio M, Pulkki-Råback L, Koivu M, Rontu R, Lehtimäki T.	Genes Brain Behav. 2008 Feb;7(1):46-52. Epub 2007 May 14.	Genes Brain Behav. 2008	PubMed	citation	PMID:17504248	pubmed	17504248	create date:2007/05/17 | first author:Keltikangas-Järvinen L
Association study of the nicotinic acetylcholine receptor alpha4 subunit gene, CHRNA4, in attention-deficit hyperactivity disorder.	/pubmed/17504247	Lee J, Laurin N, Crosbie J, Ickowicz A, Pathare T, Malone M, Kennedy JL, Tannock R, Schachar R, Barr CL.	Genes Brain Behav. 2008 Feb;7(1):53-60. Epub 2007 May 14.	Genes Brain Behav. 2008	PubMed	citation	PMID:17504247	pubmed	17504247	create date:2007/05/17 | first author:Lee J
Genetic variation in COMT and PRODH is associated with brain anatomy in patients with schizophrenia.	/pubmed/17504246	Zinkstok J, Schmitz N, van Amelsvoort T, Moeton M, Baas F, Linszen D.	Genes Brain Behav. 2008 Feb;7(1):61-9. Epub 2007 May 14.	Genes Brain Behav. 2008	PubMed	citation	PMID:17504246	pubmed	17504246	create date:2007/05/17 | first author:Zinkstok J
Social and sexual incentive properties of estrogen receptor alpha, estrogen receptor beta, or oxytocin knockout mice.	/pubmed/17504245	Agmo A, Choleris E, Kavaliers M, Pfaff DW, Ogawa S.	Genes Brain Behav. 2008 Feb;7(1):70-7. Epub 2007 May 14.	Genes Brain Behav. 2008	PubMed	citation	PMID:17504245	pubmed	17504245	create date:2007/05/17 | first author:Agmo A
Strain- and region-specific gene expression profiles in mouse brain in response to chronic nicotine treatment.	/pubmed/17504244	Wang J, Gutala R, Hwang YY, Kim JM, Konu O, Ma JZ, Li MD.	Genes Brain Behav. 2008 Feb;7(1):78-87. Epub 2007 May 14.	Genes Brain Behav. 2008	PubMed	citation	PMID:17504244	pubmed	17504244	create date:2007/05/17 | first author:Wang J
Association of the 54-nucleotide repeat polymorphism of hPer3 with heroin dependence in Han Chinese population.	/pubmed/17451453	Zou Y, Liao G, Liu Y, Wang Y, Yang Z, Lin Y, Shen Y, Li S, Xiao J, Guo H, Wan C, Wang Z.	Genes Brain Behav. 2008 Feb;7(1):26-30. Epub 2007 Apr 19.	Genes Brain Behav. 2008	PubMed	citation	PMID:17451453	pubmed	17451453	create date:2007/04/25 | first author:Zou Y
Risk and protective haplotypes of the alpha-synuclein gene associated with Parkinson's disease differentially affect cognitive sequence learning.	/pubmed/17451452	Kéri S, Nagy H, Myers CE, Benedek G, Shohamy D, Gluck MA.	Genes Brain Behav. 2008 Feb;7(1):31-6. Epub 2007 Apr 19.	Genes Brain Behav. 2008	PubMed	citation	PMID:17451452	pubmed	17451452	create date:2007/04/25 | first author:Kéri S
Serotonin 5-HT(2C) receptors regulate anxiety-like behavior.	/pubmed/17451451	Heisler LK, Zhou L, Bajwa P, Hsu J, Tecott LH.	Genes Brain Behav. 2007 Jul;6(5):491-6. Epub 2007 Apr 19.	Genes Brain Behav. 2007	PubMed	citation	PMID:17451451	pubmed	17451451	create date:2007/04/25 | first author:Heisler LK
Downregulation of mu opioid receptor by RNA interference in the ventral tegmental area reduces ethanol consumption in mice.	/pubmed/17428267	Lasek AW, Janak PH, He L, Whistler JL, Heberlein U.	Genes Brain Behav. 2007 Nov;6(8):728-35. Epub 2007 Mar 26.	Genes Brain Behav. 2007	PubMed	citation	PMID:17428267	pubmed	17428267	create date:2007/04/13 | first author:Lasek AW
Clock genes beyond the clock: CLOCK genotype biases neural correlates of moral valence decision in depressed patients.	/pubmed/17428266	Benedetti F, Radaelli D, Bernasconi A, Dallaspezia S, Falini A, Scotti G, Lorenzi C, Colombo C, Smeraldi E.	Genes Brain Behav. 2008 Feb;7(1):20-5. Epub 2007 Mar 26.	Genes Brain Behav. 2008	PubMed	citation	PMID:17428266	pubmed	17428266	create date:2007/04/13 | first author:Benedetti F
Markedly attenuated acute and chronic pain responses in mice lacking adenylyl cyclase-5.	/pubmed/17410641	Kim KS, Kim J, Back SK, Im JY, Na HS, Han PL.	Genes Brain Behav. 2007 Mar;6(2):120-7.	Genes Brain Behav. 2007	PubMed	citation	PMID:17410641	pubmed	17410641	create date:2007/04/06 | first author:Kim KS
The PIP5K2A and RGS4 genes are differentially associated with deficit and non-deficit schizophrenia.	/pubmed/17410640	Bakker SC, Hoogendoorn ML, Hendriks J, Verzijlbergen K, Caron S, Verduijn W, Selten JP, Pearson PL, Kahn RS, Sinke RJ.	Genes Brain Behav. 2007 Mar;6(2):113-9.	Genes Brain Behav. 2007	PubMed	citation	PMID:17410640	pubmed	17410640	create date:2007/04/06 | first author:Bakker SC
Altered brain-derived neurotrophic factor blood levels and gene variability are associated with anorexia and bulimia.	/pubmed/17376155	Mercader JM, Ribasés M, Gratacòs M, González JR, Bayés M, de Cid R, Badía A, Fernández-Aranda F, Estivill X.	Genes Brain Behav. 2007 Nov;6(8):706-16. Epub 2007 Mar 21.	Genes Brain Behav. 2007	PubMed	citation	PMID:17376155	pubmed	17376155	create date:2007/03/23 | first author:Mercader JM
Forward genetic screen of mouse reveals dominant missense mutation in the P/Q-type voltage-dependent calcium channel, CACNA1A.	/pubmed/17376154	Xie G, Clapcote SJ, Nieman BJ, Tallerico T, Huang Y, Vukobradovic I, Cordes SP, Osborne LR, Rossant J, Sled JG, Henderson JT, Roder JC.	Genes Brain Behav. 2007 Nov;6(8):717-27. Epub 2007 Mar 21.	Genes Brain Behav. 2007	PubMed	citation	PMID:17376154	pubmed	17376154	create date:2007/03/23 | first author:Xie G
Compartmentalization of neuronal and peripheral serotonin synthesis in Drosophila melanogaster.	/pubmed/17376153	Neckameyer WS, Coleman CM, Eadie S, Goodwin SF.	Genes Brain Behav. 2007 Nov;6(8):756-69. Epub 2007 Mar 21.	Genes Brain Behav. 2007	PubMed	citation	PMID:17376153	pubmed	17376153	create date:2007/03/23 | first author:Neckameyer WS
A polymorphism in SOD2 is associated with development of Alzheimer's disease.	/pubmed/17376152	Wiener HW, Perry RT, Chen Z, Harrell LE, Go RC.	Genes Brain Behav. 2007 Nov;6(8):770-5. Epub 2007 Mar 21.	Genes Brain Behav. 2007	PubMed	citation	PMID:17376152	pubmed	17376152	create date:2007/03/23 | first author:Wiener HW
Perception of sweet taste is important for voluntary alcohol consumption in mice.	/pubmed/17376151	Blednov YA, Walker D, Martinez M, Levine M, Damak S, Margolskee RF.	Genes Brain Behav. 2008 Feb;7(1):1-13. Epub 2007 Mar 21.	Genes Brain Behav. 2008	PubMed	citation	PMID:17376151	pubmed	17376151	create date:2007/03/23 | first author:Blednov YA
The CRHR1 gene: a marker for suicidality in depressed males exposed to low stress.	/pubmed/17376150	Wasserman D, Sokolowski M, Rozanov V, Wasserman J.	Genes Brain Behav. 2008 Feb;7(1):14-9. Epub 2007 Mar 21.	Genes Brain Behav. 2008	PubMed	citation	PMID:17376150	pubmed	17376150	create date:2007/03/23 | first author:Wasserman D
The type 1 equilibrative nucleoside transporter regulates anxiety-like behavior in mice.	/pubmed/17376149	Chen J, Rinaldo L, Lim SJ, Young H, Messing RO, Choi DS.	Genes Brain Behav. 2007 Nov;6(8):776-83. Epub 2007 Mar 21.	Genes Brain Behav. 2007	PubMed	citation	PMID:17376149	pubmed	17376149	create date:2007/03/23 | first author:Chen J
Interpretation of knockout experiments: the congenic footprint.	/pubmed/17331107	Schalkwyk LC, Fernandes C, Nash MW, Kurrikoff K, Vasar E, Kõks S.	Genes Brain Behav. 2007 Apr;6(3):299-303. Epub 2007 Feb 26.	Genes Brain Behav. 2007	PubMed	citation	PMID:17331107	pubmed	17331107	create date:2007/03/03 | first author:Schalkwyk LC
NEDD4-2 as a potential candidate susceptibility gene for epileptic photosensitivity.	/pubmed/17331106	Dibbens LM, Ekberg J, Taylor I, Hodgson BL, Conroy SJ, Lensink IL, Kumar S, Zielinski MA, Harkin LA, Sutherland GR, Adams DJ, Berkovic SF, Scheffer IE, Mulley JC, Poronnik P.	Genes Brain Behav. 2007 Nov;6(8):750-5. Epub 2007 Feb 26.	Genes Brain Behav. 2007	PubMed	citation	PMID:17331106	pubmed	17331106	create date:2007/03/03 | first author:Dibbens LM
Association of short-term memory with a variant within DYX1C1 in developmental dyslexia.	/pubmed/17309662	Marino C, Citterio A, Giorda R, Facoetti A, Menozzi G, Vanzin L, Lorusso ML, Nobile M, Molteni M.	Genes Brain Behav. 2007 Oct;6(7):640-6. Epub 2007 Feb 13.	Genes Brain Behav. 2007	PubMed	citation	PMID:17309662	pubmed	17309662	create date:2007/02/21 | first author:Marino C
Altered motor activity, exploration and anxiety in heterozygous neuregulin 1 mutant mice: implications for understanding schizophrenia.	/pubmed/17309661	Karl T, Duffy L, Scimone A, Harvey RP, Schofield PR.	Genes Brain Behav. 2007 Oct;6(7):677-87. Epub 2007 Feb 13.	Genes Brain Behav. 2007	PubMed	citation	PMID:17309661	pubmed	17309661	create date:2007/02/21 | first author:Karl T
Lateralization of hand skill in bipolar affective disorder.	/pubmed/17309660	Savitz J, van der Merwe L, Solms M, Ramesar R.	Genes Brain Behav. 2007 Nov;6(8):698-705. Epub 2007 Feb 16.	Genes Brain Behav. 2007	PubMed	citation	PMID:17309660	pubmed	17309660	create date:2007/02/21 | first author:Savitz J
Selection for contextual fear conditioning affects anxiety-like behaviors and gene expression.	/pubmed/17309658	Ponder CA, Kliethermes CL, Drew MR, Muller J, Das K, Risbrough VB, Crabbe JC, Gilliam TC, Palmer AA.	Genes Brain Behav. 2007 Nov;6(8):736-49. Epub 2007 Feb 16.	Genes Brain Behav. 2007	PubMed	citation	PMID:17309658	pubmed	17309658	create date:2007/02/21 | first author:Ponder CA
Disruption of the vasopressin 1b receptor gene impairs the attack component of aggressive behavior in mice.	/pubmed/17284170	Wersinger SR, Caldwell HK, Christiansen M, Young WS 3rd.	Genes Brain Behav. 2007 Oct;6(7):653-60. Epub 2006 Dec 20.	Genes Brain Behav. 2007	PubMed	citation	PMID:17284170	pubmed	17284170	create date:2007/02/08 | first author:Wersinger SR
RhoA, encoding a Rho GTPase, is associated with smoking initiation.	/pubmed/17284169	Chen X, Che Y, Zhang L, Putman AH, Damaj I, Martin BR, Kendler KS, Miles MF.	Genes Brain Behav. 2007 Nov;6(8):689-97. Epub 2006 Dec 20.	Genes Brain Behav. 2007	PubMed	citation	PMID:17284169	pubmed	17284169	create date:2007/02/08 | first author:Chen X
Serotonergic genes modulate amygdala activity in major depression.	/pubmed/17284168	Dannlowski U, Ohrmann P, Bauer J, Kugel H, Baune BT, Hohoff C, Kersting A, Arolt V, Heindel W, Deckert J, Suslow T.	Genes Brain Behav. 2007 Oct;6(7):672-6. Epub 2006 Dec 20.	Genes Brain Behav. 2007	PubMed	citation	PMID:17284168	pubmed	17284168	create date:2007/02/08 | first author:Dannlowski U
Possible association of beta-arrestin 2 gene with methamphetamine use disorder, but not schizophrenia.	/pubmed/17233643	Ikeda M, Ozaki N, Suzuki T, Kitajima T, Yamanouchi Y, Kinoshita Y, Kishi T, Sekine Y, Iyo M, Harano M, Komiyama T, Yamada M, Sora I, Ujike H, Inada T, Iwata N.	Genes Brain Behav. 2007 Feb;6(1):107-12.	Genes Brain Behav. 2007	PubMed	citation	PMID:17233643	pubmed	17233643	create date:2007/01/20 | first author:Ikeda M
Title	URL	Description	Details	ShortDetails	Resource	Type	Identifiers	Db	EntrezUID	Properties
Heritable risk factors associated with language impairments.	/pubmed/17233642	Barry JG, Yasin I, Bishop DV.	Genes Brain Behav. 2007 Feb;6(1):66-76.	Genes Brain Behav. 2007	PubMed	citation	PMID:17233642	pubmed	17233642	create date:2007/01/20 | first author:Barry JG
Impaired spatial learning in the APPSwe + PSEN1DeltaE9 bigenic mouse model of Alzheimer's disease.	/pubmed/17233641	Reiserer RS, Harrison FE, Syverud DC, McDonald MP.	Genes Brain Behav. 2007 Feb;6(1):54-65.	Genes Brain Behav. 2007	PubMed	citation	PMID:17233641	pubmed	17233641	create date:2007/01/20 | first author:Reiserer RS
Mutations in dynamin-related protein result in gross changes in mitochondrial morphology and affect synaptic vesicle recycling at the Drosophila neuromuscular junction.	/pubmed/17233640	Rikhy R, Kamat S, Ramagiri S, Sriram V, Krishnan KS.	Genes Brain Behav. 2007 Feb;6(1):42-53.	Genes Brain Behav. 2007	PubMed	citation	PMID:17233640	pubmed	17233640	create date:2007/01/20 | first author:Rikhy R
Estimating wall guidance and attraction in mouse free locomotor behavior.	/pubmed/17233639	Horev G, Benjamini Y, Sakov A, Golani I.	Genes Brain Behav. 2007 Feb;6(1):30-41.	Genes Brain Behav. 2007	PubMed	citation	PMID:17233639	pubmed	17233639	create date:2007/01/20 | first author:Horev G
Evidence for non-genomic transmission of ecological information via maternal behavior in female rats.	/pubmed/17233638	McLeod J, Sinal CJ, Perrot-Sinal TS.	Genes Brain Behav. 2007 Feb;6(1):19-29.	Genes Brain Behav. 2007	PubMed	citation	PMID:17233638	pubmed	17233638	create date:2007/01/20 | first author:McLeod J
Mouse inbred strain differences in ethanol drinking to intoxication.	/pubmed/17233637	Rhodes JS, Ford MM, Yu CH, Brown LL, Finn DA, Garland T Jr, Crabbe JC.	Genes Brain Behav. 2007 Feb;6(1):1-18.	Genes Brain Behav. 2007	PubMed	citation	PMID:17233637	pubmed	17233637	create date:2007/01/20 | first author:Rhodes JS
The Trace Amine 1 receptor knockout mouse: an animal model with relevance to schizophrenia.	/pubmed/17212650	Wolinsky TD, Swanson CJ, Smith KE, Zhong H, Borowsky B, Seeman P, Branchek T, Gerald CP.	Genes Brain Behav. 2007 Oct;6(7):628-39. Epub 2006 Dec 21.	Genes Brain Behav. 2007	PubMed	citation	PMID:17212650	pubmed	17212650	create date:2007/01/11 | first author:Wolinsky TD
C57BL/6J and DBA/2J mice vary in lick rate and ingestive microstructure.	/pubmed/17212649	Boughter JD Jr, Baird JP, Bryant J, St John SJ, Heck D.	Genes Brain Behav. 2007 Oct;6(7):619-27. Epub 2006 Dec 21.	Genes Brain Behav. 2007	PubMed	citation	PMID:17212649	pubmed	17212649	create date:2007/01/11 | first author:Boughter JD Jr
Social reward among juvenile mice.	/pubmed/17212648	Panksepp JB, Lahvis GP.	Genes Brain Behav. 2007 Oct;6(7):661-71. Epub 2006 Dec 21.	Genes Brain Behav. 2007	PubMed	citation	PMID:17212648	pubmed	17212648	create date:2007/01/11 | first author:Panksepp JB
Reduced brain-derived neurotrophic factor is associated with a loss of serotonergic innervation in the hippocampus of aging mice.	/pubmed/17156118	Luellen BA, Bianco LE, Schneider LM, Andrews AM.	Genes Brain Behav. 2007 Jul;6(5):482-90. Epub 2006 Dec 6.	Genes Brain Behav. 2007	PubMed	citation	PMID:17156118	pubmed	17156118	create date:2006/12/13 | first author:Luellen BA
Altered behavioural adaptation in mice with neural corticotrophin-releasing factor overexpression.	/pubmed/17147700	Kasahara M, Groenink L, Breuer M, Olivier B, Sarnyai Z.	Genes Brain Behav. 2007 Oct;6(7):598-607.	Genes Brain Behav. 2007	PubMed	citation	PMID:17147700	pubmed	17147700	create date:2006/12/07 | first author:Kasahara M
Drug reward and intake in lines of mice selectively bred for divergent exploration of a hole board apparatus.	/pubmed/17147699	Kliethermes CL, Kamens HM, Crabbe JC.	Genes Brain Behav. 2007 Oct;6(7):608-18.	Genes Brain Behav. 2007	PubMed	citation	PMID:17147699	pubmed	17147699	create date:2006/12/07 | first author:Kliethermes CL
Increased cerebral activity in Parkinson's disease patients carrying the DRD2 TaqIA A1 allele during a demanding motor task: a compensatory mechanism?	/pubmed/17147698	Bartrés-Faz D, Martí MJ, Junqué C, Solé-Padullés C, Ezquerra M, Bralten LB, Gaig C, Campdelacreu J, Mercader JM, Tolosa E.	Genes Brain Behav. 2007 Aug;6(6):588-92. Epub 2006 Nov 27.	Genes Brain Behav. 2007	PubMed	citation	PMID:17147698	pubmed	17147698	create date:2006/12/07 | first author:Bartrés-Faz D
Dopaminergic deficiency in mice with reduced levels of the dual-specificity tyrosine-phosphorylated and regulated kinase 1A, Dyrk1A(+/-).	/pubmed/17137466	Martinez de Lagran M, Bortolozzi A, Millan O, Gispert JD, Gonzalez JR, Arbones ML, Artigas F, Dierssen M.	Genes Brain Behav. 2007 Aug;6(6):569-78. Epub 2006 Nov 28.	Genes Brain Behav. 2007	PubMed	citation	PMID:17137466	pubmed	17137466	create date:2006/12/02 | first author:Martinez de Lagran M
Impaired attentional modulation of auditory evoked potentials in N-methyl-D-aspartate NR1 hypomorphic mice.	/pubmed/17116169	Bickel S, Lipp HP, Umbricht D.	Genes Brain Behav. 2007 Aug;6(6):558-68. Epub 2006 Nov 17.	Genes Brain Behav. 2007	PubMed	citation	PMID:17116169	pubmed	17116169	create date:2006/11/23 | first author:Bickel S
Strain specificity and cholinergic modulation of visuospatial attention in three inbred mouse strains.	/pubmed/17116168	Pattij T, Janssen MC, Loos M, Smit AB, Schoffelmeer AN, van Gaalen MM.	Genes Brain Behav. 2007 Aug;6(6):579-87. Epub 2006 Nov 17.	Genes Brain Behav. 2007	PubMed	citation	PMID:17116168	pubmed	17116168	create date:2006/11/23 | first author:Pattij T
Alcoholism is associated with GALR3 but not two other galanin receptor genes.	/pubmed/17083333	Belfer I, Hipp H, Bollettino A, McKnight C, Evans C, Virkkunen M, Albaugh B, Max MB, Goldman D, Enoch MA.	Genes Brain Behav. 2007 Jul;6(5):473-81. Epub 2006 Nov 3.	Genes Brain Behav. 2007	PubMed	citation	PMID:17083333	pubmed	17083333	create date:2006/11/07 | first author:Belfer I
Social isolation and expression of serotonergic neurotransmission-related genes in several brain areas of male mice.	/pubmed/17083332	Bibancos T, Jardim DL, Aneas I, Chiavegatto S.	Genes Brain Behav. 2007 Aug;6(6):529-39. Epub 2006 Nov 3.	Genes Brain Behav. 2007	PubMed	citation	PMID:17083332	pubmed	17083332	create date:2006/11/07 | first author:Bibancos T
Vasopressin 1a receptor knockout mice have a subtle olfactory deficit but normal aggression.	/pubmed/17083331	Wersinger SR, Caldwell HK, Martinez L, Gold P, Hu SB, Young WS 3rd.	Genes Brain Behav. 2007 Aug;6(6):540-51. Epub 2006 Nov 3.	Genes Brain Behav. 2007	PubMed	citation	PMID:17083331	pubmed	17083331	create date:2006/11/07 | first author:Wersinger SR
FVB.129P2-Pde6b(+) Tyr(c-ch)/Ant, a sighted variant of the FVB/N mouse strain suitable for behavioral analysis.	/pubmed/17083330	Errijgers V, Van Dam D, Gantois I, Van Ginneken CJ, Grossman AW, D'Hooge R, De Deyn PP, Kooy RF.	Genes Brain Behav. 2007 Aug;6(6):552-7. Epub 2006 Nov 3.	Genes Brain Behav. 2007	PubMed	citation	PMID:17083330	pubmed	17083330	create date:2006/11/07 | first author:Errijgers V
Independent quantitative trait loci influence ventral and dorsal hippocampal volume in recombinant inbred strains of mice.	/pubmed/17081266	Martin MV, Dong H, Vallera D, Lee D, Lu L, Williams RW, Rosen GD, Cheverud JM, Csernansky JG.	Genes Brain Behav. 2006 Nov;5(8):614-23.	Genes Brain Behav. 2006	PubMed	citation	PMID:17081266	pubmed	17081266	create date:2006/11/04 | first author:Martin MV
Thermal nociception in adult Drosophila: behavioral characterization and the role of the painless gene.	/pubmed/17081265	Xu SY, Cang CL, Liu XF, Peng YQ, Ye YZ, Zhao ZQ, Guo AK.	Genes Brain Behav. 2006 Nov;5(8):602-13.	Genes Brain Behav. 2006	PubMed	citation	PMID:17081265	pubmed	17081265	create date:2006/11/04 | first author:Xu SY
Selective breeding for catalepsy changes the distribution of microsatellite D13Mit76 alleles linked to the 5-HT serotonin receptor gene in mice.	/pubmed/17081264	Kondaurova EM, Bazovkina DV, Kulikov AV, Popova NK.	Genes Brain Behav. 2006 Nov;5(8):596-601.	Genes Brain Behav. 2006	PubMed	citation	PMID:17081264	pubmed	17081264	create date:2006/11/04 | first author:Kondaurova EM
Genetic contributions to the association between height and intelligence: Evidence from Dutch twin data from childhood to middle age.	/pubmed/17081263	Silventoinen K, Posthuma D, van Beijsterveldt T, Bartels M, Boomsma DI.	Genes Brain Behav. 2006 Nov;5(8):585-95.	Genes Brain Behav. 2006	PubMed	citation	PMID:17081263	pubmed	17081263	create date:2006/11/04 | first author:Silventoinen K
Association between the CHRM2 gene and intelligence in a sample of 304 Dutch families.	/pubmed/17081262	Gosso MF, van Belzen M, de Geus EJ, Polderman JC, Heutink P, Boomsma DI, Posthuma D.	Genes Brain Behav. 2006 Nov;5(8):577-84.	Genes Brain Behav. 2006	PubMed	citation	PMID:17081262	pubmed	17081262	create date:2006/11/04 | first author:Gosso MF
Profiles of executive function in parents and siblings of individuals with autism spectrum disorders.	/pubmed/17081261	Wong D, Maybery M, Bishop DV, Maley A, Hallmayer J.	Genes Brain Behav. 2006 Nov;5(8):561-76.	Genes Brain Behav. 2006	PubMed	citation	PMID:17081261	pubmed	17081261	create date:2006/11/04 | first author:Wong D
Mutation and evolutionary analyses identify NR2E1-candidate-regulatory mutations in humans with severe cortical malformations.	/pubmed/17054721	Kumar RA, Leach S, Bonaguro R, Chen J, Yokom DW, Abrahams BS, Seaver L, Schwartz CE, Dobyns W, Brooks-Wilson A, Simpson EM.	Genes Brain Behav. 2007 Aug;6(6):503-16. Epub 2006 Nov 29.	Genes Brain Behav. 2007	PubMed	citation	PMID:17054721	pubmed	17054721	create date:2006/10/24 | first author:Kumar RA
NR2C by NR2B subunit exchange in juvenile mice affects emotionality and 5-HT in the frontal cortex.	/pubmed/17054720	De Souza Silva MA, Marchetti L, Eisel UL, Huston JP, Dere E.	Genes Brain Behav. 2007 Jul;6(5):465-72. Epub 2006 Oct 19.	Genes Brain Behav. 2007	PubMed	citation	PMID:17054720	pubmed	17054720	create date:2006/10/24 | first author:De Souza Silva MA
Association evidence of schizophrenia with distal genomic region of NOTCH4 in Taiwanese families.	/pubmed/17054719	Liu CM, Liu YL, Fann CS, Chen WJ, Yang WC, Ouyang WC, Chen CY, Jou YS, Hsieh MH, Liu SK, Hwang TJ, Faraone SV, Tsuang MT, Hwu HG.	Genes Brain Behav. 2007 Aug;6(6):497-502. Epub 2006 Oct 19.	Genes Brain Behav. 2007	PubMed	citation	PMID:17054719	pubmed	17054719	create date:2006/10/24 | first author:Liu CM
Early patterned stimulation leads to changes in adult behavior and gene expression in C. elegans.	/pubmed/17054718	Ebrahimi CM, Rankin CH.	Genes Brain Behav. 2007 Aug;6(6):517-28. Epub 2006 Oct 19.	Genes Brain Behav. 2007	PubMed	citation	PMID:17054718	pubmed	17054718	create date:2006/10/24 | first author:Ebrahimi CM
Chromosomal loci that influence oral nicotine consumption in C57BL/6J x C3H/HeJ F2 intercross mice.	/pubmed/17010155	Li XC, Karadsheh MS, Jenkins PM, Brooks JC, Drapeau JA, Shah MS, Lautner MA, Stitzel JA.	Genes Brain Behav. 2007 Jul;6(5):401-10. Epub 2006 Sep 8.	Genes Brain Behav. 2007	PubMed	citation	PMID:17010155	pubmed	17010155	create date:2006/10/03 | first author:Li XC
Deficits in acetylcholine homeostasis, receptors and behaviors in choline transporter heterozygous mice.	/pubmed/17010154	Bazalakova MH, Wright J, Schneble EJ, McDonald MP, Heilman CJ, Levey AI, Blakely RD.	Genes Brain Behav. 2007 Jul;6(5):411-24. Epub 2006 Sep 8.	Genes Brain Behav. 2007	PubMed	citation	PMID:17010154	pubmed	17010154	create date:2006/10/03 | first author:Bazalakova MH
Association of the glutamate receptor subunit gene GRIN2B with attention-deficit/hyperactivity disorder.	/pubmed/17010153	Dorval KM, Wigg KG, Crosbie J, Tannock R, Kennedy JL, Ickowicz A, Pathare T, Malone M, Schachar R, Barr CL.	Genes Brain Behav. 2007 Jul;6(5):444-52. Epub 2006 Sep 8.	Genes Brain Behav. 2007	PubMed	citation	PMID:17010153	pubmed	17010153	create date:2006/10/03 | first author:Dorval KM
Cholinergic cells in the nucleus basalis of mice express the N-methyl-D-aspartate-receptor subunit NR2C and its replacement by the NR2B subunit enhances frontal and amygdaloid acetylcholine levels.	/pubmed/17010101	De Souza Silva MA, Dolga A, Pieri I, Marchetti L, Eisel UL, Huston JP, Dere E.	Genes Brain Behav. 2006 Oct;5(7):552-60.	Genes Brain Behav. 2006	PubMed	citation	PMID:17010101	pubmed	17010101	create date:2006/10/03 | first author:De Souza Silva MA
Phosphodiesterase 1B differentially modulates the effects of methamphetamine on locomotor activity and spatial learning through DARPP32-dependent pathways: evidence from PDE1B-DARPP32 double-knockout mice.	/pubmed/17010100	Ehrman LA, Williams MT, Schaefer TL, Gudelsky GA, Reed TM, Fienberg AA, Greengard P, Vorhees CV.	Genes Brain Behav. 2006 Oct;5(7):540-51.	Genes Brain Behav. 2006	PubMed	citation	PMID:17010100	pubmed	17010100	create date:2006/10/03 | first author:Ehrman LA
Involvement of estrogen receptor alpha, beta and oxytocin in social discrimination: A detailed behavioral analysis with knockout female mice.	/pubmed/17010099	Choleris E, Ogawa S, Kavaliers M, Gustafsson JA, Korach KS, Muglia LJ, Pfaff DW.	Genes Brain Behav. 2006 Oct;5(7):528-39.	Genes Brain Behav. 2006	PubMed	citation	PMID:17010099	pubmed	17010099	create date:2006/10/03 | first author:Choleris E
Genetic and environmental interactions determine seizure susceptibility in epileptic EL mice.	/pubmed/17010098	Todorova MT, Mantis JG, Le M, Kim CY, Seyfried TN.	Genes Brain Behav. 2006 Oct;5(7):518-27.	Genes Brain Behav. 2006	PubMed	citation	PMID:17010098	pubmed	17010098	create date:2006/10/03 | first author:Todorova MT
Sensitivity to the locomotor-stimulant effects of ethanol and allopregnanolone: a quantitative trait locus study of common genetic influence.	/pubmed/17010097	Palmer AA, Lessov-Schlaggar CN, Ponder CA, McKinnon CS, Phillips TJ.	Genes Brain Behav. 2006 Oct;5(7):506-17.	Genes Brain Behav. 2006	PubMed	citation	PMID:17010097	pubmed	17010097	create date:2006/10/03 | first author:Palmer AA
Dissociation of food and opiate preference by a genetic mutation in zebrafish.	/pubmed/17010096	Lau B, Bretaud S, Huang Y, Lin E, Guo S.	Genes Brain Behav. 2006 Oct;5(7):497-505.	Genes Brain Behav. 2006	PubMed	citation	PMID:17010096	pubmed	17010096	create date:2006/10/03 | first author:Lau B
Depressive symptoms in mid-pregnancy, lifetime stressors and the 5-HTTLPR genotype.	/pubmed/16965382	Scheid JM, Holzman CB, Jones N, Friderici KH, Nummy KA, Symonds LL, Sikorskii A, Regier MK, Fisher R.	Genes Brain Behav. 2007 Jul;6(5):453-64. Epub 2006 Sep 8.	Genes Brain Behav. 2007	PubMed	citation	PMID:16965382	pubmed	16965382	create date:2006/09/13 | first author:Scheid JM
Effect of the catechol-O-methyltransferase val(158)met genotype on children's early phases of facial stimuli processing.	/pubmed/16939639	Battaglia M, Zanoni A, Giorda R, Pozzoli U, Citterio A, Beri S, Ogliari A, Nobile M, Marino C, Molteni M.	Genes Brain Behav. 2007 Jun;6(4):364-74. Epub 2006 Aug 29.	Genes Brain Behav. 2007	PubMed	citation	PMID:16939639	pubmed	16939639	create date:2006/08/31 | first author:Battaglia M
Impaired long-term memory and long-term potentiation in N-type Ca2+ channel-deficient mice.	/pubmed/16939638	Jeon D, Kim C, Yang YM, Rhim H, Yim E, Oh U, Shin HS.	Genes Brain Behav. 2007 Jun;6(4):375-88. Epub 2006 Aug 29.	Genes Brain Behav. 2007	PubMed	citation	PMID:16939638	pubmed	16939638	create date:2006/08/31 | first author:Jeon D
Attenuated pain responses in mice lacking Ca(V)3.2 T-type channels.	/pubmed/16939637	Choi S, Na HS, Kim J, Lee J, Lee S, Kim D, Park J, Chen CC, Campbell KP, Shin HS.	Genes Brain Behav. 2007 Jul;6(5):425-31. Epub 2006 Aug 29.	Genes Brain Behav. 2007	PubMed	citation	PMID:16939637	pubmed	16939637	create date:2006/08/31 | first author:Choi S
Hypolocomotion, anxiety and serotonin syndrome-like behavior contribute to the complex phenotype of serotonin transporter knockout mice.	/pubmed/16939636	Kalueff AV, Fox MA, Gallagher PS, Murphy DL.	Genes Brain Behav. 2007 Jun;6(4):389-400. Epub 2006 Aug 29.	Genes Brain Behav. 2007	PubMed	citation	PMID:16939636	pubmed	16939636	create date:2006/08/31 | first author:Kalueff AV
Altered gene expression in mice selected for high maternal aggression.	/pubmed/16939635	Gammie SC, Auger AP, Jessen HM, Vanzo RJ, Awad TA, Stevenson SA.	Genes Brain Behav. 2007 Jul;6(5):432-43. Epub 2006 Aug 29.	Genes Brain Behav. 2007	PubMed	citation	PMID:16939635	pubmed	16939635	create date:2006/08/31 | first author:Gammie SC
Anticonvulsive effects of kappa-opioid receptor modulation in an animal model of ethanol withdrawal.	/pubmed/16923153	Beadles-Bohling AS, Wiren KM.	Genes Brain Behav. 2006 Aug;5(6):483-96.	Genes Brain Behav. 2006	PubMed	citation	PMID:16923153	pubmed	16923153	create date:2006/08/23 | first author:Beadles-Bohling AS
Behavioral motor dysfunction in Kv3-type potassium channel-deficient mice.	/pubmed/16923152	Joho RH, Street C, Matsushita S, Knöpfel T.	Genes Brain Behav. 2006 Aug;5(6):472-82.	Genes Brain Behav. 2006	PubMed	citation	PMID:16923152	pubmed	16923152	create date:2006/08/23 | first author:Joho RH
Fmr1 knockout mice are impaired in a leverpress escape/avoidance task.	/pubmed/16923151	Brennan FX, Albeck DS, Paylor R.	Genes Brain Behav. 2006 Aug;5(6):467-71.	Genes Brain Behav. 2006	PubMed	citation	PMID:16923151	pubmed	16923151	create date:2006/08/23 | first author:Brennan FX
Novel approach to the behavioural characterization of inbred mice: automated home cage observations.	/pubmed/16923150	de Visser L, van den Bos R, Kuurman WW, Kas MJ, Spruijt BM.	Genes Brain Behav. 2006 Aug;5(6):458-66.	Genes Brain Behav. 2006	PubMed	citation	PMID:16923150	pubmed	16923150	create date:2006/08/23 | first author:de Visser L
Behavioral and sleep/wake characteristics of mice lacking norepinephrine and hypocretin.	/pubmed/16923149	Hunsley MS, Curtis WR, Palmiter RD.	Genes Brain Behav. 2006 Aug;5(6):451-7.	Genes Brain Behav. 2006	PubMed	citation	PMID:16923149	pubmed	16923149	create date:2006/08/23 | first author:Hunsley MS
Title	URL	Description	Details	ShortDetails	Resource	Type	Identifiers	Db	EntrezUID	Properties
Evidence for a female-specific effect of a chromosome 4 locus on anxiety-related behaviors and ethanol drinking in rats.	/pubmed/16923148	Vendruscolo LF, Terenina-Rigaldie E, Raba F, Ramos A, Takahashi RN, Mormède P.	Genes Brain Behav. 2006 Aug;5(6):441-50.	Genes Brain Behav. 2006	PubMed	citation	PMID:16923148	pubmed	16923148	create date:2006/08/23 | first author:Vendruscolo LF
Performance deficit of alpha7 nicotinic receptor knockout mice in a delayed matching-to-place task suggests a mild impairment of working/episodic-like memory.	/pubmed/16923147	Fernandes C, Hoyle E, Dempster E, Schalkwyk LC, Collier DA.	Genes Brain Behav. 2006 Aug;5(6):433-40.	Genes Brain Behav. 2006	PubMed	citation	PMID:16923147	pubmed	16923147	create date:2006/08/23 | first author:Fernandes C
Impaired postnatal development of hippocampal dentate gyrus in Sp4 null mutant mice.	/pubmed/16899055	Zhou X, Qyang Y, Kelsoe JR, Masliah E, Geyer MA.	Genes Brain Behav. 2007 Apr;6(3):269-76. Epub 2006 Aug 7.	Genes Brain Behav. 2007	PubMed	citation	PMID:16899055	pubmed	16899055	create date:2006/08/11 | first author:Zhou X
Genetic variation in the hypothalamic-pituitary-adrenocortical axis regulatory factor, T-box 19, and the angry/hostility personality trait.	/pubmed/16899054	Wasserman D, Geijer T, Sokolowski M, Rozanov V, Wasserman J.	Genes Brain Behav. 2007 Jun;6(4):321-8. Epub 2006 Aug 7.	Genes Brain Behav. 2007	PubMed	citation	PMID:16899054	pubmed	16899054	create date:2006/08/11 | first author:Wasserman D
Increased response to morphine in mice lacking protein kinase C epsilon.	/pubmed/16899053	Newton PM, Kim JA, McGeehan AJ, Paredes JP, Chu K, Wallace MJ, Roberts AJ, Hodge CW, Messing RO.	Genes Brain Behav. 2007 Jun;6(4):329-38. Epub 2006 Aug 7.	Genes Brain Behav. 2007	PubMed	citation	PMID:16899053	pubmed	16899053	create date:2006/08/11 | first author:Newton PM
Localization of two new X-linked quantitative trait loci controlling corpus callosum size in the mouse.	/pubmed/16899052	Kusek GK, Wahlsten D, Herron BJ, Bolivar VJ, Flaherty L.	Genes Brain Behav. 2007 Jun;6(4):359-63. Epub 2006 Aug 7.	Genes Brain Behav. 2007	PubMed	citation	PMID:16899052	pubmed	16899052	create date:2006/08/11 | first author:Kusek GK
Auditory and visual prepulse inhibition in mice: parametric analysis and strain comparisons.	/pubmed/16879636	Aubert L, Reiss D, Ouagazzal AM.	Genes Brain Behav. 2006 Jul;5(5):423-31.	Genes Brain Behav. 2006	PubMed	citation	PMID:16879636	pubmed	16879636	create date:2006/08/02 | first author:Aubert L
Anxiety and panic responses to a predator in male and female Ts65Dn mice, a model for Down syndrome.	/pubmed/16879635	Martínez-Cué C, Rueda N, García E, Flórez J.	Genes Brain Behav. 2006 Jul;5(5):413-22.	Genes Brain Behav. 2006	PubMed	citation	PMID:16879635	pubmed	16879635	create date:2006/08/02 | first author:Martínez-Cué C
Replication of small effect quantitative trait loci for behavioral traits facilitated by estimation of effect size from independent cohorts.	/pubmed/16879634	Bennett B, Carosone-Link P.	Genes Brain Behav. 2006 Jul;5(5):404-12.	Genes Brain Behav. 2006	PubMed	citation	PMID:16879634	pubmed	16879634	create date:2006/08/02 | first author:Bennett B
Visual detection, pattern discrimination and visual acuity in 14 strains of mice.	/pubmed/16879633	Wong AA, Brown RE.	Genes Brain Behav. 2006 Jul;5(5):389-403.	Genes Brain Behav. 2006	PubMed	citation	PMID:16879633	pubmed	16879633	create date:2006/08/02 | first author:Wong AA
Wild mouse open field behavior is embedded within the multidimensional data space spanned by laboratory inbred strains.	/pubmed/16879632	Fonio E, Benjamini Y, Sakov A, Golani I.	Genes Brain Behav. 2006 Jul;5(5):380-8.	Genes Brain Behav. 2006	PubMed	citation	PMID:16879632	pubmed	16879632	create date:2006/08/02 | first author:Fonio E
Impaired spatial reference memory and increased exploratory behavior in P301L tau transgenic mice.	/pubmed/16879631	Pennanen L, Wolfer DP, Nitsch RM, Götz J.	Genes Brain Behav. 2006 Jul;5(5):369-79.	Genes Brain Behav. 2006	PubMed	citation	PMID:16879631	pubmed	16879631	create date:2006/08/02 | first author:Pennanen L
Chemosensory control of surface antigen switching in the nematode Caenorhabditis elegans.	/pubmed/16879619	Olsen DP, Phu D, Libby LJ, Cormier JA, Montez KM, Ryder EF, Politz SM.	Genes Brain Behav. 2007 Apr;6(3):240-52. Epub 2006 Jul 27.	Genes Brain Behav. 2007	PubMed	citation	PMID:16879619	pubmed	16879619	create date:2006/08/02 | first author:Olsen DP
Effects of repeated morphine on locomotion, place preference and dopamine in heterozygous glial cell line-derived neurotrophic factor knockout mice.	/pubmed/16879618	Airavaara M, Tuomainen H, Piepponen TP, Saarma M, Ahtee L.	Genes Brain Behav. 2007 Apr;6(3):287-98. Epub 2006 Jul 27.	Genes Brain Behav. 2007	PubMed	citation	PMID:16879618	pubmed	16879618	create date:2006/08/02 | first author:Airavaara M
Genetic selection on a behavioural fear trait is associated with changes in heart rate variability in quail.	/pubmed/16879617	Valance D, Desprès G, Boissy A, Mignon-Grasteau S, Constantin P, Leterrier C.	Genes Brain Behav. 2007 Jun;6(4):339-46. Epub 2006 Jul 27.	Genes Brain Behav. 2007	PubMed	citation	PMID:16879617	pubmed	16879617	create date:2006/08/02 | first author:Valance D
Analysis of two P-element enhancer-trap insertion lines that show expression in the giant fibre neuron of Drosophila melanogaster.	/pubmed/16879616	Allen MJ, Drummond JA, Sweetman DJ, Moffat KG.	Genes Brain Behav. 2007 Jun;6(4):347-58. Epub 2006 Jul 27.	Genes Brain Behav. 2007	PubMed	citation	PMID:16879616	pubmed	16879616	create date:2006/08/02 | first author:Allen MJ
Behavioural phenotyping of sodium-myo-inositol cotransporter heterozygous knockout mice with reduced brain inositol.	/pubmed/16848785	Shaldubina A, Buccafusca R, Johanson RA, Agam G, Belmaker RH, Berry GT, Bersudsky Y.	Genes Brain Behav. 2007 Apr;6(3):253-9. Epub 2006 Jul 17.	Genes Brain Behav. 2007	PubMed	citation	PMID:16848785	pubmed	16848785	create date:2006/07/20 | first author:Shaldubina A
Effect of the BDNF V166M polymorphism on working memory in healthy adolescents.	/pubmed/16848784	Hansell NK, James MR, Duffy DL, Birley AJ, Luciano M, Geffen GM, Wright MJ, Montgomery GW, Martin NG.	Genes Brain Behav. 2007 Apr;6(3):260-8. Epub 2006 Jul 17.	Genes Brain Behav. 2007	PubMed	citation	PMID:16848784	pubmed	16848784	create date:2006/07/20 | first author:Hansell NK
Tryptophan hydroxylase 1 gene haplotypes modify the effect of a hostile childhood environment on adulthood harm avoidance.	/pubmed/16848783	Keltikangas-Järvinen L, Puttonen S, Kivimäki M, Elovainio M, Rontu R, Lehtimäki T.	Genes Brain Behav. 2007 Jun;6(4):305-13. Epub 2006 Jul 16.	Genes Brain Behav. 2007	PubMed	citation	PMID:16848783	pubmed	16848783	create date:2006/07/20 | first author:Keltikangas-Järvinen L
Dopamine levels modulate the updating of tastant values.	/pubmed/16848782	Costa RM, Gutierrez R, de Araujo IE, Coelho MR, Kloth AD, Gainetdinov RR, Caron MG, Nicolelis MA, Simon SA.	Genes Brain Behav. 2007 Jun;6(4):314-20. Epub 2006 Jul 17.	Genes Brain Behav. 2007	PubMed	citation	PMID:16848782	pubmed	16848782	create date:2006/07/20 | first author:Costa RM
Evidence for abnormal early development in a mouse model of Rett syndrome.	/pubmed/16848781	Santos M, Silva-Fernandes A, Oliveira P, Sousa N, Maciel P.	Genes Brain Behav. 2007 Apr;6(3):277-86. Epub 2006 Jul 17.	Genes Brain Behav. 2007	PubMed	citation	PMID:16848781	pubmed	16848781	create date:2006/07/20 | first author:Santos M
Estrous cycle effects on behavior of C57BL/6J and BALB/cByJ female mice: implications for phenotyping strategies.	/pubmed/16827921	Meziane H, Ouagazzal AM, Aubert L, Wietrzych M, Krezel W.	Genes Brain Behav. 2007 Mar;6(2):192-200.	Genes Brain Behav. 2007	PubMed	citation	PMID:16827921	pubmed	16827921	create date:2006/07/11 | first author:Meziane H
Familial loading in specific language impairment: patterns of differences across proband characteristics, gender and relative type.	/pubmed/16827920	Conti-Ramsden G, Falcaro M, Simkin Z, Pickles A.	Genes Brain Behav. 2007 Apr;6(3):216-28. Epub 2006 Jul 10.	Genes Brain Behav. 2007	PubMed	citation	PMID:16827920	pubmed	16827920	create date:2006/07/11 | first author:Conti-Ramsden G
DNA pooling: a comprehensive, multi-stage association analysis of ACSL6 and SIRT5 polymorphisms in schizophrenia.	/pubmed/16827919	Chowdari KV, Northup A, Pless L, Wood J, Joo YH, Mirnics K, Lewis DA, Levitt PR, Bacanu SA, Nimgaonkar VL.	Genes Brain Behav. 2007 Apr;6(3):229-39. Epub 2006 Jul 10.	Genes Brain Behav. 2007	PubMed	citation	PMID:16827919	pubmed	16827919	create date:2006/07/11 | first author:Chowdari KV
D4 Dopamine receptor genes of zebrafish and effects of the antipsychotic clozapine on larval swimming behaviour.	/pubmed/16764679	Boehmler W, Carr T, Thisse C, Thisse B, Canfield VA, Levenson R.	Genes Brain Behav. 2007 Mar;6(2):155-66.	Genes Brain Behav. 2007	PubMed	citation	PMID:16764679	pubmed	16764679	create date:2006/06/13 | first author:Boehmler W
Genomic screen for substance dependence and body mass index in southwest California Indians.	/pubmed/16764678	Ehlers CL, Wilhelmsen KC.	Genes Brain Behav. 2007 Mar;6(2):184-91.	Genes Brain Behav. 2007	PubMed	citation	PMID:16764678	pubmed	16764678	create date:2006/06/13 | first author:Ehlers CL
ApoE allelic variability influences pupil response to cholinergic challenge and cognitive impairment.	/pubmed/16764677	Scinto LF.	Genes Brain Behav. 2007 Apr;6(3):209-15. Epub 2006 Jun 8.	Genes Brain Behav. 2007	PubMed	citation	PMID:16764677	pubmed	16764677	create date:2006/06/13 | first author:Scinto LF
Classical reward conditioning in Drosophila melanogaster.	/pubmed/16740144	Kim YC, Lee HG, Han KA.	Genes Brain Behav. 2007 Mar;6(2):201-7.	Genes Brain Behav. 2007	PubMed	citation	PMID:16740144	pubmed	16740144	create date:2006/06/03 | first author:Kim YC
Glucocorticoid receptor polymorphisms and haplotypes associated with chronic fatigue syndrome.	/pubmed/16740143	Rajeevan MS, Smith AK, Dimulescu I, Unger ER, Vernon SD, Heim C, Reeves WC.	Genes Brain Behav. 2007 Mar;6(2):167-76.	Genes Brain Behav. 2007	PubMed	citation	PMID:16740143	pubmed	16740143	create date:2006/06/03 | first author:Rajeevan MS
Investigating the role of brain-derived neurotrophic factor in relapsing-remitting multiple sclerosis.	/pubmed/16740142	Liguori M, Fera F, Gioia MC, Valentino P, Manna I, Condino F, Cerasa A, La Russa A, Clodomiro A, Paolillo A, Nisticò R, Vercillo L, Cittadella R, Quattrone A.	Genes Brain Behav. 2007 Mar;6(2):177-83.	Genes Brain Behav. 2007	PubMed	citation	PMID:16740142	pubmed	16740142	create date:2006/06/03 | first author:Liguori M
Biochemical, molecular and behavioral phenotypes of Rab3A mutations in the mouse.	/pubmed/16734774	Yang S, Farias M, Kapfhamer D, Tobias J, Grant G, Abel T, Bućan M.	Genes Brain Behav. 2007 Feb;6(1):77-96.	Genes Brain Behav. 2007	PubMed	citation	PMID:16734774	pubmed	16734774	create date:2006/06/01 | first author:Yang S
Complex, multimodal behavioral profile of the Homer1 knockout mouse.	/pubmed/16734773	Jaubert PJ, Golub MS, Lo YY, Germann SL, Dehoff MH, Worley PF, Kang SH, Schwarz MK, Seeburg PH, Berman RF.	Genes Brain Behav. 2007 Mar;6(2):141-54.	Genes Brain Behav. 2007	PubMed	citation	PMID:16734773	pubmed	16734773	create date:2006/06/01 | first author:Jaubert PJ
Association study between kynurenine 3-monooxygenase gene and schizophrenia in the Japanese population.	/pubmed/16716206	Aoyama N, Takahashi N, Saito S, Maeno N, Ishihara R, Ji X, Miura H, Ikeda M, Suzuki T, Kitajima T, Yamanouchi Y, Kinoshita Y, Yoshida K, Iwata N, Inada T, Ozaki N.	Genes Brain Behav. 2006 Jun;5(4):364-8.	Genes Brain Behav. 2006	PubMed	citation	PMID:16716206	pubmed	16716206	create date:2006/05/24 | first author:Aoyama N
Holeboard discrimination learning in mice.	/pubmed/16716205	Kuc KA, Gregersen BM, Gannon KS, Dodart JC.	Genes Brain Behav. 2006 Jun;5(4):355-63.	Genes Brain Behav. 2006	PubMed	citation	PMID:16716205	pubmed	16716205	create date:2006/05/24 | first author:Kuc KA
Effects of repeated maternal separation on prepulse inhibition of startle across inbred mouse strains.	/pubmed/16716204	Millstein RA, Ralph RJ, Yang RJ, Holmes A.	Genes Brain Behav. 2006 Jun;5(4):346-54.	Genes Brain Behav. 2006	PubMed	citation	PMID:16716204	pubmed	16716204	create date:2006/05/24 | first author:Millstein RA
Investigation of A218C tryptophan hydroxylase polymorphism: association with familial suicide behavior and proband's suicide attempt characteristics.	/pubmed/16716203	Viana MM, De Marco LA, Boson WL, Romano-Silva MA, Corrêa H.	Genes Brain Behav. 2006 Jun;5(4):340-5.	Genes Brain Behav. 2006	PubMed	citation	PMID:16716203	pubmed	16716203	create date:2006/05/24 | first author:Viana MM
Tissue-specific alternative splicing of BK channel transcripts in Drosophila.	/pubmed/16716202	Yu JY, Upadhyaya AB, Atkinson NS.	Genes Brain Behav. 2006 Jun;5(4):329-39.	Genes Brain Behav. 2006	PubMed	citation	PMID:16716202	pubmed	16716202	create date:2006/05/24 | first author:Yu JY
The molecular genetics of cognition: dopamine, COMT and BDNF.	/pubmed/16716201	Savitz J, Solms M, Ramesar R.	Genes Brain Behav. 2006 Jun;5(4):311-28. Review.	Genes Brain Behav. 2006	PubMed	citation	PMID:16716201	pubmed	16716201	create date:2006/05/24 | first author:Savitz J
The mechanism of emergenesis.	/pubmed/16716200	Lykken DT.	Genes Brain Behav. 2006 Jun;5(4):306-10. Review.	Genes Brain Behav. 2006	PubMed	citation	PMID:16716200	pubmed	16716200	create date:2006/05/24 | first author:Lykken DT
Genetic basis of Alzheimer's dementia: role of mtDNA mutations.	/pubmed/16681804	Grazina M, Pratas J, Silva F, Oliveira S, Santana I, Oliveira C.	Genes Brain Behav. 2006;5 Suppl 2:92-107. Review.	Genes Brain Behav. 2006	PubMed	citation	PMID:16681804	pubmed	16681804	create date:2006/05/10 | first author:Grazina M
Chromatin remodeling and neuronal function: exciting links.	/pubmed/16681803	Santos M, Coelho PA, Maciel P.	Genes Brain Behav. 2006;5 Suppl 2:80-91. Review.	Genes Brain Behav. 2006	PubMed	citation	PMID:16681803	pubmed	16681803	create date:2006/05/10 | first author:Santos M
The genetic basis of circadian behavior.	/pubmed/16681802	Oster H.	Genes Brain Behav. 2006;5 Suppl 2:73-9. Review.	Genes Brain Behav. 2006	PubMed	citation	PMID:16681802	pubmed	16681802	create date:2006/05/10 | first author:Oster H
Mitogen-activated protein kinase/extracellular regulated kinase signalling and memory stabilization: a review.	/pubmed/16681801	Davis S, Laroche S.	Genes Brain Behav. 2006;5 Suppl 2:61-72. Review.	Genes Brain Behav. 2006	PubMed	citation	PMID:16681801	pubmed	16681801	create date:2006/05/10 | first author:Davis S
Dendritic pathology in mental retardation: from molecular genetics to neurobiology.	/pubmed/16681800	Dierssen M, Ramakers GJ.	Genes Brain Behav. 2006;5 Suppl 2:48-60. Review.	Genes Brain Behav. 2006	PubMed	citation	PMID:16681800	pubmed	16681800	create date:2006/05/10 | first author:Dierssen M
Genes and neurons: molecular insights to fear and anxiety.	/pubmed/16681799	Stoppel C, Albrecht A, Pape HC, Stork O.	Genes Brain Behav. 2006;5 Suppl 2:34-47.	Genes Brain Behav. 2006	PubMed	citation	PMID:16681799	pubmed	16681799	create date:2006/05/10 | first author:Stoppel C
Genetic analysis of psychiatric disorders in humans.	/pubmed/16681798	van Belzen MJ, Heutink P.	Genes Brain Behav. 2006;5 Suppl 2:25-33. Review.	Genes Brain Behav. 2006	PubMed	citation	PMID:16681798	pubmed	16681798	create date:2006/05/10 | first author:van Belzen MJ
A hitchhiker's guide to behavioral analysis in laboratory rodents.	/pubmed/16681797	Sousa N, Almeida OF, Wotjak CT.	Genes Brain Behav. 2006;5 Suppl 2:5-24. Review.	Genes Brain Behav. 2006	PubMed	citation	PMID:16681797	pubmed	16681797	create date:2006/05/10 | first author:Sousa N
From genes to neurons to brain.	/pubmed/16681796	Geschwind D.	Genes Brain Behav. 2006;5 Suppl 2:1-4. No abstract available.	Genes Brain Behav. 2006	PubMed	citation	PMID:16681796	pubmed	16681796	create date:2006/05/10 | first author:Geschwind D
Defining the dopamine transporter proteome by convergent biochemical and in silico analyses.	/pubmed/16643512	Maiya R, Ponomarev I, Linse KD, Harris RA, Mayfield RD.	Genes Brain Behav. 2007 Feb;6(1):97-106.	Genes Brain Behav. 2007	PubMed	citation	PMID:16643512	pubmed	16643512	create date:2006/04/29 | first author:Maiya R
Spatial learning induces predominant downregulation of cytosolic proteins in the rat hippocampus.	/pubmed/16643511	Henninger N, Feldmann RE Jr, Fütterer CD, Schrempp C, Maurer MH, Waschke KF, Kuschinsky W, Schwab S.	Genes Brain Behav. 2007 Mar;6(2):128-40.	Genes Brain Behav. 2007	PubMed	citation	PMID:16643511	pubmed	16643511	create date:2006/04/29 | first author:Henninger N
Title	URL	Description	Details	ShortDetails	Resource	Type	Identifiers	Db	EntrezUID	Properties
Of mice and men--cross-species digit ratio (2D:4D) research: comment on Bailey, Wahlsten and Hurd (2005).	/pubmed/16594983	Voracek M, Hurd PL, Wahlsten D.	Genes Brain Behav. 2006 Apr;5(3):299-300; author reply 300-2. No abstract available.	Genes Brain Behav. 2006	PubMed	citation	PMID:16594983	pubmed	16594983	create date:2006/04/06 | first author:Voracek M
Transgenic mice expressing a human mutant beta1 thyroid receptor are hyperactive, impulsive, and inattentive.	/pubmed/16594981	Siesser WB, Zhao J, Miller LR, Cheng SY, McDonald MP.	Genes Brain Behav. 2006 Apr;5(3):282-97. Erratum in: Genes Brain Behav. 2006 Apr;5(3):298.	Genes Brain Behav. 2006	PubMed	citation	PMID:16594981	pubmed	16594981	create date:2006/04/06 | first author:Siesser WB
Maternal behavior deficits in nulliparous oxytocin knockout mice.	/pubmed/16594980	Pedersen CA, Vadlamudi SV, Boccia ML, Amico JA.	Genes Brain Behav. 2006 Apr;5(3):274-81.	Genes Brain Behav. 2006	PubMed	citation	PMID:16594980	pubmed	16594980	create date:2006/04/06 | first author:Pedersen CA
Sp1 and NFkappaB pathways are regulated in brain in response to acute and chronic ethanol.	/pubmed/16594979	Rulten SL, Ripley TL, Hunt CL, Stephens DN, Mayne LV.	Genes Brain Behav. 2006 Apr;5(3):257-73.	Genes Brain Behav. 2006	PubMed	citation	PMID:16594979	pubmed	16594979	create date:2006/04/06 | first author:Rulten SL
Progressive cognitive decline in a transgenic mouse model of Alzheimer's disease overexpressing mutant hAPPswe.	/pubmed/16594978	Middei S, Daniele S, Caprioli A, Ghirardi O, Ammassari-Teule M.	Genes Brain Behav. 2006 Apr;5(3):249-56.	Genes Brain Behav. 2006	PubMed	citation	PMID:16594978	pubmed	16594978	create date:2006/04/06 | first author:Middei S
The genetic contribution to canine personality.	/pubmed/16594977	Saetre P, Strandberg E, Sundgren PE, Pettersson U, Jazin E, Bergström TF.	Genes Brain Behav. 2006 Apr;5(3):240-8.	Genes Brain Behav. 2006	PubMed	citation	PMID:16594977	pubmed	16594977	create date:2006/04/06 | first author:Saetre P
Gravitaxis in Drosophila melanogaster: a forward genetic screen.	/pubmed/16594976	Armstrong JD, Texada MJ, Munjaal R, Baker DA, Beckingham KM.	Genes Brain Behav. 2006 Apr;5(3):222-39.	Genes Brain Behav. 2006	PubMed	citation	PMID:16594976	pubmed	16594976	create date:2006/04/06 | first author:Armstrong JD
Early genomics of learning and memory: a review.	/pubmed/16594975	Paratore S, Alessi E, Coffa S, Torrisi A, Mastrobuono F, Cavallaro S.	Genes Brain Behav. 2006 Apr;5(3):209-21. Review.	Genes Brain Behav. 2006	PubMed	citation	PMID:16594975	pubmed	16594975	create date:2006/04/06 | first author:Paratore S
Strain-dependent regulation of neurotransmission and actin-remodelling proteins in the mouse hippocampus.	/pubmed/16507010	Pollak DD, John J, Scharl T, Leisch F, Schneider A, Hoeger H, Lubec G.	Genes Brain Behav. 2006 Mar;5(2):200-4.	Genes Brain Behav. 2006	PubMed	citation	PMID:16507010	pubmed	16507010	create date:2006/03/02 | first author:Pollak DD
Identifying interactions between genes and early environment in the mouse.	/pubmed/16507009	Carola V, Frazzetto G, Gross C.	Genes Brain Behav. 2006 Mar;5(2):189-99.	Genes Brain Behav. 2006	PubMed	citation	PMID:16507009	pubmed	16507009	create date:2006/03/02 | first author:Carola V
Recombinant inbreeding in mice reveals thresholds in embryonic corpus callosum development.	/pubmed/16507008	Wahlsten D, Bishop KM, Ozaki HS.	Genes Brain Behav. 2006 Mar;5(2):170-88.	Genes Brain Behav. 2006	PubMed	citation	PMID:16507008	pubmed	16507008	create date:2006/03/02 | first author:Wahlsten D
Distinct genetic influences on grammar and phonological short-term memory deficits: evidence from 6-year-old twins.	/pubmed/16507007	Bishop DV, Adams CV, Norbury CF.	Genes Brain Behav. 2006 Mar;5(2):158-69.	Genes Brain Behav. 2006	PubMed	citation	PMID:16507007	pubmed	16507007	create date:2006/03/02 | first author:Bishop DV
Association study of eight circadian genes with bipolar I disorder, schizoaffective disorder and schizophrenia.	/pubmed/16507006	Mansour HA, Wood J, Logue T, Chowdari KV, Dayal M, Kupfer DJ, Monk TH, Devlin B, Nimgaonkar VL.	Genes Brain Behav. 2006 Mar;5(2):150-7.	Genes Brain Behav. 2006	PubMed	citation	PMID:16507006	pubmed	16507006	create date:2006/03/02 | first author:Mansour HA
Mouse strain differences in autonomic responses to stress.	/pubmed/16507005	van Bogaert MJ, Groenink L, Oosting RS, Westphal KG, van der Gugten J, Olivier B.	Genes Brain Behav. 2006 Mar;5(2):139-49.	Genes Brain Behav. 2006	PubMed	citation	PMID:16507005	pubmed	16507005	create date:2006/03/02 | first author:van Bogaert MJ
Corticotropin-releasing factor receptor type 2-deficient mice display impaired coping behaviors during stress.	/pubmed/16507004	Coste SC, Heard AD, Phillips TJ, Stenzel-Poore MP.	Genes Brain Behav. 2006 Mar;5(2):131-8.	Genes Brain Behav. 2006	PubMed	citation	PMID:16507004	pubmed	16507004	create date:2006/03/02 | first author:Coste SC
Microcebus murinus: a useful primate model for human cerebral aging and Alzheimer's disease?	/pubmed/16507003	Bons N, Rieger F, Prudhomme D, Fisher A, Krause KH.	Genes Brain Behav. 2006 Mar;5(2):120-30. Review.	Genes Brain Behav. 2006	PubMed	citation	PMID:16507003	pubmed	16507003	create date:2006/03/02 | first author:Bons N
Psychiatric endophenotypes and the development of valid animal models.	/pubmed/16507002	Gould TD, Gottesman II.	Genes Brain Behav. 2006 Mar;5(2):113-9.	Genes Brain Behav. 2006	PubMed	citation	PMID:16507002	pubmed	16507002	create date:2006/03/02 | first author:Gould TD
The interaction between TPH2 promoter haplotypes and clinical-demographic risk factors in suicide victims with major psychoses.	/pubmed/16436194	De Luca V, Hlousek D, Likhodi O, Van Tol HH, Kennedy JL, Wong AH.	Genes Brain Behav. 2006 Feb;5(1):107-10.	Genes Brain Behav. 2006	PubMed	citation	PMID:16436194	pubmed	16436194	create date:2006/01/27 | first author:De Luca V
Tight regulation of transgene expression by tetracycline-dependent activator and repressor in brain.	/pubmed/16436193	Uchida S, Sakai S, Furuichi T, Hosoda H, Toyota K, Ishii T, Kitamoto A, Sekine M, Koike K, Masushige S, Murphy G, Silva AJ, Kida S.	Genes Brain Behav. 2006 Feb;5(1):96-106.	Genes Brain Behav. 2006	PubMed	citation	PMID:16436193	pubmed	16436193	create date:2006/01/27 | first author:Uchida S
Molecular genetics of bipolar disorder.	/pubmed/16436192	Hayden EP, Nurnberger JI Jr.	Genes Brain Behav. 2006 Feb;5(1):85-95. Review.	Genes Brain Behav. 2006	PubMed	citation	PMID:16436192	pubmed	16436192	create date:2006/01/27 | first author:Hayden EP
Synaptic hyperexcitability of deep layer neocortical cells in a genetic model of absence seizures.	/pubmed/16436191	D'Antuono M, Inaba Y, Biagini G, D'Arcangelo G, Tancredi V, Avoli M.	Genes Brain Behav. 2006 Feb;5(1):73-84.	Genes Brain Behav. 2006	PubMed	citation	PMID:16436191	pubmed	16436191	create date:2006/01/27 | first author:D'Antuono M
Environmental bias? Effects of housing conditions, laboratory environment and experimenter on behavioral tests.	/pubmed/16436190	Lewejohann L, Reinhard C, Schrewe A, Brandewiede J, Haemisch A, Görtz N, Schachner M, Sachser N.	Genes Brain Behav. 2006 Feb;5(1):64-72.	Genes Brain Behav. 2006	PubMed	citation	PMID:16436190	pubmed	16436190	create date:2006/01/27 | first author:Lewejohann L
Selected line difference in sensitivity to a GABAergic neurosteroid during ethanol withdrawal.	/pubmed/16436189	Finn DA, Douglass AD, Beadles-Bohling AS, Tanchuck MA, Long SL, Crabbe JC.	Genes Brain Behav. 2006 Feb;5(1):53-63.	Genes Brain Behav. 2006	PubMed	citation	PMID:16436189	pubmed	16436189	create date:2006/01/27 | first author:Finn DA
Neural cell adhesion molecule (NCAM-/-) null mice show impaired sensitization of the startle response.	/pubmed/16436188	Plappert CF, Schachner M, Pilz PK.	Genes Brain Behav. 2006 Feb;5(1):46-52.	Genes Brain Behav. 2006	PubMed	citation	PMID:16436188	pubmed	16436188	create date:2006/01/27 | first author:Plappert CF
Structural variation of the monoamine oxidase A gene promoter repeat polymorphism in nonhuman primates.	/pubmed/16436187	Wendland JR, Hampe M, Newman TK, Syagailo Y, Meyer J, Schempp W, Timme A, Suomi SJ, Lesch KP.	Genes Brain Behav. 2006 Feb;5(1):40-5.	Genes Brain Behav. 2006	PubMed	citation	PMID:16436187	pubmed	16436187	create date:2006/01/27 | first author:Wendland JR
Paradoxical effects of learning the Morris water maze on adult hippocampal neurogenesis in mice may be explained by a combination of stress and physical activity.	/pubmed/16436186	Ehninger D, Kempermann G.	Genes Brain Behav. 2006 Feb;5(1):29-39.	Genes Brain Behav. 2006	PubMed	citation	PMID:16436186	pubmed	16436186	create date:2006/01/27 | first author:Ehninger D
A genetic screen for behavioral mutations that perturb dopaminergic homeostasis in mice.	/pubmed/16436185	Speca DJ, Rabbee N, Chihara D, Speed TP, Peterson AS.	Genes Brain Behav. 2006 Feb;5(1):19-28.	Genes Brain Behav. 2006	PubMed	citation	PMID:16436185	pubmed	16436185	create date:2006/01/27 | first author:Speca DJ
Cloninger's temperament dimensions and epidermal growth factor A61G polymorphism in Finnish adults.	/pubmed/16436184	Keltikangas-Järvinen L, Puttonen S, Kivimäki M, Rontu R, Lehtimäki T.	Genes Brain Behav. 2006 Feb;5(1):11-8.	Genes Brain Behav. 2006	PubMed	citation	PMID:16436184	pubmed	16436184	create date:2006/01/27 | first author:Keltikangas-Järvinen L
Fine mapping of a sedative-hypnotic drug withdrawal locus on mouse chromosome 11.	/pubmed/16436183	Hood HM, Metten P, Crabbe JC, Buck KJ.	Genes Brain Behav. 2006 Feb;5(1):1-10.	Genes Brain Behav. 2006	PubMed	citation	PMID:16436183	pubmed	16436183	create date:2006/01/27 | first author:Hood HM
Comparative gene expression in brain regions of human alcoholics.	/pubmed/16417620	Flatscher-Bader T, van der Brug MP, Landis N, Hwang JW, Harrison E, Wilce PA.	Genes Brain Behav. 2006;5 Suppl 1:78-84. Review.	Genes Brain Behav. 2006	PubMed	citation	PMID:16417620	pubmed	16417620	create date:2006/01/19 | first author:Flatscher-Bader T
Exploiting human anatomical variability as a link between genome and cognome.	/pubmed/16417619	Leonard CM, Eckert MA, Kuldau JM.	Genes Brain Behav. 2006;5 Suppl 1:64-77. Review.	Genes Brain Behav. 2006	PubMed	citation	PMID:16417619	pubmed	16417619	create date:2006/01/19 | first author:Leonard CM
Deconstructing language by comparative gene expression: from neurobiology to microarray.	/pubmed/16417618	Oldham MC, Geschwind DH.	Genes Brain Behav. 2006;5 Suppl 1:54-63. Review.	Genes Brain Behav. 2006	PubMed	citation	PMID:16417618	pubmed	16417618	create date:2006/01/19 | first author:Oldham MC
Investigating cognitive genetics and its implications for the treatment of cognitive deficit.	/pubmed/16417617	Payton A.	Genes Brain Behav. 2006;5 Suppl 1:44-53. Review.	Genes Brain Behav. 2006	PubMed	citation	PMID:16417617	pubmed	16417617	create date:2006/01/19 | first author:Payton A
Gene expression profiling of primate neocortex: molecular neuroanatomy of cortical areas.	/pubmed/16417616	Watakabe A, Komatsu Y, Nawa H, Yamamori T.	Genes Brain Behav. 2006;5 Suppl 1:38-43. Review.	Genes Brain Behav. 2006	PubMed	citation	PMID:16417616	pubmed	16417616	create date:2006/01/19 | first author:Watakabe A
Quantitative trait loci for IQ and other complex traits: single-nucleotide polymorphism genotyping using pooled DNA and microarrays.	/pubmed/16417615	Craig I, Plomin R.	Genes Brain Behav. 2006;5 Suppl 1:32-7. Review.	Genes Brain Behav. 2006	PubMed	citation	PMID:16417615	pubmed	16417615	create date:2006/01/19 | first author:Craig I
Influence and interactions of cathepsin D, HLA-DRB1 and APOE on cognitive abilities in an older non-demented population.	/pubmed/16417614	Payton A, van den Boogerd E, Davidson Y, Gibbons L, Ollier W, Rabbitt P, Worthington J, Horan M, Pendleton N.	Genes Brain Behav. 2006;5 Suppl 1:23-31.	Genes Brain Behav. 2006	PubMed	citation	PMID:16417614	pubmed	16417614	create date:2006/01/19 | first author:Payton A
Characterization of allelic variants at chromosome 15q14 in schizophrenia.	/pubmed/16417613	Freedman R, Leonard S, Waldo M, Gault J, Olincy A, Adler LE.	Genes Brain Behav. 2006;5 Suppl 1:14-22.	Genes Brain Behav. 2006	PubMed	citation	PMID:16417613	pubmed	16417613	create date:2006/01/19 | first author:Freedman R
Disputes over memory ownership: What memories are disputed?	/pubmed/16417612	Sheen M, Kemp S, Rubin DC.	Genes Brain Behav. 2006;5 Suppl 1:9-13.	Genes Brain Behav. 2006	PubMed	citation	PMID:16417612	pubmed	16417612	create date:2006/01/19 | first author:Sheen M
Candidate gene studies in the 21st century: meta-analysis, mediation, moderation.	/pubmed/16417611	Munafò MR.	Genes Brain Behav. 2006;5 Suppl 1:3-8. Review.	Genes Brain Behav. 2006	PubMed	citation	PMID:16417611	pubmed	16417611	create date:2006/01/19 | first author:Munafò MR
Association between Tph2 gene polymorphism, brain tryptophan hydroxylase activity and aggressiveness in mouse strains.	/pubmed/16268992	Kulikov AV, Osipova DV, Naumenko VS, Popova NK.	Genes Brain Behav. 2005 Nov;4(8):482-5.	Genes Brain Behav. 2005	PubMed	citation	PMID:16268992	pubmed	16268992	create date:2005/11/05 | first author:Kulikov AV
Genetic and environmental influences on Anxious/Depression during childhood: a study from the Netherlands Twin Register.	/pubmed/16268991	Boomsma DI, van Beijsterveldt CE, Hudziak JJ.	Genes Brain Behav. 2005 Nov;4(8):466-81.	Genes Brain Behav. 2005	PubMed	citation	PMID:16268991	pubmed	16268991	create date:2005/11/05 | first author:Boomsma DI
Female receptivity phenotype of icebox mutants caused by a mutation in the L1-type cell adhesion molecule neuroglian.	/pubmed/16268990	Carhan A, Allen F, Armstrong JD, Hortsch M, Goodwin SF, O'Dell KM.	Genes Brain Behav. 2005 Nov;4(8):449-65. Erratum in: Genes Brain Behav. 2006 Jul;5(5):432. Hortsch, M [added].	Genes Brain Behav. 2005	PubMed	citation	PMID:16268990	pubmed	16268990	create date:2005/11/05 | first author:Carhan A
Association analysis of the RGS4 gene in Han Chinese and Scottish populations with schizophrenia.	/pubmed/16176390	Zhang F, St Clair D, Liu X, Sun X, Sham PC, Crombie C, Ma X, Wang Q, Meng H, Deng W, Yates P, Hu X, Walker N, Murray RM, Collier DA, Li T.	Genes Brain Behav. 2005 Oct;4(7):444-8.	Genes Brain Behav. 2005	PubMed	citation	PMID:16176390	pubmed	16176390	create date:2005/09/24 | first author:Zhang F
Texture of locomotor path: a replicable characterization of a complex behavioral phenotype.	/pubmed/16176389	Kafkafi N, Elmer GI.	Genes Brain Behav. 2005 Oct;4(7):431-43.	Genes Brain Behav. 2005	PubMed	citation	PMID:16176389	pubmed	16176389	create date:2005/09/24 | first author:Kafkafi N
Altered anxiety-related and social behaviors in the Fmr1 knockout mouse model of fragile X syndrome.	/pubmed/16176388	Spencer CM, Alekseyenko O, Serysheva E, Yuva-Paylor LA, Paylor R.	Genes Brain Behav. 2005 Oct;4(7):420-30.	Genes Brain Behav. 2005	PubMed	citation	PMID:16176388	pubmed	16176388	create date:2005/09/24 | first author:Spencer CM
Common variations in the pretest environment influence genotypic comparisons in models of anxiety.	/pubmed/16176387	Izídio GS, Lopes DM, Spricigo L Jr, Ramos A.	Genes Brain Behav. 2005 Oct;4(7):412-9.	Genes Brain Behav. 2005	PubMed	citation	PMID:16176387	pubmed	16176387	create date:2005/09/24 | first author:Izídio GS
Genetic basis for the psychostimulant effects of nicotine: a quantitative trait locus analysis in AcB/BcA recombinant congenic mice.	/pubmed/16176386	Gill KJ, Boyle AE.	Genes Brain Behav. 2005 Oct;4(7):401-11.	Genes Brain Behav. 2005	PubMed	citation	PMID:16176386	pubmed	16176386	create date:2005/09/24 | first author:Gill KJ
Therapeutic implications of the mGluR theory of fragile X mental retardation.	/pubmed/16098137	Bear MF.	Genes Brain Behav. 2005 Aug;4(6):393-8. Review.	Genes Brain Behav. 2005	PubMed	citation	PMID:16098137	pubmed	16098137	create date:2005/08/16 | first author:Bear MF
Come FLY with us: toward understanding fragile X syndrome.	/pubmed/16098136	Zarnescu DC, Shan G, Warren ST, Jin P.	Genes Brain Behav. 2005 Aug;4(6):385-92. Review.	Genes Brain Behav. 2005	PubMed	citation	PMID:16098136	pubmed	16098136	create date:2005/08/16 | first author:Zarnescu DC
Differential translation and fragile X syndrome.	/pubmed/16098135	Vanderklish PW, Edelman GM.	Genes Brain Behav. 2005 Aug;4(6):360-84. Review.	Genes Brain Behav. 2005	PubMed	citation	PMID:16098135	pubmed	16098135	create date:2005/08/16 | first author:Vanderklish PW
Title	URL	Description	Details	ShortDetails	Resource	Type	Identifiers	Db	EntrezUID	Properties
Localization of FMRP-associated mRNA granules and requirement of microtubules for activity-dependent trafficking in hippocampal neurons.	/pubmed/16098134	Antar LN, Dictenberg JB, Plociniak M, Afroz R, Bassell GJ.	Genes Brain Behav. 2005 Aug;4(6):350-9.	Genes Brain Behav. 2005	PubMed	citation	PMID:16098134	pubmed	16098134	create date:2005/08/16 | first author:Antar LN
FMRP RNA targets: identification and validation.	/pubmed/16098133	Darnell JC, Mostovetsky O, Darnell RB.	Genes Brain Behav. 2005 Aug;4(6):341-9. Review.	Genes Brain Behav. 2005	PubMed	citation	PMID:16098133	pubmed	16098133	create date:2005/08/16 | first author:Darnell JC
Understanding Fragile X syndrome: molecular, cellular and genomic neuroscience at the crossroads.	/pubmed/16098132	Moldin SO.	Genes Brain Behav. 2005 Aug;4(6):337-40. No abstract available.	Genes Brain Behav. 2005	PubMed	citation	PMID:16098132	pubmed	16098132	create date:2005/08/16 | first author:Moldin SO
Genetic variation in heroin-induced changes in behaviour: effects of B6 strain dose on conditioned reward and locomotor sensitization in 129-B6 hybrid mice.	/pubmed/16011579	Szumlinski KK, Lominac KD, Frys KA, Middaugh LD.	Genes Brain Behav. 2005 Jul;4(5):324-36.	Genes Brain Behav. 2005	PubMed	citation	PMID:16011579	pubmed	16011579	create date:2005/07/14 | first author:Szumlinski KK
Digit ratio (2D:4D) and behavioral differences between inbred mouse strains.	/pubmed/16011578	Bailey AA, Wahlsten D, Hurd PL.	Genes Brain Behav. 2005 Jul;4(5):318-23.	Genes Brain Behav. 2005	PubMed	citation	PMID:16011578	pubmed	16011578	create date:2005/07/14 | first author:Bailey AA
Behavioural profiles of inbred mouse strains used as transgenic backgrounds. II: cognitive tests.	/pubmed/16011577	Brooks SP, Pask T, Jones L, Dunnett SB.	Genes Brain Behav. 2005 Jul;4(5):307-17.	Genes Brain Behav. 2005	PubMed	citation	PMID:16011577	pubmed	16011577	create date:2005/07/14 | first author:Brooks SP
Variations in the behaviors to novel objects among five inbred strains of mice.	/pubmed/16011576	Kim D, Chae S, Lee J, Yang H, Shin HS.	Genes Brain Behav. 2005 Jul;4(5):302-6.	Genes Brain Behav. 2005	PubMed	citation	PMID:16011576	pubmed	16011576	create date:2005/07/14 | first author:Kim D
Association of vasopressin 1a receptor levels with a regulatory microsatellite and behavior.	/pubmed/16011575	Hammock EA, Lim MM, Nair HP, Young LJ.	Genes Brain Behav. 2005 Jul;4(5):289-301.	Genes Brain Behav. 2005	PubMed	citation	PMID:16011575	pubmed	16011575	create date:2005/07/14 | first author:Hammock EA
Behavioral and neurochemical phenotyping of Homer1 mutant mice: possible relevance to schizophrenia.	/pubmed/16011574	Szumlinski KK, Lominac KD, Kleschen MJ, Oleson EB, Dehoff MH, Schwarz MK, Seeburg PH, Worley PF, Kalivas PW.	Genes Brain Behav. 2005 Jul;4(5):273-88. Erratum in: Genes Brain Behav. 2005 Nov;4(8):486. Schwartz, MK [corrected to Schwarz, MK]; Seeberg, PH [corrected to Seeburg, PH].	Genes Brain Behav. 2005	PubMed	citation	PMID:16011574	pubmed	16011574	create date:2005/07/14 | first author:Szumlinski KK
Behavior and the limits of genomic plasticity: power and replicability in microarray analysis of honeybee brains.	/pubmed/15924558	Cash AC, Whitfield CW, Ismail N, Robinson GE.	Genes Brain Behav. 2005 Jun;4(4):267-71.	Genes Brain Behav. 2005	PubMed	citation	PMID:15924558	pubmed	15924558	create date:2005/06/01 | first author:Cash AC
Characterization of the parallel rod floor apparatus to test motor incoordination in mice.	/pubmed/15924557	Kamens HM, Phillips TJ, Holstein SE, Crabbe JC.	Genes Brain Behav. 2005 Jun;4(4):253-66.	Genes Brain Behav. 2005	PubMed	citation	PMID:15924557	pubmed	15924557	create date:2005/06/01 | first author:Kamens HM
Long-term individual housing in C57BL/6J and DBA/2 mice: assessment of behavioral consequences.	/pubmed/15924556	Võikar V, Polus A, Vasar E, Rauvala H.	Genes Brain Behav. 2005 Jun;4(4):240-52.	Genes Brain Behav. 2005	PubMed	citation	PMID:15924556	pubmed	15924556	create date:2005/06/01 | first author:Võikar V
Female oxytocin gene-knockout mice, in a semi-natural environment, display exaggerated aggressive behavior.	/pubmed/15924555	Ragnauth AK, Devidze N, Moy V, Finley K, Goodwillie A, Kow LM, Muglia LJ, Pfaff DW.	Genes Brain Behav. 2005 Jun;4(4):229-39.	Genes Brain Behav. 2005	PubMed	citation	PMID:15924555	pubmed	15924555	create date:2005/06/01 | first author:Ragnauth AK
Heritability, correlations and in silico mapping of locomotor behavior and neurochemistry in inbred strains of mice.	/pubmed/15924554	Mhyre TR, Chesler EJ, Thiruchelvam M, Lungu C, Cory-Slechta DA, Fry JD, Richfield EK.	Genes Brain Behav. 2005 Jun;4(4):209-28.	Genes Brain Behav. 2005	PubMed	citation	PMID:15924554	pubmed	15924554	create date:2005/06/01 | first author:Mhyre TR
Working memory impairment in a transgenic amyloid precursor protein TgCRND8 mouse model of Alzheimer's disease.	/pubmed/15810906	Lovasic L, Bauschke H, Janus C.	Genes Brain Behav. 2005 Apr;4(3):197-208.	Genes Brain Behav. 2005	PubMed	citation	PMID:15810906	pubmed	15810906	create date:2005/04/07 | first author:Lovasic L
Behavioral phenotypes of amyloid-based genetically modified mouse models of Alzheimer's disease.	/pubmed/15810905	Kobayashi DT, Chen KS.	Genes Brain Behav. 2005 Apr;4(3):173-96. Review.	Genes Brain Behav. 2005	PubMed	citation	PMID:15810905	pubmed	15810905	create date:2005/04/07 | first author:Kobayashi DT
A case for a non-transgenic animal model of Alzheimer's disease.	/pubmed/15810904	Stéphan A, Phillips AG.	Genes Brain Behav. 2005 Apr;4(3):157-72.	Genes Brain Behav. 2005	PubMed	citation	PMID:15810904	pubmed	15810904	create date:2005/04/07 | first author:Stéphan A
Invertebrate models of Alzheimer's disease.	/pubmed/15810903	Link CD.	Genes Brain Behav. 2005 Apr;4(3):147-56. Review.	Genes Brain Behav. 2005	PubMed	citation	PMID:15810903	pubmed	15810903	create date:2005/04/07 | first author:Link CD
Genetic and molecular aspects of Alzheimer's disease shed light on new mechanisms of transcriptional regulation.	/pubmed/15810902	Marambaud P, Robakis NK.	Genes Brain Behav. 2005 Apr;4(3):134-46. Review.	Genes Brain Behav. 2005	PubMed	citation	PMID:15810902	pubmed	15810902	create date:2005/04/07 | first author:Marambaud P
The clinical syndrome of Alzheimer's disease: aspects particularly relevant to clinical trials.	/pubmed/15810901	Mohs RC.	Genes Brain Behav. 2005 Apr;4(3):129-33. Review.	Genes Brain Behav. 2005	PubMed	citation	PMID:15810901	pubmed	15810901	create date:2005/04/07 | first author:Mohs RC
Sensitivity to psychostimulants in mice bred for high and low stimulation to methamphetamine.	/pubmed/15720407	Kamens HM, Burkhart-Kasch S, McKinnon CS, Li N, Reed C, Phillips TJ.	Genes Brain Behav. 2005 Mar;4(2):110-25.	Genes Brain Behav. 2005	PubMed	citation	PMID:15720407	pubmed	15720407	create date:2005/02/22 | first author:Kamens HM
Molecular correlates of emotional learning using genetically selected rat lines.	/pubmed/15720406	Zhang S, Amstein T, Shen J, Brush FR, Gershenfeld HK.	Genes Brain Behav. 2005 Mar;4(2):99-109.	Genes Brain Behav. 2005	PubMed	citation	PMID:15720406	pubmed	15720406	create date:2005/02/22 | first author:Zhang S
Where's my dinner? Adult neurogenesis in free-living food-storing rodents.	/pubmed/15720405	Barker JM, Wojtowicz JM, Boonstra R.	Genes Brain Behav. 2005 Mar;4(2):89-98.	Genes Brain Behav. 2005	PubMed	citation	PMID:15720405	pubmed	15720405	create date:2005/02/22 | first author:Barker JM
Genetic modifiers of the Kv beta2-null phenotype in mice.	/pubmed/15720404	Connor JX, McCormack K, Pletsch A, Gaeta S, Ganetzky B, Chiu SY, Messing A.	Genes Brain Behav. 2005 Mar;4(2):77-88.	Genes Brain Behav. 2005	PubMed	citation	PMID:15720404	pubmed	15720404	create date:2005/02/22 | first author:Connor JX
Neurobiology of the fruit fly's circadian clock.	/pubmed/15720403	Helfrich-Förster C.	Genes Brain Behav. 2005 Mar;4(2):65-76. Review.	Genes Brain Behav. 2005	PubMed	citation	PMID:15720403	pubmed	15720403	create date:2005/02/22 | first author:Helfrich-Förster C
Different levels of gamma-synuclein mRNA in the cerebral cortex of dominant, neutral and submissive rats selected in the competition test.	/pubmed/15660669	Pinhasov A, Ilyin SE, Crooke J, Amato FA, Vaidya AH, Rosenthal D, Brenneman DE, Malatynska E.	Genes Brain Behav. 2005 Feb;4(1):60-4.	Genes Brain Behav. 2005	PubMed	citation	PMID:15660669	pubmed	15660669	create date:2005/01/22 | first author:Pinhasov A
Tetrachlorodibenzo-p-dioxin exposure alters radial arm maze performance and hippocampal morphology in female AhR mice.	/pubmed/15660668	Powers BE, Lin TM, Vanka A, Peterson RE, Juraska JM, Schantz SL.	Genes Brain Behav. 2005 Feb;4(1):51-9.	Genes Brain Behav. 2005	PubMed	citation	PMID:15660668	pubmed	15660668	create date:2005/01/22 | first author:Powers BE
Association and linkage analysis of RGS4 polymorphisms with schizophrenia and bipolar disorder in Brazil.	/pubmed/15660667	Cordeiro Q, Talkowski ME, Chowdari KV, Wood J, Nimgaonkar V, Vallada H.	Genes Brain Behav. 2005 Feb;4(1):45-50.	Genes Brain Behav. 2005	PubMed	citation	PMID:15660667	pubmed	15660667	create date:2005/01/22 | first author:Cordeiro Q
Changes in gene expression within the nucleus accumbens and striatum following sexual experience.	/pubmed/15660666	Bradley KC, Boulware MB, Jiang H, Doerge RW, Meisel RL, Mermelstein PG.	Genes Brain Behav. 2005 Feb;4(1):31-44.	Genes Brain Behav. 2005	PubMed	citation	PMID:15660666	pubmed	15660666	create date:2005/01/22 | first author:Bradley KC
Gene expression in the hippocampus of inbred alcohol-preferring and -nonpreferring rats.	/pubmed/15660665	Edenberg HJ, Strother WN, McClintick JN, Tian H, Stephens M, Jerome RE, Lumeng L, Li TK, McBride WJ.	Genes Brain Behav. 2005 Feb;4(1):20-30.	Genes Brain Behav. 2005	PubMed	citation	PMID:15660665	pubmed	15660665	create date:2005/01/22 | first author:Edenberg HJ
A gain-of-function mutation in the GABA receptor produces synaptic and behavioral abnormalities in the mouse.	/pubmed/15660664	Homanics GE, Elsen FP, Ying SW, Jenkins A, Ferguson C, Sloat B, Yuditskaya S, Goldstein PA, Kralic JE, Morrow AL, Harrison NL.	Genes Brain Behav. 2005 Feb;4(1):10-9.	Genes Brain Behav. 2005	PubMed	citation	PMID:15660664	pubmed	15660664	create date:2005/01/22 | first author:Homanics GE
Genetic study of the myelin oligodendrocyte glycoprotein (MOG) gene in schizophrenia.	/pubmed/15660663	Zai G, King N, Wigg K, Couto J, Wong GW, Honer WG, Barr CL, Kennedy JL.	Genes Brain Behav. 2005 Feb;4(1):2-9.	Genes Brain Behav. 2005	PubMed	citation	PMID:15660663	pubmed	15660663	create date:2005/01/22 | first author:Zai G
Convergent analysis of cDNA and short oligomer microarrays, mouse null mutants and bioinformatics resources to study complex traits.	/pubmed/15544578	Ponomarev I, Schafer GL, Blednov YA, Williams RW, Iyer VR, Harris RA.	Genes Brain Behav. 2004 Dec;3(6):360-8.	Genes Brain Behav. 2004	PubMed	citation	PMID:15544578	pubmed	15544578	create date:2004/11/17 | first author:Ponomarev I
A phenotypic and molecular characterization of the fmr1-tm1Cgr fragile X mouse.	/pubmed/15544577	Yan QJ, Asafo-Adjei PK, Arnold HM, Brown RE, Bauchwitz RP.	Genes Brain Behav. 2004 Dec;3(6):337-59.	Genes Brain Behav. 2004	PubMed	citation	PMID:15544577	pubmed	15544577	create date:2004/11/17 | first author:Yan QJ
Association of tryptophan hydroxylase gene polymorphism with depression, anxiety and comorbid depression and anxiety in a population-based sample of postpartum Taiwanese women.	/pubmed/15544576	Sun HS, Tsai HW, Ko HC, Chang FM, Yeh TL.	Genes Brain Behav. 2004 Dec;3(6):328-36.	Genes Brain Behav. 2004	PubMed	citation	PMID:15544576	pubmed	15544576	create date:2004/11/17 | first author:Sun HS
The individuality of mice.	/pubmed/15544575	Lathe R.	Genes Brain Behav. 2004 Dec;3(6):317-27. Review.	Genes Brain Behav. 2004	PubMed	citation	PMID:15544575	pubmed	15544575	create date:2004/11/17 | first author:Lathe R
Automated apparatus for quantitation of social approach behaviors in mice.	/pubmed/15344923	Nadler JJ, Moy SS, Dold G, Trang D, Simmons N, Perez A, Young NB, Barbaro RP, Piven J, Magnuson TR, Crawley JN.	Genes Brain Behav. 2004 Oct;3(5):303-14.	Genes Brain Behav. 2004	PubMed	citation	PMID:15344923	pubmed	15344923	create date:2004/09/04 | first author:Nadler JJ
Sociability and preference for social novelty in five inbred strains: an approach to assess autistic-like behavior in mice.	/pubmed/15344922	Moy SS, Nadler JJ, Perez A, Barbaro RP, Johns JM, Magnuson TR, Piven J, Crawley JN.	Genes Brain Behav. 2004 Oct;3(5):287-302.	Genes Brain Behav. 2004	PubMed	citation	PMID:15344922	pubmed	15344922	create date:2004/09/04 | first author:Moy SS
Turning behavior in Drosophila larvae: a role for the small scribbler transcript.	/pubmed/15344921	Suster ML, Karunanithi S, Atwood HL, Sokolowski MB.	Genes Brain Behav. 2004 Oct;3(5):273-86.	Genes Brain Behav. 2004	PubMed	citation	PMID:15344921	pubmed	15344921	create date:2004/09/04 | first author:Suster ML
State-dependency in C. elegans.	/pubmed/15344920	Bettinger JC, McIntire SL.	Genes Brain Behav. 2004 Oct;3(5):266-72.	Genes Brain Behav. 2004	PubMed	citation	PMID:15344920	pubmed	15344920	create date:2004/09/04 | first author:Bettinger JC
Reduced aggression in AMPA-type glutamate receptor GluR-A subunit-deficient mice.	/pubmed/15344919	Vekovischeva OY, Aitta-Aho T, Echenko O, Kankaanpää A, Seppälä T, Honkanen A, Sprengel R, Korpi ER.	Genes Brain Behav. 2004 Oct;3(5):253-65.	Genes Brain Behav. 2004	PubMed	citation	PMID:15344919	pubmed	15344919	create date:2004/09/04 | first author:Vekovischeva OY
Oxytocin and estrogen receptor alpha and beta knockout mice provide discriminably different odor cues in behavioral assays.	/pubmed/15307217	Kavaliers M, Agmo A, Choleris E, Gustafsson JA, Korach KS, Muglia LJ, Pfaff DW, Ogawa S.	Genes Brain Behav. 2004 Aug;3(4):189-95.	Genes Brain Behav. 2004	PubMed	citation	PMID:15307217	pubmed	15307217	create date:2004/08/17 | first author:Kavaliers M
A note on the effect of within-strain sample sizes on QTL mapping in recombinant inbred strain studies.	/pubmed/15248870	Crusio WE.	Genes Brain Behav. 2004 Aug;3(4):249-51.	Genes Brain Behav. 2004	PubMed	citation	PMID:15248870	pubmed	15248870	create date:2004/07/14 | first author:Crusio WE
The contribution of three strong candidate schizophrenia susceptibility genes in demographically distinct populations.	/pubmed/15248869	Hall D, Gogos JA, Karayiorgou M.	Genes Brain Behav. 2004 Aug;3(4):240-8.	Genes Brain Behav. 2004	PubMed	citation	PMID:15248869	pubmed	15248869	create date:2004/07/14 | first author:Hall D
The impact of genetic background on neurodegeneration and behavior in seizured mice.	/pubmed/15248868	Mohajeri MH, Madani R, Saini K, Lipp HP, Nitsch RM, Wolfer DP.	Genes Brain Behav. 2004 Aug;3(4):228-39.	Genes Brain Behav. 2004	PubMed	citation	PMID:15248868	pubmed	15248868	create date:2004/07/14 | first author:Mohajeri MH
MAO-B knockout mice exhibit deficient habituation of locomotor activity but normal nicotine intake.	/pubmed/15248867	Lee M, Chen K, Shih JC, Hiroi N.	Genes Brain Behav. 2004 Aug;3(4):216-27.	Genes Brain Behav. 2004	PubMed	citation	PMID:15248867	pubmed	15248867	create date:2004/07/14 | first author:Lee M
Behavioural profiles of inbred mouse strains used as transgenic backgrounds. I: motor tests.	/pubmed/15248866	Brooks SP, Pask T, Jones L, Dunnett SB.	Genes Brain Behav. 2004 Aug;3(4):206-15.	Genes Brain Behav. 2004	PubMed	citation	PMID:15248866	pubmed	15248866	create date:2004/07/14 | first author:Brooks SP
Screening for novel ENU-induced rhythm, entrainment and activity mutants.	/pubmed/15248865	Bacon Y, Ooi A, Kerr S, Shaw-Andrews L, Winchester L, Breeds S, Tymoska-Lalanne Z, Clay J, Greenfield AG, Nolan PM.	Genes Brain Behav. 2004 Aug;3(4):196-205.	Genes Brain Behav. 2004	PubMed	citation	PMID:15248865	pubmed	15248865	create date:2004/07/14 | first author:Bacon Y
Understanding behaviour in a complex environment. The sixth annual meeting of the International Behavioural and Neural Genetics Society, New Orleans, LA, USA, November 5-7, 2003.	/pubmed/15140014	Bouwknecht JA, Enoch MA.	Genes Brain Behav. 2004 Jun;3(3):181-5. No abstract available.	Genes Brain Behav. 2004	PubMed	citation	PMID:15140014	pubmed	15140014	create date:2004/05/14 | first author:Bouwknecht JA
Genetic correlational analysis of glycogen synthase kinase-3 beta and prepulse inhibition in inbred mice.	/pubmed/15140013	Amar S, Jones BC, Nadri C, Kozlovsky N, Belmaker RH, Agam G.	Genes Brain Behav. 2004 Jun;3(3):178-80.	Genes Brain Behav. 2004	PubMed	citation	PMID:15140013	pubmed	15140013	create date:2004/05/14 | first author:Amar S
Title	URL	Description	Details	ShortDetails	Resource	Type	Identifiers	Db	EntrezUID	Properties
The dark phase improves genetic discrimination for some high throughput mouse behavioral phenotyping.	/pubmed/15140012	Hossain SM, Wong BK, Simpson EM.	Genes Brain Behav. 2004 Jun;3(3):167-77.	Genes Brain Behav. 2004	PubMed	citation	PMID:15140012	pubmed	15140012	create date:2004/05/14 | first author:Hossain SM
A relationship between cerebellar Purkinje cells and spatial working memory demonstrated in a lurcher/chimera mouse model system.	/pubmed/15140011	Martin LA, Escher T, Goldowitz D, Mittleman G.	Genes Brain Behav. 2004 Jun;3(3):158-66.	Genes Brain Behav. 2004	PubMed	citation	PMID:15140011	pubmed	15140011	create date:2004/05/14 | first author:Martin LA
Genetic and behavioral differences among five inbred mouse strains commonly used in the production of transgenic and knockout mice.	/pubmed/15140010	Bothe GW, Bolivar VJ, Vedder MJ, Geistfeld JG.	Genes Brain Behav. 2004 Jun;3(3):149-57.	Genes Brain Behav. 2004	PubMed	citation	PMID:15140010	pubmed	15140010	create date:2004/05/14 | first author:Bothe GW
Identifying polymorphisms in the Rattus norvegicus D3 dopamine receptor gene and regulatory region.	/pubmed/15140009	Smits BM, D'Souza UM, Berezikov E, Cuppen E, Sluyter F.	Genes Brain Behav. 2004 Jun;3(3):138-48.	Genes Brain Behav. 2004	PubMed	citation	PMID:15140009	pubmed	15140009	create date:2004/05/14 | first author:Smits BM
Habituation of an odorant-induced startle response in Drosophila.	/pubmed/15140008	Cho W, Heberlein U, Wolf FW.	Genes Brain Behav. 2004 Jun;3(3):127-37.	Genes Brain Behav. 2004	PubMed	citation	PMID:15140008	pubmed	15140008	create date:2004/05/14 | first author:Cho W
DNA variants in the human RAB3A gene are not associated with autism.	/pubmed/15005721	D'Adamo P, Bacchelli E, Blasi F, Lipp HP, Toniolo D, Maestrini E.	Genes Brain Behav. 2004 Apr;3(2):123-4.	Genes Brain Behav. 2004	PubMed	citation	PMID:15005721	pubmed	15005721	create date:2004/03/10 | first author:D'Adamo P
Cross fostering in mice: behavioral and physiological carry-over effects in adulthood.	/pubmed/15005720	Bartolomucci A, Gioiosa L, Chirieleison A, Ceresini G, Parmigiani S, Palanza P.	Genes Brain Behav. 2004 Apr;3(2):115-22.	Genes Brain Behav. 2004	PubMed	citation	PMID:15005720	pubmed	15005720	create date:2004/03/10 | first author:Bartolomucci A
Genetic differences in leverpress escape/avoidance conditioning in seven mouse strains.	/pubmed/15005719	Brennan FX.	Genes Brain Behav. 2004 Apr;3(2):110-4.	Genes Brain Behav. 2004	PubMed	citation	PMID:15005719	pubmed	15005719	create date:2004/03/10 | first author:Brennan FX
Genetic and environmental (inter)actions in male mouse lines selected for aggressive and nonaggressive behavior.	/pubmed/15005718	Nyberg J, Sandnabba K, Schalkwyk L, Sluyter F.	Genes Brain Behav. 2004 Apr;3(2):101-9.	Genes Brain Behav. 2004	PubMed	citation	PMID:15005718	pubmed	15005718	create date:2004/03/10 | first author:Nyberg J
Increased motor drive and sleep loss in mice lacking Kv3-type potassium channels.	/pubmed/15005717	Espinosa F, Marks G, Heintz N, Joho RH.	Genes Brain Behav. 2004 Apr;3(2):90-100.	Genes Brain Behav. 2004	PubMed	citation	PMID:15005717	pubmed	15005717	create date:2004/03/10 | first author:Espinosa F
A screen for genes induced in the amygdaloid area during cat odor exposure.	/pubmed/15005716	Kõks S, Luuk H, Nelovkov A, Areda T, Vasar E.	Genes Brain Behav. 2004 Apr;3(2):80-9.	Genes Brain Behav. 2004	PubMed	citation	PMID:15005716	pubmed	15005716	create date:2004/03/10 | first author:Kõks S
Association analysis of the catechol-o-methyltransferase (COMT), serotonin transporter (5-HTT) and serotonin 2A receptor (5HT2A) gene polymorphisms with obsessive-compulsive disorder.	/pubmed/15005715	Meira-Lima I, Shavitt RG, Miguita K, Ikenaga E, Miguel EC, Vallada H.	Genes Brain Behav. 2004 Apr;3(2):75-9.	Genes Brain Behav. 2004	PubMed	citation	PMID:15005715	pubmed	15005715	create date:2004/03/10 | first author:Meira-Lima I
Linking genes to brain, behavior and neurological diseases: what can we learn from zebrafish?	/pubmed/15005714	Guo S.	Genes Brain Behav. 2004 Apr;3(2):63-74. Review.	Genes Brain Behav. 2004	PubMed	citation	PMID:15005714	pubmed	15005714	create date:2004/03/10 | first author:Guo S
Expanded characterization of the social interaction abnormalities in mice lacking Dvl1.	/pubmed/14960015	Long JM, LaPorte P, Paylor R, Wynshaw-Boris A.	Genes Brain Behav. 2004 Feb;3(1):51-62.	Genes Brain Behav. 2004	PubMed	citation	PMID:14960015	pubmed	14960015	create date:2004/02/13 | first author:Long JM
Cooperation between Drosophila flies in searching behavior.	/pubmed/14960014	Tinette S, Zhang L, Robichon A.	Genes Brain Behav. 2004 Feb;3(1):39-50.	Genes Brain Behav. 2004	PubMed	citation	PMID:14960014	pubmed	14960014	create date:2004/02/13 | first author:Tinette S
Behavioral alterations induced by repeated testing in C57BL/6J and 129S2/Sv mice: implications for phenotyping screens.	/pubmed/14960013	Võikar V, Vasar E, Rauvala H.	Genes Brain Behav. 2004 Feb;3(1):27-38.	Genes Brain Behav. 2004	PubMed	citation	PMID:14960013	pubmed	14960013	create date:2004/02/13 | first author:Võikar V
Aggression and arginine vasopressin immunoreactivity regulation by androgen receptor and estrogen receptor alpha.	/pubmed/14960012	Scordalakes EM, Rissman EF.	Genes Brain Behav. 2004 Feb;3(1):20-6.	Genes Brain Behav. 2004	PubMed	citation	PMID:14960012	pubmed	14960012	create date:2004/02/13 | first author:Scordalakes EM
Potential pleiotropic effects of Mpdz on vulnerability to seizures.	/pubmed/14960011	Fehr C, Shirley RL, Metten P, Kosobud AE, Belknap JK, Crabbe JC, Buck KJ.	Genes Brain Behav. 2004 Feb;3(1):8-19.	Genes Brain Behav. 2004	PubMed	citation	PMID:14960011	pubmed	14960011	create date:2004/02/13 | first author:Fehr C
The influence of strain and housing on two types of spike-wave discharges in rats.	/pubmed/14960010	Schridde U, van Luijtelaar G.	Genes Brain Behav. 2004 Feb;3(1):1-7.	Genes Brain Behav. 2004	PubMed	citation	PMID:14960010	pubmed	14960010	create date:2004/02/13 | first author:Schridde U
Abnormal anxiety-related behavior in serotonin transporter null mutant mice: the influence of genetic background.	/pubmed/14653308	Holmes A, Lit Q, Murphy DL, Gold E, Crawley JN.	Genes Brain Behav. 2003 Dec;2(6):365-80.	Genes Brain Behav. 2003	PubMed	citation	PMID:14653308	pubmed	14653308	create date:2003/12/05 | first author:Holmes A
Experimental gene interaction studies with SERT mutant mice as models for human polygenic and epistatic traits and disorders.	/pubmed/14653307	Murphy DL, Uhl GR, Holmes A, Ren-Patterson R, Hall FS, Sora I, Detera-Wadleigh S, Lesch KP.	Genes Brain Behav. 2003 Dec;2(6):350-64. Review.	Genes Brain Behav. 2003	PubMed	citation	PMID:14653307	pubmed	14653307	create date:2003/12/05 | first author:Murphy DL
Functional neuroimaging of genetic variation in serotonergic neurotransmission.	/pubmed/14653306	Hariri AR, Weinberger DR.	Genes Brain Behav. 2003 Dec;2(6):341-9. Review.	Genes Brain Behav. 2003	PubMed	citation	PMID:14653306	pubmed	14653306	create date:2003/12/05 | first author:Hariri AR
The utility of the non-human primate; model for studying gene by environment interactions in behavioral research.	/pubmed/14653305	Barr CS, Newman TK, Becker ML, Parker CC, Champoux M, Lesch KP, Goldman D, Suomi SJ, Higley JD.	Genes Brain Behav. 2003 Dec;2(6):336-40. Review.	Genes Brain Behav. 2003	PubMed	citation	PMID:14653305	pubmed	14653305	create date:2003/12/05 | first author:Barr CS
The serotonin transporter gene-linked polymorphism and negative emotionality: placing single gene effects in the context of genetic background and environment.	/pubmed/14653304	Holmes A, Hariri AR.	Genes Brain Behav. 2003 Dec;2(6):332-5. Review. No abstract available.	Genes Brain Behav. 2003	PubMed	citation	PMID:14653304	pubmed	14653304	create date:2003/12/05 | first author:Holmes A
Airbrushing heritability.	/pubmed/14653303	Wahlsten D.	Genes Brain Behav. 2003 Dec;2(6):327-9; discussion 330-1. No abstract available.	Genes Brain Behav. 2003	PubMed	citation	PMID:14653303	pubmed	14653303	create date:2003/12/05 | first author:Wahlsten D
Who should fund and control the direction of human behavior genetics? Review of Nuffield Council on Bioethics 2002 report, genetics and human behaviour: the ethical context.	/pubmed/14653302	Hay DA.	Genes Brain Behav. 2003 Dec;2(6):321-6; discussion 330-1.	Genes Brain Behav. 2003	PubMed	citation	PMID:14653302	pubmed	14653302	create date:2003/12/05 | first author:Hay DA
Bioinformatic analysis of autism positional candidate genes using biological databases and computational gene network prediction.	/pubmed/14606695	Yonan AL, Palmer AA, Smith KC, Feldman I, Lee HK, Yonan JM, Fischer SG, Pavlidis P, Gilliam TC.	Genes Brain Behav. 2003 Oct;2(5):303-20.	Genes Brain Behav. 2003	PubMed	citation	PMID:14606695	pubmed	14606695	create date:2003/11/11 | first author:Yonan AL
The amygdala and autism: implications from non-human primate studies.	/pubmed/14606694	Amaral DG, Bauman MD, Schumann CM.	Genes Brain Behav. 2003 Oct;2(5):295-302. Review.	Genes Brain Behav. 2003	PubMed	citation	PMID:14606694	pubmed	14606694	create date:2003/11/11 | first author:Amaral DG
Molecular dissection of the amygdala and its relevance to autism.	/pubmed/14606693	Zirlinger M, Anderson D.	Genes Brain Behav. 2003 Oct;2(5):282-94.	Genes Brain Behav. 2003	PubMed	citation	PMID:14606693	pubmed	14606693	create date:2003/11/11 | first author:Zirlinger M
Can zebrafish be used as a model to study the neurodevelopmental causes of autism?	/pubmed/14606692	Tropepe V, Sive HL.	Genes Brain Behav. 2003 Oct;2(5):268-81. Review.	Genes Brain Behav. 2003	PubMed	citation	PMID:14606692	pubmed	14606692	create date:2003/11/11 | first author:Tropepe V
Model of autism: increased ratio of excitation/inhibition in key neural systems.	/pubmed/14606691	Rubenstein JL, Merzenich MM.	Genes Brain Behav. 2003 Oct;2(5):255-67. Review.	Genes Brain Behav. 2003	PubMed	citation	PMID:14606691	pubmed	14606691	create date:2003/11/11 | first author:Rubenstein JL
Neurobiology of autism: the new frontier.	/pubmed/14606690	Moldin SO.	Genes Brain Behav. 2003 Oct;2(5):253-4. No abstract available.	Genes Brain Behav. 2003	PubMed	citation	PMID:14606690	pubmed	14606690	create date:2003/11/11 | first author:Moldin SO
Genetic architecture of the mouse hippocampus: identification of gene loci with selective regional effects.	/pubmed/12953790	Peirce JL, Chesler EJ, Williams RW, Lu L.	Genes Brain Behav. 2003 Aug;2(4):238-52.	Genes Brain Behav. 2003	PubMed	citation	PMID:12953790	pubmed	12953790	create date:2003/09/05 | first author:Peirce JL
Down regulation of cerebellar memory related gene-1 following classical conditioning.	/pubmed/12953789	D'Agata V, Schreurs BG, Pascale A, Zohar O, Cavallaro S.	Genes Brain Behav. 2003 Aug;2(4):231-7.	Genes Brain Behav. 2003	PubMed	citation	PMID:12953789	pubmed	12953789	create date:2003/09/05 | first author:D'Agata V
Impaired discrimination of and aversion to parasitized male odors by female oxytocin knockout mice.	/pubmed/12953788	Kavaliers M, Colwell DD, Choleris E, Agmo A, Muglia LJ, Ogawa S, Pfaff DW.	Genes Brain Behav. 2003 Aug;2(4):220-30.	Genes Brain Behav. 2003	PubMed	citation	PMID:12953788	pubmed	12953788	create date:2003/09/05 | first author:Kavaliers M
Differences among eight inbred strains of mice in motor ability and motor learning on a rotorod.	/pubmed/12953787	McFadyen MP, Kusek G, Bolivar VJ, Flaherty L.	Genes Brain Behav. 2003 Aug;2(4):214-9.	Genes Brain Behav. 2003	PubMed	citation	PMID:12953787	pubmed	12953787	create date:2003/09/05 | first author:McFadyen MP
Strain differences in three measures of ethanol intoxication in mice: the screen, dowel and grip strength tests.	/pubmed/12953786	Crabbe JC, Cotnam CJ, Cameron AJ, Schlumbohm JP, Rhodes JS, Metten P, Wahlsten D.	Genes Brain Behav. 2003 Aug;2(4):201-13. Erratum in: Genes Brain Behav. 2004 Aug;3(4):252.	Genes Brain Behav. 2003	PubMed	citation	PMID:12953786	pubmed	12953786	create date:2003/09/05 | first author:Crabbe JC
The math of making mutant mice.	/pubmed/12953785	Williams RW, Flaherty L, Threadgill DW.	Genes Brain Behav. 2003 Aug;2(4):191-200. Review.	Genes Brain Behav. 2003	PubMed	citation	PMID:12953785	pubmed	12953785	create date:2003/09/05 | first author:Williams RW
Memory enhancement: the progress and our fears.	/pubmed/12953784	Gerlai R.	Genes Brain Behav. 2003 Aug;2(4):187-8; discussion 189-90.	Genes Brain Behav. 2003	PubMed	citation	PMID:12953784	pubmed	12953784	create date:2003/09/05 | first author:Gerlai R
Human neural stem cells: a new tool for studying cortical development in Down's syndrome.	/pubmed/12931791	Bhattacharyya A, Svendsen CN.	Genes Brain Behav. 2003 Jun;2(3):179-86. Review.	Genes Brain Behav. 2003	PubMed	citation	PMID:12931791	pubmed	12931791	create date:2003/08/23 | first author:Bhattacharyya A
Understanding mental retardation in Down's syndrome using trisomy 16 mouse models.	/pubmed/12931790	Galdzicki Z, Siarey RJ.	Genes Brain Behav. 2003 Jun;2(3):167-78. Review.	Genes Brain Behav. 2003	PubMed	citation	PMID:12931790	pubmed	12931790	create date:2003/08/23 | first author:Galdzicki Z
Down's syndrome: a genetic disorder in biobehavioral perspective.	/pubmed/12931789	Nadel L.	Genes Brain Behav. 2003 Jun;2(3):156-66. Review.	Genes Brain Behav. 2003	PubMed	citation	PMID:12931789	pubmed	12931789	create date:2003/08/23 | first author:Nadel L
Special interest section--Down's syndrome: postgenomic approaches to neurobiological problems.	/pubmed/12931788	Dierssen M.	Genes Brain Behav. 2003 Jun;2(3):152-5. No abstract available.	Genes Brain Behav. 2003	PubMed	citation	PMID:12931788	pubmed	12931788	create date:2003/08/23 | first author:Dierssen M
Genetic analysis of the psychomotor stimulant effect of ethanol.	/pubmed/12931787	Downing C, Rodd-Henricks KK, Flaherty L, Dudek BC.	Genes Brain Behav. 2003 Jun;2(3):140-51.	Genes Brain Behav. 2003	PubMed	citation	PMID:12931787	pubmed	12931787	create date:2003/08/23 | first author:Downing C
Handling and environmental enrichment do not rescue learning and memory impairments in alphaCamKII(T286A) mutant mice.	/pubmed/12931786	Need AC, Giese KP.	Genes Brain Behav. 2003 Jun;2(3):132-9.	Genes Brain Behav. 2003	PubMed	citation	PMID:12931786	pubmed	12931786	create date:2003/08/23 | first author:Need AC
Pleiotropic effect of a locus on chromosome 4 influencing alcohol drinking and emotional reactivity in rats.	/pubmed/12931785	Terenina-Rigaldie E, Jones BC, Mormède P.	Genes Brain Behav. 2003 Jun;2(3):125-31.	Genes Brain Behav. 2003	PubMed	citation	PMID:12931785	pubmed	12931785	create date:2003/08/23 | first author:Terenina-Rigaldie E
Behavioral profiles of inbred strains on novel olfactory, spatial and emotional tests for reference memory in mice.	/pubmed/12886950	Holmes A, Wrenn CC, Harris AP, Thayer KE, Crawley JN.	Genes Brain Behav. 2002 Jan;1(1):55-69. Review.	Genes Brain Behav. 2002	PubMed	citation	PMID:12886950	pubmed	12886950	create date:2003/07/31 | first author:Holmes A
Preweaning enrichment has no lasting effects on adult hippocampal neurogenesis in four-month-old mice.	/pubmed/12886949	Kohl Z, Kuhn HG, Cooper-Kuhn CM, Winkler J, Aigner L, Kempermann G.	Genes Brain Behav. 2002 Jan;1(1):46-54.	Genes Brain Behav. 2002	PubMed	citation	PMID:12886949	pubmed	12886949	create date:2003/07/31 | first author:Kohl Z
Expression profiling identifies strain-specific changes associated with ethanol withdrawal in mice.	/pubmed/12886948	Daniels GM, Buck KJ.	Genes Brain Behav. 2002 Jan;1(1):35-45.	Genes Brain Behav. 2002	PubMed	citation	PMID:12886948	pubmed	12886948	create date:2003/07/31 | first author:Daniels GM
The ultimate chip shot: can microarray technology deliver for neuroscience?	/pubmed/12886947	Nisenbaum LK.	Genes Brain Behav. 2002 Jan;1(1):27-34. Review.	Genes Brain Behav. 2002	PubMed	citation	PMID:12886947	pubmed	12886947	create date:2003/07/31 | first author:Nisenbaum LK
Title	URL	Description	Details	ShortDetails	Resource	Type	Identifiers	Db	EntrezUID	Properties
Harnessing the mouse to unravel the genetics of human disease.	/pubmed/12886946	Phillips TJ, Belknap JK, Hitzemann RJ, Buck KJ, Cunningham CL, Crabbe JC.	Genes Brain Behav. 2002 Jan;1(1):14-26. Review.	Genes Brain Behav. 2002	PubMed	citation	PMID:12886946	pubmed	12886946	create date:2003/07/31 | first author:Phillips TJ
The fallacy of behavioral phenotyping without standardisation.	/pubmed/12886945	van der Staay FJ, Steckler T.	Genes Brain Behav. 2002 Jan;1(1):9-13. Review.	Genes Brain Behav. 2002	PubMed	citation	PMID:12886945	pubmed	12886945	create date:2003/07/31 | first author:van der Staay FJ
Behavioral phenotyping enhanced--beyond (environmental) standardization.	/pubmed/12886944	Würbel H.	Genes Brain Behav. 2002 Jan;1(1):3-8. Review.	Genes Brain Behav. 2002	PubMed	citation	PMID:12886944	pubmed	12886944	create date:2003/07/31 | first author:Würbel H
Hot topics in behavioral and neural genetics.	/pubmed/12884982	Williams RW, Dubnau J, Enoch MA, Flaherty L, Sluyter F, Gannon KS, Maxson SC, Riedl CA, Williams KD, Holmes A, Bolivar VJ, Crusio WE.	Genes Brain Behav. 2002 May;1(2):117-30. No abstract available. Erratum in: Genes Brain Behav. 2002 Aug;1(3):195.	Genes Brain Behav. 2002	PubMed	citation	PMID:12884982	pubmed	12884982	create date:2003/07/30 | first author:Williams RW
Marker-assisted selection of a neuro-behavioural trait related to behavioural inhibition in the SHR strain, an animal model of ADHD.	/pubmed/12884981	Mormède P, Moneva E, Bruneval C, Chaouloff F, Moisan MP.	Genes Brain Behav. 2002 May;1(2):111-6.	Genes Brain Behav. 2002	PubMed	citation	PMID:12884981	pubmed	12884981	create date:2003/07/30 | first author:Mormède P
Strain differences in activity and emotionality do not account for differences in learning and memory performance between C57BL/6 and DBA/2 mice.	/pubmed/12884980	Podhorna J, Brown RE.	Genes Brain Behav. 2002 May;1(2):96-110.	Genes Brain Behav. 2002	PubMed	citation	PMID:12884980	pubmed	12884980	create date:2003/07/30 | first author:Podhorna J
Evidence for general cognitive ability (g) in heterogeneous stock mice and an analysis of potential confounds.	/pubmed/12884979	Galsworthy MJ, Paya-Cano JL, Monleón S, Plomin R.	Genes Brain Behav. 2002 May;1(2):88-95.	Genes Brain Behav. 2002	PubMed	citation	PMID:12884979	pubmed	12884979	create date:2003/07/30 | first author:Galsworthy MJ
Ethanol-induced activation and rapid development of tolerance may have some underlying genes in common.	/pubmed/12884978	Ponomarev I, Crabbe JC.	Genes Brain Behav. 2002 May;1(2):82-7.	Genes Brain Behav. 2002	PubMed	citation	PMID:12884978	pubmed	12884978	create date:2003/07/30 | first author:Ponomarev I
Behavioural and physiological characterization of inbred mouse strains: prospects for elucidating the molecular mechanisms of mammalian learning and memory.	/pubmed/12884977	Nguyen PV, Gerlai R.	Genes Brain Behav. 2002 May;1(2):72-81. Review.	Genes Brain Behav. 2002	PubMed	citation	PMID:12884977	pubmed	12884977	create date:2003/07/30 | first author:Nguyen PV
'My mouse has no phenotype'.	/pubmed/12884976	Crusio WE.	Genes Brain Behav. 2002 May;1(2):71. No abstract available.	Genes Brain Behav. 2002	PubMed	citation	PMID:12884976	pubmed	12884976	create date:2003/07/30 | first author:Crusio WE
Screening the human protocadherin 8 (PCDH8) gene in schizophrenia.	/pubmed/12884975	Bray NJ, Kirov G, Owen RJ, Jacobsen NJ, Georgieva L, Williams HJ, Norton N, Spurlock G, Jones S, Zammit S, O'Donovan MC, Owen MJ.	Genes Brain Behav. 2002 Aug;1(3):187-91.	Genes Brain Behav. 2002	PubMed	citation	PMID:12884975	pubmed	12884975	create date:2003/07/30 | first author:Bray NJ
Difference in anxiety and sensitization of the acoustic startle response between the two inbred mouse strains BALB/cAN and DBA/2N.	/pubmed/12884974	Plappert CF, Pilz PK.	Genes Brain Behav. 2002 Aug;1(3):178-86.	Genes Brain Behav. 2002	PubMed	citation	PMID:12884974	pubmed	12884974	create date:2003/07/30 | first author:Plappert CF
Mice overexpressing CRH show reduced responsiveness in plasma corticosterone after a5-HT1A receptor challenge.	/pubmed/12884973	van Gaalen MM, Reul JH, Gesing A, Stenzel-Poore MP, Holsboer F, Steckler T.	Genes Brain Behav. 2002 Aug;1(3):174-7.	Genes Brain Behav. 2002	PubMed	citation	PMID:12884973	pubmed	12884973	create date:2003/07/30 | first author:van Gaalen MM
Home-cage activity in heterogeneous stock (HS) mice as a model of baseline activity.	/pubmed/12884972	Mill J, Galsworthy MJ, Paya-Cano JL, Sluyter F, Schalkwyk LC, Plomin R, Asherson P.	Genes Brain Behav. 2002 Aug;1(3):166-73.	Genes Brain Behav. 2002	PubMed	citation	PMID:12884972	pubmed	12884972	create date:2003/07/30 | first author:Mill J
Strain and sex differences in repeated ethanol treatment-induced motor activity in quasi-congenic mice.	/pubmed/12884971	Sershen H, Hashim A, Vadasz C.	Genes Brain Behav. 2002 Aug;1(3):156-65.	Genes Brain Behav. 2002	PubMed	citation	PMID:12884971	pubmed	12884971	create date:2003/07/30 | first author:Sershen H
Does my mouse have Alzheimer's disease?	/pubmed/12884970	Dodart JC, Mathis C, Bales KR, Paul SM.	Genes Brain Behav. 2002 Aug;1(3):142-55. Review.	Genes Brain Behav. 2002	PubMed	citation	PMID:12884970	pubmed	12884970	create date:2003/07/30 | first author:Dodart JC
Transgenic and knock-out mouse pups: the growing need for behavioral analysis.	/pubmed/12884969	Branchi I, Ricceri L.	Genes Brain Behav. 2002 Aug;1(3):135-41. Review.	Genes Brain Behav. 2002	PubMed	citation	PMID:12884969	pubmed	12884969	create date:2003/07/30 | first author:Branchi I
Congenic C57BL/6 mu opiate receptor (MOR) knockout mice: baseline and opiate effects.	/pubmed/12884968	Hall FS, Li XF, Goeb M, Roff S, Hoggatt H, Sora I, Uhl GR.	Genes Brain Behav. 2003 Apr;2(2):114-21.	Genes Brain Behav. 2003	PubMed	citation	PMID:12884968	pubmed	12884968	create date:2003/07/30 | first author:Hall FS
Hippocampal infection with HSV-1-derived vectors expressing an NMDAR1 antisense modifies behavior.	/pubmed/12884967	Adrover MF, Guyot-Revol V, Cheli VT, Blanco C, Vidal R, Alché L, Kornisiuk E, Epstein AL, Jerusalinsky D.	Genes Brain Behav. 2003 Apr;2(2):103-13.	Genes Brain Behav. 2003	PubMed	citation	PMID:12884967	pubmed	12884967	create date:2003/07/30 | first author:Adrover MF
Prepulse inhibition of acoustic startle in aromatase knock-out mice: effects of age and gender.	/pubmed/12884966	van den Buuse M, Simpson ER, Jones ME.	Genes Brain Behav. 2003 Apr;2(2):93-102.	Genes Brain Behav. 2003	PubMed	citation	PMID:12884966	pubmed	12884966	create date:2003/07/30 | first author:van den Buuse M
Differential involvement of the mu and kappa opioid receptors in spatial learning.	/pubmed/12884965	Jamot L, Matthes HW, Simonin F, Kieffer BL, Roder JC.	Genes Brain Behav. 2003 Apr;2(2):80-92.	Genes Brain Behav. 2003	PubMed	citation	PMID:12884965	pubmed	12884965	create date:2003/07/30 | first author:Jamot L
A rating scale for wildness and ease of handling laboratory mice: results for 21 inbred strains tested in two laboratories.	/pubmed/12884964	Wahlsten D, Metten P, Crabbe JC.	Genes Brain Behav. 2003 Apr;2(2):71-9.	Genes Brain Behav. 2003	PubMed	citation	PMID:12884964	pubmed	12884964	create date:2003/07/30 | first author:Wahlsten D
Altered conditioned fear behavior in glutamate decarboxylase 65 null mutant mice.	/pubmed/12884963	Stork O, Yamanaka H, Stork S, Kume N, Obata K.	Genes Brain Behav. 2003 Apr;2(2):65-70.	Genes Brain Behav. 2003	PubMed	citation	PMID:12884963	pubmed	12884963	create date:2003/07/30 | first author:Stork O
Absence of anxiolytic response to chlordiazepoxide in two common background strains exposed to the elevated plus-maze: importance and implications of behavioural baseline.	/pubmed/12882369	Rodgers RJ, Davies B, Shore R.	Genes Brain Behav. 2002 Nov;1(4):242-51.	Genes Brain Behav. 2002	PubMed	citation	PMID:12882369	pubmed	12882369	create date:2003/07/29 | first author:Rodgers RJ
Enriched early experiences of mice underexpressing the beta-amyloid precursor protein restore spatial learning capabilities but not normal openfield behavior of adult animals.	/pubmed/12882368	Tremml P, Lipp HP, Müller U, Wolfer DP.	Genes Brain Behav. 2002 Nov;1(4):230-41.	Genes Brain Behav. 2002	PubMed	citation	PMID:12882368	pubmed	12882368	create date:2003/07/29 | first author:Tremml P
Behavioral characterization of mice lacking the ubiquitin ligase UBR1 of the N-end rule pathway.	/pubmed/12882367	Balogh SA, McDowell CS, Denenberg VH.	Genes Brain Behav. 2002 Nov;1(4):223-9.	Genes Brain Behav. 2002	PubMed	citation	PMID:12882367	pubmed	12882367	create date:2003/07/29 | first author:Balogh SA
Multiple cross mapping (MCM) markedly improves the localization of a QTL for ethanol-induced activation.	/pubmed/12882366	Hitzemann R, Malmanger B, Cooper S, Coulombe S, Reed C, Demarest K, Koyner J, Cipp L, Flint J, Talbot C, Rademacher B, Buck K, McCaughran J Jr.	Genes Brain Behav. 2002 Nov;1(4):214-22.	Genes Brain Behav. 2002	PubMed	citation	PMID:12882366	pubmed	12882366	create date:2003/07/29 | first author:Hitzemann R
Aged endothelial nitric oxide synthase knockout mice exhibit higher mortality concomitant with impaired open-field habituation and alterations in forebrain neurotransmitter levels.	/pubmed/12882365	Dere E, De Souza Silva MA, Topic B, Fiorillo C, Li JS, Sadile AG, Frisch C, Huston JP.	Genes Brain Behav. 2002 Nov;1(4):204-13. Erratum in: Genes Brain Behav. 2003 Feb;2(1):64.	Genes Brain Behav. 2002	PubMed	citation	PMID:12882365	pubmed	12882365	create date:2003/07/29 | first author:Dere E
Social behavior and comparative genomics: new genes or new gene regulation?	/pubmed/12882364	Robinson GE, Ben-Shahar Y.	Genes Brain Behav. 2002 Nov;1(4):197-203. Review.	Genes Brain Behav. 2002	PubMed	citation	PMID:12882364	pubmed	12882364	create date:2003/07/29 | first author:Robinson GE
Modeling behavior: the quest to link mechanisms to function.	/pubmed/12882319	Janus C, Dubnau J.	Genes Brain Behav. 2003 Feb;2(1):56-61.	Genes Brain Behav. 2003	PubMed	citation	PMID:12882319	pubmed	12882319	create date:2003/07/29 | first author:Janus C
The structure of individual differences in heterogeneous stock mice across problem types and motivational systems.	/pubmed/12882318	Locurto C, Fortin E, Sullivan R.	Genes Brain Behav. 2003 Feb;2(1):40-55.	Genes Brain Behav. 2003	PubMed	citation	PMID:12882318	pubmed	12882318	create date:2003/07/29 | first author:Locurto C
Is the food-entrainable circadian oscillator in the digestive system?	/pubmed/12882317	Davidson AJ, Poole AS, Yamazaki S, Menaker M.	Genes Brain Behav. 2003 Feb;2(1):32-9.	Genes Brain Behav. 2003	PubMed	citation	PMID:12882317	pubmed	12882317	create date:2003/07/29 | first author:Davidson AJ
Severe cognitive and motor coordination deficits in tenascin-R-deficient mice.	/pubmed/12882316	Montag-Sallaz M, Montag D.	Genes Brain Behav. 2003 Feb;2(1):20-31.	Genes Brain Behav. 2003	PubMed	citation	PMID:12882316	pubmed	12882316	create date:2003/07/29 | first author:Montag-Sallaz M
The circadian Clock mutation increases exploratory activity and escape-seeking behavior.	/pubmed/12882315	Easton A, Arbuzova J, Turek FW.	Genes Brain Behav. 2003 Feb;2(1):11-9.	Genes Brain Behav. 2003	PubMed	citation	PMID:12882315	pubmed	12882315	create date:2003/07/29 | first author:Easton A
Memory retrieval after contextual fear conditioning induces c-Fos and JunB expression in CA1 hippocampus.	/pubmed/12882314	Strekalova T, Zörner B, Zacher C, Sadovska G, Herdegen T, Gass P.	Genes Brain Behav. 2003 Feb;2(1):3-10.	Genes Brain Behav. 2003	PubMed	citation	PMID:12882314	pubmed	12882314	create date:2003/07/29 | first author:Strekalova T
