# Supplementary material for: Rising Publication Delays Inflate Journal Impact Factors
Source: PLoS One. 2012 Dec 31;7(12):e53374. doi: 10.1371/journal.pone.0053374 (PMC3534064; doi:10.1371/journal.pone.0053374)
Supplement: Data S1 — Datasets used for the analysis. (ZIP) [file pone.0053374.s005.zip › Glia.csv]

Title	URL	Description	Details	ShortDetails	Resource	Type	Identifiers	Db	EntrezUID	Properties
Iron homeostasis in astrocytes and microglia is differentially regulated by TNF-α and TGF-β1.	/pubmed/22298416	Rathore KI, Redensek A, David S.	Glia. 2012 Feb 1. doi: 10.1002/glia.22303. [Epub ahead of print]	Glia. 2012	PubMed	citation	PMID:22298416	pubmed	22298416	create date:2012/02/03 | first author:Rathore KI
ATP-P2X(7) receptor signaling controls basal and TNFα-stimulated glial cell proliferation.	/pubmed/22298391	Zou J, Vetreno RP, Crews FT.	Glia. 2012 Feb 1. doi: 10.1002/glia.22302. [Epub ahead of print]	Glia. 2012	PubMed	citation	PMID:22298391	pubmed	22298391	create date:2012/02/03 | first author:Zou J
Adenosine A(2A) receptors modulate glutamate uptake in cultured astrocytes and gliosomes.	/pubmed/22298379	Matos M, Augusto E, Santos-Rodrigues AD, Schwarzschild MA, Chen JF, Cunha RA, Agostinho P.	Glia. 2012 Feb 1. doi: 10.1002/glia.22290. [Epub ahead of print]	Glia. 2012	PubMed	citation	PMID:22298379	pubmed	22298379	create date:2012/02/03 | first author:Matos M
Relationship between glial potassium regulation and axon excitability: A role for glial Kir4.1 channels.	/pubmed/22290828	Bay V, Butt AM.	Glia. 2012 Jan 30. doi: 10.1002/glia.22299. [Epub ahead of print]	Glia. 2012	PubMed	citation	PMID:22290828	pubmed	22290828	create date:2012/02/01 | first author:Bay V
Comparison of polarization properties of human adult microglia and blood-derived macrophages.	/pubmed/22290798	Durafourt BA, Moore CS, Zammit DA, Johnson TA, Zaguia F, Guiot MC, Bar-Or A, Antel JP.	Glia. 2012 Jan 30. doi: 10.1002/glia.22298. [Epub ahead of print]	Glia. 2012	PubMed	citation	PMID:22290798	pubmed	22290798	create date:2012/02/01 | first author:Durafourt BA
Acute feedback control of astrocytic glycolysis by lactate.	/pubmed/22290492	Sotelo-Hitschfeld T, Fernández-Moncada I, Barros LF.	Glia. 2012 Jan 30. doi: 10.1002/glia.22304. [Epub ahead of print]	Glia. 2012	PubMed	citation	PMID:22290492	pubmed	22290492	create date:2012/02/01 | first author:Sotelo-Hitschfeld T
Intracellular Na(+) concentration influences short-term plasticity of glutamate transporter-mediated currents in neocortical astrocytes.	/pubmed/22279011	Unichenko P, Myakhar O, Kirischuk S.	Glia. 2012 Jan 25. doi: 10.1002/glia.22294. [Epub ahead of print]	Glia. 2012	PubMed	citation	PMID:22279011	pubmed	22279011	create date:2012/01/27 | first author:Unichenko P
Rab4 and Rab5 GTPase are required for directional mobility of endocytic vesicles in astrocytes.	/pubmed/22279005	Potokar M, Lacovich V, Chowdhury HH, Kreft M, Zorec R.	Glia. 2012 Jan 25. doi: 10.1002/glia.22293. [Epub ahead of print]	Glia. 2012	PubMed	citation	PMID:22279005	pubmed	22279005	create date:2012/01/27 | first author:Potokar M
Nuclear factor-κB activation in schwann cells regulates regeneration and remyelination.	/pubmed/22275133	Morton PD, Johnstone JT, Ramos AY, Liebl DJ, Bunge MB, Bethea JR.	Glia. 2012 Jan 24. doi: 10.1002/glia.22297. [Epub ahead of print]	Glia. 2012	PubMed	citation	PMID:22275133	pubmed	22275133	create date:2012/01/26 | first author:Morton PD
Microglia are required for astroglial toll-like receptor 4 response and for optimal TLR2 and TLR3 response.	/pubmed/22271465	Holm TH, Draeby D, Owens T.	Glia. 2012 Jan 23. doi: 10.1002/glia.22296. [Epub ahead of print]	Glia. 2012	PubMed	citation	PMID:22271465	pubmed	22271465	create date:2012/01/25 | first author:Holm TH
Differential cell proliferation in the cortex of the appsweps1de9 alzheimer's disease mouse model.	/pubmed/22262260	Kamphuis W, Orre M, Kooijman L, Dahmen M, Hol EM.	Glia. 2012 Jan 19. doi: 10.1002/glia.22295. [Epub ahead of print]	Glia. 2012	PubMed	citation	PMID:22262260	pubmed	22262260	create date:2012/01/21 | first author:Kamphuis W
Formate generated by cellular oxidation of formaldehyde accelerates the glycolytic flux in cultured astrocytes.	/pubmed/22258934	Tulpule K, Dringen R.	Glia. 2012 Jan 18. doi: 10.1002/glia.22292. [Epub ahead of print]	Glia. 2012	PubMed	citation	PMID:22258934	pubmed	22258934	create date:2012/01/20 | first author:Tulpule K
Role of cell cycle-associated proteins in microglial proliferation in the axotomized rat facial nucleus.	/pubmed/22258892	Yamamoto S, Kohsaka S, Nakajima K.	Glia. 2012 Jan 18. doi: 10.1002/glia.22291. [Epub ahead of print]	Glia. 2012	PubMed	citation	PMID:22258892	pubmed	22258892	create date:2012/01/20 | first author:Yamamoto S
Microglial zinc uptake via zinc transporters induces ATP release and the activation of microglia.	/pubmed/22253048	Higashi Y, Segawa S, Matsuo T, Nakamura S, Kikkawa Y, Nishida K, Nagasawa K.	Glia. 2011 Dec;59(12):1933-45. doi: 10.1002/glia.21235. Epub 2011 Aug 24.	Glia. 2011	PubMed	citation	PMID:22253048	pubmed	22253048	create date:2012/01/19 | first author:Higashi Y
APOE genotype alters glial activation and loss of synaptic markers in mice.	/pubmed/22228589	Zhu Y, Nwabuisi-Heath E, Dumanis SB, Tai LM, Yu C, Rebeck GW, Ladu MJ.	Glia. 2012 Jan 6. doi: 10.1002/glia.22289. [Epub ahead of print]	Glia. 2012	PubMed	citation	PMID:22228589	pubmed	22228589	create date:2012/01/10 | first author:Zhu Y
Artifact versus reality-How astrocytes contribute to synaptic events?	/pubmed/22228580	Nedergaard M, Verkhratsky A.	Glia. 2012 Jan 6. doi: 10.1002/glia.22288. [Epub ahead of print]	Glia. 2012	PubMed	citation	PMID:22228580	pubmed	22228580	create date:2012/01/10 | first author:Nedergaard M
Effects of aging and sensory loss on glial cells in mouse visual and auditory cortices.	/pubmed/22223464	Tremblay ME, Zettel ML, Ison JR, Allen PD, Majewska AK.	Glia. 2012 Jan 5. doi: 10.1002/glia.22287. [Epub ahead of print]	Glia. 2012	PubMed	citation	PMID:22223464	pubmed	22223464	create date:2012/01/10 | first author:Tremblay ME
Interferon regulatory factor 3 inhibits astrocyte inflammatory gene expression through suppression of the proinflammatory miR-155 and miR-155*.	/pubmed/22170100	Tarassishin L, Loudig O, Bauman A, Shafit-Zagardo B, Suh HS, Lee SC.	Glia. 2011 Dec;59(12):1911-22. doi: 10.1002/glia.21233.	Glia. 2011	PubMed	citation	PMID:22170100	pubmed	22170100	create date:2011/12/16 | first author:Tarassishin L
Tissue plasminogen activator induces microglial inflammation via a noncatalytic molecular mechanism involving activation of mitogen-activated protein kinases and Akt signaling pathways and AnnexinA2 and Galectin-1 receptors.	/pubmed/22162045	Pineda D, Ampurdanés C, Medina MG, Serratosa J, Tusell JM, Saura J, Planas AM, Navarro P.	Glia. 2011 Dec 7. doi: 10.1002/glia.22284. [Epub ahead of print]	Glia. 2011	PubMed	citation	PMID:22162045	pubmed	22162045	create date:2011/12/14 | first author:Pineda D
Genetic approaches to study glial cells in the rodent brain.	/pubmed/22162024	Pfrieger FW, Slezak M.	Glia. 2011 Dec 7. doi: 10.1002/glia.22283. [Epub ahead of print]	Glia. 2011	PubMed	citation	PMID:22162024	pubmed	22162024	create date:2011/12/14 | first author:Pfrieger FW
Phagocytosis of neuronal debris by microglia is associated with neuronal damage in multiple sclerosis.	/pubmed/22161990	Huizinga R, van der Star BJ, Kipp M, Jong R, Gerritsen W, Clarner T, Puentes F, Dijkstra CD, van der Valk P, Amor S.	Glia. 2012 Mar;60(3):422-31. doi: 10.1002/glia.22276. Epub 2011 Dec 9.	Glia. 2012	PubMed	citation	PMID:22161990	pubmed	22161990	create date:2011/12/14 | first author:Huizinga R
Astrogliosis involves activation of retinoic acid-inducible gene-like signaling in the innate immune response after spinal cord injury.	/pubmed/22161971	de Rivero Vaccari JP, Minkiewicz J, Wang X, De Rivero Vaccari JC, German R, Marcillo AE, Dietrich WD, Keane RW.	Glia. 2012 Mar;60(3):414-21. doi: 10.1002/glia.22275. Epub 2011 Dec 7.	Glia. 2012	PubMed	citation	PMID:22161971	pubmed	22161971	create date:2011/12/14 | first author:de Rivero Vaccari JP
Isolation, characterization, and genetic profiling of subpopulations of olfactory ensheathing cells from the olfactory bulb.	/pubmed/22161947	Honoré A, Le Corre S, Derambure C, Normand R, Duclos C, Boyer O, Marie JP, Guérout N.	Glia. 2012 Mar;60(3):404-13. doi: 10.1002/glia.22274. Epub 2011 Dec 7.	Glia. 2012	PubMed	citation	PMID:22161947	pubmed	22161947	create date:2011/12/14 | first author:Honoré A
Glutamate released by Japanese encephalitis virus-infected microglia involves TNF-α signaling and contributes to neuronal death.	/pubmed/22144112	Chen CJ, Ou YC, Chang CY, Pan HC, Liao SL, Chen SY, Raung SL, Lai CY.	Glia. 2012 Mar;60(3):487-501. doi: 10.1002/glia.22282. Epub 2011 Dec 5.	Glia. 2012	PubMed	citation	PMID:22144112	pubmed	22144112	create date:2011/12/07 | first author:Chen CJ
Erk1/2 MAPK and mTOR signaling sequentially regulates progression through distinct stages of oligodendrocyte differentiation.	/pubmed/22144101	Guardiola-Diaz HM, Ishii A, Bansal R.	Glia. 2012 Mar;60(3):476-86. doi: 10.1002/glia.22281. Epub 2011 Dec 5.	Glia. 2012	PubMed	citation	PMID:22144101	pubmed	22144101	create date:2011/12/07 | first author:Guardiola-Diaz HM
Astrocyte stellation, a process dependent on Rac1 is sustained by the regulated exocytosis of enlargeosomes.	/pubmed/22144092	Racchetti G, D'Alessandro R, Meldolesi J.	Glia. 2012 Mar;60(3):465-75. doi: 10.1002/glia.22280. Epub 2011 Dec 5.	Glia. 2012	PubMed	citation	PMID:22144092	pubmed	22144092	create date:2011/12/07 | first author:Racchetti G
The development of a rat in vitro model of spinal cord injury demonstrating the additive effects of rho and ROCK inhibitors on neurite outgrowth and myelination.	/pubmed/22139636	Boomkamp SD, Riehle MO, Wood J, Olson MF, Barnett SC.	Glia. 2012 Mar;60(3):441-56. doi: 10.1002/glia.22278. Epub 2011 Dec 2.	Glia. 2012	PubMed	citation	PMID:22139636	pubmed	22139636	create date:2011/12/06 | first author:Boomkamp SD
Connexin 32 is involved in mitosis.	/pubmed/22131286	Mones S, Bordignon B, Fontes M.	Glia. 2012 Mar;60(3):457-64. doi: 10.1002/glia.22279. Epub 2011 Nov 30.	Glia. 2012	PubMed	citation	PMID:22131286	pubmed	22131286	create date:2011/12/02 | first author:Mones S
Deletion of aquaporin-4 changes the perivascular glial protein scaffold without disrupting the brain endothelial barrier.	/pubmed/22131281	Eilert-Olsen M, Haj-Yasein NN, Vindedal GF, Enger R, Gundersen GA, Hoddevik EH, Petersen PH, Haug FM, Skare O, Adams ME, Froehner SC, Burkhardt JM, Thoren AE, Nagelhus EA.	Glia. 2012 Mar;60(3):432-40. doi: 10.1002/glia.22277. Epub 2011 Nov 30.	Glia. 2012	PubMed	citation	PMID:22131281	pubmed	22131281	create date:2011/12/02 | first author:Eilert-Olsen M
S1P1 receptor subtype inhibits demyelination and regulates chemokine release in cerebellar slice cultures.	/pubmed/22108845	Sheridan GK, Dev KK.	Glia. 2012 Mar;60(3):382-92. doi: 10.1002/glia.22272. Epub 2011 Nov 22.	Glia. 2012	PubMed	citation	PMID:22108845	pubmed	22108845	create date:2011/11/24 | first author:Sheridan GK
Stab wound injury of the zebrafish telencephalon: A model for comparative analysis of reactive gliosis.	/pubmed/22105794	Baumgart EV, Barbosa JS, Bally-Cuif L, Götz M, Ninkovic J.	Glia. 2012 Mar;60(3):343-57. doi: 10.1002/glia.22269. Epub 2011 Nov 21.	Glia. 2012	PubMed	citation	PMID:22105794	pubmed	22105794	create date:2011/11/23 | first author:Baumgart EV
Emerging roles of p53 in glial cell function in health and disease.	/pubmed/22105777	Jebelli JD, Hooper C, Garden GA, Pocock JM.	Glia. 2011 Nov 21. doi: 10.1002/glia.22268. [Epub ahead of print]	Glia. 2011	PubMed	citation	PMID:22105777	pubmed	22105777	create date:2011/11/23 | first author:Jebelli JD
The presumed atypical chemokine receptor CXCR7 signals through G(i/o) proteins in primary rodent astrocytes and human glioma cells.	/pubmed/22083878	Odemis V, Lipfert J, Kraft R, Hajek P, Abraham G, Hattermann K, Mentlein R, Engele J.	Glia. 2012 Mar;60(3):372-81. doi: 10.1002/glia.22271. Epub 2011 Nov 14.	Glia. 2012	PubMed	citation	PMID:22083878	pubmed	22083878	create date:2011/11/16 | first author:Odemis V
Glial cells in adult neurogenesis.	/pubmed/22076934	Morrens J, Van Den Broeck W, Kempermann G.	Glia. 2012 Feb;60(2):159-74. doi: 10.1002/glia.21247. Epub 2011 Nov 10.	Glia. 2012	PubMed	citation	PMID:22076934	pubmed	22076934	create date:2011/11/15 | first author:Morrens J
Increased p75 neurotrophin receptor expression in the canine distemper virus model of multiple sclerosis identifies aldynoglial schwann cells that emerge in response to axonal damage.	/pubmed/22072443	Imbschweiler I, Seehusen F, Peck CT, Omar M, Baumgärtner W, Wewetzer K.	Glia. 2012 Mar;60(3):358-71. doi: 10.1002/glia.22270. Epub 2011 Nov 9.	Glia. 2012	PubMed	citation	PMID:22072443	pubmed	22072443	create date:2011/11/11 | first author:Imbschweiler I
Regulation of proton-coupled folate transporter in retinal Müller cells by the antipsoriatic drug monomethylfumarate.	/pubmed/22072423	Bozard BR, Chothe PP, Tawfik A, Williams C, Fulzele S, Prasad PD, Martin PM, Ganapathy V, Smith SB.	Glia. 2012 Mar;60(3):333-42. doi: 10.1002/glia.22266. Epub 2011 Nov 9.	Glia. 2012	PubMed	citation	PMID:22072423	pubmed	22072423	create date:2011/11/11 | first author:Bozard BR
Identification of a microglia phenotype supportive of remyelination.	/pubmed/22072381	Olah M, Amor S, Brouwer N, Vinet J, Eggen B, Biber K, Boddeke HW.	Glia. 2012 Feb;60(2):306-21. doi: 10.1002/glia.21266. Epub 2011 Nov 9.	Glia. 2012	PubMed	citation	PMID:22072381	pubmed	22072381	create date:2011/11/11 | first author:Olah M
GFAP-independent inflammatory competence and trophic functions of astrocytes generated from murine embryonic stem cells.	/pubmed/22072312	Kuegler PB, Baumann BA, Zimmer B, Keller S, Marx A, Kadereit S, Leist M.	Glia. 2012 Feb;60(2):218-28. doi: 10.1002/glia.21257. Epub 2011 Nov 9.	Glia. 2012	PubMed	citation	PMID:22072312	pubmed	22072312	create date:2011/11/11 | first author:Kuegler PB
Two phases of replacement replenish the olfactory ensheathing cell population after injury in postnatal mice.	/pubmed/22065423	Chehrehasa F, Ekberg JA, Lineburg K, Amaya D, Mackay-Sim A, St John JA.	Glia. 2012 Feb;60(2):322-32. doi: 10.1002/glia.22267. Epub 2011 Nov 7.	Glia. 2012	PubMed	citation	PMID:22065423	pubmed	22065423	create date:2011/11/09 | first author:Chehrehasa F
XIAP protects oligodendrocytes against cell death in vitro but has no functional role in toxic demyelination.	/pubmed/22065417	Rena Hesse A, Hagemeier K, Lürbke A, Held J, Friedman H, Peterson A, Brück W, Kuhlmann T.	Glia. 2012 Feb;60(2):271-80. doi: 10.1002/glia.21261. Epub 2011 Nov 7.	Glia. 2012	PubMed	citation	PMID:22065417	pubmed	22065417	create date:2011/11/09 | first author:Rena Hesse A
Direct measurement of backflux between oxaloacetate and fumarate following pyruvate carboxylation.	/pubmed/22052553	Brekke E, Walls AB, Nørfeldt L, Schousboe A, Waagepetersen HS, Sonnewald U.	Glia. 2012 Jan;60(1):147-58. doi: 10.1002/glia.21265. Epub 2011 Nov 3.	Glia. 2012	PubMed	citation	PMID:22052553	pubmed	22052553	create date:2011/11/05 | first author:Brekke E
Bace1 processing of NRG1 type III produces a myelin-inducing signal but is not essential for the stimulation of myelination.	/pubmed/22052506	Velanac V, Unterbarnscheidt T, Hinrichs W, Gummert MN, Fischer TM, Rossner MJ, Trimarco A, Brivio V, Taveggia C, Willem M, Haass C, Möbius W, Nave KA, Schwab MH.	Glia. 2012 Feb;60(2):203-17. doi: 10.1002/glia.21255. Epub 2011 Nov 2.	Glia. 2012	PubMed	citation	PMID:22052506	pubmed	22052506	create date:2011/11/05 | first author:Velanac V
Neuronal activity regulates glutamate transporter dynamics in developing astrocytes.	/pubmed/22052455	Benediktsson AM, Marrs GS, Tu JC, Worley PF, Rothstein JD, Bergles DE, Dailey ME.	Glia. 2012 Feb;60(2):175-88. doi: 10.1002/glia.21249. Epub 2011 Nov 2.	Glia. 2012	PubMed	citation	PMID:22052455	pubmed	22052455	create date:2011/11/05 | first author:Benediktsson AM
Lysosomal exocytosis in Schwann cells contributes to axon remyelination.	/pubmed/22042600	Chen G, Zhang Z, Wei Z, Cheng Q, Li X, Li W, Duan S, Gu X.	Glia. 2012 Feb;60(2):295-305. doi: 10.1002/glia.21263. Epub 2011 Oct 31.	Glia. 2012	PubMed	citation	PMID:22042600	pubmed	22042600	create date:2011/11/02 | first author:Chen G
GGF2 (Nrg1-β3) treatment enhances NG2(+) cell response and improves functional recovery after spinal cord injury.	/pubmed/22042562	Whittaker MT, Zai LJ, Lee HJ, Pajoohesh-Ganji A, Wu J, Sharp A, Wyse R, Wrathall JR.	Glia. 2012 Feb;60(2):281-94. doi: 10.1002/glia.21262. Epub 2011 Oct 31.	Glia. 2012	PubMed	citation	PMID:22042562	pubmed	22042562	create date:2011/11/02 | first author:Whittaker MT
Gap junctions mediate intercellular spread of sodium between hippocampal astrocytes in situ.	/pubmed/22025386	Langer J, Stephan J, Theis M, Rose CR.	Glia. 2012 Feb;60(2):239-52. doi: 10.1002/glia.21259. Epub 2011 Oct 24.	Glia. 2012	PubMed	citation	PMID:22025386	pubmed	22025386	create date:2011/10/26 | first author:Langer J
Claudin k is specifically expressed in cells that form myelin during development of the nervous system and regeneration of the optic nerve in adult zebrafish.	/pubmed/22020875	Münzel EJ, Schaefer K, Obirei B, Kremmer E, Burton EA, Kuscha V, Becker CG, Brösamle C, Williams A, Becker T.	Glia. 2012 Feb;60(2):253-70. doi: 10.1002/glia.21260. Epub 2011 Oct 21.	Glia. 2012	PubMed	citation	PMID:22020875	pubmed	22020875	create date:2011/10/25 | first author:Münzel EJ
VGLUT1 is localized in astrocytic processes in several brain regions.	/pubmed/22009457	Ormel L, Stensrud MJ, Bergersen LH, Gundersen V.	Glia. 2012 Feb;60(2):229-38. doi: 10.1002/glia.21258. Epub 2011 Oct 18.	Glia. 2012	PubMed	citation	PMID:22009457	pubmed	22009457	create date:2011/10/20 | first author:Ormel L
Oligodendrocyte responses to buprenorphine uncover novel and opposing roles of μ-opioid- and nociceptin/orphanin FQ receptors in cell development: implications for drug addiction treatment during pregnancy.	/pubmed/22002899	Eschenroeder AC, Vestal-Laborde AA, Sanchez ES, Robinson SE, Sato-Bigbee C.	Glia. 2012 Jan;60(1):125-36. doi: 10.1002/glia.21253. Epub 2011 Oct 14.	Glia. 2012	PubMed	citation	PMID:22002899	pubmed	22002899	create date:2011/10/18 | first author:Eschenroeder AC
Astrocytic tissue remodeling by the meningitis neurotoxin pneumolysin facilitates pathogen tissue penetration and produces interstitial brain edema.	/pubmed/21989652	Hupp S, Heimeroth V, Wippel C, Förtsch C, Ma J, Mitchell TJ, Iliev AI.	Glia. 2012 Jan;60(1):137-46. doi: 10.1002/glia.21256. Epub 2011 Oct 11.	Glia. 2012	PubMed	citation	PMID:21989652	pubmed	21989652	create date:2011/10/13 | first author:Hupp S
Title	URL	Description	Details	ShortDetails	Resource	Type	Identifiers	Db	EntrezUID	Properties
Regulation of microglia effector functions by tumor necrosis factor signaling.	/pubmed/21989628	Harms AS, Lee JK, Nguyen TA, Chang J, Ruhn KM, Treviño I, Tansey MG.	Glia. 2012 Feb;60(2):189-202. doi: 10.1002/glia.21254. Epub 2011 Oct 11.	Glia. 2012	PubMed	citation	PMID:21989628	pubmed	21989628	create date:2011/10/13 | first author:Harms AS
An optimized protocol for the acute isolation of human microglia from autopsy brain samples.	/pubmed/21989594	Olah M, Raj D, Brouwer N, De Haas AH, Eggen BJ, Den Dunnen WF, Biber KP, Boddeke HW.	Glia. 2012 Jan;60(1):96-111. doi: 10.1002/glia.21251. Epub 2011 Oct 11.	Glia. 2012	PubMed	citation	PMID:21989594	pubmed	21989594	create date:2011/10/13 | first author:Olah M
Glucose increases intracellular free Ca(2+) in tanycytes via ATP released through connexin 43 hemichannels.	/pubmed/21987367	Orellana JA, Sáez PJ, Cortés-Campos C, Elizondo RJ, Shoji KF, Contreras-Duarte S, Figueroa V, Velarde V, Jiang JX, Nualart F, Sáez JC, García MA.	Glia. 2012 Jan;60(1):53-68. doi: 10.1002/glia.21246. Epub 2011 Oct 10.	Glia. 2012	PubMed	citation	PMID:21987367	pubmed	21987367	create date:2011/10/12 | first author:Orellana JA
The role of glutamate transporter-1a in the induction of brain ischemic tolerance in rats.	/pubmed/21971915	Liu YX, Zhang M, Liu LZ, Cui X, Hu YY, Li WB.	Glia. 2012 Jan;60(1):112-24. doi: 10.1002/glia.21252. Epub 2011 Oct 3.	Glia. 2012	PubMed	citation	PMID:21971915	pubmed	21971915	create date:2011/10/06 | first author:Liu YX
Local disruption of glial adenosine homeostasis in mice associates with focal electrographic seizures: a first step in epileptogenesis?	/pubmed/21964979	Li T, Lytle N, Lan JQ, Sandau US, Boison D.	Glia. 2012 Jan;60(1):83-95. doi: 10.1002/glia.21250. Epub 2011 Sep 30.	Glia. 2012	PubMed	citation	PMID:21964979	pubmed	21964979	create date:2011/10/04 | first author:Li T
Statins amplify TLR-induced responses in microglia via inhibition of cholesterol biosynthesis.	/pubmed/21964955	Van Der Putten C, Kuipers HF, Zuiderwijk-Sick EA, Van Straalen L, Kondova I, Van Den Elsen PJ, Bajramovic JJ.	Glia. 2012 Jan;60(1):43-52. doi: 10.1002/glia.21245. Epub 2011 Sep 30.	Glia. 2012	PubMed	citation	PMID:21964955	pubmed	21964955	create date:2011/10/04 | first author:Van Der Putten C
The GPR17 receptor in NG2 expressing cells: Focus on in vivocell maturation and participation in acute trauma and chronic damage.	/pubmed/21956849	Boda E, Viganò F, Rosa P, Fumagalli M, Labat-Gest V, Tempia F, Abbracchio MP, Dimou L, Buffo A.	Glia. 2011 Sep 28. doi: 10.1002/glia.21237. [Epub ahead of print]	Glia. 2011	PubMed	citation	PMID:21956849	pubmed	21956849	create date:2011/10/01 | first author:Boda E
The QKI-PLP pathway controls SIRT2 abundance in CNS myelin.	/pubmed/21948283	Zhu H, Zhao L, Wang E, Dimova N, Liu G, Feng Y, Cambi F.	Glia. 2012 Jan;60(1):69-82. doi: 10.1002/glia.21248. Epub 2011 Sep 21.	Glia. 2012	PubMed	citation	PMID:21948283	pubmed	21948283	create date:2011/09/29 | first author:Zhu H
c-Jun is essential for the induction of Il-1β gene expression in in vitro activated Bergmann glial cells.	/pubmed/21948257	Albanito L, Reddy CE, Musti AM.	Glia. 2011 Sep 21. doi: 10.1002/glia.21244. [Epub ahead of print]	Glia. 2011	PubMed	citation	PMID:21948257	pubmed	21948257	create date:2011/09/29 | first author:Albanito L
Structural basis of glaucoma: the fortified astrocytes of the optic nerve head are the target of raised intraocular pressure.	/pubmed/21948238	Dai C, Khaw PT, Yin ZQ, Li D, Raisman G, Li Y.	Glia. 2012 Jan;60(1):13-28. doi: 10.1002/glia.21242. Epub 2011 Sep 21.	Glia. 2012	PubMed	citation	PMID:21948238	pubmed	21948238	create date:2011/09/29 | first author:Dai C
Toll-like receptor 2 (TLR2)-TLR9 crosstalk dictates IL-12 family cytokine production in microglia.	/pubmed/21901759	Holley MM, Zhang Y, Lehrmann E, Wood WH, Becker KG, Kielian T.	Glia. 2012 Jan;60(1):29-42. doi: 10.1002/glia.21243. Epub 2011 Sep 7.	Glia. 2012	PubMed	citation	PMID:21901759	pubmed	21901759	create date:2011/09/09 | first author:Holley MM
Nitric oxide induces the expression of the monocarboxylate transporter MCT4 in cultured astrocytes by a cGMP-independent transcriptional activation.	/pubmed/21901758	Marcillac F, Brix B, Repond C, Jöhren O, Pellerin L.	Glia. 2011 Sep 7. doi: 10.1002/glia.21240. [Epub ahead of print]	Glia. 2011	PubMed	citation	PMID:21901758	pubmed	21901758	create date:2011/09/09 | first author:Marcillac F
Expression and regulation of AC133 and CD133 in glioblastoma.	/pubmed/21901757	Campos B, Zeng L, Daotrong PH, Eckstein V, Unterberg A, Mairbäurl H, Herold-Mende C.	Glia. 2011 Sep 7. doi: 10.1002/glia.21239. [Epub ahead of print]	Glia. 2011	PubMed	citation	PMID:21901757	pubmed	21901757	create date:2011/09/09 | first author:Campos B
Dynamic motility of microglia: Purinergic modulation of microglial movement in the normal and pathological brain.	/pubmed/21901756	Ohsawa K, Kohsaka S.	Glia. 2011 Sep 7. doi: 10.1002/glia.21238. [Epub ahead of print]	Glia. 2011	PubMed	citation	PMID:21901756	pubmed	21901756	create date:2011/09/09 | first author:Ohsawa K
Cerebellar oligodendroglial cells have a mesencephalic origin.	/pubmed/21901755	Mecklenburg N, Garcia-López R, Puelles E, Sotelo C, Martinez S.	Glia. 2011 Sep 7. doi: 10.1002/glia.21236. [Epub ahead of print]	Glia. 2011	PubMed	citation	PMID:21901755	pubmed	21901755	create date:2011/09/09 | first author:Mecklenburg N
CNS live imaging reveals a new mechanism of myelination: The liquid croissant model.	/pubmed/21887712	Sobottka B, Ziegler U, Kaech A, Becher B, Goebels N.	Glia. 2011 Sep 1. doi: 10.1002/glia.21228. [Epub ahead of print]	Glia. 2011	PubMed	citation	PMID:21887712	pubmed	21887712	create date:2011/09/03 | first author:Sobottka B
Reduction in expression of the astrocyte glutamate transporter, GLT1, worsens functional and histological outcomes following traumatic spinal cord injury.	/pubmed/21882244	Lepore AC, O'donnell J, Kim AS, Yang EJ, Tuteja A, Haidet-Phillips A, O'Banion CP, Maragakis NJ.	Glia. 2011 Aug 31. doi: 10.1002/glia.21241. [Epub ahead of print]	Glia. 2011	PubMed	citation	PMID:21882244	pubmed	21882244	create date:2011/09/02 | first author:Lepore AC
Nrf2 deficiency potentiates methamphetamine-induced dopaminergic axonal damage and gliosis in the striatum.	/pubmed/21882243	Granado N, Lastres-Becker I, Ares-Santos S, Oliva I, Martin E, Cuadrado A, Moratalla R.	Glia. 2011 Aug 31. doi: 10.1002/glia.21229. [Epub ahead of print]	Glia. 2011	PubMed	citation	PMID:21882243	pubmed	21882243	create date:2011/09/02 | first author:Granado N
In vitro modeling of central nervous system myelination and remyelination.	/pubmed/21858876	Jarjour AA, Zhang H, Bauer N, Ffrench-Constant C, Williams A.	Glia. 2012 Jan;60(1):1-12. doi: 10.1002/glia.21231. Epub 2011 Aug 19.	Glia. 2012	PubMed	citation	PMID:21858876	pubmed	21858876	create date:2011/08/23 | first author:Jarjour AA
A Boyden chamber-based method for characterization of astrocyte protrusion localized RNA and protein.	/pubmed/21858875	Thomsen R, Lade Nielsen A.	Glia. 2011 Nov;59(11):1782-92. doi: 10.1002/glia.21223. Epub 2011 Aug 19.	Glia. 2011	PubMed	citation	PMID:21858875	pubmed	21858875	create date:2011/08/23 | first author:Thomsen R
Proteomic identification of novel targets regulated by the mammalian target of rapamycin pathway during oligodendrocyte differentiation.	/pubmed/21858874	Tyler WA, Jain MR, Cifelli SE, Li Q, Ku L, Feng Y, Li H, Wood TL.	Glia. 2011 Nov;59(11):1754-69. doi: 10.1002/glia.21221. Epub 2011 Aug 19.	Glia. 2011	PubMed	citation	PMID:21858874	pubmed	21858874	create date:2011/08/23 | first author:Tyler WA
Eph receptors and ephrins in neuron-astrocyte communication at synapses.	/pubmed/21850709	Murai KK, Pasquale EB.	Glia. 2011 Nov;59(11):1567-78. doi: 10.1002/glia.21226. Epub 2011 Aug 17. Review.	Glia. 2011	PubMed	citation	PMID:21850709	pubmed	21850709	create date:2011/08/19 | first author:Murai KK
Translational regulation mechanisms of aquaporin-4 supramolecular organization in astrocytes.	/pubmed/21850708	Pisani F, Rossi A, Nicchia GP, Svelto M, Frigeri A.	Glia. 2011 Aug 17. doi: 10.1002/glia.21234. [Epub ahead of print]	Glia. 2011	PubMed	citation	PMID:21850708	pubmed	21850708	create date:2011/08/19 | first author:Pisani F
Perlecan domain V modulates astrogliosis In vitro and after focal cerebral ischemia through multiple receptors and increased nerve growth factor release.	/pubmed/21850672	Al-Ahmad AJ, Lee B, Saini M, Bix GJ.	Glia. 2011 Aug 17. doi: 10.1002/glia.21227. [Epub ahead of print]	Glia. 2011	PubMed	citation	PMID:21850672	pubmed	21850672	create date:2011/08/19 | first author:Al-Ahmad AJ
CXCR4 signaling regulates remyelination by endogenous oligodendrocyte progenitor cells in a viral model of demyelination.	/pubmed/21830237	Carbajal KS, Miranda JL, Tsukamoto MR, Lane TE.	Glia. 2011 Aug 9. doi: 10.1002/glia.21225. [Epub ahead of print]	Glia. 2011	PubMed	citation	PMID:21830237	pubmed	21830237	create date:2011/08/11 | first author:Carbajal KS
Purinergic signaling in the cerebellum: Bergmann glial cells express functional ionotropic P2X(7) receptors.	/pubmed/21830236	Habbas S, Ango F, Daniel H, Galante M.	Glia. 2011 Aug 9. doi: 10.1002/glia.21224. [Epub ahead of print]	Glia. 2011	PubMed	citation	PMID:21830236	pubmed	21830236	create date:2011/08/11 | first author:Habbas S
Multiple cellular and molecular mechanisms are involved in human Aβ clearance by transplanted adult astrocytes.	/pubmed/21826742	Pihlaja R, Koistinaho J, Kauppinen R, Sandholm J, Tanila H, Koistinaho M.	Glia. 2011 Nov;59(11):1643-57. doi: 10.1002/glia.21212. Epub 2011 Aug 8.	Glia. 2011	PubMed	citation	PMID:21826742	pubmed	21826742	create date:2011/08/10 | first author:Pihlaja R
Tissue transglutaminase activity is involved in the differentiation of oligodendrocyte precursor cells into myelin-forming oligodendrocytes during CNS remyelination.	/pubmed/21818782	Van Strien ME, Baron W, Bakker EN, Bauer J, Bol JG, Brevé JJ, Binnekade R, Van Der Laarse WJ, Drukarch B, Van Dam AM.	Glia. 2011 Nov;59(11):1622-34. doi: 10.1002/glia.21204. Epub 2011 Jul 11.	Glia. 2011	PubMed	citation	PMID:21818782	pubmed	21818782	create date:2011/08/06 | first author:Van Strien ME
Disruption of astrocytic glutamine turnover by manganese is mediated by the protein kinase C pathway.	/pubmed/21812036	Sidoryk-Wegrzynowicz M, Lee E, Mingwei N, Aschner M.	Glia. 2011 Nov;59(11):1732-43. doi: 10.1002/glia.21219. Epub 2011 Aug 2.	Glia. 2011	PubMed	citation	PMID:21812036	pubmed	21812036	create date:2011/08/04 | first author:Sidoryk-Wegrzynowicz M
MMP9 deficiency does not decrease blood-brain barrier disruption, but increases astrocyte MMP3 expression during viral encephalomyelitis.	/pubmed/21800363	Savarin C, Stohlman SA, Rietsch AM, Butchi N, Ransohoff RM, Bergmann CC.	Glia. 2011 Nov;59(11):1770-81. doi: 10.1002/glia.21222. Epub 2011 Jul 28.	Glia. 2011	PubMed	citation	PMID:21800363	pubmed	21800363	create date:2011/07/30 | first author:Savarin C
Capillary blood flow around microglial somata determines dynamics of microglial processes in ischemic conditions.	/pubmed/21800362	Masuda T, Croom D, Hida H, Kirov SA.	Glia. 2011 Nov;59(11):1744-53. doi: 10.1002/glia.21220. Epub 2011 Jul 28.	Glia. 2011	PubMed	citation	PMID:21800362	pubmed	21800362	create date:2011/07/30 | first author:Masuda T
Redistribution of astrocytic glutamine synthetase in the hippocampus of chronic epileptic rats.	/pubmed/21780187	Papageorgiou IE, Gabriel S, Fetani AF, Kann O, Heinemann U.	Glia. 2011 Nov;59(11):1706-18. doi: 10.1002/glia.21217. Epub 2011 Jul 20.	Glia. 2011	PubMed	citation	PMID:21780187	pubmed	21780187	create date:2011/07/23 | first author:Papageorgiou IE
Motor neuron impairment mediated by a sumoylated fragment of the glial glutamate transporter EAAT2.	/pubmed/21769946	Foran E, Bogush A, Goffredo M, Roncaglia P, Gustincich S, Pasinelli P, Trotti D.	Glia. 2011 Nov;59(11):1719-31. doi: 10.1002/glia.21218. Epub 2011 Jul 18.	Glia. 2011	PubMed	citation	PMID:21769946	pubmed	21769946	create date:2011/07/20 | first author:Foran E
Photoperiodic regulation of glycogen metabolism, glycolysis, and glutamine synthesis in tanycytes of the Siberian hamster suggests novel roles of tanycytes in hypothalamic function.	/pubmed/21769945	Nilaweera K, Herwig A, Bolborea M, Campbell G, Mayer CD, Morgan PJ, Ebling FJ, Barrett P.	Glia. 2011 Nov;59(11):1695-705. doi: 10.1002/glia.21216. Epub 2011 Jul 18.	Glia. 2011	PubMed	citation	PMID:21769945	pubmed	21769945	create date:2011/07/20 | first author:Nilaweera K
Increased excitatory amino acid transport into murine prion protein knockout astrocytes cultured in vitro.	/pubmed/21766339	Pathmajeyan MS, Patel SA, Carroll JA, Seib T, Striebel JF, Bridges RJ, Chesebro B.	Glia. 2011 Nov;59(11):1684-94. doi: 10.1002/glia.21215. Epub 2011 Jul 15.	Glia. 2011	PubMed	citation	PMID:21766339	pubmed	21766339	create date:2011/07/19 | first author:Pathmajeyan MS
Sox2 and Pax6 maintain the proliferative and developmental potential of gliogenic neural stem cells In vitro.	/pubmed/21766338	Gómez-López S, Wiskow O, Favaro R, Nicolis SK, Price DJ, Pollard SM, Smith A.	Glia. 2011 Nov;59(11):1588-99. doi: 10.1002/glia.21201. Epub 2011 Jul 15.	Glia. 2011	PubMed	citation	PMID:21766338	pubmed	21766338	create date:2011/07/19 | first author:Gómez-López S
The ribotoxin deoxynivalenol affects the viability and functions of glial cells.	/pubmed/21748807	Razafimanjato H, Benzaria A, Taïeb N, Guo XJ, Vidal N, Di Scala C, Varini K, Maresca M.	Glia. 2011 Nov;59(11):1672-83. doi: 10.1002/glia.21214. Epub 2011 Jul 11.	Glia. 2011	PubMed	citation	PMID:21748807	pubmed	21748807	create date:2011/07/13 | first author:Razafimanjato H
Comparison of bulbar and mucosal olfactory ensheathing cells using FACS and simultaneous antigenic bivariate cell cycle analysis.	/pubmed/21748806	Kueh JL, Raisman G, Li Y, Stevens R, Li D.	Glia. 2011 Nov;59(11):1658-71. doi: 10.1002/glia.21213. Epub 2011 Jul 11.	Glia. 2011	PubMed	citation	PMID:21748806	pubmed	21748806	create date:2011/07/13 | first author:Kueh JL
Evidence that compromised K+ spatial buffering contributes to the epileptogenic effect of mutations in the human Kir4.1 gene (KCNJ10).	/pubmed/21748805	Haj-Yasein NN, Jensen V, Vindedal GF, Gundersen GA, Klungland A, Ottersen OP, Hvalby O, Nagelhus EA.	Glia. 2011 Nov;59(11):1635-42. doi: 10.1002/glia.21205. Epub 2011 Jul 11.	Glia. 2011	PubMed	citation	PMID:21748805	pubmed	21748805	create date:2011/07/13 | first author:Haj-Yasein NN
Mechanisms of GABA release from human astrocytes.	/pubmed/21748804	Lee M, McGeer EG, McGeer PL.	Glia. 2011 Nov;59(11):1600-11. doi: 10.1002/glia.21202. Epub 2011 Jul 11.	Glia. 2011	PubMed	citation	PMID:21748804	pubmed	21748804	create date:2011/07/13 | first author:Lee M
Glial solute carrier transporters in Drosophila and mice.	/pubmed/21732427	Featherstone DE.	Glia. 2011 Sep;59(9):1351-63. doi: 10.1002/glia.21085. Epub 2010 Nov 2. Review.	Glia. 2011	PubMed	citation	PMID:21732427	pubmed	21732427	create date:2011/07/07 | first author:Featherstone DE
Glial cell modulation of circadian rhythms.	/pubmed/21732426	Jackson FR.	Glia. 2011 Sep;59(9):1341-50. doi: 10.1002/glia.21097. Epub 2010 Dec 1. Review.	Glia. 2011	PubMed	citation	PMID:21732426	pubmed	21732426	create date:2011/07/07 | first author:Jackson FR
Trophic neuron-glia interactions and cell number adjustments in the fruit fly.	/pubmed/21732425	Hidalgo A, Kato K, Sutcliffe B, McIlroy G, Bishop S, Alahmed S.	Glia. 2011 Sep;59(9):1296-303. doi: 10.1002/glia.21092. Epub 2010 Dec 1. Review.	Glia. 2011	PubMed	citation	PMID:21732425	pubmed	21732425	create date:2011/07/07 | first author:Hidalgo A
Roles of glial cells in neural circuit formation: insights from research in insects.	/pubmed/21732424	Oland LA, Tolbert LP.	Glia. 2011 Sep;59(9):1273-95. doi: 10.1002/glia.21096. Epub 2010 Dec 1. Review.	Glia. 2011	PubMed	citation	PMID:21732424	pubmed	21732424	create date:2011/07/07 | first author:Oland LA
The glia of Caenorhabditis elegans.	/pubmed/21732423	Oikonomou G, Shaham S.	Glia. 2011 Sep;59(9):1253-63. doi: 10.1002/glia.21084. Epub 2010 Nov 2. Review.	Glia. 2011	PubMed	citation	PMID:21732423	pubmed	21732423	create date:2011/07/07 | first author:Oikonomou G
Invertebrate glia. Introduction.	/pubmed/21732422	Featherstone D, Freeman M.	Glia. 2011 Sep;59(9):1213-4. doi: 10.1002/glia.21197. No abstract available.	Glia. 2011	PubMed	citation	PMID:21732422	pubmed	21732422	create date:2011/07/07 | first author:Featherstone D
Dorsally-derived oligodendrocytes in the spinal cord contribute to axonal myelination during development and remyelination following focal demyelination.	/pubmed/21710609	Zhu Q, Whittemore SR, Devries WH, Zhao X, Kuypers NJ, Qiu M.	Glia. 2011 Nov;59(11):1612-21. doi: 10.1002/glia.21203. Epub 2011 Jun 27.	Glia. 2011	PubMed	citation	PMID:21710609	pubmed	21710609	create date:2011/06/29 | first author:Zhu Q
Apolipoprotein D mediates autocrine protection of astrocytes and controls their reactivity level, contributing to the functional maintenance of paraquat-challenged dopaminergic systems.	/pubmed/21688324	Bajo-Grañeras R, Ganfornina MD, Martín-Tejedor E, Sanchez D.	Glia. 2011 Oct;59(10):1551-66. doi: 10.1002/glia.21200. Epub 2011 Jun 17.	Glia. 2011	PubMed	citation	PMID:21688324	pubmed	21688324	create date:2011/06/21 | first author:Bajo-Grañeras R
The metabolism and toxicity of hemin in astrocytes.	/pubmed/21681819	Dang TN, Bishop GM, Dringen R, Robinson SR.	Glia. 2011 Oct;59(10):1540-50. doi: 10.1002/glia.21198. Epub 2011 Jun 16.	Glia. 2011	PubMed	citation	PMID:21681819	pubmed	21681819	create date:2011/06/18 | first author:Dang TN
β8 integrin is essential for neuroblast migration in the rostral migratory stream.	/pubmed/21674628	Mobley AK, McCarty JH.	Glia. 2011 Nov;59(11):1579-87. doi: 10.1002/glia.21199. Epub 2011 Jun 14.	Glia. 2011	PubMed	citation	PMID:21674628	pubmed	21674628	create date:2011/06/16 | first author:Mobley AK
Title	URL	Description	Details	ShortDetails	Resource	Type	Identifiers	Db	EntrezUID	Properties
Morphological evidence for a transport of ribosomes from Schwann cells to regenerating axons.	/pubmed/21656857	Court FA, Midha R, Cisterna BA, Grochmal J, Shakhbazau A, Hendriks WT, Van Minnen J.	Glia. 2011 Oct;59(10):1529-39. doi: 10.1002/glia.21196. Epub 2011 Jun 8.	Glia. 2011	PubMed	citation	PMID:21656857	pubmed	21656857	create date:2011/06/10 | first author:Court FA
CXCR2 signaling protects oligodendrocyte progenitor cells from IFN-γ/CXCL10-mediated apoptosis.	/pubmed/21656856	Tirotta E, Ransohoff RM, Lane TE.	Glia. 2011 Oct;59(10):1518-28. doi: 10.1002/glia.21195. Epub 2011 Jun 8.	Glia. 2011	PubMed	citation	PMID:21656856	pubmed	21656856	create date:2011/06/10 | first author:Tirotta E
Schwann cells direct peripheral nerve regeneration through the Netrin-1 receptors, DCC and Unc5H2.	/pubmed/21656855	Webber CA, Christie KJ, Cheng C, Martinez JA, Singh B, Singh V, Thomas D, Zochodne DW.	Glia. 2011 Oct;59(10):1503-17. doi: 10.1002/glia.21194. Epub 2011 Jun 8.	Glia. 2011	PubMed	citation	PMID:21656855	pubmed	21656855	create date:2011/06/10 | first author:Webber CA
SNARE protein expression in synaptic terminals and astrocytes in the adult hippocampus: a comparative analysis.	/pubmed/21656854	Schubert V, Bouvier D, Volterra A.	Glia. 2011 Oct;59(10):1472-88. doi: 10.1002/glia.21190. Epub 2011 Jun 8.	Glia. 2011	PubMed	citation	PMID:21656854	pubmed	21656854	create date:2011/06/10 | first author:Schubert V
Attenuating the endoplasmic reticulum stress response improves functional recovery after spinal cord injury.	/pubmed/21638341	Ohri SS, Maddie MA, Zhao Y, Qiu MS, Hetman M, Whittemore SR.	Glia. 2011 Oct;59(10):1489-502. doi: 10.1002/glia.21191. Epub 2011 Jun 2.	Glia. 2011	PubMed	citation	PMID:21638341	pubmed	21638341	create date:2011/06/04 | first author:Ohri SS
Expression of plasminogen activator inhibitor-1 by olfactory ensheathing glia promotes axonal regeneration.	/pubmed/21626571	Simón D, Martín-Bermejo MJ, Gallego-Hernández MT, Pastrana E, García-Escudero V, García-Gómez A, Lim F, Díaz-Nido J, Avila J, Moreno-Flores MT.	Glia. 2011 Oct;59(10):1458-71. doi: 10.1002/glia.21189. Epub 2011 May 27.	Glia. 2011	PubMed	citation	PMID:21626571	pubmed	21626571	create date:2011/06/01 | first author:Simón D
Paranodal permeability in myelin mutants"."	/pubmed/21618613	Shroff S, Mierzwa A, Scherer SS, Peles E, Arevalo JC, Chao MV, Rosenbluth J.	Glia. 2011 Oct;59(10):1447-57. doi: 10.1002/glia.21188. Epub 2011 May 26.	Glia. 2011	PubMed	citation	PMID:21618613	pubmed	21618613	create date:2011/05/28 | first author:Shroff S
Endogenous aspartoacylase expression is responsive to glutamatergic activity in vitro and in vivo.	/pubmed/21608034	Francis JS, Strande L, Pu A, Leone P.	Glia. 2011 Oct;59(10):1435-46. doi: 10.1002/glia.21187. Epub 2011 May 23.	Glia. 2011	PubMed	citation	PMID:21608034	pubmed	21608034	create date:2011/05/25 | first author:Francis JS
Transcription factor p53 influences microglial activation phenotype.	/pubmed/21598312	Jayadev S, Nesser NK, Hopkins S, Myers SJ, Case A, Lee RJ, Seaburg LA, Uo T, Murphy SP, Morrison RS, Garden GA.	Glia. 2011 Oct;59(10):1402-13. doi: 10.1002/glia.21178. Epub 2011 May 19.	Glia. 2011	PubMed	citation	PMID:21598312	pubmed	21598312	create date:2011/05/21 | first author:Jayadev S
Extensive aspartoacylase expression in the rat central nervous system.	/pubmed/21598311	Moffett JR, Arun P, Ariyannur PS, Garbern JY, Jacobowitz DM, Namboodiri AM.	Glia. 2011 Oct;59(10):1414-34. doi: 10.1002/glia.21186. Epub 2011 May 19.	Glia. 2011	PubMed	citation	PMID:21598311	pubmed	21598311	create date:2011/05/21 | first author:Moffett JR
Regulation of the system x(C)- cystine/glutamate exchanger by intracellular glutathione levels in rat astrocyte primary cultures.	/pubmed/21590811	Seib TM, Patel SA, Bridges RJ.	Glia. 2011 Oct;59(10):1387-401. doi: 10.1002/glia.21176. Epub 2011 May 17.	Glia. 2011	PubMed	citation	PMID:21590811	pubmed	21590811	create date:2011/05/19 | first author:Seib TM
The evolutionary origins of glia.	/pubmed/21584869	Hartline DK.	Glia. 2011 Sep;59(9):1215-36. doi: 10.1002/glia.21149. Epub 2011 May 16. Review.	Glia. 2011	PubMed	citation	PMID:21584869	pubmed	21584869	create date:2011/05/18 | first author:Hartline DK
Cancer stem cells in gliomas: identifying and understanding the apex cell in cancer's hierarchy.	/pubmed/21547954	Venere M, Fine HA, Dirks PB, Rich JN.	Glia. 2011 Aug;59(8):1148-54. doi: 10.1002/glia.21185. Epub 2011 May 5. Review.	Glia. 2011	PubMed	citation	PMID:21547954	pubmed	21547954	create date:2011/05/07 | first author:Venere M
Role of Müller cells in cone mosaic rearrangement in a rat model of retinitis pigmentosa.	/pubmed/21547953	Lee EJ, Ji Y, Zhu CL, Grzywacz NM.	Glia. 2011 Jul;59(7):1107-17. doi: 10.1002/glia.21183. Epub 2011 May 5.	Glia. 2011	PubMed	citation	PMID:21547953	pubmed	21547953	create date:2011/05/07 | first author:Lee EJ
Differentiation of postnatal cerebellar glial progenitors is controlled by Bmi1 through BMP pathway inhibition.	/pubmed/21544870	Zhang X, Santuccione A, Leung C, Marino S.	Glia. 2011 Jul;59(7):1118-31. doi: 10.1002/glia.21184. Epub 2011 May 4.	Glia. 2011	PubMed	citation	PMID:21544870	pubmed	21544870	create date:2011/05/06 | first author:Zhang X
Astrocytic activation of A1 receptors regulates the surface expression of NMDA receptors through a Src kinase dependent pathway.	/pubmed/21544869	Deng Q, Terunuma M, Fellin T, Moss SJ, Haydon PG.	Glia. 2011 Jul;59(7):1084-93. doi: 10.1002/glia.21181. Epub 2011 May 4.	Glia. 2011	PubMed	citation	PMID:21544869	pubmed	21544869	create date:2011/05/06 | first author:Deng Q
The ultrastructure of lamellar stack astrocytes.	/pubmed/21544868	Holen T.	Glia. 2011 Jul;59(7):1075-83. doi: 10.1002/glia.21180. Epub 2011 May 4.	Glia. 2011	PubMed	citation	PMID:21544868	pubmed	21544868	create date:2011/05/06 | first author:Holen T
Differential and cooperative actions of Olig1 and Olig2 transcription factors on immature proliferating cells after contusive spinal cord injury.	/pubmed/21538562	Kim HM, Hwang DH, Choi JY, Park CH, Suh-Kim H, Kim SU, Kim BG.	Glia. 2011 Jul;59(7):1094-106. doi: 10.1002/glia.21182. Epub 2011 May 2.	Glia. 2011	PubMed	citation	PMID:21538562	pubmed	21538562	create date:2011/05/04 | first author:Kim HM
Drosophila melanogaster as a model system for human brain cancers.	/pubmed/21538561	Read RD.	Glia. 2011 Sep;59(9):1364-76. doi: 10.1002/glia.21148. Epub 2011 May 2. Review.	Glia. 2011	PubMed	citation	PMID:21538561	pubmed	21538561	create date:2011/05/04 | first author:Read RD
Deletion of oligodendrocyte Cx32 and astrocyte Cx43 causes white matter vacuolation, astrocyte loss and early mortality.	/pubmed/21538560	Magnotti LM, Goodenough DA, Paul DL.	Glia. 2011 Jul;59(7):1064-74. doi: 10.1002/glia.21179. Epub 2011 May 2.	Glia. 2011	PubMed	citation	PMID:21538560	pubmed	21538560	create date:2011/05/04 | first author:Magnotti LM
Pax6-positive Müller glia cells express cell cycle markers but do not proliferate after photoreceptor injury in the mouse retina.	/pubmed/21500284	Joly S, Pernet V, Samardzija M, Grimm C.	Glia. 2011 Jul;59(7):1033-46. doi: 10.1002/glia.21174. Epub 2011 Apr 15.	Glia. 2011	PubMed	citation	PMID:21500284	pubmed	21500284	create date:2011/04/19 | first author:Joly S
Aquaporin-4 Mz isoform: brain expression, supramolecular assembly and neuromyelitis optica antibody binding.	/pubmed/21491501	Rossi A, Crane JM, Verkman AS.	Glia. 2011 Jul;59(7):1056-63. doi: 10.1002/glia.21177. Epub 2011 Apr 12.	Glia. 2011	PubMed	citation	PMID:21491501	pubmed	21491501	create date:2011/04/15 | first author:Rossi A
ErbB signaling has a role in radial sorting independent of Schwann cell number.	/pubmed/21491500	Raphael AR, Lyons DA, Talbot WS.	Glia. 2011 Jul;59(7):1047-55. doi: 10.1002/glia.21175. Epub 2011 Apr 12.	Glia. 2011	PubMed	citation	PMID:21491500	pubmed	21491500	create date:2011/04/15 | first author:Raphael AR
Sox10 is required for Schwann-cell homeostasis and myelin maintenance in the adult peripheral nerve.	/pubmed/21491499	Bremer M, Fröb F, Kichko T, Reeh P, Tamm ER, Suter U, Wegner M.	Glia. 2011 Jul;59(7):1022-32. doi: 10.1002/glia.21173. Epub 2011 Apr 12.	Glia. 2011	PubMed	citation	PMID:21491499	pubmed	21491499	create date:2011/04/15 | first author:Bremer M
Central nervous system dysfunction in a mouse model of FA2H deficiency.	/pubmed/21491498	Potter KA, Kern MJ, Fullbright G, Bielawski J, Scherer SS, Yum SW, Li JJ, Cheng H, Han X, Venkata JK, Khan PA, Rohrer B, Hama H.	Glia. 2011 Jul;59(7):1009-21. doi: 10.1002/glia.21172. Epub 2011 Apr 13.	Glia. 2011	PubMed	citation	PMID:21491498	pubmed	21491498	create date:2011/04/15 | first author:Potter KA
Targeted downregulation of N-acetylgalactosamine 4-sulfate 6-O-sulfotransferase significantly mitigates chondroitin sulfate proteoglycan-mediated inhibition.	/pubmed/21456043	Karumbaiah L, Anand S, Thazhath R, Zhong Y, McKeon RJ, Bellamkonda RV.	Glia. 2011 Jun;59(6):981-96. doi: 10.1002/glia.21170. Epub 2011 Mar 31.	Glia. 2011	PubMed	citation	PMID:21456043	pubmed	21456043	create date:2011/04/02 | first author:Karumbaiah L
Selenoprotein S expression in reactive astrocytes following brain injury.	/pubmed/21456042	Fradejas N, Serrano-Pérez Mdel C, Tranque P, Calvo S.	Glia. 2011 Jun;59(6):959-72. doi: 10.1002/glia.21168. Epub 2011 Mar 31.	Glia. 2011	PubMed	citation	PMID:21456042	pubmed	21456042	create date:2011/04/02 | first author:Fradejas N
Impact of aquaporin-4 channels on K+ buffering and gap junction coupling in the hippocampus.	/pubmed/21446052	Strohschein S, Hüttmann K, Gabriel S, Binder DK, Heinemann U, Steinhäuser C.	Glia. 2011 Jun;59(6):973-80. doi: 10.1002/glia.21169. Epub 2011 Mar 28.	Glia. 2011	PubMed	citation	PMID:21446052	pubmed	21446052	create date:2011/03/30 | first author:Strohschein S
Molecular subclassification of diffuse gliomas: seeing order in the chaos.	/pubmed/21446051	Huse JT, Phillips HS, Brennan CW.	Glia. 2011 Aug;59(8):1190-9. doi: 10.1002/glia.21165. Epub 2011 Mar 28. Review.	Glia. 2011	PubMed	citation	PMID:21446051	pubmed	21446051	create date:2011/03/30 | first author:Huse JT
Activation of interferon signaling pathways in spinal cord astrocytes from an ALS mouse model.	/pubmed/21446050	Wang R, Yang B, Zhang D.	Glia. 2011 Jun;59(6):946-58. doi: 10.1002/glia.21167. Epub 2011 Mar 28.	Glia. 2011	PubMed	citation	PMID:21446050	pubmed	21446050	create date:2011/03/30 | first author:Wang R
The brain tumor microenvironment.	/pubmed/21446047	Charles NA, Holland EC, Gilbertson R, Glass R, Kettenmann H.	Glia. 2011 Aug;59(8):1169-80. doi: 10.1002/glia.21136. Epub 2011 Mar 28. Review.	Glia. 2011	PubMed	citation	PMID:21446047	pubmed	21446047	create date:2011/03/30 | first author:Charles NA
H-ferritin is the major source of iron for oligodendrocytes.	/pubmed/21446040	Todorich B, Zhang X, Connor JR.	Glia. 2011 Jun;59(6):927-35. doi: 10.1002/glia.21164. Epub 2011 Mar 28.	Glia. 2011	PubMed	citation	PMID:21446040	pubmed	21446040	create date:2011/03/30 | first author:Todorich B
Olig1 is expressed in human oligodendrocytes during maturation and regeneration.	/pubmed/21446039	Othman A, Frim DM, Polak P, Vujicic S, Arnason BG, Boullerne AI.	Glia. 2011 Jun;59(6):914-26. doi: 10.1002/glia.21163. Epub 2011 Mar 28.	Glia. 2011	PubMed	citation	PMID:21446039	pubmed	21446039	create date:2011/03/30 | first author:Othman A
Progenitors in the adult cerebral cortex: Cell cycle properties and regulation by physiological stimuli and injury.	/pubmed/21446038	Simon C, Götz M, Dimou L.	Glia. 2011 Jun;59(6):869-81. doi: 10.1002/glia.21156. Epub 2011 Mar 28.	Glia. 2011	PubMed	citation	PMID:21446038	pubmed	21446038	create date:2011/03/30 | first author:Simon C
HIV-1 gp120 enhances outward potassium current via CXCR4 and cAMP-dependent protein kinase a signaling in cultured rat microglia.	/pubmed/21438014	Xu C, Liu J, Chen L, Liang S, Fujii N, Tamamura H, Xiong H.	Glia. 2011 Jun;59(6):997-1007. doi: 10.1002/glia.21171. Epub 2011 Mar 24.	Glia. 2011	PubMed	citation	PMID:21438014	pubmed	21438014	create date:2011/03/26 | first author:Xu C
Hepcidin directly inhibits transferrin receptor 1 expression in astrocytes via a cyclic AMP-protein kinase a pathway.	/pubmed/21438013	Du F, Qian C, Qian ZM, Wu XM, Xie H, Yung WH, Ke Y.	Glia. 2011 Jun;59(6):936-45. doi: 10.1002/glia.21166. Epub 2011 Mar 24.	Glia. 2011	PubMed	citation	PMID:21438013	pubmed	21438013	create date:2011/03/26 | first author:Du F
Morphological diversity and development of glia in Drosophila.	/pubmed/21438012	Hartenstein V.	Glia. 2011 Sep;59(9):1237-52. doi: 10.1002/glia.21162. Epub 2011 Mar 24. Review.	Glia. 2011	PubMed	citation	PMID:21438012	pubmed	21438012	create date:2011/03/26 | first author:Hartenstein V
Expression of the voltage- and Ca2+-dependent BK potassium channel subunits BKβ1 and BKβ4 in rodent astrocytes.	/pubmed/21438011	Seidel KN, Derst C, Salzmann M, Höltje M, Priller J, Markgraf R, Heinemann SH, Heilmann H, Skatchkov SN, Eaton MJ, Veh RW, Prüss H.	Glia. 2011 Jun;59(6):893-902. doi: 10.1002/glia.21160. Epub 2011 Mar 24.	Glia. 2011	PubMed	citation	PMID:21438011	pubmed	21438011	create date:2011/03/26 | first author:Seidel KN
Differentiation of induced pluripotent stem cells into functional oligodendrocytes.	/pubmed/21438010	Czepiel M, Balasubramaniyan V, Schaafsma W, Stancic M, Mikkers H, Huisman C, Boddeke E, Copray S.	Glia. 2011 Jun;59(6):882-92. doi: 10.1002/glia.21159. Epub 2011 Mar 24.	Glia. 2011	PubMed	citation	PMID:21438010	pubmed	21438010	create date:2011/03/26 | first author:Czepiel M
Dynamic monitoring of cytosolic glucose in single astrocytes.	/pubmed/21381116	Prebil M, Vardjan N, Jensen J, Zorec R, Kreft M.	Glia. 2011 Jun;59(6):903-13. doi: 10.1002/glia.21161. Epub 2011 Mar 4.	Glia. 2011	PubMed	citation	PMID:21381116	pubmed	21381116	create date:2011/03/08 | first author:Prebil M
Loss of adenomatous polyposis coli in Bergmann glia disrupts their unique architecture and leads to cell nonautonomous neurodegeneration of cerebellar Purkinje neurons.	/pubmed/21381115	Wang X, Imura T, Sofroniew MV, Fushiki S.	Glia. 2011 Jun;59(6):857-68. doi: 10.1002/glia.21154. Epub 2011 Mar 4.	Glia. 2011	PubMed	citation	PMID:21381115	pubmed	21381115	create date:2011/03/08 | first author:Wang X
The majority of infiltrating CD8 T lymphocytes in multiple sclerosis lesions is insensitive to enhanced PD-L1 levels on CNS cells.	/pubmed/21360758	Pittet CL, Newcombe J, Antel JP, Arbour N.	Glia. 2011 May;59(5):841-56. doi: 10.1002/glia.21158. Epub 2011 Feb 28.	Glia. 2011	PubMed	citation	PMID:21360758	pubmed	21360758	create date:2011/03/02 | first author:Pittet CL
Proton pump inhibitors reduce interferon-γ-induced neurotoxicity and STAT3 phosphorylation of human astrocytes.	/pubmed/21360757	Hashioka S, Klegeris A, McGeer PL.	Glia. 2011 May;59(5):833-40. doi: 10.1002/glia.21157. Epub 2011 Feb 28.	Glia. 2011	PubMed	citation	PMID:21360757	pubmed	21360757	create date:2011/03/02 | first author:Hashioka S
GDNF-induced osteopontin from Müller glial cells promotes photoreceptor survival in the Pde6brd1 mouse model of retinal degeneration.	/pubmed/21360756	Del Río P, Irmler M, Arango-González B, Favor J, Bobe C, Bartsch U, Vecino E, Beckers J, Hauck SM, Ueffing M.	Glia. 2011 May;59(5):821-32. doi: 10.1002/glia.21155. Epub 2011 Feb 28.	Glia. 2011	PubMed	citation	PMID:21360756	pubmed	21360756	create date:2011/03/02 | first author:Del Río P
Trafficking and secretion of matrix metalloproteinase-2 in olfactory ensheathing glial cells: A role in cell migration?	/pubmed/21360755	Gueye Y, Ferhat L, Sbai O, Bianco J, Ould-Yahoui A, Bernard A, Charrat E, Chauvin JP, Risso JJ, Féron F, Rivera S, Khrestchatisky M.	Glia. 2011 May;59(5):750-70. doi: 10.1002/glia.21146. Epub 2011 Feb 28.	Glia. 2011	PubMed	citation	PMID:21360755	pubmed	21360755	create date:2011/03/02 | first author:Gueye Y
Comparative study on the response of rat primary astrocytes and microglia to methylmercury toxicity.	/pubmed/21351162	Ni M, Li X, Yin Z, Sidoryk-Węgrzynowicz M, Jiang H, Farina M, Rocha JB, Syversen T, Aschner M.	Glia. 2011 May;59(5):810-20. doi: 10.1002/glia.21153. Epub 2011 Feb 23.	Glia. 2011	PubMed	citation	PMID:21351162	pubmed	21351162	create date:2011/02/26 | first author:Ni M
NG2 cells are not a major source of reactive astrocytes after neocortical stab wound injury.	/pubmed/21351161	Komitova M, Serwanski DR, Lu QR, Nishiyama A.	Glia. 2011 May;59(5):800-9. doi: 10.1002/glia.21152. Epub 2011 Feb 23.	Glia. 2011	PubMed	citation	PMID:21351161	pubmed	21351161	create date:2011/02/26 | first author:Komitova M
The Nrf2-inducible antioxidant defense in astrocytes can be both up- and down-regulated by activated microglia:Involvement of p38 MAPK.	/pubmed/21351160	Correa F, Ljunggren E, Mallard C, Nilsson M, Weber SG, Sandberg M.	Glia. 2011 May;59(5):785-99. doi: 10.1002/glia.21151. Epub 2011 Feb 23.	Glia. 2011	PubMed	citation	PMID:21351160	pubmed	21351160	create date:2011/02/26 | first author:Correa F
Schwann cell plasticity after spinal cord injury shown by neural crest lineage tracing.	/pubmed/21351159	Nagoshi N, Shibata S, Hamanoue M, Mabuchi Y, Matsuzaki Y, Toyama Y, Nakamura M, Okano H.	Glia. 2011 May;59(5):771-84. doi: 10.1002/glia.21150. Epub 2011 Feb 23.	Glia. 2011	PubMed	citation	PMID:21351159	pubmed	21351159	create date:2011/02/26 | first author:Nagoshi N
Physiologic and anatomic characterization of the brain surface glia barrier of Drosophila.	/pubmed/21351158	DeSalvo MK, Mayer N, Mayer F, Bainton RJ.	Glia. 2011 Sep;59(9):1322-40. doi: 10.1002/glia.21147. Epub 2011 Feb 23. Review.	Glia. 2011	PubMed	citation	PMID:21351158	pubmed	21351158	create date:2011/02/26 | first author:DeSalvo MK
Title	URL	Description	Details	ShortDetails	Resource	Type	Identifiers	Db	EntrezUID	Properties
Anatomical site influences the differentiation of adipose-derived stem cells for Schwann-cell phenotype and function.	/pubmed/21351157	Kaewkhaw R, Scutt AM, Haycock JW.	Glia. 2011 May;59(5):734-49. doi: 10.1002/glia.21145. Epub 2011 Feb 23.	Glia. 2011	PubMed	citation	PMID:21351157	pubmed	21351157	create date:2011/02/26 | first author:Kaewkhaw R
The origins of glioma: E Pluribus Unum?	/pubmed/21351156	Siebzehnrubl FA, Reynolds BA, Vescovi A, Steindler DA, Deleyrolle LP.	Glia. 2011 Aug;59(8):1135-47. doi: 10.1002/glia.21143. Epub 2011 Feb 23. Review.	Glia. 2011	PubMed	citation	PMID:21351156	pubmed	21351156	create date:2011/02/26 | first author:Siebzehnrubl FA
Signal transduction inhibitors and antiangiogenic therapies for malignant glioma.	/pubmed/21351155	Mellinghoff IK, Lassman AB, Wen PY.	Glia. 2011 Aug;59(8):1205-12. doi: 10.1002/glia.21137. Epub 2011 Feb 23. Review.	Glia. 2011	PubMed	citation	PMID:21351155	pubmed	21351155	create date:2011/02/26 | first author:Mellinghoff IK
Mouse schwann cells need both NRG1 and cyclic AMP to myelinate.	/pubmed/21322058	Arthur-Farraj P, Wanek K, Hantke J, Davis CM, Jayakar A, Parkinson DB, Mirsky R, Jessen KR.	Glia. 2011 May;59(5):720-33. doi: 10.1002/glia.21144. Epub 2011 Feb 14.	Glia. 2011	PubMed	citation	PMID:21322058	pubmed	21322058	create date:2011/02/16 | first author:Arthur-Farraj P
Fibroblast growth factor 2 regulates astrocyte differentiation in a region-specific manner in the hindbrain.	/pubmed/21322057	Irmady K, Zechel S, Unsicker K.	Glia. 2011 May;59(5):708-19. doi: 10.1002/glia.21141. Epub 2011 Feb 14.	Glia. 2011	PubMed	citation	PMID:21322057	pubmed	21322057	create date:2011/02/16 | first author:Irmady K
Expression of LPP3 in Bergmann glia is required for proper cerebellar sphingosine-1-phosphate metabolism/signaling and development.	/pubmed/21319224	López-Juárez A, Morales-Lázaro S, Sánchez-Sánchez R, Sunkara M, Lomelí H, Velasco I, Morris AJ, Escalante-Alcalde D.	Glia. 2011 Apr;59(4):577-89. doi: 10.1002/glia.21126. Epub 2011 Jan 6.	Glia. 2011	PubMed	citation	PMID:21319224	pubmed	21319224	create date:2011/02/15 | first author:López-Juárez A
Suppressed microglial E prostanoid receptor 1 signaling selectively reduces tumor necrosis factor alpha and interleukin 6 secretion from toll-like receptor 3 activation.	/pubmed/21319223	Li X, Cudaback E, Keene CD, Breyer RM, Montine TJ.	Glia. 2011 Apr;59(4):569-76. doi: 10.1002/glia.21125. Epub 2011 Jan 6.	Glia. 2011	PubMed	citation	PMID:21319223	pubmed	21319223	create date:2011/02/15 | first author:Li X
Following nerve injury neuregulin-1 drives microglial proliferation and neuropathic pain via the MEK/ERK pathway.	/pubmed/21319222	Calvo M, Zhu N, Grist J, Ma Z, Loeb JA, Bennett DL.	Glia. 2011 Apr;59(4):554-68. doi: 10.1002/glia.21124. Epub 2011 Jan 6.	Glia. 2011	PubMed	citation	PMID:21319222	pubmed	21319222	create date:2011/02/15 | first author:Calvo M
GSK3β negatively regulates oligodendrocyte differentiation and myelination in vivo.	/pubmed/21319221	Azim K, Butt AM.	Glia. 2011 Apr;59(4):540-53. doi: 10.1002/glia.21122. Epub 2011 Jan 6.	Glia. 2011	PubMed	citation	PMID:21319221	pubmed	21319221	create date:2011/02/15 | first author:Azim K
Expression of N-methyl D-aspartate receptor subunits in amoeboid microglia mediates production of nitric oxide via NF-κB signaling pathway and oligodendrocyte cell death in hypoxic postnatal rats.	/pubmed/21319220	Murugan M, Sivakumar V, Lu J, Ling EA, Kaur C.	Glia. 2011 Apr;59(4):521-39. doi: 10.1002/glia.21121. Epub 2011 Jan 6.	Glia. 2011	PubMed	citation	PMID:21319220	pubmed	21319220	create date:2011/02/15 | first author:Murugan M
Genetic modeling of gliomas in mice: new tools to tackle old problems.	/pubmed/21305617	Hambardzumyan D, Parada LF, Holland EC, Charest A.	Glia. 2011 Aug;59(8):1155-68. doi: 10.1002/glia.21142. Epub 2011 Feb 8. Review.	Glia. 2011	PubMed	citation	PMID:21305617	pubmed	21305617	create date:2011/02/10 | first author:Hambardzumyan D
Pattern of invasion of the embryonic mouse spinal cord by microglial cells at the time of the onset of functional neuronal networks.	/pubmed/21305616	Rigato C, Buckinx R, Le-Corronc H, Rigo JM, Legendre P.	Glia. 2011 Apr;59(4):675-95. doi: 10.1002/glia.21140. Epub 2011 Feb 8.	Glia. 2011	PubMed	citation	PMID:21305616	pubmed	21305616	create date:2011/02/10 | first author:Rigato C
Differential expression of inwardly rectifying K+ channels and aquaporins 4 and 5 in autoimmune uveitis indicates misbalance in Müller glial cell-dependent ion and water homeostasis.	/pubmed/21305615	Eberhardt C, Amann B, Feuchtinger A, Hauck SM, Deeg CA.	Glia. 2011 May;59(5):697-707. doi: 10.1002/glia.21139. Epub 2011 Feb 8.	Glia. 2011	PubMed	citation	PMID:21305615	pubmed	21305615	create date:2011/02/10 | first author:Eberhardt C
New tools for the analysis of glial cell biology in Drosophila.	/pubmed/21305614	Awasaki T, Lee T.	Glia. 2011 Sep;59(9):1377-86. doi: 10.1002/glia.21133. Epub 2011 Feb 8. Review.	Glia. 2011	PubMed	citation	PMID:21305614	pubmed	21305614	create date:2011/02/10 | first author:Awasaki T
Maintenance and regulation of extracellular volume and the ion environment in Drosophila larval nerves.	/pubmed/21305613	Leiserson WM, Keshishian H.	Glia. 2011 Sep;59(9):1312-21. doi: 10.1002/glia.21132. Epub 2011 Feb 8. Review.	Glia. 2011	PubMed	citation	PMID:21305613	pubmed	21305613	create date:2011/02/10 | first author:Leiserson WM
Signaling pathways of ATP-induced PGE2 release in spinal cord astrocytes are EGFR transactivation-dependent.	/pubmed/21294165	Xia M, Zhu Y.	Glia. 2011 Apr;59(4):664-74. doi: 10.1002/glia.21138. Epub 2011 Feb 3.	Glia. 2011	PubMed	citation	PMID:21294165	pubmed	21294165	create date:2011/02/05 | first author:Xia M
The ultrastructure of perisynaptic glia in the nucleus tractus solitarii of the adult rat: Comparison between single synapses and multisynaptic arrangements.	/pubmed/21294164	Chounlamountry K, Kessler JP.	Glia. 2011 Apr;59(4):655-63. doi: 10.1002/glia.21135. Epub 2011 Feb 3.	Glia. 2011	PubMed	citation	PMID:21294164	pubmed	21294164	create date:2011/02/05 | first author:Chounlamountry K
FOXO3a inhibits TNF-α- and IL-1β-induced astrocyte proliferation:Implication for reactive astrogliosis.	/pubmed/21294163	Cui M, Huang Y, Tian C, Zhao Y, Zheng J.	Glia. 2011 Apr;59(4):641-54. doi: 10.1002/glia.21134. Epub 2011 Feb 3.	Glia. 2011	PubMed	citation	PMID:21294163	pubmed	21294163	create date:2011/02/05 | first author:Cui M
An Alzheimer's disease-relevant presenilin-1 mutation augments amyloid-beta-induced oligodendrocyte dysfunction.	/pubmed/21294162	Desai MK, Guercio BJ, Narrow WC, Bowers WJ.	Glia. 2011 Apr;59(4):627-40. doi: 10.1002/glia.21131. Epub 2011 Feb 3.	Glia. 2011	PubMed	citation	PMID:21294162	pubmed	21294162	create date:2011/02/05 | first author:Desai MK
Isocitrate dehydrogenase mutations: a challenge to traditional views on the genesis and malignant progression of gliomas.	/pubmed/21294161	Weller M, Wick W, von Deimling A.	Glia. 2011 Aug;59(8):1200-4. doi: 10.1002/glia.21130. Epub 2011 Feb 3. Review.	Glia. 2011	PubMed	citation	PMID:21294161	pubmed	21294161	create date:2011/02/05 | first author:Weller M
Inducible gene expression in GFAP+ progenitor cells of the SGZ and the dorsal wall of the SVZ-A novel tool to manipulate and trace adult neurogenesis.	/pubmed/21294160	Weber T, Baier V, Pauly R, Sahay A, Baur M, Herrmann E, Ciccolini F, Hen R, Kronenberg G, Bartsch D.	Glia. 2011 Apr;59(4):615-26. doi: 10.1002/glia.21129. Epub 2011 Feb 3.	Glia. 2011	PubMed	citation	PMID:21294160	pubmed	21294160	create date:2011/02/05 | first author:Weber T
Expression and detrimental role of hematopoietic prostaglandin D synthase in spinal cord contusion injury.	/pubmed/21294159	Redensek A, Rathore KI, Berard JL, López-Vales R, Swayne LA, Bennett SA, Mohri I, Taniike M, Urade Y, David S.	Glia. 2011 Apr;59(4):603-14. doi: 10.1002/glia.21128. Epub 2011 Feb 3.	Glia. 2011	PubMed	citation	PMID:21294159	pubmed	21294159	create date:2011/02/05 | first author:Redensek A
A distinct subset of glioma cell lines with stem cell-like properties reflects the transcriptional phenotype of glioblastomas and overexpresses CXCR4 as therapeutic target.	/pubmed/21294158	Schulte A, Günther HS, Phillips HS, Kemming D, Martens T, Kharbanda S, Soriano RH, Modrusan Z, Zapf S, Westphal M, Lamszus K.	Glia. 2011 Apr;59(4):590-602. doi: 10.1002/glia.21127. Epub 2011 Feb 3.	Glia. 2011	PubMed	citation	PMID:21294158	pubmed	21294158	create date:2011/02/05 | first author:Schulte A
Role of astroglial connexin30 in hippocampal gap junction coupling.	/pubmed/21264956	Gosejacob D, Dublin P, Bedner P, Hüttmann K, Zhang J, Tress O, Willecke K, Pfrieger F, Steinhäuser C, Theis M.	Glia. 2011 Mar;59(3):511-9. doi: 10.1002/glia.21120. Epub 2010 Dec 29.	Glia. 2011	PubMed	citation	PMID:21264956	pubmed	21264956	create date:2011/01/26 | first author:Gosejacob D
Human glial-restricted progenitors survive, proliferate, and preserve electrophysiological function in rats with focal inflammatory spinal cord demyelination.	/pubmed/21264955	Walczak P, All AH, Rumpal N, Gorelik M, Kim H, Maybhate A, Agrawal G, Campanelli JT, Gilad AA, Kerr DA, Bulte JW.	Glia. 2011 Mar;59(3):499-510. doi: 10.1002/glia.21119. Epub 2010 Dec 29.	Glia. 2011	PubMed	citation	PMID:21264955	pubmed	21264955	create date:2011/01/26 | first author:Walczak P
S100B attenuates microglia activation in gliomas: possible role of STAT3 pathway.	/pubmed/21264954	Zhang L, Liu W, Alizadeh D, Zhao D, Farrukh O, Lin J, Badie SA, Badie B.	Glia. 2011 Mar;59(3):486-98. doi: 10.1002/glia.21118. Epub 2010 Dec 29.	Glia. 2011	PubMed	citation	PMID:21264954	pubmed	21264954	create date:2011/01/26 | first author:Zhang L
Microglia/macrophages promote glioma progression.	/pubmed/21264953	Zhai H, Heppner FL, Tsirka SE.	Glia. 2011 Mar;59(3):472-85. doi: 10.1002/glia.21117. Epub 2010 Dec 29.	Glia. 2011	PubMed	citation	PMID:21264953	pubmed	21264953	create date:2011/01/26 | first author:Zhai H
Developmental and cell type-specific expression of thyroid hormone transporters in the mouse brain and in primary brain cells.	/pubmed/21264952	Braun D, Kinne A, Bräuer AU, Sapin R, Klein MO, Köhrle J, Wirth EK, Schweizer U.	Glia. 2011 Mar;59(3):463-71. doi: 10.1002/glia.21116. Epub 2010 Dec 29.	Glia. 2011	PubMed	citation	PMID:21264952	pubmed	21264952	create date:2011/01/26 | first author:Braun D
Time-dependent changes in proinflammatory and neurotrophic responses of microglia and astrocytes in a rat model of osmotic demyelination syndrome.	/pubmed/21264951	Iwama S, Sugimura Y, Suzuki H, Suzuki H, Murase T, Ozaki N, Nagasaki H, Arima H, Murata Y, Sawada M, Oiso Y.	Glia. 2011 Mar;59(3):452-62. doi: 10.1002/glia.21114. Epub 2010 Dec 29.	Glia. 2011	PubMed	citation	PMID:21264951	pubmed	21264951	create date:2011/01/26 | first author:Iwama S
Astrocyte-derived metallothionein protects dopaminergic neurons from dopamine quinone toxicity.	/pubmed/21264950	Miyazaki I, Asanuma M, Kikkawa Y, Takeshima M, Murakami S, Miyoshi K, Sogawa N, Kita T.	Glia. 2011 Mar;59(3):435-51. doi: 10.1002/glia.21112. Epub 2010 Dec 29.	Glia. 2011	PubMed	citation	PMID:21264950	pubmed	21264950	create date:2011/01/26 | first author:Miyazaki I
Promoting survival, migration, and integration of transplanted Schwann cells by over-expressing polysialic acid.	/pubmed/21264949	Luo J, Bo X, Wu D, Yeh J, Richardson PM, Zhang Y.	Glia. 2011 Mar;59(3):424-34. doi: 10.1002/glia.21111. Epub 2010 Dec 29.	Glia. 2011	PubMed	citation	PMID:21264949	pubmed	21264949	create date:2011/01/26 | first author:Luo J
Osteopontin: correlation with phagocytosis by brain macrophages in a rat model of stroke.	/pubmed/21264948	Shin YJ, Kim HL, Choi JS, Choi JY, Cha JH, Lee MY.	Glia. 2011 Mar;59(3):413-23. doi: 10.1002/glia.21110. Epub 2010 Dec 6.	Glia. 2011	PubMed	citation	PMID:21264948	pubmed	21264948	create date:2011/01/26 | first author:Shin YJ
Bid regulates the immunological profile of murine microglia and macrophages.	/pubmed/21264947	Mayo L, Levy A, Jacob-Hirsch J, Amariglio N, Rechavi G, Stein R.	Glia. 2011 Mar;59(3):397-412. doi: 10.1002/glia.21109. Epub 2010 Dec 6.	Glia. 2011	PubMed	citation	PMID:21264947	pubmed	21264947	create date:2011/01/26 | first author:Mayo L
Involvement of placental growth factor in Wallerian degeneration.	/pubmed/21264946	Chaballe L, Close P, Sempels M, Delstanche S, Fanielle J, Moons L, Carmeliet P, Schoenen J, Chariot A, Franzen R.	Glia. 2011 Mar;59(3):379-96. doi: 10.1002/glia.21108. Epub 2010 Dec 6.	Glia. 2011	PubMed	citation	PMID:21264946	pubmed	21264946	create date:2011/01/26 | first author:Chaballe L
Expression of the new P2Y-like receptor GPR17 during oligodendrocyte precursor cell maturation regulates sensitivity to ATP-induced death.	/pubmed/21264945	Ceruti S, Viganò F, Boda E, Ferrario S, Magni G, Boccazzi M, Rosa P, Buffo A, Abbracchio MP.	Glia. 2011 Mar;59(3):363-78. doi: 10.1002/glia.21107. Epub 2010 Dec 1.	Glia. 2011	PubMed	citation	PMID:21264945	pubmed	21264945	create date:2011/01/26 | first author:Ceruti S
Dok4 is involved in Schwann cell myelination and axonal interaction in vitro.	/pubmed/21264944	Blugeon C, Le Crom S, Richard L, Vallat JM, Charnay P, Decker L.	Glia. 2011 Mar;59(3):351-62. doi: 10.1002/glia.21106. Epub 2010 Dec 1.	Glia. 2011	PubMed	citation	PMID:21264944	pubmed	21264944	create date:2011/01/26 | first author:Blugeon C
Can functional" constipation be considered as a form of enteric neuro-gliopathy?"	/pubmed/21264943	Bassotti G, Villanacci V.	Glia. 2011 Mar;59(3):345-50. doi: 10.1002/glia.21115. Epub 2010 Dec 29. Review.	Glia. 2011	PubMed	citation	PMID:21264943	pubmed	21264943	create date:2011/01/26 | first author:Bassotti G
Expression of LPP3 in Bergmann glia is required for proper cerebellar sphingosine-1-phosphate metabolism/signaling and development.	/pubmed/21213305	López-Juárez A, Morales-Lázaro S, Sánchez-Sánchez R, Sunkara M, Lomelí H, Velasco I, Morris AJ, Escalante-Alcalde D.	Glia. 2011 Jan 6. [Epub ahead of print]	Glia. 2011	PubMed	citation	PMID:21213305	pubmed	21213305	create date:2011/01/08 | first author:López-Juárez A
Following nerve injury neuregulin-1 drives microglial proliferation and neuropathic pain via the MEK/ERK pathway.	/pubmed/21213303	Calvo M, Zhu N, Grist J, Ma Z, Loeb JA, Bennett DL.	Glia. 2011 Jan 6. [Epub ahead of print]	Glia. 2011	PubMed	citation	PMID:21213303	pubmed	21213303	create date:2011/01/08 | first author:Calvo M
Transcriptional regulation of peripheral glial cell differentiation in the embryonic nervous system of Drosophila.	/pubmed/21213301	Schmidt I, Franzdóttir SR, Edenfeld G, Rodrigues F, Zierau A, Klämbt C.	Glia. 2011 Sep;59(9):1264-72. doi: 10.1002/glia.21123. Epub 2011 Jan 6.	Glia. 2011	PubMed	citation	PMID:21213301	pubmed	21213301	create date:2011/01/08 | first author:Schmidt I
GSK3β negatively regulates oligodendrocyte differentiation and myelination in vivo.	/pubmed/21213296	Azim K, Butt AM.	Glia. 2011 Jan 6. [Epub ahead of print]	Glia. 2011	PubMed	citation	PMID:21213296	pubmed	21213296	create date:2011/01/08 | first author:Azim K
Expression of N-methyl D-aspartate receptor subunits in amoeboid microglia mediates production of nitric oxide via NF-κB signaling pathway and oligodendrocyte cell death in hypoxic postnatal rats.	/pubmed/21213295	Murugan M, Sivakumar V, Lu J, Ling EA, Kaur C.	Glia. 2011 Jan 6. [Epub ahead of print]	Glia. 2011	PubMed	citation	PMID:21213295	pubmed	21213295	create date:2011/01/08 | first author:Murugan M
Developmental and cell type-specific expression of thyroid hormone transporters in the mouse brain and in primary brain cells.	/pubmed/21192096	Braun D, Kinne A, Bräuer AU, Sapin R, Klein MO, Köhrle J, Wirth EK, Schweizer U.	Glia. 2010 Dec 29. [Epub ahead of print]	Glia. 2010	PubMed	citation	PMID:21192096	pubmed	21192096	create date:2010/12/31 | first author:Braun D
Glutamate and the biology of gliomas.	/pubmed/21192095	de Groot J, Sontheimer H.	Glia. 2011 Aug;59(8):1181-9. doi: 10.1002/glia.21113. Epub 2010 Dec 29. Review.	Glia. 2011	PubMed	citation	PMID:21192095	pubmed	21192095	create date:2010/12/31 | first author:de Groot J
Role of astroglial connexin30 in hippocampal gap junction coupling.	/pubmed/21192094	Gosejacob D, Dublin P, Bedner P, Hüttmann K, Zhang J, Tress O, Willecke K, Pfrieger F, Steinhäuser C, Theis M.	Glia. 2010 Dec 29. [Epub ahead of print]	Glia. 2010	PubMed	citation	PMID:21192094	pubmed	21192094	create date:2010/12/31 | first author:Gosejacob D
Can functional" constipation be considered as a form of enteric neuro-gliopathy?"	/pubmed/21192090	Bassotti G, Villanacci V.	Glia. 2010 Dec 29. [Epub ahead of print]	Glia. 2010	PubMed	citation	PMID:21192090	pubmed	21192090	create date:2010/12/31 | first author:Bassotti G
Time-dependent changes in proinflammatory and neurotrophic responses of microglia and astrocytes in a rat model of osmotic demyelination syndrome.	/pubmed/21192089	Iwama S, Sugimura Y, Suzuki H, Suzuki H, Murase T, Ozaki N, Nagasaki H, Arima H, Murata Y, Sawada M, Oiso Y.	Glia. 2010 Dec 29. [Epub ahead of print]	Glia. 2010	PubMed	citation	PMID:21192089	pubmed	21192089	create date:2010/12/31 | first author:Iwama S
Astrocyte-derived metallothionein protects dopaminergic neurons from dopamine quinone toxicity.	/pubmed/21192088	Miyazaki I, Asanuma M, Kikkawa Y, Takeshima M, Murakami S, Miyoshi K, Sogawa N, Kita T.	Glia. 2010 Dec 29. [Epub ahead of print]	Glia. 2010	PubMed	citation	PMID:21192088	pubmed	21192088	create date:2010/12/31 | first author:Miyazaki I
Promoting survival, migration, and integration of transplanted Schwann cells by over-expressing polysialic acid.	/pubmed/21192087	Luo J, Bo X, Wu D, Yeh J, Richardson PM, Zhang Y.	Glia. 2010 Dec 29. [Epub ahead of print]	Glia. 2010	PubMed	citation	PMID:21192087	pubmed	21192087	create date:2010/12/31 | first author:Luo J
Synergistic action of hypoosmolarity and glutamine in inducing acute swelling of retinal glial (Müller) cells.	/pubmed/21154559	Karl A, Wurm A, Pannicke T, Krügel K, Obara-Michlewska M, Wiedemann P, Reichenbach A, Albrecht J, Bringmann A.	Glia. 2011 Feb;59(2):256-66.	Glia. 2011	PubMed	citation	PMID:21154559	pubmed	21154559	create date:2010/12/15 | first author:Karl A
Title	URL	Description	Details	ShortDetails	Resource	Type	Identifiers	Db	EntrezUID	Properties
Keeping the CNS clear: glial phagocytic functions in Drosophila.	/pubmed/21136555	Kurant E.	Glia. 2011 Sep;59(9):1304-11. doi: 10.1002/glia.21098. Epub 2010 Dec 6. Review.	Glia. 2011	PubMed	citation	PMID:21136555	pubmed	21136555	create date:2010/12/08 | first author:Kurant E
Osteopontin: Correlation with phagocytosis by brain macrophages in a rat model of stroke.	/pubmed/21136554	Shin YJ, Lim Kim H, Choi JS, Choi JY, Cha JH, Lee MY.	Glia. 2010 Dec 6. [Epub ahead of print]	Glia. 2010	PubMed	citation	PMID:21136554	pubmed	21136554	create date:2010/12/08 | first author:Shin YJ
Bid regulates the immunological profile of murine microglia and macrophages.	/pubmed/21136553	Mayo L, Levy A, Jacob-Hirsch J, Amariglio N, Rechavi G, Stein R.	Glia. 2010 Dec 6. [Epub ahead of print]	Glia. 2010	PubMed	citation	PMID:21136553	pubmed	21136553	create date:2010/12/08 | first author:Mayo L
Involvement of placental growth factor in Wallerian degeneration.	/pubmed/21136552	Chaballe L, Close P, Sempels M, Delstanche S, Fanielle J, Moons L, Carmeliet P, Schoenen J, Chariot A, Franzen R.	Glia. 2010 Dec 6. [Epub ahead of print]	Glia. 2010	PubMed	citation	PMID:21136552	pubmed	21136552	create date:2010/12/08 | first author:Chaballe L
Activation of CD47 receptors causes proliferation of human astrocytoma but not normal astrocytes via an Akt-dependent pathway.	/pubmed/21125662	Sick E, Boukhari A, Deramaudt T, Rondé P, Bucher B, André P, Gies JP, Takeda K.	Glia. 2011 Feb;59(2):308-19.	Glia. 2011	PubMed	citation	PMID:21125662	pubmed	21125662	create date:2010/12/03 | first author:Sick E
Neuroinflammation is associated with changes in glial mGluR5 expression and the development of neonatal excitotoxic lesions.	/pubmed/21125661	Drouin-Ouellet J, Brownell AL, Saint-Pierre M, Fasano C, Emond V, Trudeau LE, Lévesque D, Cicchetti F.	Glia. 2011 Feb;59(2):188-99.	Glia. 2011	PubMed	citation	PMID:21125661	pubmed	21125661	create date:2010/12/03 | first author:Drouin-Ouellet J
Expression of the new P2Y-like receptor GPR17 during oligodendrocyte precursor cell maturation regulates sensitivity to ATP-induced death.	/pubmed/21125660	Ceruti S, Viganò F, Boda E, Ferrario S, Magni G, Boccazzi M, Rosa P, Buffo A, Abbracchio MP.	Glia. 2010 Dec 1. [Epub ahead of print]	Glia. 2010	PubMed	citation	PMID:21125660	pubmed	21125660	create date:2010/12/03 | first author:Ceruti S
Microglia in the CNS: immigrants from another world.	/pubmed/21125659	Prinz M, Mildner A.	Glia. 2011 Feb;59(2):177-87. Review.	Glia. 2011	PubMed	citation	PMID:21125659	pubmed	21125659	create date:2010/12/03 | first author:Prinz M
Dok4 is involved in Schwann cell myelination and axonal interaction in vitro.	/pubmed/21125658	Blugeon C, Le Crom S, Richard L, Vallat JM, Charnay P, Decker L.	Glia. 2010 Dec 1. [Epub ahead of print]	Glia. 2010	PubMed	citation	PMID:21125658	pubmed	21125658	create date:2010/12/03 | first author:Blugeon C
Signaling through the primary cilium affects glial cell survival under a stressed environment.	/pubmed/21125655	Yoshimura K, Kawate T, Takeda S.	Glia. 2011 Feb;59(2):333-44.	Glia. 2011	PubMed	citation	PMID:21125655	pubmed	21125655	create date:2010/12/03 | first author:Yoshimura K
Drosophila glia use a conserved cotransporter mechanism to regulate extracellular volume.	/pubmed/21125654	Leiserson WM, Forbush B, Keshishian H.	Glia. 2011 Feb;59(2):320-32.	Glia. 2011	PubMed	citation	PMID:21125654	pubmed	21125654	create date:2010/12/03 | first author:Leiserson WM
Peroxisome proliferator-activated receptor γ ligands regulate neural stem cell proliferation and differentiation in vitro and in vivo.	/pubmed/21125653	Morales-Garcia JA, Luna-Medina R, Alfaro-Cervello C, Cortes-Canteli M, Santos A, Garcia-Verdugo JM, Perez-Castillo A.	Glia. 2011 Feb;59(2):293-307.	Glia. 2011	PubMed	citation	PMID:21125653	pubmed	21125653	create date:2010/12/03 | first author:Morales-Garcia JA
Peripheral contributions to olfactory bulb cell populations (migrations towards the olfactory bulb).	/pubmed/21125652	Blanchart A, Martín-López E, De Carlos JA, López-Mascaraque L.	Glia. 2011 Feb;59(2):278-92.	Glia. 2011	PubMed	citation	PMID:21125652	pubmed	21125652	create date:2010/12/03 | first author:Blanchart A
Mesenchymal stem cells facilitate axon sorting, myelination, and functional recovery in paralyzed mice deficient in Schwann cell-derived laminin.	/pubmed/21125647	Carlson KB, Singh P, Feaster MM, Ramnarain A, Pavlides C, Chen ZL, Yu WM, Feltri ML, Strickland S.	Glia. 2011 Feb;59(2):267-77.	Glia. 2011	PubMed	citation	PMID:21125647	pubmed	21125647	create date:2010/12/03 | first author:Carlson KB
Roles of glial cells in neural circuit formation: Insights from research in insects.	/pubmed/21125646	Oland LA, Tolbert LP.	Glia. 2010 Dec 1. [Epub ahead of print]	Glia. 2010	PubMed	citation	PMID:21125646	pubmed	21125646	create date:2010/12/03 | first author:Oland LA
Astrocyte TLR4 activation induces a proinflammatory environment through the interplay between MyD88-dependent NFκB signaling, MAPK, and Jak1/Stat1 pathways.	/pubmed/21125645	Gorina R, Font-Nieves M, Márquez-Kisinousky L, Santalucia T, Planas AM.	Glia. 2011 Feb;59(2):242-55.	Glia. 2011	PubMed	citation	PMID:21125645	pubmed	21125645	create date:2010/12/03 | first author:Gorina R
The role of TLR2 in nerve injury-induced neuropathic pain is essentially mediated through macrophages in peripheral inflammatory response.	/pubmed/21125644	Shi XQ, Zekki H, Zhang J.	Glia. 2011 Feb;59(2):231-41.	Glia. 2011	PubMed	citation	PMID:21125644	pubmed	21125644	create date:2010/12/03 | first author:Shi XQ
Trophic neuron-glia interactions and cell number adjustments in the fruit fly.	/pubmed/21125643	Hidalgo A, Kato K, Sutcliffe B, McIlroy G, Bishop S, Alahmed S.	Glia. 2010 Dec 1. [Epub ahead of print]	Glia. 2010	PubMed	citation	PMID:21125643	pubmed	21125643	create date:2010/12/03 | first author:Hidalgo A
Translocator protein (18 kDa)/peripheral benzodiazepine receptor specific ligands induce microglia functions consistent with an activated state.	/pubmed/21125642	Choi J, Ifuku M, Noda M, Guilarte TR.	Glia. 2011 Feb;59(2):219-30.	Glia. 2011	PubMed	citation	PMID:21125642	pubmed	21125642	create date:2010/12/03 | first author:Choi J
A novel role of prostaglandin E2 in neuropathic pain: blockade of microglial migration in the spinal cord.	/pubmed/21125641	Kunori S, Matsumura S, Okuda-Ashitaka E, Katano T, Audoly LP, Urade Y, Ito S.	Glia. 2011 Feb;59(2):208-18.	Glia. 2011	PubMed	citation	PMID:21125641	pubmed	21125641	create date:2010/12/03 | first author:Kunori S
Glial solute carrier transporters in drosophila and mice.	/pubmed/21046674	Featherstone DE.	Glia. 2010 Nov 2. [Epub ahead of print]	Glia. 2010	PubMed	citation	PMID:21046674	pubmed	21046674	create date:2010/11/04 | first author:Featherstone DE
The Glia of Caenorhabditis elegans.	/pubmed/21046663	Oikonomou G, Shaham S.	Glia. 2010 Nov 2. [Epub ahead of print]	Glia. 2010	PubMed	citation	PMID:21046663	pubmed	21046663	create date:2010/11/04 | first author:Oikonomou G
Astrocytes are GABAergic cells that modulate microglial activity.	/pubmed/21046567	Lee M, Schwab C, McGeer PL.	Glia. 2011 Jan;59(1):152-65.	Glia. 2011	PubMed	citation	PMID:21046567	pubmed	21046567	create date:2010/11/04 | first author:Lee M
Molecular comparison of GLT1+ and ALDH1L1+ astrocytes in vivo in astroglial reporter mice.	/pubmed/21046559	Yang Y, Vidensky S, Jin L, Jie C, Lorenzini I, Frankl M, Rothstein JD.	Glia. 2011 Feb;59(2):200-7.	Glia. 2011	PubMed	citation	PMID:21046559	pubmed	21046559	create date:2010/11/04 | first author:Yang Y
Inhibition of reactive astrocytosis in established experimental autoimmune encephalomyelitis favors infiltration by myeloid cells over T cells and enhances severity of disease.	/pubmed/21046558	Toft-Hansen H, Füchtbauer L, Owens T.	Glia. 2011 Jan;59(1):166-76.	Glia. 2011	PubMed	citation	PMID:21046558	pubmed	21046558	create date:2010/11/04 | first author:Toft-Hansen H
Chemokine receptor CXCR4 signaling modulates the growth factor-induced cell cycle of self-renewing and multipotent neural progenitor cells.	/pubmed/21046557	Li M, Chang CJ, Lathia JD, Wang L, Pacenta HL, Cotleur A, Ransohoff RM.	Glia. 2011 Jan;59(1):108-18.	Glia. 2011	PubMed	citation	PMID:21046557	pubmed	21046557	create date:2010/11/04 | first author:Li M
Prospectively isolated CD133/CD24-positive ependymal cells from the adult spinal cord and lateral ventricle wall differ in their long-term in vitro self-renewal and in vivo gene expression.	/pubmed/21046556	Pfenninger CV, Steinhoff C, Hertwig F, Nuber UA.	Glia. 2011 Jan;59(1):68-81.	Glia. 2011	PubMed	citation	PMID:21046556	pubmed	21046556	create date:2010/11/04 | first author:Pfenninger CV
RAE-1 is expressed in the adult subventricular zone and controls cell proliferation of neurospheres.	/pubmed/21046555	Popa N, Cedile O, Pollet-Villard X, Bagnis C, Durbec P, Boucraut J.	Glia. 2011 Jan;59(1):35-44.	Glia. 2011	PubMed	citation	PMID:21046555	pubmed	21046555	create date:2010/11/04 | first author:Popa N
Functional heterotypic interactions between astrocyte and oligodendrocyte connexins.	/pubmed/21046554	Magnotti LM, Goodenough DA, Paul DL.	Glia. 2011 Jan;59(1):26-34.	Glia. 2011	PubMed	citation	PMID:21046554	pubmed	21046554	create date:2010/11/04 | first author:Magnotti LM
WNT signaling in activated microglia is proinflammatory.	/pubmed/20967887	Halleskog C, Mulder J, Dahlström J, Mackie K, Hortobágyi T, Tanila H, Kumar Puli L, Färber K, Harkany T, Schulte G.	Glia. 2011 Jan;59(1):119-31. doi: 10.1002/glia.21081. Epub 2010 Oct 21.	Glia. 2011	PubMed	citation	PMID:20967887	pubmed	20967887	create date:2010/10/23 | first author:Halleskog C
PKC-dependent inhibition of CA2+-dependent exocytosis from astrocytes.	/pubmed/20967886	Yasuda K, Itakura M, Aoyagi K, Sugaya T, Nagata E, Ihara H, Takahashi M.	Glia. 2011 Jan;59(1):143-51. doi: 10.1002/glia.21083. Epub 2010 Oct 21.	Glia. 2011	PubMed	citation	PMID:20967886	pubmed	20967886	create date:2010/10/23 | first author:Yasuda K
Modulation of adult hippocampal neurogenesis during myelin-directed autoimmune neuroinflammation.	/pubmed/20967885	Huehnchen P, Prozorovski T, Klaissle P, Lesemann A, Ingwersen J, Wolf SA, Kupsch A, Aktas O, Steiner B.	Glia. 2011 Jan;59(1):132-42. doi: 10.1002/glia.21082. Epub 2010 Oct 21.	Glia. 2011	PubMed	citation	PMID:20967885	pubmed	20967885	create date:2010/10/23 | first author:Huehnchen P
Response of transcription factor NFATc3 to excitotoxic and traumatic brain insults: identification of a subpopulation of reactive astrocytes.	/pubmed/20967884	Serrano-Pérez MC, Martín ED, Vaquero CF, Azcoitia I, Calvo S, Cano E, Tranque P.	Glia. 2011 Jan;59(1):94-107. doi: 10.1002/glia.21079. Epub 2010 Oct 21.	Glia. 2011	PubMed	citation	PMID:20967884	pubmed	20967884	create date:2010/10/23 | first author:Serrano-Pérez MC
Ectopic release sites lack fast vesicle recycling mechanisms, causing long-term depression of neuron-glial transmission in rat cerebellum.	/pubmed/20967883	Balakrishnan S, Jackson C, Russell N, Bellamy TC.	Glia. 2011 Jan;59(1):82-93. doi: 10.1002/glia.21078. Epub 2010 Oct 21.	Glia. 2011	PubMed	citation	PMID:20967883	pubmed	20967883	create date:2010/10/23 | first author:Balakrishnan S
Evidence of hypothalamic degeneration in the anorectic anx/anx mouse.	/pubmed/20967882	Nilsson IA, Thams S, Lindfors C, Bergstrand A, Cullheim S, Hökfelt T, Johansen JE.	Glia. 2011 Jan;59(1):45-57. doi: 10.1002/glia.21075. Epub 2010 Oct 21.	Glia. 2011	PubMed	citation	PMID:20967882	pubmed	20967882	create date:2010/10/23 | first author:Nilsson IA
Astrocyte reactivity to unconjugated bilirubin requires TNF-α and IL-1β receptor signaling pathways.	/pubmed/20967881	Fernandes A, Barateiro A, Falcão AS, Silva SL, Vaz AR, Brito MA, Silva RF, Brites D.	Glia. 2011 Jan;59(1):14-25. doi: 10.1002/glia.21072. Epub 2010 Oct 21.	Glia. 2011	PubMed	citation	PMID:20967881	pubmed	20967881	create date:2010/10/23 | first author:Fernandes A
Interferon lambda inhibits herpes simplex virus type I infection of human astrocytes and neurons.	/pubmed/20878770	Li J, Hu S, Zhou L, Ye L, Wang X, Ho J, Ho W.	Glia. 2011 Jan;59(1):58-67. doi: 10.1002/glia.21076. Epub 2010 Sep 27.	Glia. 2011	PubMed	citation	PMID:20878770	pubmed	20878770	create date:2010/09/30 | first author:Li J
The P2X7-Egr pathway regulates nucleotide-dependent inflammatory gene expression in microglia.	/pubmed/20878769	Friedle SA, Brautigam VM, Nikodemova M, Wright ML, Watters JJ.	Glia. 2011 Jan;59(1):1-13. doi: 10.1002/glia.21071. Epub 2010 Sep 27.	Glia. 2011	PubMed	citation	PMID:20878769	pubmed	20878769	create date:2010/09/30 | first author:Friedle SA
Microglia in the degenerating brain are capable of phagocytosis of beads and of apoptotic cells, but do not efficiently remove PrPSc, even upon LPS stimulation.	/pubmed/20878768	Hughes MM, Field RH, Perry VH, Murray CL, Cunningham C.	Glia. 2010 Dec;58(16):2017-30.	Glia. 2010	PubMed	citation	PMID:20878768	pubmed	20878768	create date:2010/09/30 | first author:Hughes MM
Foot pad skin biopsy in mouse models of hereditary neuropathy.	/pubmed/20878767	Dacci P, Dina G, Cerri F, Previtali SC, Lopez ID, Lauria G, Feltri ML, Bolino A, Comi G, Wrabetz L, Quattrini A.	Glia. 2010 Dec;58(16):2005-16.	Glia. 2010	PubMed	citation	PMID:20878767	pubmed	20878767	create date:2010/09/30 | first author:Dacci P
Growth factors upregulate astrocyte [Ca2+]i oscillation by increasing SERCA2b expression.	/pubmed/20878766	Morita M, Kudo Y.	Glia. 2010 Dec;58(16):1988-95.	Glia. 2010	PubMed	citation	PMID:20878766	pubmed	20878766	create date:2010/09/30 | first author:Morita M
The constitutive production of the endocannabinoid 2-arachidonoylglycerol participates in oligodendrocyte differentiation.	/pubmed/20878765	Gomez O, Arevalo-Martin A, Garcia-Ovejero D, Ortega-Gutierrez S, Cisneros JA, Almazan G, Sánchez-Rodriguez MA, Molina-Holgado F, Molina-Holgado E.	Glia. 2010 Dec;58(16):1913-27.	Glia. 2010	PubMed	citation	PMID:20878765	pubmed	20878765	create date:2010/09/30 | first author:Gomez O
Inhibition of inducible nitric oxide synthase reverses the loss of functional hyperemia in diabetic retinopathy.	/pubmed/20830810	Mishra A, Newman EA.	Glia. 2010 Dec;58(16):1996-2004.	Glia. 2010	PubMed	citation	PMID:20830810	pubmed	20830810	create date:2010/09/11 | first author:Mishra A
Collagen XXVIII is a distinctive component of the peripheral nervous system nodes of ranvier and surrounds nonmyelinating glial cells.	/pubmed/20830809	Grimal S, Puech S, Wagener R, Ventéo S, Carroll P, Fichard-Carroll A.	Glia. 2010 Dec;58(16):1977-87.	Glia. 2010	PubMed	citation	PMID:20830809	pubmed	20830809	create date:2010/09/11 | first author:Grimal S
Pathological adaptive responses of Schwann cells to endoplasmic reticulum stress in bortezomib-induced peripheral neuropathy.	/pubmed/20830808	Shin YK, Jang SY, Lee HK, Jung J, Suh DJ, Seo SY, Park HT.	Glia. 2010 Dec;58(16):1961-76.	Glia. 2010	PubMed	citation	PMID:20830808	pubmed	20830808	create date:2010/09/11 | first author:Shin YK
A proteome map of axoglial specializations isolated and purified from human central nervous system.	/pubmed/20830807	Dhaunchak AS, Huang JK, De Faria Junior O, Roth AD, Pedraza L, Antel JP, Bar-Or A, Colman DR.	Glia. 2010 Dec;58(16):1949-60.	Glia. 2010	PubMed	citation	PMID:20830807	pubmed	20830807	create date:2010/09/11 | first author:Dhaunchak AS
The release of cytokines by macrophages is not affected by myelin ingestion.	/pubmed/20830806	Glim JE, Vereyken EJ, Heijnen DA, García Vallejo JJ, Dijkstra CD.	Glia. 2010 Dec;58(16):1928-36.	Glia. 2010	PubMed	citation	PMID:20830806	pubmed	20830806	create date:2010/09/11 | first author:Glim JE
Tubulin polymerization promoting protein (TPPP/p25) as a marker for oligodendroglial changes in multiple sclerosis.	/pubmed/20737479	Höftberger R, Fink S, Aboul-Enein F, Botond G, Olah J, Berki T, Ovadi J, Lassmann H, Budka H, Kovacs GG.	Glia. 2010 Nov 15;58(15):1847-57.	Glia. 2010	PubMed	citation	PMID:20737479	pubmed	20737479	create date:2010/08/26 | first author:Höftberger R
Astrocyte-derived glutathione attenuates hemin-induced apoptosis in cerebral microvascular cells.	/pubmed/20737478	Sukumari-Ramesh S, Laird MD, Singh N, Vender JR, Alleyne CH Jr, Dhandapani KM.	Glia. 2010 Nov 15;58(15):1858-70.	Glia. 2010	PubMed	citation	PMID:20737478	pubmed	20737478	create date:2010/08/26 | first author:Sukumari-Ramesh S
Spinal injection of TNF-α-activated astrocytes produces persistent pain symptom mechanical allodynia by releasing monocyte chemoattractant protein-1.	/pubmed/20737477	Gao YJ, Zhang L, Ji RR.	Glia. 2010 Nov 15;58(15):1871-80.	Glia. 2010	PubMed	citation	PMID:20737477	pubmed	20737477	create date:2010/08/26 | first author:Gao YJ
Title	URL	Description	Details	ShortDetails	Resource	Type	Identifiers	Db	EntrezUID	Properties
Glucosamine exerts a neuroprotective effect via suppression of inflammation in rat brain ischemia/reperfusion injury.	/pubmed/20737476	Hwang SY, Shin JH, Hwang JS, Kim SY, Shin JA, Oh ES, Oh S, Kim JB, Lee JK, Han IO.	Glia. 2010 Nov 15;58(15):1881-92.	Glia. 2010	PubMed	citation	PMID:20737476	pubmed	20737476	create date:2010/08/26 | first author:Hwang SY
Astrocytes contacting HIV-1-infected macrophages increase the release of CCL2 in response to the HIV-1-dependent enhancement of membrane-associated TNFα in macrophages.	/pubmed/20737475	Muratori C, Mangino G, Affabris E, Federico M.	Glia. 2010 Dec;58(16):1893-904.	Glia. 2010	PubMed	citation	PMID:20737475	pubmed	20737475	create date:2010/08/26 | first author:Muratori C
Physiologic role for inducible" nitric oxide synthase: a new form of astrocytic-neuronal interface."	/pubmed/20737473	Amitai Y.	Glia. 2010 Nov 15;58(15):1775-81. Review.	Glia. 2010	PubMed	citation	PMID:20737473	pubmed	20737473	create date:2010/08/26 | first author:Amitai Y
Manganese-induced downregulation of astroglial glutamine transporter SNAT3 involves ubiquitin-mediated proteolytic system.	/pubmed/20737472	Sidoryk-Wegrzynowicz M, Lee ES, Ni M, Aschner M.	Glia. 2010 Dec;58(16):1905-12.	Glia. 2010	PubMed	citation	PMID:20737472	pubmed	20737472	create date:2010/08/26 | first author:Sidoryk-Wegrzynowicz M
Pyridoxal-5'-phosphate phosphatase/chronophin induces astroglial apoptosis via actin-depolymerizing factor/cofilin system in the rat brain following status epilepticus.	/pubmed/20737471	Kim JE, Ryu HJ, Kim MJ, Kim DW, Kwon OS, Choi SY, Kang TC.	Glia. 2010 Dec;58(16):1937-48.	Glia. 2010	PubMed	citation	PMID:20737471	pubmed	20737471	create date:2010/08/26 | first author:Kim JE
Nerve injury-activated microglia engulf myelinated axons in a P2Y12 signaling-dependent manner in the dorsal horn.	/pubmed/20665560	Maeda M, Tsuda M, Tozaki-Saitoh H, Inoue K, Kiyama H.	Glia. 2010 Nov 15;58(15):1838-46.	Glia. 2010	PubMed	citation	PMID:20665560	pubmed	20665560	create date:2010/07/29 | first author:Maeda M
Injury and differentiation following inhibition of mitochondrial respiratory chain complex IV in rat oligodendrocytes.	/pubmed/20665559	Ziabreva I, Campbell G, Rist J, Zambonin J, Rorbach J, Wydro MM, Lassmann H, Franklin RJ, Mahad D.	Glia. 2010 Nov 15;58(15):1827-37.	Glia. 2010	PubMed	citation	PMID:20665559	pubmed	20665559	create date:2010/07/29 | first author:Ziabreva I
The bile acid receptor TGR5 (Gpbar-1) acts as a neurosteroid receptor in brain.	/pubmed/20665558	Keitel V, Görg B, Bidmon HJ, Zemtsova I, Spomer L, Zilles K, Häussinger D.	Glia. 2010 Nov 15;58(15):1794-805.	Glia. 2010	PubMed	citation	PMID:20665558	pubmed	20665558	create date:2010/07/29 | first author:Keitel V
NOV/CCN3 upregulates CCL2 and CXCL1 expression in astrocytes through beta1 and beta5 integrins.	/pubmed/20648642	Le Dréau G, Kular L, Nicot AB, Calmel C, Melik-Parsadaniantz S, Kitabgi P, Laurent M, Martinerie C.	Glia. 2010 Sep;58(12):1510-21.	Glia. 2010	PubMed	citation	PMID:20648642	pubmed	20648642	create date:2010/07/22 | first author:Le Dréau G
Astrocytes retain their antioxidant capacity into advanced old age.	/pubmed/20648641	Liddell JR, Robinson SR, Dringen R, Bishop GM.	Glia. 2010 Sep;58(12):1500-9.	Glia. 2010	PubMed	citation	PMID:20648641	pubmed	20648641	create date:2010/07/22 | first author:Liddell JR
Aquaporin-4 in manganese-treated cultured astrocytes.	/pubmed/20648640	Rao KV, Jayakumar AR, Reddy PV, Tong X, Curtis KM, Norenberg MD.	Glia. 2010 Sep;58(12):1490-9.	Glia. 2010	PubMed	citation	PMID:20648640	pubmed	20648640	create date:2010/07/22 | first author:Rao KV
Sphingosine 1-phosphate receptor 1 and 3 are upregulated in multiple sclerosis lesions.	/pubmed/20648639	Van Doorn R, Van Horssen J, Verzijl D, Witte M, Ronken E, Van Het Hof B, Lakeman K, Dijkstra CD, Van Der Valk P, Reijerkerk A, Alewijnse AE, Peters SL, De Vries HE.	Glia. 2010 Sep;58(12):1465-76.	Glia. 2010	PubMed	citation	PMID:20648639	pubmed	20648639	create date:2010/07/22 | first author:Van Doorn R
Retinoic acid regulates myelin formation in the peripheral nervous system.	/pubmed/20648638	Latasa MJ, Ituero M, Moran-Gonzalez A, Aranda A, Cosgaya JM.	Glia. 2010 Sep;58(12):1451-64.	Glia. 2010	PubMed	citation	PMID:20648638	pubmed	20648638	create date:2010/07/22 | first author:Latasa MJ
Oligodendrocyte precursors originate in the parabasal band of the basal plate in prosomere 1 and migrate into the alar prosencephalon during chick development.	/pubmed/20648637	Garcia-Lopez R, Martinez S.	Glia. 2010 Sep;58(12):1437-50.	Glia. 2010	PubMed	citation	PMID:20648637	pubmed	20648637	create date:2010/07/22 | first author:Garcia-Lopez R
Control of oligodendrocyte generation and proliferation by Shp2 protein tyrosine phosphatase.	/pubmed/20648636	Zhu Y, Park J, Hu X, Zheng K, Li H, Cao Q, Feng GS, Qiu M.	Glia. 2010 Sep;58(12):1407-14.	Glia. 2010	PubMed	citation	PMID:20648636	pubmed	20648636	create date:2010/07/22 | first author:Zhu Y
Ethanol inhibits neuritogenesis induced by astrocyte muscarinic receptors.	/pubmed/20648635	Guizzetti M, Moore NH, Giordano G, VanDeMark KL, Costa LG.	Glia. 2010 Sep;58(12):1395-406.	Glia. 2010	PubMed	citation	PMID:20648635	pubmed	20648635	create date:2010/07/22 | first author:Guizzetti M
Focal experimental autoimmune encephalomyelitis in the Lewis rat induced by immunization with myelin oligodendrocyte glycoprotein and intraspinal injection of vascular endothelial growth factor.	/pubmed/20645414	Sasaki M, Lankford KL, Brown RJ, Ruddle NH, Kocsis JD.	Glia. 2010 Oct;58(13):1523-31.	Glia. 2010	PubMed	citation	PMID:20645414	pubmed	20645414	create date:2010/07/21 | first author:Sasaki M
Contribution of P2X7 receptors to adenosine uptake by cultured mouse astrocytes.	/pubmed/20645413	Okuda H, Higashi Y, Nishida K, Fujimoto S, Nagasawa K.	Glia. 2010 Nov 1;58(14):1757-65.	Glia. 2010	PubMed	citation	PMID:20645413	pubmed	20645413	create date:2010/07/21 | first author:Okuda H
Autophagy is activated by proteasomal inhibition and involved in aggresome clearance in cultured astrocytes.	/pubmed/20645412	Jänen SB, Chaachouay H, Richter-Landsberg C.	Glia. 2010 Nov 1;58(14):1766-74.	Glia. 2010	PubMed	citation	PMID:20645412	pubmed	20645412	create date:2010/07/21 | first author:Jänen SB
Cannabidiol induces intracellular calcium elevation and cytotoxicity in oligodendrocytes.	/pubmed/20645411	Mato S, Victoria Sánchez-Gómez M, Matute C.	Glia. 2010 Nov 1;58(14):1739-47.	Glia. 2010	PubMed	citation	PMID:20645411	pubmed	20645411	create date:2010/07/21 | first author:Mato S
Spinal cord injury induces differential expression of the profibrotic semaphorin 7A in the developing and mature glial scar.	/pubmed/20645410	Kopp MA, Brommer B, Gatzemeier N, Schwab JM, Prüss H.	Glia. 2010 Nov 1;58(14):1748-56.	Glia. 2010	PubMed	citation	PMID:20645410	pubmed	20645410	create date:2010/07/21 | first author:Kopp MA
Human remyelination promoting antibody inhibits apoptotic signaling and differentiation through Lyn kinase in primary rat oligodendrocytes.	/pubmed/20645409	Watzlawik J, Holicky E, Edberg DD, Marks DL, Warrington AE, Wright BR, Pagano RE, Rodriguez M.	Glia. 2010 Nov 15;58(15):1782-93.	Glia. 2010	PubMed	citation	PMID:20645409	pubmed	20645409	create date:2010/07/21 | first author:Watzlawik J
Regulation of system x(c)(-)activity and expression in astrocytes by interleukin-1β: implications for hypoxic neuronal injury.	/pubmed/20645408	Jackman NA, Uliasz TF, Hewett JA, Hewett SJ.	Glia. 2010 Nov 15;58(15):1806-15.	Glia. 2010	PubMed	citation	PMID:20645408	pubmed	20645408	create date:2010/07/21 | first author:Jackman NA
Differential expression of SOCS1 in macrophages in relapsing-remitting and chronic EAE and its role in disease severity.	/pubmed/20645407	Berard JL, Kerr BJ, Johnson HM, David S.	Glia. 2010 Nov 15;58(15):1816-26.	Glia. 2010	PubMed	citation	PMID:20645407	pubmed	20645407	create date:2010/07/21 | first author:Berard JL
The 6-hydroxydopamine-induced nigrostriatal neurodegeneration produces microglia-like NG2 glial cells in the rat substantia nigra.	/pubmed/20629191	Kitamura Y, Inden M, Minamino H, Abe M, Takata K, Taniguchi T.	Glia. 2010 Nov 1;58(14):1686-700.	Glia. 2010	PubMed	citation	PMID:20629191	pubmed	20629191	create date:2010/07/16 | first author:Kitamura Y
Cathepsin S release from primary cultured microglia is regulated by the P2X7 receptor.	/pubmed/20629190	Clark AK, Wodarski R, Guida F, Sasso O, Malcangio M.	Glia. 2010 Nov 1;58(14):1710-26.	Glia. 2010	PubMed	citation	PMID:20629190	pubmed	20629190	create date:2010/07/16 | first author:Clark AK
PLP/DM20 expression and turnover in a transgenic mouse model of Pelizaeus-Merzbacher disease.	/pubmed/20629189	Karim SA, Barrie JA, McCulloch MC, Montague P, Edgar JM, Iden DL, Anderson TJ, Nave KA, Griffiths IR, McLaughlin M.	Glia. 2010 Nov 1;58(14):1727-38.	Glia. 2010	PubMed	citation	PMID:20629189	pubmed	20629189	create date:2010/07/16 | first author:Karim SA
Heterogeneity and Fgf dependence of adult neural progenitors in the zebrafish telencephalon.	/pubmed/20607866	Ganz J, Kaslin J, Hochmann S, Freudenreich D, Brand M.	Glia. 2010 Aug 15;58(11):1345-63.	Glia. 2010	PubMed	citation	PMID:20607866	pubmed	20607866	create date:2010/07/08 | first author:Ganz J
Effects of axon degeneration on oligodendrocyte lineage cells: dorsal rhizotomy evokes a repair response while axon degeneration rostral to spinal contusion induces both repair and apoptosis.	/pubmed/20607865	Sun F, Lin CL, McTigue D, Shan X, Tovar CA, Bresnahan JC, Beattie MS.	Glia. 2010 Aug 15;58(11):1304-19.	Glia. 2010	PubMed	citation	PMID:20607865	pubmed	20607865	create date:2010/07/08 | first author:Sun F
Altered levels and distribution of amyloid precursor protein and its processing enzymes in Niemann-Pick type C1-deficient mouse brains.	/pubmed/20607864	Kodam A, Maulik M, Peake K, Amritraj A, Vetrivel KS, Thinakaran G, Vance JE, Kar S.	Glia. 2010 Aug 15;58(11):1267-81.	Glia. 2010	PubMed	citation	PMID:20607864	pubmed	20607864	create date:2010/07/08 | first author:Kodam A
Mitogen-activated protein kinase activated protein kinase 2 (MK2) participates in p38 MAPK regulated control of oligodendrocyte differentiation.	/pubmed/20607863	Haines JD, Fang J, Mushynski WE, Almazan G.	Glia. 2010 Aug 15;58(11):1384-93.	Glia. 2010	PubMed	citation	PMID:20607863	pubmed	20607863	create date:2010/07/08 | first author:Haines JD
Sphingolipid rheostat alterations related to transformation can be exploited for specific induction of lysosomal cell death in murine and human glioma.	/pubmed/20607862	Mora R, Dokic I, Kees T, Hüber CM, Keitel D, Geibig R, Brügge B, Zentgraf H, Brady NR, Régnier-Vigouroux A.	Glia. 2010 Aug 15;58(11):1364-83.	Glia. 2010	PubMed	citation	PMID:20607862	pubmed	20607862	create date:2010/07/08 | first author:Mora R
The relationship between oxygen and adenosine in astrocytic cultures.	/pubmed/20607719	Kulik TB, Aronhime SN, Echeverry G, Beylin A, Winn HR.	Glia. 2010 Aug 15;58(11):1335-44.	Glia. 2010	PubMed	citation	PMID:20607719	pubmed	20607719	create date:2010/07/08 | first author:Kulik TB
ApoD, a glia-derived apolipoprotein, is required for peripheral nerve functional integrity and a timely response to injury.	/pubmed/20607718	Ganfornina MD, Do Carmo S, Martínez E, Tolivia J, Navarro A, Rassart E, Sanchez D.	Glia. 2010 Aug 15;58(11):1320-34.	Glia. 2010	PubMed	citation	PMID:20607718	pubmed	20607718	create date:2010/07/08 | first author:Ganfornina MD
Regulation of L-type Ca++ currents and process morphology in white matter oligodendrocyte precursor cells by golli-myelin proteins.	/pubmed/20607717	Fulton D, Paez PM, Fisher R, Handley V, Colwell CS, Campagnoni AT.	Glia. 2010 Aug 15;58(11):1292-303.	Glia. 2010	PubMed	citation	PMID:20607717	pubmed	20607717	create date:2010/07/08 | first author:Fulton D
Smad3-dependent signaling underlies the TGF-β1-mediated enhancement in astrocytic iNOS expression.	/pubmed/20607716	Hamby ME, Hewett JA, Hewett SJ.	Glia. 2010 Aug 15;58(11):1282-91.	Glia. 2010	PubMed	citation	PMID:20607716	pubmed	20607716	create date:2010/07/08 | first author:Hamby ME
Focal cerebral ischemia induces a multilineage cytogenic response from adult subventricular zone that is predominantly gliogenic.	/pubmed/20578055	Li L, Harms KM, Ventura PB, Lagace DC, Eisch AJ, Cunningham LA.	Glia. 2010 Oct;58(13):1610-9.	Glia. 2010	PubMed	citation	PMID:20578055	pubmed	20578055	create date:2010/06/26 | first author:Li L
RIG-I mediates nonsegmented negative-sense RNA virus-induced inflammatory immune responses of primary human astrocytes.	/pubmed/20578054	Furr SR, Moerdyk-Schauwecker M, Grdzelishvili VZ, Marriott I.	Glia. 2010 Oct;58(13):1620-9.	Glia. 2010	PubMed	citation	PMID:20578054	pubmed	20578054	create date:2010/06/26 | first author:Furr SR
Axonal integrity in the absence of functional peroxisomes from projection neurons and astrocytes.	/pubmed/20578053	Bottelbergs A, Verheijden S, Hulshagen L, Gutmann DH, Goebbels S, Nave KA, Kassmann C, Baes M.	Glia. 2010 Oct;58(13):1532-43.	Glia. 2010	PubMed	citation	PMID:20578053	pubmed	20578053	create date:2010/06/26 | first author:Bottelbergs A
Activation of PPAR-γ and PTEN cascade participates in lovastatin-mediated accelerated differentiation of oligodendrocyte progenitor cells.	/pubmed/20578043	Paintlia AS, Paintlia MK, Singh AK, Orak JK, Singh I.	Glia. 2010 Nov 1;58(14):1669-85.	Glia. 2010	PubMed	citation	PMID:20578043	pubmed	20578043	create date:2010/06/26 | first author:Paintlia AS
Involvement of p300 in constitutive and HIV-1 Tat-activated expression of glial fibrillary acidic protein in astrocytes.	/pubmed/20578042	Zou W, Wang Z, Liu Y, Fan Y, Zhou BY, Yang XF, He JJ.	Glia. 2010 Oct;58(13):1640-8.	Glia. 2010	PubMed	citation	PMID:20578042	pubmed	20578042	create date:2010/06/26 | first author:Zou W
Toll-like receptor expression in the peripheral nerve.	/pubmed/20578041	Goethals S, Ydens E, Timmerman V, Janssens S.	Glia. 2010 Nov 1;58(14):1701-9.	Glia. 2010	PubMed	citation	PMID:20578041	pubmed	20578041	create date:2010/06/26 | first author:Goethals S
Organization of glial cells in the adult sea cucumber central nervous system.	/pubmed/20578040	Mashanov VS, Zueva OR, Garcia-Arraras JE.	Glia. 2010 Oct;58(13):1581-93.	Glia. 2010	PubMed	citation	PMID:20578040	pubmed	20578040	create date:2010/06/26 | first author:Mashanov VS
Dynamic expression of Cx47 in mouse brain development and in the cuprizone model of myelin plasticity.	/pubmed/20578039	Parenti R, Cicirata F, Zappalà A, Catania A, La Delia F, Cicirata V, Tress O, Willecke K.	Glia. 2010 Oct;58(13):1594-609.	Glia. 2010	PubMed	citation	PMID:20578039	pubmed	20578039	create date:2010/06/26 | first author:Parenti R
Morphine induces the release of CCL5 from astrocytes: potential neuroprotective mechanism against the HIV protein gp120.	/pubmed/20578038	Avdoshina V, Biggio F, Palchik G, Campbell LA, Mocchetti I.	Glia. 2010 Oct;58(13):1630-9.	Glia. 2010	PubMed	citation	PMID:20578038	pubmed	20578038	create date:2010/06/26 | first author:Avdoshina V
A homologous form of human interleukin 16 is implicated in microglia recruitment following nervous system injury in leech Hirudo medicinalis.	/pubmed/20578037	Croq F, Vizioli J, Tuzova M, Tahtouh M, Sautiere PE, Van Camp C, Salzet M, Cruikshank WW, Pestel J, Lefebvre C.	Glia. 2010 Nov 1;58(14):1649-62.	Glia. 2010	PubMed	citation	PMID:20578037	pubmed	20578037	create date:2010/06/26 | first author:Croq F
In vivo observation of the locomotion of microglial cells in the retina.	/pubmed/20578032	Paques M, Simonutti M, Augustin S, Goupille O, El Mathari B, Sahel JA.	Glia. 2010 Nov 1;58(14):1663-8.	Glia. 2010	PubMed	citation	PMID:20578032	pubmed	20578032	create date:2010/06/26 | first author:Paques M
Existence and distinction of acid-evoked currents in rat astrocytes.	/pubmed/20549751	Huang C, Hu ZL, Wu WN, Yu DF, Xiong QJ, Song JR, Shu Q, Fu H, Wang F, Chen JG.	Glia. 2010 Sep;58(12):1415-24.	Glia. 2010	PubMed	citation	PMID:20549751	pubmed	20549751	create date:2010/06/16 | first author:Huang C
Quantification of oligodendrocyte progenitor cells in human and cat optic nerve: implications for endogenous repair in multiple sclerosis.	/pubmed/20549750	Jennings A, Carroll W.	Glia. 2010 Sep;58(12):1425-36.	Glia. 2010	PubMed	citation	PMID:20549750	pubmed	20549750	create date:2010/06/16 | first author:Jennings A
Microglia promote colonization of brain tissue by breast cancer cells in a Wnt-dependent way.	/pubmed/20549749	Pukrop T, Dehghani F, Chuang HN, Lohaus R, Bayanga K, Heermann S, Regen T, Van Rossum D, Klemm F, Schulz M, Siam L, Hoffmann A, Trümper L, Stadelmann C, Bechmann I, Hanisch UK, Binder C.	Glia. 2010 Sep;58(12):1477-89.	Glia. 2010	PubMed	citation	PMID:20549749	pubmed	20549749	create date:2010/06/16 | first author:Pukrop T
Title	URL	Description	Details	ShortDetails	Resource	Type	Identifiers	Db	EntrezUID	Properties
Deficiency of electroneutral K+-Cl- cotransporter 3 causes a disruption in impulse propagation along peripheral nerves.	/pubmed/20549748	Sun YT, Lin TS, Tzeng SF, Delpire E, Shen MR.	Glia. 2010 Oct;58(13):1544-52.	Glia. 2010	PubMed	citation	PMID:20549748	pubmed	20549748	create date:2010/06/16 | first author:Sun YT
Origin, maturation, and astroglial transformation of secondary radial glial cells in the developing dentate gyrus.	/pubmed/20549747	Brunne B, Zhao S, Derouiche A, Herz J, May P, Frotscher M, Bock HH.	Glia. 2010 Oct;58(13):1553-69.	Glia. 2010	PubMed	citation	PMID:20549747	pubmed	20549747	create date:2010/06/16 | first author:Brunne B
Comparative gene expression profiling of olfactory ensheathing cells from olfactory bulb and olfactory mucosa.	/pubmed/20549746	Guérout N, Derambure C, Drouot L, Bon-Mardion N, Duclos C, Boyer O, Marie JP.	Glia. 2010 Oct;58(13):1570-80.	Glia. 2010	PubMed	citation	PMID:20549746	pubmed	20549746	create date:2010/06/16 | first author:Guérout N
Microglia express functional 11 beta-hydroxysteroid dehydrogenase type 1.	/pubmed/20544861	Gottfried-Blackmore A, Sierra A, McEwen BS, Ge R, Bulloch K.	Glia. 2010 Aug;58(10):1257-66.	Glia. 2010	PubMed	citation	PMID:20544861	pubmed	20544861	create date:2010/06/15 | first author:Gottfried-Blackmore A
Foxp3 is a novel repressor of microglia activation.	/pubmed/20544860	Chung HS, Lee JH, Kim H, Lee HJ, Kim SH, Kwon HK, Im SH, Bae H.	Glia. 2010 Aug;58(10):1247-56.	Glia. 2010	PubMed	citation	PMID:20544860	pubmed	20544860	create date:2010/06/15 | first author:Chung HS
Astrocytic A beta 1-42 uptake is determined by A beta-aggregation state and the presence of amyloid-associated proteins.	/pubmed/20544859	Nielsen HM, Mulder SD, Beliën JA, Musters RJ, Eikelenboom P, Veerhuis R.	Glia. 2010 Aug;58(10):1235-46.	Glia. 2010	PubMed	citation	PMID:20544859	pubmed	20544859	create date:2010/06/15 | first author:Nielsen HM
Alteration of glial-neuronal metabolic interactions in a mouse model of Alexander disease.	/pubmed/20544858	Meisingset TW, Risa Ø, Brenner M, Messing A, Sonnewald U.	Glia. 2010 Aug;58(10):1228-34.	Glia. 2010	PubMed	citation	PMID:20544858	pubmed	20544858	create date:2010/06/15 | first author:Meisingset TW
In vivo expression of neuroglobin in reactive astrocytes during neuropathology in murine models of traumatic brain injury, cerebral malaria, and autoimmune encephalitis.	/pubmed/20544857	DellaValle B, Hempel C, Kurtzhals JA, Penkowa M.	Glia. 2010 Aug;58(10):1220-7.	Glia. 2010	PubMed	citation	PMID:20544857	pubmed	20544857	create date:2010/06/15 | first author:DellaValle B
Intermediate filaments attenuate stimulation-dependent mobility of endosomes/lysosomes in astrocytes.	/pubmed/20544856	Potokar M, Stenovec M, Gabrijel M, Li L, Kreft M, Grilc S, Pekny M, Zorec R.	Glia. 2010 Aug;58(10):1208-19.	Glia. 2010	PubMed	citation	PMID:20544856	pubmed	20544856	create date:2010/06/15 | first author:Potokar M
Glycosphingolipid synthesis in cerebellar Purkinje neurons: roles in myelin formation and axonal homeostasis.	/pubmed/20544855	Watanabe S, Endo S, Oshima E, Hoshi T, Higashi H, Yamada K, Tohyama K, Yamashita T, Hirabayashi Y.	Glia. 2010 Aug;58(10):1197-207.	Glia. 2010	PubMed	citation	PMID:20544855	pubmed	20544855	create date:2010/06/15 | first author:Watanabe S
Metallothionein-3 regulates lysosomal function in cultured astrocytes under both normal and oxidative conditions.	/pubmed/20544854	Lee SJ, Park MH, Kim HJ, Koh JY.	Glia. 2010 Aug;58(10):1186-96.	Glia. 2010	PubMed	citation	PMID:20544854	pubmed	20544854	create date:2010/06/15 | first author:Lee SJ
Astrocyte hypoxic response is essential for pathological but not developmental angiogenesis of the retina.	/pubmed/20544853	Weidemann A, Krohne TU, Aguilar E, Kurihara T, Takeda N, Dorrell MI, Simon MC, Haase VH, Friedlander M, Johnson RS.	Glia. 2010 Aug;58(10):1177-85.	Glia. 2010	PubMed	citation	PMID:20544853	pubmed	20544853	create date:2010/06/15 | first author:Weidemann A
Phosphorylation status of pyruvate dehydrogenase distinguishes metabolic phenotypes of cultured rat brain astrocytes and neurons.	/pubmed/20544852	Halim ND, Mcfate T, Mohyeldin A, Okagaki P, Korotchkina LG, Patel MS, Jeoung NH, Harris RA, Schell MJ, Verma A.	Glia. 2010 Aug;58(10):1168-76.	Glia. 2010	PubMed	citation	PMID:20544852	pubmed	20544852	create date:2010/06/15 | first author:Halim ND
In the hypoxic central nervous system, endothelial cell proliferation is followed by astrocyte activation, proliferation, and increased expression of the alpha 6 beta 4 integrin and dystroglycan.	/pubmed/20544851	Li L, Welser JV, Dore-Duffy P, del Zoppo GJ, Lamanna JC, Milner R.	Glia. 2010 Aug;58(10):1157-67.	Glia. 2010	PubMed	citation	PMID:20544851	pubmed	20544851	create date:2010/06/15 | first author:Li L
Disruption of transient receptor potential canonical channel 1 causes incomplete cytokinesis and slows the growth of human malignant gliomas.	/pubmed/20544850	Bomben VC, Sontheimer H.	Glia. 2010 Aug;58(10):1145-56.	Glia. 2010	PubMed	citation	PMID:20544850	pubmed	20544850	create date:2010/06/15 | first author:Bomben VC
NO mediates microglial response to acute spinal cord injury under ATP control in vivo.	/pubmed/20468054	Dibaj P, Nadrigny F, Steffens H, Scheller A, Hirrlinger J, Schomburg ED, Neusch C, Kirchhoff F.	Glia. 2010 Jul;58(9):1133-44.	Glia. 2010	PubMed	citation	PMID:20468054	pubmed	20468054	create date:2010/05/15 | first author:Dibaj P
Human mesenchymal stem cell-derived Schwann cell-like cells exhibit neurotrophic effects, via distinct growth factor production, in a model of spinal cord injury.	/pubmed/20468053	Park HW, Lim MJ, Jung H, Lee SP, Paik KS, Chang MS.	Glia. 2010 Jul;58(9):1118-32.	Glia. 2010	PubMed	citation	PMID:20468053	pubmed	20468053	create date:2010/05/15 | first author:Park HW
Oligodendrocytes in mouse corpus callosum are coupled via gap junction channels formed by connexin47 and connexin32.	/pubmed/20468052	Maglione M, Tress O, Haas B, Karram K, Trotter J, Willecke K, Kettenmann H.	Glia. 2010 Jul;58(9):1104-17.	Glia. 2010	PubMed	citation	PMID:20468052	pubmed	20468052	create date:2010/05/15 | first author:Maglione M
The perivascular astroglial sheath provides a complete covering of the brain microvessels: an electron microscopic 3D reconstruction.	/pubmed/20468051	Mathiisen TM, Lehre KP, Danbolt NC, Ottersen OP.	Glia. 2010 Jul;58(9):1094-103.	Glia. 2010	PubMed	citation	PMID:20468051	pubmed	20468051	create date:2010/05/15 | first author:Mathiisen TM
IL-27 inhibits OSM-mediated TNF-alpha and iNOS gene expression in microglia.	/pubmed/20468050	Baker BJ, Park KW, Qin H, Ma X, Benveniste EN.	Glia. 2010 Jul;58(9):1082-93.	Glia. 2010	PubMed	citation	PMID:20468050	pubmed	20468050	create date:2010/05/15 | first author:Baker BJ
Astrocytic endogenous glial cell derived neurotrophic factor production is enhanced by bone marrow stromal cell transplantation in the ischemic boundary zone after stroke in adult rats.	/pubmed/20468049	Shen LH, Li Y, Chopp M.	Glia. 2010 Jul;58(9):1074-81.	Glia. 2010	PubMed	citation	PMID:20468049	pubmed	20468049	create date:2010/05/15 | first author:Shen LH
Glial glycine transporter 1 function is essential for early postnatal survival but dispensable in adult mice.	/pubmed/20468048	Eulenburg V, Retiounskaia M, Papadopoulos T, Gomeza J, Betz H.	Glia. 2010 Jul;58(9):1066-73.	Glia. 2010	PubMed	citation	PMID:20468048	pubmed	20468048	create date:2010/05/15 | first author:Eulenburg V
Glial progenitors in the brainstem give rise to malignant gliomas by platelet-derived growth factor stimulation.	/pubmed/20468047	Masui K, Suzuki SO, Torisu R, Goldman JE, Canoll P, Iwaki T.	Glia. 2010 Jul;58(9):1050-65.	Glia. 2010	PubMed	citation	PMID:20468047	pubmed	20468047	create date:2010/05/15 | first author:Masui K
Cannabinoid and cannabinoid-like receptors in microglia, astrocytes, and astrocytomas.	/pubmed/20468046	Stella N.	Glia. 2010 Jul;58(9):1017-30. Review.	Glia. 2010	PubMed	citation	PMID:20468046	pubmed	20468046	create date:2010/05/15 | first author:Stella N
Astrocyte targeted overexpression of Hsp72 or SOD2 reduces neuronal vulnerability to forebrain ischemia.	/pubmed/20235222	Xu L, Emery JF, Ouyang YB, Voloboueva LA, Giffard RG.	Glia. 2010 Jul;58(9):1042-9.	Glia. 2010	PubMed	citation	PMID:20235222	pubmed	20235222	create date:2010/03/18 | first author:Xu L
beta-catenin mediates insulin-like growth factor-I actions to promote cyclin D1 mRNA expression, cell proliferation and survival in oligodendroglial cultures.	/pubmed/20235220	Ye P, Hu Q, Liu H, Yan Y, D'ercole AJ.	Glia. 2010 Jul;58(9):1031-41.	Glia. 2010	PubMed	citation	PMID:20235220	pubmed	20235220	create date:2010/03/18 | first author:Ye P
Sox10 is necessary for oligodendrocyte survival following axon wrapping.	/pubmed/20229602	Takada N, Kucenas S, Appel B.	Glia. 2010 Jun;58(8):996-1006.	Glia. 2010	PubMed	citation	PMID:20229602	pubmed	20229602	create date:2010/03/17 | first author:Takada N
Mechanisms of protein kinase D activation in response to P2Y(2) and P2X7 receptors in primary astrocytes.	/pubmed/20222145	Carrasquero LM, Delicado EG, Sánchez-Ruiloba L, Iglesias T, Miras-Portugal MT.	Glia. 2010 Jun;58(8):984-95.	Glia. 2010	PubMed	citation	PMID:20222145	pubmed	20222145	create date:2010/03/12 | first author:Carrasquero LM
Role of ERK map kinase and CRM1 in IL-1beta-stimulated release of HMGB1 from cortical astrocytes.	/pubmed/20222144	Hayakawa K, Arai K, Lo EH.	Glia. 2010 Jun;58(8):1007-15.	Glia. 2010	PubMed	citation	PMID:20222144	pubmed	20222144	create date:2010/03/12 | first author:Hayakawa K
Dose-dependent effect of EGF on migration and differentiation of adult subventricular zone astrocytes.	/pubmed/20187143	Gonzalez-Perez O, Quiñones-Hinojosa A.	Glia. 2010 Jun;58(8):975-83.	Glia. 2010	PubMed	citation	PMID:20187143	pubmed	20187143	create date:2010/02/27 | first author:Gonzalez-Perez O
Endogenous glucocorticoids improve myelination via Schwann cells after peripheral nerve injury: An in vivo study using a crush injury model.	/pubmed/20169622	Morisaki S, Nishi M, Fujiwara H, Oda R, Kawata M, Kubo T.	Glia. 2010 Jun;58(8):954-63.	Glia. 2010	PubMed	citation	PMID:20169622	pubmed	20169622	create date:2010/02/20 | first author:Morisaki S
TGFbeta1 induces Jagged1 expression in astrocytes via ALK5 and Smad3 and regulates the balance between oligodendrocyte progenitor proliferation and differentiation.	/pubmed/20169621	Zhang Y, Zhang J, Navrazhina K, Argaw AT, Zameer A, Gurfein BT, Brosnan CF, John GR.	Glia. 2010 Jun;58(8):964-74.	Glia. 2010	PubMed	citation	PMID:20169621	pubmed	20169621	create date:2010/02/20 | first author:Zhang Y
Schwann cell migration is integrin-dependent and inhibited by astrocyte-produced aggrecan.	/pubmed/20155822	Afshari FT, Kwok JC, White L, Fawcett JW.	Glia. 2010 May;58(7):857-69.	Glia. 2010	PubMed	citation	PMID:20155822	pubmed	20155822	create date:2010/02/16 | first author:Afshari FT
Heterogeneity in progenitor cell subtypes in the ventricular zone of the zebrafish adult telencephalon.	/pubmed/20155821	März M, Chapouton P, Diotel N, Vaillant C, Hesl B, Takamiya M, Lam CS, Kah O, Bally-Cuif L, Strähle U.	Glia. 2010 May;58(7):870-88.	Glia. 2010	PubMed	citation	PMID:20155821	pubmed	20155821	create date:2010/02/16 | first author:März M
Triptolide promotes spinal cord repair by inhibiting astrogliosis and inflammation.	/pubmed/20155820	Su Z, Yuan Y, Cao L, Zhu Y, Gao L, Qiu Y, He C.	Glia. 2010 Jun;58(8):901-15.	Glia. 2010	PubMed	citation	PMID:20155820	pubmed	20155820	create date:2010/02/16 | first author:Su Z
Genetic ablation of steroid receptor coactivator-3 promotes PPAR-beta-mediated alternative activation of microglia in experimental autoimmune encephalomyelitis.	/pubmed/20155818	Xiao Y, Xu J, Wang S, Mao C, Jin M, Ning G, Xu J, Zhang Y.	Glia. 2010 Jun;58(8):932-42.	Glia. 2010	PubMed	citation	PMID:20155818	pubmed	20155818	create date:2010/02/16 | first author:Xiao Y
The role and therapeutic potential of monocytic cells in Alzheimer's disease.	/pubmed/20155817	Malm T, Koistinaho M, Muona A, Magga J, Koistinaho J.	Glia. 2010 Jun;58(8):889-900. Review.	Glia. 2010	PubMed	citation	PMID:20155817	pubmed	20155817	create date:2010/02/16 | first author:Malm T
Chemokine expression in the white matter spinal cord precursor niche after force-defined spinal cord contusion injuries in adult rats.	/pubmed/20155816	Knerlich-Lukoschus F, von der Ropp-Brenner B, Lucius R, Mehdorn HM, Held-Feindt J.	Glia. 2010 Jun;58(8):916-31.	Glia. 2010	PubMed	citation	PMID:20155816	pubmed	20155816	create date:2010/02/16 | first author:Knerlich-Lukoschus F
An Fgfr3-iCreER(T2) transgenic mouse line for studies of neural stem cells and astrocytes.	/pubmed/20155815	Young KM, Mitsumori T, Pringle N, Grist M, Kessaris N, Richardson WD.	Glia. 2010 Jun;58(8):943-53.	Glia. 2010	PubMed	citation	PMID:20155815	pubmed	20155815	create date:2010/02/16 | first author:Young KM
Temporal dynamics of myelination in the zebrafish spinal cord.	/pubmed/20140960	Buckley CE, Marguerie A, Alderton WK, Franklin RJ.	Glia. 2010 May;58(7):802-12.	Glia. 2010	PubMed	citation	PMID:20140960	pubmed	20140960	create date:2010/02/09 | first author:Buckley CE
Glutamine synthetase deficiency in murine astrocytes results in neonatal death.	/pubmed/20140959	He Y, Hakvoort TB, Vermeulen JL, Labruyère WT, De Waart DR, Van Der Hel WS, Ruijter JM, Uylings HB, Lamers WH.	Glia. 2010 Apr 15;58(6):741-54.	Glia. 2010	PubMed	citation	PMID:20140959	pubmed	20140959	create date:2010/02/09 | first author:He Y
Concomitant astroglial atrophy and astrogliosis in a triple transgenic animal model of Alzheimer's disease.	/pubmed/20140958	Olabarria M, Noristani HN, Verkhratsky A, Rodríguez JJ.	Glia. 2010 May;58(7):831-8.	Glia. 2010	PubMed	citation	PMID:20140958	pubmed	20140958	create date:2010/02/09 | first author:Olabarria M
Olfactory ensheathing cells: attractant of neural progenitor migration to olfactory bulb.	/pubmed/20091794	Zhu Y, Cao L, Su Z, Mu L, Yuan Y, Gao L, Qiu Y, He C.	Glia. 2010 Apr 15;58(6):716-29.	Glia. 2010	PubMed	citation	PMID:20091794	pubmed	20091794	create date:2010/01/22 | first author:Zhu Y
Type IV collagen induces expression of thrombospondin-1 that is mediated by integrin alpha1beta1 in astrocytes.	/pubmed/20091789	Yonezawa T, Hattori S, Inagaki J, Kurosaki M, Takigawa T, Hirohata S, Miyoshi T, Ninomiya Y.	Glia. 2010 May;58(7):755-67.	Glia. 2010	PubMed	citation	PMID:20091789	pubmed	20091789	create date:2010/01/22 | first author:Yonezawa T
Involvement of gp130-associated cytokine signaling in Müller cell activation following optic nerve lesion.	/pubmed/20091786	Kirsch M, Trautmann N, Ernst M, Hofmann HD.	Glia. 2010 May;58(7):768-79.	Glia. 2010	PubMed	citation	PMID:20091786	pubmed	20091786	create date:2010/01/22 | first author:Kirsch M
P2Y12 receptor-mediated integrin-beta1 activation regulates microglial process extension induced by ATP.	/pubmed/20091784	Ohsawa K, Irino Y, Sanagi T, Nakamura Y, Suzuki E, Inoue K, Kohsaka S.	Glia. 2010 May;58(7):790-801.	Glia. 2010	PubMed	citation	PMID:20091784	pubmed	20091784	create date:2010/01/22 | first author:Ohsawa K
mGLU3 metabotropic glutamate receptors modulate the differentiation of SVZ-derived neural stem cells towards the astrocytic lineage.	/pubmed/20091783	Ciceroni C, Mosillo P, Mastrantoni E, Sale P, Ricci-Vitiani L, Biagioni F, Stocchi F, Nicoletti F, Melchiorri D.	Glia. 2010 May;58(7):813-22.	Glia. 2010	PubMed	citation	PMID:20091783	pubmed	20091783	create date:2010/01/22 | first author:Ciceroni C
Glaucomatous optic nerve injury involves early astrocyte reactivity and late oligodendrocyte loss.	/pubmed/20091782	Son JL, Soto I, Oglesby E, Lopez-Roca T, Pease ME, Quigley HA, Marsh-Armstrong N.	Glia. 2010 May;58(7):780-9.	Glia. 2010	PubMed	citation	PMID:20091782	pubmed	20091782	create date:2010/01/22 | first author:Son JL
NOD2 mediates inflammatory responses of primary murine glia to Streptococcus pneumoniae.	/pubmed/20091781	Liu X, Chauhan VS, Young AB, Marriott I.	Glia. 2010 May;58(7):839-47.	Glia. 2010	PubMed	citation	PMID:20091781	pubmed	20091781	create date:2010/01/22 | first author:Liu X
BDNF+/- mice exhibit deficits in oligodendrocyte lineage cells of the basal forebrain.	/pubmed/20091777	Vondran MW, Clinton-Luke P, Honeywell JZ, Dreyfus CF.	Glia. 2010 May;58(7):848-56.	Glia. 2010	PubMed	citation	PMID:20091777	pubmed	20091777	create date:2010/01/22 | first author:Vondran MW
Title	URL	Description	Details	ShortDetails	Resource	Type	Identifiers	Db	EntrezUID	Properties
Dissimilar and similar functional properties of complement receptor-3 in microglia and macrophages in combating yeast pathogens by phagocytosis.	/pubmed/20091776	Hadas S, Reichert F, Rotshenker S.	Glia. 2010 May;58(7):823-30.	Glia. 2010	PubMed	citation	PMID:20091776	pubmed	20091776	create date:2010/01/22 | first author:Hadas S
P2X7 receptors mediate ischemic damage to oligodendrocytes.	/pubmed/20029962	Domercq M, Perez-Samartin A, Aparicio D, Alberdi E, Pampliega O, Matute C.	Glia. 2010 Apr 15;58(6):730-40.	Glia. 2010	PubMed	citation	PMID:20029962	pubmed	20029962	create date:2009/12/24 | first author:Domercq M
Blueberry supplementation attenuates microglial activation in hippocampal intraocular grafts to aged hosts.	/pubmed/20014277	Willis LM, Freeman L, Bickford PC, Quintero EM, Umphlet CD, Moore AB, Goetzl L, Granholm AC.	Glia. 2010 Apr 15;58(6):679-90.	Glia. 2010	PubMed	citation	PMID:20014277	pubmed	20014277	create date:2009/12/17 | first author:Willis LM
Gelsolin is required for macrophage recruitment during remyelination of the peripheral nervous system.	/pubmed/20014276	Gonçalves AF, Dias NG, Moransard M, Correia R, Pereira JA, Witke W, Suter U, Relvas JB.	Glia. 2010 Apr 15;58(6):706-15.	Glia. 2010	PubMed	citation	PMID:20014276	pubmed	20014276	create date:2009/12/17 | first author:Gonçalves AF
Ammonia triggers exocytotic release of L-glutamate from cultured rat astrocytes.	/pubmed/20014275	Görg B, Morwinsky A, Keitel V, Qvartskhava N, Schrör K, Häussinger D.	Glia. 2010 Apr 15;58(6):691-705.	Glia. 2010	PubMed	citation	PMID:20014275	pubmed	20014275	create date:2009/12/17 | first author:Görg B
Olfactory ensheathing cell membrane properties are shaped by connectivity.	/pubmed/19998494	Rela L, Bordey A, Greer CA.	Glia. 2010 Apr 15;58(6):665-78.	Glia. 2010	PubMed	citation	PMID:19998494	pubmed	19998494	create date:2009/12/10 | first author:Rela L
Electrical stimulation induces calcium-dependent release of NGF from cultured Schwann cells.	/pubmed/19998481	Huang J, Ye Z, Hu X, Lu L, Luo Z.	Glia. 2010 Apr;58(5):622-31.	Glia. 2010	PubMed	citation	PMID:19998481	pubmed	19998481	create date:2009/12/10 | first author:Huang J
Interactions between TLR7 and TLR9 agonists and receptors regulate innate immune responses by astrocytes and microglia.	/pubmed/19998480	Butchi NB, Du M, Peterson KE.	Glia. 2010 Apr 15;58(6):650-64.	Glia. 2010	PubMed	citation	PMID:19998480	pubmed	19998480	create date:2009/12/10 | first author:Butchi NB
Expression of the HGF receptor c-met by macrophages in experimental autoimmune encephalomyelitis.	/pubmed/19941340	Moransard M, Sawitzky M, Fontana A, Suter T.	Glia. 2010 Apr;58(5):559-71.	Glia. 2010	PubMed	citation	PMID:19941340	pubmed	19941340	create date:2009/11/27 | first author:Moransard M
Cooperative induction of CXCL10 involves NADPH oxidase: Implications for HIV dementia.	/pubmed/19941336	Williams R, Yao H, Peng F, Yang Y, Bethel-Brown C, Buch S.	Glia. 2010 Apr;58(5):611-21.	Glia. 2010	PubMed	citation	PMID:19941336	pubmed	19941336	create date:2009/11/27 | first author:Williams R
A novel type of glial cell in the retina is stimulated by insulin-like growth factor 1 and may exacerbate damage to neurons and Müller glia.	/pubmed/19941335	Fischer AJ, Scott MA, Zelinka C, Sherwood P.	Glia. 2010 Apr 15;58(6):633-49.	Glia. 2010	PubMed	citation	PMID:19941335	pubmed	19941335	create date:2009/11/27 | first author:Fischer AJ
Glial cells promote dendrite formation and the reception of synaptic input in Purkinje cells from postnatal mice.	/pubmed/19908290	Buard I, Steinmetz CC, Claudepierre T, Pfrieger FW.	Glia. 2010 Apr;58(5):538-45.	Glia. 2010	PubMed	citation	PMID:19908290	pubmed	19908290	create date:2009/11/13 | first author:Buard I
Reversibly immortalized human olfactory ensheathing glia from an elderly donor maintain neuroregenerative capacity.	/pubmed/19908289	Lim F, Martín-Bermejo MJ, García-Escudero V, Gallego-Hernández MT, García-Gómez A, Rábano A, Díaz-Nido J, Avila J, Moreno-Flores MT.	Glia. 2010 Apr;58(5):546-58.	Glia. 2010	PubMed	citation	PMID:19908289	pubmed	19908289	create date:2009/11/13 | first author:Lim F
Three-dimensional relationships between perisynaptic astroglia and human hippocampal synapses.	/pubmed/19908288	Witcher MR, Park YD, Lee MR, Sharma S, Harris KM, Kirov SA.	Glia. 2010 Apr;58(5):572-87.	Glia. 2010	PubMed	citation	PMID:19908288	pubmed	19908288	create date:2009/11/13 | first author:Witcher MR
Nrf2 regulates microglial dynamics and neuroinflammation in experimental Parkinson's disease.	/pubmed/19908287	Rojo AI, Innamorato NG, Martín-Moreno AM, De Ceballos ML, Yamamoto M, Cuadrado A.	Glia. 2010 Apr;58(5):588-98.	Glia. 2010	PubMed	citation	PMID:19908287	pubmed	19908287	create date:2009/11/13 | first author:Rojo AI
Leukotriene synthases and the receptors induced by peripheral nerve injury in the spinal cord contribute to the generation of neuropathic pain.	/pubmed/19908283	Okubo M, Yamanaka H, Kobayashi K, Noguchi K.	Glia. 2010 Apr;58(5):599-610.	Glia. 2010	PubMed	citation	PMID:19908283	pubmed	19908283	create date:2009/11/13 | first author:Okubo M
Cell-context specific role of the E2F/Rb pathway in development and disease.	/pubmed/19795505	Swiss VA, Casaccia P.	Glia. 2010 Mar;58(4):377-90. Review.	Glia. 2010	PubMed	citation	PMID:19795505	pubmed	19795505	create date:2009/10/02 | first author:Swiss VA
Cooperative expression of junctional adhesion molecule-C and -B supports growth and invasion of glioma.	/pubmed/19795504	Tenan M, Aurrand-Lions M, Widmer V, Alimenti A, Burkhardt K, Lazeyras F, Belkouch MC, Hammel P, Walker PR, Duchosal MA, Imhof BA, Dietrich PY.	Glia. 2010 Apr;58(5):524-37.	Glia. 2010	PubMed	citation	PMID:19795504	pubmed	19795504	create date:2009/10/02 | first author:Tenan M
Proteomic analysis of astroglial connexin43 silencing uncovers a cytoskeletal platform involved in process formation and migration.	/pubmed/19795503	Olk S, Turchinovich A, Grzendowski M, Stühler K, Meyer HE, Zoidl G, Dermietzel R.	Glia. 2010 Mar;58(4):494-505.	Glia. 2010	PubMed	citation	PMID:19795503	pubmed	19795503	create date:2009/10/02 | first author:Olk S
Electrical coupling of astrocytes in rat hippocampal slices under physiological and simulated ischemic conditions.	/pubmed/19795502	Xu G, Wang W, Kimelberg HK, Zhou M.	Glia. 2010 Mar;58(4):481-93.	Glia. 2010	PubMed	citation	PMID:19795502	pubmed	19795502	create date:2009/10/02 | first author:Xu G
Role of glutamate and its receptors and insulin-like growth factors in hypoxia induced periventricular white matter injury.	/pubmed/19795501	Sivakumar V, Ling EA, Lu J, Kaur C.	Glia. 2010 Apr;58(5):507-23.	Glia. 2010	PubMed	citation	PMID:19795501	pubmed	19795501	create date:2009/10/02 | first author:Sivakumar V
Astrocytic poly(ADP-ribose) polymerase-1 activation leads to bioenergetic depletion and inhibition of glutamate uptake capacity.	/pubmed/19795500	Tang KS, Suh SW, Alano CC, Shao Z, Hunt WT, Swanson RA, Anderson CM.	Glia. 2010 Mar;58(4):446-57.	Glia. 2010	PubMed	citation	PMID:19795500	pubmed	19795500	create date:2009/10/02 | first author:Tang KS
Differential vesicular distribution and trafficking of MMP-2, MMP-9, and their inhibitors in astrocytes.	/pubmed/19780201	Sbai O, Ould-Yahoui A, Ferhat L, Gueye Y, Bernard A, Charrat E, Mehanna A, Risso JJ, Chauvin JP, Fenouillet E, Rivera S, Khrestchatisky M.	Glia. 2010 Feb;58(3):344-66.	Glia. 2010	PubMed	citation	PMID:19780201	pubmed	19780201	create date:2009/09/26 | first author:Sbai O
Co-localization of Nkx6.2 and Nkx2.2 homeodomain proteins in differentiated myelinating oligodendrocytes.	/pubmed/19780200	Cai J, Zhu Q, Zheng K, Li H, Qi Y, Cao Q, Qiu M.	Glia. 2010 Mar;58(4):458-68.	Glia. 2010	PubMed	citation	PMID:19780200	pubmed	19780200	create date:2009/09/26 | first author:Cai J
Fibronectin stimulates Escherichia coli phagocytosis by microglial cells.	/pubmed/19780198	Ribes S, Ebert S, Regen T, Czesnik D, Scheffel J, Zeug A, Bunkowski S, Eiffert H, Hanisch UK, Hammerschmidt S, Nau R.	Glia. 2010 Feb;58(3):367-76.	Glia. 2010	PubMed	citation	PMID:19780198	pubmed	19780198	create date:2009/09/26 | first author:Ribes S
Interaction of NG2(+) glial progenitors and microglia/macrophages from the injured spinal cord.	/pubmed/19780197	Wu J, Yoo S, Wilcock D, Lytle JM, Leung PY, Colton CA, Wrathall JR.	Glia. 2010 Mar;58(4):410-22.	Glia. 2010	PubMed	citation	PMID:19780197	pubmed	19780197	create date:2009/09/26 | first author:Wu J
Corticospinal tract regeneration after spinal cord injury in receptor protein tyrosine phosphatase sigma deficient mice.	/pubmed/19780196	Fry EJ, Chagnon MJ, López-Vales R, Tremblay ML, David S.	Glia. 2010 Mar;58(4):423-33.	Glia. 2010	PubMed	citation	PMID:19780196	pubmed	19780196	create date:2009/09/26 | first author:Fry EJ
Characterization of relapsing-remitting and chronic forms of experimental autoimmune encephalomyelitis in C57BL/6 mice.	/pubmed/19780195	Berard JL, Wolak K, Fournier S, David S.	Glia. 2010 Mar;58(4):434-45.	Glia. 2010	PubMed	citation	PMID:19780195	pubmed	19780195	create date:2009/09/26 | first author:Berard JL
Collateral neuronal apoptosis in CNS gray matter during an oligodendrocyte-directed CD8(+) T cell attack.	/pubmed/19780193	Göbel K, Melzer N, Herrmann AM, Schuhmann MK, Bittner S, Ip CW, Hünig T, Meuth SG, Wiendl H.	Glia. 2010 Mar;58(4):469-80.	Glia. 2010	PubMed	citation	PMID:19780193	pubmed	19780193	create date:2009/09/26 | first author:Göbel K
Overexpression of human S100B exacerbates cerebral amyloidosis and gliosis in the Tg2576 mouse model of Alzheimer's disease.	/pubmed/19705461	Mori T, Koyama N, Arendash GW, Horikoshi-Sakuraba Y, Tan J, Town T.	Glia. 2010 Feb;58(3):300-14.	Glia. 2010	PubMed	citation	PMID:19705461	pubmed	19705461	create date:2009/08/26 | first author:Mori T
Innate immunity and neuroinflammation in the CNS: the role of microglia in Toll-like receptor-mediated neuronal injury.	/pubmed/19705460	Lehnardt S.	Glia. 2010 Feb;58(3):253-63. Review.	Glia. 2010	PubMed	citation	PMID:19705460	pubmed	19705460	create date:2009/08/26 | first author:Lehnardt S
Absence of oligodendroglial glucosylceramide synthesis does not result in CNS myelin abnormalities or alter the dysmyelinating phenotype of CGT-deficient mice.	/pubmed/19705459	Saadat L, Dupree JL, Kilkus J, Han X, Traka M, Proia RL, Dawson G, Popko B.	Glia. 2010 Mar;58(4):391-8.	Glia. 2010	PubMed	citation	PMID:19705459	pubmed	19705459	create date:2009/08/26 | first author:Saadat L
Erythropoietin promotes Schwann cell migration and assembly of the provisional extracellular matrix by recruiting beta1 integrin to the cell surface.	/pubmed/19705458	Inoue G, Gaultier A, Li X, Mantuano E, Richardson G, Takahashi K, Campana WM.	Glia. 2010 Mar;58(4):399-409.	Glia. 2010	PubMed	citation	PMID:19705458	pubmed	19705458	create date:2009/08/26 | first author:Inoue G
Hypoxia in high glucose followed by reoxygenation in normal glucose reduces the viability of cortical astrocytes through increased permeability of connexin 43 hemichannels.	/pubmed/19705457	Orellana JA, Hernández DE, Ezan P, Velarde V, Bennett MV, Giaume C, Sáez JC.	Glia. 2010 Feb;58(3):329-43.	Glia. 2010	PubMed	citation	PMID:19705457	pubmed	19705457	create date:2009/08/26 | first author:Orellana JA
Epigenetic regulation of neuron-dependent induction of astroglial synaptic protein GLT1.	/pubmed/19672971	Yang Y, Gozen O, Vidensky S, Robinson MB, Rothstein JD.	Glia. 2010 Feb;58(3):277-86.	Glia. 2010	PubMed	citation	PMID:19672971	pubmed	19672971	create date:2009/08/13 | first author:Yang Y
Sodium-dependent vitamin C transporter 2 (SVCT2) is necessary for the uptake of L-ascorbic acid into Schwann cells.	/pubmed/19672970	Gess B, Lohmann C, Halfter H, Young P.	Glia. 2010 Feb;58(3):287-99.	Glia. 2010	PubMed	citation	PMID:19672970	pubmed	19672970	create date:2009/08/13 | first author:Gess B
Extracellular mutant SOD1 induces microglial-mediated motoneuron injury.	/pubmed/19672969	Zhao W, Beers DR, Henkel JS, Zhang W, Urushitani M, Julien JP, Appel SH.	Glia. 2010 Jan 15;58(2):231-43.	Glia. 2010	PubMed	citation	PMID:19672969	pubmed	19672969	create date:2009/08/13 | first author:Zhao W
IL-1beta enhances the antibacterial activity of astrocytes by activation of NF-kappaB.	/pubmed/19672968	Xia Y, Zhai Q.	Glia. 2010 Jan 15;58(2):244-52.	Glia. 2010	PubMed	citation	PMID:19672968	pubmed	19672968	create date:2009/08/13 | first author:Xia Y
Phosphatidylinositol 3-kinase/protein kinase Cdelta activation induces close homolog of adhesion molecule L1 (CHL1) expression in cultured astrocytes.	/pubmed/19672967	Wu J, Wrathall JR, Schachner M.	Glia. 2010 Feb;58(3):315-28.	Glia. 2010	PubMed	citation	PMID:19672967	pubmed	19672967	create date:2009/08/13 | first author:Wu J
MAPK induces AQP1 expression in astrocytes following injury.	/pubmed/19610096	McCoy E, Sontheimer H.	Glia. 2010 Jan 15;58(2):209-17.	Glia. 2010	PubMed	citation	PMID:19610096	pubmed	19610096	create date:2009/07/18 | first author:McCoy E
Different astroglia permissivity controls the migration of olfactory bulb interneuron precursors.	/pubmed/19610095	García-Marqués J, De Carlos JA, Greer CA, López-Mascaraque L.	Glia. 2010 Jan 15;58(2):218-30.	Glia. 2010	PubMed	citation	PMID:19610095	pubmed	19610095	create date:2009/07/18 | first author:García-Marqués J
Blockade of IL-15 activity inhibits microglial activation through the NFkappaB, p38, and ERK1/2 pathways, reducing cytokine and chemokine release.	/pubmed/19610094	Gomez-Nicola D, Valle-Argos B, Nieto-Sampedro M.	Glia. 2010 Feb;58(3):264-76.	Glia. 2010	PubMed	citation	PMID:19610094	pubmed	19610094	create date:2009/07/18 | first author:Gomez-Nicola D
Tubulin polymerization-promoting protein (TPPP/p25) is critical for oligodendrocyte differentiation.	/pubmed/19606501	Lehotzky A, Lau P, Tokési N, Muja N, Hudson LD, Ovádi J.	Glia. 2010 Jan 15;58(2):157-68.	Glia. 2010	PubMed	citation	PMID:19606501	pubmed	19606501	create date:2009/07/17 | first author:Lehotzky A
Structural remodeling of gray matter astrocytes in the neonatal pig brain after hypoxia/ischemia.	/pubmed/19606499	Sullivan SM, Björkman ST, Miller SM, Colditz PB, Pow DV.	Glia. 2010 Jan 15;58(2):181-94.	Glia. 2010	PubMed	citation	PMID:19606499	pubmed	19606499	create date:2009/07/17 | first author:Sullivan SM
STAT1/IRF-1 signaling pathway mediates the injurious effect of interferon-gamma on oligodendrocyte progenitor cells.	/pubmed/19606498	Wang Y, Ren Z, Tao D, Tilwalli S, Goswami R, Balabanov R.	Glia. 2010 Jan 15;58(2):195-208.	Glia. 2010	PubMed	citation	PMID:19606498	pubmed	19606498	create date:2009/07/17 | first author:Wang Y
Olfactory mucosa for transplant-mediated repair: a complex tissue for a complex injury?	/pubmed/19606497	Lindsay SL, Riddell JS, Barnett SC.	Glia. 2010 Jan 15;58(2):125-34. Review.	Glia. 2010	PubMed	citation	PMID:19606497	pubmed	19606497	create date:2009/07/17 | first author:Lindsay SL
Anandamide enhances IL-10 production in activated microglia by targeting CB(2) receptors: roles of ERK1/2, JNK, and NF-kappaB.	/pubmed/19565660	Correa F, Hernangómez M, Mestre L, Loría F, Spagnolo A, Docagne F, Di Marzo V, Guaza C.	Glia. 2010 Jan 15;58(2):135-47.	Glia. 2010	PubMed	citation	PMID:19565660	pubmed	19565660	create date:2009/07/01 | first author:Correa F
Sciatic nerve injury induces apoptosis of dorsal root ganglion satellite glial cells and selectively modifies neurosteroidogenesis in sensory neurons.	/pubmed/19565659	Schaeffer V, Meyer L, Patte-Mensah C, Eckert A, Mensah-Nyagan AG.	Glia. 2010 Jan 15;58(2):169-80.	Glia. 2010	PubMed	citation	PMID:19565659	pubmed	19565659	create date:2009/07/01 | first author:Schaeffer V
Loss of astrocytic glutamate transporters in Wernicke encephalopathy.	/pubmed/19565658	Hazell AS, Sheedy D, Oanea R, Aghourian M, Sun S, Jung JY, Wang D, Wang C.	Glia. 2010 Jan 15;58(2):148-56.	Glia. 2010	PubMed	citation	PMID:19565658	pubmed	19565658	create date:2009/07/01 | first author:Hazell AS
Maintaining retinal astrocytes normalizes revascularization and prevents vascular pathology associated with oxygen-induced retinopathy.	/pubmed/19544395	Dorrell MI, Aguilar E, Jacobson R, Trauger SA, Friedlander J, Siuzdak G, Friedlander M.	Glia. 2010 Jan 1;58(1):43-54.	Glia. 2010	PubMed	citation	PMID:19544395	pubmed	19544395	create date:2009/06/23 | first author:Dorrell MI
Title	URL	Description	Details	ShortDetails	Resource	Type	Identifiers	Db	EntrezUID	Properties
Expression of antigen processing and presenting molecules by Schwann cells in inflammatory neuropathies.	/pubmed/19544394	Meyer Zu Horste G, Heidenreich H, Lehmann HC, Ferrone S, Hartung HP, Wiendl H, Kieseier BC.	Glia. 2010 Jan 1;58(1):80-92.	Glia. 2010	PubMed	citation	PMID:19544394	pubmed	19544394	create date:2009/06/23 | first author:Meyer Zu Horste G
Hydrogen sulfide-releasing NSAIDs attenuate neuroinflammation induced by microglial and astrocytic activation.	/pubmed/19544392	Lee M, Sparatore A, Del Soldato P, McGeer E, McGeer PL.	Glia. 2010 Jan 1;58(1):103-13.	Glia. 2010	PubMed	citation	PMID:19544392	pubmed	19544392	create date:2009/06/23 | first author:Lee M
Activation and deactivation of periventricular white matter phagocytes during postnatal mouse development.	/pubmed/19544386	Hristova M, Cuthill D, Zbarsky V, Acosta-Saltos A, Wallace A, Blight K, Buckley SM, Peebles D, Heuer H, Waddington SN, Raivich G.	Glia. 2010 Jan 1;58(1):11-28.	Glia. 2010	PubMed	citation	PMID:19544386	pubmed	19544386	create date:2009/06/23 | first author:Hristova M
Involvement of cathepsin B in the processing and secretion of interleukin-1beta in chromogranin A-stimulated microglia.	/pubmed/19544382	Terada K, Yamada J, Hayashi Y, Wu Z, Uchiyama Y, Peters C, Nakanishi H.	Glia. 2010 Jan 1;58(1):114-24.	Glia. 2010	PubMed	citation	PMID:19544382	pubmed	19544382	create date:2009/06/23 | first author:Terada K
The putative heme transporter HCP1 is expressed in cultured astrocytes and contributes to the uptake of hemin.	/pubmed/19533605	Dang TN, Bishop GM, Dringen R, Robinson SR.	Glia. 2010 Jan 1;58(1):55-65.	Glia. 2010	PubMed	citation	PMID:19533605	pubmed	19533605	create date:2009/06/18 | first author:Dang TN
Axons and astrocytes release ATP and glutamate to evoke calcium signals in NG2-glia.	/pubmed/19533604	Hamilton N, Vayro S, Wigley R, Butt AM.	Glia. 2010 Jan 1;58(1):66-79.	Glia. 2010	PubMed	citation	PMID:19533604	pubmed	19533604	create date:2009/06/18 | first author:Hamilton N
Selective estrogen receptor modulators decrease the production of interleukin-6 and interferon-gamma-inducible protein-10 by astrocytes exposed to inflammatory challenge in vitro.	/pubmed/19533603	Cerciat M, Unkila M, Garcia-Segura LM, Arevalo MA.	Glia. 2010 Jan 1;58(1):93-102.	Glia. 2010	PubMed	citation	PMID:19533603	pubmed	19533603	create date:2009/06/18 | first author:Cerciat M
PDGF stimulates the massive expansion of glial progenitors in the neonatal forebrain.	/pubmed/19533602	Assanah MC, Bruce JN, Suzuki SO, Chen A, Goldman JE, Canoll P.	Glia. 2009 Dec;57(16):1835-47.	Glia. 2009	PubMed	citation	PMID:19533602	pubmed	19533602	create date:2009/06/18 | first author:Assanah MC
CNS pericytes: concepts, misconceptions, and a way out.	/pubmed/19533601	Krueger M, Bechmann I.	Glia. 2010 Jan 1;58(1):1-10. Review.	Glia. 2010	PubMed	citation	PMID:19533601	pubmed	19533601	create date:2009/06/18 | first author:Krueger M
Tenascin C and tenascin R similarly prevent the formation of myelin membranes in a RhoA-dependent manner, but antagonistically regulate the expression of myelin basic protein via a separate pathway.	/pubmed/19459213	Czopka T, Von Holst A, Schmidt G, Ffrench-Constant C, Faissner A.	Glia. 2009 Dec;57(16):1790-801.	Glia. 2009	PubMed	citation	PMID:19459213	pubmed	19459213	create date:2009/05/22 | first author:Czopka T
Microglia and the urokinase plasminogen activator receptor/uPA system in innate brain inflammation.	/pubmed/19459212	Cunningham O, Campion S, Perry VH, Murray C, Sidenius N, Docagne F, Cunningham C.	Glia. 2009 Dec;57(16):1802-14.	Glia. 2009	PubMed	citation	PMID:19459212	pubmed	19459212	create date:2009/05/22 | first author:Cunningham O
Early ultrastructural defects of axons and axon-glia junctions in mice lacking expression of Cnp1.	/pubmed/19459211	Edgar JM, McLaughlin M, Werner HB, McCulloch MC, Barrie JA, Brown A, Faichney AB, Snaidero N, Nave KA, Griffiths IR.	Glia. 2009 Dec;57(16):1815-24.	Glia. 2009	PubMed	citation	PMID:19459211	pubmed	19459211	create date:2009/05/22 | first author:Edgar JM
IL-1beta induces MMP-9 expression via a Ca2+-dependent CaMKII/JNK/c-JUN cascade in rat brain astrocytes.	/pubmed/19455716	Wu CY, Hsieh HL, Sun CC, Yang CM.	Glia. 2009 Dec;57(16):1775-89.	Glia. 2009	PubMed	citation	PMID:19455716	pubmed	19455716	create date:2009/05/21 | first author:Wu CY
Proteasome inhibition suppresses Schwann cell dedifferentiation in vitro and in vivo.	/pubmed/19455715	Lee HK, Shin YK, Jung J, Seo SY, Baek SY, Park HT.	Glia. 2009 Dec;57(16):1825-34.	Glia. 2009	PubMed	citation	PMID:19455715	pubmed	19455715	create date:2009/05/21 | first author:Lee HK
Axonal plasticity elicits long-term changes in oligodendroglia and myelinated fibers.	/pubmed/19455714	Drøjdahl N, Nielsen HH, Gardi JE, Wree A, Peterson AC, Nyengaard JR, Eyer J, Finsen B.	Glia. 2010 Jan 1;58(1):29-42.	Glia. 2010	PubMed	citation	PMID:19455714	pubmed	19455714	create date:2009/05/21 | first author:Drøjdahl N
Olfactory ensheathing cells: nitric oxide production and innate immunity.	/pubmed/19455713	Harris JA, West AK, Chuah MI.	Glia. 2009 Dec;57(16):1848-57.	Glia. 2009	PubMed	citation	PMID:19455713	pubmed	19455713	create date:2009/05/21 | first author:Harris JA
Microglial precursors derived from mouse embryonic stem cells.	/pubmed/19455585	Napoli I, Kierdorf K, Neumann H.	Glia. 2009 Nov 15;57(15):1660-71.	Glia. 2009	PubMed	citation	PMID:19455585	pubmed	19455585	create date:2009/05/21 | first author:Napoli I
Arachidonic acid: a key molecule for astrocyte survival to peroxynitrite.	/pubmed/19455584	Palomba L, Cerioni L, Cantoni O.	Glia. 2009 Nov 15;57(15):1672-9.	Glia. 2009	PubMed	citation	PMID:19455584	pubmed	19455584	create date:2009/05/21 | first author:Palomba L
Role of the oligodendroglial cytoskeleton in differentiation and myelination.	/pubmed/19455583	Bauer NG, Richter-Landsberg C, Ffrench-Constant C.	Glia. 2009 Dec;57(16):1691-705. Review.	Glia. 2009	PubMed	citation	PMID:19455583	pubmed	19455583	create date:2009/05/21 | first author:Bauer NG
Regulatory role of cytosolic phospholipase A2alpha in NADPH oxidase activity and in inducible nitric oxide synthase induction by aggregated Abeta1-42 in microglia.	/pubmed/19455582	Szaingurten-Solodkin I, Hadad N, Levy R.	Glia. 2009 Dec;57(16):1727-40.	Glia. 2009	PubMed	citation	PMID:19455582	pubmed	19455582	create date:2009/05/21 | first author:Szaingurten-Solodkin I
Jagged1 regulates the activation of astrocytes via modulation of NFkappaB and JAK/STAT/SOCS pathways.	/pubmed/19455581	Morga E, Mouad-Amazzal L, Felten P, Heurtaux T, Moro M, Michelucci A, Gabel S, Grandbarbe L, Heuschling P.	Glia. 2009 Dec;57(16):1741-53.	Glia. 2009	PubMed	citation	PMID:19455581	pubmed	19455581	create date:2009/05/21 | first author:Morga E
Neurotrophin-3 targets the translational initiation machinery in oligodendrocytes.	/pubmed/19455580	Coelho RP, Yuelling LM, Fuss B, Sato-Bigbee C.	Glia. 2009 Dec;57(16):1754-64.	Glia. 2009	PubMed	citation	PMID:19455580	pubmed	19455580	create date:2009/05/21 | first author:Coelho RP
Involvement of ADAM10 in axonal outgrowth and myelination of the peripheral nerve.	/pubmed/19455579	Jangouk P, Dehmel T, Meyer Zu Hörste G, Ludwig A, Lehmann HC, Kieseier BC.	Glia. 2009 Dec;57(16):1765-74.	Glia. 2009	PubMed	citation	PMID:19455579	pubmed	19455579	create date:2009/05/21 | first author:Jangouk P
Heterogeneity of Kir4.1 channel expression in glia revealed by mouse transgenesis.	/pubmed/19382212	Tang X, Taniguchi K, Kofuji P.	Glia. 2009 Dec;57(16):1706-15.	Glia. 2009	PubMed	citation	PMID:19382212	pubmed	19382212	create date:2009/04/22 | first author:Tang X
Microglia processes block the spread of damage in the brain and require functional chloride channels.	/pubmed/19382211	Hines DJ, Hines RM, Mulligan SJ, Macvicar BA.	Glia. 2009 Nov 15;57(15):1610-8.	Glia. 2009	PubMed	citation	PMID:19382211	pubmed	19382211	create date:2009/04/22 | first author:Hines DJ
Astrocyte function and role in motor neuron disease: a future therapeutic target?	/pubmed/19373940	Blackburn D, Sargsyan S, Monk PN, Shaw PJ.	Glia. 2009 Sep;57(12):1251-64. Review.	Glia. 2009	PubMed	citation	PMID:19373940	pubmed	19373940	create date:2009/04/18 | first author:Blackburn D
Epigenetic mechanisms facilitating oligodendrocyte development, maturation, and aging.	/pubmed/19373939	Copray S, Huynh JL, Sher F, Casaccia-Bonnefil P, Boddeke E.	Glia. 2009 Nov 15;57(15):1579-87. Review.	Glia. 2009	PubMed	citation	PMID:19373939	pubmed	19373939	create date:2009/04/18 | first author:Copray S
Conditional deletion of beta1-integrin in astroglia causes partial reactive gliosis.	/pubmed/19373938	Robel S, Mori T, Zoubaa S, Schlegel J, Sirko S, Faissner A, Goebbels S, Dimou L, Götz M.	Glia. 2009 Nov 15;57(15):1630-47.	Glia. 2009	PubMed	citation	PMID:19373938	pubmed	19373938	create date:2009/04/18 | first author:Robel S
Expression and function of P2Y receptors on Müller cells of the postnatal rat retina.	/pubmed/19373936	Wurm A, Erdmann I, Bringmann A, Reichenbach A, Pannicke T.	Glia. 2009 Nov 15;57(15):1680-90.	Glia. 2009	PubMed	citation	PMID:19373936	pubmed	19373936	create date:2009/04/18 | first author:Wurm A
Elastin-derived peptides: matrikines critical for glioblastoma cell aggressiveness in a 3-D system.	/pubmed/19373935	Coquerel B, Poyer F, Torossian F, Dulong V, Bellon G, Dubus I, Reber A, Vannier JP.	Glia. 2009 Dec;57(16):1716-26.	Glia. 2009	PubMed	citation	PMID:19373935	pubmed	19373935	create date:2009/04/18 | first author:Coquerel B
Involvement of Fractin in TGF-beta-induced apoptosis in oligodendroglial progenitor cells.	/pubmed/19330858	Schulz R, Vogel T, Mashima T, Tsuruo T, Krieglstein K.	Glia. 2009 Nov 15;57(15):1619-29.	Glia. 2009	PubMed	citation	PMID:19330858	pubmed	19330858	create date:2009/03/31 | first author:Schulz R
Dopamine neuron precursors within the developing human mesencephalon show radial glial characteristics.	/pubmed/19330857	Hebsgaard JB, Nelander J, Sabelström H, Jönsson ME, Stott S, Parmar M.	Glia. 2009 Nov 15;57(15):1648-58.	Glia. 2009	PubMed	citation	PMID:19330857	pubmed	19330857	create date:2009/03/31 | first author:Hebsgaard JB
The small heat shock protein HSP25 protects astrocytes against stress induced by proteasomal inhibition.	/pubmed/19330846	Goldbaum O, Riedel M, Stahnke T, Richter-Landsberg C.	Glia. 2009 Nov 1;57(14):1566-77.	Glia. 2009	PubMed	citation	PMID:19330846	pubmed	19330846	create date:2009/03/31 | first author:Goldbaum O
Altered functional properties of satellite glial cells in compressed spinal ganglia.	/pubmed/19330845	Zhang H, Mei X, Zhang P, Ma C, White FA, Donnelly DF, Lamotte RH.	Glia. 2009 Nov 15;57(15):1588-99.	Glia. 2009	PubMed	citation	PMID:19330845	pubmed	19330845	create date:2009/03/31 | first author:Zhang H
beta2 Adrenergic receptor activation induces microglial NADPH oxidase activation and dopaminergic neurotoxicity through an ERK-dependent/protein kinase A-independent pathway.	/pubmed/19330844	Qian L, Hu X, Zhang D, Snyder A, Wu HM, Li Y, Wilson B, Lu RB, Hong JS, Flood PM.	Glia. 2009 Nov 15;57(15):1600-9.	Glia. 2009	PubMed	citation	PMID:19330844	pubmed	19330844	create date:2009/03/31 | first author:Qian L
Neuregulin-1 beta and neuregulin-1 alpha differentially affect the migration and invasion of malignant peripheral nerve sheath tumor cells.	/pubmed/19306381	Eckert JM, Byer SJ, Clodfelder-Miller BJ, Carroll SL.	Glia. 2009 Nov 1;57(14):1501-20.	Glia. 2009	PubMed	citation	PMID:19306381	pubmed	19306381	create date:2009/03/24 | first author:Eckert JM
Differential expression of sPLA2 following spinal cord injury and a functional role for sPLA2-IIA in mediating oligodendrocyte death.	/pubmed/19306380	Titsworth WL, Cheng X, Ke Y, Deng L, Burckardt KA, Pendleton C, Liu NK, Shao H, Cao QL, Xu XM.	Glia. 2009 Nov 1;57(14):1521-37.	Glia. 2009	PubMed	citation	PMID:19306380	pubmed	19306380	create date:2009/03/24 | first author:Titsworth WL
Stat3 inhibition activates tumor macrophages and abrogates glioma growth in mice.	/pubmed/19306372	Zhang L, Alizadeh D, Van Handel M, Kortylewski M, Yu H, Badie B.	Glia. 2009 Oct;57(13):1458-67.	Glia. 2009	PubMed	citation	PMID:19306372	pubmed	19306372	create date:2009/03/24 | first author:Zhang L
Cytochrome c oxidase isoform IV-2 is involved in 3-nitropropionic acid-induced toxicity in striatal astrocytes.	/pubmed/19306371	Singh S, Misiak M, Beyer C, Arnold S.	Glia. 2009 Nov 1;57(14):1480-91.	Glia. 2009	PubMed	citation	PMID:19306371	pubmed	19306371	create date:2009/03/24 | first author:Singh S
Enhancement of neuronal outward delayed rectifier K+ current by human monocyte-derived macrophages.	/pubmed/19306367	Hu D, Liu J, Xiong H.	Glia. 2009 Nov 1;57(14):1492-500.	Glia. 2009	PubMed	citation	PMID:19306367	pubmed	19306367	create date:2009/03/24 | first author:Hu D
Mitogen-activated protein kinase-signaling regulates the ability of Müller glia to proliferate and protect retinal neurons against excitotoxicity.	/pubmed/19306360	Fischer AJ, Scott MA, Ritchey ER, Sherwood P.	Glia. 2009 Nov 1;57(14):1538-52.	Glia. 2009	PubMed	citation	PMID:19306360	pubmed	19306360	create date:2009/03/24 | first author:Fischer AJ
IL-12 p40 homodimer, the so-called biologically inactive molecule, induces nitric oxide synthase in microglia via IL-12R beta 1.	/pubmed/19306359	Jana M, Dasgupta S, Pal U, Pahan K.	Glia. 2009 Nov 1;57(14):1553-65.	Glia. 2009	PubMed	citation	PMID:19306359	pubmed	19306359	create date:2009/03/24 | first author:Jana M
Microglia and neuropathic pain.	/pubmed/19306358	Inoue K, Tsuda M.	Glia. 2009 Nov 1;57(14):1469-79. Review.	Glia. 2009	PubMed	citation	PMID:19306358	pubmed	19306358	create date:2009/03/24 | first author:Inoue K
Bone marrow-derived cells in the central nervous system of a mouse model of amyotrophic lateral sclerosis are associated with blood vessels and express CX(3)CR1.	/pubmed/19243075	Lewis CA, Solomon JN, Rossi FM, Krieger C.	Glia. 2009 Oct;57(13):1410-9.	Glia. 2009	PubMed	citation	PMID:19243075	pubmed	19243075	create date:2009/02/27 | first author:Lewis CA
Comparative screening of glial cell types reveals extracellular matrix that inhibits retinal axon growth in a chondroitinase ABC-resistant fashion.	/pubmed/19243018	Siddiqui S, Horvat-Broecker A, Faissner A.	Glia. 2009 Oct;57(13):1420-38.	Glia. 2009	PubMed	citation	PMID:19243018	pubmed	19243018	create date:2009/02/27 | first author:Siddiqui S
Novel features of boundary cap cells revealed by the analysis of newly identified molecular markers.	/pubmed/19243017	Coulpier F, Le Crom S, Maro GS, Manent J, Giovannini M, Maciorowski Z, Fischer A, Gessler M, Charnay P, Topilko P.	Glia. 2009 Oct;57(13):1450-7.	Glia. 2009	PubMed	citation	PMID:19243017	pubmed	19243017	create date:2009/02/27 | first author:Coulpier F
Prion protein and its ligand stress inducible protein 1 regulate astrocyte development.	/pubmed/19243016	Arantes C, Nomizo R, Lopes MH, Hajj GN, Lima FR, Martins VR.	Glia. 2009 Oct;57(13):1439-49.	Glia. 2009	PubMed	citation	PMID:19243016	pubmed	19243016	create date:2009/02/27 | first author:Arantes C
Neurosphere cell differentiation to aldynoglia promoted by olfactory ensheathing cell conditioned medium.	/pubmed/19235256	Doncel-Pérez E, Caballero-Chacón S, Nieto-Sampedro M.	Glia. 2009 Oct;57(13):1393-409.	Glia. 2009	PubMed	citation	PMID:19235256	pubmed	19235256	create date:2009/02/24 | first author:Doncel-Pérez E
Oxidative injury triggers autophagy in astrocytes: the role of endogenous zinc.	/pubmed/19229997	Lee SJ, Cho KS, Koh JY.	Glia. 2009 Sep;57(12):1351-61.	Glia. 2009	PubMed	citation	PMID:19229997	pubmed	19229997	create date:2009/02/21 | first author:Lee SJ
Amphiregulin is a factor for resistance of glioma cells to cannabinoid-induced apoptosis.	/pubmed/19229996	Lorente M, Carracedo A, Torres S, Natali F, Egia A, Hernández-Tiedra S, Salazar M, Blázquez C, Guzmán M, Velasco G.	Glia. 2009 Oct;57(13):1374-85.	Glia. 2009	PubMed	citation	PMID:19229996	pubmed	19229996	create date:2009/02/21 | first author:Lorente M
Title	URL	Description	Details	ShortDetails	Resource	Type	Identifiers	Db	EntrezUID	Properties
MMP-9 controls Schwann cell proliferation and phenotypic remodeling via IGF-1 and ErbB receptor-mediated activation of MEK/ERK pathway.	/pubmed/19229995	Chattopadhyay S, Shubayev VI.	Glia. 2009 Sep;57(12):1316-25.	Glia. 2009	PubMed	citation	PMID:19229995	pubmed	19229995	create date:2009/02/21 | first author:Chattopadhyay S
Intracerebral granulocyte-macrophage colony-stimulating factor induces functionally competent dendritic cells in the mouse brain.	/pubmed/19229994	Mausberg AK, Jander S, Reichmann G.	Glia. 2009 Sep;57(12):1341-50.	Glia. 2009	PubMed	citation	PMID:19229994	pubmed	19229994	create date:2009/02/21 | first author:Mausberg AK
Aquaporin-4 orthogonal arrays of particles are the target for neuromyelitis optica autoantibodies.	/pubmed/19229993	Nicchia GP, Mastrototaro M, Rossi A, Pisani F, Tortorella C, Ruggieri M, Lia A, Trojano M, Frigeri A, Svelto M.	Glia. 2009 Oct;57(13):1363-73.	Glia. 2009	PubMed	citation	PMID:19229993	pubmed	19229993	create date:2009/02/21 | first author:Nicchia GP
Nerve growth factor attenuates proliferation of astrocytes via the p75 neurotrophin receptor.	/pubmed/19229990	Cragnolini AB, Huang Y, Gokina P, Friedman WJ.	Glia. 2009 Oct;57(13):1386-92.	Glia. 2009	PubMed	citation	PMID:19229990	pubmed	19229990	create date:2009/02/21 | first author:Cragnolini AB
Dual regulation of Ca2+-dependent glutamate release from astrocytes: vesicular glutamate transporters and cytosolic glutamate levels.	/pubmed/19191347	Ni Y, Parpura V.	Glia. 2009 Sep;57(12):1296-305.	Glia. 2009	PubMed	citation	PMID:19191347	pubmed	19191347	create date:2009/02/05 | first author:Ni Y
Human bone marrow-derived mesenchymal stem cells induce Th2-polarized immune response and promote endogenous repair in animal models of multiple sclerosis.	/pubmed/19191336	Bai L, Lennon DP, Eaton V, Maier K, Caplan AI, Miller SD, Miller RH.	Glia. 2009 Aug 15;57(11):1192-203.	Glia. 2009	PubMed	citation	PMID:19191336	pubmed	19191336	create date:2009/02/05 | first author:Bai L
Theiler's virus infection induces TLR3-dependent upregulation of TLR2 critical for proinflammatory cytokine production.	/pubmed/19191335	So EY, Kim BS.	Glia. 2009 Aug 15;57(11):1216-26.	Glia. 2009	PubMed	citation	PMID:19191335	pubmed	19191335	create date:2009/02/05 | first author:So EY
Microarray analyses reveal regional astrocyte heterogeneity with implications for neurofibromatosis type 1 (NF1)-regulated glial proliferation.	/pubmed/19191334	Yeh TH, Lee da Y, Gianino SM, Gutmann DH.	Glia. 2009 Aug 15;57(11):1239-49.	Glia. 2009	PubMed	citation	PMID:19191334	pubmed	19191334	create date:2009/02/05 | first author:Yeh TH
Imaging glioma cell invasion in vivo reveals mechanisms of dissemination and peritumoral angiogenesis.	/pubmed/19191326	Winkler F, Kienast Y, Fuhrmann M, Von Baumgarten L, Burgold S, Mitteregger G, Kretzschmar H, Herms J.	Glia. 2009 Sep;57(12):1306-15.	Glia. 2009	PubMed	citation	PMID:19191326	pubmed	19191326	create date:2009/02/05 | first author:Winkler F
An in vitro model for de- and remyelination using lysophosphatidyl choline in rodent whole brain spheroid cultures.	/pubmed/19191324	Vereyken EJ, Fluitsma DM, Bolijn MJ, Dijkstra CD, Teunissen CE.	Glia. 2009 Sep;57(12):1326-40.	Glia. 2009	PubMed	citation	PMID:19191324	pubmed	19191324	create date:2009/02/05 | first author:Vereyken EJ
Functional alpha 7-containing nicotinic receptors of NG2-expressing cells in the hippocampus.	/pubmed/19170184	Vélez-Fort M, Audinat E, Angulo MC.	Glia. 2009 Aug 1;57(10):1104-14.	Glia. 2009	PubMed	citation	PMID:19170184	pubmed	19170184	create date:2009/01/27 | first author:Vélez-Fort M
Conduction block and glial injury induced in developing central white matter by glycine, GABA, noradrenalin, or nicotine, studied in isolated neonatal rat optic nerve.	/pubmed/19170183	Constantinou S, Fern R.	Glia. 2009 Aug 15;57(11):1168-77.	Glia. 2009	PubMed	citation	PMID:19170183	pubmed	19170183	create date:2009/01/27 | first author:Constantinou S
GDNF-enhanced axonal regeneration and myelination following spinal cord injury is mediated by primary effects on neurons.	/pubmed/19170182	Zhang L, Ma Z, Smith GM, Wen X, Pressman Y, Wood PM, Xu XM.	Glia. 2009 Aug 15;57(11):1178-91.	Glia. 2009	PubMed	citation	PMID:19170182	pubmed	19170182	create date:2009/01/27 | first author:Zhang L
Endothelial NOS-deficient mice reveal dual roles for nitric oxide during experimental autoimmune encephalomyelitis.	/pubmed/19170181	Wu M, Tsirka SE.	Glia. 2009 Aug 15;57(11):1204-15.	Glia. 2009	PubMed	citation	PMID:19170181	pubmed	19170181	create date:2009/01/27 | first author:Wu M
Tripchlorolide protects neuronal cells from microglia-mediated beta-amyloid neurotoxicity through inhibiting NF-kappaB and JNK signaling.	/pubmed/19170180	Pan XD, Chen XC, Zhu YG, Chen LM, Zhang J, Huang TW, Ye QY, Huang HP.	Glia. 2009 Aug 15;57(11):1227-38.	Glia. 2009	PubMed	citation	PMID:19170180	pubmed	19170180	create date:2009/01/27 | first author:Pan XD
Peripheral myelin protein 22 is regulated post-transcriptionally by miRNA-29a.	/pubmed/19170179	Verrier JD, Lau P, Hudson L, Murashov AK, Renne R, Notterpek L.	Glia. 2009 Sep;57(12):1265-79.	Glia. 2009	PubMed	citation	PMID:19170179	pubmed	19170179	create date:2009/01/27 | first author:Verrier JD
Ca2+- and thromboxane-dependent distribution of MaxiK channels in cultured astrocytes: from microtubules to the plasma membrane.	/pubmed/19170178	Ou JW, Kumar Y, Alioua A, Sailer C, Stefani E, Toro L.	Glia. 2009 Sep;57(12):1280-95.	Glia. 2009	PubMed	citation	PMID:19170178	pubmed	19170178	create date:2009/01/27 | first author:Ou JW
Subtype-specific oligodendrocyte dynamics in organotypic culture.	/pubmed/19115396	Haber M, Vautrin S, Fry EJ, Murai KK.	Glia. 2009 Jul;57(9):1000-13.	Glia. 2009	PubMed	citation	PMID:19115396	pubmed	19115396	create date:2008/12/31 | first author:Haber M
P2 receptor-mediated stimulation of the PI3-K/Akt-pathway in vivo.	/pubmed/19115395	Franke H, Sauer C, Rudolph C, Krügel U, Hengstler JG, Illes P.	Glia. 2009 Aug 1;57(10):1031-45.	Glia. 2009	PubMed	citation	PMID:19115395	pubmed	19115395	create date:2008/12/31 | first author:Franke H
Enhanced hippocampal neurogenesis in the absence of microglia T cell interaction and microglia activation in the murine running wheel model.	/pubmed/19115394	Olah M, Ping G, De Haas AH, Brouwer N, Meerlo P, Van Der Zee EA, Biber K, Boddeke HW.	Glia. 2009 Aug 1;57(10):1046-61.	Glia. 2009	PubMed	citation	PMID:19115394	pubmed	19115394	create date:2008/12/31 | first author:Olah M
Adult-onset deficiency in growth hormone and insulin-like growth factor-I alters oligodendrocyte turnover in the corpus callosum.	/pubmed/19115393	Hua K, Forbes ME, Lichtenwalner RJ, Sonntag WE, Riddle DR.	Glia. 2009 Aug 1;57(10):1062-71.	Glia. 2009	PubMed	citation	PMID:19115393	pubmed	19115393	create date:2008/12/31 | first author:Hua K
Sodium channel activity modulates multiple functions in microglia.	/pubmed/19115387	Black JA, Liu S, Waxman SG.	Glia. 2009 Aug 1;57(10):1072-81.	Glia. 2009	PubMed	citation	PMID:19115387	pubmed	19115387	create date:2008/12/31 | first author:Black JA
The Alzheimer's disease drug memantine increases the number of radial glia-like progenitor cells in adult hippocampus.	/pubmed/19115386	Namba T, Maekawa M, Yuasa S, Kohsaka S, Uchino S.	Glia. 2009 Aug 1;57(10):1082-90.	Glia. 2009	PubMed	citation	PMID:19115386	pubmed	19115386	create date:2008/12/31 | first author:Namba T
Secretory phospholipase A2 plays an essential role in microglial inflammatory responses to Mycobacterium tuberculosis.	/pubmed/19115385	Yang CS, Yuk JM, Shin DM, Kang J, Lee SJ, Jo EK.	Glia. 2009 Aug 1;57(10):1091-103.	Glia. 2009	PubMed	citation	PMID:19115385	pubmed	19115385	create date:2008/12/31 | first author:Yang CS
Developmental and post-injury cortical gliogenesis: a genetic fate-mapping study with Nestin-CreER mice.	/pubmed/19115384	Burns KA, Murphy B, Danzer SC, Kuan CY.	Glia. 2009 Aug 1;57(10):1115-29.	Glia. 2009	PubMed	citation	PMID:19115384	pubmed	19115384	create date:2008/12/31 | first author:Burns KA
Live imaging of amyotrophic lateral sclerosis pathogenesis: disease onset is characterized by marked induction of GFAP in Schwann cells.	/pubmed/19115383	Keller AF, Gravel M, Kriz J.	Glia. 2009 Aug 1;57(10):1130-42.	Glia. 2009	PubMed	citation	PMID:19115383	pubmed	19115383	create date:2008/12/31 | first author:Keller AF
GFAP promoter driven transgenic expression of PDGFB in the mouse brain leads to glioblastoma in a Trp53 null background.	/pubmed/19115382	Hede SM, Hansson I, Afink GB, Eriksson A, Nazarenko I, Andrae J, Genove G, Westermark B, Nistér M.	Glia. 2009 Aug 15;57(11):1143-53.	Glia. 2009	PubMed	citation	PMID:19115382	pubmed	19115382	create date:2008/12/31 | first author:Hede SM
Cannabinoid CB2 receptor agonists protect the striatum against malonate toxicity: relevance for Huntington's disease.	/pubmed/19115380	Sagredo O, González S, Aroyo I, Pazos MR, Benito C, Lastres-Becker I, Romero JP, Tolón RM, Mechoulam R, Brouillet E, Romero J, Fernández-Ruiz J.	Glia. 2009 Aug 15;57(11):1154-67.	Glia. 2009	PubMed	citation	PMID:19115380	pubmed	19115380	create date:2008/12/31 | first author:Sagredo O
Lysophosphatidylcholine induces glial cell activation: role of rho kinase.	/pubmed/19115379	Sheikh AM, Nagai A, Ryu JK, McLarnon JG, Kim SU, Masuda J.	Glia. 2009 Jun;57(8):898-907.	Glia. 2009	PubMed	citation	PMID:19115379	pubmed	19115379	create date:2008/12/31 | first author:Sheikh AM
Cell cycle inhibition attenuates microglial proliferation and production of IL-1beta, MIP-1alpha, and NO after focal cerebral ischemia in the rat.	/pubmed/19115378	Zhang Q, Chen C, Lü J, Xie M, Pan D, Luo X, Yu Z, Dong Q, Wang W.	Glia. 2009 Jun;57(8):908-20.	Glia. 2009	PubMed	citation	PMID:19115378	pubmed	19115378	create date:2008/12/31 | first author:Zhang Q
Preferential transport and metabolism of glucose in Bergmann glia over Purkinje cells: a multiphoton study of cerebellar slices.	/pubmed/19062182	Barros LF, Courjaret R, Jakoby P, Loaiza A, Lohr C, Deitmer JW.	Glia. 2009 Jul;57(9):962-70.	Glia. 2009	PubMed	citation	PMID:19062182	pubmed	19062182	create date:2008/12/09 | first author:Barros LF
Glial cell type-specific subcellular localization of 14-3-3 zeta: an implication for JCV tropism.	/pubmed/19062179	Lamba S, Ravichandran V, Major EO.	Glia. 2009 Jul;57(9):971-7.	Glia. 2009	PubMed	citation	PMID:19062179	pubmed	19062179	create date:2008/12/09 | first author:Lamba S
Binding and uptake of A beta1-42 by primary human astrocytes in vitro.	/pubmed/19062178	Nielsen HM, Veerhuis R, Holmqvist B, Janciauskiene S.	Glia. 2009 Jul;57(9):978-88.	Glia. 2009	PubMed	citation	PMID:19062178	pubmed	19062178	create date:2008/12/09 | first author:Nielsen HM
Loss of NECL1, a novel tumor suppressor, can be restored in glioma by HDAC inhibitor-Trichostatin A through Sp1 binding site.	/pubmed/19062177	Gao J, Chen T, Liu J, Liu W, Hu G, Guo X, Yin B, Gong Y, Zhao J, Qiang B, Yuan J, Peng X.	Glia. 2009 Jul;57(9):989-99.	Glia. 2009	PubMed	citation	PMID:19062177	pubmed	19062177	create date:2008/12/09 | first author:Gao J
Transfection with liver-type glutaminase cDNA alters gene expression and reduces survival, migration and proliferation of T98G glioma cells.	/pubmed/19062176	Szeliga M, Obara-Michlewska M, Matyja E, Łazarczyk M, Lobo C, Hilgier W, Alonso FJ, Márquez J, Albrecht J.	Glia. 2009 Jul;57(9):1014-23.	Glia. 2009	PubMed	citation	PMID:19062176	pubmed	19062176	create date:2008/12/09 | first author:Szeliga M
Oligodendrocyte positioning in cerebral cortex is independent of projection neuron layering.	/pubmed/19062175	Tan SS, Kalloniatis M, Truong HT, Binder MD, Cate HS, Kilpatrick TJ, Hammond VE.	Glia. 2009 Jul;57(9):1024-30.	Glia. 2009	PubMed	citation	PMID:19062175	pubmed	19062175	create date:2008/12/09 | first author:Tan SS
Disruption of laminin in the peripheral nervous system impedes nonmyelinating Schwann cell development and impairs nociceptive sensory function.	/pubmed/19053061	Yu WM, Yu H, Chen ZL, Strickland S.	Glia. 2009 Jun;57(8):850-9.	Glia. 2009	PubMed	citation	PMID:19053061	pubmed	19053061	create date:2008/12/05 | first author:Yu WM
Expression of distinct splice variants of the stem cell marker prominin-1 (CD133) in glial cells.	/pubmed/19053060	Corbeil D, Joester A, Fargeas CA, Jászai J, Garwood J, Hellwig A, Werner HB, Huttner WB.	Glia. 2009 Jun;57(8):860-74.	Glia. 2009	PubMed	citation	PMID:19053060	pubmed	19053060	create date:2008/12/05 | first author:Corbeil D
Microglial cell migration stimulated by ATP and C5a involve distinct molecular mechanisms: quantification of migration by a novel near-infrared method.	/pubmed/19053059	Miller AM, Stella N.	Glia. 2009 Jun;57(8):875-83.	Glia. 2009	PubMed	citation	PMID:19053059	pubmed	19053059	create date:2008/12/05 | first author:Miller AM
Effects of progesterone on oligodendrocyte progenitors, oligodendrocyte transcription factors, and myelin proteins following spinal cord injury.	/pubmed/19053058	Labombarda F, González SL, Lima A, Roig P, Guennoun R, Schumacher M, de Nicola AF.	Glia. 2009 Jun;57(8):884-97.	Glia. 2009	PubMed	citation	PMID:19053058	pubmed	19053058	create date:2008/12/05 | first author:Labombarda F
Phosphorylation and lipid raft association of fibroblast growth factor receptor-2 in oligodendrocytes.	/pubmed/19053057	Bryant MR, Marta CB, Kim FS, Bansal R.	Glia. 2009 Jul;57(9):935-46.	Glia. 2009	PubMed	citation	PMID:19053057	pubmed	19053057	create date:2008/12/05 | first author:Bryant MR
Non-antagonistic relationship between mitogenic factors and cAMP in adult Schwann cell re-differentiation.	/pubmed/19053056	Monje PV, Rendon S, Athauda G, Bates M, Wood PM, Bunge MB.	Glia. 2009 Jul;57(9):947-61.	Glia. 2009	PubMed	citation	PMID:19053056	pubmed	19053056	create date:2008/12/05 | first author:Monje PV
Ammonium-evoked alterations in intracellular sodium and pH reduce glial glutamate transport activity.	/pubmed/19053055	Kelly T, Kafitz KW, Roderigo C, Rose CR.	Glia. 2009 Jul;57(9):921-34.	Glia. 2009	PubMed	citation	PMID:19053055	pubmed	19053055	create date:2008/12/05 | first author:Kelly T
Long-term accumulation of microglia with proneurogenic phenotype concomitant with persistent neurogenesis in adult subventricular zone after stroke.	/pubmed/19053043	Thored P, Heldmann U, Gomes-Leal W, Gisler R, Darsalia V, Taneera J, Nygren JM, Jacobsen SE, Ekdahl CT, Kokaia Z, Lindvall O.	Glia. 2009 Jun;57(8):835-49.	Glia. 2009	PubMed	citation	PMID:19053043	pubmed	19053043	create date:2008/12/05 | first author:Thored P
Astrocytic calcium signals induced by neuromodulators via functional metabotropic receptors in the ventral respiratory group of neonatal mice.	/pubmed/19031447	Härtel K, Schnell C, Hülsmann S.	Glia. 2009 Jun;57(8):815-27.	Glia. 2009	PubMed	citation	PMID:19031447	pubmed	19031447	create date:2008/11/26 | first author:Härtel K
Failure of Ca2+-activated, CREB-dependent transcription in astrocytes.	/pubmed/19031446	Murray PD, Kingsbury TJ, Krueger BK.	Glia. 2009 Jun;57(8):828-34.	Glia. 2009	PubMed	citation	PMID:19031446	pubmed	19031446	create date:2008/11/26 | first author:Murray PD
17beta-estradiol and progesterone prevent cuprizone provoked demyelination of corpus callosum in male mice.	/pubmed/19031445	Acs P, Kipp M, Norkute A, Johann S, Clarner T, Braun A, Berente Z, Komoly S, Beyer C.	Glia. 2009 Jun;57(8):807-14.	Glia. 2009	PubMed	citation	PMID:19031445	pubmed	19031445	create date:2008/11/26 | first author:Acs P
The endocannabinoid anandamide inhibits potassium conductance in rat cortical astrocytes.	/pubmed/19031444	Vignali M, Benfenati V, Caprini M, Anderova M, Nobile M, Ferroni S.	Glia. 2009 May;57(7):791-806.	Glia. 2009	PubMed	citation	PMID:19031444	pubmed	19031444	create date:2008/11/26 | first author:Vignali M
An FGF-responsive astrocyte precursor isolated from the neonatal forebrain.	/pubmed/19031440	Lin G, Goldman JE.	Glia. 2009 Apr 15;57(6):592-603.	Glia. 2009	PubMed	citation	PMID:19031440	pubmed	19031440	create date:2008/11/26 | first author:Lin G
Sigma receptors suppress multiple aspects of microglial activation.	/pubmed/19031439	Hall AA, Herrera Y, Ajmo CT Jr, Cuevas J, Pennypacker KR.	Glia. 2009 May;57(7):744-54.	Glia. 2009	PubMed	citation	PMID:19031439	pubmed	19031439	create date:2008/11/26 | first author:Hall AA
Title	URL	Description	Details	ShortDetails	Resource	Type	Identifiers	Db	EntrezUID	Properties
Bone morphogenetic protein 4 inhibits TGF-beta2 stimulation of extracellular matrix proteins in optic nerve head cells: role of gremlin in ECM modulation.	/pubmed/19031438	Zode GS, Clark AF, Wordinger RJ.	Glia. 2009 May;57(7):755-66.	Glia. 2009	PubMed	citation	PMID:19031438	pubmed	19031438	create date:2008/11/26 | first author:Zode GS
Treatment with selective estrogen receptor modulators regulates myelin specific T-cells and suppresses experimental autoimmune encephalomyelitis.	/pubmed/19031437	Bebo BF Jr, Dehghani B, Foster S, Kurniawan A, Lopez FJ, Sherman LS.	Glia. 2009 May;57(7):777-90.	Glia. 2009	PubMed	citation	PMID:19031437	pubmed	19031437	create date:2008/11/26 | first author:Bebo BF Jr
Distribution of beta-dystroglycan immunopositive globules in the subventricular zone of rat brain.	/pubmed/18985737	Adorjan I, Kalman M.	Glia. 2009 Apr 15;57(6):657-66.	Glia. 2009	PubMed	citation	PMID:18985737	pubmed	18985737	create date:2008/11/06 | first author:Adorjan I
Uncoupling of neurodegeneration and gliosis in a murine model of juvenile cortical lesion.	/pubmed/18985736	Sargin D, Hassouna I, Sperling S, Sirén AL, Ehrenreich H.	Glia. 2009 May;57(7):693-702.	Glia. 2009	PubMed	citation	PMID:18985736	pubmed	18985736	create date:2008/11/06 | first author:Sargin D
GLT-1 upregulation impairs prepulse inhibition of the startle reflex in adult rats.	/pubmed/18985735	Bellesi M, Melone M, Gubbini A, Battistacci S, Conti F.	Glia. 2009 May;57(7):703-13.	Glia. 2009	PubMed	citation	PMID:18985735	pubmed	18985735	create date:2008/11/06 | first author:Bellesi M
Microglial expression of alphavbeta3 and alphavbeta5 integrins is regulated by cytokines and the extracellular matrix: beta5 integrin null microglia show no defects in adhesion or MMP-9 expression on vitronectin.	/pubmed/18985734	Milner R.	Glia. 2009 May;57(7):714-23.	Glia. 2009	PubMed	citation	PMID:18985734	pubmed	18985734	create date:2008/11/06 | first author:Milner R
Oct4 is expressed in human gliomas and promotes colony formation in glioma cells.	/pubmed/18985733	Du Z, Jia D, Liu S, Wang F, Li G, Zhang Y, Cao X, Ling EA, Hao A.	Glia. 2009 May;57(7):724-33.	Glia. 2009	PubMed	citation	PMID:18985733	pubmed	18985733	create date:2008/11/06 | first author:Du Z
Proinflammatory cytokines and HIV-1 synergistically enhance CXCL10 expression in human astrocytes.	/pubmed/18985732	Williams R, Dhillon NK, Hegde ST, Yao H, Peng F, Callen S, Chebloune Y, Davis RL, Buch SJ.	Glia. 2009 May;57(7):734-43.	Glia. 2009	PubMed	citation	PMID:18985732	pubmed	18985732	create date:2008/11/06 | first author:Williams R
Photothrombosis ischemia stimulates a sustained astrocytic Ca2+ signaling in vivo.	/pubmed/18985731	Ding S, Wang T, Cui W, Haydon PG.	Glia. 2009 May;57(7):767-76.	Glia. 2009	PubMed	citation	PMID:18985731	pubmed	18985731	create date:2008/11/06 | first author:Ding S
Calcium store-mediated signaling in sustentacular cells of the mouse olfactory epithelium.	/pubmed/18942758	Hegg CC, Irwin M, Lucero MT.	Glia. 2009 Apr 15;57(6):634-44.	Glia. 2009	PubMed	citation	PMID:18942758	pubmed	18942758	create date:2008/10/24 | first author:Hegg CC
Sulforaphane protects astrocytes against oxidative stress and delayed death caused by oxygen and glucose deprivation.	/pubmed/18942756	Danilov CA, Chandrasekaran K, Racz J, Soane L, Zielke C, Fiskum G.	Glia. 2009 Apr 15;57(6):645-56.	Glia. 2009	PubMed	citation	PMID:18942756	pubmed	18942756	create date:2008/10/24 | first author:Danilov CA
Engineered lentiviral vector targeting astrocytes in vivo.	/pubmed/18942755	Colin A, Faideau M, Dufour N, Auregan G, Hassig R, Andrieu T, Brouillet E, Hantraye P, Bonvento G, Déglon N.	Glia. 2009 Apr 15;57(6):667-79.	Glia. 2009	PubMed	citation	PMID:18942755	pubmed	18942755	create date:2008/10/24 | first author:Colin A
Quality control of astrocyte-directed Cre transgenic mice: the benefits of a direct link between loss of gene expression and reporter activation.	/pubmed/18942753	Requardt RP, Kaczmarczyk L, Dublin P, Wallraff-Beck A, Mikeska T, Degen J, Waha A, Steinhäuser C, Willecke K, Theis M.	Glia. 2009 Apr 15;57(6):680-92.	Glia. 2009	PubMed	citation	PMID:18942753	pubmed	18942753	create date:2008/10/24 | first author:Requardt RP
TNF-alpha- and TRAIL-resistant glioma cells undergo autophagy-dependent cell death induced by activated microglia.	/pubmed/18942750	Mora R, Abschuetz A, Kees T, Dokic I, Joschko N, Kleber S, Geibig R, Mosconi E, Zentgraf H, Martin-Villalba A, Régnier-Vigouroux A.	Glia. 2009 Apr 1;57(5):561-81.	Glia. 2009	PubMed	citation	PMID:18942750	pubmed	18942750	create date:2008/10/24 | first author:Mora R
Downregulation of P2X7 receptor expression in rat oligodendrocyte precursor cells after hypoxia ischemia.	/pubmed/18942747	Wang LY, Cai WQ, Chen PH, Deng QY, Zhao CM.	Glia. 2009 Feb;57(3):307-19.	Glia. 2009	PubMed	citation	PMID:18942747	pubmed	18942747	create date:2008/10/24 | first author:Wang LY
Monocyte chemoattractant protein-1 (MCP-1) produced via NF-kappaB signaling pathway mediates migration of amoeboid microglia in the periventricular white matter in hypoxic neonatal rats.	/pubmed/18942743	Deng YY, Lu J, Ling EA, Kaur C.	Glia. 2009 Apr 15;57(6):604-21.	Glia. 2009	PubMed	citation	PMID:18942743	pubmed	18942743	create date:2008/10/24 | first author:Deng YY
Astrocyte cultures exhibit P2X7 receptor channel opening in the absence of exogenous ligands.	/pubmed/18942742	Nagasawa K, Escartin C, Swanson RA.	Glia. 2009 Apr 15;57(6):622-33.	Glia. 2009	PubMed	citation	PMID:18942742	pubmed	18942742	create date:2008/10/24 | first author:Nagasawa K
Retracted: The ANP-cGMP-protein kinase G pathway induces a phagocytic phenotype but decreases inflammatory gene expression in microglial cells.	/pubmed/18853441	Kettenmann H, Ransom BR.	Glia. 2008 Nov 15;56(15):1710. No abstract available.	Glia. 2008	PubMed	citation	PMID:18853441	pubmed	18853441	create date:2008/10/15 | first author:Kettenmann H
Quantitative analysis of mitotic Olig2 cells in adult human brain and gliomas: implications for glioma histogenesis and biology.	/pubmed/18837053	Rhee W, Ray S, Yokoo H, Hoane ME, Lee CC, Mikheev AM, Horner PJ, Rostomily RC.	Glia. 2009 Apr 1;57(5):510-23.	Glia. 2009	PubMed	citation	PMID:18837053	pubmed	18837053	create date:2008/10/07 | first author:Rhee W
ATP induces long-term potentiation of C-fiber-evoked field potentials in spinal dorsal horn: the roles of P2X4 receptors and p38 MAPK in microglia.	/pubmed/18837052	Gong QJ, Li YY, Xin WJ, Zang Y, Ren WJ, Wei XH, Li YY, Zhang T, Liu XG.	Glia. 2009 Apr 15;57(6):583-91.	Glia. 2009	PubMed	citation	PMID:18837052	pubmed	18837052	create date:2008/10/07 | first author:Gong QJ
Oligodendrocytes and myelination: the role of iron.	/pubmed/18837051	Todorich B, Pasquini JM, Garcia CI, Paez PM, Connor JR.	Glia. 2009 Apr 1;57(5):467-78. Review.	Glia. 2009	PubMed	citation	PMID:18837051	pubmed	18837051	create date:2008/10/07 | first author:Todorich B
Depression of parallel and climbing fiber transmission to Bergmann glia is input specific and correlates with increased precision of synaptic transmission.	/pubmed/18837050	Balakrishnan S, Bellamy TC.	Glia. 2009 Mar;57(4):393-401.	Glia. 2009	PubMed	citation	PMID:18837050	pubmed	18837050	create date:2008/10/07 | first author:Balakrishnan S
The giant protein AHNAK involved in morphogenesis and laminin substrate adhesion of myelinating Schwann cells.	/pubmed/18837049	Salim C, Boxberg YV, Alterio J, Féréol S, Nothias F.	Glia. 2009 Apr 1;57(5):535-49.	Glia. 2009	PubMed	citation	PMID:18837049	pubmed	18837049	create date:2008/10/07 | first author:Salim C
2-Arachidonoylglycerol elicits neuroprotective effects on excitotoxically lesioned dentate gyrus granule cells via abnormal-cannabidiol-sensitive receptors on microglial cells.	/pubmed/18837048	Kreutz S, Koch M, Böttger C, Ghadban C, Korf HW, Dehghani F.	Glia. 2009 Feb;57(3):286-94.	Glia. 2009	PubMed	citation	PMID:18837048	pubmed	18837048	create date:2008/10/07 | first author:Kreutz S
Pharmacological cross-inhibition" of connexin hemichannels and swelling activated anion channels."	/pubmed/18837047	Ye ZC, Oberheim N, Kettenmann H, Ransom BR.	Glia. 2009 Feb;57(3):258-69.	Glia. 2009	PubMed	citation	PMID:18837047	pubmed	18837047	create date:2008/10/07 | first author:Ye ZC
Metabotropic glutamate receptor 5 activation inhibits microglial associated inflammation and neurotoxicity.	/pubmed/18816644	Byrnes KR, Stoica B, Loane DJ, Riccio A, Davis MI, Faden AI.	Glia. 2009 Apr 1;57(5):550-60.	Glia. 2009	PubMed	citation	PMID:18816644	pubmed	18816644	create date:2008/09/26 | first author:Byrnes KR
Human fetal radial glia cells generate oligodendrocytes in vitro.	/pubmed/18814269	Mo Z, Zecevic N.	Glia. 2009 Apr 1;57(5):490-8.	Glia. 2009	PubMed	citation	PMID:18814269	pubmed	18814269	create date:2008/09/25 | first author:Mo Z
Matrix metalloproteinase-2 is involved in myelination of dorsal root ganglia neurons.	/pubmed/18814268	Lehmann HC, Köhne A, Bernal F, Jangouk P, Meyer Zu Hörste G, Dehmel T, Hartung HP, Previtali SC, Kieseier BC.	Glia. 2009 Apr 1;57(5):479-89.	Glia. 2009	PubMed	citation	PMID:18814268	pubmed	18814268	create date:2008/09/25 | first author:Lehmann HC
Leptin induces migration and invasion of glioma cells through MMP-13 production.	/pubmed/18814267	Yeh WL, Lu DY, Lee MJ, Fu WM.	Glia. 2009 Mar;57(4):454-64.	Glia. 2009	PubMed	citation	PMID:18814267	pubmed	18814267	create date:2008/09/25 | first author:Yeh WL
Lovastatin induces the formation of abnormal myelin-like membrane sheets in primary oligodendrocytes.	/pubmed/18814266	Maier O, De Jonge J, Nomden A, Hoekstra D, Baron W.	Glia. 2009 Mar;57(4):402-13.	Glia. 2009	PubMed	citation	PMID:18814266	pubmed	18814266	create date:2008/09/25 | first author:Maier O
Upregulation of p21Cip1 in activated glial cells.	/pubmed/18814231	Tusell JM, Ejarque-Ortiz A, Mancera P, Solà C, Saura J, Serratosa J.	Glia. 2009 Apr 1;57(5):524-34.	Glia. 2009	PubMed	citation	PMID:18814231	pubmed	18814231	create date:2008/09/25 | first author:Tusell JM
ROCKs are expressed in brain tumors and are required for glioma-cell migration on myelinated axons.	/pubmed/18814230	Oellers P, Schröer U, Senner V, Paulus W, Thanos S.	Glia. 2009 Apr 1;57(5):499-509.	Glia. 2009	PubMed	citation	PMID:18814230	pubmed	18814230	create date:2008/09/25 | first author:Oellers P
CB1 cannabinoid receptor-dependent and -independent inhibition of depolarization-induced calcium influx in oligodendrocytes.	/pubmed/18814177	Mato S, Alberdi E, Ledent C, Watanabe M, Matute C.	Glia. 2009 Feb;57(3):295-306.	Glia. 2009	PubMed	citation	PMID:18814177	pubmed	18814177	create date:2008/09/25 | first author:Mato S
How does the Schwann cell lineage form tumors in NF1?	/pubmed/18803326	Carroll SL, Ratner N.	Glia. 2008 Nov 1;56(14):1590-605. Review.	Glia. 2008	PubMed	citation	PMID:18803326	pubmed	18803326	create date:2008/09/23 | first author:Carroll SL
Molecular mechanisms of inherited demyelinating neuropathies.	/pubmed/18803325	Scherer SS, Wrabetz L.	Glia. 2008 Nov 1;56(14):1578-89. Review.	Glia. 2008	PubMed	citation	PMID:18803325	pubmed	18803325	create date:2008/09/23 | first author:Scherer SS
Interactions between Schwann cells and macrophages in injury and inherited demyelinating disease.	/pubmed/18803324	Martini R, Fischer S, López-Vales R, David S.	Glia. 2008 Nov 1;56(14):1566-77. Review.	Glia. 2008	PubMed	citation	PMID:18803324	pubmed	18803324	create date:2008/09/23 | first author:Martini R
Negative regulation of myelination: relevance for development, injury, and demyelinating disease.	/pubmed/18803323	Jessen KR, Mirsky R.	Glia. 2008 Nov 1;56(14):1552-65. Review.	Glia. 2008	PubMed	citation	PMID:18803323	pubmed	18803323	create date:2008/09/23 | first author:Jessen KR
The molecular machinery of myelin gene transcription in Schwann cells.	/pubmed/18803322	Svaren J, Meijer D.	Glia. 2008 Nov 1;56(14):1541-51. Review.	Glia. 2008	PubMed	citation	PMID:18803322	pubmed	18803322	create date:2008/09/23 | first author:Svaren J
Molecular domains of myelinated axons in the peripheral nervous system.	/pubmed/18803321	Salzer JL, Brophy PJ, Peles E.	Glia. 2008 Nov 1;56(14):1532-40. Review.	Glia. 2008	PubMed	citation	PMID:18803321	pubmed	18803321	create date:2008/09/23 | first author:Salzer JL
The function of RhoGTPases in axon ensheathment and myelination.	/pubmed/18803320	Feltri ML, Suter U, Relvas JB.	Glia. 2008 Nov 1;56(14):1508-17. Review.	Glia. 2008	PubMed	citation	PMID:18803320	pubmed	18803320	create date:2008/09/23 | first author:Feltri ML
Regulation of Schwann cell function by the extracellular matrix.	/pubmed/18803319	Chernousov MA, Yu WM, Chen ZL, Carey DJ, Strickland S.	Glia. 2008 Nov 1;56(14):1498-507. Review.	Glia. 2008	PubMed	citation	PMID:18803319	pubmed	18803319	create date:2008/09/23 | first author:Chernousov MA
Neuregulin-1, a key axonal signal that drives Schwann cell growth and differentiation.	/pubmed/18803318	Birchmeier C, Nave KA.	Glia. 2008 Nov 1;56(14):1491-7. Review.	Glia. 2008	PubMed	citation	PMID:18803318	pubmed	18803318	create date:2008/09/23 | first author:Birchmeier C
Development of the Schwann cell lineage: from the neural crest to the myelinated nerve.	/pubmed/18803317	Woodhoo A, Sommer L.	Glia. 2008 Nov 1;56(14):1481-90. Review.	Glia. 2008	PubMed	citation	PMID:18803317	pubmed	18803317	create date:2008/09/23 | first author:Woodhoo A
Introduction. Schwann cell biology.	/pubmed/18803316	Jessen KR, Mirsky R, Salzer J.	Glia. 2008 Nov 1;56(14):1479-80. No abstract available.	Glia. 2008	PubMed	citation	PMID:18803316	pubmed	18803316	create date:2008/09/23 | first author:Jessen KR
Biology and pathology of nonmyelinating Schwann cells.	/pubmed/18803315	Griffin JW, Thompson WJ.	Glia. 2008 Nov 1;56(14):1518-31. Review.	Glia. 2008	PubMed	citation	PMID:18803315	pubmed	18803315	create date:2008/09/23 | first author:Griffin JW
Pituicyte modulation of neurohormone output.	/pubmed/18803308	Rosso L, Mienville JM.	Glia. 2009 Feb;57(3):235-43. Review.	Glia. 2009	PubMed	citation	PMID:18803308	pubmed	18803308	create date:2008/09/23 | first author:Rosso L
Differential erbB signaling in astrocytes from the cerebral cortex and the hypothalamus of the human brain.	/pubmed/18803307	Sharif A, Duhem-Tonnelle V, Allet C, Baroncini M, Loyens A, Kerr-Conte J, Collier F, Blond S, Ojeda SR, Junier MP, Prevot V.	Glia. 2009 Mar;57(4):362-79.	Glia. 2009	PubMed	citation	PMID:18803307	pubmed	18803307	create date:2008/09/23 | first author:Sharif A
Endogenous signals initiating inflammation in the injured nervous system.	/pubmed/18803306	Pineau I, Lacroix S.	Glia. 2009 Mar;57(4):351-61. Review.	Glia. 2009	PubMed	citation	PMID:18803306	pubmed	18803306	create date:2008/09/23 | first author:Pineau I
Expression of syndecan-2 in the amoeboid microglial cells and its involvement in inflammation in the hypoxic developing brain.	/pubmed/18803305	Kaur C, Sivakumar V, Yip GW, Ling EA.	Glia. 2009 Feb;57(3):336-49.	Glia. 2009	PubMed	citation	PMID:18803305	pubmed	18803305	create date:2008/09/23 | first author:Kaur C
Proteomic analysis of the retina: removal of RPE alters outer segment assembly and retinal protein expression.	/pubmed/18803304	Wang X, Nookala S, Narayanan C, Giorgianni F, Beranova-Giorgianni S, McCollum G, Gerling I, Penn JS, Jablonski MM.	Glia. 2009 Mar;57(4):380-92.	Glia. 2009	PubMed	citation	PMID:18803304	pubmed	18803304	create date:2008/09/23 | first author:Wang X
Title	URL	Description	Details	ShortDetails	Resource	Type	Identifiers	Db	EntrezUID	Properties
NOD2 plays an important role in the inflammatory responses of microglia and astrocytes to bacterial CNS pathogens.	/pubmed/18803303	Chauhan VS, Sterka DG Jr, Furr SR, Young AB, Marriott I.	Glia. 2009 Mar;57(4):414-23.	Glia. 2009	PubMed	citation	PMID:18803303	pubmed	18803303	create date:2008/09/23 | first author:Chauhan VS
The glycoprotein fibulin-3 regulates morphology and motility of olfactory ensheathing cells in vitro.	/pubmed/18803302	Vukovic J, Ruitenberg MJ, Roet K, Franssen E, Arulpragasam A, Sasaki T, Verhaagen J, Harvey AR, Busfield SJ, Plant GW.	Glia. 2009 Mar;57(4):424-43.	Glia. 2009	PubMed	citation	PMID:18803302	pubmed	18803302	create date:2008/09/23 | first author:Vukovic J
Low-density lipoprotein receptors regulate microglial inflammation through c-Jun N-terminal kinase.	/pubmed/18803301	Pocivavsek A, Burns MP, Rebeck GW.	Glia. 2009 Mar;57(4):444-53.	Glia. 2009	PubMed	citation	PMID:18803301	pubmed	18803301	create date:2008/09/23 | first author:Pocivavsek A
Connexin43 is involved in the effect of endothelin-1 on astrocyte proliferation and glucose uptake.	/pubmed/18756537	Herrero-González S, Valle-Casuso JC, Sánchez-Alvarez R, Giaume C, Medina JM, Tabernero A.	Glia. 2009 Jan 15;57(2):222-33.	Glia. 2009	PubMed	citation	PMID:18756537	pubmed	18756537	create date:2008/08/30 | first author:Herrero-González S
HIV-1 Tat and morphine have interactive effects on oligodendrocyte survival and morphology.	/pubmed/18756534	Hauser KF, Hahn YK, Adjan VV, Zou S, Buch SK, Nath A, Bruce-Keller AJ, Knapp PE.	Glia. 2009 Jan 15;57(2):194-206.	Glia. 2009	PubMed	citation	PMID:18756534	pubmed	18756534	create date:2008/08/30 | first author:Hauser KF
Raft aggregation with specific receptor recruitment is required for microglial phagocytosis of Abeta42.	/pubmed/18756527	Persaud-Sawin DA, Banach L, Harry GJ.	Glia. 2009 Feb;57(3):320-35.	Glia. 2009	PubMed	citation	PMID:18756527	pubmed	18756527	create date:2008/08/30 | first author:Persaud-Sawin DA
NG2 cell response in the CNP-EGFP mouse after contusive spinal cord injury.	/pubmed/18756526	Lytle JM, Chittajallu R, Wrathall JR, Gallo V.	Glia. 2009 Feb;57(3):270-85.	Glia. 2009	PubMed	citation	PMID:18756526	pubmed	18756526	create date:2008/08/30 | first author:Lytle JM
P2Y1 receptor signaling enhances neuroprotection by astrocytes against oxidative stress via IL-6 release in hippocampal cultures.	/pubmed/18756525	Fujita T, Tozaki-Saitoh H, Inoue K.	Glia. 2009 Feb;57(3):244-57.	Glia. 2009	PubMed	citation	PMID:18756525	pubmed	18756525	create date:2008/08/30 | first author:Fujita T
Real-time passive volume responses of astrocytes to acute osmotic and ischemic stress in cortical slices and in vivo revealed by two-photon microscopy.	/pubmed/18720409	Risher WC, Andrew RD, Kirov SA.	Glia. 2009 Jan 15;57(2):207-21.	Glia. 2009	PubMed	citation	PMID:18720409	pubmed	18720409	create date:2008/08/23 | first author:Risher WC
Combination therapy of lovastatin and rolipram provides neuroprotection and promotes neurorepair in inflammatory demyelination model of multiple sclerosis.	/pubmed/18720408	Paintlia AS, Paintlia MK, Singh I, Skoff RB, Singh AK.	Glia. 2009 Jan 15;57(2):182-93.	Glia. 2009	PubMed	citation	PMID:18720408	pubmed	18720408	create date:2008/08/23 | first author:Paintlia AS
Synaptic localization of GLT-1a in the rat somatic sensory cortex.	/pubmed/18720407	Melone M, Bellesi M, Conti F.	Glia. 2009 Jan 1;57(1):108-17.	Glia. 2009	PubMed	citation	PMID:18720407	pubmed	18720407	create date:2008/08/23 | first author:Melone M
Astrocytes are very sensitive to develop innate immune responses to lipid-carried short interfering RNA.	/pubmed/18709661	Gorina R, Santalucia T, Petegnief V, Ejarque-Ortiz A, Saura J, Planas AM.	Glia. 2009 Jan 1;57(1):93-107.	Glia. 2009	PubMed	citation	PMID:18709661	pubmed	18709661	create date:2008/08/19 | first author:Gorina R
Hypoosmotic swelling affects zinc homeostasis in cultured rat astrocytes.	/pubmed/18709649	Kruczek C, Görg B, Keitel V, Pirev E, Kröncke KD, Schliess F, Häussinger D.	Glia. 2009 Jan 1;57(1):79-92.	Glia. 2009	PubMed	citation	PMID:18709649	pubmed	18709649	create date:2008/08/19 | first author:Kruczek C
Mitogen-activated protein kinase-signaling stimulates Müller glia to proliferate in acutely damaged chicken retina.	/pubmed/18709648	Fischer AJ, Scott MA, Tuten W.	Glia. 2009 Jan 15;57(2):166-81.	Glia. 2009	PubMed	citation	PMID:18709648	pubmed	18709648	create date:2008/08/19 | first author:Fischer AJ
The localization and non-genomic function of the membrane-associated estrogen receptor in oligodendrocytes.	/pubmed/18709647	Hirahara Y, Matsuda K, Gao W, Arvanitis DN, Kawata M, Boggs JM.	Glia. 2009 Jan 15;57(2):153-65.	Glia. 2009	PubMed	citation	PMID:18709647	pubmed	18709647	create date:2008/08/19 | first author:Hirahara Y
Ultrastructural and antigenic properties of neural stem cells and their progeny in adult rat subventricular zone.	/pubmed/18709646	Danilov AI, Gomes-Leal W, Ahlenius H, Kokaia Z, Carlemalm E, Lindvall O.	Glia. 2009 Jan 15;57(2):136-52.	Glia. 2009	PubMed	citation	PMID:18709646	pubmed	18709646	create date:2008/08/19 | first author:Danilov AI
Oxidative and excitotoxic insults exert differential effects on spinal motoneurons and astrocytic glutamate transporters: Implications for the role of astrogliosis in amyotrophic lateral sclerosis.	/pubmed/18661557	Zagami CJ, Beart PM, Wallis N, Nagley P, O'Shea RD.	Glia. 2009 Jan 15;57(2):119-35.	Glia. 2009	PubMed	citation	PMID:18661557	pubmed	18661557	create date:2008/07/29 | first author:Zagami CJ
Triple-transgenic Alzheimer's disease mice exhibit region-specific abnormalities in brain myelination patterns prior to appearance of amyloid and tau pathology.	/pubmed/18661556	Desai MK, Sudol KL, Janelsins MC, Mastrangelo MA, Frazer ME, Bowers WJ.	Glia. 2009 Jan 1;57(1):54-65.	Glia. 2009	PubMed	citation	PMID:18661556	pubmed	18661556	create date:2008/07/29 | first author:Desai MK
In vivo characterization of astrocyte precursor cells (APCs) and astrocytes in developing rat retinae: differentiation, proliferation, and apoptosis.	/pubmed/18661555	Chan-Ling T, Chu Y, Baxter L, Weible Ii M, Hughes S.	Glia. 2009 Jan 1;57(1):39-53.	Glia. 2009	PubMed	citation	PMID:18661555	pubmed	18661555	create date:2008/07/29 | first author:Chan-Ling T
Subventricular zone microglia possess a unique capacity for massive in vitro expansion.	/pubmed/18661554	Marshall GP 2nd, Demir M, Steindler DA, Laywell ED.	Glia. 2008 Dec;56(16):1799-808.	Glia. 2008	PubMed	citation	PMID:18661554	pubmed	18661554	create date:2008/07/29 | first author:Marshall GP 2nd
Oxidized low-density lipoprotein induces matrix metalloproteinase-9 expression via a p42/p44 and JNK-dependent AP-1 pathway in brain astrocytes.	/pubmed/18661553	Wang HH, Hsieh HL, Wu CY, Sun CC, Yang CM.	Glia. 2009 Jan 1;57(1):24-38.	Glia. 2009	PubMed	citation	PMID:18661553	pubmed	18661553	create date:2008/07/29 | first author:Wang HH
Neuroprotective effects of human mesenchymal stem cells on dopaminergic neurons through anti-inflammatory action.	/pubmed/18661552	Kim YJ, Park HJ, Lee G, Bang OY, Ahn YH, Joe E, Kim HO, Lee PH.	Glia. 2009 Jan 1;57(1):13-23.	Glia. 2009	PubMed	citation	PMID:18661552	pubmed	18661552	create date:2008/07/29 | first author:Kim YJ
GFAP-GFP neural progenitors are antigenically homogeneous and anchored in their enclosed mosaic niche.	/pubmed/18661547	Platel JC, Gordon V, Heintz T, Bordey A.	Glia. 2009 Jan 1;57(1):66-78.	Glia. 2009	PubMed	citation	PMID:18661547	pubmed	18661547	create date:2008/07/29 | first author:Platel JC
Adhesive properties of connexin hemichannels.	/pubmed/18649405	Cotrina ML, Lin JH, Nedergaard M.	Glia. 2008 Dec;56(16):1791-8.	Glia. 2008	PubMed	citation	PMID:18649405	pubmed	18649405	create date:2008/07/24 | first author:Cotrina ML
Vitamin E increases S100B-mediated microglial activation in an S100B-overexpressing mouse model of pathological aging.	/pubmed/18649404	Bialowas-McGoey LA, Lesicka A, Whitaker-Azmitia PM.	Glia. 2008 Dec;56(16):1780-90.	Glia. 2008	PubMed	citation	PMID:18649404	pubmed	18649404	create date:2008/07/24 | first author:Bialowas-McGoey LA
Minocycline reduces engraftment and activation of bone marrow-derived cells but sustains their phagocytic activity in a mouse model of Alzheimer's disease.	/pubmed/18649403	Malm TM, Magga J, Kuh GF, Vatanen T, Koistinaho M, Koistinaho J.	Glia. 2008 Dec;56(16):1767-79.	Glia. 2008	PubMed	citation	PMID:18649403	pubmed	18649403	create date:2008/07/24 | first author:Malm TM
Regulation of ABC membrane transporters in glial cells: relevance to the pharmacotherapy of brain HIV-1 infection.	/pubmed/18649402	Ronaldson PT, Persidsky Y, Bendayan R.	Glia. 2008 Dec;56(16):1711-35. Review.	Glia. 2008	PubMed	citation	PMID:18649402	pubmed	18649402	create date:2008/07/24 | first author:Ronaldson PT
Actin cytoskeleton remodeling governs aquaporin-4 localization in astrocytes.	/pubmed/18649401	Nicchia GP, Rossi A, Mola MG, Procino G, Frigeri A, Svelto M.	Glia. 2008 Dec;56(16):1755-66.	Glia. 2008	PubMed	citation	PMID:18649401	pubmed	18649401	create date:2008/07/24 | first author:Nicchia GP
Extracellular adenosine 5'-triphosphate elicits the expression of brain-derived neurotrophic factor exon IV mRNA in rat astrocytes.	/pubmed/18649393	Takasaki I, Takarada S, Tatsumi S, Azegami A, Yasuda M, Fukuchi M, Tabuchi A, Kondo T, Tabuchi Y, Tsuda M.	Glia. 2008 Oct;56(13):1369-79.	Glia. 2008	PubMed	citation	PMID:18649393	pubmed	18649393	create date:2008/07/24 | first author:Takasaki I
Histone deacetylase 11 regulates oligodendrocyte-specific gene expression and cell development in OL-1 oligodendroglia cells.	/pubmed/18627006	Liu H, Hu Q, D'ercole AJ, Ye P.	Glia. 2009 Jan 1;57(1):1-12.	Glia. 2009	PubMed	citation	PMID:18627006	pubmed	18627006	create date:2008/07/16 | first author:Liu H
Down-regulation of neurocan expression in reactive astrocytes promotes axonal regeneration and facilitates the neurorestorative effects of bone marrow stromal cells in the ischemic rat brain.	/pubmed/18618668	Shen LH, Li Y, Gao Q, Savant-Bhonsale S, Chopp M.	Glia. 2008 Dec;56(16):1747-54.	Glia. 2008	PubMed	citation	PMID:18618668	pubmed	18618668	create date:2008/07/12 | first author:Shen LH
A new in vitro model of the glial scar inhibits axon growth.	/pubmed/18618667	Wanner IB, Deik A, Torres M, Rosendahl A, Neary JT, Lemmon VP, Bixby JL.	Glia. 2008 Nov 15;56(15):1691-709.	Glia. 2008	PubMed	citation	PMID:18618667	pubmed	18618667	create date:2008/07/12 | first author:Wanner IB
Differential NMDA-dependent activation of glial cells in mouse hippocampus.	/pubmed/18618659	Serrano A, Robitaille R, Lacaille JC.	Glia. 2008 Nov 15;56(15):1648-63.	Glia. 2008	PubMed	citation	PMID:18618659	pubmed	18618659	create date:2008/07/12 | first author:Serrano A
CPEB1 regulates beta-catenin mRNA translation and cell migration in astrocytes.	/pubmed/18618654	Jones KJ, Korb E, Kundel MA, Kochanek AR, Kabraji S, McEvoy M, Shin CY, Wells DG.	Glia. 2008 Oct;56(13):1401-13.	Glia. 2008	PubMed	citation	PMID:18618654	pubmed	18618654	create date:2008/07/12 | first author:Jones KJ
Methylprednisolone inhibits the expression of glial fibrillary acidic protein and chondroitin sulfate proteoglycans in reactivated astrocytes.	/pubmed/18618653	Liu WL, Lee YH, Tsai SY, Hsu CY, Sun YY, Yang LY, Tsai SH, Yang WC.	Glia. 2008 Oct;56(13):1390-400.	Glia. 2008	PubMed	citation	PMID:18618653	pubmed	18618653	create date:2008/07/12 | first author:Liu WL
Galectin-3/MAC-2, Ras and PI3K activate complement receptor-3 and scavenger receptor-AI/II mediated myelin phagocytosis in microglia.	/pubmed/18615637	Rotshenker S, Reichert F, Gitik M, Haklai R, Elad-Sfadia G, Kloog Y.	Glia. 2008 Nov 15;56(15):1607-13.	Glia. 2008	PubMed	citation	PMID:18615637	pubmed	18615637	create date:2008/07/11 | first author:Rotshenker S
Morphogenesis and regulation of Bergmann glial processes during Purkinje cell dendritic spine ensheathment and synaptogenesis.	/pubmed/18615636	Lippman JJ, Lordkipanidze T, Buell ME, Yoon SO, Dunaevsky A.	Glia. 2008 Oct;56(13):1463-77.	Glia. 2008	PubMed	citation	PMID:18615636	pubmed	18615636	create date:2008/07/11 | first author:Lippman JJ
The four-and-a-half-LIM protein 2 (FHL2) is overexpressed in gliomas and associated with oncogenic activities.	/pubmed/18615633	Li M, Wang J, Ng SS, Chan CY, Chen AC, Xia HP, Yew DT, Wong BC, Chen Z, Kung HF, Lin MC.	Glia. 2008 Sep;56(12):1328-38.	Glia. 2008	PubMed	citation	PMID:18615633	pubmed	18615633	create date:2008/07/11 | first author:Li M
GLT-1 expression and Glu uptake in rat cerebral cortex are increased by phencyclidine.	/pubmed/18615569	Fattorini G, Melone M, Bragina L, Candiracci C, Cozzi A, Pellegrini Giampietro DE, Torres-Ramos M, Pérez-Samartín A, Matute C, Conti F.	Glia. 2008 Sep;56(12):1320-7.	Glia. 2008	PubMed	citation	PMID:18615569	pubmed	18615569	create date:2008/07/11 | first author:Fattorini G
Glial TLR4 receptor as new target to treat neuropathic pain: efficacy of a new receptor antagonist in a model of peripheral nerve injury in mice.	/pubmed/18615568	Bettoni I, Comelli F, Rossini C, Granucci F, Giagnoni G, Peri F, Costa B.	Glia. 2008 Sep;56(12):1312-9.	Glia. 2008	PubMed	citation	PMID:18615568	pubmed	18615568	create date:2008/07/11 | first author:Bettoni I
Comparative gene expression profiling of olfactory ensheathing glia and Schwann cells indicates distinct tissue repair characteristics of olfactory ensheathing glia.	/pubmed/18615567	Franssen EH, De Bree FM, Essing AH, Ramon-Cueto A, Verhaagen J.	Glia. 2008 Sep;56(12):1285-98.	Glia. 2008	PubMed	citation	PMID:18615567	pubmed	18615567	create date:2008/07/11 | first author:Franssen EH
Confocal imaging and tracking of the exocytotic routes for D-serine-mediated gliotransmission.	/pubmed/18615566	Martineau M, Galli T, Baux G, Mothet JP.	Glia. 2008 Sep;56(12):1271-84.	Glia. 2008	PubMed	citation	PMID:18615566	pubmed	18615566	create date:2008/07/11 | first author:Martineau M
Molecular basis of oncostatin M-induced SOCS-3 expression in astrocytes.	/pubmed/18571793	Baker BJ, Qin H, Benveniste EN.	Glia. 2008 Aug 15;56(11):1250-62.	Glia. 2008	PubMed	citation	PMID:18571793	pubmed	18571793	create date:2008/06/24 | first author:Baker BJ
Identification of Tmem10/Opalin as an oligodendrocyte enriched gene using expression profiling combined with genetic cell ablation.	/pubmed/18571792	Golan N, Adamsky K, Kartvelishvily E, Brockschnieder D, Möbius W, Spiegel I, Roth AD, Thomson CE, Rechavi G, Peles E.	Glia. 2008 Aug 15;56(11):1176-86.	Glia. 2008	PubMed	citation	PMID:18571792	pubmed	18571792	create date:2008/06/24 | first author:Golan N
Matrix metalloproteinase-9 interplays with the IGFBP2-IGFII complex to promote cell growth and motility in astrocytomas.	/pubmed/18563800	Rorive S, Berton A, D'haene N, Takacs CN, Debeir O, Decaestecker C, Salmon I.	Glia. 2008 Nov 15;56(15):1679-90.	Glia. 2008	PubMed	citation	PMID:18563800	pubmed	18563800	create date:2008/06/20 | first author:Rorive S
The expression of tubulin polymerization promoting protein TPPP/p25alpha is developmentally regulated in cultured rat brain oligodendrocytes and affected by proteolytic stress.	/pubmed/18563798	Goldbaum O, Jensen PH, Richter-Landsberg C.	Glia. 2008 Dec;56(16):1736-46.	Glia. 2008	PubMed	citation	PMID:18563798	pubmed	18563798	create date:2008/06/20 | first author:Goldbaum O
Peripheral tolerance limits CNS accumulation of CD8 T cells specific for an antigen shared by tumor cells and normal astrocytes.	/pubmed/18551629	Calzascia T, Loh JM, Di Berardino-Besson W, Masson F, Guillaume P, Burkhardt K, Herrera PL, Dietrich PY, Walker PR.	Glia. 2008 Nov 15;56(15):1625-36.	Glia. 2008	PubMed	citation	PMID:18551629	pubmed	18551629	create date:2008/06/14 | first author:Calzascia T
Nucleotide-induced Ca2+ signaling in sustentacular supporting cells of the olfactory epithelium.	/pubmed/18551628	Hassenklöver T, Kurtanska S, Bartoszek I, Junek S, Schild D, Manzini I.	Glia. 2008 Nov 15;56(15):1614-24.	Glia. 2008	PubMed	citation	PMID:18551628	pubmed	18551628	create date:2008/06/14 | first author:Hassenklöver T
Development of satellite glia in mouse sympathetic ganglia: GDNF and GFR alpha 1 are not essential.	/pubmed/18551627	Callahan T, Young HM, Anderson RB, Enomoto H, Anderson CR.	Glia. 2008 Oct;56(13):1428-37.	Glia. 2008	PubMed	citation	PMID:18551627	pubmed	18551627	create date:2008/06/14 | first author:Callahan T
Morphine causes rapid increases in glial activation and neuronal injury in the striatum of inducible HIV-1 Tat transgenic mice.	/pubmed/18551626	Bruce-Keller AJ, Turchan-Cholewo J, Smart EJ, Geurin T, Chauhan A, Reid R, Xu R, Nath A, Knapp PE, Hauser KF.	Glia. 2008 Oct;56(13):1414-27.	Glia. 2008	PubMed	citation	PMID:18551626	pubmed	18551626	create date:2008/06/14 | first author:Bruce-Keller AJ
Title	URL	Description	Details	ShortDetails	Resource	Type	Identifiers	Db	EntrezUID	Properties
TREM2 is upregulated in amyloid plaque-associated microglia in aged APP23 transgenic mice.	/pubmed/18551625	Frank S, Burbach GJ, Bonin M, Walter M, Streit W, Bechmann I, Deller T.	Glia. 2008 Oct;56(13):1438-47.	Glia. 2008	PubMed	citation	PMID:18551625	pubmed	18551625	create date:2008/06/14 | first author:Frank S
Functional glutamate transport in rodent optic nerve axons and glia.	/pubmed/18551624	Arranz AM, Hussein A, Alix JJ, Pérez-Cerdá F, Allcock N, Matute C, Fern R.	Glia. 2008 Sep;56(12):1353-67.	Glia. 2008	PubMed	citation	PMID:18551624	pubmed	18551624	create date:2008/06/14 | first author:Arranz AM
Olfactory ensheathing cells exhibit unique migratory, phagocytic, and myelinating properties in the X-irradiated spinal cord not shared by Schwann cells.	/pubmed/18551623	Lankford KL, Sasaki M, Radtke C, Kocsis JD.	Glia. 2008 Nov 15;56(15):1664-78.	Glia. 2008	PubMed	citation	PMID:18551623	pubmed	18551623	create date:2008/06/14 | first author:Lankford KL
E-cadherin expression in postnatal Schwann cells is regulated by the cAMP-dependent protein kinase a pathway.	/pubmed/18551621	Crawford AT, Desai D, Gokina P, Basak S, Kim HA.	Glia. 2008 Nov 15;56(15):1637-47.	Glia. 2008	PubMed	citation	PMID:18551621	pubmed	18551621	create date:2008/06/14 | first author:Crawford AT
Reduced synaptic activity precedes synaptic stripping in vagal motoneurons after axotomy.	/pubmed/18512252	Yamada J, Hayashi Y, Jinno S, Wu Z, Inoue K, Kohsaka S, Nakanishi H.	Glia. 2008 Oct;56(13):1448-62.	Glia. 2008	PubMed	citation	PMID:18512252	pubmed	18512252	create date:2008/05/31 | first author:Yamada J
Beta-amyloid peptide stimulates endozepine release in cultured rat astrocytes through activation of N-formyl peptide receptors.	/pubmed/18512251	Tokay T, Hachem R, Masmoudi-Kouki O, Gandolfo P, Desrues L, Leprince J, Castel H, Diallo M, Amri M, Vaudry H, Tonon MC.	Glia. 2008 Oct;56(13):1380-9.	Glia. 2008	PubMed	citation	PMID:18512251	pubmed	18512251	create date:2008/05/31 | first author:Tokay T
Production, characterization, and efficient transfection of highly pure oligodendrocyte precursor cultures from mouse embryonic neural progenitors.	/pubmed/18512250	Pedraza CE, Monk R, Lei J, Hao Q, Macklin WB.	Glia. 2008 Sep;56(12):1339-52.	Glia. 2008	PubMed	citation	PMID:18512250	pubmed	18512250	create date:2008/05/31 | first author:Pedraza CE
Neurons control the expression of connexin 30 and connexin 43 in mouse cortical astrocytes.	/pubmed/18512249	Koulakoff A, Ezan P, Giaume C.	Glia. 2008 Sep;56(12):1299-311.	Glia. 2008	PubMed	citation	PMID:18512249	pubmed	18512249	create date:2008/05/31 | first author:Koulakoff A
Schwann cell precursors transplanted into the injured spinal cord multiply, integrate and are permissive for axon growth.	/pubmed/18484102	Agudo M, Woodhoo A, Webber D, Mirsky R, Jessen KR, McMahon SB.	Glia. 2008 Sep;56(12):1263-70.	Glia. 2008	PubMed	citation	PMID:18484102	pubmed	18484102	create date:2008/05/17 | first author:Agudo M
Age and region-specific responses of microglia, but not astrocytes, suggest a role in selective vulnerability of dopamine neurons after 1-methyl-4-phenyl-1,2,3,6-tetrahydropyridine exposure in monkeys.	/pubmed/18484101	Kanaan NM, Kordower JH, Collier TJ.	Glia. 2008 Aug 15;56(11):1199-214.	Glia. 2008	PubMed	citation	PMID:18484101	pubmed	18484101	create date:2008/05/17 | first author:Kanaan NM
Characterization of acid-sensing ion channel expression in oligodendrocyte-lineage cells.	/pubmed/18452213	Feldman DH, Horiuchi M, Keachie K, Mccauley E, Bannerman P, Itoh A, Itoh T, Pleasure D.	Glia. 2008 Aug 15;56(11):1238-49.	Glia. 2008	PubMed	citation	PMID:18452213	pubmed	18452213	create date:2008/05/03 | first author:Feldman DH
Expression of Notch-1 receptor and its ligands Jagged-1 and Delta-1 in amoeboid microglia in postnatal rat brain and murine BV-2 cells.	/pubmed/18449946	Cao Q, Lu J, Kaur C, Sivakumar V, Li F, Cheah PS, Dheen ST, Ling EA.	Glia. 2008 Aug 15;56(11):1224-37.	Glia. 2008	PubMed	citation	PMID:18449946	pubmed	18449946	create date:2008/05/02 | first author:Cao Q
Microglial phagocytosis is enhanced by monomeric alpha-synuclein, not aggregated alpha-synuclein: implications for Parkinson's disease.	/pubmed/18449945	Park JY, Paik SR, Jou I, Park SM.	Glia. 2008 Aug 15;56(11):1215-23.	Glia. 2008	PubMed	citation	PMID:18449945	pubmed	18449945	create date:2008/05/02 | first author:Park JY
A novel method to establish microglia-free astrocyte cultures: comparison of matrix metalloproteinase expression profiles in pure cultures of astrocytes and microglia.	/pubmed/18449943	Crocker SJ, Frausto RF, Whitton JL, Milner R.	Glia. 2008 Aug 15;56(11):1187-98.	Glia. 2008	PubMed	citation	PMID:18449943	pubmed	18449943	create date:2008/05/02 | first author:Crocker SJ
The neuroglial population in the primary visual cortex of the aging rhesus monkey.	/pubmed/18449941	Peters A, Verderosa A, Sethares C.	Glia. 2008 Aug 15;56(11):1151-61.	Glia. 2008	PubMed	citation	PMID:18449941	pubmed	18449941	create date:2008/05/02 | first author:Peters A
Inhibition of Rho-dependent pathways by Clostridium botulinum C3 protein induces a proinflammatory profile in microglia.	/pubmed/18442097	Hoffmann A, Hofmann F, Just I, Lehnardt S, Hanisch UK, Brück W, Kettenmann H, Ahnert-Hilger G, Höltje M.	Glia. 2008 Aug 15;56(11):1162-75.	Glia. 2008	PubMed	citation	PMID:18442097	pubmed	18442097	create date:2008/04/30 | first author:Hoffmann A
Sodium signals in cerebellar Purkinje neurons and Bergmann glial cells evoked by glutamatergic synaptic transmission.	/pubmed/18442095	Bennay M, Langer J, Meier SD, Kafitz KW, Rose CR.	Glia. 2008 Aug 1;56(10):1138-49.	Glia. 2008	PubMed	citation	PMID:18442095	pubmed	18442095	create date:2008/04/30 | first author:Bennay M
Developmental profile and mechanisms of GABA-induced calcium signaling in hippocampal astrocytes.	/pubmed/18442094	Meier SD, Kafitz KW, Rose CR.	Glia. 2008 Aug 1;56(10):1127-37.	Glia. 2008	PubMed	citation	PMID:18442094	pubmed	18442094	create date:2008/04/30 | first author:Meier SD
Activated microglia modulate astroglial enzymes involved in oxidative and inflammatory stress and increase the resistance of astrocytes to oxidative stress in vitro.	/pubmed/18442093	Röhl C, Armbrust E, Kolbe K, Lucius R, Maser E, Venz S, Gülden M.	Glia. 2008 Aug 1;56(10):1114-26.	Glia. 2008	PubMed	citation	PMID:18442093	pubmed	18442093	create date:2008/04/30 | first author:Röhl C
The chemokine receptor CXCR2 is differentially regulated on glial cells in vivo but is not required for successful remyelination after cuprizone-induced demyelination.	/pubmed/18442092	Lindner M, Trebst C, Heine S, Skripuletz T, Koutsoudaki PN, Stangel M.	Glia. 2008 Aug 1;56(10):1104-13. Erratum in: Glia. 2009 Mar;57(4):465.	Glia. 2008	PubMed	citation	PMID:18442092	pubmed	18442092	create date:2008/04/30 | first author:Lindner M
Vasoactive intestinal peptide protects against beta-amyloid-induced neurodegeneration by inhibiting microglia activation at multiple levels.	/pubmed/18442091	Delgado M, Varela N, Gonzalez-Rey E.	Glia. 2008 Aug 1;56(10):1091-103.	Glia. 2008	PubMed	citation	PMID:18442091	pubmed	18442091	create date:2008/04/30 | first author:Delgado M
AT1 receptor inhibition prevents astrocyte degeneration and restores vascular growth in oxygen-induced retinopathy.	/pubmed/18442090	Downie LE, Pianta MJ, Vingrys AJ, Wilkinson-Berka JL, Fletcher EL.	Glia. 2008 Aug 1;56(10):1076-90.	Glia. 2008	PubMed	citation	PMID:18442090	pubmed	18442090	create date:2008/04/30 | first author:Downie LE
HSP27 mediates SPARC-induced changes in glioma morphology, migration, and invasion.	/pubmed/18442089	Golembieski WA, Thomas SL, Schultz CR, Yunker CK, McClung HM, Lemke N, Cazacu S, Barker T, Sage EH, Brodie C, Rempel SA.	Glia. 2008 Aug 1;56(10):1061-75.	Glia. 2008	PubMed	citation	PMID:18442089	pubmed	18442089	create date:2008/04/30 | first author:Golembieski WA
Microglial dystrophy in the aged and Alzheimer's disease brain is associated with ferritin immunoreactivity.	/pubmed/18442088	Lopes KO, Sparks DL, Streit WJ.	Glia. 2008 Aug 1;56(10):1048-60.	Glia. 2008	PubMed	citation	PMID:18442088	pubmed	18442088	create date:2008/04/30 | first author:Lopes KO
Low-affinity excitatory amino acid uptake in hippocampal astrocytes: a possible role of Na+/dicarboxylate cotransporters.	/pubmed/18442087	Holten AT, Danbolt NC, Shimamoto K, Gundersen V.	Glia. 2008 Jul;56(9):990-7. Erratum in: Glia. 2009 Jan 1;57(1):118. Talgøy, Haolten Aleksander [corrected to Holten, Aleksander Talgøy]; Christian, Danbolt Niels [corrected to Danbolt, Niels Christian]; Vidar, Gundersen [corrected to Gundersen, Vidar].	Glia. 2008	PubMed	citation	PMID:18442087	pubmed	18442087	create date:2008/04/30 | first author:Holten AT
Mild brain ischemia induces unique physiological properties in striatal astrocytes.	/pubmed/18442086	Wang LP, Cheung G, Kronenberg G, Gertz K, Ji S, Kempermann G, Endres M, Kettenmann H.	Glia. 2008 Jul;56(9):925-34.	Glia. 2008	PubMed	citation	PMID:18442086	pubmed	18442086	create date:2008/04/30 | first author:Wang LP
Modulation of astrocytic metabolic phenotype by proinflammatory cytokines.	/pubmed/18383346	Gavillet M, Allaman I, Magistretti PJ.	Glia. 2008 Jul;56(9):975-89.	Glia. 2008	PubMed	citation	PMID:18383346	pubmed	18383346	create date:2008/04/03 | first author:Gavillet M
Statin treatment of adult human glial progenitors induces PPAR gamma-mediated oligodendrocytic differentiation.	/pubmed/18383345	Sim FJ, Lang JK, Ali TA, Roy NS, Vates GE, Pilcher WH, Goldman SA.	Glia. 2008 Jul;56(9):954-62.	Glia. 2008	PubMed	citation	PMID:18383345	pubmed	18383345	create date:2008/04/03 | first author:Sim FJ
Replication of Theiler's virus requires NF-kappa B-activation: higher viral replication and spreading in astrocytes from susceptible mice.	/pubmed/18383344	Kang MH, So EY, Park H, Kim BS.	Glia. 2008 Jul;56(9):942-53.	Glia. 2008	PubMed	citation	PMID:18383344	pubmed	18383344	create date:2008/04/03 | first author:Kang MH
H-Ras increases urokinase expression and cell invasion in genetically modified human astrocytes through Ras/Raf/MEK signaling pathway.	/pubmed/18383343	Zhao Y, Xiao A, Dipierro CG, Abdel-Fattah R, Amos S, Redpath GT, Carpenter JE, Pieper RO, Hussaini IM.	Glia. 2008 Jun;56(8):917-24.	Glia. 2008	PubMed	citation	PMID:18383343	pubmed	18383343	create date:2008/04/03 | first author:Zhao Y
HIV-1-infected and/or immune-activated macrophage-secreted TNF-alpha affects human fetal cortical neural progenitor cell proliferation and differentiation.	/pubmed/18383342	Peng H, Whitney N, Wu Y, Tian C, Dou H, Zhou Y, Zheng J.	Glia. 2008 Jun;56(8):903-16.	Glia. 2008	PubMed	citation	PMID:18383342	pubmed	18383342	create date:2008/04/03 | first author:Peng H
Regulation of prostaglandin E2 synthase expression in activated primary rat microglia: evidence for uncoupled regulation of mPGES-1 and COX-2.	/pubmed/18383341	de Oliveira AC, Candelario-Jalil E, Bhatia HS, Lieb K, Hüll M, Fiebich BL.	Glia. 2008 Jun;56(8):844-55.	Glia. 2008	PubMed	citation	PMID:18383341	pubmed	18383341	create date:2008/04/03 | first author:de Oliveira AC
Increase of MCP-1 (CCL2) in myelin mutant Schwann cells is mediated by MEK-ERK signaling pathway.	/pubmed/18383340	Fischer S, Weishaupt A, Troppmair J, Martini R.	Glia. 2008 Jun;56(8):836-43.	Glia. 2008	PubMed	citation	PMID:18383340	pubmed	18383340	create date:2008/04/03 | first author:Fischer S
Further evidence for a crucial role of resident endoneurial macrophages in peripheral nerve disorders: lessons from acrylamide-induced neuropathy.	/pubmed/18383339	Müller M, Wacker K, Getts D, Ringelstein EB, Kiefer R.	Glia. 2008 Jul;56(9):1005-16.	Glia. 2008	PubMed	citation	PMID:18383339	pubmed	18383339	create date:2008/04/03 | first author:Müller M
Differential neutrophil infiltration contributes to regional differences in brain inflammation in the substantia nigra pars compacta and cortex.	/pubmed/18381656	Ji KA, Eu MY, Kang SH, Gwag BJ, Jou I, Joe EH.	Glia. 2008 Aug 1;56(10):1039-47.	Glia. 2008	PubMed	citation	PMID:18381656	pubmed	18381656	create date:2008/04/03 | first author:Ji KA
Adenosine induces hemeoxygenase-1 expression in microglia through the activation of phosphatidylinositol 3-kinase and nuclear factor E2-related factor 2.	/pubmed/18381655	Min KJ, Kim JH, Jou I, Joe EH.	Glia. 2008 Jul;56(9):1028-37.	Glia. 2008	PubMed	citation	PMID:18381655	pubmed	18381655	create date:2008/04/03 | first author:Min KJ
Opioid addiction and pregnancy: perinatal exposure to buprenorphine affects myelination in the developing brain.	/pubmed/18381654	Sanchez ES, Bigbee JW, Fobbs W, Robinson SE, Sato-Bigbee C.	Glia. 2008 Jul;56(9):1017-27.	Glia. 2008	PubMed	citation	PMID:18381654	pubmed	18381654	create date:2008/04/03 | first author:Sanchez ES
Differential involvement of TNF alpha in hypoxic suppression of astrocyte glutamate transporters.	/pubmed/18381653	Boycott HE, Wilkinson JA, Boyle JP, Pearson HA, Peers C.	Glia. 2008 Jul;56(9):998-1004.	Glia. 2008	PubMed	citation	PMID:18381653	pubmed	18381653	create date:2008/04/03 | first author:Boycott HE
PKC-dependent endocytosis of the GLT1 glutamate transporter depends on ubiquitylation of lysines located in a C-terminal cluster.	/pubmed/18381652	González-González IM, García-Tardón N, Giménez C, Zafra F.	Glia. 2008 Jul;56(9):963-74.	Glia. 2008	PubMed	citation	PMID:18381652	pubmed	18381652	create date:2008/04/03 | first author:González-González IM
A BAC transgenic mouse model to analyze the function of astroglial SPARCL1 (SC1) in the central nervous system.	/pubmed/18381651	Weimer JM, Stanco A, Cheng JG, Vargo AC, Voora S, Anton ES.	Glia. 2008 Jul;56(9):935-41.	Glia. 2008	PubMed	citation	PMID:18381651	pubmed	18381651	create date:2008/04/03 | first author:Weimer JM
Expression of glutamine synthetase and glutamate dehydrogenase in the latent phase and chronic phase in the kainate model of temporal lobe epilepsy.	/pubmed/18381650	Hammer J, Alvestad S, Osen KK, Skare Ø, Sonnewald U, Ottersen OP.	Glia. 2008 Jun;56(8):856-68.	Glia. 2008	PubMed	citation	PMID:18381650	pubmed	18381650	create date:2008/04/03 | first author:Hammer J
Water entry into astrocytes during brain edema formation.	/pubmed/18351631	Nase G, Helm PJ, Enger R, Ottersen OP.	Glia. 2008 Jun;56(8):895-902.	Glia. 2008	PubMed	citation	PMID:18351631	pubmed	18351631	create date:2008/03/21 | first author:Nase G
Identification of midbrain floor plate radial glia-like cells as dopaminergic progenitors.	/pubmed/18351630	Bonilla S, Hall AC, Pinto L, Attardo A, Götz M, Huttner WB, Arenas E.	Glia. 2008 Jun;56(8):809-20.	Glia. 2008	PubMed	citation	PMID:18351630	pubmed	18351630	create date:2008/03/21 | first author:Bonilla S
Region-specific expression of immunoregulatory proteins on microglia in the healthy CNS.	/pubmed/18338796	de Haas AH, Boddeke HW, Biber K.	Glia. 2008 Jun;56(8):888-94.	Glia. 2008	PubMed	citation	PMID:18338796	pubmed	18338796	create date:2008/03/15 | first author:de Haas AH
Hyperglycemia and downregulation of caveolin-1 enhance neuregulin-induced demyelination.	/pubmed/18338795	Yu C, Rouen S, Dobrowsky RT.	Glia. 2008 Jun;56(8):877-87.	Glia. 2008	PubMed	citation	PMID:18338795	pubmed	18338795	create date:2008/03/15 | first author:Yu C
Dystrophin-dependent and -independent AQP4 pools are expressed in the mouse brain.	/pubmed/18338794	Nicchia GP, Rossi A, Nudel U, Svelto M, Frigeri A.	Glia. 2008 Jun;56(8):869-76.	Glia. 2008	PubMed	citation	PMID:18338794	pubmed	18338794	create date:2008/03/15 | first author:Nicchia GP
Ca2+ entry through TRPC1 channels contributes to intracellular Ca2+ dynamics and consequent glutamate release from rat astrocytes.	/pubmed/18338793	Malarkey EB, Ni Y, Parpura V.	Glia. 2008 Jun;56(8):821-35.	Glia. 2008	PubMed	citation	PMID:18338793	pubmed	18338793	create date:2008/03/15 | first author:Malarkey EB
Hyperoxia promotes astrocyte cell death after oxygen and glucose deprivation.	/pubmed/18338792	Danilov CA, Fiskum G.	Glia. 2008 May;56(7):801-8.	Glia. 2008	PubMed	citation	PMID:18338792	pubmed	18338792	create date:2008/03/15 | first author:Danilov CA
IGF-1 receptor-mediated ERK/MAPK signaling couples status epilepticus to progenitor cell proliferation in the subgranular layer of the dentate gyrus.	/pubmed/18338791	Choi YS, Cho HY, Hoyt KR, Naegele JR, Obrietan K.	Glia. 2008 May;56(7):791-800.	Glia. 2008	PubMed	citation	PMID:18338791	pubmed	18338791	create date:2008/03/15 | first author:Choi YS
All vertebrates started out with a glial blood-brain barrier 4-500 million years ago.	/pubmed/18338790	Bundgaard M, Abbott NJ.	Glia. 2008 May;56(7):699-708.	Glia. 2008	PubMed	citation	PMID:18338790	pubmed	18338790	create date:2008/03/15 | first author:Bundgaard M
Title	URL	Description	Details	ShortDetails	Resource	Type	Identifiers	Db	EntrezUID	Properties
GlialCAM, an immunoglobulin-like cell adhesion molecule is expressed in glial cells of the central nervous system.	/pubmed/18293412	Favre-Kontula L, Rolland A, Bernasconi L, Karmirantzou M, Power C, Antonsson B, Boschert U.	Glia. 2008 Apr 15;56(6):633-45.	Glia. 2008	PubMed	citation	PMID:18293412	pubmed	18293412	create date:2008/02/23 | first author:Favre-Kontula L
Complex rectification of Müller cell Kir currents.	/pubmed/18293411	Kucheryavykh YV, Shuba YM, Antonov SM, Inyushin MY, Cubano L, Pearson WL, Kurata H, Reichenbach A, Veh RW, Nichols CG, Eaton MJ, Skatchkov SN.	Glia. 2008 May;56(7):775-90.	Glia. 2008	PubMed	citation	PMID:18293411	pubmed	18293411	create date:2008/02/23 | first author:Kucheryavykh YV
Overexpression of CXCL16 and its receptor CXCR6/Bonzo promotes growth of human schwannomas.	/pubmed/18293410	Held-Feindt J, Rehmke B, Mentlein R, Hattermann K, Knerlich F, Hugo HH, Ludwig A, Mehdorn HM.	Glia. 2008 May;56(7):764-74.	Glia. 2008	PubMed	citation	PMID:18293410	pubmed	18293410	create date:2008/02/23 | first author:Held-Feindt J
Calcium/calcineurin signaling in primary cortical astrocyte cultures: Rcan1-4 and cyclooxygenase-2 as NFAT target genes.	/pubmed/18293408	Canellada A, Ramirez BG, Minami T, Redondo JM, Cano E.	Glia. 2008 May;56(7):709-22.	Glia. 2008	PubMed	citation	PMID:18293408	pubmed	18293408	create date:2008/02/23 | first author:Canellada A
Leukemia inhibitory factor signaling modulates both central nervous system demyelination and myelin repair.	/pubmed/18293407	Marriott MP, Emery B, Cate HS, Binder MD, Kemper D, Wu Q, Kolbe S, Gordon IR, Wang H, Egan G, Murray S, Butzkueven H, Kilpatrick TJ.	Glia. 2008 Apr 15;56(6):686-98.	Glia. 2008	PubMed	citation	PMID:18293407	pubmed	18293407	create date:2008/02/23 | first author:Marriott MP
Mechanisms of ATP- and glutamate-mediated calcium signaling in white matter astrocytes.	/pubmed/18293404	Hamilton N, Vayro S, Kirchhoff F, Verkhratsky A, Robbins J, Gorecki DC, Butt AM.	Glia. 2008 May;56(7):734-49.	Glia. 2008	PubMed	citation	PMID:18293404	pubmed	18293404	create date:2008/02/23 | first author:Hamilton N
Transforming growth factor-activated kinase 1 induced in spinal astrocytes contributes to mechanical hypersensitivity after nerve injury.	/pubmed/18293403	Katsura H, Obata K, Miyoshi K, Kondo T, Yamanaka H, Kobayashi K, Dai Y, Fukuoka T, Sakagami M, Noguchi K.	Glia. 2008 May;56(7):723-33.	Glia. 2008	PubMed	citation	PMID:18293403	pubmed	18293403	create date:2008/02/23 | first author:Katsura H
Astrocytes, but not olfactory ensheathing cells or Schwann cells, promote myelination of CNS axons in vitro.	/pubmed/18293402	Sorensen A, Moffat K, Thomson C, Barnett SC.	Glia. 2008 May;56(7):750-63.	Glia. 2008	PubMed	citation	PMID:18293402	pubmed	18293402	create date:2008/02/23 | first author:Sorensen A
Prolyl endopeptidase is revealed following SILAC analysis to be a novel mediator of human microglial and THP-1 cell neurotoxicity.	/pubmed/18293395	Klegeris A, Li J, Bammler TK, Jin J, Zhu D, Kashima DT, Pan S, Hashioka S, Maguire J, McGeer PL, Zhang J.	Glia. 2008 Apr 15;56(6):675-85.	Glia. 2008	PubMed	citation	PMID:18293395	pubmed	18293395	create date:2008/02/23 | first author:Klegeris A
The ABCA1 cholesterol transporter associates with one of two distinct dystrophin-based scaffolds in Schwann cells.	/pubmed/18286648	Albrecht DE, Sherman DL, Brophy PJ, Froehner SC.	Glia. 2008 Apr 15;56(6):611-8.	Glia. 2008	PubMed	citation	PMID:18286648	pubmed	18286648	create date:2008/02/21 | first author:Albrecht DE
Kir4.1 and AQP4 associate with Dp71- and utrophin-DAPs complexes in specific and defined microdomains of Müller retinal glial cell membrane.	/pubmed/18286645	Fort PE, Sene A, Pannicke T, Roux MJ, Forster V, Mornet D, Nudel U, Yaffe D, Reichenbach A, Sahel JA, Rendon A.	Glia. 2008 Apr 15;56(6):597-610.	Glia. 2008	PubMed	citation	PMID:18286645	pubmed	18286645	create date:2008/02/21 | first author:Fort PE
Identification of a molecular target for glutamate regulation of astrocyte water permeability.	/pubmed/18286643	Gunnarson E, Zelenina M, Axehult G, Song Y, Bondar A, Krieger P, Brismar H, Zelenin S, Aperia A.	Glia. 2008 Apr 15;56(6):587-96.	Glia. 2008	PubMed	citation	PMID:18286643	pubmed	18286643	create date:2008/02/21 | first author:Gunnarson E
Steroid hormone receptor expression and function in microglia.	/pubmed/18286612	Sierra A, Gottfried-Blackmore A, Milner TA, McEwen BS, Bulloch K.	Glia. 2008 Apr 15;56(6):659-74.	Glia. 2008	PubMed	citation	PMID:18286612	pubmed	18286612	create date:2008/02/21 | first author:Sierra A
Activated Notch1 maintains the phenotype of radial glial cells and promotes their adhesion to laminin by upregulating nidogen.	/pubmed/18286610	Li H, Chang YW, Mohan K, Su HW, Ricupero CL, Baridi A, Hart RP, Grumet M.	Glia. 2008 Apr 15;56(6):646-58.	Glia. 2008	PubMed	citation	PMID:18286610	pubmed	18286610	create date:2008/02/21 | first author:Li H
Bradykinin induces matrix metalloproteinase-9 expression and cell migration through a PKC-delta-dependent ERK/Elk-1 pathway in astrocytes.	/pubmed/18240315	Hsieh HL, Wu CY, Yang CM.	Glia. 2008 Apr 15;56(6):619-32.	Glia. 2008	PubMed	citation	PMID:18240315	pubmed	18240315	create date:2008/02/02 | first author:Hsieh HL
P2X(7) receptor stimulation in primary cultures of rat spinal microglia induces downregulation of the activity for glutamate transport.	/pubmed/18240314	Morioka N, Abdin MJ, Kitayama T, Morita K, Nakata Y, Dohi T.	Glia. 2008 Apr;56(5):528-38.	Glia. 2008	PubMed	citation	PMID:18240314	pubmed	18240314	create date:2008/02/02 | first author:Morioka N
GFAP promoter elements required for region-specific and astrocyte-specific expression.	/pubmed/18240313	Lee Y, Messing A, Su M, Brenner M.	Glia. 2008 Apr;56(5):481-93.	Glia. 2008	PubMed	citation	PMID:18240313	pubmed	18240313	create date:2008/02/02 | first author:Lee Y
Fibronectin/integrin system is involved in P2X(4) receptor upregulation in the spinal cord and neuropathic pain after nerve injury.	/pubmed/18240312	Tsuda M, Toyomitsu E, Komatsu T, Masuda T, Kunifusa E, Nasu-Tada K, Koizumi S, Yamamoto K, Ando J, Inoue K.	Glia. 2008 Apr;56(5):579-85.	Glia. 2008	PubMed	citation	PMID:18240312	pubmed	18240312	create date:2008/02/02 | first author:Tsuda M
Adult olfactory bulbs from primates provide reliable ensheathing glia for cell therapy.	/pubmed/18240311	Rubio MP, Muñoz-Quiles C, Ramón-Cueto A.	Glia. 2008 Apr;56(5):539-51.	Glia. 2008	PubMed	citation	PMID:18240311	pubmed	18240311	create date:2008/02/02 | first author:Rubio MP
Rehabilitative therapies differentially alter proliferation and survival of glial cell populations in the perilesional zone of cortical infarcts.	/pubmed/18240310	Keiner S, Wurm F, Kunze A, Witte OW, Redecker C.	Glia. 2008 Apr;56(5):516-27.	Glia. 2008	PubMed	citation	PMID:18240310	pubmed	18240310	create date:2008/02/02 | first author:Keiner S
Impaired intercellular adhesion and immature adherens junctions in merlin-deficient human primary schwannoma cells.	/pubmed/18240308	Flaiz C, Utermark T, Parkinson DB, Poetsch A, Hanemann CO.	Glia. 2008 Apr;56(5):506-15.	Glia. 2008	PubMed	citation	PMID:18240308	pubmed	18240308	create date:2008/02/02 | first author:Flaiz C
Interleukin 15 expression in the CNS: blockade of its activity prevents glial activation after an inflammatory injury.	/pubmed/18240307	Gómez-Nicola D, Valle-Argos B, Pita-Thomas DW, Nieto-Sampedro M.	Glia. 2008 Apr;56(5):494-505.	Glia. 2008	PubMed	citation	PMID:18240307	pubmed	18240307	create date:2008/02/02 | first author:Gómez-Nicola D
Astrocytes produce interferon-alpha and CXCL10, but not IL-6 or CXCL8, in Aicardi-Goutières syndrome.	/pubmed/18240301	van Heteren JT, Rozenberg F, Aronica E, Troost D, Lebon P, Kuijpers TW.	Glia. 2008 Apr;56(5):568-78.	Glia. 2008	PubMed	citation	PMID:18240301	pubmed	18240301	create date:2008/02/02 | first author:van Heteren JT
Increased expression of the gamma-secretase components presenilin-1 and nicastrin in activated astrocytes and microglia following traumatic brain injury.	/pubmed/18240300	Nadler Y, Alexandrovich A, Grigoriadis N, Hartmann T, Rao KS, Shohami E, Stein R.	Glia. 2008 Apr;56(5):552-67.	Glia. 2008	PubMed	citation	PMID:18240300	pubmed	18240300	create date:2008/02/02 | first author:Nadler Y
Long-chain ceramide is elevated in presenilin 1 (PS1M146V) mouse brain and induces apoptosis in PS1 astrocytes.	/pubmed/18205190	Wang G, Silva J, Dasgupta S, Bieberich E.	Glia. 2008 Mar;56(4):449-56.	Glia. 2008	PubMed	citation	PMID:18205190	pubmed	18205190	create date:2008/01/22 | first author:Wang G
Remodeling of motor nerve terminals in demyelinating axons of periaxin-null mice.	/pubmed/18205176	Court FA, Brophy PJ, Ribchester RR.	Glia. 2008 Mar;56(4):471-9.	Glia. 2008	PubMed	citation	PMID:18205176	pubmed	18205176	create date:2008/01/22 | first author:Court FA
Characterization and transformation potential of Synthetic" astrocytes differentiated from murine embryonic stem cells."	/pubmed/18205175	Kamnasaran D, Hawkins C, Guha A.	Glia. 2008 Mar;56(4):457-70.	Glia. 2008	PubMed	citation	PMID:18205175	pubmed	18205175	create date:2008/01/22 | first author:Kamnasaran D
The protective effects of 15-deoxy-delta-(12,14)-prostaglandin J2 in spinal cord injury.	/pubmed/18205174	Kerr BJ, Girolami EI, Ghasemlou N, Jeong SY, David S.	Glia. 2008 Mar;56(4):436-48.	Glia. 2008	PubMed	citation	PMID:18205174	pubmed	18205174	create date:2008/01/22 | first author:Kerr BJ
Induction of class I antigen processing components in oligodendroglia and microglia during viral encephalomyelitis.	/pubmed/18205173	Malone KE, Stohlman SA, Ramakrishna C, Macklin W, Bergmann CC.	Glia. 2008 Mar;56(4):426-35.	Glia. 2008	PubMed	citation	PMID:18205173	pubmed	18205173	create date:2008/01/22 | first author:Malone KE
In vitro neuronal and glial differentiation from embryonic or adult neural precursor cells are differently affected by chronic or acute activation of microglia.	/pubmed/18186084	Cacci E, Ajmone-Cat MA, Anelli T, Biagioni S, Minghetti L.	Glia. 2008 Mar;56(4):412-25.	Glia. 2008	PubMed	citation	PMID:18186084	pubmed	18186084	create date:2008/01/11 | first author:Cacci E
The ANP-cGMP-protein kinase G pathway induces a phagocytic phenotype but decreases inflammatory gene expression in microglial cells.	/pubmed/18186083	Borán MS, Baltrons MA, García A.	Glia. 2008 Mar;56(4):394-411. Retraction in: Kettenmann H, Ransom BR. Glia. 2008 Nov 15;56(15):1710.	Glia. 2008	PubMed	citation	PMID:18186083	pubmed	18186083	create date:2008/01/11 | first author:Borán MS
Nitric oxide reduces astrocytic lactate production and induces neuronal vulnerability in stroke-prone spontaneously hypertensive rats.	/pubmed/18186081	Yamagata K, Tagami M, Yamori Y.	Glia. 2008 Mar;56(4):387-93.	Glia. 2008	PubMed	citation	PMID:18186081	pubmed	18186081	create date:2008/01/11 | first author:Yamagata K
Activation of dorsal horn microglia contributes to diabetes-induced tactile allodynia via extracellular signal-regulated protein kinase signaling.	/pubmed/18186080	Tsuda M, Ueno H, Kataoka A, Tozaki-Saitoh H, Inoue K.	Glia. 2008 Mar;56(4):378-86.	Glia. 2008	PubMed	citation	PMID:18186080	pubmed	18186080	create date:2008/01/11 | first author:Tsuda M
Gene expression profiling of astrocytes from hyperammonemic mice reveals altered pathways for water and potassium homeostasis in vivo.	/pubmed/18186079	Lichter-Konecki U, Mangin JM, Gordish-Dressman H, Hoffman EP, Gallo V.	Glia. 2008 Mar;56(4):365-77.	Glia. 2008	PubMed	citation	PMID:18186079	pubmed	18186079	create date:2008/01/11 | first author:Lichter-Konecki U
The ectonucleotidase cd39/ENTPDase1 modulates purinergic-mediated microglial migration.	/pubmed/18098126	Färber K, Markworth S, Pannasch U, Nolte C, Prinz V, Kronenberg G, Gertz K, Endres M, Bechmann I, Enjyoji K, Robson SC, Kettenmann H.	Glia. 2008 Feb;56(3):331-41.	Glia. 2008	PubMed	citation	PMID:18098126	pubmed	18098126	create date:2007/12/22 | first author:Färber K
Musashi1 RNA-binding protein regulates oligodendrocyte lineage cell differentiation and survival.	/pubmed/18098125	Dobson NR, Zhou YX, Flint NC, Armstrong RC.	Glia. 2008 Feb;56(3):318-30.	Glia. 2008	PubMed	citation	PMID:18098125	pubmed	18098125	create date:2007/12/22 | first author:Dobson NR
In vitro study of axonal migration and myelination of motor neurons in a three-dimensional tissue-engineered model.	/pubmed/18098124	Gingras M, Beaulieu MM, Gagnon V, Durham HD, Berthod F.	Glia. 2008 Feb;56(3):354-64.	Glia. 2008	PubMed	citation	PMID:18098124	pubmed	18098124	create date:2007/12/22 | first author:Gingras M
Spontaneous NA+ transients in individual mitochondria of intact astrocytes.	/pubmed/18098123	Azarias G, Van de Ville D, Unser M, Chatton JY.	Glia. 2008 Feb;56(3):342-53.	Glia. 2008	PubMed	citation	PMID:18098123	pubmed	18098123	create date:2007/12/22 | first author:Azarias G
Type III neuregulin-1 promotes oligodendrocyte myelination.	/pubmed/18080294	Taveggia C, Thaker P, Petrylak A, Caporaso GL, Toews A, Falls DL, Einheber S, Salzer JL.	Glia. 2008 Feb;56(3):284-93.	Glia. 2008	PubMed	citation	PMID:18080294	pubmed	18080294	create date:2007/12/15 | first author:Taveggia C
Ultrastructural plasticity in the rat suprachiasmatic nucleus. Possible involvement in clock entrainment.	/pubmed/18080293	Becquet D, Girardet C, Guillaumond F, François-Bellan AM, Bosler O.	Glia. 2008 Feb;56(3):294-305.	Glia. 2008	PubMed	citation	PMID:18080293	pubmed	18080293	create date:2007/12/15 | first author:Becquet D
Developmental loss of NT-3 in vivo results in reduced levels of myelin-specific proteins, a reduced extent of myelination and increased apoptosis of Schwann cells.	/pubmed/18080292	Woolley AG, Tait KJ, Hurren BJ, Fisher L, Sheard PW, Duxson MJ.	Glia. 2008 Feb;56(3):306-17.	Glia. 2008	PubMed	citation	PMID:18080292	pubmed	18080292	create date:2007/12/15 | first author:Woolley AG
Differential regulation of trophic and proinflammatory microglial effectors is dependent on severity of neuronal injury.	/pubmed/18069670	Lai AY, Todd KG.	Glia. 2008 Feb;56(3):259-70.	Glia. 2008	PubMed	citation	PMID:18069670	pubmed	18069670	create date:2007/12/12 | first author:Lai AY
Myelin-phagocytosing macrophages in isolated sciatic and optic nerves reveal a unique reactive phenotype.	/pubmed/18069669	van Rossum D, Hilbert S, Strassenburg S, Hanisch UK, Brück W.	Glia. 2008 Feb;56(3):271-83.	Glia. 2008	PubMed	citation	PMID:18069669	pubmed	18069669	create date:2007/12/12 | first author:van Rossum D
Meteorin regulates angiogenesis at the gliovascular interface.	/pubmed/18059000	Park JA, Lee HS, Ko KJ, Park SY, Kim JH, Choe G, Kweon HS, Song HS, Ahn JC, Yu YS, Kim KW.	Glia. 2008 Feb;56(3):247-58.	Glia. 2008	PubMed	citation	PMID:18059000	pubmed	18059000	create date:2007/12/07 | first author:Park JA
Testing NMDA receptor block as a therapeutic strategy for reducing ischaemic damage to CNS white matter.	/pubmed/18046734	Bakiri Y, Hamilton NB, Káradóttir R, Attwell D.	Glia. 2008 Jan 15;56(2):233-40.	Glia. 2008	PubMed	citation	PMID:18046734	pubmed	18046734	create date:2007/11/30 | first author:Bakiri Y
Macrophage attenuation of neuronal excitability: implications for pathogenesis of neurodegenerative disorders.	/pubmed/18046732	Wang W, Hu D, Xiong H.	Glia. 2008 Jan 15;56(2):241-6.	Glia. 2008	PubMed	citation	PMID:18046732	pubmed	18046732	create date:2007/11/30 | first author:Wang W
Modulation of innate immunity by copolymer-1 leads to neuroprotection in murine HIV-1 encephalitis.	/pubmed/18046731	Gorantla S, Liu J, Wang T, Holguin A, Sneller HM, Dou H, Kipnis J, Poluektova L, Gendelman HE.	Glia. 2008 Jan 15;56(2):223-32.	Glia. 2008	PubMed	citation	PMID:18046731	pubmed	18046731	create date:2007/11/30 | first author:Gorantla S
The ameboid phenotype of NG2 (+) cells in the region of apoptotic dentate granule neurons in trimethyltin intoxicated mice shares antigen properties with microglia/macrophages.	/pubmed/18023017	Fiedorowicz A, Figiel I, Zaremba M, Dzwonek K, Oderfeld-Nowak B.	Glia. 2008 Jan 15;56(2):209-22.	Glia. 2008	PubMed	citation	PMID:18023017	pubmed	18023017	create date:2007/11/21 | first author:Fiedorowicz A
Adult glial precursor proliferation in mutant SOD1G93A mice.	/pubmed/18023016	Magnus T, Carmen J, Deleon J, Xue H, Pardo AC, Lepore AC, Mattson MP, Rao MS, Maragakis NJ.	Glia. 2008 Jan 15;56(2):200-8.	Glia. 2008	PubMed	citation	PMID:18023016	pubmed	18023016	create date:2007/11/21 | first author:Magnus T
Minimal role for STAT1 in interleukin-6 signaling and actions in the murine brain.	/pubmed/18023015	Sanz E, Hofer MJ, Unzeta M, Campbell IL.	Glia. 2008 Jan 15;56(2):190-9.	Glia. 2008	PubMed	citation	PMID:18023015	pubmed	18023015	create date:2007/11/21 | first author:Sanz E
Title	URL	Description	Details	ShortDetails	Resource	Type	Identifiers	Db	EntrezUID	Properties
Transplanted astrocytes internalize deposited beta-amyloid peptides in a transgenic mouse model of Alzheimer's disease.	/pubmed/18004725	Pihlaja R, Koistinaho J, Malm T, Sikkilä H, Vainio S, Koistinaho M.	Glia. 2008 Jan 15;56(2):154-63.	Glia. 2008	PubMed	citation	PMID:18004725	pubmed	18004725	create date:2007/11/16 | first author:Pihlaja R
Gliatrophic and gliatropic roles of PVF/PVR signaling during axon guidance.	/pubmed/18000865	Learte AR, Forero MG, Hidalgo A.	Glia. 2008 Jan 15;56(2):164-76.	Glia. 2008	PubMed	citation	PMID:18000865	pubmed	18000865	create date:2007/11/15 | first author:Learte AR
tPA-mediated generation of plasmin is catalyzed by the proteoglycan NG2.	/pubmed/18000864	Nolin WB, Emmetsberger J, Bukhari N, Zhang Y, Levine JM, Tsirka SE.	Glia. 2008 Jan 15;56(2):177-89.	Glia. 2008	PubMed	citation	PMID:18000864	pubmed	18000864	create date:2007/11/15 | first author:Nolin WB
Stimulation inhibits the mobility of recycling peptidergic vesicles in astrocytes.	/pubmed/17990309	Potokar M, Stenovec M, Kreft M, Kreft ME, Zorec R.	Glia. 2008 Jan 15;56(2):135-44.	Glia. 2008	PubMed	citation	PMID:17990309	pubmed	17990309	create date:2007/11/09 | first author:Potokar M
Modulation of astrocyte P2Y1 receptors by the carboxyl terminal domain of the gap junction protein Cx43.	/pubmed/17990308	Scemes E.	Glia. 2008 Jan 15;56(2):145-53.	Glia. 2008	PubMed	citation	PMID:17990308	pubmed	17990308	create date:2007/11/09 | first author:Scemes E
Age-dependent accumulation of ubiquitinated 2',3'-cyclic nucleotide 3'-phosphodiesterase in myelin lipid rafts.	/pubmed/17963267	Hinman JD, Chen CD, Oh SY, Hollander W, Abraham CR.	Glia. 2008 Jan 1;56(1):118-33.	Glia. 2008	PubMed	citation	PMID:17963267	pubmed	17963267	create date:2007/10/30 | first author:Hinman JD
Gene profile analysis implicates Klotho as an important contributor to aging changes in brain white matter of the rhesus monkey.	/pubmed/17963266	Duce JA, Podvin S, Hollander W, Kipling D, Rosene DL, Abraham CR.	Glia. 2008 Jan 1;56(1):106-17.	Glia. 2008	PubMed	citation	PMID:17963266	pubmed	17963266	create date:2007/10/30 | first author:Duce JA
Microglia induce neurotoxicity via intraneuronal Zn(2+) release and a K(+) current surge.	/pubmed/17955552	Knoch ME, Hartnett KA, Hara H, Kandler K, Aizenman E.	Glia. 2008 Jan 1;56(1):89-96.	Glia. 2008	PubMed	citation	PMID:17955552	pubmed	17955552	create date:2007/10/24 | first author:Knoch ME
Inhibition of injury-induced glial aromatase reveals a wave of secondary degeneration in the songbird brain.	/pubmed/17955551	Wynne RD, Walters BJ, Bailey DJ, Saldanha CJ.	Glia. 2008 Jan 1;56(1):97-105.	Glia. 2008	PubMed	citation	PMID:17955551	pubmed	17955551	create date:2007/10/24 | first author:Wynne RD
Activation of protein tyrosine kinases and matrix metalloproteinases causes blood-brain barrier injury: Novel mechanism for neurodegeneration associated with alcohol abuse.	/pubmed/17943953	Haorah J, Schall K, Ramirez SH, Persidsky Y.	Glia. 2008 Jan 1;56(1):78-88.	Glia. 2008	PubMed	citation	PMID:17943953	pubmed	17943953	create date:2007/10/19 | first author:Haorah J
Neonatal and adult microglia cross-present exogenous antigens.	/pubmed/17932942	Beauvillain C, Donnou S, Jarry U, Scotet M, Gascan H, Delneste Y, Guermonprez P, Jeannin P, Couez D.	Glia. 2008 Jan 1;56(1):69-77.	Glia. 2008	PubMed	citation	PMID:17932942	pubmed	17932942	create date:2007/10/13 | first author:Beauvillain C
Na(+)-Ca(2+) cosignaling in the stimulation of the glucose transporter GLUT1 in cultured astrocytes.	/pubmed/17924581	Porras OH, Ruminot I, Loaiza A, Barros LF.	Glia. 2008 Jan 1;56(1):59-68.	Glia. 2008	PubMed	citation	PMID:17924581	pubmed	17924581	create date:2007/10/11 | first author:Porras OH
Lyn tyrosine kinase is required for P2X(4) receptor upregulation and neuropathic pain after peripheral nerve injury.	/pubmed/17918263	Tsuda M, Tozaki-Saitoh H, Masuda T, Toyomitsu E, Tezuka T, Yamamoto T, Inoue K.	Glia. 2008 Jan 1;56(1):50-8.	Glia. 2008	PubMed	citation	PMID:17918263	pubmed	17918263	create date:2007/10/06 | first author:Tsuda M
The effect of CXCL1 on human fetal oligodendrocyte progenitor cells.	/pubmed/17910053	Filipovic R, Zecevic N.	Glia. 2008 Jan 1;56(1):1-15.	Glia. 2008	PubMed	citation	PMID:17910053	pubmed	17910053	create date:2007/10/03 | first author:Filipovic R
Lipopolysaccharide is a frequent and significant contaminant in microglia-activating factors.	/pubmed/17910052	Weinstein JR, Swarts S, Bishop C, Hanisch UK, Möller T.	Glia. 2008 Jan 1;56(1):16-26.	Glia. 2008	PubMed	citation	PMID:17910052	pubmed	17910052	create date:2007/10/03 | first author:Weinstein JR
Activation of CysLT receptors induces astrocyte proliferation and death after oxygen-glucose deprivation.	/pubmed/17910051	Huang XJ, Zhang WP, Li CT, Shi WZ, Fang SH, Lu YB, Chen Z, Wei EQ.	Glia. 2008 Jan 1;56(1):27-37.	Glia. 2008	PubMed	citation	PMID:17910051	pubmed	17910051	create date:2007/10/03 | first author:Huang XJ
Sub-micromolar increase in [Ca(2+)](i) triggers delayed exocytosis of ATP in cultured astrocytes.	/pubmed/17910050	Pryazhnikov E, Khiroug L.	Glia. 2008 Jan 1;56(1):38-49.	Glia. 2008	PubMed	citation	PMID:17910050	pubmed	17910050	create date:2007/10/03 | first author:Pryazhnikov E
Induction of the genes for Cxcl9 and Cxcl10 is dependent on IFN-gamma but shows differential cellular expression in experimental autoimmune encephalomyelitis and by astrocytes and microglia in vitro.	/pubmed/17902170	Carter SL, Müller M, Manders PM, Campbell IL.	Glia. 2007 Dec;55(16):1728-39.	Glia. 2007	PubMed	citation	PMID:17902170	pubmed	17902170	create date:2007/09/29 | first author:Carter SL
Motile membrane protrusions regulate cell-cell adhesion and migration of olfactory ensheathing glia.	/pubmed/17893920	Windus LC, Claxton C, Allen CL, Key B, St John JA.	Glia. 2007 Dec;55(16):1708-19.	Glia. 2007	PubMed	citation	PMID:17893920	pubmed	17893920	create date:2007/09/26 | first author:Windus LC
Downregulation of the 18-kDa translocator protein: effects on the ammonia-induced mitochondrial permeability transition and cell swelling in cultured astrocytes.	/pubmed/17893919	Panickar KS, Jayakumar AR, Rama Rao KV, Norenberg MD.	Glia. 2007 Dec;55(16):1720-7.	Glia. 2007	PubMed	citation	PMID:17893919	pubmed	17893919	create date:2007/09/26 | first author:Panickar KS
Acute treatment with 17beta-estradiol attenuates astrocyte-astrocyte and astrocyte-neuron communication.	/pubmed/17886293	Rao SP, Sikdar SK.	Glia. 2007 Dec;55(16):1680-9.	Glia. 2007	PubMed	citation	PMID:17886293	pubmed	17886293	create date:2007/09/22 | first author:Rao SP
STI1 promotes glioma proliferation through MAPK and PI3K pathways.	/pubmed/17886292	Erlich RB, Kahn SA, Lima FR, Muras AG, Martins RA, Linden R, Chiarini LB, Martins VR, Moura Neto V.	Glia. 2007 Dec;55(16):1690-8.	Glia. 2007	PubMed	citation	PMID:17886292	pubmed	17886292	create date:2007/09/22 | first author:Erlich RB
Rapid increase of glial glutamate uptake via blockade of the protein kinase A pathway.	/pubmed/17886291	Adolph O, Köster S, Räth M, Georgieff M, Weigt HU, Engele J, Senftleben U, Föhr KJ.	Glia. 2007 Dec;55(16):1699-707.	Glia. 2007	PubMed	citation	PMID:17886291	pubmed	17886291	create date:2007/09/22 | first author:Adolph O
Role of Kir4.1 channels in growth control of glia.	/pubmed/17876807	Higashimori H, Sontheimer H.	Glia. 2007 Dec;55(16):1668-79.	Glia. 2007	PubMed	citation	PMID:17876807	pubmed	17876807	create date:2007/09/19 | first author:Higashimori H
Functional consequences of S1P receptor modulation in rat oligodendroglial lineage cells.	/pubmed/17876806	Jung CG, Kim HJ, Miron VE, Cook S, Kennedy TE, Foster CA, Antel JP, Soliven B.	Glia. 2007 Dec;55(16):1656-67.	Glia. 2007	PubMed	citation	PMID:17876806	pubmed	17876806	create date:2007/09/19 | first author:Jung CG
Serum and forskolin cooperate to promote G1 progression in Schwann cells by differentially regulating cyclin D1, cyclin E1, and p27Kip expression.	/pubmed/17849471	Iacovelli J, Lopera J, Bott M, Baldwin E, Khaled A, Uddin N, Fernandez-Valle C.	Glia. 2007 Dec;55(16):1638-47.	Glia. 2007	PubMed	citation	PMID:17849471	pubmed	17849471	create date:2007/09/13 | first author:Iacovelli J
Lack of P2X receptor mediated currents in astrocytes and GluR type glial cells of the hippocampal CA1 region.	/pubmed/17849469	Jabs R, Matthias K, Grote A, Grauer M, Seifert G, Steinhäuser C.	Glia. 2007 Dec;55(16):1648-55.	Glia. 2007	PubMed	citation	PMID:17849469	pubmed	17849469	create date:2007/09/13 | first author:Jabs R
Resident microglia die and infiltrated neutrophils and monocytes become major inflammatory cells in lipopolysaccharide-injected brain.	/pubmed/17823975	Ji KA, Yang MS, Jeong HK, Min KJ, Kang SH, Jou I, Joe EH.	Glia. 2007 Nov 15;55(15):1577-88.	Glia. 2007	PubMed	citation	PMID:17823975	pubmed	17823975	create date:2007/09/08 | first author:Ji KA
Transgenic mice for conditional gene manipulation in astroglial cells.	/pubmed/17823970	Slezak M, Göritz C, Niemiec A, Frisén J, Chambon P, Metzger D, Pfrieger FW.	Glia. 2007 Nov 15;55(15):1565-76.	Glia. 2007	PubMed	citation	PMID:17823970	pubmed	17823970	create date:2007/09/08 | first author:Slezak M
Connexin43 enhances glioma invasion by a mechanism involving the carboxy terminus.	/pubmed/17823969	Bates DC, Sin WC, Aftab Q, Naus CC.	Glia. 2007 Nov 15;55(15):1554-64.	Glia. 2007	PubMed	citation	PMID:17823969	pubmed	17823969	create date:2007/09/08 | first author:Bates DC
Differentiation of primary adult microglia alters their response to TLR8-mediated activation but not their capacity as APC.	/pubmed/17823968	Zuiderwijk-Sick EA, van der Putten C, Bsibsi M, Deuzing IP, de Boer W, Persoon-Deen C, Kondova I, Boven LA, van Noort JM, 't Hart BA, Amor S, Bajramovic JJ.	Glia. 2007 Nov 15;55(15):1589-600.	Glia. 2007	PubMed	citation	PMID:17823968	pubmed	17823968	create date:2007/09/08 | first author:Zuiderwijk-Sick EA
Developmental expression of FMRP in the astrocyte lineage: implications for fragile X syndrome.	/pubmed/17823967	Pacey LK, Doering LC.	Glia. 2007 Nov 15;55(15):1601-9.	Glia. 2007	PubMed	citation	PMID:17823967	pubmed	17823967	create date:2007/09/08 | first author:Pacey LK
Nmr spectroscopic analysis of regional brain energy metabolism in manganese neurotoxicity.	/pubmed/17823966	Zwingmann C, Leibfritz D, Hazell AS.	Glia. 2007 Nov 15;55(15):1610-7.	Glia. 2007	PubMed	citation	PMID:17823966	pubmed	17823966	create date:2007/09/08 | first author:Zwingmann C
Glial coverage of the small cell somata in the rat nucleus of tractus solitarius during postnatal development.	/pubmed/17823965	Tashiro Y, Kawai Y.	Glia. 2007 Dec;55(16):1619-29.	Glia. 2007	PubMed	citation	PMID:17823965	pubmed	17823965	create date:2007/09/08 | first author:Tashiro Y
Proteomic identification of an upregulated isoform of annexin A3 in the rat brain following reversible cerebral ischemia.	/pubmed/17823964	Junker H, Suofu Y, Venz S, Sascau M, Herndon JG, Kessler C, Walther R, Popa-Wagner A.	Glia. 2007 Dec;55(16):1630-7.	Glia. 2007	PubMed	citation	PMID:17823964	pubmed	17823964	create date:2007/09/08 | first author:Junker H
p38 mitogen-activated protein kinase is required for central nervous system myelination.	/pubmed/17729284	Fragoso G, Haines JD, Roberston J, Pedraza L, Mushynski WE, Almazan G.	Glia. 2007 Nov 15;55(15):1531-41.	Glia. 2007	PubMed	citation	PMID:17729284	pubmed	17729284	create date:2007/08/31 | first author:Fragoso G
Basigin/EMMPRIN/CD147 mediates neuron-glia interactions in the optic lamina of Drosophila.	/pubmed/17729283	Curtin KD, Wyman RJ, Meinertzhagen IA.	Glia. 2007 Nov 15;55(15):1542-53.	Glia. 2007	PubMed	citation	PMID:17729283	pubmed	17729283	create date:2007/08/31 | first author:Curtin KD
Decreased estradiol release from astrocytes contributes to the neurodegeneration in a mouse model of Niemann-Pick disease type C.	/pubmed/17705200	Chen G, Li HM, Chen YR, Gu XS, Duan S.	Glia. 2007 Nov 15;55(15):1509-18.	Glia. 2007	PubMed	citation	PMID:17705200	pubmed	17705200	create date:2007/08/21 | first author:Chen G
Notch signaling modulates the activation of microglial cells.	/pubmed/17705199	Grandbarbe L, Michelucci A, Heurtaux T, Hemmer K, Morga E, Heuschling P.	Glia. 2007 Nov 15;55(15):1519-30.	Glia. 2007	PubMed	citation	PMID:17705199	pubmed	17705199	create date:2007/08/21 | first author:Grandbarbe L
Myelin-associated glycoprotein reduces axonal branching and enhances functional recovery after sciatic nerve transection in rats.	/pubmed/17705198	Tomita K, Kubo T, Matsuda K, Yano K, Tohyama M, Hosokawa K.	Glia. 2007 Nov 1;55(14):1498-507.	Glia. 2007	PubMed	citation	PMID:17705198	pubmed	17705198	create date:2007/08/21 | first author:Tomita K
Crb1 is a determinant of retinal apical Müller glia cell features.	/pubmed/17705196	van de Pavert SA, Sanz AS, Aartsen WM, Vos RM, Versteeg I, Beck SC, Klooster J, Seeliger MW, Wijnholds J.	Glia. 2007 Nov 1;55(14):1486-97.	Glia. 2007	PubMed	citation	PMID:17705196	pubmed	17705196	create date:2007/08/21 | first author:van de Pavert SA
ERK1/2 and p38 MAP kinases control prion protein fragment 90-231-induced astrocyte proliferation and microglia activation.	/pubmed/17705195	Thellung S, Villa V, Corsaro A, Pellistri F, Venezia V, Russo C, Aceto A, Robello M, Florio T.	Glia. 2007 Nov 1;55(14):1469-85.	Glia. 2007	PubMed	citation	PMID:17705195	pubmed	17705195	create date:2007/08/21 | first author:Thellung S
Microglial GLT-1 is upregulated in response to herpes simplex virus infection to provide an antiviral defence via glutathione.	/pubmed/17680651	Persson M, Brantefjord M, Liljeqvist JA, Bergström T, Hansson E, Rönnbäck L.	Glia. 2007 Nov 1;55(14):1449-58.	Glia. 2007	PubMed	citation	PMID:17680651	pubmed	17680651	create date:2007/08/08 | first author:Persson M
In vivo imaging of brain lesions with [(11)C]CLINME, a new PET radioligand of peripheral benzodiazepine receptors.	/pubmed/17680643	Boutin H, Chauveau F, Thominiaux C, Kuhnast B, Grégoire MC, Jan S, Trebossen R, Dollé F, Tavitian B, Mattner F, Katsifis A.	Glia. 2007 Nov 1;55(14):1459-68.	Glia. 2007	PubMed	citation	PMID:17680643	pubmed	17680643	create date:2007/08/08 | first author:Boutin H
PKCepsilon upregulates voltage-dependent calcium channels in cultured astrocytes.	/pubmed/17676593	Burgos M, Pastor MD, González JC, Martinez-Galan JR, Vaquero CF, Fradejas N, Benavides A, Hernández-Guijo JM, Tranque P, Calvo S.	Glia. 2007 Nov 1;55(14):1437-48.	Glia. 2007	PubMed	citation	PMID:17676593	pubmed	17676593	create date:2007/08/07 | first author:Burgos M
Characterization of guanine and guanosine transport in primary cultured rat cortical astrocytes and neurons.	/pubmed/17674371	Nagasawa K, Kawasaki F, Tanaka A, Nagai K, Fujimoto S.	Glia. 2007 Nov 1;55(14):1397-404.	Glia. 2007	PubMed	citation	PMID:17674371	pubmed	17674371	create date:2007/08/04 | first author:Nagasawa K
Astrocyte-specific expression of a soluble form of the murine complement control protein Crry confers demyelination protection in the cuprizone model.	/pubmed/17674370	Briggs DT, Martin CB, Ingersoll SA, Barnum SR, Martin BK.	Glia. 2007 Nov 1;55(14):1405-15.	Glia. 2007	PubMed	citation	PMID:17674370	pubmed	17674370	create date:2007/08/04 | first author:Briggs DT
Altering DNA base excision repair: use of nuclear and mitochondrial-targeted N-methylpurine DNA glycosylase to sensitize astroglia to chemotherapeutic agents.	/pubmed/17674369	Harrison JF, Rinne ML, Kelley MR, Druzhyna NM, Wilson GL, Ledoux SP.	Glia. 2007 Nov 1;55(14):1416-25.	Glia. 2007	PubMed	citation	PMID:17674369	pubmed	17674369	create date:2007/08/04 | first author:Harrison JF
Translocator protein 18 kDa is involved in the regulation of reactive gliosis.	/pubmed/17674368	Veiga S, Carrero P, Pernia O, Azcoitia I, Garcia-Segura LM.	Glia. 2007 Nov 1;55(14):1426-36.	Glia. 2007	PubMed	citation	PMID:17674368	pubmed	17674368	create date:2007/08/04 | first author:Veiga S
IFN-gamma-induced IDO and WRS expression in microglia is differentially regulated by IL-4.	/pubmed/17661345	Yadav MC, Burudi EM, Alirezaei M, Flynn CC, Watry DD, Lanigan CM, Fox HS.	Glia. 2007 Oct;55(13):1385-96.	Glia. 2007	PubMed	citation	PMID:17661345	pubmed	17661345	create date:2007/07/31 | first author:Yadav MC
Title	URL	Description	Details	ShortDetails	Resource	Type	Identifiers	Db	EntrezUID	Properties
Optimized isolation enables ex vivo analysis of microglia from various central nervous system regions.	/pubmed/17661344	de Haas AH, Boddeke HW, Brouwer N, Biber K.	Glia. 2007 Oct;55(13):1374-84.	Glia. 2007	PubMed	citation	PMID:17661344	pubmed	17661344	create date:2007/07/31 | first author:de Haas AH
Hypoglycemia, brain energetics, and hypoglycemic neuronal death.	/pubmed/17659530	Suh SW, Hamby AM, Swanson RA.	Glia. 2007 Sep;55(12):1280-6. Review.	Glia. 2007	PubMed	citation	PMID:17659530	pubmed	17659530	create date:2007/07/31 | first author:Suh SW
Cellular pathways of energy metabolism in the brain: is glucose used by neurons or astrocytes?	/pubmed/17659529	Nehlig A, Coles JA.	Glia. 2007 Sep;55(12):1238-50. Review.	Glia. 2007	PubMed	citation	PMID:17659529	pubmed	17659529	create date:2007/07/31 | first author:Nehlig A
Astrocyte control of the cerebrovasculature.	/pubmed/17659528	Gordon GR, Mulligan SJ, MacVicar BA.	Glia. 2007 Sep;55(12):1214-21. Review.	Glia. 2007	PubMed	citation	PMID:17659528	pubmed	17659528	create date:2007/07/31 | first author:Gordon GR
Compartmentalization of brain energy metabolism between glia and neurons: insights from mathematical modeling.	/pubmed/17659526	Aubert A, Costalat R.	Glia. 2007 Sep;55(12):1272-9. Review.	Glia. 2007	PubMed	citation	PMID:17659526	pubmed	17659526	create date:2007/07/31 | first author:Aubert A
Astrocyte glycogen and brain energy metabolism.	/pubmed/17659525	Brown AM, Ransom BR.	Glia. 2007 Sep;55(12):1263-71. Review.	Glia. 2007	PubMed	citation	PMID:17659525	pubmed	17659525	create date:2007/07/31 | first author:Brown AM
Activity-dependent regulation of energy metabolism by astrocytes: an update.	/pubmed/17659524	Pellerin L, Bouzier-Sore AK, Aubert A, Serres S, Merle M, Costalat R, Magistretti PJ.	Glia. 2007 Sep;55(12):1251-62. Review.	Glia. 2007	PubMed	citation	PMID:17659524	pubmed	17659524	create date:2007/07/31 | first author:Pellerin L
A quantitative overview of glucose dynamics in the gliovascular unit.	/pubmed/17659523	Barros LF, Bittner CX, Loaiza A, Porras OH.	Glia. 2007 Sep;55(12):1222-37. Review.	Glia. 2007	PubMed	citation	PMID:17659523	pubmed	17659523	create date:2007/07/31 | first author:Barros LF
MAC1 mediates LPS-induced production of superoxide by microglia: the role of pattern recognition receptors in dopaminergic neurotoxicity.	/pubmed/17654704	Pei Z, Pang H, Qian L, Yang S, Wang T, Zhang W, Wu X, Dallas S, Wilson B, Reece JM, Miller DS, Hong JS, Block ML.	Glia. 2007 Oct;55(13):1362-73.	Glia. 2007	PubMed	citation	PMID:17654704	pubmed	17654704	create date:2007/07/27 | first author:Pei Z
Multiple cascade effects of oxidative stress on astroglia.	/pubmed/17654703	Bond CE, Greenfield SA.	Glia. 2007 Oct;55(13):1348-61.	Glia. 2007	PubMed	citation	PMID:17654703	pubmed	17654703	create date:2007/07/27 | first author:Bond CE
Transcriptional control of oligodendrogenesis.	/pubmed/17647291	Nicolay DJ, Doucette JR, Nazarali AJ.	Glia. 2007 Oct;55(13):1287-99. Review.	Glia. 2007	PubMed	citation	PMID:17647291	pubmed	17647291	create date:2007/07/25 | first author:Nicolay DJ
Spatial arrangement of microglia in the mouse hippocampus: a stereological study in comparison with astrocytes.	/pubmed/17647290	Jinno S, Fleischer F, Eckel S, Schmidt V, Kosaka T.	Glia. 2007 Oct;55(13):1334-47.	Glia. 2007	PubMed	citation	PMID:17647290	pubmed	17647290	create date:2007/07/25 | first author:Jinno S
Nitric oxide-induced apoptosis in cultured rat astrocytes: protection by edaravone, a radical scavenger.	/pubmed/17626263	Kawasaki T, Kitao T, Nakagawa K, Fujisaki H, Takegawa Y, Koda K, Ago Y, Baba A, Matsuda T.	Glia. 2007 Oct;55(13):1325-33.	Glia. 2007	PubMed	citation	PMID:17626263	pubmed	17626263	create date:2007/07/13 | first author:Kawasaki T
Astrocytes--friends or foes in multiple sclerosis?	/pubmed/17626262	Williams A, Piaton G, Lubetzki C.	Glia. 2007 Oct;55(13):1300-12. Review.	Glia. 2007	PubMed	citation	PMID:17626262	pubmed	17626262	create date:2007/07/13 | first author:Williams A
Exposure of glia to pro-oxidant agents revealed selective Stat1 activation by H2O2 and Jak2-independent antioxidant features of the Jak2 inhibitor AG490.	/pubmed/17607690	Gorina R, Sanfeliu C, Galitó A, Messeguer A, Planas AM.	Glia. 2007 Oct;55(13):1313-24.	Glia. 2007	PubMed	citation	PMID:17607690	pubmed	17607690	create date:2007/07/04 | first author:Gorina R
The neurotrophin receptor p75NTR in Schwann cells is implicated in remyelination and motor recovery after peripheral nerve injury.	/pubmed/17600367	Tomita K, Kubo T, Matsuda K, Fujiwara T, Yano K, Winograd JM, Tohyama M, Hosokawa K.	Glia. 2007 Aug 15;55(11):1199-208.	Glia. 2007	PubMed	citation	PMID:17600367	pubmed	17600367	create date:2007/06/30 | first author:Tomita K
Turnover of resident retinal microglia in the normal adult mouse.	/pubmed/17600341	Xu H, Chen M, Mayer EJ, Forrester JV, Dick AD.	Glia. 2007 Aug 15;55(11):1189-98.	Glia. 2007	PubMed	citation	PMID:17600341	pubmed	17600341	create date:2007/06/30 | first author:Xu H
Microglial PHOX and Mac-1 are essential to the enhanced dopaminergic neurodegeneration elicited by A30P and A53T mutant alpha-synuclein.	/pubmed/17600340	Zhang W, Dallas S, Zhang D, Guo JP, Pang H, Wilson B, Miller DS, Chen B, Zhang W, McGeer PL, Hong JS, Zhang J.	Glia. 2007 Aug 15;55(11):1178-88.	Glia. 2007	PubMed	citation	PMID:17600340	pubmed	17600340	create date:2007/06/30 | first author:Zhang W
Distinct regulation of MHC molecule expression on astrocytes and microglia during viral encephalomyelitis.	/pubmed/17600339	Hamo L, Stohlman SA, Otto-Duessel M, Bergmann CC.	Glia. 2007 Aug 15;55(11):1169-77.	Glia. 2007	PubMed	citation	PMID:17600339	pubmed	17600339	create date:2007/06/30 | first author:Hamo L
Alpha7beta1 integrin is a receptor for laminin-2 on Schwann cells.	/pubmed/17598176	Chernousov MA, Kaufman SJ, Stahl RC, Rothblum K, Carey DJ.	Glia. 2007 Aug 15;55(11):1134-44.	Glia. 2007	PubMed	citation	PMID:17598176	pubmed	17598176	create date:2007/06/29 | first author:Chernousov MA
A mouse embryonic stem cell model of Schwann cell differentiation for studies of the role of neurofibromatosis type 1 in Schwann cell development and tumor formation.	/pubmed/17597122	Roth TM, Ramamurthy P, Ebisu F, Lisak RP, Bealmear BM, Barald KF.	Glia. 2007 Aug 15;55(11):1123-33.	Glia. 2007	PubMed	citation	PMID:17597122	pubmed	17597122	create date:2007/06/29 | first author:Roth TM
Transcriptional regulation of scar gene expression in primary astrocytes.	/pubmed/17597120	Gris P, Tighe A, Levin D, Sharma R, Brown A.	Glia. 2007 Aug 15;55(11):1145-55.	Glia. 2007	PubMed	citation	PMID:17597120	pubmed	17597120	create date:2007/06/29 | first author:Gris P
Phenotypic characterization of neural stem cells from human fetal spinal cord: synergistic effect of LIF and BMP4 to generate astrocytes.	/pubmed/17597119	Weible MW 2nd, Chan-Ling T.	Glia. 2007 Aug 15;55(11):1156-68.	Glia. 2007	PubMed	citation	PMID:17597119	pubmed	17597119	create date:2007/06/29 | first author:Weible MW 2nd
Glia-induced neuronal differentiation by transcriptional regulation.	/pubmed/17582617	Göritz C, Thiebaut R, Tessier LH, Nieweg K, Moehle C, Buard I, Dupont JL, Schurgers LJ, Schmitz G, Pfrieger FW.	Glia. 2007 Aug 15;55(11):1108-22.	Glia. 2007	PubMed	citation	PMID:17582617	pubmed	17582617	create date:2007/06/22 | first author:Göritz C
IGF-1 protects oligodendrocyte progenitors against TNFalpha-induced damage by activation of PI3K/Akt and interruption of the mitochondrial apoptotic pathway.	/pubmed/17577243	Pang Y, Zheng B, Fan LW, Rhodes PG, Cai Z.	Glia. 2007 Aug 15;55(11):1099-107.	Glia. 2007	PubMed	citation	PMID:17577243	pubmed	17577243	create date:2007/06/20 | first author:Pang Y
Membrane-initiated effects of progesterone on calcium dependent signaling and activation of VEGF gene expression in retinal glial cells.	/pubmed/17551930	Swiatek-De Lange M, Stampfl A, Hauck SM, Zischka H, Gloeckner CJ, Deeg CA, Ueffing M.	Glia. 2007 Aug 1;55(10):1061-73.	Glia. 2007	PubMed	citation	PMID:17551930	pubmed	17551930	create date:2007/06/07 | first author:Swiatek-De Lange M
Subclinical photodynamic therapy treatment modifies the brain microenvironment and promotes glioma growth.	/pubmed/17551928	deCarvalho AC, Zhang X, Roberts C, Jiang F, Kalkanis SN, Hong X, Lu M, Chopp M.	Glia. 2007 Aug 1;55(10):1053-60.	Glia. 2007	PubMed	citation	PMID:17551928	pubmed	17551928	create date:2007/06/07 | first author:deCarvalho AC
Ferritin accumulation in dystrophic microglia is an early event in the development of Huntington's disease.	/pubmed/17551926	Simmons DA, Casale M, Alcon B, Pham N, Narayan N, Lynch G.	Glia. 2007 Aug 1;55(10):1074-84.	Glia. 2007	PubMed	citation	PMID:17551926	pubmed	17551926	create date:2007/06/07 | first author:Simmons DA
Pressure induces loss of gap junction communication and redistribution of connexin 43 in astrocytes.	/pubmed/17551925	Malone P, Miao H, Parker A, Juarez S, Hernandez MR.	Glia. 2007 Aug 1;55(10):1085-98.	Glia. 2007	PubMed	citation	PMID:17551925	pubmed	17551925	create date:2007/06/07 | first author:Malone P
TGF-beta1/SMAD signaling induces astrocyte fate commitment in vitro: implications for radial glia development.	/pubmed/17549683	Stipursky J, Gomes FC.	Glia. 2007 Aug 1;55(10):1023-33.	Glia. 2007	PubMed	citation	PMID:17549683	pubmed	17549683	create date:2007/06/06 | first author:Stipursky J
Expression and function of water channels (aquaporins) in migrating malignant astrocytes.	/pubmed/17549682	McCoy E, Sontheimer H.	Glia. 2007 Aug 1;55(10):1034-43.	Glia. 2007	PubMed	citation	PMID:17549682	pubmed	17549682	create date:2007/06/06 | first author:McCoy E
Localization of annexin II in the paranodal regions and Schmidt-Lanterman incisures in the peripheral nervous system.	/pubmed/17549680	Hayashi A, Nakashima K, Yamagishi K, Hoshi T, Suzuki A, Baba H.	Glia. 2007 Aug 1;55(10):1044-52.	Glia. 2007	PubMed	citation	PMID:17549680	pubmed	17549680	create date:2007/06/06 | first author:Hayashi A
Transplantation of Schwann cells and/or olfactory ensheathing glia into the contused spinal cord: Survival, migration, axon association, and functional recovery.	/pubmed/17526000	Pearse DD, Sanchez AR, Pereira FC, Andrade CM, Puzis R, Pressman Y, Golden K, Kitay BM, Blits B, Wood PM, Bunge MB.	Glia. 2007 Jul;55(9):976-1000.	Glia. 2007	PubMed	citation	PMID:17526000	pubmed	17526000	create date:2007/05/26 | first author:Pearse DD
Synergistic induction of cyclin D1 in oligodendrocyte progenitor cells by IGF-I and FGF-2 requires differential stimulation of multiple signaling pathways.	/pubmed/17508424	Frederick TJ, Min J, Altieri SC, Mitchell NE, Wood TL.	Glia. 2007 Aug 1;55(10):1011-22.	Glia. 2007	PubMed	citation	PMID:17508424	pubmed	17508424	create date:2007/05/18 | first author:Frederick TJ
NG2-positive cells generate A2B5-positive oligodendrocyte precursor cells.	/pubmed/17503442	Baracskay KL, Kidd GJ, Miller RH, Trapp BD.	Glia. 2007 Aug 1;55(10):1001-10.	Glia. 2007	PubMed	citation	PMID:17503442	pubmed	17503442	create date:2007/05/16 | first author:Baracskay KL
Exercise decreases myelin-associated glycoprotein expression in the spinal cord and positively modulates neuronal growth.	/pubmed/17497667	Ghiani CA, Ying Z, de Vellis J, Gomez-Pinilla F.	Glia. 2007 Jul;55(9):966-75.	Glia. 2007	PubMed	citation	PMID:17497667	pubmed	17497667	create date:2007/05/15 | first author:Ghiani CA
Caspase-3 activation in astrocytes following postnatal excitotoxic damage correlates with cytoskeletal remodeling but not with cell death or proliferation.	/pubmed/17487878	Acarin L, Villapol S, Faiz M, Rohn TT, Castellano B, González B.	Glia. 2007 Jul;55(9):954-65.	Glia. 2007	PubMed	citation	PMID:17487878	pubmed	17487878	create date:2007/05/10 | first author:Acarin L
Reactive nonproliferative gliosis predominates in a chronic mouse model of glaucoma.	/pubmed/17457855	Inman DM, Horner PJ.	Glia. 2007 Jul;55(9):942-53.	Glia. 2007	PubMed	citation	PMID:17457855	pubmed	17457855	create date:2007/04/26 | first author:Inman DM
Thrombin potently enhances swelling-sensitive glutamate efflux from cultured astrocytes.	/pubmed/17437307	Ramos-Mandujano G, Vázquez-Juárez E, Hernández-Benítez R, Pasantes-Morales H.	Glia. 2007 Jul;55(9):917-25.	Glia. 2007	PubMed	citation	PMID:17437307	pubmed	17437307	create date:2007/04/18 | first author:Ramos-Mandujano G
Contrasting potential of nitric oxide and peroxynitrite to mediate oligodendrocyte injury in multiple sclerosis.	/pubmed/17437305	Jack C, Antel J, Brück W, Kuhlmann T.	Glia. 2007 Jul;55(9):926-34.	Glia. 2007	PubMed	citation	PMID:17437305	pubmed	17437305	create date:2007/04/18 | first author:Jack C
The roles of aquaporin-4 in brain edema following neonatal hypoxia ischemia and reoxygenation in a cultured rat astrocyte model.	/pubmed/17437301	Fu X, Li Q, Feng Z, Mu D.	Glia. 2007 Jul;55(9):935-41.	Glia. 2007	PubMed	citation	PMID:17437301	pubmed	17437301	create date:2007/04/18 | first author:Fu X
Bacteria and PAMPs activate nuclear factor kappaB and Gro production in a subset of olfactory ensheathing cells and astrocytes but not in Schwann cells.	/pubmed/17427933	Vincent AJ, Choi-Lundberg DL, Harris JA, West AK, Chuah MI.	Glia. 2007 Jul;55(9):905-16.	Glia. 2007	PubMed	citation	PMID:17427933	pubmed	17427933	create date:2007/04/13 | first author:Vincent AJ
Expression of a functional metabotropic glutamate receptor 5 on enteric glia is altered in states of inflammation.	/pubmed/17405149	Nasser Y, Keenan CM, Ma AC, McCafferty DM, Sharkey KA.	Glia. 2007 Jun;55(8):859-72.	Glia. 2007	PubMed	citation	PMID:17405149	pubmed	17405149	create date:2007/04/04 | first author:Nasser Y
Purines induce directed migration and rapid homing of microglia to injured pyramidal neurons in developing hippocampus.	/pubmed/17405148	Kurpius D, Nolley EP, Dailey ME.	Glia. 2007 Jun;55(8):873-84.	Glia. 2007	PubMed	citation	PMID:17405148	pubmed	17405148	create date:2007/04/04 | first author:Kurpius D
Olfactory ensheathing cells promote migration of Schwann cells by secreted nerve growth factor.	/pubmed/17405147	Cao L, Zhu YL, Su Z, Lv B, Huang Z, Mu L, He C.	Glia. 2007 Jul;55(9):897-904.	Glia. 2007	PubMed	citation	PMID:17405147	pubmed	17405147	create date:2007/04/04 | first author:Cao L
N-WASP regulates extension of filopodia and processes by oligodendrocyte progenitors, oligodendrocytes, and Schwann cells-implications for axon ensheathment at myelination.	/pubmed/17405146	Bacon C, Lakics V, Machesky L, Rumsby M.	Glia. 2007 Jun;55(8):844-58.	Glia. 2007	PubMed	citation	PMID:17405146	pubmed	17405146	create date:2007/04/04 | first author:Bacon C
Reduced raft-association of NF155 in active MS-lesions is accompanied by the disruption of the paranodal junction.	/pubmed/17405145	Maier O, Baron W, Hoekstra D.	Glia. 2007 Jun;55(8):885-95.	Glia. 2007	PubMed	citation	PMID:17405145	pubmed	17405145	create date:2007/04/04 | first author:Maier O
G protein-coupled receptor 84, a microglia-associated protein expressed in neuroinflammatory conditions.	/pubmed/17390309	Bouchard C, Pagé J, Bédard A, Tremblay P, Vallières L.	Glia. 2007 Jun;55(8):790-800.	Glia. 2007	PubMed	citation	PMID:17390309	pubmed	17390309	create date:2007/03/29 | first author:Bouchard C
Temporal-spatial dynamics in oligodendrocyte and glial progenitor cell numbers throughout ventrolateral white matter following contusion spinal cord injury.	/pubmed/17390308	Rabchevsky AG, Sullivan PG, Scheff SW.	Glia. 2007 Jun;55(8):831-43.	Glia. 2007	PubMed	citation	PMID:17390308	pubmed	17390308	create date:2007/03/29 | first author:Rabchevsky AG
A normal radial glial scaffold is necessary for migration of interneurons during neocortical development.	/pubmed/17366550	Poluch S, Juliano SL.	Glia. 2007 Jun;55(8):822-30.	Glia. 2007	PubMed	citation	PMID:17366550	pubmed	17366550	create date:2007/03/17 | first author:Poluch S
Title	URL	Description	Details	ShortDetails	Resource	Type	Identifiers	Db	EntrezUID	Properties
Apolipoprotein E deficiency enhances the antigen-presenting capacity of Schwann cells.	/pubmed/17357152	Duan RS, Jin T, Yang X, Mix E, Adem A, Zhu J.	Glia. 2007 May;55(7):772-6.	Glia. 2007	PubMed	citation	PMID:17357152	pubmed	17357152	create date:2007/03/16 | first author:Duan RS
Inhibition of glutamine transport into mitochondria protects astrocytes from ammonia toxicity.	/pubmed/17357151	Pichili VB, Rao KV, Jayakumar AR, Norenberg MD.	Glia. 2007 Jun;55(8):801-9.	Glia. 2007	PubMed	citation	PMID:17357151	pubmed	17357151	create date:2007/03/16 | first author:Pichili VB
ATP-induced chemotaxis of microglial processes requires P2Y receptor-activated initiation of outward potassium currents.	/pubmed/17357150	Wu LJ, Vadakkan KI, Zhuo M.	Glia. 2007 Jun;55(8):810-21.	Glia. 2007	PubMed	citation	PMID:17357150	pubmed	17357150	create date:2007/03/16 | first author:Wu LJ
Gangliosides contribute to stability of paranodal junctions and ion channel clusters in myelinated nerve fibers.	/pubmed/17352383	Susuki K, Baba H, Tohyama K, Kanai K, Kuwabara S, Hirata K, Furukawa K, Furukawa K, Rasband MN, Yuki N.	Glia. 2007 May;55(7):746-57.	Glia. 2007	PubMed	citation	PMID:17352383	pubmed	17352383	create date:2007/03/14 | first author:Susuki K
Hypoosmotic swelling and ammonia increase oxidative stress by NADPH oxidase in cultured astrocytes and vital brain slices.	/pubmed/17352382	Reinehr R, Görg B, Becker S, Qvartskhava N, Bidmon HJ, Selbach O, Haas HL, Schliess F, Häussinger D.	Glia. 2007 May;55(7):758-71.	Glia. 2007	PubMed	citation	PMID:17352382	pubmed	17352382	create date:2007/03/14 | first author:Reinehr R
Culture conditions affect proliferative responsiveness of olfactory ensheathing glia to neuregulins.	/pubmed/17348025	De Mello TR, Busfield S, Dunlop SA, Plant GW.	Glia. 2007 May;55(7):734-45.	Glia. 2007	PubMed	citation	PMID:17348025	pubmed	17348025	create date:2007/03/10 | first author:De Mello TR
Double-stranded RNA induces iNOS gene expression in Schwann cells, sensory neuronal death, and peripheral nerve demyelination.	/pubmed/17348024	Lee H, Park C, Cho IH, Kim HY, Jo EK, Lee S, Kho HS, Choi SY, Oh SB, Park K, Kim JS, Lee SJ.	Glia. 2007 May;55(7):712-22.	Glia. 2007	PubMed	citation	PMID:17348024	pubmed	17348024	create date:2007/03/10 | first author:Lee H
Mice with GFAP-targeted loss of neurofibromin demonstrate increased axonal MET expression with aging.	/pubmed/17348023	Su W, Xing R, Guha A, Gutmann DH, Sherman LS.	Glia. 2007 May;55(7):723-33.	Glia. 2007	PubMed	citation	PMID:17348023	pubmed	17348023	create date:2007/03/10 | first author:Su W
Myelin transcription factor 1 (Myt1) expression in demyelinated lesions of rodent and human CNS.	/pubmed/17330875	Vana AC, Lucchinetti CF, Le TQ, Armstrong RC.	Glia. 2007 May;55(7):687-97.	Glia. 2007	PubMed	citation	PMID:17330875	pubmed	17330875	create date:2007/03/03 | first author:Vana AC
Prominent oligodendrocyte genesis along the border of spinal contusion lesions.	/pubmed/17330874	Tripathi R, McTigue DM.	Glia. 2007 May;55(7):698-711.	Glia. 2007	PubMed	citation	PMID:17330874	pubmed	17330874	create date:2007/03/03 | first author:Tripathi R
A role for Connexin43 during neurodevelopment.	/pubmed/17311295	Wiencken-Barger AE, Djukic B, Casper KB, McCarthy KD.	Glia. 2007 May;55(7):675-86.	Glia. 2007	PubMed	citation	PMID:17311295	pubmed	17311295	create date:2007/02/22 | first author:Wiencken-Barger AE
DNA methylation dependent silencing of the human glutamate transporter EAAT2 gene in glial cells.	/pubmed/17311293	Zschocke J, Allritz C, Engele J, Rein T.	Glia. 2007 May;55(7):663-74.	Glia. 2007	PubMed	citation	PMID:17311293	pubmed	17311293	create date:2007/02/22 | first author:Zschocke J
Pigment epithelium-derived factor acts as an opponent of growth-stimulatory factors in retinal glial-endothelial cell interactions.	/pubmed/17309061	Yafai Y, Lange J, Wiedemann P, Reichenbach A, Eichler W.	Glia. 2007 Apr 15;55(6):642-51.	Glia. 2007	PubMed	citation	PMID:17309061	pubmed	17309061	create date:2007/02/20 | first author:Yafai Y
Exocytosis of ATP from astrocyte progenitors modulates spontaneous Ca2+ oscillations and cell migration.	/pubmed/17309060	Striedinger K, Meda P, Scemes E.	Glia. 2007 Apr 15;55(6):652-62.	Glia. 2007	PubMed	citation	PMID:17309060	pubmed	17309060	create date:2007/02/20 | first author:Striedinger K
Tissue type plasminogen activator induced in rat dorsal horn astrocytes contributes to mechanical hypersensitivity following dorsal root injury.	/pubmed/17299772	Kozai T, Yamanaka H, Dai Y, Obata K, Kobayashi K, Mashimo T, Noguchi K.	Glia. 2007 Apr 15;55(6):595-603.	Glia. 2007	PubMed	citation	PMID:17299772	pubmed	17299772	create date:2007/02/15 | first author:Kozai T
Murine model of Alexander disease: analysis of GFAP aggregate formation and its pathological significance.	/pubmed/17299771	Tanaka KF, Takebayashi H, Yamazaki Y, Ono K, Naruse M, Iwasato T, Itohara S, Kato H, Ikenaka K.	Glia. 2007 Apr 15;55(6):617-31.	Glia. 2007	PubMed	citation	PMID:17299771	pubmed	17299771	create date:2007/02/15 | first author:Tanaka KF
Nodal protrusions, increased Schmidt-Lanterman incisures, and paranodal disorganization are characteristic features of sulfatide-deficient peripheral nerves.	/pubmed/17299768	Hoshi T, Suzuki A, Hayashi S, Tohyama K, Hayashi A, Yamaguchi Y, Takeuchi K, Baba H.	Glia. 2007 Apr 15;55(6):584-94.	Glia. 2007	PubMed	citation	PMID:17299768	pubmed	17299768	create date:2007/02/15 | first author:Hoshi T
Involvement of P2X4 and P2Y12 receptors in ATP-induced microglial chemotaxis.	/pubmed/17299767	Ohsawa K, Irino Y, Nakamura Y, Akazawa C, Inoue K, Kohsaka S.	Glia. 2007 Apr 15;55(6):604-16.	Glia. 2007	PubMed	citation	PMID:17299767	pubmed	17299767	create date:2007/02/15 | first author:Ohsawa K
IGF-1 stimulates de novo fatty acid biosynthesis by Schwann cells during myelination.	/pubmed/17299765	Liang G, Cline GW, Macica CM.	Glia. 2007 Apr 15;55(6):632-41.	Glia. 2007	PubMed	citation	PMID:17299765	pubmed	17299765	create date:2007/02/15 | first author:Liang G
The presence of active Cdk5 associated with p35 in astrocytes and its important role in process elongation of scratched astrocyte.	/pubmed/17295212	He Y, Li HL, Xie WY, Yang CZ, Yu AC, Wang Y.	Glia. 2007 Apr 15;55(6):573-83.	Glia. 2007	PubMed	citation	PMID:17295212	pubmed	17295212	create date:2007/02/14 | first author:He Y
Identification of genes preferentially expressed by microglia and upregulated during cuprizone-induced inflammation.	/pubmed/17285589	Bédard A, Tremblay P, Chernomoretz A, Vallières L.	Glia. 2007 Jun;55(8):777-89.	Glia. 2007	PubMed	citation	PMID:17285589	pubmed	17285589	create date:2007/02/08 | first author:Bédard A
Molecular markers of extracellular matrix remodeling in glioblastoma vessels: microarray study of laser-captured glioblastoma vessels.	/pubmed/17266141	Pen A, Moreno MJ, Martin J, Stanimirovic DB.	Glia. 2007 Apr 15;55(6):559-72.	Glia. 2007	PubMed	citation	PMID:17266141	pubmed	17266141	create date:2007/02/03 | first author:Pen A
Inhibiting cell cycle progression reduces reactive astrogliosis initiated by scratch injury in vitro and by cerebral ischemia in vivo.	/pubmed/17243097	Zhu Z, Zhang Q, Yu Z, Zhang L, Tian D, Zhu S, Bu B, Xie M, Wang W.	Glia. 2007 Apr 1;55(5):546-58.	Glia. 2007	PubMed	citation	PMID:17243097	pubmed	17243097	create date:2007/01/24 | first author:Zhu Z
Contrasting effects of mitogenic growth factors on myelination in neuron-oligodendrocyte co-cultures.	/pubmed/17236210	Wang Z, Colognato H, Ffrench-Constant C.	Glia. 2007 Apr 1;55(5):537-45.	Glia. 2007	PubMed	citation	PMID:17236210	pubmed	17236210	create date:2007/01/20 | first author:Wang Z
Neurofibromin-deficient Schwann cells have increased lysophosphatidic acid dependent survival and migration-implications for increased neurofibroma formation during pregnancy.	/pubmed/17236191	Nebesio TD, Ming W, Chen S, Clegg T, Yuan J, Yang Y, Estwick SA, Li Y, Li X, Hingtgen CM, Yang FC.	Glia. 2007 Apr 1;55(5):527-36.	Glia. 2007	PubMed	citation	PMID:17236191	pubmed	17236191	create date:2007/01/20 | first author:Nebesio TD
Metalloproteinases are enriched in microglia compared with leukocytes and they regulate cytokine levels in activated microglia.	/pubmed/17216595	Nuttall RK, Silva C, Hader W, Bar-Or A, Patel KD, Edwards DR, Yong VW.	Glia. 2007 Apr 1;55(5):516-26.	Glia. 2007	PubMed	citation	PMID:17216595	pubmed	17216595	create date:2007/01/12 | first author:Nuttall RK
Dual regulation of astrocyte gap junction hemichannels by growth factors and a pro-inflammatory cytokine via the mitogen-activated protein kinase cascade.	/pubmed/17211868	Morita M, Saruta C, Kozuka N, Okubo Y, Itakura M, Takahashi M, Kudo Y.	Glia. 2007 Apr 1;55(5):508-15.	Glia. 2007	PubMed	citation	PMID:17211868	pubmed	17211868	create date:2007/01/11 | first author:Morita M
Identification of soluble CD14 as an endogenous agonist for Toll-like receptor 2 on human astrocytes by genome-scale functional screening of glial cell derived proteins.	/pubmed/17205552	Bsibsi M, Bajramovic JJ, Van Duijvenvoorden E, Persoon C, Ravid R, Van Noort JM, Vogt MH.	Glia. 2007 Apr 1;55(5):473-82.	Glia. 2007	PubMed	citation	PMID:17205552	pubmed	17205552	create date:2007/01/06 | first author:Bsibsi M
Identification and characterization of GFAPkappa, a novel glial fibrillary acidic protein isoform.	/pubmed/17203480	Blechingberg J, Holm IE, Nielsen KB, Jensen TH, Jørgensen AL, Nielsen AL.	Glia. 2007 Apr 1;55(5):497-507.	Glia. 2007	PubMed	citation	PMID:17203480	pubmed	17203480	create date:2007/01/05 | first author:Blechingberg J
Astroglia-mediated effects of uric acid to protect spinal cord neurons from glutamate toxicity.	/pubmed/17203476	Du Y, Chen CP, Tseng CY, Eisenberg Y, Firestein BL.	Glia. 2007 Apr 1;55(5):463-72.	Glia. 2007	PubMed	citation	PMID:17203476	pubmed	17203476	create date:2007/01/05 | first author:Du Y
Proinflammatory mediators released by activated microglia induces neuronal death in Japanese encephalitis.	/pubmed/17203475	Ghoshal A, Das S, Ghosh S, Mishra MK, Sharma V, Koli P, Sen E, Basu A.	Glia. 2007 Apr 1;55(5):483-96.	Glia. 2007	PubMed	citation	PMID:17203475	pubmed	17203475	create date:2007/01/05 | first author:Ghoshal A
Depletion of neutrophils reduces neuronal degeneration and inflammatory responses induced by quinolinic acid in vivo.	/pubmed/17203474	Ryu JK, Tran KC, McLarnon JG.	Glia. 2007 Mar;55(4):439-51.	Glia. 2007	PubMed	citation	PMID:17203474	pubmed	17203474	create date:2007/01/05 | first author:Ryu JK
Microglia derived from aging mice exhibit an altered inflammatory profile.	/pubmed/17203473	Sierra A, Gottfried-Blackmore AC, McEwen BS, Bulloch K.	Glia. 2007 Mar;55(4):412-24.	Glia. 2007	PubMed	citation	PMID:17203473	pubmed	17203473	create date:2007/01/05 | first author:Sierra A
Systemic LPS causes chronic neuroinflammation and progressive neurodegeneration.	/pubmed/17203472	Qin L, Wu X, Block ML, Liu Y, Breese GR, Hong JS, Knapp DJ, Crews FT.	Glia. 2007 Apr 1;55(5):453-62.	Glia. 2007	PubMed	citation	PMID:17203472	pubmed	17203472	create date:2007/01/05 | first author:Qin L
Skin-derived stem cells transplanted into resorbable guides provide functional nerve regeneration after sciatic nerve resection.	/pubmed/17203471	Marchesi C, Pluderi M, Colleoni F, Belicchi M, Meregalli M, Farini A, Parolini D, Draghi L, Fruguglietti ME, Gavina M, Porretti L, Cattaneo A, Battistelli M, Prelle A, Moggio M, Borsa S, Bello L, Spagnoli D, Gaini SM, Tanzi MC, Bresolin N, Grimoldi N, et al.	Glia. 2007 Mar;55(4):425-38. Erratum in: Glia. 2007 Jun;55(8):896.	Glia. 2007	PubMed	citation	PMID:17203471	pubmed	17203471	create date:2007/01/05 | first author:Marchesi C
Insulin-like growth factor type 1 receptor signaling in the cells of oligodendrocyte lineage is required for normal in vivo oligodendrocyte development and myelination.	/pubmed/17186502	Zeger M, Popken G, Zhang J, Xuan S, Lu QR, Schwab MH, Nave KA, Rowitch D, D'Ercole AJ, Ye P.	Glia. 2007 Mar;55(4):400-11.	Glia. 2007	PubMed	citation	PMID:17186502	pubmed	17186502	create date:2006/12/23 | first author:Zeger M
Neurogenic neuroepithelial and radial glial cells generated from six human embryonic stem cell lines in serum-free suspension and adherent cultures.	/pubmed/17152062	Nat R, Nilbratt M, Narkilahti S, Winblad B, Hovatta O, Nordberg A.	Glia. 2007 Mar;55(4):385-99.	Glia. 2007	PubMed	citation	PMID:17152062	pubmed	17152062	create date:2006/12/08 | first author:Nat R
Axon-glia communication evokes calcium signaling in olfactory ensheathing cells of the developing olfactory bulb.	/pubmed/17136772	Rieger A, Deitmer JW, Lohr C.	Glia. 2007 Mar;55(4):352-9.	Glia. 2007	PubMed	citation	PMID:17136772	pubmed	17136772	create date:2006/12/01 | first author:Rieger A
Evidence for synaptic stripping by cortical microglia.	/pubmed/17136771	Trapp BD, Wujek JR, Criste GA, Jalabi W, Yin X, Kidd GJ, Stohlman S, Ransohoff R.	Glia. 2007 Mar;55(4):360-8.	Glia. 2007	PubMed	citation	PMID:17136771	pubmed	17136771	create date:2006/12/01 | first author:Trapp BD
ROCK inhibition with Y27632 activates astrocytes and increases their expression of neurite growth-inhibitory chondroitin sulfate proteoglycans.	/pubmed/17136770	Chan CC, Wong AK, Liu J, Steeves JD, Tetzlaff W.	Glia. 2007 Mar;55(4):369-84.	Glia. 2007	PubMed	citation	PMID:17136770	pubmed	17136770	create date:2006/12/01 | first author:Chan CC
PLP overexpression perturbs myelin protein composition and myelination in a mouse model of Pelizaeus-Merzbacher disease.	/pubmed/17133418	Karim SA, Barrie JA, McCulloch MC, Montague P, Edgar JM, Kirkham D, Anderson TJ, Nave KA, Griffiths IR, McLaughlin M.	Glia. 2007 Mar;55(4):341-51.	Glia. 2007	PubMed	citation	PMID:17133418	pubmed	17133418	create date:2006/11/30 | first author:Karim SA
Glutamate activates c-fos in glial cells via a novel mechanism involving the glutamate receptor subtype mGlu5 and the transcriptional repressor DREAM.	/pubmed/17120244	Edling Y, Ingelman-Sundberg M, Simi A.	Glia. 2007 Feb;55(3):328-40.	Glia. 2007	PubMed	citation	PMID:17120244	pubmed	17120244	create date:2006/11/23 | first author:Edling Y
PACAP/PAC1 autocrine system promotes proliferation and astrogenesis in neural progenitor cells.	/pubmed/17115416	Nishimoto M, Furuta A, Aoki S, Kudo Y, Miyakawa H, Wada K.	Glia. 2007 Feb;55(3):317-27.	Glia. 2007	PubMed	citation	PMID:17115416	pubmed	17115416	create date:2006/11/23 | first author:Nishimoto M
Microglial control of neuronal death and synaptic properties.	/pubmed/17106878	Bessis A, Béchade C, Bernard D, Roumier A.	Glia. 2007 Feb;55(3):233-8. Review.	Glia. 2007	PubMed	citation	PMID:17106878	pubmed	17106878	create date:2006/11/16 | first author:Bessis A
Transplanted Schwann cells, not olfactory ensheathing cells, myelinate optic nerve fibres.	/pubmed/17099888	Li Y, Li D, Raisman G.	Glia. 2007 Feb;55(3):312-6.	Glia. 2007	PubMed	citation	PMID:17099888	pubmed	17099888	create date:2006/11/14 | first author:Li Y
Chronic transplantation of olfactory ensheathing cells promotes partial recovery after complete spinal cord transection in the rat.	/pubmed/17096411	López-Vales R, Forés J, Navarro X, Verdú E.	Glia. 2007 Feb;55(3):303-11.	Glia. 2007	PubMed	citation	PMID:17096411	pubmed	17096411	create date:2006/11/11 | first author:López-Vales R
T cells contribute to lysophosphatidylcholine-induced macrophage activation and demyelination in the CNS.	/pubmed/17096403	Ghasemlou N, Jeong SY, Lacroix S, David S.	Glia. 2007 Feb;55(3):294-302.	Glia. 2007	PubMed	citation	PMID:17096403	pubmed	17096403	create date:2006/11/11 | first author:Ghasemlou N
Distinct roles of protein kinase R and toll-like receptor 3 in the activation of astrocytes by viral stimuli.	/pubmed/17091495	Carpentier PA, Williams BR, Miller SD.	Glia. 2007 Feb;55(3):239-52.	Glia. 2007	PubMed	citation	PMID:17091495	pubmed	17091495	create date:2006/11/09 | first author:Carpentier PA
IFN-gamma-induced BACE1 expression is mediated by activation of JAK2 and ERK1/2 signaling pathways and direct binding of STAT1 to BACE1 promoter in astrocytes.	/pubmed/17091494	Cho HJ, Kim SK, Jin SM, Hwang EM, Kim YS, Huh K, Mook-Jung I.	Glia. 2007 Feb;55(3):253-62.	Glia. 2007	PubMed	citation	PMID:17091494	pubmed	17091494	create date:2006/11/09 | first author:Cho HJ
Expression of tranferrin receptors in the pineal gland of postnatal and adult rats and its alteration in hypoxia and melatonin treatment.	/pubmed/17091493	Kaur C, Sivakumar V, Ling EA.	Glia. 2007 Feb;55(3):263-73.	Glia. 2007	PubMed	citation	PMID:17091493	pubmed	17091493	create date:2006/11/09 | first author:Kaur C
Title	URL	Description	Details	ShortDetails	Resource	Type	Identifiers	Db	EntrezUID	Properties
TNF-alpha/IFN-gamma-induced iNOS expression increased by prostaglandin E2 in rat primary astrocytes via EP2-evoked cAMP/PKA and intracellular calcium signaling.	/pubmed/17091492	Hsiao HY, Mak OT, Yang CS, Liu YP, Fang KM, Tzeng SF.	Glia. 2007 Jan 15;55(2):214-23.	Glia. 2007	PubMed	citation	PMID:17091492	pubmed	17091492	create date:2006/11/09 | first author:Hsiao HY
PKCepsilon induces astrocytic differentiation of multipotential neural precursor cells.	/pubmed/17091491	Steinhart R, Kazimirsky G, Okhrimenko H, Ben-Hur T, Brodie C.	Glia. 2007 Jan 15;55(2):224-32.	Glia. 2007	PubMed	citation	PMID:17091491	pubmed	17091491	create date:2006/11/09 | first author:Steinhart R
Downregulation of Kir4.1 inward rectifying potassium channel subunits by RNAi impairs potassium transfer and glutamate uptake by cultured cortical astrocytes.	/pubmed/17091490	Kucheryavykh YV, Kucheryavykh LY, Nichols CG, Maldonado HM, Baksi K, Reichenbach A, Skatchkov SN, Eaton MJ.	Glia. 2007 Feb;55(3):274-81.	Glia. 2007	PubMed	citation	PMID:17091490	pubmed	17091490	create date:2006/11/09 | first author:Kucheryavykh YV
Sloppy paired 1/2 regulate glial cell fates by inhibiting Gcm function.	/pubmed/17091489	Mondal S, Ivanchuk SM, Rutka JT, Boulianne GL.	Glia. 2007 Feb;55(3):282-93.	Glia. 2007	PubMed	citation	PMID:17091489	pubmed	17091489	create date:2006/11/09 | first author:Mondal S
Signaling proteins in the axoglial apparatus of sciatic nerve nodes of Ranvier.	/pubmed/17091480	Toews JC, Schram V, Weerth SH, Mignery GA, Russell JT.	Glia. 2007 Jan 15;55(2):202-13.	Glia. 2007	PubMed	citation	PMID:17091480	pubmed	17091480	create date:2006/11/09 | first author:Toews JC
Simvastatin regulates oligodendroglial process dynamics and survival.	/pubmed/17078030	Miron VE, Rajasekharan S, Jarjour AA, Zamvil SS, Kennedy TE, Antel JP.	Glia. 2007 Jan 15;55(2):130-43.	Glia. 2007	PubMed	citation	PMID:17078030	pubmed	17078030	create date:2006/11/02 | first author:Miron VE
Calponin is expressed by fibroblasts and meningeal cells but not olfactory ensheathing cells in the adult peripheral olfactory system.	/pubmed/17078028	Ibanez C, Ito D, Zawadzka M, Jeffery ND, Franklin RJ.	Glia. 2007 Jan 15;55(2):144-51.	Glia. 2007	PubMed	citation	PMID:17078028	pubmed	17078028	create date:2006/11/02 | first author:Ibanez C
Effects of inflammatory cytokines IL-1beta, IL-6, and TNFalpha on the intracellular localization of retinoid receptors in Schwann cells.	/pubmed/17078027	Mey J, Schrage K, Wessels I, Vollpracht-Crijns I.	Glia. 2007 Jan 15;55(2):152-64.	Glia. 2007	PubMed	citation	PMID:17078027	pubmed	17078027	create date:2006/11/02 | first author:Mey J
S100B expression defines a state in which GFAP-expressing cells lose their neural stem cell potential and acquire a more mature developmental stage.	/pubmed/17078026	Raponi E, Agenes F, Delphin C, Assard N, Baudier J, Legraverend C, Deloulme JC.	Glia. 2007 Jan 15;55(2):165-77.	Glia. 2007	PubMed	citation	PMID:17078026	pubmed	17078026	create date:2006/11/02 | first author:Raponi E
Upregulation of CCAAT/enhancer binding protein beta in activated astrocytes and microglia.	/pubmed/17078024	Ejarque-Ortiz A, Medina MG, Tusell JM, Pérez-González AP, Serratosa J, Saura J.	Glia. 2007 Jan 15;55(2):178-88.	Glia. 2007	PubMed	citation	PMID:17078024	pubmed	17078024	create date:2006/11/02 | first author:Ejarque-Ortiz A
Transformation of adult retina from the regenerative to the axonogenesis state activates specific genes in various subsets of neurons and glial cells.	/pubmed/17078023	Liedtke T, Naskar R, Eisenacher M, Thanos S.	Glia. 2007 Jan 15;55(2):189-201.	Glia. 2007	PubMed	citation	PMID:17078023	pubmed	17078023	create date:2006/11/02 | first author:Liedtke T
Na+-H+ exchanger regulatory factor 1 is a PDZ scaffold for the astroglial glutamate transporter GLAST.	/pubmed/17048262	Lee A, Rayfield A, Hryciw DH, Ma TA, Wang D, Pow D, Broer S, Yun C, Poronnik P.	Glia. 2007 Jan 15;55(2):119-29.	Glia. 2007	PubMed	citation	PMID:17048262	pubmed	17048262	create date:2006/10/19 | first author:Lee A
Modulation of connexin expression and gap junction communication in astrocytes by the gram-positive bacterium S. aureus.	/pubmed/17029244	Esen N, Shuffield D, Syed MM, Kielian T.	Glia. 2007 Jan 1;55(1):104-17.	Glia. 2007	PubMed	citation	PMID:17029244	pubmed	17029244	create date:2006/10/10 | first author:Esen N
Astrocytic localization of kynurenine aminotransferase II in the rat brain visualized by immunocytochemistry.	/pubmed/17024659	Guidetti P, Hoffman GE, Melendez-Ferro M, Albuquerque EX, Schwarcz R.	Glia. 2007 Jan 1;55(1):78-92.	Glia. 2007	PubMed	citation	PMID:17024659	pubmed	17024659	create date:2006/10/07 | first author:Guidetti P
Analysis of connexin expression during mouse Schwann cell development identifies connexin29 as a novel marker for the transition of neural crest to precursor cells.	/pubmed/17024657	Li J, Habbes HW, Eiberger J, Willecke K, Dermietzel R, Meier C.	Glia. 2007 Jan 1;55(1):93-103.	Glia. 2007	PubMed	citation	PMID:17024657	pubmed	17024657	create date:2006/10/07 | first author:Li J
GSNO attenuates EAE disease by S-nitrosylation-mediated modulation of endothelial-monocyte interactions.	/pubmed/17019693	Prasad R, Giri S, Nath N, Singh I, Singh AK.	Glia. 2007 Jan 1;55(1):65-77.	Glia. 2007	PubMed	citation	PMID:17019693	pubmed	17019693	create date:2006/10/05 | first author:Prasad R
Pannexin1 is expressed by neurons and glia but does not form functional gap junctions.	/pubmed/17009242	Huang Y, Grinspan JB, Abrams CK, Scherer SS.	Glia. 2007 Jan 1;55(1):46-56.	Glia. 2007	PubMed	citation	PMID:17009242	pubmed	17009242	create date:2006/09/30 | first author:Huang Y
Astrogliosis in EAE spinal cord: derivation from radial glia, and relationships to oligodendroglia.	/pubmed/17009237	Bannerman P, Hahn A, Soulika A, Gallo V, Pleasure D.	Glia. 2007 Jan 1;55(1):57-64.	Glia. 2007	PubMed	citation	PMID:17009237	pubmed	17009237	create date:2006/09/30 | first author:Bannerman P
Information processing and transmission in glia: calcium signaling and transmitter release.	/pubmed/17006933	Deitmer JW, McCarthy KD, Scemes E, Giaume C.	Glia. 2006 Nov 15;54(7):639-41. No abstract available.	Glia. 2006	PubMed	citation	PMID:17006933	pubmed	17006933	create date:2006/09/29 | first author:Deitmer JW
Functional connexin hemichannels": a critical appraisal."	/pubmed/17006904	Spray DC, Ye ZC, Ransom BR.	Glia. 2006 Nov 15;54(7):758-73. Review.	Glia. 2006	PubMed	citation	PMID:17006904	pubmed	17006904	create date:2006/09/29 | first author:Spray DC
Anion channels in astrocytes: biophysics, pharmacology, and function.	/pubmed/17006903	Kimelberg HK, Macvicar BA, Sontheimer H.	Glia. 2006 Nov 15;54(7):747-57. Review.	Glia. 2006	PubMed	citation	PMID:17006903	pubmed	17006903	create date:2006/09/29 | first author:Kimelberg HK
P2X(7) receptors: properties and relevance to CNS function.	/pubmed/17006902	Duan S, Neary JT.	Glia. 2006 Nov 15;54(7):738-46. Review.	Glia. 2006	PubMed	citation	PMID:17006902	pubmed	17006902	create date:2006/09/29 | first author:Duan S
Molecular determinants of D-serine-mediated gliotransmission: from release to function.	/pubmed/17006901	Oliet SH, Mothet JP.	Glia. 2006 Nov 15;54(7):726-37. Review.	Glia. 2006	PubMed	citation	PMID:17006901	pubmed	17006901	create date:2006/09/29 | first author:Oliet SH
Astrocyte calcium waves: what they are and what they do.	/pubmed/17006900	Scemes E, Giaume C.	Glia. 2006 Nov 15;54(7):716-25. Review.	Glia. 2006	PubMed	citation	PMID:17006900	pubmed	17006900	create date:2006/09/29 | first author:Scemes E
Vesicular transmitter release from astrocytes.	/pubmed/17006898	Montana V, Malarkey EB, Verderio C, Matteoli M, Parpura V.	Glia. 2006 Nov 15;54(7):700-15. Review.	Glia. 2006	PubMed	citation	PMID:17006898	pubmed	17006898	create date:2006/09/29 | first author:Montana V
Calcium signaling in Schwann cells at synaptic and extra-synaptic sites: active glial modulation of neuronal activity.	/pubmed/17006897	Rousse I, Robitaille R.	Glia. 2006 Nov 15;54(7):691-9. Review.	Glia. 2006	PubMed	citation	PMID:17006897	pubmed	17006897	create date:2006/09/29 | first author:Rousse I
Astrocyte calcium elevations: properties, propagation, and effects on brain signaling.	/pubmed/17006896	Fiacco TA, McCarthy KD.	Glia. 2006 Nov 15;54(7):676-90. Review.	Glia. 2006	PubMed	citation	PMID:17006896	pubmed	17006896	create date:2006/09/29 | first author:Fiacco TA
Neurotransmitter-mediated calcium signalling in oligodendrocyte physiology and pathology.	/pubmed/17006895	Butt AM.	Glia. 2006 Nov 15;54(7):666-75. Review.	Glia. 2006	PubMed	citation	PMID:17006895	pubmed	17006895	create date:2006/09/29 | first author:Butt AM
Functional role of calcium signals for microglial function.	/pubmed/17006894	Färber K, Kettenmann H.	Glia. 2006 Nov 15;54(7):656-65. Review.	Glia. 2006	PubMed	citation	PMID:17006894	pubmed	17006894	create date:2006/09/29 | first author:Färber K
Calcium signaling in specialized glial cells.	/pubmed/17006893	Metea MR, Newman EA.	Glia. 2006 Nov 15;54(7):650-5. Review.	Glia. 2006	PubMed	citation	PMID:17006893	pubmed	17006893	create date:2006/09/29 | first author:Metea MR
Calcium signaling in invertebrate glial cells.	/pubmed/17006892	Lohr C, Deitmer JW.	Glia. 2006 Nov 15;54(7):642-9. Review.	Glia. 2006	PubMed	citation	PMID:17006892	pubmed	17006892	create date:2006/09/29 | first author:Lohr C
Haplotype matching is not an essential requirement to achieve remyelination of demyelinating CNS lesions.	/pubmed/17006890	Tepavcević V, Blakemore WF.	Glia. 2006 Dec;54(8):880-90.	Glia. 2006	PubMed	citation	PMID:17006890	pubmed	17006890	create date:2006/09/29 | first author:Tepavcević V
Adenosine released by astrocytes contributes to hypoxia-induced modulation of synaptic transmission.	/pubmed/17004232	Martín ED, Fernández M, Perea G, Pascual O, Haydon PG, Araque A, Ceña V.	Glia. 2007 Jan 1;55(1):36-45.	Glia. 2007	PubMed	citation	PMID:17004232	pubmed	17004232	create date:2006/09/28 | first author:Martín ED
BMP and LIF signaling coordinately regulate lineage restriction of radial glia in the developing forebrain.	/pubmed/17001659	Li H, Grumet M.	Glia. 2007 Jan 1;55(1):24-35.	Glia. 2007	PubMed	citation	PMID:17001659	pubmed	17001659	create date:2006/09/27 | first author:Li H
Plasticity of perisynaptic astroglia during synaptogenesis in the mature rat hippocampus.	/pubmed/17001633	Witcher MR, Kirov SA, Harris KM.	Glia. 2007 Jan 1;55(1):13-23.	Glia. 2007	PubMed	citation	PMID:17001633	pubmed	17001633	create date:2006/09/27 | first author:Witcher MR
Statins induce differentiation and cell death in neurons and astroglia.	/pubmed/16998865	März P, Otten U, Miserez AR.	Glia. 2007 Jan 1;55(1):1-12.	Glia. 2007	PubMed	citation	PMID:16998865	pubmed	16998865	create date:2006/09/26 | first author:März P
Glutathione peroxidase 1 and a high cellular glutathione concentration are essential for effective organic hydroperoxide detoxification in astrocytes.	/pubmed/16998864	Liddell JR, Dringen R, Crack PJ, Robinson SR.	Glia. 2006 Dec;54(8):873-9.	Glia. 2006	PubMed	citation	PMID:16998864	pubmed	16998864	create date:2006/09/26 | first author:Liddell JR
Glioblastoma-derived tumorospheres identify a population of tumor stem-like cells with angiogenic potential and enhanced multidrug resistance phenotype.	/pubmed/16981197	Salmaggi A, Boiardi A, Gelati M, Russo A, Calatozzolo C, Ciusani E, Sciacca FL, Ottolina A, Parati EA, La Porta C, Alessandri G, Marras C, Croci D, De Rossi M.	Glia. 2006 Dec;54(8):850-60.	Glia. 2006	PubMed	citation	PMID:16981197	pubmed	16981197	create date:2006/09/19 | first author:Salmaggi A
Microglia instruct subventricular zone neurogenesis.	/pubmed/16977605	Walton NM, Sutter BM, Laywell ED, Levkoff LH, Kearns SM, Marshall GP 2nd, Scheffler B, Steindler DA.	Glia. 2006 Dec;54(8):815-25.	Glia. 2006	PubMed	citation	PMID:16977605	pubmed	16977605	create date:2006/09/16 | first author:Walton NM
Hypoxia-induced astrocytic reaction and increased vascular permeability in the rat cerebellum.	/pubmed/16977604	Kaur C, Sivakumar V, Zhang Y, Ling EA.	Glia. 2006 Dec;54(8):826-39.	Glia. 2006	PubMed	citation	PMID:16977604	pubmed	16977604	create date:2006/09/16 | first author:Kaur C
Phenotypic and functional characteristics of mesenchymal stem cells differentiated along a Schwann cell lineage.	/pubmed/16977603	Caddick J, Kingham PJ, Gardiner NJ, Wiberg M, Terenghi G.	Glia. 2006 Dec;54(8):840-9.	Glia. 2006	PubMed	citation	PMID:16977603	pubmed	16977603	create date:2006/09/16 | first author:Caddick J
Challenge with innate and protein antigens induces CCR7 expression by microglia in vitro and in vivo.	/pubmed/16977602	Dijkstra IM, de Haas AH, Brouwer N, Boddeke HW, Biber K.	Glia. 2006 Dec;54(8):861-72.	Glia. 2006	PubMed	citation	PMID:16977602	pubmed	16977602	create date:2006/09/16 | first author:Dijkstra IM
Type-2 cells as link between glial and neuronal lineage in adult hippocampal neurogenesis.	/pubmed/16958090	Steiner B, Klempin F, Wang L, Kott M, Kettenmann H, Kempermann G.	Glia. 2006 Dec;54(8):805-14.	Glia. 2006	PubMed	citation	PMID:16958090	pubmed	16958090	create date:2006/09/08 | first author:Steiner B
5-Hydroxytryptamine-mediated increase in glutamate uptake by the leech giant glial cell.	/pubmed/16958089	Hirth IC, Deitmer JW.	Glia. 2006 Dec;54(8):786-94.	Glia. 2006	PubMed	citation	PMID:16958089	pubmed	16958089	create date:2006/09/08 | first author:Hirth IC
Cellular iron status influences the functional relationship between microglia and oligodendrocytes.	/pubmed/16958088	Zhang X, Surguladze N, Slagle-Webb B, Cozzi A, Connor JR.	Glia. 2006 Dec;54(8):795-804.	Glia. 2006	PubMed	citation	PMID:16958088	pubmed	16958088	create date:2006/09/08 | first author:Zhang X
The TLR3 ligand polyI: C downregulates connexin 43 expression and function in astrocytes by a mechanism involving the NF-kappaB and PI3 kinase pathways.	/pubmed/16958087	Zhao Y, Rivieccio MA, Lutz S, Scemes E, Brosnan CF.	Glia. 2006 Dec;54(8):775-85.	Glia. 2006	PubMed	citation	PMID:16958087	pubmed	16958087	create date:2006/09/08 | first author:Zhao Y
Schwann cell-derived neuregulin-2alpha can function as a cell-attached activator of muscle acetylcholine receptor expression.	/pubmed/16944454	Ponomareva ON, Fischer TM, Lai C, Rimer M.	Glia. 2006 Nov 1;54(6):630-7.	Glia. 2006	PubMed	citation	PMID:16944454	pubmed	16944454	create date:2006/09/01 | first author:Ponomareva ON
Extracellular ATP counteracts the ERK1/2-mediated death-promoting signaling cascades in astrocytes.	/pubmed/16944453	Shinozaki Y, Koizumi S, Ohno Y, Nagao T, Inoue K.	Glia. 2006 Nov 1;54(6):606-18.	Glia. 2006	PubMed	citation	PMID:16944453	pubmed	16944453	create date:2006/09/01 | first author:Shinozaki Y
HIV-1-infected and/or immune activated macrophages regulate astrocyte SDF-1 production through IL-1beta.	/pubmed/16944452	Peng H, Erdmann N, Whitney N, Dou H, Gorantla S, Gendelman HE, Ghorpade A, Zheng J.	Glia. 2006 Nov 1;54(6):619-29.	Glia. 2006	PubMed	citation	PMID:16944452	pubmed	16944452	create date:2006/09/01 | first author:Peng H
Tumor necrosis factor and its p55 and p75 receptors are not required for axonal lesion-induced microgliosis in mouse fascia dentata.	/pubmed/16927297	Fenger C, Drojdahl N, Wirenfeldt M, Sylvest L, Jorgensen OS, Meldgaard M, Lambertsen KL, Finsen B.	Glia. 2006 Nov 1;54(6):591-605.	Glia. 2006	PubMed	citation	PMID:16927297	pubmed	16927297	create date:2006/08/24 | first author:Fenger C
Title	URL	Description	Details	ShortDetails	Resource	Type	Identifiers	Db	EntrezUID	Properties
Rafts in oligodendrocytes: evidence and structure-function relationship.	/pubmed/16927294	Gielen E, Baron W, Vandeven M, Steels P, Hoekstra D, Ameloot M.	Glia. 2006 Nov 1;54(6):499-512. Review.	Glia. 2006	PubMed	citation	PMID:16927294	pubmed	16927294	create date:2006/08/24 | first author:Gielen E
Schwann cell-like differentiation by adult oligodendrocyte precursor cells following engraftment into the demyelinated spinal cord is BMP-dependent.	/pubmed/16921543	Talbott JF, Cao Q, Enzmann GU, Benton RL, Achim V, Cheng XX, Mills MD, Rao MS, Whittemore SR.	Glia. 2006 Aug 15;54(3):147-59.	Glia. 2006	PubMed	citation	PMID:16921543	pubmed	16921543	create date:2006/08/22 | first author:Talbott JF
Retroviral lineage analysis of fibroblast growth factor receptor signaling in FGF2 inhibition of oligodendrocyte progenitor differentiation.	/pubmed/16921523	Zhou YX, Flint NC, Murtie JC, Le TQ, Armstrong RC.	Glia. 2006 Nov 1;54(6):578-90.	Glia. 2006	PubMed	citation	PMID:16921523	pubmed	16921523	create date:2006/08/22 | first author:Zhou YX
TGF-beta1 potentiates astrocytic nitric oxide production by expanding the population of astrocytes that express NOS-2.	/pubmed/16921522	Hamby ME, Hewett JA, Hewett SJ.	Glia. 2006 Nov 1;54(6):566-77.	Glia. 2006	PubMed	citation	PMID:16921522	pubmed	16921522	create date:2006/08/22 | first author:Hamby ME
The olfactory bulb and olfactory mucosa obtained from human cadaver donors as a source of olfactory ensheathing cells.	/pubmed/16917854	Miedzybrodzki R, Tabakow P, Fortuna W, Czapiga B, Jarmundowicz W.	Glia. 2006 Nov 1;54(6):557-65.	Glia. 2006	PubMed	citation	PMID:16917854	pubmed	16917854	create date:2006/08/19 | first author:Miedzybrodzki R
Examination of cellular and molecular events associated with optic nerve axotomy.	/pubmed/16906543	Nitzan A, Kermer P, Shirvan A, Bähr M, Barzilai A, Solomon AS.	Glia. 2006 Nov 1;54(6):545-56.	Glia. 2006	PubMed	citation	PMID:16906543	pubmed	16906543	create date:2006/08/15 | first author:Nitzan A
Glial cell line-derived neurotrophic factor promotes olfactory ensheathing cells migration.	/pubmed/16906542	Cao L, Su Z, Zhou Q, Lv B, Liu X, Jiao L, Li Z, Zhu Y, Huang Z, Huang A, He C.	Glia. 2006 Nov 1;54(6):536-44.	Glia. 2006	PubMed	citation	PMID:16906542	pubmed	16906542	create date:2006/08/15 | first author:Cao L
Stimulation of TLR9 with CpG ODN enhances apoptosis of glioma and prolongs the survival of mice with experimental brain tumors.	/pubmed/16906541	El Andaloussi A, Sonabend AM, Han Y, Lesniak MS.	Glia. 2006 Nov 1;54(6):526-35.	Glia. 2006	PubMed	citation	PMID:16906541	pubmed	16906541	create date:2006/08/15 | first author:El Andaloussi A
Steroids and glial cell function.	/pubmed/16906540	Garcia-Segura LM, Melcangi RC.	Glia. 2006 Nov 1;54(6):485-98. Review.	Glia. 2006	PubMed	citation	PMID:16906540	pubmed	16906540	create date:2006/08/15 | first author:Garcia-Segura LM
Transient expression of endothelins in the amoeboid microglial cells in the developing rat brain.	/pubmed/16897776	Wu CY, Kaur C, Lu J, Cao Q, Guo CH, Zhou Y, Sivakumar V, Ling EA.	Glia. 2006 Nov 1;54(6):513-25.	Glia. 2006	PubMed	citation	PMID:16897776	pubmed	16897776	create date:2006/08/10 | first author:Wu CY
Alterations in the oligodendrocyte lineage, myelin, and white matter in adult mice lacking the chemokine receptor CXCR2.	/pubmed/16886211	Padovani-Claudio DA, Liu L, Ransohoff RM, Miller RH.	Glia. 2006 Oct;54(5):471-83.	Glia. 2006	PubMed	citation	PMID:16886211	pubmed	16886211	create date:2006/08/04 | first author:Padovani-Claudio DA
In situ fluorescence imaging of glutamate-evoked mitochondrial Na+ responses in astrocytes.	/pubmed/16886210	Bernardinelli Y, Azarias G, Chatton JY.	Glia. 2006 Oct;54(5):460-70.	Glia. 2006	PubMed	citation	PMID:16886210	pubmed	16886210	create date:2006/08/04 | first author:Bernardinelli Y
Invariant mantling of growth cones by Schwann cell precursors characterize growing peripheral nerve fronts.	/pubmed/16886207	Wanner IB, Mahoney J, Jessen KR, Wood PM, Bates M, Bunge MB.	Glia. 2006 Oct;54(5):424-38.	Glia. 2006	PubMed	citation	PMID:16886207	pubmed	16886207	create date:2006/08/04 | first author:Wanner IB
Role of N-cadherin in Schwann cell precursors of growing nerves.	/pubmed/16886205	Wanner IB, Guerra NK, Mahoney J, Kumar A, Wood PM, Mirsky R, Jessen KR.	Glia. 2006 Oct;54(5):439-59.	Glia. 2006	PubMed	citation	PMID:16886205	pubmed	16886205	create date:2006/08/04 | first author:Wanner IB
The developmental expression of K+ channels in retinal glial cells is associated with a decrease of osmotic cell swelling.	/pubmed/16886204	Wurm A, Pannicke T, Iandiev I, Wiedemann P, Reichenbach A, Bringmann A.	Glia. 2006 Oct;54(5):411-23.	Glia. 2006	PubMed	citation	PMID:16886204	pubmed	16886204	create date:2006/08/04 | first author:Wurm A
GFAP-expressing cells in the postnatal subventricular zone display a unique glial phenotype intermediate between radial glia and astrocytes.	/pubmed/16886203	Liu X, Bolteus AJ, Balkin DM, Henschel O, Bordey A.	Glia. 2006 Oct;54(5):394-410.	Glia. 2006	PubMed	citation	PMID:16886203	pubmed	16886203	create date:2006/08/04 | first author:Liu X
Behavior of in vitro cultured ameboid microglial cells migrating on Müller cell end-feet in the quail embryo retina.	/pubmed/16886202	Tassi M, Calvente R, Marín-Teva JL, Cuadros MA, Santos AM, Carrasco MC, Sánchez-López AM, Navascués J.	Glia. 2006 Oct;54(5):376-93.	Glia. 2006	PubMed	citation	PMID:16886202	pubmed	16886202	create date:2006/08/04 | first author:Tassi M
Functional changes in astroglial cells in epilepsy.	/pubmed/16886201	Binder DK, Steinhäuser C.	Glia. 2006 Oct;54(5):358-68. Review.	Glia. 2006	PubMed	citation	PMID:16886201	pubmed	16886201	create date:2006/08/04 | first author:Binder DK
Enhanced connexin 43 immunoreactivity in penumbral areas in the human brain following ischemia.	/pubmed/16886200	Nakase T, Yoshida Y, Nagata K.	Glia. 2006 Oct;54(5):369-75.	Glia. 2006	PubMed	citation	PMID:16886200	pubmed	16886200	create date:2006/08/04 | first author:Nakase T
Roles of two types of anion channels in glutamate release from mouse astrocytes under ischemic or osmotic stress.	/pubmed/16883573	Liu HT, Tashmukhamedov BA, Inoue H, Okada Y, Sabirov RZ.	Glia. 2006 Oct;54(5):343-57. Erratum in: Glia. 2006 Dec;54(8):891.	Glia. 2006	PubMed	citation	PMID:16883573	pubmed	16883573	create date:2006/08/03 | first author:Liu HT
Multiple roles of Id4 in developmental myelination: predicted outcomes and unexpected findings.	/pubmed/16862533	Marin-Husstege M, He Y, Li J, Kondo T, Sablitzky F, Casaccia-Bonnefil P.	Glia. 2006 Sep;54(4):285-96.	Glia. 2006	PubMed	citation	PMID:16862533	pubmed	16862533	create date:2006/07/25 | first author:Marin-Husstege M
Differential activation of microglia in neurogenic versus non-neurogenic regions of the forebrain.	/pubmed/16862532	Goings GE, Kozlowski DA, Szele FG.	Glia. 2006 Sep;54(4):329-42.	Glia. 2006	PubMed	citation	PMID:16862532	pubmed	16862532	create date:2006/07/25 | first author:Goings GE
Regulation of the astrocyte resting membrane potential by cyclic AMP and protein kinase A.	/pubmed/16856152	Bolton S, Greenwood K, Hamilton N, Butt AM.	Glia. 2006 Sep;54(4):316-28.	Glia. 2006	PubMed	citation	PMID:16856152	pubmed	16856152	create date:2006/07/21 | first author:Bolton S
Capture of extracellular zinc ions by astrocytes.	/pubmed/16856150	Varea E, Alonso-Llosà G, Molowny A, Lopez-Garcia C, Ponsoda X.	Glia. 2006 Sep;54(4):304-15.	Glia. 2006	PubMed	citation	PMID:16856150	pubmed	16856150	create date:2006/07/21 | first author:Varea E
Inflammation stimulates myelination by transplanted oligodendrocyte precursor cells.	/pubmed/16856149	Setzu A, Lathia JD, Zhao C, Wells K, Rao MS, Ffrench-Constant C, Franklin RJ.	Glia. 2006 Sep;54(4):297-303.	Glia. 2006	PubMed	citation	PMID:16856149	pubmed	16856149	create date:2006/07/21 | first author:Setzu A
Schwann cells and the pathogenesis of inherited motor and sensory neuropathies (Charcot-Marie-Tooth disease).	/pubmed/16856148	Berger P, Niemann A, Suter U.	Glia. 2006 Sep;54(4):243-57. Review.	Glia. 2006	PubMed	citation	PMID:16856148	pubmed	16856148	create date:2006/07/21 | first author:Berger P
Matrix metalloproteinase-2 (MMP-2) regulates astrocyte motility in connection with the actin cytoskeleton and integrins.	/pubmed/16845676	Ogier C, Bernard A, Chollet AM, LE Diguardher T, Hanessian S, Charton G, Khrestchatisky M, Rivera S.	Glia. 2006 Sep;54(4):272-84.	Glia. 2006	PubMed	citation	PMID:16845676	pubmed	16845676	create date:2006/07/18 | first author:Ogier C
Epileptogenic roles of astroglial death and regeneration in the dentate gyrus of experimental temporal lobe epilepsy.	/pubmed/16845674	Kang TC, Kim DS, Kwak SE, Kim JE, Won MH, Kim DW, Choi SY, Kwon OS.	Glia. 2006 Sep;54(4):258-71.	Glia. 2006	PubMed	citation	PMID:16845674	pubmed	16845674	create date:2006/07/18 | first author:Kang TC
Induction of astrocyte differentiation by propentofylline increases glutamate transporter expression in vitro: heterogeneity of the quiescent phenotype.	/pubmed/16819765	Tawfik VL, Lacroix-Fralish ML, Bercury KK, Nutile-McMenemy N, Harris BT, Deleo JA.	Glia. 2006 Aug 15;54(3):193-203.	Glia. 2006	PubMed	citation	PMID:16819765	pubmed	16819765	create date:2006/07/05 | first author:Tawfik VL
Inhibition of glycogenolysis in astrocytes interrupts memory consolidation in young chickens.	/pubmed/16819764	Gibbs ME, Anderson DG, Hertz L.	Glia. 2006 Aug 15;54(3):214-22.	Glia. 2006	PubMed	citation	PMID:16819764	pubmed	16819764	create date:2006/07/05 | first author:Gibbs ME
P2X(7) receptors on microglial cells mediate injury to cortical neurons in vitro.	/pubmed/16817206	Skaper SD, Facci L, Culbert AA, Evans NA, Chessell I, Davis JB, Richardson JC.	Glia. 2006 Aug 15;54(3):234-42.	Glia. 2006	PubMed	citation	PMID:16817206	pubmed	16817206	create date:2006/07/04 | first author:Skaper SD
Different expression of synemin isoforms in glia and neurons during nervous system development.	/pubmed/16817202	Izmiryan A, Cheraud Y, Khanamiryan L, Leterrier JF, Federici T, Peltekian E, Moura-Neto V, Paulin D, Li Z, Xue ZG.	Glia. 2006 Aug 15;54(3):204-13.	Glia. 2006	PubMed	citation	PMID:16817202	pubmed	16817202	create date:2006/07/04 | first author:Izmiryan A
Expression and function of calcium-activated potassium channels in human glioma cells.	/pubmed/16817201	Weaver AK, Bomben VC, Sontheimer H.	Glia. 2006 Aug 15;54(3):223-33.	Glia. 2006	PubMed	citation	PMID:16817201	pubmed	16817201	create date:2006/07/04 | first author:Weaver AK
Rat choroid plexuses contain myeloid progenitors capable of differentiation toward macrophage or dendritic cell phenotypes.	/pubmed/16817190	Nataf S, Strazielle N, Hatterer E, Mouchiroud G, Belin MF, Ghersi-Egea JF.	Glia. 2006 Aug 15;54(3):160-71.	Glia. 2006	PubMed	citation	PMID:16817190	pubmed	16817190	create date:2006/07/04 | first author:Nataf S
Characterization of human monocyte-derived microglia-like cells.	/pubmed/16807899	Leone C, Le Pavec G, Même W, Porcheray F, Samah B, Dormont D, Gras G.	Glia. 2006 Aug 15;54(3):183-92.	Glia. 2006	PubMed	citation	PMID:16807899	pubmed	16807899	create date:2006/06/30 | first author:Leone C
Subtle myelin defects in PLP-null mice.	/pubmed/16802387	Rosenbluth J, Nave KA, Mierzwa A, Schiff R.	Glia. 2006 Aug 15;54(3):172-82.	Glia. 2006	PubMed	citation	PMID:16802387	pubmed	16802387	create date:2006/06/28 | first author:Rosenbluth J
A dual tyrosine-leucine motif mediates myelin protein P0 targeting in MDCK cells.	/pubmed/16788992	Kidd GJ, Yadav VK, Huang P, Brand SL, Low SH, Weimbs T, Trapp BD.	Glia. 2006 Aug 1;54(2):135-45.	Glia. 2006	PubMed	citation	PMID:16788992	pubmed	16788992	create date:2006/06/22 | first author:Kidd GJ
Tolbutamide reduces glioma cell proliferation by increasing connexin43, which promotes the up-regulation of p21 and p27 and subsequent changes in retinoblastoma phosphorylation.	/pubmed/16718685	Sánchez-Alvarez R, Paíno T, Herrero-González S, Medina JM, Tabernero A.	Glia. 2006 Aug 1;54(2):125-34.	Glia. 2006	PubMed	citation	PMID:16718685	pubmed	16718685	create date:2006/05/24 | first author:Sánchez-Alvarez R
Hydrogen sulphide regulates calcium homeostasis in microglial cells.	/pubmed/16718684	Lee SW, Hu YS, Hu LF, Lu Q, Dawe GS, Moore PK, Wong PT, Bian JS.	Glia. 2006 Aug 1;54(2):116-24.	Glia. 2006	PubMed	citation	PMID:16718684	pubmed	16718684	create date:2006/05/24 | first author:Lee SW
Axonal degeneration stimulates the formation of NG2+ cells and oligodendrocytes in the mouse.	/pubmed/16718683	Nielsen HH, Ladeby R, Drøjdahl N, Peterson AC, Finsen B.	Glia. 2006 Aug 1;54(2):105-15.	Glia. 2006	PubMed	citation	PMID:16718683	pubmed	16718683	create date:2006/05/24 | first author:Nielsen HH
Early activation, motility, and homing of neonatal microglia to injured neurons does not require protein synthesis.	/pubmed/16715500	Kurpius D, Wilson N, Fuller L, Hoffman A, Dailey ME.	Glia. 2006 Jul;54(1):58-70.	Glia. 2006	PubMed	citation	PMID:16715500	pubmed	16715500	create date:2006/05/23 | first author:Kurpius D
Epidermal growth factor receptor expression regulates proliferation in the postnatal rat retina.	/pubmed/16710850	Close JL, Liu J, Gumuscu B, Reh TA.	Glia. 2006 Aug 1;54(2):94-104.	Glia. 2006	PubMed	citation	PMID:16710850	pubmed	16710850	create date:2006/05/20 | first author:Close JL
Neuropathologic and neuroinflammatory activities of HIV-1-infected human astrocytes in murine brain.	/pubmed/16705672	Dou H, Morehead J, Bradley J, Gorantla S, Ellison B, Kingsley J, Smith LM, Chao W, Bentsman G, Volsky DJ, Gendelman HE.	Glia. 2006 Aug 1;54(2):81-93.	Glia. 2006	PubMed	citation	PMID:16705672	pubmed	16705672	create date:2006/05/18 | first author:Dou H
Altered immune response to CNS viral infection in mice with a conditional knock-down of macrophage-lineage cells.	/pubmed/16691560	Carmen J, Gowing G, Julien JP, Kerr D.	Glia. 2006 Aug 1;54(2):71-80.	Glia. 2006	PubMed	citation	PMID:16691560	pubmed	16691560	create date:2006/05/13 | first author:Carmen J
Transcription factor co-expression patterns indicate heterogeneity of oligodendroglial subpopulations in adult spinal cord.	/pubmed/16673374	Kitada M, Rowitch DH.	Glia. 2006 Jul;54(1):35-46.	Glia. 2006	PubMed	citation	PMID:16673374	pubmed	16673374	create date:2006/05/05 | first author:Kitada M
Glutamate leakage from a compartmentalized intracellular metabolic pool and activation of the lipoxygenase pathway mediate oxidative astrocyte death by reversed glutamate transport.	/pubmed/16673373	Re DB, Nafia I, Melon C, Shimamoto K, Kerkerian-Le Goff L, Had-Aissouni L.	Glia. 2006 Jul;54(1):47-57.	Glia. 2006	PubMed	citation	PMID:16673373	pubmed	16673373	create date:2006/05/05 | first author:Re DB
Olig gene function in CNS development and disease.	/pubmed/16652341	Ligon KL, Fancy SP, Franklin RJ, Rowitch DH.	Glia. 2006 Jul;54(1):1-10. Review.	Glia. 2006	PubMed	citation	PMID:16652341	pubmed	16652341	create date:2006/05/03 | first author:Ligon KL
Inducible gene deletion in astroglia and radial glia--a valuable tool for functional and lineage analysis.	/pubmed/16652340	Mori T, Tanaka K, Buffo A, Wurst W, Kühn R, Götz M.	Glia. 2006 Jul;54(1):21-34.	Glia. 2006	PubMed	citation	PMID:16652340	pubmed	16652340	create date:2006/05/03 | first author:Mori T
Proteasome inhibition by MG-132 induces apoptotic cell death and mitochondrial dysfunction in cultured rat brain oligodendrocytes but not in astrocytes.	/pubmed/16609961	Goldbaum O, Vollmer G, Richter-Landsberg C.	Glia. 2006 Jun;53(8):891-901.	Glia. 2006	PubMed	citation	PMID:16609961	pubmed	16609961	create date:2006/04/13 | first author:Goldbaum O
Assembly of a perivascular astrocyte protein scaffold at the mammalian blood-brain barrier is dependent on alpha-syntrophin.	/pubmed/16609960	Bragg AD, Amiry-Moghaddam M, Ottersen OP, Adams ME, Froehner SC.	Glia. 2006 Jun;53(8):879-90.	Glia. 2006	PubMed	citation	PMID:16609960	pubmed	16609960	create date:2006/04/13 | first author:Bragg AD
Title	URL	Description	Details	ShortDetails	Resource	Type	Identifiers	Db	EntrezUID	Properties
Schwann cells genetically engineered to express PSA show enhanced migratory potential without impairment of their myelinating ability in vitro.	/pubmed/16598779	Lavdas AA, Franceschini I, Dubois-Dalcq M, Matsas R.	Glia. 2006 Jun;53(8):868-78.	Glia. 2006	PubMed	citation	PMID:16598779	pubmed	16598779	create date:2006/04/07 | first author:Lavdas AA
Induction of chemokine and cytokine genes in astrocytes following infection with Theiler's murine encephalomyelitis virus is mediated by the Toll-like receptor 3.	/pubmed/16586493	So EY, Kang MH, Kim BS.	Glia. 2006 Jun;53(8):858-67.	Glia. 2006	PubMed	citation	PMID:16586493	pubmed	16586493	create date:2006/04/06 | first author:So EY
Insulin-like growth factor binding protein-4 (IGFBP-4) is a novel anti-angiogenic and anti-tumorigenic mediator secreted by dibutyryl cyclic AMP (dB-cAMP)-differentiated glioblastoma cells.	/pubmed/16586492	Moreno MJ, Ball M, Andrade MF, McDermid A, Stanimirovic DB.	Glia. 2006 Jun;53(8):845-57.	Glia. 2006	PubMed	citation	PMID:16586492	pubmed	16586492	create date:2006/04/06 | first author:Moreno MJ
Dominant-negative beta1 integrin mice have region-specific myelin defects accompanied by alterations in MAPK activity.	/pubmed/16575886	Lee KK, de Repentigny Y, Saulnier R, Rippstein P, Macklin WB, Kothary R.	Glia. 2006 Jun;53(8):836-44.	Glia. 2006	PubMed	citation	PMID:16575886	pubmed	16575886	create date:2006/04/01 | first author:Lee KK
Temporal control of gene recombination in astrocytes by transgenic expression of the tamoxifen-inducible DNA recombinase variant CreERT2.	/pubmed/16575885	Hirrlinger PG, Scheller A, Braun C, Hirrlinger J, Kirchhoff F.	Glia. 2006 Jul;54(1):11-20.	Glia. 2006	PubMed	citation	PMID:16575885	pubmed	16575885	create date:2006/04/01 | first author:Hirrlinger PG
Inverse regulation of inducible nitric oxide synthase (iNOS) and arginase I by the protein tyrosine phosphatase SHP-1 in CNS glia.	/pubmed/16565987	Bonaparte KL, Hudson CA, Wu C, Massa PT.	Glia. 2006 Jun;53(8):827-35.	Glia. 2006	PubMed	citation	PMID:16565987	pubmed	16565987	create date:2006/03/28 | first author:Bonaparte KL
Astrocytes in 17beta-estradiol treated mixed hippocampal cultures show attenuated calcium response to neuronal activity.	/pubmed/16565986	Rao SP, Sikdar SK.	Glia. 2006 Jun;53(8):817-26.	Glia. 2006	PubMed	citation	PMID:16565986	pubmed	16565986	create date:2006/03/28 | first author:Rao SP
Hypoxia-activated microglial mediators of neuronal survival are differentially regulated by tetracyclines.	/pubmed/16541436	Lai AY, Todd KG.	Glia. 2006 Jun;53(8):809-16.	Glia. 2006	PubMed	citation	PMID:16541436	pubmed	16541436	create date:2006/03/17 | first author:Lai AY
Differential HHV-6A gene expression in T cells and primary human astrocytes based on multi-virus array analysis.	/pubmed/16541415	Yao K, Mandel M, Akyani N, Maynard K, Sengamalay N, Fotheringham J, Ghedin E, Kashanchi F, Jacobson S.	Glia. 2006 Jun;53(8):789-98.	Glia. 2006	PubMed	citation	PMID:16541415	pubmed	16541415	create date:2006/03/17 | first author:Yao K
Transplanted glioma cells migrate and proliferate on host brain vasculature: a dynamic analysis.	/pubmed/16541395	Farin A, Suzuki SO, Weiker M, Goldman JE, Bruce JN, Canoll P.	Glia. 2006 Jun;53(8):799-808.	Glia. 2006	PubMed	citation	PMID:16541395	pubmed	16541395	create date:2006/03/17 | first author:Farin A
Localization of aquaporin-1 water channel in glial cells of the human peripheral nervous system.	/pubmed/16534779	Gao H, He C, Fang X, Hou X, Feng X, Yang H, Zhao X, Ma T.	Glia. 2006 May;53(7):783-7.	Glia. 2006	PubMed	citation	PMID:16534779	pubmed	16534779	create date:2006/03/15 | first author:Gao H
Minocycline affects microglia activation, Abeta deposition, and behavior in APP-tg mice.	/pubmed/16534778	Seabrook TJ, Jiang L, Maier M, Lemere CA.	Glia. 2006 May;53(7):776-82.	Glia. 2006	PubMed	citation	PMID:16534778	pubmed	16534778	create date:2006/03/15 | first author:Seabrook TJ
Possible involvement of increase in spinal fibronectin following peripheral nerve injury in upregulation of microglial P2X4, a key molecule for mechanical allodynia.	/pubmed/16534777	Nasu-Tada K, Koizumi S, Tsuda M, Kunifusa E, Inoue K.	Glia. 2006 May;53(7):769-75.	Glia. 2006	PubMed	citation	PMID:16534777	pubmed	16534777	create date:2006/03/15 | first author:Nasu-Tada K
NG2 proteoglycan-expressing microglia as multipotent neural progenitors in normal and pathologic brains.	/pubmed/16534776	Yokoyama A, Sakamoto A, Kameda K, Imai Y, Tanaka J.	Glia. 2006 May;53(7):754-68.	Glia. 2006	PubMed	citation	PMID:16534776	pubmed	16534776	create date:2006/03/15 | first author:Yokoyama A
Origin and distribution of bone marrow-derived cells in the central nervous system in a mouse model of amyotrophic lateral sclerosis.	/pubmed/16518833	Solomon JN, Lewis CA, Ajami B, Corbel SY, Rossi FM, Krieger C.	Glia. 2006 May;53(7):744-53.	Glia. 2006	PubMed	citation	PMID:16518833	pubmed	16518833	create date:2006/03/07 | first author:Solomon JN
AMP-dependent protein kinase alpha 2 isoform promotes hypoxia-induced VEGF expression in human glioblastoma.	/pubmed/16518831	Neurath KM, Keough MP, Mikkelsen T, Claffey KP.	Glia. 2006 May;53(7):733-43.	Glia. 2006	PubMed	citation	PMID:16518831	pubmed	16518831	create date:2006/03/07 | first author:Neurath KM
Annexin III implicated in the microglial response to motor nerve injury.	/pubmed/16506224	Konishi H, Namikawa K, Kiyama H.	Glia. 2006 May;53(7):723-32.	Glia. 2006	PubMed	citation	PMID:16506224	pubmed	16506224	create date:2006/03/01 | first author:Konishi H
Processing of PLP in a model of Pelizaeus-Merzbacher disease/SPG2 due to the rumpshaker mutation.	/pubmed/16506223	McLaughlin M, Barrie JA, Karim S, Montague P, Edgar JM, Kirkham D, Thomson CE, Griffiths IR.	Glia. 2006 May;53(7):715-22.	Glia. 2006	PubMed	citation	PMID:16506223	pubmed	16506223	create date:2006/03/01 | first author:McLaughlin M
Potentiation of the NMDA receptor-mediated responses through the activation of the glycine site by microglia secreting soluble factors.	/pubmed/16498631	Hayashi Y, Ishibashi H, Hashimoto K, Nakanishi H.	Glia. 2006 Apr 15;53(6):660-8.	Glia. 2006	PubMed	citation	PMID:16498631	pubmed	16498631	create date:2006/02/25 | first author:Hayashi Y
Neuronal hyperactivity induces astrocytic expression of neurocan in the adult rat hippocampus.	/pubmed/16498620	Schwarzacher SW, Vuksic M, Haas CA, Burbach GJ, Sloviter RS, Deller T.	Glia. 2006 May;53(7):704-14.	Glia. 2006	PubMed	citation	PMID:16498620	pubmed	16498620	create date:2006/02/25 | first author:Schwarzacher SW
Endogenous leukemia inhibitory factor production limits autoimmune demyelination and oligodendrocyte loss.	/pubmed/16498619	Butzkueven H, Emery B, Cipriani T, Marriott MP, Kilpatrick TJ.	Glia. 2006 May;53(7):696-703.	Glia. 2006	PubMed	citation	PMID:16498619	pubmed	16498619	create date:2006/02/25 | first author:Butzkueven H
Toll-like receptor 3 on adult human astrocytes triggers production of neuroprotective mediators.	/pubmed/16482523	Bsibsi M, Persoon-Deen C, Verwer RW, Meeuwsen S, Ravid R, Van Noort JM.	Glia. 2006 May;53(7):688-95.	Glia. 2006	PubMed	citation	PMID:16482523	pubmed	16482523	create date:2006/02/17 | first author:Bsibsi M
Astrocyte heterogeneity revealed by expression of a GFAP-LacZ transgene.	/pubmed/16482522	Lee Y, Su M, Messing A, Brenner M.	Glia. 2006 May;53(7):677-87.	Glia. 2006	PubMed	citation	PMID:16482522	pubmed	16482522	create date:2006/02/17 | first author:Lee Y
Cyclic AMP synergistically enhances neuregulin-dependent ERK and Akt activation and cell cycle progression in Schwann cells.	/pubmed/16470843	Monje PV, Bartlett Bunge M, Wood PM.	Glia. 2006 Apr 15;53(6):649-59.	Glia. 2006	PubMed	citation	PMID:16470843	pubmed	16470843	create date:2006/02/14 | first author:Monje PV
Sphingosine-1-phosphate is released by cerebellar astrocytes in response to bFGF and induces astrocyte proliferation through Gi-protein-coupled receptors.	/pubmed/16470810	Bassi R, Anelli V, Giussani P, Tettamanti G, Viani P, Riboni L.	Glia. 2006 Apr 15;53(6):621-30.	Glia. 2006	PubMed	citation	PMID:16470810	pubmed	16470810	create date:2006/02/14 | first author:Bassi R
Increased seizure duration and slowed potassium kinetics in mice lacking aquaporin-4 water channels.	/pubmed/16470808	Binder DK, Yao X, Zador Z, Sick TJ, Verkman AS, Manley GT.	Glia. 2006 Apr 15;53(6):631-6.	Glia. 2006	PubMed	citation	PMID:16470808	pubmed	16470808	create date:2006/02/14 | first author:Binder DK
Induction of parathyroid hormone-related peptide following peripheral nerve injury: role as a modulator of Schwann cell phenotype.	/pubmed/16470617	Macica CM, Liang G, Lankford KL, Broadus AE.	Glia. 2006 Apr 15;53(6):637-48.	Glia. 2006	PubMed	citation	PMID:16470617	pubmed	16470617	create date:2006/02/14 | first author:Macica CM
Regionally specific distribution of the binding of anti-glutamine synthetase and anti-S100 antibodies and of Datura stramonium lectin in glial domains of the optic lobe of the giant prawn.	/pubmed/16435368	Allodi S, Bressan CM, Carvalho SL, Cavalcante LA.	Glia. 2006 Apr 15;53(6):612-20.	Glia. 2006	PubMed	citation	PMID:16435368	pubmed	16435368	create date:2006/01/26 | first author:Allodi S
Expression pattern and functional characterization of connexin29 in transgenic mice.	/pubmed/16435366	Eiberger J, Kibschull M, Strenzke N, Schober A, Büssow H, Wessig C, Djahed S, Reucher H, Koch DA, Lautermann J, Moser T, Winterhager E, Willecke K.	Glia. 2006 Apr 15;53(6):601-11.	Glia. 2006	PubMed	citation	PMID:16435366	pubmed	16435366	create date:2006/01/26 | first author:Eiberger J
Constitutive neuregulin-1/ErbB signaling contributes to human vestibular schwannoma proliferation.	/pubmed/16432850	Hansen MR, Roehm PC, Chatterjee P, Green SH.	Glia. 2006 Apr 15;53(6):593-600.	Glia. 2006	PubMed	citation	PMID:16432850	pubmed	16432850	create date:2006/01/25 | first author:Hansen MR
Murine glia express the immunosuppressive cytokine, interleukin-10, following exposure to Borrelia burgdorferi or Neisseria meningitidis.	/pubmed/16419089	Rasley A, Tranguch SL, Rati DM, Marriott I.	Glia. 2006 Apr 15;53(6):583-92.	Glia. 2006	PubMed	citation	PMID:16419089	pubmed	16419089	create date:2006/01/19 | first author:Rasley A
Alpha-tocopherol (vitamin E) induces rapid, nonsustained proliferation in cultured rat microglia.	/pubmed/16419088	Flanary BE, Streit WJ.	Glia. 2006 Apr 15;53(6):669-74.	Glia. 2006	PubMed	citation	PMID:16419088	pubmed	16419088	create date:2006/01/19 | first author:Flanary BE
Proteomic analysis of microglial contribution to mouse strain-dependent dopaminergic neurotoxicity.	/pubmed/16419087	McLaughlin P, Zhou Y, Ma T, Liu J, Zhang W, Hong JS, Kovacs M, Zhang J.	Glia. 2006 Apr 15;53(6):567-82.	Glia. 2006	PubMed	citation	PMID:16419087	pubmed	16419087	create date:2006/01/19 | first author:McLaughlin P
Selectively increased expression of the astrocytic/endothelial glucose transporter protein GLUT1 in acute liver failure.	/pubmed/16374780	Bélanger M, Desjardins P, Chatauret N, Butterworth RF.	Glia. 2006 Apr 1;53(5):557-62.	Glia. 2006	PubMed	citation	PMID:16374780	pubmed	16374780	create date:2005/12/24 | first author:Bélanger M
Neuroprotective actions of endogenous interleukin-1 receptor antagonist (IL-1ra) are mediated by glia.	/pubmed/16374779	Pinteaux E, Rothwell NJ, Boutin H.	Glia. 2006 Apr 1;53(5):551-6.	Glia. 2006	PubMed	citation	PMID:16374779	pubmed	16374779	create date:2005/12/24 | first author:Pinteaux E
Non-PKC DAG/phorbol-ester receptor(s) inhibit complement receptor-3 and nPKC inhibit scavenger receptor-AI/II-mediated myelin phagocytosis but cPKC, PI3k, and PLCgamma activate myelin phagocytosis by both.	/pubmed/16374778	Cohen G, Makranz C, Spira M, Kodama T, Reichert F, Rotshenker S.	Glia. 2006 Apr 1;53(5):538-50.	Glia. 2006	PubMed	citation	PMID:16374778	pubmed	16374778	create date:2005/12/24 | first author:Cohen G
Upregulation of the stress-associated gene p8 in mouse models of demyelination and in multiple sclerosis tissues.	/pubmed/16374777	Plant SR, Wang Y, Vasseur S, Thrash JC, McMahon EJ, Bergstralh DT, Arnett HA, Miller SD, Carson MJ, Iovanna JL, Ting JP.	Glia. 2006 Apr 1;53(5):529-37.	Glia. 2006	PubMed	citation	PMID:16374777	pubmed	16374777	create date:2005/12/24 | first author:Plant SR
Functional expression of Kir4.1 channels in spinal cord astrocytes.	/pubmed/16369934	Olsen ML, Higashimori H, Campbell SL, Hablitz JJ, Sontheimer H.	Glia. 2006 Apr 1;53(5):516-28.	Glia. 2006	PubMed	citation	PMID:16369934	pubmed	16369934	create date:2005/12/22 | first author:Olsen ML
Gene profiling and bioinformatic analysis of Schwann cell embryonic development and myelination.	/pubmed/16369933	D'Antonio M, Michalovich D, Paterson M, Droggiti A, Woodhoo A, Mirsky R, Jessen KR.	Glia. 2006 Apr 1;53(5):501-15.	Glia. 2006	PubMed	citation	PMID:16369933	pubmed	16369933	create date:2005/12/22 | first author:D'Antonio M
NG2 upregulation in the denervated rat fascia dentata following unilateral entorhinal cortex lesion.	/pubmed/16369932	Dehn D, Burbach GJ, Schäfer R, Deller T.	Glia. 2006 Apr 1;53(5):491-500.	Glia. 2006	PubMed	citation	PMID:16369932	pubmed	16369932	create date:2005/12/22 | first author:Dehn D
Human amyloid beta-induced neuroinflammation is an early event in neurodegeneration.	/pubmed/16369931	Craft JM, Watterson DM, Van Eldik LJ.	Glia. 2006 Apr 1;53(5):484-90.	Glia. 2006	PubMed	citation	PMID:16369931	pubmed	16369931	create date:2005/12/22 | first author:Craft JM
Gene regulation by IL-1beta independent of IL-1R1 in the mouse brain.	/pubmed/16358337	Andre R, Moggs JG, Kimber I, Rothwell NJ, Pinteaux E.	Glia. 2006 Apr 1;53(5):477-83.	Glia. 2006	PubMed	citation	PMID:16358337	pubmed	16358337	create date:2005/12/17 | first author:Andre R
Adult olfactory ensheathing glia promote the long-distance growth of adult retinal ganglion cell neurites in vitro.	/pubmed/16355371	Leaver SG, Harvey AR, Plant GW.	Glia. 2006 Apr 1;53(5):467-76.	Glia. 2006	PubMed	citation	PMID:16355371	pubmed	16355371	create date:2005/12/16 | first author:Leaver SG
Bystander killing of neurons by cytotoxic T cells specific for a glial antigen.	/pubmed/16355370	McPherson SW, Heuss ND, Roehrich H, Gregerson DS.	Glia. 2006 Apr 1;53(5):457-66.	Glia. 2006	PubMed	citation	PMID:16355370	pubmed	16355370	create date:2005/12/16 | first author:McPherson SW
Growth conelike sensorimotor structures are characteristic features of postmigratory, premyelinating oligodendrocytes.	/pubmed/16355369	Fox MA, Afshari FS, Alexander JK, Colello RJ, Fuss B.	Glia. 2006 Apr 1;53(5):563-6.	Glia. 2006	PubMed	citation	PMID:16355369	pubmed	16355369	create date:2005/12/16 | first author:Fox MA
Expression of two temporally distinct microglia-related gene clusters after spinal cord injury.	/pubmed/16345062	Byrnes KR, Garay J, Di Giovanni S, De Biase A, Knoblach SM, Hoffman EP, Movsesyan V, Faden AI.	Glia. 2006 Mar;53(4):420-33.	Glia. 2006	PubMed	citation	PMID:16345062	pubmed	16345062	create date:2005/12/14 | first author:Byrnes KR
Survival of neural precursor cells in growth factor-poor environment: implications for transplantation in chronic disease.	/pubmed/16345032	Einstein O, Ben-Menachem-Tzidon O, Mizrachi-Kol R, Reinhartz E, Grigoriadis N, Ben-Hur T.	Glia. 2006 Mar;53(4):449-55.	Glia. 2006	PubMed	citation	PMID:16345032	pubmed	16345032	create date:2005/12/14 | first author:Einstein O
Proteomic evaluation reveals that olfactory ensheathing cells but not Schwann cells express calponin.	/pubmed/16345031	Boyd JG, Jahed A, McDonald TG, Krol KM, Van Eyk JE, Doucette R, Kawaja MD.	Glia. 2006 Mar;53(4):434-40.	Glia. 2006	PubMed	citation	PMID:16345031	pubmed	16345031	create date:2005/12/14 | first author:Boyd JG
cAMP cascade (PKA, Epac, adenylyl cyclase, Gi, and phosphodiesterases) regulates myelin phagocytosis mediated by complement receptor-3 and scavenger receptor-AI/II in microglia and macrophages.	/pubmed/16345030	Makranz C, Cohen G, Reichert F, Kodama T, Rotshenker S.	Glia. 2006 Mar;53(4):441-8.	Glia. 2006	PubMed	citation	PMID:16345030	pubmed	16345030	create date:2005/12/14 | first author:Makranz C
Macrophage/microglia activation factor expression is restricted to lesion-associated microglial cells after brain trauma.	/pubmed/16342171	Lünemann A, Ullrich O, Diestel A, Jöns T, Ninnemann O, Kovac A, Pohl EE, Hass R, Nitsch R, Hendrix S.	Glia. 2006 Mar;53(4):412-9.	Glia. 2006	PubMed	citation	PMID:16342171	pubmed	16342171	create date:2005/12/13 | first author:Lünemann A
Title	URL	Description	Details	ShortDetails	Resource	Type	Identifiers	Db	EntrezUID	Properties
17beta-estradiol (betaE2) protects human retinal Müller cell against oxidative stress in vitro: evaluation of its effects on gene expression by cDNA microarray.	/pubmed/16342170	Li C, Tang Y, Li F, Turner S, Li K, Zhou X, Centola M, Yan X, Cao W.	Glia. 2006 Mar;53(4):392-400.	Glia. 2006	PubMed	citation	PMID:16342170	pubmed	16342170	create date:2005/12/13 | first author:Li C
Immunocytochemical analysis of D-serine distribution in the mammalian brain reveals novel anatomical compartmentalizations in glia and neurons.	/pubmed/16342169	Williams SM, Diaz CM, Macnab LT, Sullivan RK, Pow DV.	Glia. 2006 Mar;53(4):401-11.	Glia. 2006	PubMed	citation	PMID:16342169	pubmed	16342169	create date:2005/12/13 | first author:Williams SM
Diverse microglial responses after intrahippocampal administration of lipopolysaccharide.	/pubmed/16288481	Herber DL, Maloney JL, Roth LM, Freeman MJ, Morgan D, Gordon MN.	Glia. 2006 Mar;53(4):382-91.	Glia. 2006	PubMed	citation	PMID:16288481	pubmed	16288481	create date:2005/11/17 | first author:Herber DL
Sulfatide is essential for the maintenance of CNS myelin and axon structure.	/pubmed/16288467	Marcus J, Honigbaum S, Shroff S, Honke K, Rosenbluth J, Dupree JL.	Glia. 2006 Mar;53(4):372-81.	Glia. 2006	PubMed	citation	PMID:16288467	pubmed	16288467	create date:2005/11/17 | first author:Marcus J
Membrane currents elicited by angiotensin II in astrocytes from the rat corpus callosum.	/pubmed/16288466	Montiel-Herrera M, Miledi R, García-Colunga J.	Glia. 2006 Mar;53(4):366-71.	Glia. 2006	PubMed	citation	PMID:16288466	pubmed	16288466	create date:2005/11/17 | first author:Montiel-Herrera M
Epo protects SOD2-deficient mouse astrocytes from damage by oxidative stress.	/pubmed/16288465	Liu J, Narasimhan P, Song YS, Nishi T, Yu F, Lee YS, Chan PH.	Glia. 2006 Mar;53(4):360-5.	Glia. 2006	PubMed	citation	PMID:16288465	pubmed	16288465	create date:2005/11/17 | first author:Liu J
Protection of corticospinal tract neurons after dorsal spinal cord transection and engraftment of olfactory ensheathing cells.	/pubmed/16288464	Sasaki M, Hains BC, Lankford KL, Waxman SG, Kocsis JD.	Glia. 2006 Mar;53(4):352-9.	Glia. 2006	PubMed	citation	PMID:16288464	pubmed	16288464	create date:2005/11/17 | first author:Sasaki M
Generation and characterization of brain lipid-binding protein promoter-based transgenic mouse models for the study of radial glia.	/pubmed/16288463	Schmid RS, Yokota Y, Anton ES.	Glia. 2006 Mar;53(4):345-51.	Glia. 2006	PubMed	citation	PMID:16288463	pubmed	16288463	create date:2005/11/17 | first author:Schmid RS
Mouse model for ablation of proliferating microglia in acute CNS injuries.	/pubmed/16276506	Gowing G, Vallières L, Julien JP.	Glia. 2006 Feb;53(3):331-7.	Glia. 2006	PubMed	citation	PMID:16276506	pubmed	16276506	create date:2005/11/09 | first author:Gowing G
Phenotypic and functional heterogeneity of GFAP-expressing cells in vitro: differential expression of LeX/CD15 by GFAP-expressing multipotent neural stem cells and non-neurogenic astrocytes.	/pubmed/16267834	Imura T, Nakano I, Kornblum HI, Sofroniew MV.	Glia. 2006 Feb;53(3):277-93.	Glia. 2006	PubMed	citation	PMID:16267834	pubmed	16267834	create date:2005/11/04 | first author:Imura T
Labeled Schwann cell transplantation: cell loss, host Schwann cell replacement, and strategies to enhance survival.	/pubmed/16267833	Hill CE, Moon LD, Wood PM, Bunge MB.	Glia. 2006 Feb;53(3):338-43.	Glia. 2006	PubMed	citation	PMID:16267833	pubmed	16267833	create date:2005/11/04 | first author:Hill CE
Functional expression of NOD2, a novel pattern recognition receptor for bacterial motifs, in primary murine astrocytes.	/pubmed/16265673	Sterka D Jr, Rati DM, Marriott I.	Glia. 2006 Feb;53(3):322-30.	Glia. 2006	PubMed	citation	PMID:16265673	pubmed	16265673	create date:2005/11/03 | first author:Sterka D Jr
Role of intracellular S100A4 for migration of rat astrocytes.	/pubmed/16265672	Takenaga K, Kozlova EN.	Glia. 2006 Feb;53(3):313-21.	Glia. 2006	PubMed	citation	PMID:16265672	pubmed	16265672	create date:2005/11/03 | first author:Takenaga K
Lipopolysaccharide-activated SHP-1-deficient motheaten microglia release increased nitric oxide, TNF-alpha, and IL-1beta.	/pubmed/16265671	Zhao J, Brooks DM, Lurie DI.	Glia. 2006 Feb;53(3):304-12.	Glia. 2006	PubMed	citation	PMID:16265671	pubmed	16265671	create date:2005/11/03 | first author:Zhao J
Oligodendrocyte precursor cells generate pituicytes in vivo during neurohypophysis development.	/pubmed/16265670	Virard I, Coquillat D, Bancila M, Kaing S, Durbec P.	Glia. 2006 Feb;53(3):294-303.	Glia. 2006	PubMed	citation	PMID:16265670	pubmed	16265670	create date:2005/11/03 | first author:Virard I
Tandem-pore domain potassium channels are functionally expressed in retinal (Müller) glial cells.	/pubmed/16265669	Skatchkov SN, Eaton MJ, Shuba YM, Kucheryavykh YV, Derst C, Veh RW, Wurm A, Iandiev I, Pannicke T, Bringmann A, Reichenbach A.	Glia. 2006 Feb;53(3):266-76.	Glia. 2006	PubMed	citation	PMID:16265669	pubmed	16265669	create date:2005/11/03 | first author:Skatchkov SN
His36Pro point-mutated proteolipid protein retained in the endoplasmic reticulum of oligodendrocytes in the shaking pup.	/pubmed/16265668	Song J, Goetz BD, Duncan ID.	Glia. 2006 Feb;53(3):257-65.	Glia. 2006	PubMed	citation	PMID:16265668	pubmed	16265668	create date:2005/11/03 | first author:Song J
TLR3-mediated signal induces proinflammatory cytokine and chemokine gene expression in astrocytes: differential signaling mechanisms of TLR3-induced IP-10 and IL-8 gene expression.	/pubmed/16265667	Park C, Lee S, Cho IH, Lee HK, Kim D, Choi SY, Oh SB, Park K, Kim JS, Lee SJ.	Glia. 2006 Feb;53(3):248-56.	Glia. 2006	PubMed	citation	PMID:16265667	pubmed	16265667	create date:2005/11/03 | first author:Park C
Functional demonstration of surface carbonic anhydrase IV activity on rat astrocytes.	/pubmed/16265666	Svichar N, Esquenazi S, Waheed A, Sly WS, Chesler M.	Glia. 2006 Feb;53(3):241-7.	Glia. 2006	PubMed	citation	PMID:16265666	pubmed	16265666	create date:2005/11/03 | first author:Svichar N
Inhibitory effect of minocycline on amyloid beta fibril formation and human microglial activation.	/pubmed/16220550	Familian A, Boshuizen RS, Eikelenboom P, Veerhuis R.	Glia. 2006 Feb;53(3):233-40.	Glia. 2006	PubMed	citation	PMID:16220550	pubmed	16220550	create date:2005/10/13 | first author:Familian A
Astrocyte differentiation selectively upregulates CCL2/monocyte chemoattractant protein-1 in cultured human brain-derived progenitor cells.	/pubmed/16206198	Lawrence DM, Seth P, Durham L, Diaz F, Boursiquot R, Ransohoff RM, Major EO.	Glia. 2006 Jan 1;53(1):81-91.	Glia. 2006	PubMed	citation	PMID:16206198	pubmed	16206198	create date:2005/10/06 | first author:Lawrence DM
Cellular mitochondrial heterogeneity in cultured astrocytes as demonstrated by immunogold labeling of alpha-ketoglutarate dehydrogenase.	/pubmed/16206171	Waagepetersen HS, Hansen GH, Fenger K, Lindsay JG, Gibson G, Schousboe A.	Glia. 2006 Jan 15;53(2):225-31.	Glia. 2006	PubMed	citation	PMID:16206171	pubmed	16206171	create date:2005/10/06 | first author:Waagepetersen HS
Glutamate-mediated glial injury: mechanisms and clinical importance.	/pubmed/16206168	Matute C, Domercq M, Sánchez-Gómez MV.	Glia. 2006 Jan 15;53(2):212-24. Review. Erratum in: Glia. 2006 Apr 15;53(6):675.	Glia. 2006	PubMed	citation	PMID:16206168	pubmed	16206168	create date:2005/10/06 | first author:Matute C
Differential oxidative stress in oligodendrocytes and neurons after excitotoxic insults and protection by natural polyphenols.	/pubmed/16206167	Ibarretxe G, Sánchez-Gómez MV, Campos-Esparza MR, Alberdi E, Matute C.	Glia. 2006 Jan 15;53(2):201-11.	Glia. 2006	PubMed	citation	PMID:16206167	pubmed	16206167	create date:2005/10/06 | first author:Ibarretxe G
Divergent effects of oncostatin M on astroglioma cells: influence on cell proliferation, invasion, and expression of matrix metalloproteinases.	/pubmed/16206166	Chen SH, Gillespie GY, Benveniste EN.	Glia. 2006 Jan 15;53(2):191-200.	Glia. 2006	PubMed	citation	PMID:16206166	pubmed	16206166	create date:2005/10/06 | first author:Chen SH
Purinergic receptor antagonists inhibit odorant-induced heat shock protein 25 induction in mouse olfactory epithelium.	/pubmed/16206165	Hegg CC, Lucero MT.	Glia. 2006 Jan 15;53(2):182-90.	Glia. 2006	PubMed	citation	PMID:16206165	pubmed	16206165	create date:2005/10/06 | first author:Hegg CC
Unique expression and localization of aquaporin-4 and aquaporin-9 in murine and human neural stem cells and in their glial progeny.	/pubmed/16206164	Cavazzin C, Ferrari D, Facchetti F, Russignan A, Vescovi AL, La Porta CA, Gritti A.	Glia. 2006 Jan 15;53(2):167-81.	Glia. 2006	PubMed	citation	PMID:16206164	pubmed	16206164	create date:2005/10/06 | first author:Cavazzin C
TRAIL-induced death of human adult oligodendrocytes is mediated by JNK pathway.	/pubmed/16206163	Jurewicz A, Matysiak M, Andrzejak S, Selmaj K.	Glia. 2006 Jan 15;53(2):158-66.	Glia. 2006	PubMed	citation	PMID:16206163	pubmed	16206163	create date:2005/10/06 | first author:Jurewicz A
Cell cycle inhibitors p21 and p16 are required for the regulation of Schwann cell proliferation.	/pubmed/16206162	Atanasoski S, Boller D, De Ventura L, Koegel H, Boentert M, Young P, Werner S, Suter U.	Glia. 2006 Jan 15;53(2):147-57.	Glia. 2006	PubMed	citation	PMID:16206162	pubmed	16206162	create date:2005/10/06 | first author:Atanasoski S
HIV-1 Tat and opiate-induced changes in astrocytes promote chemotaxis of microglia through the expression of MCP-1 and alternative chemokines.	/pubmed/16206161	El-Hage N, Wu G, Wang J, Ambati J, Knapp PE, Reed JL, Bruce-Keller AJ, Hauser KF.	Glia. 2006 Jan 15;53(2):132-46.	Glia. 2006	PubMed	citation	PMID:16206161	pubmed	16206161	create date:2005/10/06 | first author:El-Hage N
Potassium channel Kir4.1 macromolecular complex in retinal glial cells.	/pubmed/16206160	Connors NC, Kofuji P.	Glia. 2006 Jan 15;53(2):124-31.	Glia. 2006	PubMed	citation	PMID:16206160	pubmed	16206160	create date:2005/10/06 | first author:Connors NC
Simvastatin affects cell motility and actin cytoskeleton distribution of microglia.	/pubmed/16206159	Kuipers HF, Rappert AA, Mommaas AM, van Haastert ES, van der Valk P, Boddeke HW, Biber KP, van den Elsen PJ.	Glia. 2006 Jan 15;53(2):115-23.	Glia. 2006	PubMed	citation	PMID:16206159	pubmed	16206159	create date:2005/10/06 | first author:Kuipers HF
Systemic injections of lipopolysaccharide accelerates myelin phagocytosis during Wallerian degeneration in the injured mouse spinal cord.	/pubmed/16206158	Vallières N, Berard JL, David S, Lacroix S.	Glia. 2006 Jan 1;53(1):103-13.	Glia. 2006	PubMed	citation	PMID:16206158	pubmed	16206158	create date:2005/10/06 | first author:Vallières N
Pathological dynamics of activated microglia following medial forebrain bundle transection.	/pubmed/16206155	Cho BP, Song DY, Sugama S, Shin DH, Shimizu Y, Kim SS, Kim YS, Joh TH.	Glia. 2006 Jan 1;53(1):92-102.	Glia. 2006	PubMed	citation	PMID:16206155	pubmed	16206155	create date:2005/10/06 | first author:Cho BP
Lipopolysaccharide sensitizes microglia toward Ca(2+)-induced cell death: mode of cell death shifts from apoptosis to necrosis.	/pubmed/16158419	Nagano T, Kimura SH, Takai E, Matsuda T, Takemura M.	Glia. 2006 Jan 1;53(1):67-73.	Glia. 2006	PubMed	citation	PMID:16158419	pubmed	16158419	create date:2005/09/15 | first author:Nagano T
Cortical progenitor cells in the developing human telencephalon.	/pubmed/16158418	Howard B, Chen Y, Zecevic N.	Glia. 2006 Jan 1;53(1):57-66.	Glia. 2006	PubMed	citation	PMID:16158418	pubmed	16158418	create date:2005/09/15 | first author:Howard B
Further characterization of embryonic stem cell-derived radial glial cells.	/pubmed/16158417	Liour SS, Kraemer SA, Dinkins MB, Su CY, Yanagisawa M, Yu RK.	Glia. 2006 Jan 1;53(1):43-56.	Glia. 2006	PubMed	citation	PMID:16158417	pubmed	16158417	create date:2005/09/15 | first author:Liour SS
Choroid plexus ependymal cells host neural progenitor cells in the rat.	/pubmed/16158416	Itokazu Y, Kitada M, Dezawa M, Mizoguchi A, Matsumoto N, Shimizu A, Ide C.	Glia. 2006 Jan 1;53(1):32-42.	Glia. 2006	PubMed	citation	PMID:16158416	pubmed	16158416	create date:2005/09/15 | first author:Itokazu Y
Calcium-activated chloride channels in müller cells acutely isolated from tiger salamander retina.	/pubmed/16158415	Welch NC, Lalonde MR, Barnes S, Kelly ME.	Glia. 2006 Jan 1;53(1):74-80.	Glia. 2006	PubMed	citation	PMID:16158415	pubmed	16158415	create date:2005/09/15 | first author:Welch NC
Role for CXCR2 and CXCL1 on glia in multiple sclerosis.	/pubmed/16086366	Omari KM, John G, Lango R, Raine CS.	Glia. 2006 Jan 1;53(1):24-31.	Glia. 2006	PubMed	citation	PMID:16086366	pubmed	16086366	create date:2005/08/09 | first author:Omari KM
Expression of Nav1.6 sodium channels by Schwann cells at neuromuscular junctions: role in the motor endplate disease phenotype.	/pubmed/16078241	Musarella M, Alcaraz G, Caillol G, Boudier JL, Couraud F, Autillo-Touati A.	Glia. 2006 Jan 1;53(1):13-23.	Glia. 2006	PubMed	citation	PMID:16078241	pubmed	16078241	create date:2005/08/04 | first author:Musarella M
Contactin is expressed in human astrocytic gliomas and mediates repulsive effects.	/pubmed/16078236	Eckerich C, Zapf S, Ulbricht U, Müller S, Fillbrandt R, Westphal M, Lamszus K.	Glia. 2006 Jan 1;53(1):1-12.	Glia. 2006	PubMed	citation	PMID:16078236	pubmed	16078236	create date:2005/08/04 | first author:Eckerich C
Macrophage-induced inflammation affects hippocampal plasticity and neuronal development in a murine model of HIV-1 encephalitis.	/pubmed/16078235	Poluektova L, Meyer V, Walters L, Paez X, Gendelman HE.	Glia. 2005 Dec;52(4):344-53.	Glia. 2005	PubMed	citation	PMID:16078235	pubmed	16078235	create date:2005/08/04 | first author:Poluektova L
Dopamine D2 and D3 receptor agonists limit oligodendrocyte injury caused by glutamate oxidative stress and oxygen/glucose deprivation.	/pubmed/16078234	Rosin C, Colombo S, Calver AA, Bates TE, Skaper SD.	Glia. 2005 Dec;52(4):336-43.	Glia. 2005	PubMed	citation	PMID:16078234	pubmed	16078234	create date:2005/08/04 | first author:Rosin C
Short-term plasticity of Bergmann glial cell extrasynaptic currents during parallel fiber stimulation in rat cerebellum.	/pubmed/16078233	Bellamy TC, Ogden D.	Glia. 2005 Dec;52(4):325-35.	Glia. 2005	PubMed	citation	PMID:16078233	pubmed	16078233	create date:2005/08/04 | first author:Bellamy TC
Transforming growth factor-beta-regulated gene transcription and protein expression in human GFAP-negative lamina cribrosa cells.	/pubmed/16078232	Kirwan RP, Leonard MO, Murphy M, Clark AF, O'Brien CJ.	Glia. 2005 Dec;52(4):309-24.	Glia. 2005	PubMed	citation	PMID:16078232	pubmed	16078232	create date:2005/08/04 | first author:Kirwan RP
Differential expression of proteoglycans at central and peripheral nodes of Ranvier.	/pubmed/16035076	Melendez-Vasquez C, Carey DJ, Zanazzi G, Reizes O, Maurel P, Salzer JL.	Glia. 2005 Dec;52(4):301-8.	Glia. 2005	PubMed	citation	PMID:16035076	pubmed	16035076	create date:2005/07/22 | first author:Melendez-Vasquez C
Adult human subventricular, subgranular, and subpial zones contain astrocytes with a specialized intermediate filament cytoskeleton.	/pubmed/16001427	Roelofs RF, Fischer DF, Houtman SH, Sluijs JA, Van Haren W, Van Leeuwen FW, Hol EM.	Glia. 2005 Dec;52(4):289-300.	Glia. 2005	PubMed	citation	PMID:16001427	pubmed	16001427	create date:2005/07/08 | first author:Roelofs RF
Pyruvate protects glucose-deprived Müller cells from nitric oxide-induced oxidative stress by radical scavenging.	/pubmed/16001426	Frenzel J, Richter J, Eschrich K.	Glia. 2005 Dec;52(4):276-88.	Glia. 2005	PubMed	citation	PMID:16001426	pubmed	16001426	create date:2005/07/08 | first author:Frenzel J
CHOP plays a pivotal role in the astrocyte death induced by oxygen and glucose deprivation.	/pubmed/16001425	Benavides A, Pastor D, Santos P, Tranque P, Calvo S.	Glia. 2005 Dec;52(4):261-75.	Glia. 2005	PubMed	citation	PMID:16001425	pubmed	16001425	create date:2005/07/08 | first author:Benavides A
Title	URL	Description	Details	ShortDetails	Resource	Type	Identifiers	Db	EntrezUID	Properties
Olfactory ensheathing cells and olfactory nerve fibroblasts maintain continuous open channels for regrowth of olfactory nerve fibres.	/pubmed/15968636	Li Y, Field PM, Raisman G.	Glia. 2005 Nov 15;52(3):245-51.	Glia. 2005	PubMed	citation	PMID:15968636	pubmed	15968636	create date:2005/06/22 | first author:Li Y
Expression of P0 glycoprotein in CNS glia: effects of overexpression in N20.1 cells.	/pubmed/15968635	Studzinski DM, Benjamins JA.	Glia. 2005 Nov 15;52(3):234-44.	Glia. 2005	PubMed	citation	PMID:15968635	pubmed	15968635	create date:2005/06/22 | first author:Studzinski DM
Astrocytes in the arcuate nucleus and median eminence that take up a fluorescent dye from the circulation express leptin receptors and neuropeptide Y Y1 receptors.	/pubmed/15968634	Cheunsuang O, Morris R.	Glia. 2005 Nov 15;52(3):228-33.	Glia. 2005	PubMed	citation	PMID:15968634	pubmed	15968634	create date:2005/06/22 | first author:Cheunsuang O
Oligodendrocyte-myelin glycoprotein is present in lipid rafts and caveolin-1-enriched membranes.	/pubmed/15968633	Boyanapalli M, Kottis V, Lahoud O, Bamri-Ezzine S, Braun PE, Mikol DD.	Glia. 2005 Nov 15;52(3):219-27.	Glia. 2005	PubMed	citation	PMID:15968633	pubmed	15968633	create date:2005/06/22 | first author:Boyanapalli M
Growth factor and cytokine regulation of chondroitin sulfate proteoglycans by astrocytes.	/pubmed/15968632	Smith GM, Strunz C.	Glia. 2005 Nov 15;52(3):209-18.	Glia. 2005	PubMed	citation	PMID:15968632	pubmed	15968632	create date:2005/06/22 | first author:Smith GM
Cytokine toxicity to oligodendrocyte precursors is mediated by iron.	/pubmed/15968631	Zhang X, Haaf M, Todorich B, Grosstephan E, Schieremberg H, Surguladze N, Connor JR.	Glia. 2005 Nov 15;52(3):199-208.	Glia. 2005	PubMed	citation	PMID:15968631	pubmed	15968631	create date:2005/06/22 | first author:Zhang X
Oligodendrocyte-specific ceramide galactosyltransferase (CGT) expression phenotypically rescues CGT-deficient mice and demonstrates that CGT activity does not limit brain galactosylceramide level.	/pubmed/15968630	Zöller I, Büssow H, Gieselmann V, Eckhardt M.	Glia. 2005 Nov 15;52(3):190-8.	Glia. 2005	PubMed	citation	PMID:15968630	pubmed	15968630	create date:2005/06/22 | first author:Zöller I
Anti-disialosyl antibodies mediate selective neuronal or Schwann cell injury at mouse neuromuscular junctions.	/pubmed/15968629	Halstead SK, Morrison I, O'Hanlon GM, Humphreys PD, Goodfellow JA, Plomp JJ, Willison HJ.	Glia. 2005 Nov 15;52(3):177-89.	Glia. 2005	PubMed	citation	PMID:15968629	pubmed	15968629	create date:2005/06/22 | first author:Halstead SK
Rapid and reactive nitric oxide production by astrocytes in mouse neocortical slices.	/pubmed/15968628	Buskila Y, Farkash S, Hershfinkel M, Amitai Y.	Glia. 2005 Nov 15;52(3):169-76.	Glia. 2005	PubMed	citation	PMID:15968628	pubmed	15968628	create date:2005/06/22 | first author:Buskila Y
Temporal profiles of neuronal degeneration, glial proliferation, and cell death in hNFL(+/+) and NFL(-/-) mice.	/pubmed/15920739	McLean JR, Sanelli TR, Leystra-Lantz C, He BP, Strong MJ.	Glia. 2005 Oct;52(1):59-69.	Glia. 2005	PubMed	citation	PMID:15920739	pubmed	15920739	create date:2005/05/28 | first author:McLean JR
CD46 on glial cells can function as a receptor for viral glycoprotein-mediated cell-cell fusion.	/pubmed/15920733	Cassiani-Ingoni R, Greenstone HL, Donati D, Fogdell-Hahn A, Martinelli E, Refai D, Martin R, Berger EA, Jacobson S.	Glia. 2005 Nov 15;52(3):252-8.	Glia. 2005	PubMed	citation	PMID:15920733	pubmed	15920733	create date:2005/05/28 | first author:Cassiani-Ingoni R
Microglial EP2 is critical to neurotoxicity from activated cerebral innate immunity.	/pubmed/15920732	Shie FS, Montine KS, Breyer RM, Montine TJ.	Glia. 2005 Oct;52(1):70-7.	Glia. 2005	PubMed	citation	PMID:15920732	pubmed	15920732	create date:2005/05/28 | first author:Shie FS
Interferon-gamma inhibits cell cycle exit in differentiating oligodendrocyte progenitor cells.	/pubmed/15920731	Chew LJ, King WC, Kennedy A, Gallo V.	Glia. 2005 Nov 1;52(2):127-43.	Glia. 2005	PubMed	citation	PMID:15920731	pubmed	15920731	create date:2005/05/28 | first author:Chew LJ
Effect of anandamide uptake inhibition in the production of nitric oxide and in the release of cytokines in astrocyte cultures.	/pubmed/15920730	Ortega-Gutiérrez S, Molina-Holgado E, Guaza C.	Glia. 2005 Nov 1;52(2):163-8.	Glia. 2005	PubMed	citation	PMID:15920730	pubmed	15920730	create date:2005/05/28 | first author:Ortega-Gutiérrez S
Expression of P2X receptors on rat microglial cells during early development.	/pubmed/15920729	Xiang Z, Burnstock G.	Glia. 2005 Nov 1;52(2):119-26.	Glia. 2005	PubMed	citation	PMID:15920729	pubmed	15920729	create date:2005/05/28 | first author:Xiang Z
Involvement of neuropsin in the pathogenesis of experimental autoimmune encephalomyelitis.	/pubmed/15920728	Terayama R, Bando Y, Yamada M, Yoshida S.	Glia. 2005 Nov 1;52(2):108-18.	Glia. 2005	PubMed	citation	PMID:15920728	pubmed	15920728	create date:2005/05/28 | first author:Terayama R
Interactive role of the toll-like receptor 4 and reactive oxygen species in LPS-induced microglia activation.	/pubmed/15920727	Qin L, Li G, Qian X, Liu Y, Wu X, Liu B, Hong JS, Block ML.	Glia. 2005 Oct;52(1):78-84.	Glia. 2005	PubMed	citation	PMID:15920727	pubmed	15920727	create date:2005/05/28 | first author:Qin L
Involvement of beta1 integrin in microglial chemotaxis and proliferation on fibronectin: different regulations by ADP through PKA.	/pubmed/15920726	Nasu-Tada K, Koizumi S, Inoue K.	Glia. 2005 Nov 1;52(2):98-107.	Glia. 2005	PubMed	citation	PMID:15920726	pubmed	15920726	create date:2005/05/28 | first author:Nasu-Tada K
Effects of cytokines on microglial phenotypes and astroglial coupling in an inflammatory coculture model.	/pubmed/15920725	Hinkerohe D, Smikalla D, Haghikia A, Heupel K, Haase CG, Dermietzel R, Faustmann PM.	Glia. 2005 Nov 1;52(2):85-97.	Glia. 2005	PubMed	citation	PMID:15920725	pubmed	15920725	create date:2005/05/28 | first author:Hinkerohe D
Double-stranded RNA signals antiviral and inflammatory programs and dysfunctional glutamate transport in TLR3-expressing astrocytes.	/pubmed/15920723	Scumpia PO, Kelly KM, Reeves WH, Stevens BR.	Glia. 2005 Nov 1;52(2):153-62.	Glia. 2005	PubMed	citation	PMID:15920723	pubmed	15920723	create date:2005/05/28 | first author:Scumpia PO
Glia cell number modulates sensitivity to MPTP in mice.	/pubmed/15920722	Smeyne M, Jiao Y, Shepherd KR, Smeyne RJ.	Glia. 2005 Nov 1;52(2):144-52.	Glia. 2005	PubMed	citation	PMID:15920722	pubmed	15920722	create date:2005/05/28 | first author:Smeyne M
Disruption of the hyaluronan-based extracellular matrix in spinal cord promotes astrocyte proliferation.	/pubmed/15892130	Struve J, Maher PC, Li YQ, Kinney S, Fehlings MG, Kuntz C 4th, Sherman LS.	Glia. 2005 Oct;52(1):16-24.	Glia. 2005	PubMed	citation	PMID:15892130	pubmed	15892130	create date:2005/05/14 | first author:Struve J
Overexpression of human transferrin in two oligodendroglial cell lines enhances their differentiation.	/pubmed/15892129	Paez PM, García CI, Campagnoni AT, Soto EF, Pasquini JM.	Glia. 2005 Oct;52(1):1-15.	Glia. 2005	PubMed	citation	PMID:15892129	pubmed	15892129	create date:2005/05/14 | first author:Paez PM
Excitotoxic oligodendrocyte death and axonal damage induced by glutamate transporter inhibition.	/pubmed/15892126	Domercq M, Etxebarria E, Pérez-Samartín A, Matute C.	Glia. 2005 Oct;52(1):36-46.	Glia. 2005	PubMed	citation	PMID:15892126	pubmed	15892126	create date:2005/05/14 | first author:Domercq M
Nucleoside transporter expression and function in cultured mouse astrocytes.	/pubmed/15892125	Peng L, Huang R, Yu AC, Fung KY, Rathbone MP, Hertz L.	Glia. 2005 Oct;52(1):25-35.	Glia. 2005	PubMed	citation	PMID:15892125	pubmed	15892125	create date:2005/05/14 | first author:Peng L
Tenascin C induces a quiescent phenotype in cultured adult human astrocytes.	/pubmed/15892123	Holley JE, Gveric D, Whatmore JL, Gutowski NJ.	Glia. 2005 Oct;52(1):53-8.	Glia. 2005	PubMed	citation	PMID:15892123	pubmed	15892123	create date:2005/05/14 | first author:Holley JE
Evidence for creatine biosynthesis in Müller glia.	/pubmed/15892122	Nakashima T, Tomi M, Tachikawa M, Watanabe M, Terasaki T, Hosoya K.	Glia. 2005 Oct;52(1):47-52.	Glia. 2005	PubMed	citation	PMID:15892122	pubmed	15892122	create date:2005/05/14 | first author:Nakashima T
Astrocytic contributions to bioenergetics of cerebral ischemia.	/pubmed/15846808	Dienel GA, Hertz L.	Glia. 2005 Jun;50(4):362-88. Review.	Glia. 2005	PubMed	citation	PMID:15846808	pubmed	15846808	create date:2005/04/23 | first author:Dienel GA
Role of glial cells in cerebral ischemia.	/pubmed/15846807	Nedergaard M, Dirnagl U.	Glia. 2005 Jun;50(4):281-6. Review.	Glia. 2005	PubMed	citation	PMID:15846807	pubmed	15846807	create date:2005/04/23 | first author:Nedergaard M
Astrocytes in cerebral ischemic injury: morphological and general considerations.	/pubmed/15846806	Panickar KS, Norenberg MD.	Glia. 2005 Jun;50(4):287-98. Review.	Glia. 2005	PubMed	citation	PMID:15846806	pubmed	15846806	create date:2005/04/23 | first author:Panickar KS
Astrocyte activation and reactive gliosis.	/pubmed/15846805	Pekny M, Nilsson M.	Glia. 2005 Jun;50(4):427-34. Review.	Glia. 2005	PubMed	citation	PMID:15846805	pubmed	15846805	create date:2005/04/23 | first author:Pekny M
Neuroprotective role of astrocytes in cerebral ischemia: focus on ischemic preconditioning.	/pubmed/15846804	Trendelenburg G, Dirnagl U.	Glia. 2005 Jun;50(4):307-20. Review.	Glia. 2005	PubMed	citation	PMID:15846804	pubmed	15846804	create date:2005/04/23 | first author:Trendelenburg G
Ischemia-induced programmed cell death in astrocytes.	/pubmed/15846803	Giffard RG, Swanson RA.	Glia. 2005 Jun;50(4):299-306. Review.	Glia. 2005	PubMed	citation	PMID:15846803	pubmed	15846803	create date:2005/04/23 | first author:Giffard RG
Multiple roles for MMPs and TIMPs in cerebral ischemia.	/pubmed/15846802	Cunningham LA, Wetzel M, Rosenberg GA.	Glia. 2005 Jun;50(4):329-39. Review.	Glia. 2005	PubMed	citation	PMID:15846802	pubmed	15846802	create date:2005/04/23 | first author:Cunningham LA
Identification of oligodendrocytes in experimental disease models.	/pubmed/15846801	Ness JK, Valentino M, McIver SR, Goldberg MP.	Glia. 2005 Jun;50(4):321-8. Review.	Glia. 2005	PubMed	citation	PMID:15846801	pubmed	15846801	create date:2005/04/23 | first author:Ness JK
Alterations in metabolism and gap junction expression may determine the role of astrocytes as good samaritans" or executioners."	/pubmed/15846800	Farahani R, Pina-Benabou MH, Kyrozis A, Siddiq A, Barradas PC, Chiu FC, Cavalcante LA, Lai JC, Stanton PK, Rozental R.	Glia. 2005 Jun;50(4):351-61.	Glia. 2005	PubMed	citation	PMID:15846800	pubmed	15846800	create date:2005/04/23 | first author:Farahani R
Fibrin-modifying serine proteases thrombin, tPA, and plasmin in ischemic stroke: a review.	/pubmed/15846799	Sheehan JJ, Tsirka SE.	Glia. 2005 Jun;50(4):340-50. Review.	Glia. 2005	PubMed	citation	PMID:15846799	pubmed	15846799	create date:2005/04/23 | first author:Sheehan JJ
Failure and function of intracellular pH regulation in acute hypoxic-ischemic injury of astrocytes.	/pubmed/15846798	Chesler M.	Glia. 2005 Jun;50(4):398-406. Review.	Glia. 2005	PubMed	citation	PMID:15846798	pubmed	15846798	create date:2005/04/23 | first author:Chesler M
Astrocytic swelling in cerebral ischemia as a possible cause of injury and target for therapy.	/pubmed/15846797	Kimelberg HK.	Glia. 2005 Jun;50(4):389-97. Review.	Glia. 2005	PubMed	citation	PMID:15846797	pubmed	15846797	create date:2005/04/23 | first author:Kimelberg HK
Glial nitric oxide and ischemia.	/pubmed/15846796	Gibson CL, Coughlan TC, Murphy SP.	Glia. 2005 Jun;50(4):417-26. Review.	Glia. 2005	PubMed	citation	PMID:15846796	pubmed	15846796	create date:2005/04/23 | first author:Gibson CL
Potassium homeostasis in the ischemic brain.	/pubmed/15846795	Leis JA, Bekar LK, Walz W.	Glia. 2005 Jun;50(4):407-16. Review.	Glia. 2005	PubMed	citation	PMID:15846795	pubmed	15846795	create date:2005/04/23 | first author:Leis JA
CD163-positive perivascular macrophages in the human CNS express molecules for antigen recognition and presentation.	/pubmed/15846794	Fabriek BO, Van Haastert ES, Galea I, Polfliet MM, Döpp ED, Van Den Heuvel MM, Van Den Berg TK, De Groot CJ, Van Der Valk P, Dijkstra CD.	Glia. 2005 Sep;51(4):297-305.	Glia. 2005	PubMed	citation	PMID:15846794	pubmed	15846794	create date:2005/04/23 | first author:Fabriek BO
Delayed repair of corticospinal tract lesions as an assay for the effectiveness of transplantation of Schwann cells.	/pubmed/15846793	Keyvan-Fouladi N, Raisman G, Li Y.	Glia. 2005 Sep;51(4):306-11.	Glia. 2005	PubMed	citation	PMID:15846793	pubmed	15846793	create date:2005/04/23 | first author:Keyvan-Fouladi N
Microglia as potential contributors to motor neuron injury in amyotrophic lateral sclerosis.	/pubmed/15846792	Sargsyan SA, Monk PN, Shaw PJ.	Glia. 2005 Sep;51(4):241-53. Review.	Glia. 2005	PubMed	citation	PMID:15846792	pubmed	15846792	create date:2005/04/23 | first author:Sargsyan SA
Targeted expression of anti-apoptotic protein p35 in oligodendrocytes reduces delayed demyelination and functional impairment after spinal cord injury.	/pubmed/15846791	Tamura M, Nakamura M, Ogawa Y, Toyama Y, Miura M, Okano H.	Glia. 2005 Sep;51(4):312-21.	Glia. 2005	PubMed	citation	PMID:15846791	pubmed	15846791	create date:2005/04/23 | first author:Tamura M
Cultures of rat astrocytes challenged with a steady supply of glutamate: new model to study flux distribution in the glutamate-glutamine cycle.	/pubmed/15834952	Fonseca LL, Monteiro MA, Alves PM, Carrondo MJ, Santos H.	Glia. 2005 Sep;51(4):286-96.	Glia. 2005	PubMed	citation	PMID:15834952	pubmed	15834952	create date:2005/04/19 | first author:Fonseca LL
Impaired capacity for upregulation of MHC class II in tumor-associated microglia.	/pubmed/15818597	Schartner JM, Hagar AR, Van Handel M, Zhang L, Nadkarni N, Badie B.	Glia. 2005 Sep;51(4):279-85.	Glia. 2005	PubMed	citation	PMID:15818597	pubmed	15818597	create date:2005/04/09 | first author:Schartner JM
Pigment epithelium-derived factor induces the production of chemokines by rat microglia.	/pubmed/15816038	Takanohashi A, Yabe T, Schwartz JP.	Glia. 2005 Sep;51(4):266-78.	Glia. 2005	PubMed	citation	PMID:15816038	pubmed	15816038	create date:2005/04/09 | first author:Takanohashi A
Neuregulin-1 enhances survival of human astrocytic glioma cells.	/pubmed/15812817	Ritch PS, Carroll SL, Sontheimer H.	Glia. 2005 Aug 15;51(3):217-28.	Glia. 2005	PubMed	citation	PMID:15812817	pubmed	15812817	create date:2005/04/07 | first author:Ritch PS
Schwann cells express erythropoietin receptor and represent a major target for Epo in peripheral nerve injury.	/pubmed/15812815	Li X, Gonias SL, Campana WM.	Glia. 2005 Sep;51(4):254-65.	Glia. 2005	PubMed	citation	PMID:15812815	pubmed	15812815	create date:2005/04/07 | first author:Li X
Title	URL	Description	Details	ShortDetails	Resource	Type	Identifiers	Db	EntrezUID	Properties
Astrocyte-associated axonal damage in pre-onset stages of experimental autoimmune encephalomyelitis.	/pubmed/15812814	Wang D, Ayers MM, Catmull DV, Hazelwood LJ, Bernard CC, Orian JM.	Glia. 2005 Aug 15;51(3):235-40.	Glia. 2005	PubMed	citation	PMID:15812814	pubmed	15812814	create date:2005/04/07 | first author:Wang D
Enhanced susceptibility of S-100B transgenic mice to neuroinflammation and neuronal dysfunction induced by intracerebroventricular infusion of human beta-amyloid.	/pubmed/15810011	Craft JM, Watterson DM, Marks A, Van Eldik LJ.	Glia. 2005 Aug 15;51(3):209-16.	Glia. 2005	PubMed	citation	PMID:15810011	pubmed	15810011	create date:2005/04/06 | first author:Craft JM
Stem/progenitor cell proliferation factors FGF-2, IGF-1, and VEGF exhibit early decline during the course of aging in the hippocampus: role of astrocytes.	/pubmed/15800930	Shetty AK, Hattiangady B, Shetty GA.	Glia. 2005 Aug 15;51(3):173-86.	Glia. 2005	PubMed	citation	PMID:15800930	pubmed	15800930	create date:2005/04/01 | first author:Shetty AK
Induction of blood-brain barrier properties in cultured brain capillary endothelial cells: comparison between primary glial cells and C6 cell line.	/pubmed/15800928	Boveri M, Berezowski V, Price A, Slupek S, Lenfant AM, Benaud C, Hartung T, Cecchelli R, Prieto P, Dehouck MP.	Glia. 2005 Aug 15;51(3):187-98.	Glia. 2005	PubMed	citation	PMID:15800928	pubmed	15800928	create date:2005/04/01 | first author:Boveri M
Signal transduction pathways regulating cyclooxygenase-2 in lipopolysaccharide-activated primary rat microglia.	/pubmed/15800925	Akundi RS, Candelario-Jalil E, Hess S, Hüll M, Lieb K, Gebicke-Haerter PJ, Fiebich BL.	Glia. 2005 Aug 15;51(3):199-208.	Glia. 2005	PubMed	citation	PMID:15800925	pubmed	15800925	create date:2005/04/01 | first author:Akundi RS
Purkinje cell dendrites grow in alignment with Bergmann glia.	/pubmed/15800897	Lordkipanidze T, Dunaevsky A.	Glia. 2005 Aug 15;51(3):229-34.	Glia. 2005	PubMed	citation	PMID:15800897	pubmed	15800897	create date:2005/04/01 | first author:Lordkipanidze T
Proteomic fingerprints distinguish microglia, bone marrow, and spleen macrophage populations.	/pubmed/15795904	Enose Y, Destache CJ, Mack AL, Anderson JR, Ullrich F, Ciborowski PS, Gendelman HE.	Glia. 2005 Aug 15;51(3):161-72.	Glia. 2005	PubMed	citation	PMID:15795904	pubmed	15795904	create date:2005/03/30 | first author:Enose Y
Thrombin-activated microglia contribute to death of dopaminergic neurons in rat mesencephalic cultures: dual roles of mitogen-activated protein kinase signaling pathways.	/pubmed/15789435	Lee DY, Oh YJ, Jin BK.	Glia. 2005 Aug 1;51(2):98-110.	Glia. 2005	PubMed	citation	PMID:15789435	pubmed	15789435	create date:2005/03/25 | first author:Lee DY
Activity-dependent change in morphology of the glial tubular lattice of the crayfish medial giant nerve fiber.	/pubmed/15789432	Beshay JE, Hahn P, Beshay VE, Hargittai PT, Lieberman EM.	Glia. 2005 Aug 1;51(2):121-31.	Glia. 2005	PubMed	citation	PMID:15789432	pubmed	15789432	create date:2005/03/25 | first author:Beshay JE
Lipopolysaccharide increases microglial GLT-1 expression and glutamate uptake capacity in vitro by a mechanism dependent on TNF-alpha.	/pubmed/15789431	Persson M, Brantefjord M, Hansson E, Rönnbäck L.	Glia. 2005 Aug 1;51(2):111-20.	Glia. 2005	PubMed	citation	PMID:15789431	pubmed	15789431	create date:2005/03/25 | first author:Persson M
Distribution of Aquaporin 4 in rodent spinal cord: relationship with astrocyte markers and chondroitin sulfate proteoglycans.	/pubmed/15789430	Vitellaro-Zuccarello L, Mazzetti S, Bosisio P, Monti C, De Biasi S.	Glia. 2005 Aug 1;51(2):148-59.	Glia. 2005	PubMed	citation	PMID:15789430	pubmed	15789430	create date:2005/03/25 | first author:Vitellaro-Zuccarello L
Genetic expression profile of olfactory ensheathing cells is distinct from that of Schwann cells and astrocytes.	/pubmed/15789429	Vincent AJ, Taylor JM, Choi-Lundberg DL, West AK, Chuah MI.	Glia. 2005 Aug 1;51(2):132-47.	Glia. 2005	PubMed	citation	PMID:15789429	pubmed	15789429	create date:2005/03/25 | first author:Vincent AJ
Spatial and temporal expression of S100B in cells of oligodendrocyte lineage.	/pubmed/15782413	Hachem S, Aguirre A, Vives V, Marks A, Gallo V, Legraverend C.	Glia. 2005 Aug 1;51(2):81-97.	Glia. 2005	PubMed	citation	PMID:15782413	pubmed	15782413	create date:2005/03/23 | first author:Hachem S
Leukemia inhibitory factor promotes oligodendrocyte survival after spinal cord injury.	/pubmed/15779090	Kerr BJ, Patterson PH.	Glia. 2005 Jul;51(1):73-9. Erratum in: Glia. 2005 Nov 15;52(3):259.	Glia. 2005	PubMed	citation	PMID:15779090	pubmed	15779090	create date:2005/03/22 | first author:Kerr BJ
Downregulation of GFAP, TSP-1, and p53 in human glioblastoma cell line, U373MG, by IE1 protein from human cytomegalovirus.	/pubmed/15779089	Lee K, Jeon K, Kim JM, Kim VN, Choi DH, Kim SU, Kim S.	Glia. 2005 Jul;51(1):1-12.	Glia. 2005	PubMed	citation	PMID:15779089	pubmed	15779089	create date:2005/03/22 | first author:Lee K
Expression of a dominant negative IFN-gammareceptor on mouse oligodendrocytes.	/pubmed/15779088	González JM, Bergmann CC, Fuss B, Hinton DR, Kangas C, Macklin WB, Stohlman SA.	Glia. 2005 Jul;51(1):22-34.	Glia. 2005	PubMed	citation	PMID:15779088	pubmed	15779088	create date:2005/03/22 | first author:González JM
Involvement of phospholipase A2 and lipoxygenase in lipopolysaccharide-induced inducible nitric oxide synthase expression in glial cells.	/pubmed/15779087	Won JS, Im YB, Khan M, Singh AK, Singh I.	Glia. 2005 Jul;51(1):13-21.	Glia. 2005	PubMed	citation	PMID:15779087	pubmed	15779087	create date:2005/03/22 | first author:Won JS
Activation of catechol-O-methyltransferase in astrocytes stimulates homocysteine synthesis and export to neurons.	/pubmed/15779086	Huang G, Dragan M, Freeman D, Wilson JX.	Glia. 2005 Jul;51(1):47-55.	Glia. 2005	PubMed	citation	PMID:15779086	pubmed	15779086	create date:2005/03/22 | first author:Huang G
Mechanical strain injury increases intracellular sodium and reverses Na+/Ca2+ exchange in cortical astrocytes.	/pubmed/15779085	Floyd CL, Gorin FA, Lyeth BG.	Glia. 2005 Jul;51(1):35-46.	Glia. 2005	PubMed	citation	PMID:15779085	pubmed	15779085	create date:2005/03/22 | first author:Floyd CL
Very low intensity alternating current decreases cell proliferation.	/pubmed/15779084	Cucullo L, Dini G, Hallene KL, Fazio V, Ilkanich EV, Igboechi C, Kight KM, Agarwal MK, Garrity-Moses M, Janigro D.	Glia. 2005 Jul;51(1):65-72.	Glia. 2005	PubMed	citation	PMID:15779084	pubmed	15779084	create date:2005/03/22 | first author:Cucullo L
Chymotrypsin-like proteases contribute to human monocytic THP-1 cell as well as human microglial neurotoxicity.	/pubmed/15779083	Klegeris A, McGeer PL.	Glia. 2005 Jul;51(1):56-64.	Glia. 2005	PubMed	citation	PMID:15779083	pubmed	15779083	create date:2005/03/22 | first author:Klegeris A
A role for CXCR4 signaling in survival and migration of neural and oligodendrocyte precursors.	/pubmed/15756692	Dziembowska M, Tham TN, Lau P, Vitry S, Lazarini F, Dubois-Dalcq M.	Glia. 2005 May;50(3):258-69.	Glia. 2005	PubMed	citation	PMID:15756692	pubmed	15756692	create date:2005/03/10 | first author:Dziembowska M
Clozapine reduces GLT-1 expression and glutamate uptake in astrocyte cultures.	/pubmed/15739191	Vallejo-Illarramendi A, Torres-Ramos M, Melone M, Conti F, Matute C.	Glia. 2005 May;50(3):276-9.	Glia. 2005	PubMed	citation	PMID:15739191	pubmed	15739191	create date:2005/03/02 | first author:Vallejo-Illarramendi A
Pigment epithelium-derived factor induces pro-inflammatory genes in neonatal astrocytes through activation of NF-kappa B and CREB.	/pubmed/15739190	Yabe T, Sanagi T, Schwartz JP, Yamada H.	Glia. 2005 May;50(3):223-34.	Glia. 2005	PubMed	citation	PMID:15739190	pubmed	15739190	create date:2005/03/02 | first author:Yabe T
Cell proliferation and replacement following contusive spinal cord injury.	/pubmed/15739189	Zai LJ, Wrathall JR.	Glia. 2005 May;50(3):247-57.	Glia. 2005	PubMed	citation	PMID:15739189	pubmed	15739189	create date:2005/03/02 | first author:Zai LJ
c-Jun N-terminal kinases (JNKs) mediate pro-inflammatory actions of microglia.	/pubmed/15739188	Waetzig V, Czeloth K, Hidding U, Mielke K, Kanzow M, Brecht S, Goetz M, Lucius R, Herdegen T, Hanisch UK.	Glia. 2005 May;50(3):235-46.	Glia. 2005	PubMed	citation	PMID:15739188	pubmed	15739188	create date:2005/03/02 | first author:Waetzig V
Beta IV tubulin is selectively expressed by oligodendrocytes in the central nervous system.	/pubmed/15712210	Terada N, Kidd GJ, Kinter M, Bjartmar C, Moran-Jones K, Trapp BD.	Glia. 2005 May;50(3):212-22.	Glia. 2005	PubMed	citation	PMID:15712210	pubmed	15712210	create date:2005/02/16 | first author:Terada N
Blockage of voltage-gated calcium signaling impairs migration of glial cells in vivo.	/pubmed/15712206	Lohr C, Heil JE, Deitmer JW.	Glia. 2005 May;50(3):198-211.	Glia. 2005	PubMed	citation	PMID:15712206	pubmed	15712206	create date:2005/02/16 | first author:Lohr C
Estrogen receptor-alpha is associated with the plasma membrane of astrocytes and coupled to the MAP/Src-kinase pathway.	/pubmed/15712205	Pawlak J, Karolczak M, Krust A, Chambon P, Beyer C.	Glia. 2005 May;50(3):270-5.	Glia. 2005	PubMed	citation	PMID:15712205	pubmed	15712205	create date:2005/02/16 | first author:Pawlak J
Accelerated cerebral ischemic injury by activated macrophages/microglia after lipopolysaccharide microinjection into rat corpus callosum.	/pubmed/15702482	Lee JC, Cho GS, Kim HJ, Lim JH, Oh YK, Nam W, Chung JH, Kim WK.	Glia. 2005 Apr 15;50(2):168-81.	Glia. 2005	PubMed	citation	PMID:15702482	pubmed	15702482	create date:2005/02/11 | first author:Lee JC
Dexamethasone decreases temozolomide-induced apoptosis in human gliobastoma T98G cells.	/pubmed/15685605	Sur P, Sribnick EA, Patel SJ, Ray SK, Banik NL.	Glia. 2005 Apr 15;50(2):160-7.	Glia. 2005	PubMed	citation	PMID:15685605	pubmed	15685605	create date:2005/02/03 | first author:Sur P
Differentiation of radial glia from radial precursor cells and transformation into astrocytes in the developing rat spinal cord.	/pubmed/15682427	Barry D, McDermott K.	Glia. 2005 May;50(3):187-97.	Glia. 2005	PubMed	citation	PMID:15682427	pubmed	15682427	create date:2005/02/01 | first author:Barry D
Proliferating resident microglia express the stem cell antigen CD34 in response to acute neural injury.	/pubmed/15657941	Ladeby R, Wirenfeldt M, Dalmau I, Gregersen R, García-Ovejero D, Babcock A, Owens T, Finsen B.	Glia. 2005 Apr 15;50(2):121-31.	Glia. 2005	PubMed	citation	PMID:15657941	pubmed	15657941	create date:2005/01/20 | first author:Ladeby R
Intermediate filament protein synemin is present in human reactive and malignant astrocytes and associates with ruffled membranes in astrocytoma cells.	/pubmed/15657940	Jing R, Pizzolato G, Robson RM, Gabbiani G, Skalli O.	Glia. 2005 Apr 15;50(2):107-20.	Glia. 2005	PubMed	citation	PMID:15657940	pubmed	15657940	create date:2005/01/20 | first author:Jing R
Glial restricted precursors protect against chronic glutamate neurotoxicity of motor neurons in vitro.	/pubmed/15657939	Maragakis NJ, Rao MS, Llado J, Wong V, Xue H, Pardo A, Herring J, Kerr D, Coccia C, Rothstein JD.	Glia. 2005 Apr 15;50(2):145-59.	Glia. 2005	PubMed	citation	PMID:15657939	pubmed	15657939	create date:2005/01/20 | first author:Maragakis NJ
Metabotropic P2 receptor activation regulates oligodendrocyte progenitor migration and development.	/pubmed/15657938	Agresti C, Meomartini ME, Amadio S, Ambrosini E, Serafini B, Franchini L, Volonté C, Aloisi F, Visentin S.	Glia. 2005 Apr 15;50(2):132-44.	Glia. 2005	PubMed	citation	PMID:15657938	pubmed	15657938	create date:2005/01/20 | first author:Agresti C
CNP is required for maintenance of axon-glia interactions at nodes of Ranvier in the CNS.	/pubmed/15657937	Rasband MN, Tayler J, Kaga Y, Yang Y, Lappe-Siefke C, Nave KA, Bansal R.	Glia. 2005 Apr 1;50(1):86-90.	Glia. 2005	PubMed	citation	PMID:15657937	pubmed	15657937	create date:2005/01/20 | first author:Rasband MN
Presence of neuroglobin in cultured astrocytes.	/pubmed/15657899	Chen XQ, Qin LY, Zhang CG, Yang LT, Gao Z, Liu S, Lau LT, Fung YW, Greenberg DA, Yu AC.	Glia. 2005 Apr 15;50(2):182-6.	Glia. 2005	PubMed	citation	PMID:15657899	pubmed	15657899	create date:2005/01/20 | first author:Chen XQ
Synergistic increases in intracellular Ca2+, and the release of MCP-1, RANTES, and IL-6 by astrocytes treated with opiates and HIV-1 Tat.	/pubmed/15630704	El-Hage N, Gurwell JA, Singh IN, Knapp PE, Nath A, Hauser KF.	Glia. 2005 Apr 15;50(2):91-106.	Glia. 2005	PubMed	citation	PMID:15630704	pubmed	15630704	create date:2005/01/05 | first author:El-Hage N
Double-stranded RNA-activated protein kinase is required for the LPS-induced activation of STAT1 inflammatory signaling in rat brain glial cells.	/pubmed/15630703	Lee JH, Park EJ, Kim OS, Kim HY, Joe EH, Jou I.	Glia. 2005 Apr 1;50(1):66-79.	Glia. 2005	PubMed	citation	PMID:15630703	pubmed	15630703	create date:2005/01/05 | first author:Lee JH
Lentiviral transduction of microglial cells.	/pubmed/15625717	Balcaitis S, Weinstein JR, Li S, Chamberlain JS, Möller T.	Glia. 2005 Apr 1;50(1):48-55.	Glia. 2005	PubMed	citation	PMID:15625717	pubmed	15625717	create date:2004/12/31 | first author:Balcaitis S
Sodium vitamin C cotransporter SVCT2 is expressed in hypothalamic glial cells.	/pubmed/15625716	García Mde L, Salazar K, Millán C, Rodríguez F, Montecinos H, Caprile T, Silva C, Cortes C, Reinicke K, Vera JC, Aguayo LG, Olate J, Molina B, Nualart F.	Glia. 2005 Apr 1;50(1):32-47.	Glia. 2005	PubMed	citation	PMID:15625716	pubmed	15625716	create date:2004/12/31 | first author:García Mde L
Characterization of the murine splice variant Mobp155: developmental CNS expression pattern and subcellular localization of epitope-tagged protein.	/pubmed/15625715	Montague P, McCallion AS, Barrie JE, Edgar JM, McLaughlin M, Davies RW, Griffiths IR.	Glia. 2005 Apr 1;50(1):80-5.	Glia. 2005	PubMed	citation	PMID:15625715	pubmed	15625715	create date:2004/12/31 | first author:Montague P
Involvement of interferon-gamma and its receptor in the activation of astrocytes in the mouse hippocampus following entorhinal deafferentation.	/pubmed/15625714	Wang Y, Zhou CF.	Glia. 2005 Apr 1;50(1):56-65.	Glia. 2005	PubMed	citation	PMID:15625714	pubmed	15625714	create date:2004/12/31 | first author:Wang Y
Retinoic acid inhibits expression of TNF-alpha and iNOS in activated rat microglia.	/pubmed/15602748	Dheen ST, Jun Y, Yan Z, Tay SS, Ling EA.	Glia. 2005 Apr 1;50(1):21-31.	Glia. 2005	PubMed	citation	PMID:15602748	pubmed	15602748	create date:2004/12/17 | first author:Dheen ST
Functional differences and interactions between phenotypic subpopulations of olfactory ensheathing cells in promoting CNS axonal regeneration.	/pubmed/15599940	Kumar R, Hayat S, Felts P, Bunting S, Wigley C.	Glia. 2005 Apr 1;50(1):12-20.	Glia. 2005	PubMed	citation	PMID:15599940	pubmed	15599940	create date:2004/12/16 | first author:Kumar R
Altered membrane physiology in Müller glial cells after transient ischemia of the rat retina.	/pubmed/15593100	Pannicke T, Uckermann O, Iandiev I, Biedermann B, Wiedemann P, Perlman I, Reichenbach A, Bringmann A.	Glia. 2005 Apr 1;50(1):1-11.	Glia. 2005	PubMed	citation	PMID:15593100	pubmed	15593100	create date:2004/12/14 | first author:Pannicke T
Phagocytosis of O4+ axonal fragments in vitro by p75- neonatal rat olfactory ensheathing cells.	/pubmed/15593099	Wewetzer K, Kern N, Ebel C, Radtke C, Brandes G.	Glia. 2005 Mar;49(4):577-87.	Glia. 2005	PubMed	citation	PMID:15593099	pubmed	15593099	create date:2004/12/14 | first author:Wewetzer K
Toll-like receptor 2 (TLR2) is pivotal for recognition of S. aureus peptidoglycan but not intact bacteria by microglia.	/pubmed/15593098	Kielian T, Esen N, Bearden ED.	Glia. 2005 Mar;49(4):567-76.	Glia. 2005	PubMed	citation	PMID:15593098	pubmed	15593098	create date:2004/12/14 | first author:Kielian T
Repeated injuries dramatically affect cells of the oligodendrocyte lineage: effects of PDGF and NT-3 in vitro.	/pubmed/15578728	Fressinaud C.	Glia. 2005 Mar;49(4):555-66.	Glia. 2005	PubMed	citation	PMID:15578728	pubmed	15578728	create date:2004/12/04 | first author:Fressinaud C
Title	URL	Description	Details	ShortDetails	Resource	Type	Identifiers	Db	EntrezUID	Properties
Integrin-growth factor interactions as regulators of oligodendroglial development and function.	/pubmed/15578662	Baron W, Colognato H, ffrench-Constant C.	Glia. 2005 Mar;49(4):467-79. Review. Erratum in: Glia. 2005 Jul;51(1):80. Ffrench-Constant, Charles [corrected to ffrench-Constant, Charles].	Glia. 2005	PubMed	citation	PMID:15578662	pubmed	15578662	create date:2004/12/04 | first author:Baron W
Dystroglycan is involved in laminin-1-stimulated motility of Müller glial cells: combined velocity and directionality analysis.	/pubmed/15578661	Méhes E, Czirók A, Hegedüs B, Szabó B, Vicsek T, Satz J, Campbell K, Jancsik V.	Glia. 2005 Mar;49(4):492-500.	Glia. 2005	PubMed	citation	PMID:15578661	pubmed	15578661	create date:2004/12/04 | first author:Méhes E
Sequence of oligodendrocyte development in the human fetal telencephalon.	/pubmed/15578660	Jakovcevski I, Zecevic N.	Glia. 2005 Mar;49(4):480-91.	Glia. 2005	PubMed	citation	PMID:15578660	pubmed	15578660	create date:2004/12/04 | first author:Jakovcevski I
ATP binding cassette transporter ABC1 is required for the release of interleukin-1beta by P2X7-stimulated and lipopolysaccharide-primed mouse Schwann cells.	/pubmed/15578659	Marty V, Médina C, Combe C, Parnet P, Amédée T.	Glia. 2005 Mar;49(4):511-9.	Glia. 2005	PubMed	citation	PMID:15578659	pubmed	15578659	create date:2004/12/04 | first author:Marty V
HIV-1 tat protein induces a migratory phenotype in human fetal microglia by a CCL2 (MCP-1)-dependent mechanism: possible role in NeuroAIDS.	/pubmed/15578658	Eugenin EA, Dyer G, Calderon TM, Berman JW.	Glia. 2005 Mar;49(4):501-10.	Glia. 2005	PubMed	citation	PMID:15578658	pubmed	15578658	create date:2004/12/04 | first author:Eugenin EA
Constitutive nuclear localization of activated caspase 3 in subpopulations of the astroglial family of cells.	/pubmed/15578657	Noyan-Ashraf MH, Brandizzi F, Juurlink BH.	Glia. 2005 Mar;49(4):588-93.	Glia. 2005	PubMed	citation	PMID:15578657	pubmed	15578657	create date:2004/12/04 | first author:Noyan-Ashraf MH
Glial glutamate transporter expression patterns in brains from multiple mammalian species.	/pubmed/15578656	Williams SM, Sullivan RK, Scott HL, Finkelstein DI, Colditz PB, Lingwood BE, Dodd PR, Pow DV.	Glia. 2005 Mar;49(4):520-41.	Glia. 2005	PubMed	citation	PMID:15578656	pubmed	15578656	create date:2004/12/04 | first author:Williams SM
In vivo analysis of oligodendrocyte lineage development in postnatal FGF2 null mice.	/pubmed/15578654	Murtie JC, Zhou YX, Le TQ, Armstrong RC.	Glia. 2005 Mar;49(4):542-54.	Glia. 2005	PubMed	citation	PMID:15578654	pubmed	15578654	create date:2004/12/04 | first author:Murtie JC
Humoral and contact interactions in astroglia/stem cell co-cultures in the course of glia-induced neurogenesis.	/pubmed/15546152	Környei Z, Szlávik V, Szabó B, Gócza E, Czirók A, Madarász E.	Glia. 2005 Feb;49(3):430-44.	Glia. 2005	PubMed	citation	PMID:15546152	pubmed	15546152	create date:2004/11/17 | first author:Környei Z
Lipopolysaccharide affects Golli expression and promotes proliferation of oligodendrocyte progenitors.	/pubmed/15546149	Filipovic R, Zecevic N.	Glia. 2005 Mar;49(4):457-66.	Glia. 2005	PubMed	citation	PMID:15546149	pubmed	15546149	create date:2004/11/17 | first author:Filipovic R
Gliosis and brain remodeling after treatment of stroke in rats with marrow stromal cells.	/pubmed/15540231	Li Y, Chen J, Zhang CL, Wang L, Lu D, Katakowski M, Gao Q, Shen LH, Zhang J, Lu M, Chopp M.	Glia. 2005 Feb;49(3):407-17.	Glia. 2005	PubMed	citation	PMID:15540231	pubmed	15540231	create date:2004/11/13 | first author:Li Y
Canonical transient receptor potential channel 4 (TRPC4) co-localizes with the scaffolding protein ZO-1 in human fetal astrocytes in culture.	/pubmed/15540229	Song X, Zhao Y, Narcisse L, Duffy H, Kress Y, Lee S, Brosnan CF.	Glia. 2005 Feb;49(3):418-29.	Glia. 2005	PubMed	citation	PMID:15540229	pubmed	15540229	create date:2004/11/13 | first author:Song X
Reversed operation of glutamate transporter GLT-1 is crucial to the development of preconditioning-induced ischemic tolerance of neurons in neuron/astrocyte co-cultures.	/pubmed/15538756	Kawahara K, Kosugi T, Tanaka M, Nakajima T, Yamada T.	Glia. 2005 Feb;49(3):349-59.	Glia. 2005	PubMed	citation	PMID:15538756	pubmed	15538756	create date:2004/11/13 | first author:Kawahara K
Mannose receptor expression specifically reveals perivascular macrophages in normal, injured, and diseased mouse brain.	/pubmed/15538754	Galea I, Palin K, Newman TA, Van Rooijen N, Perry VH, Boche D.	Glia. 2005 Feb;49(3):375-84.	Glia. 2005	PubMed	citation	PMID:15538754	pubmed	15538754	create date:2004/11/13 | first author:Galea I
Differential activation of astrocytes by innate and adaptive immune stimuli.	/pubmed/15538753	Carpentier PA, Begolka WS, Olson JK, Elhofy A, Karpus WJ, Miller SD.	Glia. 2005 Feb;49(3):360-74.	Glia. 2005	PubMed	citation	PMID:15538753	pubmed	15538753	create date:2004/11/13 | first author:Carpentier PA
Caspr reveals an aggregation of nodes and flanking node free zones at the rat trigeminal sensory root and dorsal root entry zones.	/pubmed/15538752	Henry MA, Rzasa RS, Beeler JJ, Levinson SR.	Glia. 2005 Feb;49(3):445-50.	Glia. 2005	PubMed	citation	PMID:15538752	pubmed	15538752	create date:2004/11/13 | first author:Henry MA
Human embryonic stem cells differentiate into oligodendrocytes in high purity and myelinate after spinal cord transplantation.	/pubmed/15538751	Nistor GI, Totoiu MO, Haque N, Carpenter MK, Keirstead HS.	Glia. 2005 Feb;49(3):385-96.	Glia. 2005	PubMed	citation	PMID:15538751	pubmed	15538751	create date:2004/11/13 | first author:Nistor GI
Glial transcytosis of a photoreceptor-secreted signaling protein, retinoschisin.	/pubmed/15538749	Reid SN, Farber DB.	Glia. 2005 Feb;49(3):397-406.	Glia. 2005	PubMed	citation	PMID:15538749	pubmed	15538749	create date:2004/11/13 | first author:Reid SN
Involvement of adenylate cyclase and tyrosine kinase signaling pathways in response of crayfish stretch receptor neuron and satellite glia cell to photodynamic treatment.	/pubmed/15494984	Uzdensky A, Kolosov M, Bragin D, Dergacheva O, Vanzha O, Oparina L.	Glia. 2005 Feb;49(3):339-48.	Glia. 2005	PubMed	citation	PMID:15494984	pubmed	15494984	create date:2004/10/21 | first author:Uzdensky A
NG2 proteoglycan-expressing cells of the adult rat brain: possible involvement in the formation of glial scar astrocytes following stab wound.	/pubmed/15494983	Alonso G.	Glia. 2005 Feb;49(3):318-38.	Glia. 2005	PubMed	citation	PMID:15494983	pubmed	15494983	create date:2004/10/21 | first author:Alonso G
5-Hydroxytryptamine activates a barium-sensitive, cAMP-mediated potassium conductance in the leech giant glial cell.	/pubmed/15494982	Britz FC, Hirth IC, Schneider HP, Deitmer JW.	Glia. 2005 Feb;49(3):309-17.	Glia. 2005	PubMed	citation	PMID:15494982	pubmed	15494982	create date:2004/10/21 | first author:Britz FC
Increased expression of the astrocytic glutamate transporter GLT-1 in the prefrontal cortex of schizophrenics.	/pubmed/15494981	Matute C, Melone M, Vallejo-Illarramendi A, Conti F.	Glia. 2005 Feb;49(3):451-5.	Glia. 2005	PubMed	citation	PMID:15494981	pubmed	15494981	create date:2004/10/21 | first author:Matute C
Cytoprotection against oxidative stress-induced damage of astrocytes by extracellular ATP via P2Y1 receptors.	/pubmed/15494980	Shinozaki Y, Koizumi S, Ishida S, Sawada J, Ohno Y, Inoue K.	Glia. 2005 Jan 15;49(2):288-300.	Glia. 2005	PubMed	citation	PMID:15494980	pubmed	15494980	create date:2004/10/21 | first author:Shinozaki Y
Caveolin and GLT-1 gene expression is reciprocally regulated in primary astrocytes: association of GLT-1 with non-caveolar lipid rafts.	/pubmed/15494979	Zschocke J, Bayatti N, Behl C.	Glia. 2005 Jan 15;49(2):275-87.	Glia. 2005	PubMed	citation	PMID:15494979	pubmed	15494979	create date:2004/10/21 | first author:Zschocke J
Tissue plasminogen activator and glial function.	/pubmed/15494978	Gravanis I, Tsirka SE.	Glia. 2005 Jan 15;49(2):177-83. Review.	Glia. 2005	PubMed	citation	PMID:15494978	pubmed	15494978	create date:2004/10/21 | first author:Gravanis I
IL-1-regulated responses in astrocytes: relevance to injury and recovery.	/pubmed/15472994	John GR, Lee SC, Song X, Rivieccio M, Brosnan CF.	Glia. 2005 Jan 15;49(2):161-76. Review.	Glia. 2005	PubMed	citation	PMID:15472994	pubmed	15472994	create date:2004/10/09 | first author:John GR
Number of oligodendrocyte progenitors recruited to the lesioned spinal cord is modulated by the levels of the cell cycle regulatory protein p27Kip-1.	/pubmed/15472992	Crockett DP, Burshteyn M, Garcia C, Muggironi M, Casaccia-Bonnefil P.	Glia. 2005 Jan 15;49(2):301-8.	Glia. 2005	PubMed	citation	PMID:15472992	pubmed	15472992	create date:2004/10/09 | first author:Crockett DP
The cytokine IL-1beta transiently enhances P2X7 receptor expression and function in human astrocytes.	/pubmed/15472991	Narcisse L, Scemes E, Zhao Y, Lee SC, Brosnan CF.	Glia. 2005 Jan 15;49(2):245-58.	Glia. 2005	PubMed	citation	PMID:15472991	pubmed	15472991	create date:2004/10/09 | first author:Narcisse L
High-voltage-activated calcium channels in Muller cells acutely isolated from tiger salamander retina.	/pubmed/15472989	Welch NC, Wood S, Jollimore C, Stevens K, Kelly ME, Barnes S.	Glia. 2005 Jan 15;49(2):259-74.	Glia. 2005	PubMed	citation	PMID:15472989	pubmed	15472989	create date:2004/10/09 | first author:Welch NC
WITHDRAWN: Inhibitory effects of D-Serine on hippocampal synapse transmission.	/pubmed/15390123	He LL, Yang YL, Duan SM, Zhou Z.	Glia. 2004 Jan 3. [Epub ahead of print]	Glia. 2004	PubMed	citation	PMID:15390123	pubmed	15390123	create date:2004/09/25 | first author:He LL
Gangliosides activate microglia via protein kinase C and NADPH oxidase.	/pubmed/15390122	Min KJ, Pyo HK, Yang MS, Ji KA, Jou I, Joe EH.	Glia. 2004 Nov 15;48(3):197-206.	Glia. 2004	PubMed	citation	PMID:15390122	pubmed	15390122	create date:2004/09/25 | first author:Min KJ
Dehydroepiandrosterone regulates astroglia reaction to denervation of olfactory glomeruli.	/pubmed/15390121	Hoyk Z, Párducz A, Garcia-Segura LM.	Glia. 2004 Nov 15;48(3):207-16.	Glia. 2004	PubMed	citation	PMID:15390121	pubmed	15390121	create date:2004/09/25 | first author:Hoyk Z
Gap junction channels coordinate the propagation of intercellular Ca2+ signals generated by P2Y receptor activation.	/pubmed/15390120	Suadicani SO, Flores CE, Urban-Maldonado M, Beelitz M, Scemes E.	Glia. 2004 Nov 15;48(3):217-29.	Glia. 2004	PubMed	citation	PMID:15390120	pubmed	15390120	create date:2004/09/25 | first author:Suadicani SO
Evidence that the branched-chain alpha-keto acids accumulating in maple syrup urine disease induce morphological alterations and death in cultured astrocytes from rat cerebral cortex.	/pubmed/15390119	Funchal C, Gottfried C, De Almeida LM, Wajner M, Pessoa-Pureur R.	Glia. 2004 Nov 15;48(3):230-40.	Glia. 2004	PubMed	citation	PMID:15390119	pubmed	15390119	create date:2004/09/25 | first author:Funchal C
Tumor necrosis factor reduces cAMP production in rat microglia.	/pubmed/15390118	Patrizio M.	Glia. 2004 Nov 15;48(3):241-9.	Glia. 2004	PubMed	citation	PMID:15390118	pubmed	15390118	create date:2004/09/25 | first author:Patrizio M
Glial expression of the 90-kDa heat shock protein (HSP90) and the 94-kDa glucose-regulated protein (GRP94) following an excitotoxic lesion in the mouse hippocampus.	/pubmed/15390117	Jeon GS, Park SW, Kim DW, Seo JH, Cho J, Lim SY, Kim SD, Cho SS.	Glia. 2004 Nov 15;48(3):250-8.	Glia. 2004	PubMed	citation	PMID:15390117	pubmed	15390117	create date:2004/09/25 | first author:Jeon GS
Voltage-dependent potassium currents in hypertrophied rat astrocytes after a cortical stab wound.	/pubmed/15390116	Anderová M, Antonova T, Petrík D, Neprasová H, Chvátal A, Syková E.	Glia. 2004 Dec;48(4):311-26.	Glia. 2004	PubMed	citation	PMID:15390116	pubmed	15390116	create date:2004/09/25 | first author:Anderová M
Synaptic and extrasynaptic neurotransmitter receptors in glial precursors' quest for identity.	/pubmed/15390115	Belachew S, Gallo V.	Glia. 2004 Nov 15;48(3):185-96. Review.	Glia. 2004	PubMed	citation	PMID:15390115	pubmed	15390115	create date:2004/09/25 | first author:Belachew S
Expression of a catalytically inactive transmembrane protein tyrosine phosphatase epsilon (tm-PTP epsilon) delays optic nerve myelination.	/pubmed/15390114	Muja N, Lovas G, Romm E, Machleder D, Ranjan M, Gallo V, Hudson LD.	Glia. 2004 Dec;48(4):278-97.	Glia. 2004	PubMed	citation	PMID:15390114	pubmed	15390114	create date:2004/09/25 | first author:Muja N
Interleukin-1beta upregulates functional expression of neurokinin-1 receptor (NK-1R) via NF-kappaB in astrocytes.	/pubmed/15390113	Guo CJ, Douglas SD, Gao Z, Wolf BA, Grinspan J, Lai JP, Riedel E, Ho WZ.	Glia. 2004 Nov 15;48(3):259-66.	Glia. 2004	PubMed	citation	PMID:15390113	pubmed	15390113	create date:2004/09/25 | first author:Guo CJ
Astroglial glutamine transport by system N is upregulated by glutamate.	/pubmed/15390112	Bröer A, Deitmer JW, Bröer S.	Glia. 2004 Dec;48(4):298-310.	Glia. 2004	PubMed	citation	PMID:15390112	pubmed	15390112	create date:2004/09/25 | first author:Bröer A
Hypoxic regulation of Ca2+ signaling in cultured rat astrocytes.	/pubmed/15390111	Smith IF, Boyle JP, Kang P, Rome S, Pearson HA, Peers C.	Glia. 2005 Jan 1;49(1):153-7.	Glia. 2005	PubMed	citation	PMID:15390111	pubmed	15390111	create date:2004/09/25 | first author:Smith IF
Cannabinoid signaling in glial cells.	/pubmed/15390110	Stella N.	Glia. 2004 Dec;48(4):267-77. Review.	Glia. 2004	PubMed	citation	PMID:15390110	pubmed	15390110	create date:2004/09/25 | first author:Stella N
Low nuclear levels of nuclear factor-kappa B are essential for KC self-induction in astrocytes: requirements for shuttling and phosphorylation.	/pubmed/15390109	Zhai Q, Luo Y, Zhang Y, Berman MA, Dorf ME.	Glia. 2004 Dec;48(4):327-36.	Glia. 2004	PubMed	citation	PMID:15390109	pubmed	15390109	create date:2004/09/25 | first author:Zhai Q
Shaker-type potassium channel subunits differentially control oligodendrocyte progenitor proliferation.	/pubmed/15390108	Vautier F, Belachew S, Chittajallu R, Gallo V.	Glia. 2004 Dec;48(4):337-45.	Glia. 2004	PubMed	citation	PMID:15390108	pubmed	15390108	create date:2004/09/25 | first author:Vautier F
Expression of indoleamine 2,3-dioxygenase and production of quinolinic acid by human microglia, astrocytes, and neurons.	/pubmed/15390107	Guillemin GJ, Smythe G, Takikawa O, Brew BJ.	Glia. 2005 Jan 1;49(1):15-23.	Glia. 2005	PubMed	citation	PMID:15390107	pubmed	15390107	create date:2004/09/25 | first author:Guillemin GJ
Forskolin increases neuregulin receptors in human Schwann cells without increasing receptor mRNA.	/pubmed/15390106	Fregien NL, White LA, Bunge MB, Wood PM.	Glia. 2005 Jan 1;49(1):24-35.	Glia. 2005	PubMed	citation	PMID:15390106	pubmed	15390106	create date:2004/09/25 | first author:Fregien NL
A novel mechanism of FK506-mediated neuroprotection: downregulation of cytokine expression in glial cells.	/pubmed/15390105	Zawadzka M, Kaminska B.	Glia. 2005 Jan 1;49(1):36-51.	Glia. 2005	PubMed	citation	PMID:15390105	pubmed	15390105	create date:2004/09/25 | first author:Zawadzka M
Murine complement C4 is not required for experimental autoimmune encephalomyelitis.	/pubmed/15390104	Boos LA, Szalai AJ, Barnum SR.	Glia. 2005 Jan 1;49(1):158-60.	Glia. 2005	PubMed	citation	PMID:15390104	pubmed	15390104	create date:2004/09/25 | first author:Boos LA
Astrocytic exocytosis vesicles and glutamate: a high-resolution immunofluorescence study.	/pubmed/15390103	Anlauf E, Derouiche A.	Glia. 2005 Jan 1;49(1):96-106.	Glia. 2005	PubMed	citation	PMID:15390103	pubmed	15390103	create date:2004/09/25 | first author:Anlauf E
Title	URL	Description	Details	ShortDetails	Resource	Type	Identifiers	Db	EntrezUID	Properties
[truncated: 711 more rows]
