# Supplementary material for: Rising Publication Delays Inflate Journal Impact Factors
Source: PLoS One. 2012 Dec 31;7(12):e53374. doi: 10.1371/journal.pone.0053374 (PMC3534064; doi:10.1371/journal.pone.0053374)
Supplement: Data S1 — Datasets used for the analysis. (ZIP) [file pone.0053374.s005.zip › Hippocampus.csv]

Title	URL	Description	Details	ShortDetails	Resource	Type	Identifiers	Db	EntrezUID	Properties
Selective facilitation of LTP in the ventral hippocampus by calcium stores.	/pubmed/22271636	Grigoryan G, Korkotian E, Segal M.	Hippocampus. 2012 Jan 23. doi: 10.1002/hipo.22000. [Epub ahead of print]	Hippocampus. 2012	PubMed	citation	PMID:22271636	pubmed	22271636	create date:2012/01/25 | first author:Grigoryan G
Nicotinic receptors in the dorsal and ventral hippocampus differentially modulate contextual fear conditioning.	/pubmed/22271264	Kenney JW, Raybuck JD, Gould TJ.	Hippocampus. 2012 Jan 23. doi: 10.1002/hipo.22003. [Epub ahead of print]	Hippocampus. 2012	PubMed	citation	PMID:22271264	pubmed	22271264	create date:2012/01/25 | first author:Kenney JW
120 years of hippocampal Schaffer collaterals.	/pubmed/22271231	Szirmai I, Buzsáki G, Kamondi A.	Hippocampus. 2012 Jan 23. doi: 10.1002/hipo.22001. [Epub ahead of print]	Hippocampus. 2012	PubMed	citation	PMID:22271231	pubmed	22271231	create date:2012/01/25 | first author:Szirmai I
GABAergic contributions to gating, timing, and phase precession of hippocampal neuronal activity during theta oscillations.	/pubmed/22252986	Cutsuridis V, Hasselmo M.	Hippocampus. 2012 Jan 18. doi: 10.1002/hipo.21002. [Epub ahead of print]	Hippocampus. 2012	PubMed	citation	PMID:22252986	pubmed	22252986	create date:2012/01/19 | first author:Cutsuridis V
Sex difference in stress-induced enhancement of hippocampal CA1 long-term depression during puberty.	/pubmed/22231803	Huang CC, Chen JP, Yeh CM, Hsu KS.	Hippocampus. 2012 Jan 10. doi: 10.1002/hipo.21003. [Epub ahead of print]	Hippocampus. 2012	PubMed	citation	PMID:22231803	pubmed	22231803	create date:2012/01/11 | first author:Huang CC
Sphingomyelinase selectively reduces M1 muscarinic receptors in rat hippocampal membranes.	/pubmed/22228652	Dontigny E, Patenaude C, Cyr M, Massicotte G.	Hippocampus. 2012 Jan 9. doi: 10.1002/hipo.21001. [Epub ahead of print]	Hippocampus. 2012	PubMed	citation	PMID:22228652	pubmed	22228652	create date:2012/01/10 | first author:Dontigny E
Hiding in plain view: Lesions of the medial temporal lobe impair online representation.	/pubmed/22180166	Warren DE, Duff MC, Jensen U, Tranel D, Cohen NJ.	Hippocampus. 2011 Dec 19. doi: 10.1002/hipo.21000. [Epub ahead of print]	Hippocampus. 2011	PubMed	citation	PMID:22180166	pubmed	22180166	create date:2011/12/20 | first author:Warren DE
Dissociable pathways facilitate theta and non-theta states in the median raphe-septohippocampal circuit.	/pubmed/22180148	Crooks R, Jackson J, Bland BH.	Hippocampus. 2011 Dec 19. doi: 10.1002/hipo.20999. [Epub ahead of print]	Hippocampus. 2011	PubMed	citation	PMID:22180148	pubmed	22180148	create date:2011/12/20 | first author:Crooks R
Selective presynaptic terminal remodeling induced by spatial, but not cued, learning: A quantitative confocal study.	/pubmed/22180136	McGonigal R, Tabatadze N, Routtenberg A.	Hippocampus. 2011 Dec 19. doi: 10.1002/hipo.20998. [Epub ahead of print]	Hippocampus. 2011	PubMed	citation	PMID:22180136	pubmed	22180136	create date:2011/12/20 | first author:McGonigal R
Dorsal versus ventral hippocampal contributions to trace and contextual conditioning: Differential effects of regionally selective nmda receptor antagonism on acquisition and expression.	/pubmed/22180082	Czerniawski J, Ree F, Chia C, Otto T.	Hippocampus. 2011 Dec 19. doi: 10.1002/hipo.20992. [Epub ahead of print]	Hippocampus. 2011	PubMed	citation	PMID:22180082	pubmed	22180082	create date:2011/12/20 | first author:Czerniawski J
WNT transmembrane signaling and long-term spatial memory.	/pubmed/22180023	Tabatadze N, Tomas C, McGonigal R, Lin B, Schook A, Routtenberg A.	Hippocampus. 2011 Dec 19. doi: 10.1002/hipo.20991. [Epub ahead of print]	Hippocampus. 2011	PubMed	citation	PMID:22180023	pubmed	22180023	create date:2011/12/20 | first author:Tabatadze N
Delayed yet persistent hippocampal molecular and structural alteration after learning: New players in the debate on time-dependent long-lasting memory processes.	/pubmed/22180004	Routtenberg A, Tabatadze N, McGonigal R.	Hippocampus. 2011 Dec 19. doi: 10.1002/hipo.20976. [Epub ahead of print]	Hippocampus. 2011	PubMed	citation	PMID:22180004	pubmed	22180004	create date:2011/12/20 | first author:Routtenberg A
Cellular properties of principal neurons in the rat entorhinal cortex. I. The lateral entorhinal cortex.	/pubmed/22162008	Canto CB, Witter MP.	Hippocampus. 2011 Dec 7. doi: 10.1002/hipo.20997. [Epub ahead of print]	Hippocampus. 2011	PubMed	citation	PMID:22162008	pubmed	22162008	create date:2011/12/14 | first author:Canto CB
Hippocampal lesions can enhance discrimination learning despite normal sensitivity to interference from incidental information.	/pubmed/22161993	Sanderson DJ, Rawlins JN, Deacon RM, Cunningham C, Barkus C, Bannerman DM.	Hippocampus. 2011 Dec 7. doi: 10.1002/hipo.20995. [Epub ahead of print]	Hippocampus. 2011	PubMed	citation	PMID:22161993	pubmed	22161993	create date:2011/12/14 | first author:Sanderson DJ
Hippocampal activity is associated with self-descriptiveness effect in memory, whereas self-reference effect in memory depends on medial prefrontal activity.	/pubmed/22161969	Zhu L, Guo X, Li J, Zheng L, Wang Q, Yang Z.	Hippocampus. 2011 Dec 7. doi: 10.1002/hipo.20994. [Epub ahead of print]	Hippocampus. 2011	PubMed	citation	PMID:22161969	pubmed	22161969	create date:2011/12/14 | first author:Zhu L
Cellular properties of principal neurons in the rat entorhinal cortex. II. The medial entorhinal cortex.	/pubmed/22161956	Canto CB, Witter MP.	Hippocampus. 2011 Dec 7. doi: 10.1002/hipo.20993. [Epub ahead of print]	Hippocampus. 2011	PubMed	citation	PMID:22161956	pubmed	22161956	create date:2011/12/14 | first author:Canto CB
HDAC activity is required for BDNF to increase quantal neurotransmitter release and dendritic spine density in CA1 pyramidal neurons.	/pubmed/22161912	Calfa G, Chapleau CA, Campbell S, Inoue T, Morse SJ, Lubin FD, Pozzo-Miller L.	Hippocampus. 2011 Dec 7. doi: 10.1002/hipo.20990. [Epub ahead of print]	Hippocampus. 2011	PubMed	citation	PMID:22161912	pubmed	22161912	create date:2011/12/14 | first author:Calfa G
Secreted amyloid precursor proteins promote proliferation and glial differentiation of adult hippocampal neural progenitor cells.	/pubmed/22147523	Baratchi S, Evans J, Tate WP, Abraham WC, Connor B.	Hippocampus. 2011 Dec 7. doi: 10.1002/hipo.20988. [Epub ahead of print]	Hippocampus. 2011	PubMed	citation	PMID:22147523	pubmed	22147523	create date:2011/12/08 | first author:Baratchi S
Impaired survival of neural progenitor cells in dentate gyrus of adult mice lacking FMRP.	/pubmed/22128095	Lazarov O, Demars MP, Da Tommy Zhao K, Ali HM, Grauzas V, Kney A, Larson J.	Hippocampus. 2011 Nov 30. doi: 10.1002/hipo.20989. [Epub ahead of print]	Hippocampus. 2011	PubMed	citation	PMID:22128095	pubmed	22128095	create date:2011/12/01 | first author:Lazarov O
Periodically reactivated context memory retains its precision and dependence on the hippocampus.	/pubmed/22120981	de Oliveira Alvares L, Einarsson EO, Santana F, Crestani AP, Haubrich J, Cassini LF, Nader K, Quillfeldt JA.	Hippocampus. 2011 Nov 25. doi: 10.1002/hipo.20983. [Epub ahead of print]	Hippocampus. 2011	PubMed	citation	PMID:22120981	pubmed	22120981	create date:2011/11/29 | first author:de Oliveira Alvares L
The nature and time-course of medial temporal lobe contributions to semantic retrieval: An fMRI study on verbal fluency.	/pubmed/22102548	Sheldon S, Moscovitch M.	Hippocampus. 2011 Nov 18. doi: 10.1002/hipo.20985. [Epub ahead of print]	Hippocampus. 2011	PubMed	citation	PMID:22102548	pubmed	22102548	create date:2011/11/22 | first author:Sheldon S
Fear conditioning is disrupted by damage to the postsubiculum.	/pubmed/22076971	Robinson S, Bucci DJ.	Hippocampus. 2011 Nov 11. doi: 10.1002/hipo.20987. [Epub ahead of print]	Hippocampus. 2011	PubMed	citation	PMID:22076971	pubmed	22076971	create date:2011/11/15 | first author:Robinson S
Hippocampal activity during recognition memory co-varies with the accuracy and confidence of source memory judgments.	/pubmed/22076964	Yu SS, Johnson JD, Rugg MD.	Hippocampus. 2011 Nov 11. doi: 10.1002/hipo.20982. [Epub ahead of print]	Hippocampus. 2011	PubMed	citation	PMID:22076964	pubmed	22076964	create date:2011/11/15 | first author:Yu SS
Developmental profile of SK2 channel expression and function in CA1 neurons.	/pubmed/22072564	Ballesteros-Merino C, Lin M, Wu WW, Ferrandiz-Huertas C, Cabañero MJ, Watanabe M, Fukazawa Y, Shigemoto R, Maylie J, Adelman JP, Luján R.	Hippocampus. 2011 Nov 10. doi: 10.1002/hipo.20986. [Epub ahead of print]	Hippocampus. 2011	PubMed	citation	PMID:22072564	pubmed	22072564	create date:2011/11/11 | first author:Ballesteros-Merino C
Requirement of phospholipase C and protein kinase C in cholecystokinin-mediated facilitation of NMDA channel function and anxiety-like behavior.	/pubmed/22072552	Xiao Z, Jaiswal MK, Deng PY, Matsui T, Shin HS, Porter JE, Lei S.	Hippocampus. 2011 Nov 10. doi: 10.1002/hipo.20984. [Epub ahead of print]	Hippocampus. 2011	PubMed	citation	PMID:22072552	pubmed	22072552	create date:2011/11/11 | first author:Xiao Z
Future decision-making without episodic mental time travel.	/pubmed/21997930	Kwan D, Craver CF, Green L, Myerson J, Boyer P, Rosenbaum RS.	Hippocampus. 2011 Oct 13. doi: 10.1002/hipo.20981. [Epub ahead of print]	Hippocampus. 2011	PubMed	citation	PMID:21997930	pubmed	21997930	create date:2011/10/15 | first author:Kwan D
BOSC: A better oscillation detection method, extracts both sustained and transient rhythms from rat hippocampal recordings.	/pubmed/21997899	Hughes AM, Whitten TA, Caplan JB, Dickson CT.	Hippocampus. 2011 Oct 13. doi: 10.1002/hipo.20979. [Epub ahead of print]	Hippocampus. 2011	PubMed	citation	PMID:21997899	pubmed	21997899	create date:2011/10/15 | first author:Hughes AM
The presence of a second rat has only subtle effects on the location-specific firing of hippocampal place cells.	/pubmed/21997883	Zynyuk L, Huxter J, Muller RU, Fox SE.	Hippocampus. 2011 Oct 13. doi: 10.1002/hipo.20977. [Epub ahead of print]	Hippocampus. 2011	PubMed	citation	PMID:21997883	pubmed	21997883	create date:2011/10/15 | first author:Zynyuk L
Aberrant hippocampal spine morphology and impaired memory formation in neuronal platelet-derived growth factor beta-receptor lacking mice.	/pubmed/21997856	Shioda N, Moriguchi S, Oya T, Ishii Y, Shen J, Matsushima T, Nishijo H, Sasahara M, Fukunaga K.	Hippocampus. 2011 Oct 13. doi: 10.1002/hipo.20973. [Epub ahead of print]	Hippocampus. 2011	PubMed	citation	PMID:21997856	pubmed	21997856	create date:2011/10/15 | first author:Shioda N
Appropriate application of ZIP for PKMζ inhibition, LTP reversal, and memory erasure.	/pubmed/21971957	Sacktor TC, Fenton AA.	Hippocampus. 2011 Oct 4. doi: 10.1002/hipo.20978. [Epub ahead of print] No abstract available.	Hippocampus. 2011	PubMed	citation	PMID:21971957	pubmed	21971957	create date:2011/10/06 | first author:Sacktor TC
Memory erasure by very high concentrations of ZIP may not be due to PKM-zeta.	/pubmed/21956821	Lisman J.	Hippocampus. 2011 Sep 28. doi: 10.1002/hipo.20980. [Epub ahead of print] No abstract available.	Hippocampus. 2011	PubMed	citation	PMID:21956821	pubmed	21956821	create date:2011/10/01 | first author:Lisman J
Muscarinic receptor activation enables persistent firing in pyramidal neurons from superficial layers of dorsal perirhinal cortex.	/pubmed/21956787	Navaroli VL, Zhao Y, Boguszewski P, Brown TH.	Hippocampus. 2011 Sep 28. doi: 10.1002/hipo.20975. [Epub ahead of print]	Hippocampus. 2011	PubMed	citation	PMID:21956787	pubmed	21956787	create date:2011/10/01 | first author:Navaroli VL
Extrinsic and local glutamatergic inputs of the rat hippocampal CA1 area differentially innervate pyramidal cells and interneurons.	/pubmed/21956752	Takács VT, Klausberger T, Somogyi P, Freund TF, Gulyás AI.	Hippocampus. 2011 Sep 28. doi: 10.1002/hipo.20974. [Epub ahead of print]	Hippocampus. 2011	PubMed	citation	PMID:21956752	pubmed	21956752	create date:2011/10/01 | first author:Takács VT
Differential effects of strain, circadian cycle, and stimulation pattern on LTP and concurrent LTD in the dentate gyrus of freely moving rats.	/pubmed/21853503	Bowden JB, Abraham WC, Harris KM.	Hippocampus. 2011 Aug 18. doi: 10.1002/hipo.20972. [Epub ahead of print]	Hippocampus. 2011	PubMed	citation	PMID:21853503	pubmed	21853503	create date:2011/08/20 | first author:Bowden JB
Cannabinoids disrupt hippocampal sharp wave-ripples via inhibition of glutamate release.	/pubmed/21853502	Maier N, Morris G, Schuchmann S, Korotkova T, Ponomarenko A, Böhm C, Wozny C, Schmitz D.	Hippocampus. 2011 Aug 18. doi: 10.1002/hipo.20971. [Epub ahead of print]	Hippocampus. 2011	PubMed	citation	PMID:21853502	pubmed	21853502	create date:2011/08/20 | first author:Maier N
Teasing apart tangrams: Testing hippocampal pattern separation with a collaborative referencing paradigm.	/pubmed/21830250	Duff MC, Warren DE, Gupta R, Vidal JP, Tranel D, Cohen NJ.	Hippocampus. 2011 Aug 9. doi: 10.1002/hipo.20967. [Epub ahead of print]	Hippocampus. 2011	PubMed	citation	PMID:21830250	pubmed	21830250	create date:2011/08/11 | first author:Duff MC
The firing rate of hippocampal CA1 place cells is modulated with a circadian period.	/pubmed/21830249	Munn RG, Bilkey DK.	Hippocampus. 2011 Aug 9. doi: 10.1002/hipo.20969. [Epub ahead of print]	Hippocampus. 2011	PubMed	citation	PMID:21830249	pubmed	21830249	create date:2011/08/11 | first author:Munn RG
Region-specific response of the hippocampus to chronic unpredictable stress.	/pubmed/21805528	Hawley DF, Leasure JL.	Hippocampus. 2011 Jul 29. doi: 10.1002/hipo.20970. [Epub ahead of print]	Hippocampus. 2011	PubMed	citation	PMID:21805528	pubmed	21805528	create date:2011/08/02 | first author:Hawley DF
Spatial deficits in an amnesic patient with hippocampal damage: Questioning the multiple trace theory.	/pubmed/21805527	Gomez A, Rousset S, Charnallet A.	Hippocampus. 2011 Jul 29. doi: 10.1002/hipo.20968. [Epub ahead of print]	Hippocampus. 2011	PubMed	citation	PMID:21805527	pubmed	21805527	create date:2011/08/02 | first author:Gomez A
Social instability stress in adolescent male rats alters hippocampal neurogenesis and produces deficits in spatial location memory in adulthood.	/pubmed/21805526	McCormick CM, Thomas CM, Sheridan CS, Nixon F, Flynn JA, Mathews IZ.	Hippocampus. 2011 Jul 29. doi: 10.1002/hipo.20966. [Epub ahead of print]	Hippocampus. 2011	PubMed	citation	PMID:21805526	pubmed	21805526	create date:2011/08/02 | first author:McCormick CM
Dorsal hippocampal lesions boost performance in the rat sequential reaction time task.	/pubmed/21748823	Eckart MT, Huelse-Matia MC, Schwarting RK.	Hippocampus. 2011 Jul 11. doi: 10.1002/hipo.20965. [Epub ahead of print]	Hippocampus. 2011	PubMed	citation	PMID:21748823	pubmed	21748823	create date:2011/07/13 | first author:Eckart MT
Septal elicitation of hippocampal theta rhythm did not repair cognitive and emotional deficits resulting from vestibular lesions.	/pubmed/21748822	Neo P, Carter D, Zheng Y, Smith P, Darlington C, McNaughton N.	Hippocampus. 2011 Jul 11. doi: 10.1002/hipo.20963. [Epub ahead of print]	Hippocampus. 2011	PubMed	citation	PMID:21748822	pubmed	21748822	create date:2011/07/13 | first author:Neo P
Theta and gamma coherence across the septotemporal axis during distinct behavioral states.	/pubmed/21748821	Penley SC, Hinman JR, Sabolek HR, Escabí MA, Markus EJ, Chrobak JJ.	Hippocampus. 2011 Jul 11. doi: 10.1002/hipo.20962. [Epub ahead of print]	Hippocampus. 2011	PubMed	citation	PMID:21748821	pubmed	21748821	create date:2011/07/13 | first author:Penley SC
4- to 6-week-old adult-born hippocampal neurons influence novelty-evoked exploration and contextual fear conditioning.	/pubmed/21739523	Denny CA, Burghardt NS, Schachter DM, Hen R, Drew MR.	Hippocampus. 2011 Jul 7. doi: 10.1002/hipo.20964. [Epub ahead of print]	Hippocampus. 2011	PubMed	citation	PMID:21739523	pubmed	21739523	create date:2011/07/09 | first author:Denny CA
A specific deficit in spatial memory acquisition in post-traumatic stress disorder and the role of sleep in its consolidation.	/pubmed/21739522	Tempesta D, Mazza M, Iaria G, De Gennaro L, Ferrara M.	Hippocampus. 2011 Jul 7. doi: 10.1002/hipo.20961. [Epub ahead of print]	Hippocampus. 2011	PubMed	citation	PMID:21739522	pubmed	21739522	create date:2011/07/09 | first author:Tempesta D
Presubiculum layer III conveys retrosplenial input to the medial entorhinal cortex.	/pubmed/21710546	Kononenko NL, Witter MP.	Hippocampus. 2011 Jun 24. doi: 10.1002/hipo.20949. [Epub ahead of print]	Hippocampus. 2011	PubMed	citation	PMID:21710546	pubmed	21710546	create date:2011/06/29 | first author:Kononenko NL
Neurons generated in senescence maintain capacity for functional integration.	/pubmed/21695743	Marrone DF, Ramirez-Amaya V, Barnes CA.	Hippocampus. 2011 Jun 21. doi: 10.1002/hipo.20959. [Epub ahead of print]	Hippocampus. 2011	PubMed	citation	PMID:21695743	pubmed	21695743	create date:2011/06/23 | first author:Marrone DF
Oxytocin stimulates adult neurogenesis even under conditions of stress and elevated glucocorticoids.	/pubmed/21692136	Leuner B, Caponiti JM, Gould E.	Hippocampus. 2011 Jun 20. doi: 10.1002/hipo.20947. [Epub ahead of print]	Hippocampus. 2011	PubMed	citation	PMID:21692136	pubmed	21692136	create date:2011/06/22 | first author:Leuner B
Decoding representations of scenes in the medial temporal lobes.	/pubmed/21656874	Bonnici HM, Kumaran D, Chadwick MJ, Weiskopf N, Hassabis D, Maguire EA.	Hippocampus. 2011 Jun 8. doi: 10.1002/hipo.20960. [Epub ahead of print]	Hippocampus. 2011	PubMed	citation	PMID:21656874	pubmed	21656874	create date:2011/06/10 | first author:Bonnici HM
Increased inhibition and enhancement of memory retrieval are associated with reduced hippocampal volume.	/pubmed/21656873	Depue BE, Banich MT.	Hippocampus. 2011 Jun 8. doi: 10.1002/hipo.20952. [Epub ahead of print]	Hippocampus. 2011	PubMed	citation	PMID:21656873	pubmed	21656873	create date:2011/06/10 | first author:Depue BE
Title	URL	Description	Details	ShortDetails	Resource	Type	Identifiers	Db	EntrezUID	Properties
Evidence for a virtual human analog of a rodent relational memory task: A study of aging and fMRI in young adults.	/pubmed/21656872	Etchamendy N, Konishi K, Pike GB, Marighetto A, Bohbot VD.	Hippocampus. 2011 Jun 8. doi: 10.1002/hipo.20948. [Epub ahead of print]	Hippocampus. 2011	PubMed	citation	PMID:21656872	pubmed	21656872	create date:2011/06/10 | first author:Etchamendy N
Complimentary roles of the hippocampus and retrosplenial cortex in behavioral context discrimination.	/pubmed/21630374	Smith DM, Barredo J, Mizumori SJ.	Hippocampus. 2011 May 31. doi: 10.1002/hipo.20958. [Epub ahead of print]	Hippocampus. 2011	PubMed	citation	PMID:21630374	pubmed	21630374	create date:2011/06/02 | first author:Smith DM
The absence of the calcium-buffering protein calbindin is associated with faster age-related decline in hippocampal metabolism.	/pubmed/21630373	Moreno H, Burghardt NS, Vela-Duarte D, Masciotti J, Hua F, Fenton AA, Schwaller B, Small SA.	Hippocampus. 2011 May 31. doi: 10.1002/hipo.20957. [Epub ahead of print]	Hippocampus. 2011	PubMed	citation	PMID:21630373	pubmed	21630373	create date:2011/06/02 | first author:Moreno H
Proteins linked to spatial memory formation of CD1 mice in the multiple T-maze.	/pubmed/21618641	Patil SS, Li K, Heo S, Höger H, Lubec G.	Hippocampus. 2011 May 26. doi: 10.1002/hipo.20956. [Epub ahead of print]	Hippocampus. 2011	PubMed	citation	PMID:21618641	pubmed	21618641	create date:2011/05/28 | first author:Patil SS
Temporal factors control hippocampal contributions to fear renewal after extinction.	/pubmed/21618640	Zelikowsky M, Pham DL, Fanselow MS.	Hippocampus. 2011 May 26. doi: 10.1002/hipo.20954. [Epub ahead of print]	Hippocampus. 2011	PubMed	citation	PMID:21618640	pubmed	21618640	create date:2011/05/28 | first author:Zelikowsky M
New insights into GPR40-CREB interaction inadult neurogenesis" specific for primates."	/pubmed/21594949	Boneva NB, Yamashima T.	Hippocampus. 2011 May 18. doi: 10.1002/hipo.20951. [Epub ahead of print]	Hippocampus. 2011	PubMed	citation	PMID:21594949	pubmed	21594949	create date:2011/05/20 | first author:Boneva NB
Quantification of postsynaptic density proteins: Glutamate receptor subunits and scaffolding proteins.	/pubmed/21594948	Shinohara Y.	Hippocampus. 2011 May 18. doi: 10.1002/hipo.20950. [Epub ahead of print]	Hippocampus. 2011	PubMed	citation	PMID:21594948	pubmed	21594948	create date:2011/05/20 | first author:Shinohara Y
The hippocampus is involved in mental navigation for a recently learned, but not a highly familiar environment: A longitudinal fMRI study.	/pubmed/21584904	Hirshhorn M, Grady C, Rosenbaum RS, Winocur G, Moscovitch M.	Hippocampus. 2011 May 16. doi: 10.1002/hipo.20944. [Epub ahead of print]	Hippocampus. 2011	PubMed	citation	PMID:21584904	pubmed	21584904	create date:2011/05/18 | first author:Hirshhorn M
Activation of immobility-related hippocampal theta by cholinergic septohippocampal neurons during vestibular stimulation.	/pubmed/21542057	Tai SK, Ma J, Ossenkopp KP, Leung LS.	Hippocampus. 2011 May 3. doi: 10.1002/hipo.20955. [Epub ahead of print]	Hippocampus. 2011	PubMed	citation	PMID:21542057	pubmed	21542057	create date:2011/05/05 | first author:Tai SK
Hippocampal context processing is critical for interference free recall of odor memories in rats.	/pubmed/21542056	Butterly DA, Petroccione MA, Smith DM.	Hippocampus. 2011 May 3. doi: 10.1002/hipo.20953. [Epub ahead of print]	Hippocampus. 2011	PubMed	citation	PMID:21542056	pubmed	21542056	create date:2011/05/05 | first author:Butterly DA
Inactivation of ventral midline thalamus produces selective spatial delayed conditional discrimination impairment in the rat.	/pubmed/21542055	Hembrook JR, Onos KD, Mair RG.	Hippocampus. 2011 May 3. doi: 10.1002/hipo.20945. [Epub ahead of print] No abstract available.	Hippocampus. 2011	PubMed	citation	PMID:21542055	pubmed	21542055	create date:2011/05/05 | first author:Hembrook JR
Context-dependent modulation of hippocampal and cortical recruitment during remote spatial memory retrieval.	/pubmed/21542054	Lopez J, Herbeaux K, Cosquer B, Engeln M, Muller C, Lazarus C, Kelche C, Bontempi B, Cassel JC, de Vasconcelos AP.	Hippocampus. 2011 May 3. doi: 10.1002/hipo.20943. [Epub ahead of print]	Hippocampus. 2011	PubMed	citation	PMID:21542054	pubmed	21542054	create date:2011/05/05 | first author:Lopez J
Post-training cocaine exposure facilitates spatial memory consolidation in C57BL/6 mice.	/pubmed/21542053	Iñiguez SD, Charntikov S, Baella SA, Herbert MS, Bolaños-Guzmán CA, Crawford CA.	Hippocampus. 2011 May 3. doi: 10.1002/hipo.20941. [Epub ahead of print]	Hippocampus. 2011	PubMed	citation	PMID:21542053	pubmed	21542053	create date:2011/05/05 | first author:Iñiguez SD
Acetyl-L-carnitine-mediated neuroprotection during hypoxia is attributed to ERK1/2-Nrf2-regulated mitochondrial biosynthesis.	/pubmed/21542052	Hota KB, Hota SK, Chaurasia OP, Singh SB.	Hippocampus. 2011 May 3. doi: 10.1002/hipo.20934. [Epub ahead of print]	Hippocampus. 2011	PubMed	citation	PMID:21542052	pubmed	21542052	create date:2011/05/05 | first author:Hota KB
Choline supplementation mitigates trace, but not delay, eyeblink conditioning deficits in rats exposed to alcohol during development.	/pubmed/21542051	Thomas JD, Tran TD.	Hippocampus. 2011 May 3. doi: 10.1002/hipo.20925. [Epub ahead of print]	Hippocampus. 2011	PubMed	citation	PMID:21542051	pubmed	21542051	create date:2011/05/05 | first author:Thomas JD
The use of knockout mice to test the specificity of antibodies for cannabinoid receptors.	/pubmed/21538668	Ashton JC.	Hippocampus. 2011 May 2. doi: 10.1002/hipo.20946. [Epub ahead of print] No abstract available.	Hippocampus. 2011	PubMed	citation	PMID:21538668	pubmed	21538668	create date:2011/05/04 | first author:Ashton JC
Influence of vestibular input on spatial and nonspatial memory and on hippocampal NMDA receptors.	/pubmed/21538662	Besnard S, Machado ML, Vignaux G, Boulouard M, Coquerel A, Bouet V, Freret T, Denise P, Lelong-Boulouard V.	Hippocampus. 2011 Apr 27. doi: 10.1002/hipo.20942. [Epub ahead of print]	Hippocampus. 2011	PubMed	citation	PMID:21538662	pubmed	21538662	create date:2011/05/04 | first author:Besnard S
5-HT(1A) and 5-HT(7) receptors differently modulate AMPA receptor-mediated hippocampal synaptic transmission.	/pubmed/21538661	Costa L, Trovato C, Musumeci SA, Catania MV, Ciranna L.	Hippocampus. 2011 Apr 27. doi: 10.1002/hipo.20940. [Epub ahead of print]	Hippocampus. 2011	PubMed	citation	PMID:21538661	pubmed	21538661	create date:2011/05/04 | first author:Costa L
Human hippocampal theta oscillations and the formation of episodic memories.	/pubmed/21538660	Lega BC, Jacobs J, Kahana M.	Hippocampus. 2011 Apr 27. doi: 10.1002/hipo.20937. [Epub ahead of print]	Hippocampus. 2011	PubMed	citation	PMID:21538660	pubmed	21538660	create date:2011/05/04 | first author:Lega BC
Greater running speeds result in altered hippocampal phase sequence dynamics.	/pubmed/21538659	Maurer AP, Burke SN, Lipa P, Skaggs WE, Barnes CA.	Hippocampus. 2011 Apr 27. doi: 10.1002/hipo.20936. [Epub ahead of print]	Hippocampus. 2011	PubMed	citation	PMID:21538659	pubmed	21538659	create date:2011/05/04 | first author:Maurer AP
Target-specific output patterns are predicted by the distribution of regular-spiking and bursting pyramidal neurons in the subiculum.	/pubmed/21538658	Kim Y, Spruston N.	Hippocampus. 2011 Apr 27. doi: 10.1002/hipo.20931. [Epub ahead of print]	Hippocampus. 2011	PubMed	citation	PMID:21538658	pubmed	21538658	create date:2011/05/04 | first author:Kim Y
Role of estrogen receptor alpha and beta expression and signaling on cognitive function during aging.	/pubmed/21538657	Foster TC.	Hippocampus. 2011 Apr 27. doi: 10.1002/hipo.20935. [Epub ahead of print]	Hippocampus. 2011	PubMed	citation	PMID:21538657	pubmed	21538657	create date:2011/05/04 | first author:Foster TC
A study of hippocampal structure-function relations along the septo-temporal axis.	/pubmed/21538656	Jarrard LE, Luu LP, Davidson TL.	Hippocampus. 2011 Apr 27. doi: 10.1002/hipo.20928. [Epub ahead of print] No abstract available.	Hippocampus. 2011	PubMed	citation	PMID:21538656	pubmed	21538656	create date:2011/05/04 | first author:Jarrard LE
Differential expression of molecular markers of synaptic plasticity in the hippocampus, prefrontal cortex, and amygdala in response to spatial learning, predator exposure, and stress-induced amnesia.	/pubmed/21538655	Zoladz PR, Park CR, Halonen JD, Salim S, Alzoubi KH, Srivareerat M, Fleshner M, Alkadhi KA, Diamond DM.	Hippocampus. 2011 May 2. doi: 10.1002/hipo.20922. [Epub ahead of print]	Hippocampus. 2011	PubMed	citation	PMID:21538655	pubmed	21538655	create date:2011/05/04 | first author:Zoladz PR
Head direction cells in the postsubiculum do not show replay of prior waking sequences during sleep.	/pubmed/21509854	Brandon MP, Bogaard AR, Andrews CM, Hasselmo ME.	Hippocampus. 2011 Apr 20. doi: 10.1002/hipo.20924. [Epub ahead of print]	Hippocampus. 2011	PubMed	citation	PMID:21509854	pubmed	21509854	create date:2011/04/22 | first author:Brandon MP
Glutamate decarboxylase67 is expressed in hippocampal mossy fibers of temporal lobe epilepsy patients.	/pubmed/21509853	Sperk G, Wieselthaler-Hölzl A, Pirker S, Tasan R, Strasser SS, Drexel M, Pifl C, Marschalek J, Ortler M, Trinka E, Heitmair-Wietzorrek K, Ciofi P, Feucht M, Baumgartner C, Czech T.	Hippocampus. 2011 Apr 20. doi: 10.1002/hipo.20923. [Epub ahead of print]	Hippocampus. 2011	PubMed	citation	PMID:21509853	pubmed	21509853	create date:2011/04/22 | first author:Sperk G
Phase precession and variable spatial scaling in a periodic attractor map model of medial entorhinal grid cells with realistic after-spike dynamics.	/pubmed/21484936	Navratilova Z, Giocomo LM, Fellous JM, Hasselmo ME, McNaughton BL.	Hippocampus. 2011 Apr 11. doi: 10.1002/hipo.20939. [Epub ahead of print]	Hippocampus. 2011	PubMed	citation	PMID:21484936	pubmed	21484936	create date:2011/04/13 | first author:Navratilova Z
The 5-HT(7) receptor in learning and memory.	/pubmed/21484935	Roberts AJ, Hedlund PB.	Hippocampus. 2011 Apr 11. doi: 10.1002/hipo.20938. [Epub ahead of print]	Hippocampus. 2011	PubMed	citation	PMID:21484935	pubmed	21484935	create date:2011/04/13 | first author:Roberts AJ
Evidence for area CA1 as a match/mismatch detector: A high-resolution fMRI study of the human hippocampus.	/pubmed/21484934	Duncan K, Ketz N, Inati SJ, Davachi L.	Hippocampus. 2011 Apr 11. doi: 10.1002/hipo.20933. [Epub ahead of print]	Hippocampus. 2011	PubMed	citation	PMID:21484934	pubmed	21484934	create date:2011/04/13 | first author:Duncan K
DHEAS induces short-term potentiation via the activation of a metabotropic glutamate receptor in the rat hippocampus.	/pubmed/21484933	Xu Y, Tanaka M, Chen L, Sokabe M.	Hippocampus. 2011 Apr 11. doi: 10.1002/hipo.20932. [Epub ahead of print]	Hippocampus. 2011	PubMed	citation	PMID:21484933	pubmed	21484933	create date:2011/04/13 | first author:Xu Y
Differential cycling rates of Kv4.2 channels in proximal and distal dendrites of hippocampal CA1 pyramidal neurons.	/pubmed/21472817	Nestor MW, Hoffman DA.	Hippocampus. 2011 Apr 6. doi: 10.1002/hipo.20899. [Epub ahead of print]	Hippocampus. 2011	PubMed	citation	PMID:21472817	pubmed	21472817	create date:2011/04/08 | first author:Nestor MW
Modeling sharp wave-ripple complexes through a CA3-CA1 network model with chemical synapses.	/pubmed/21452258	Taxidis J, Coombes S, Mason R, Owen MR.	Hippocampus. 2011 Mar 30. doi: 10.1002/hipo.20930. [Epub ahead of print]	Hippocampus. 2011	PubMed	citation	PMID:21452258	pubmed	21452258	create date:2011/04/01 | first author:Taxidis J
Distinctive features of Egr transcription factor regulation and DNA binding activity in CA1 of the hippocampus in synaptic plasticity and consolidation and reconsolidation of fear memory.	/pubmed/21425206	Cheval H, Chagneau C, Levasseur G, Veyrac A, Faucon-Biguet N, Laroche S, Davis S.	Hippocampus. 2011 Mar 18. doi: 10.1002/hipo.20926. [Epub ahead of print]	Hippocampus. 2011	PubMed	citation	PMID:21425206	pubmed	21425206	create date:2011/03/23 | first author:Cheval H
As time goes by: Hippocampal connectivity changes with remoteness of autobiographical memory retrieval.	/pubmed/21404363	Söderlund H, Moscovitch M, Kumar N, Mandic M, Levine B.	Hippocampus. 2011 Mar 14. doi: 10.1002/hipo.20927. [Epub ahead of print]	Hippocampus. 2011	PubMed	citation	PMID:21404363	pubmed	21404363	create date:2011/03/16 | first author:Söderlund H
Kappa opioid receptor activation blocks progressive neurodegeneration after kainic acid injection.	/pubmed/21391243	Schunk E, Aigner C, Stefanova N, Wenning G, Herzog H, Schwarzer C.	Hippocampus. 2010 Jun 1. doi: 10.1002/hipo.20813. [Epub ahead of print]	Hippocampus. 2010	PubMed	citation	PMID:21391243	pubmed	21391243	create date:2011/03/11 | first author:Schunk E
The influence of objects on place field expression and size in distal hippocampal CA1.	/pubmed/21365714	Burke SN, Maurer AP, Nematollahi S, Uprety AR, Wallace JL, Barnes CA.	Hippocampus. 2011 Jul;21(7):783-801. doi: 10.1002/hipo.20929. Epub 2011 Mar 1.	Hippocampus. 2011	PubMed	citation	PMID:21365714	pubmed	21365714	create date:2011/03/03 | first author:Burke SN
Pre- and post-synaptic functions of kainate receptors at glutamate and GABA synapses in the rat entorhinal cortex.	/pubmed/21365713	Chamberlain SE, Jane DE, Jones RS.	Hippocampus. 2011 Mar 1. doi: 10.1002/hipo.20921. [Epub ahead of print]	Hippocampus. 2011	PubMed	citation	PMID:21365713	pubmed	21365713	create date:2011/03/03 | first author:Chamberlain SE
Hippocampal place cells encode intended destination, and not a discriminative stimulus, in a conditional T-maze task.	/pubmed/21365712	Ainge JA, Tamosiunaite M, Wörgötter F, Dudchenko PA.	Hippocampus. 2011 Mar 1. doi: 10.1002/hipo.20919. [Epub ahead of print]	Hippocampus. 2011	PubMed	citation	PMID:21365712	pubmed	21365712	create date:2011/03/03 | first author:Ainge JA
Calbindin-D28K expression increases in the dorsolateral hippocampus following corticosterone treatment in female zebra finches (Taeniopygia guttata).	/pubmed/21298729	Ash AL, Saldanha CJ, Bailey DJ.	Hippocampus. 2011 Feb 4. doi: 10.1002/hipo.20917. [Epub ahead of print]	Hippocampus. 2011	PubMed	citation	PMID:21298729	pubmed	21298729	create date:2011/02/08 | first author:Ash AL
A role for the CAMKK pathway in visual object recognition memory.	/pubmed/21298728	Tinsley CJ, Narduzzo KE, Brown MW, Warburton EC.	Hippocampus. 2011 Feb 4. doi: 10.1002/hipo.20913. [Epub ahead of print]	Hippocampus. 2011	PubMed	citation	PMID:21298728	pubmed	21298728	create date:2011/02/08 | first author:Tinsley CJ
Adrenergic modulation of sharp wave-ripple activity in rat hippocampal slices.	/pubmed/21254303	Ul Haq R, Liotta A, Kovacs R, Rösler A, Jarosch MJ, Heinemann U, Behrens CJ.	Hippocampus. 2011 Jan 20. doi: 10.1002/hipo.20918. [Epub ahead of print]	Hippocampus. 2011	PubMed	citation	PMID:21254303	pubmed	21254303	create date:2011/01/22 | first author:Ul Haq R
Decreased interactions in protein kinase A-Glucocorticoid receptor signaling in the hippocampus after selective removal of the basal forebrain cholinergic input.	/pubmed/21254302	Lim CS, Kim YJ, Hwang YK, Bañuelos C, Bizon JL, Han JS.	Hippocampus. 2011 Jan 20. doi: 10.1002/hipo.20912. [Epub ahead of print]	Hippocampus. 2011	PubMed	citation	PMID:21254302	pubmed	21254302	create date:2011/01/22 | first author:Lim CS
Place, space, and taste: Combining context and spatial information in a hippocampal navigation system.	/pubmed/21254301	Clearwater JM, Bilkey DK.	Hippocampus. 2011 Jan 20. doi: 10.1002/hipo.20911. [Epub ahead of print]	Hippocampus. 2011	PubMed	citation	PMID:21254301	pubmed	21254301	create date:2011/01/22 | first author:Clearwater JM
Cooperation between cholinergic and glutamatergic receptors are essential to induce BDNF-dependent long-lasting memory storage.	/pubmed/21254300	Navakkode S, Korte M.	Hippocampus. 2012 Feb;22(2):335-46. doi: 10.1002/hipo.20902. Epub 2011 Jan 20.	Hippocampus. 2012	PubMed	citation	PMID:21254300	pubmed	21254300	create date:2011/01/22 | first author:Navakkode S
Adult hippocampal glucocorticoid receptor expression and dentate synaptic plasticity correlate with maternal care received by individuals early in life.	/pubmed/21240921	van Hasselt FN, Cornelisse S, Yuan Zhang T, Meaney MJ, Velzing EH, Krugers HJ, Joëls M.	Hippocampus. 2012 Feb;22(2):255-66. doi: 10.1002/hipo.20892. Epub 2011 Jan 14.	Hippocampus. 2012	PubMed	citation	PMID:21240921	pubmed	21240921	create date:2011/01/18 | first author:van Hasselt FN
Functional division of hippocampal area CA1 via modulatory gating of entorhinal cortical inputs.	/pubmed/21240920	Ito HT, Schuman EM.	Hippocampus. 2012 Feb;22(2):372-87. doi: 10.1002/hipo.20909. Epub 2011 Jan 14.	Hippocampus. 2012	PubMed	citation	PMID:21240920	pubmed	21240920	create date:2011/01/18 | first author:Ito HT
Sprouty2 and -4 regulate axon outgrowth by hippocampal neurons.	/pubmed/21240919	Hausott B, Vallant N, Schlick B, Auer M, Nimmervoll B, Obermair GJ, Schwarzer C, Dai F, Brand-Saberi B, Klimaschewski L.	Hippocampus. 2011 Jan 14. [Epub ahead of print]	Hippocampus. 2011	PubMed	citation	PMID:21240919	pubmed	21240919	create date:2011/01/18 | first author:Hausott B
Drebrin A expression is altered after pilocarpine-induced seizures: Time course of changes is consistent for a role in the integrity and stability of dendritic spines of hippocampal granule cells.	/pubmed/21240918	Sbai O, Khrestchatisky M, Esclapez M, Ferhat L.	Hippocampus. 2011 Jan 14. doi: 10.1002/hipo.20914. [Epub ahead of print]	Hippocampus. 2011	PubMed	citation	PMID:21240918	pubmed	21240918	create date:2011/01/18 | first author:Sbai O
Differential involvement of protein synthesis and actin rearrangement in the reacquisition of contextual fear conditioning.	/pubmed/21240917	Motanis H, Maroun M.	Hippocampus. 2011 Jan 14. [Epub ahead of print]	Hippocampus. 2011	PubMed	citation	PMID:21240917	pubmed	21240917	create date:2011/01/18 | first author:Motanis H
Medial and lateral perforant path evoked potentials are selectively modulated by pairing with glutamatergic activation of locus coeruleus in the dentate gyrus of the anesthetized rat.	/pubmed/21240916	Edison HT, Harley CW.	Hippocampus. 2011 Jan 14. [Epub ahead of print]	Hippocampus. 2011	PubMed	citation	PMID:21240916	pubmed	21240916	create date:2011/01/18 | first author:Edison HT
Title	URL	Description	Details	ShortDetails	Resource	Type	Identifiers	Db	EntrezUID	Properties
Trauma-induced alterations in cognition and arc expression are reduced by previous exposure to (56)Fe irradiation.	/pubmed/21192069	Rosi S, Belarbi K, Ferguson RA, Fishman K, Obenaus A, Raber J, Fike JR.	Hippocampus. 2010 Dec 29. [Epub ahead of print]	Hippocampus. 2010	PubMed	citation	PMID:21192069	pubmed	21192069	create date:2010/12/31 | first author:Rosi S
The transcriptional response to chronic stress and glucocorticoid receptor blockade in the hippocampal dentate gyrus.	/pubmed/21184481	Datson NA, Speksnijder N, Mayer JL, Steenbergen PJ, Korobko O, Goeman J, de Kloet ER, Joëls M, Lucassen PJ.	Hippocampus. 2012 Feb;22(2):359-71. doi: 10.1002/hipo.20905. Epub 2010 Dec 23.	Hippocampus. 2012	PubMed	citation	PMID:21184481	pubmed	21184481	create date:2010/12/25 | first author:Datson NA
Early exercise promotes positive hippocampal plasticity and improves spatial memory in the adult life of rats.	/pubmed/21136521	Gomes da Silva S, Unsain N, Mascó DH, Toscano-Silva M, de Amorim HA, Silva Araújo BH, Simões PS, da Graça Naffah-Mazzacoratti M, Mortara RA, Scorza FA, Cavalheiro EA, Arida RM.	Hippocampus. 2012 Feb;22(2):347-58. doi: 10.1002/hipo.20903. Epub 2010 Dec 6.	Hippocampus. 2012	PubMed	citation	PMID:21136521	pubmed	21136521	create date:2010/12/08 | first author:Gomes da Silva S
Early life stress stimulates hippocampal reelin gene expression in a sex-specific manner: Evidence for corticosterone-mediated action.	/pubmed/21136520	Gross CM, Flubacher A, Tinnes S, Heyer A, Scheller M, Herpfer I, Berger M, Frotscher M, Lieb K, Haas CA.	Hippocampus. 2010 Dec 6. [Epub ahead of print]	Hippocampus. 2010	PubMed	citation	PMID:21136520	pubmed	21136520	create date:2010/12/08 | first author:Gross CM
7,8-dihydroxyflavone, a TrkB receptor agonist, blocks long-term spatial memory impairment caused by immobilization stress in rats.	/pubmed/21136519	Andero R, Daviu N, Escorihuela RM, Nadal R, Armario A.	Hippocampus. 2010 Dec 6. [Epub ahead of print]	Hippocampus. 2010	PubMed	citation	PMID:21136519	pubmed	21136519	create date:2010/12/08 | first author:Andero R
Seeing old friends from a different angle: Novel properties of hematopoietic growth factors in the healthy and diseased brain.	/pubmed/21136518	Diederich K, Schäbitz WR, Minnerup J.	Hippocampus. 2010 Dec 6. [Epub ahead of print]	Hippocampus. 2010	PubMed	citation	PMID:21136518	pubmed	21136518	create date:2010/12/08 | first author:Diederich K
Grid cell hexagonal patterns formed by fast self-organized learning within entorhinal cortex.	/pubmed/21136517	Mhatre H, Gorchetchnikov A, Grossberg S.	Hippocampus. 2012 Feb;22(2):320-34. doi: 10.1002/hipo.20901. Epub 2010 Dec 6.	Hippocampus. 2012	PubMed	citation	PMID:21136517	pubmed	21136517	create date:2010/12/08 | first author:Mhatre H
The role of habituation in hippocampus-dependent spatial working memory tasks: Evidence from GluA1 AMPA receptor subunit knockout mice.	/pubmed/21125585	Sanderson DJ, Bannerman DM.	Hippocampus. 2010 Dec 1. [Epub ahead of print]	Hippocampus. 2010	PubMed	citation	PMID:21125585	pubmed	21125585	create date:2010/12/03 | first author:Sanderson DJ
Abnormal neurogenesis in the dentate gyrus of adult mice lacking 1,25-dihydroxy vitamin D(3) (1,25-(OH)(2)D(3)).	/pubmed/21125584	Zhu Y, Zhou R, Yang R, Zhang Z, Bai Y, Chang F, Li L, Sokabe M, Goltzman D, Miao D, Chen L.	Hippocampus. 2010 Dec 1. [Epub ahead of print]	Hippocampus. 2010	PubMed	citation	PMID:21125584	pubmed	21125584	create date:2010/12/03 | first author:Zhu Y
Cellular basis of a rapid effect of mineralocorticosteroid receptors activation on LTP in ventral hippocampal slices.	/pubmed/21080413	Maggio N, Segal M.	Hippocampus. 2012 Feb;22(2):267-75. doi: 10.1002/hipo.20893. Epub 2010 Nov 15.	Hippocampus. 2012	PubMed	citation	PMID:21080413	pubmed	21080413	create date:2010/11/17 | first author:Maggio N
Enhancement of AMPA currents and GluR1 membrane expression through PKA-coupled adenosine A(2A) receptors.	/pubmed/21080412	Dias RB, Ribeiro JA, Sebastião AM.	Hippocampus. 2012 Feb;22(2):276-91. doi: 10.1002/hipo.20894. Epub 2010 Nov 15.	Hippocampus. 2012	PubMed	citation	PMID:21080412	pubmed	21080412	create date:2010/11/17 | first author:Dias RB
Spatial representations in dorsal hippocampal neurons during a tactile-visual conditional discrimination task.	/pubmed/21080411	Griffin AL, Owens CB, Peters GJ, Adelman PC, Cline KM.	Hippocampus. 2012 Feb;22(2):299-308. doi: 10.1002/hipo.20898. Epub 2010 Nov 15.	Hippocampus. 2012	PubMed	citation	PMID:21080411	pubmed	21080411	create date:2010/11/17 | first author:Griffin AL
Increased adult hippocampal neurogenesis and abnormal migration of adult-born granule neurons is associated with hippocampal-specific cognitive deficits in phospholipase C-β1 knockout mice.	/pubmed/21080410	Manning EE, Ransome MI, Burrows EL, Hannan AJ.	Hippocampus. 2012 Feb;22(2):309-19. doi: 10.1002/hipo.20900. Epub 2010 Nov 15.	Hippocampus. 2012	PubMed	citation	PMID:21080410	pubmed	21080410	create date:2010/11/17 | first author:Manning EE
Quantitatively and qualitatively different cellular processes are engaged in CA1 during the consolidation and reconsolidation of contextual fear memory.	/pubmed/21080409	Barnes P, Kirtley A, Thomas KL.	Hippocampus. 2012 Feb;22(2):149-71. doi: 10.1002/hipo.20879. Epub 2010 Nov 15.	Hippocampus. 2012	PubMed	citation	PMID:21080409	pubmed	21080409	create date:2010/11/17 | first author:Barnes P
Hippocampal gene profiling: Toward a systems biology of the hippocampus.	/pubmed/21080408	Valor LM, Barco A.	Hippocampus. 2010 Nov 15. [Epub ahead of print]	Hippocampus. 2010	PubMed	citation	PMID:21080408	pubmed	21080408	create date:2010/11/17 | first author:Valor LM
Control of anterodorsal thalamic head direction cells by environmental boundaries: Comparison with conflicting distal landmarks.	/pubmed/21080407	Clark BJ, Harris MJ, Taube JS.	Hippocampus. 2012 Feb;22(2):172-87. doi: 10.1002/hipo.20880. Epub 2010 Nov 15.	Hippocampus. 2012	PubMed	citation	PMID:21080407	pubmed	21080407	create date:2010/11/17 | first author:Clark BJ
Prenatal ethanol exposure enhances NMDAR-dependent long-term potentiation in the adolescent female dentate gyrus.	/pubmed/21080406	Titterness AK, Christie BR.	Hippocampus. 2012 Jan;22(1):69-81. doi: 10.1002/hipo.20849. Epub 2010 Nov 15.	Hippocampus. 2012	PubMed	citation	PMID:21080406	pubmed	21080406	create date:2010/11/17 | first author:Titterness AK
Regulation of hippocampal long-term potentiation and long-term depression by diacylglycerol kinaseζ	/pubmed/21069783	Seo J, Kim K, Jang S, Han S, Choi SY, Kim E.	Hippocampus. 2010 Nov 10. [Epub ahead of print]	Hippocampus. 2010	PubMed	citation	PMID:21069783	pubmed	21069783	create date:2010/11/12 | first author:Seo J
Right-hemispheric dominance of spatial memory in split-brain mice.	/pubmed/21069782	Shinohara Y, Hosoya A, Yamasaki N, Ahmed H, Hattori S, Eguchi M, Yamaguchi S, Miyakawa T, Hirase H, Shigemoto R.	Hippocampus. 2012 Feb;22(2):117-21. doi: 10.1002/hipo.20886. Epub 2010 Nov 10.	Hippocampus. 2012	PubMed	citation	PMID:21069782	pubmed	21069782	create date:2010/11/12 | first author:Shinohara Y
A novel non-CB1/TRPV1 endocannabinoid-mediated mechanism depresses excitatory synapses on hippocampal CA1 interneurons.	/pubmed/21069781	Edwards JG, Gibson HE, Jensen T, Nugent F, Walther C, Blickenstaff J, Kauer JA.	Hippocampus. 2012 Feb;22(2):209-21. doi: 10.1002/hipo.20884. Epub 2010 Nov 10.	Hippocampus. 2012	PubMed	citation	PMID:21069781	pubmed	21069781	create date:2010/11/12 | first author:Edwards JG
Phenylbutyrate rescues dendritic spine loss associated with memory deficits in a mouse model of Alzheimer disease.	/pubmed/21069780	Ricobaraza A, Cuadrado-Tejedor M, Marco S, Pérez-Otaño I, García-Osta A.	Hippocampus. 2010 Nov 10. [Epub ahead of print]	Hippocampus. 2010	PubMed	citation	PMID:21069780	pubmed	21069780	create date:2010/11/12 | first author:Ricobaraza A
Postnatal alterations in induction threshold and expression magnitude of long-term potentiation and long-term depression at hippocampal synapses.	/pubmed/21069779	Dumas TC.	Hippocampus. 2012 Feb;22(2):188-99. doi: 10.1002/hipo.20881. Epub 2010 Nov 10.	Hippocampus. 2012	PubMed	citation	PMID:21069779	pubmed	21069779	create date:2010/11/12 | first author:Dumas TC
Visual recognition memory: A double anatomo-functional dissociation.	/pubmed/21049490	Barbeau EJ, Pariente J, Felician O, Puel M.	Hippocampus. 2010 Nov 3. [Epub ahead of print]	Hippocampus. 2010	PubMed	citation	PMID:21049490	pubmed	21049490	create date:2010/11/05 | first author:Barbeau EJ
Intact landmark control and angular path integration by head direction cells in the anterodorsal thalamus after lesions of the medial entorhinal cortex.	/pubmed/21049489	Clark BJ, Taube JS.	Hippocampus. 2011 Jul;21(7):767-82. doi: 10.1002/hipo.20874. Epub 2010 Nov 3.	Hippocampus. 2011	PubMed	citation	PMID:21049489	pubmed	21049489	create date:2010/11/05 | first author:Clark BJ
Heterosynaptic enhancement of the excitability of hippocampal mossy fibers by long-range spill-over of glutamate.	/pubmed/21049488	Uchida T, Fukuda S, Kamiya H.	Hippocampus. 2012 Feb;22(2):222-9. doi: 10.1002/hipo.20885. Epub 2010 Nov 3.	Hippocampus. 2012	PubMed	citation	PMID:21049488	pubmed	21049488	create date:2010/11/05 | first author:Uchida T
Akt1 deficiency in schizophrenia and impairment of hippocampal plasticity and function.	/pubmed/21049487	Balu DT, Carlson GC, Talbot K, Kazi H, Hill-Smith TE, Easton RM, Birnbaum MJ, Lucki I.	Hippocampus. 2012 Feb;22(2):230-40. doi: 10.1002/hipo.20887. Epub 2010 Nov 3.	Hippocampus. 2012	PubMed	citation	PMID:21049487	pubmed	21049487	create date:2010/11/05 | first author:Balu DT
NMDA receptor hypofunction in the dentate gyrus and impaired context discrimination in adult Fmr1 knockout mice.	/pubmed/21049485	Eadie BD, Cushman J, Kannangara TS, Fanselow MS, Christie BR.	Hippocampus. 2012 Feb;22(2):241-54. doi: 10.1002/hipo.20890. Epub 2010 Nov 3.	Hippocampus. 2012	PubMed	citation	PMID:21049485	pubmed	21049485	create date:2010/11/05 | first author:Eadie BD
Mu opioid receptor mRNA expression, binding, and functional coupling to G-proteins in human epileptic hippocampus.	/pubmed/21049484	Cuellar-Herrera M, Velasco AL, Velasco F, Chavez L, Orozco-Suarez S, Armagan G, Turunc E, Bojnik E, Yalcin A, Benyhe S, Borsodi A, Alonso-Vanegas M, Rocha L.	Hippocampus. 2012 Feb;22(2):122-7. doi: 10.1002/hipo.20891. Epub 2010 Nov 3.	Hippocampus. 2012	PubMed	citation	PMID:21049484	pubmed	21049484	create date:2010/11/05 | first author:Cuellar-Herrera M
Adult-born neurons are necessary for extended contextual discrimination.	/pubmed/21049483	Tronel S, Belnoue L, Grosjean N, Revest JM, Piazza PV, Koehl M, Abrous DN.	Hippocampus. 2012 Feb;22(2):292-8. doi: 10.1002/hipo.20895. Epub 2010 Nov 3.	Hippocampus. 2012	PubMed	citation	PMID:21049483	pubmed	21049483	create date:2010/11/05 | first author:Tronel S
The single place fields of CA3 cells: A two-stage transformation from grid cells.	/pubmed/20928834	de Almeida L, Idiart M, Lisman JE.	Hippocampus. 2012 Feb;22(2):200-8. doi: 10.1002/hipo.20882. Epub 2010 Oct 6.	Hippocampus. 2012	PubMed	citation	PMID:20928834	pubmed	20928834	create date:2010/10/12 | first author:de Almeida L
A unified framework for the functional organization of the medial temporal lobes and the phenomenology of episodic memory.	/pubmed/20928833	Ranganath C.	Hippocampus. 2010 Nov;20(11):1263-90. Review.	Hippocampus. 2010	PubMed	citation	PMID:20928833	pubmed	20928833	create date:2010/10/12 | first author:Ranganath C
Estradiol promotes spine growth and synapse formation without affecting pre-established networks.	/pubmed/20928832	Mendez P, Garcia-Segura LM, Muller D.	Hippocampus. 2011 Dec;21(12):1263-7. doi: 10.1002/hipo.20875. Epub 2010 Oct 6.	Hippocampus. 2011	PubMed	citation	PMID:20928832	pubmed	20928832	create date:2010/10/12 | first author:Mendez P
Predictive, interactive multiple memory systems.	/pubmed/20928831	Henson RN, Gagnepain P.	Hippocampus. 2010 Nov;20(11):1315-26. Review.	Hippocampus. 2010	PubMed	citation	PMID:20928831	pubmed	20928831	create date:2010/10/12 | first author:Henson RN
Microarray analysis of rat hippocampus exposed to excitotoxicity: Reversal Na(+) /Ca(2+) exchanger NCX3 is overexpressed in glial cells.	/pubmed/20928830	Ortuño-Sahagún D, Rivera-Cervantes MC, Gudiño-Cabrera G, Junyent F, Verdaguer E, Auladell C, Pallàs M, Camins A, Beas-Zárate C.	Hippocampus. 2012 Feb;22(2):128-40. doi: 10.1002/hipo.20869. Epub 2010 Oct 6.	Hippocampus. 2012	PubMed	citation	PMID:20928830	pubmed	20928830	create date:2010/10/12 | first author:Ortuño-Sahagún D
The role of recollection and familiarity in the functional differentiation of the medial temporal lobes.	/pubmed/20928828	Montaldi D, Mayes AR.	Hippocampus. 2010 Nov;20(11):1291-314. Review.	Hippocampus. 2010	PubMed	citation	PMID:20928828	pubmed	20928828	create date:2010/10/12 | first author:Montaldi D
Changing the criteria for old/new recognition judgments can modulate activity in the anterior hippocampus.	/pubmed/20882553	Hashimoto R, Abe N, Ueno A, Fujii T, Takahashi S, Mori E.	Hippocampus. 2012 Feb;22(2):141-8. doi: 10.1002/hipo.20878. Epub 2010 Sep 29.	Hippocampus. 2012	PubMed	citation	PMID:20882553	pubmed	20882553	create date:2010/10/01 | first author:Hashimoto R
Hippocampal volumetrics in treatment-resistant depression and schizophrenia: the devil's in de-tail.	/pubmed/20882552	Maller JJ, Daskalakis ZJ, Thomson RH, Daigle M, Barr MS, Fitzgerald PB.	Hippocampus. 2012 Jan;22(1):9-16. doi: 10.1002/hipo.20873. Epub 2010 Sep 29.	Hippocampus. 2012	PubMed	citation	PMID:20882552	pubmed	20882552	create date:2010/10/01 | first author:Maller JJ
Building and remodeling synapses.	/pubmed/20882551	Benson DL, Huntley GW.	Hippocampus. 2010 Sep 29. doi: 10.1002/hipo.20872. [Epub ahead of print]	Hippocampus. 2010	PubMed	citation	PMID:20882551	pubmed	20882551	create date:2010/10/01 | first author:Benson DL
Hippocampal contributions to the episodic simulation of specific and general future events.	/pubmed/20882550	Addis DR, Cheng T, P Roberts R, Schacter DL.	Hippocampus. 2011 Oct;21(10):1045-52. doi: 10.1002/hipo.20870. Epub 2010 Sep 29.	Hippocampus. 2011	PubMed	citation	PMID:20882550	pubmed	20882550	create date:2010/10/01 | first author:Addis DR
Effects of hippocampal high-frequency electrical stimulation in memory formation and their association with amino acid tissue content and release in normal rats.	/pubmed/20882549	Luna-Munguía H, Meneses A, Peña-Ortega F, Gaona A, Rocha L.	Hippocampus. 2012 Jan;22(1):98-105. doi: 10.1002/hipo.20868. Epub 2010 Sep 29.	Hippocampus. 2012	PubMed	citation	PMID:20882549	pubmed	20882549	create date:2010/10/01 | first author:Luna-Munguía H
Components of recognition memory: dissociable cognitive processes or just differences in representational complexity?	/pubmed/20882548	Cowell RA, Bussey TJ, Saksida LM.	Hippocampus. 2010 Nov;20(11):1245-62.	Hippocampus. 2010	PubMed	citation	PMID:20882548	pubmed	20882548	create date:2010/10/01 | first author:Cowell RA
Bridging divergent neural models of recognition memory: introduction to the special issue and commentary on key issues.	/pubmed/20882547	Voss JL, Paller KA.	Hippocampus. 2010 Nov;20(11):1171-7.	Hippocampus. 2010	PubMed	citation	PMID:20882547	pubmed	20882547	create date:2010/10/01 | first author:Voss JL
Neurokinin(2) -R in medial septum regulate hippocampal and amygdalar ACh release induced by intraseptal application of neurokinins A and B.	/pubmed/20882546	Schäble S, Huston JP, de Souza Silva MA.	Hippocampus. 2010 Sep 29. doi: 10.1002/hipo.20847. [Epub ahead of print]	Hippocampus. 2010	PubMed	citation	PMID:20882546	pubmed	20882546	create date:2010/10/01 | first author:Schäble S
Astrocyte calcium signals at Schaffer collateral to CA1 pyramidal cell synapses correlate with the number of activated synapses but not with synaptic strength.	/pubmed/20882545	Honsek SD, Walz C, Kafitz KW, Rose CR.	Hippocampus. 2012 Jan;22(1):29-42. doi: 10.1002/hipo.20843. Epub 2010 Sep 29.	Hippocampus. 2012	PubMed	citation	PMID:20882545	pubmed	20882545	create date:2010/10/01 | first author:Honsek SD
Local circuitry involving parvalbumin-positive basket cells in the CA2 region of the hippocampus.	/pubmed/20882544	Mercer A, Eastlake K, Trigg HL, Thomson AM.	Hippocampus. 2012 Jan;22(1):43-56. doi: 10.1002/hipo.20841. Epub 2010 Sep 29.	Hippocampus. 2012	PubMed	citation	PMID:20882544	pubmed	20882544	create date:2010/10/01 | first author:Mercer A
Dissociations within human hippocampal subregions during encoding and retrieval of spatial information.	/pubmed/20882543	Suthana N, Ekstrom A, Moshirvaziri S, Knowlton B, Bookheimer S.	Hippocampus. 2011 Jul;21(7):694-701. doi: 10.1002/hipo.20833. Epub 2010 Sep 29.	Hippocampus. 2011	PubMed	citation	PMID:20882543	pubmed	20882543	create date:2010/10/01 | first author:Suthana N
Novelty preference in patients with developmental amnesia.	/pubmed/20882542	Munoz M, Chadwick M, Perez-Hernandez E, Vargha-Khadem F, Mishkin M.	Hippocampus. 2011 Dec;21(12):1268-76. doi: 10.1002/hipo.20836. Epub 2010 Sep 29.	Hippocampus. 2011	PubMed	citation	PMID:20882542	pubmed	20882542	create date:2010/10/01 | first author:Munoz M
The effects of selective hippocampal damage on tests of oddity in rhesus macaques.	/pubmed/20882541	Alvarado MC, Kazama A, Zeamer A, Bachevalier J.	Hippocampus. 2011 Oct;21(10):1137-46. doi: 10.1002/hipo.20827. Epub 2010 Sep 29.	Hippocampus. 2011	PubMed	citation	PMID:20882541	pubmed	20882541	create date:2010/10/01 | first author:Alvarado MC
Effects of adult-generated granule cells on coordinated network activity in the dentate gyrus.	/pubmed/20882540	Lacefield CO, Itskov V, Reardon T, Hen R, Gordon JA.	Hippocampus. 2012 Jan;22(1):106-16. doi: 10.1002/hipo.20860. Epub 2010 Sep 29.	Hippocampus. 2012	PubMed	citation	PMID:20882540	pubmed	20882540	create date:2010/10/01 | first author:Lacefield CO
Gender does not moderate hippocampal volume deficits in adults with posttraumatic stress disorder: a meta-analysis.	/pubmed/20882539	Woon F, Hedges DW.	Hippocampus. 2011 Mar;21(3):243-52. doi: 10.1002/hipo.20746. Epub 2010 Sep 29.	Hippocampus. 2011	PubMed	citation	PMID:20882539	pubmed	20882539	create date:2010/10/01 | first author:Woon F
Title	URL	Description	Details	ShortDetails	Resource	Type	Identifiers	Db	EntrezUID	Properties
Hippocampal granule cells opt for early retirement.	/pubmed/20872737	Alme CB, Buzzetti RA, Marrone DF, Leutgeb JK, Chawla MK, Schaner MJ, Bohanick JD, Khoboko T, Leutgeb S, Moser EI, Moser MB, McNaughton BL, Barnes CA.	Hippocampus. 2010 Oct;20(10):1109-23.	Hippocampus. 2010	PubMed	citation	PMID:20872737	pubmed	20872737	create date:2010/09/28 | first author:Alme CB
Selective disconnection of the hippocampal formation projections to the mammillary bodies produces only mild deficits on spatial memory tasks: Implications for fornix function.	/pubmed/20865745	Vann SD, Erichsen JT, O'Mara SM, Aggleton JP.	Hippocampus. 2010 May 7. doi: 10.1002/hipo.20796. [Epub ahead of print]	Hippocampus. 2010	PubMed	citation	PMID:20865745	pubmed	20865745	create date:2010/09/25 | first author:Vann SD
Plasma membrane insertion of TRPC5 channels contributes to the cholinergic plateau potential in hippocampal CA1 pyramidal neurons.	/pubmed/20865744	Tai C, Hines DJ, Choi HB, Macvicar BA.	Hippocampus. 2010 Jun 1. doi: 10.1002/hipo.20807. [Epub ahead of print]	Hippocampus. 2010	PubMed	citation	PMID:20865744	pubmed	20865744	create date:2010/09/25 | first author:Tai C
Plasticity of synaptic GluN receptors is required for the Src-dependent induction of long-term potentiation at CA3-CA1 synapses.	/pubmed/20865743	Li HB, Jackson MF, Yang K, Trepanier C, Salter MW, Orser BA, Macdonald JF.	Hippocampus. 2011 Oct;21(10):1053-61. doi: 10.1002/hipo.20818. Epub 2010 Jun 2.	Hippocampus. 2011	PubMed	citation	PMID:20865743	pubmed	20865743	create date:2010/09/25 | first author:Li HB
Rapid consolidation and the human hippocampus: intracranial recordings confirm surface EEG.	/pubmed/20865742	Nahum L, Gabriel D, Spinelli L, Momjian S, Seeck M, Michel CM, Schnider A.	Hippocampus. 2011 Jul;21(7):689-93. doi: 10.1002/hipo.20819. Epub 2010 Jun 2.	Hippocampus. 2011	PubMed	citation	PMID:20865742	pubmed	20865742	create date:2010/09/25 | first author:Nahum L
Minimal driving of hippocampal theta by the supramammillary nucleus during water maze learning.	/pubmed/20865741	Ruan M, Young CK, McNaughton N.	Hippocampus. 2011 Oct;21(10):1074-81. doi: 10.1002/hipo.20821. Epub 2010 Jun 2.	Hippocampus. 2011	PubMed	citation	PMID:20865741	pubmed	20865741	create date:2010/09/25 | first author:Ruan M
Cholinergic hypofunction impairs memory acquisition possibly through hippocampal Arc and BDNF downregulation.	/pubmed/20865740	Gil-Bea FJ, Solas M, Mateos L, Winblad B, Ramírez MJ, Cedazo-Mínguez A.	Hippocampus. 2010 Jun 2. doi: 10.1002/hipo.20812. [Epub ahead of print]	Hippocampus. 2010	PubMed	citation	PMID:20865740	pubmed	20865740	create date:2010/09/25 | first author:Gil-Bea FJ
Selective tuning of hippocampal oscillations by phasic locus coeruleus activation in awake male rats.	/pubmed/20865739	Walling SG, Brown RA, Milway JS, Earle AG, Harley CW.	Hippocampus. 2011 Nov;21(11):1250-62. doi: 10.1002/hipo.20816. Epub 2010 Jun 1.	Hippocampus. 2011	PubMed	citation	PMID:20865739	pubmed	20865739	create date:2010/09/25 | first author:Walling SG
Acute nicotine treatment prevents REM sleep deprivation-induced learning and memory impairment in rat.	/pubmed/20865738	Aleisa AM, Helal G, Alhaider IA, Alzoubi KH, Srivareerat M, Tran TT, Al-Rejaie SS, Alkadhi KA.	Hippocampus. 2011 Aug;21(8):899-909. doi: 10.1002/hipo.20806. Epub 2010 Jun 1.	Hippocampus. 2011	PubMed	citation	PMID:20865738	pubmed	20865738	create date:2010/09/25 | first author:Aleisa AM
Modulation of neurogenesis by targeted hippocampal irradiation fails to affect kindling progression.	/pubmed/20865736	Pekcec A, Lüpke M, Baumann R, Seifert H, Potschka H.	Hippocampus. 2011 Aug;21(8):866-76. doi: 10.1002/hipo.20802. Epub 2010 Jun 1.	Hippocampus. 2011	PubMed	citation	PMID:20865736	pubmed	20865736	create date:2010/09/25 | first author:Pekcec A
Dentate gyrus and hilus transection blocks seizure propagation and granule cell dispersion in a mouse model for mesial temporal lobe epilepsy.	/pubmed/20865735	Pallud J, Häussler U, Langlois M, Hamelin S, Devaux B, Deransart C, Depaulis A.	Hippocampus. 2011 Mar;21(3):334-43. doi: 10.1002/hipo.20795.	Hippocampus. 2011	PubMed	citation	PMID:20865735	pubmed	20865735	create date:2010/09/25 | first author:Pallud J
Ultrastructural modifications of spine and synapse morphology by SAP97.	/pubmed/20865734	Poglia L, Muller D, Nikonenko I.	Hippocampus. 2010 May 20. doi: 10.1002/hipo.20811. [Epub ahead of print]	Hippocampus. 2010	PubMed	citation	PMID:20865734	pubmed	20865734	create date:2010/09/25 | first author:Poglia L
Brain-derived neurotrophic factor val66met polymorphism and hippocampal activation during episodic encoding and retrieval tasks.	/pubmed/20865733	Dennis NA, Cabeza R, Need AC, Waters-Metenier S, Goldstein DB, Labar KS.	Hippocampus. 2010 May 20. doi: 10.1002/hipo.20809. [Epub ahead of print]	Hippocampus. 2010	PubMed	citation	PMID:20865733	pubmed	20865733	create date:2010/09/25 | first author:Dennis NA
Pattern separation deficits associated with increased hippocampal CA3 and dentate gyrus activity in nondemented older adults.	/pubmed/20865732	Yassa MA, Lacy JW, Stark SM, Albert MS, Gallagher M, Stark CE.	Hippocampus. 2010 May 20. doi: 10.1002/hipo.20808. [Epub ahead of print]	Hippocampus. 2010	PubMed	citation	PMID:20865732	pubmed	20865732	create date:2010/09/25 | first author:Yassa MA
Damage of GABAergic neurons in the medial septum impairs spatial working memory and extinction of active avoidance: effects on proactive interference.	/pubmed/20865731	Pang KC, Jiao X, Sinha S, Beck KD, Servatius RJ.	Hippocampus. 2011 Aug;21(8):835-46. doi: 10.1002/hipo.20799. Epub 2010 May 17.	Hippocampus. 2011	PubMed	citation	PMID:20865731	pubmed	20865731	create date:2010/09/25 | first author:Pang KC
Preserved hippocampal novelty responses following anterior temporal-lobe resection that impairs familiarity but spares recollection.	/pubmed/20865730	Bowles B, O'Neil EB, Mirsattari SM, Poppenk J, Köhler S.	Hippocampus. 2011 Aug;21(8):847-54. doi: 10.1002/hipo.20800. Epub 2010 May 20.	Hippocampus. 2011	PubMed	citation	PMID:20865730	pubmed	20865730	create date:2010/09/25 | first author:Bowles B
Preserved hippocampus activation in normal aging as revealed by fMRI.	/pubmed/20865729	Persson J, Kalpouzos G, Nilsson LG, Ryberg M, Nyberg L.	Hippocampus. 2011 Jul;21(7):753-66. doi: 10.1002/hipo.20794. Epub 2010 May 17.	Hippocampus. 2011	PubMed	citation	PMID:20865729	pubmed	20865729	create date:2010/09/25 | first author:Persson J
Impaired reelin processing and secretion by Cajal-Retzius cells contributes to granule cell dispersion in a mouse model of temporal lobe epilepsy.	/pubmed/20865728	Duveau V, Madhusudan A, Caleo M, Knuesel I, Fritschy JM.	Hippocampus. 2010 May 17. doi: 10.1002/hipo.20793. [Epub ahead of print]	Hippocampus. 2010	PubMed	citation	PMID:20865728	pubmed	20865728	create date:2010/09/25 | first author:Duveau V
The interrelationship between movement and cognition: theta rhythm and the P300 event-related potential.	/pubmed/20865727	Shin J.	Hippocampus. 2011 Jul;21(7):744-52. doi: 10.1002/hipo.20792. Epub 2010 May 7.	Hippocampus. 2011	PubMed	citation	PMID:20865727	pubmed	20865727	create date:2010/09/25 | first author:Shin J
Low-frequency stimulation of the temporoammonic pathway induces heterosynaptic disinhibition in the subiculum.	/pubmed/20865726	Fidzinski P, Wawra M, Dugladze T, Gloveli T, Heinemann U, Behr J.	Hippocampus. 2011 Jul;21(7):733-43. doi: 10.1002/hipo.20791. Epub 2010 Apr 13.	Hippocampus. 2011	PubMed	citation	PMID:20865726	pubmed	20865726	create date:2010/09/25 | first author:Fidzinski P
Maturational dynamics of hippocampal place cells in immature rats.	/pubmed/20865725	Scott RC, Richard GR, Holmes GL, Lenck-Santini PP.	Hippocampus. 2011 Apr;21(4):347-53. doi: 10.1002/hipo.20789.	Hippocampus. 2011	PubMed	citation	PMID:20865725	pubmed	20865725	create date:2010/09/25 | first author:Scott RC
Chronic psychosocial stress accelerates impairment of long-term memory and late-phase long-term potentiation in an at-risk model of Alzheimer's disease.	/pubmed/20865724	Tran TT, Srivareerat M, Alkadhi KA.	Hippocampus. 2011 Jul;21(7):724-32. doi: 10.1002/hipo.20790. Epub 2010 Apr 13.	Hippocampus. 2011	PubMed	citation	PMID:20865724	pubmed	20865724	create date:2010/09/25 | first author:Tran TT
Lidocaine injections targeting CA3 hippocampus impair long-term spatial memory and prevent learning-induced mossy fiber remodeling.	/pubmed/20865723	Holahan MR, Routtenberg A.	Hippocampus. 2011 May;21(5):532-40. doi: 10.1002/hipo.20786.	Hippocampus. 2011	PubMed	citation	PMID:20865723	pubmed	20865723	create date:2010/09/25 | first author:Holahan MR
Perirhinal cortex hyperexcitability in pilocarpine-treated epileptic rats.	/pubmed/20865722	Benini R, Longo D, Biagini G, Avoli M.	Hippocampus. 2011 Jul;21(7):702-13. doi: 10.1002/hipo.20785. Epub 2010 Apr 13.	Hippocampus. 2011	PubMed	citation	PMID:20865722	pubmed	20865722	create date:2010/09/25 | first author:Benini R
Reduced expression of the ATRX gene, a chromatin-remodeling factor, causes hippocampal dysfunction in mice.	/pubmed/20865721	Nogami T, Beppu H, Tokoro T, Moriguchi S, Shioda N, Fukunaga K, Ohtsuka T, Ishii Y, Sasahara M, Shimada Y, Nishijo H, Li E, Kitajima I.	Hippocampus. 2011 Jun;21(6):678-87. doi: 10.1002/hipo.20782. Epub 2010 Mar 15.	Hippocampus. 2011	PubMed	citation	PMID:20865721	pubmed	20865721	create date:2010/09/25 | first author:Nogami T
Spatial learning deficits in mice lacking A-type K(+) channel subunits.	/pubmed/20857488	Lockridge A, Yuan LL.	Hippocampus. 2011 Nov;21(11):1152-6. doi: 10.1002/hipo.20877. Epub 2010 Sep 20.	Hippocampus. 2011	PubMed	citation	PMID:20857488	pubmed	20857488	create date:2010/09/22 | first author:Lockridge A
Detailed descriptions of routes traveled, but not map-like knowledge, correlates with tests of hippocampal function in older adults.	/pubmed/20857487	Hirshhorn M, Newman L, Moscovitch M.	Hippocampus. 2011 Nov;21(11):1147-51. doi: 10.1002/hipo.20871. Epub 2010 Sep 20.	Hippocampus. 2011	PubMed	citation	PMID:20857487	pubmed	20857487	create date:2010/09/22 | first author:Hirshhorn M
How hippocampus and cortex contribute to recognition memory: revisiting the complementary learning systems model.	/pubmed/20857486	Norman KA.	Hippocampus. 2010 Nov;20(11):1217-27. Review.	Hippocampus. 2010	PubMed	citation	PMID:20857486	pubmed	20857486	create date:2010/09/22 | first author:Norman KA
Lateral entorhinal neurons are not spatially selective in cue-rich environments.	/pubmed/20857485	Yoganarasimha D, Rao G, Knierim JJ.	Hippocampus. 2011 Dec;21(12):1363-74. doi: 10.1002/hipo.20839. Epub 2010 Sep 20.	Hippocampus. 2011	PubMed	citation	PMID:20857485	pubmed	20857485	create date:2010/09/22 | first author:Yoganarasimha D
Put them out to pasture? What are old granule cells good for, anyway...?	/pubmed/20848611	Aimone JB, Deng W, Gage FH.	Hippocampus. 2010 Oct;20(10):1124-5.	Hippocampus. 2010	PubMed	citation	PMID:20848611	pubmed	20848611	create date:2010/09/18 | first author:Aimone JB
In vivo BDNF modulation of hippocampal mossy fiber plasticity induced by high frequency stimulation.	/pubmed/20848610	Schjetnan AG, Escobar ML.	Hippocampus. 2012 Jan;22(1):1-8. doi: 10.1002/hipo.20866. Epub 2010 Sep 16.	Hippocampus. 2012	PubMed	citation	PMID:20848610	pubmed	20848610	create date:2010/09/18 | first author:Schjetnan AG
Layer-specific alterations to CA1 dendritic spines in a mouse model of Alzheimer's disease.	/pubmed/20848609	Merino-Serrais P, Knafo S, Alonso-Nanclares L, Fernaud-Espinosa I, DeFelipe J.	Hippocampus. 2011 Oct;21(10):1037-44. doi: 10.1002/hipo.20861. Epub 2010 Sep 16.	Hippocampus. 2011	PubMed	citation	PMID:20848609	pubmed	20848609	create date:2010/09/18 | first author:Merino-Serrais P
Early life stress followed by subsequent adult chronic stress potentiates anxiety and blunts hippocampal structural remodeling.	/pubmed/20848608	Eiland L, McEwen BS.	Hippocampus. 2012 Jan;22(1):82-91. doi: 10.1002/hipo.20862. Epub 2010 Sep 16.	Hippocampus. 2012	PubMed	citation	PMID:20848608	pubmed	20848608	create date:2010/09/18 | first author:Eiland L
Synaptic loss and retention of different classic cadherins with LTP-associated synaptic structural remodeling in vivo.	/pubmed/20848607	Huntley GW, Elste AM, Patil SB, Bozdagi O, Benson DL, Steward O.	Hippocampus. 2012 Jan;22(1):17-28. doi: 10.1002/hipo.20859. Epub 2010 Sep 16.	Hippocampus. 2012	PubMed	citation	PMID:20848607	pubmed	20848607	create date:2010/09/18 | first author:Huntley GW
Recollection and familiarity: examining controversial assumptions and new directions.	/pubmed/20848606	Yonelinas AP, Aly M, Wang WC, Koen JD.	Hippocampus. 2010 Nov;20(11):1178-94. Review.	Hippocampus. 2010	PubMed	citation	PMID:20848606	pubmed	20848606	create date:2010/09/18 | first author:Yonelinas AP
Amygdala gene expression of NMDA and GABA(A) receptors in patients with mesial temporal lobe epilepsy.	/pubmed/20848605	de Moura JC, Tirapelli DP, Neder L, Saggioro FP, Sakamoto AC, Velasco TR, Panepucci RA, Leite JP, Assirati Júnior JA, Colli BO, Carlotti Júnior CG.	Hippocampus. 2012 Jan;22(1):92-7. doi: 10.1002/hipo.20863. Epub 2010 Sep 16.	Hippocampus. 2012	PubMed	citation	PMID:20848605	pubmed	20848605	create date:2010/09/18 | first author:de Moura JC
P2X7 receptor differentially modulates astroglial apoptosis and clasmatodendrosis in the rat brain following status epilepticus.	/pubmed/20848604	Kim JE, Ryu HJ, Yeo SI, Kang TC.	Hippocampus. 2011 Dec;21(12):1318-33. doi: 10.1002/hipo.20850. Epub 2010 Sep 16.	Hippocampus. 2011	PubMed	citation	PMID:20848604	pubmed	20848604	create date:2010/09/18 | first author:Kim JE
Measuring recollection and familiarity in the medial temporal lobe.	/pubmed/20848603	Wixted JT, Mickes L, Squire LR.	Hippocampus. 2010 Nov;20(11):1195-205. Review.	Hippocampus. 2010	PubMed	citation	PMID:20848603	pubmed	20848603	create date:2010/09/18 | first author:Wixted JT
Recognition memory: material, processes, and substrates.	/pubmed/20848602	Brown MW, Warburton EC, Aggleton JP.	Hippocampus. 2010 Nov;20(11):1228-44. Review.	Hippocampus. 2010	PubMed	citation	PMID:20848602	pubmed	20848602	create date:2010/09/18 | first author:Brown MW
GluK1 inhibits calcium dependent and independent transmitter release at associational/commissural synapses in area CA3 of the hippocampus.	/pubmed/20848601	Salmen B, Beed PS, Ozdogan T, Maier N, Johenning FW, Winterer J, Breustedt J, Schmitz D.	Hippocampus. 2012 Jan;22(1):57-68. doi: 10.1002/hipo.20846. Epub 2010 Sep 16.	Hippocampus. 2012	PubMed	citation	PMID:20848601	pubmed	20848601	create date:2010/09/18 | first author:Salmen B
Extinction of spatial memory alters CREB phosphorylation in hippocampal CA1.	/pubmed/20848600	Porte Y, Trifilieff P, Wolff M, Micheau J, Buhot MC, Mons N.	Hippocampus. 2011 Nov;21(11):1169-79. doi: 10.1002/hipo.20844. Epub 2010 Sep 16.	Hippocampus. 2011	PubMed	citation	PMID:20848600	pubmed	20848600	create date:2010/09/18 | first author:Porte Y
Medial septal cholinergic neurons are necessary for context-place memory but not episodic-like memory.	/pubmed/20842629	Easton A, Fitchett AE, Eacott MJ, Baxter MG.	Hippocampus. 2010 Jun 1. doi: 10.1002/hipo.20814. [Epub ahead of print]	Hippocampus. 2010	PubMed	citation	PMID:20842629	pubmed	20842629	create date:2010/09/16 | first author:Easton A
Exercise increases insulin signaling in the hippocampus: physiological effects and pharmacological impact of intracerebroventricular insulin administration in mice.	/pubmed/20824731	Muller AP, Gnoatto J, Moreira JD, Zimmer ER, Haas CB, Lulhier F, Perry ML, Souza DO, Torres-Aleman I, Portela LV.	Hippocampus. 2011 Oct;21(10):1082-92. doi: 10.1002/hipo.20822. Epub 2010 Sep 7.	Hippocampus. 2011	PubMed	citation	PMID:20824731	pubmed	20824731	create date:2010/09/09 | first author:Muller AP
High affinity group III mGluRs regulate mossy fiber input to CA3 interneurons.	/pubmed/20824730	Cosgrove KE, Meriney SD, Barrionuevo G.	Hippocampus. 2011 Dec;21(12):1302-17. doi: 10.1002/hipo.20842. Epub 2010 Sep 7.	Hippocampus. 2011	PubMed	citation	PMID:20824730	pubmed	20824730	create date:2010/09/09 | first author:Cosgrove KE
Protein phosphatases 1 and 2A are both required for long-term depression and associated dephosphorylation of cAMP response element binding protein in hippocampal area CA1 in vivo.	/pubmed/20824729	Mauna JC, Miyamae T, Pulli B, Thiels E.	Hippocampus. 2011 Oct;21(10):1093-104. doi: 10.1002/hipo.20823. Epub 2010 Sep 7.	Hippocampus. 2011	PubMed	citation	PMID:20824729	pubmed	20824729	create date:2010/09/09 | first author:Mauna JC
LTP- and LTD-inducing stimulations cause opposite changes in arc/arg3.1 mRNA level in hippocampal area CA1 in vivo.	/pubmed/20824728	Yilmaz-Rastoder E, Miyamae T, Braun AE, Thiels E.	Hippocampus. 2011 Dec;21(12):1290-301. doi: 10.1002/hipo.20838. Epub 2010 Sep 7.	Hippocampus. 2011	PubMed	citation	PMID:20824728	pubmed	20824728	create date:2010/09/09 | first author:Yilmaz-Rastoder E
Hippocampal subregions differentially associate with standardized memory tests.	/pubmed/20824727	Brickman AM, Stern Y, Small SA.	Hippocampus. 2010 Sep 7. [Epub ahead of print]	Hippocampus. 2010	PubMed	citation	PMID:20824727	pubmed	20824727	create date:2010/09/09 | first author:Brickman AM
Functional convergence of developmentally and adult-generated granule cells in dentate gyrus circuits supporting hippocampus-dependent memory.	/pubmed/20824726	Stone SS, Teixeira CM, Zaslavsky K, Wheeler AL, Martinez-Canabal A, Wang AH, Sakaguchi M, Lozano AM, Frankland PW.	Hippocampus. 2011 Dec;21(12):1348-62. doi: 10.1002/hipo.20845. Epub 2010 Sep 7.	Hippocampus. 2011	PubMed	citation	PMID:20824726	pubmed	20824726	create date:2010/09/09 | first author:Stone SS
Hierarchical relational binding in the medial temporal lobe: the strong get stronger.	/pubmed/20824723	Shimamura AP.	Hippocampus. 2010 Nov;20(11):1206-16. Review.	Hippocampus. 2010	PubMed	citation	PMID:20824723	pubmed	20824723	create date:2010/09/09 | first author:Shimamura AP
Differences in hippocampal protein levels between C57Bl/6J, PWD/PhJ, and Apodemus sylvaticus are paralleled by differences in spatial memory.	/pubmed/20740491	Patil SS, Boddul SV, Schlick K, Kang SU, Zehetmayer S, Höger H, Lubec G.	Hippocampus. 2011 Jul;21(7):714-23. doi: 10.1002/hipo.20788. Epub 2010 Apr 13.	Hippocampus. 2011	PubMed	citation	PMID:20740491	pubmed	20740491	create date:2010/08/27 | first author:Patil SS
Title	URL	Description	Details	ShortDetails	Resource	Type	Identifiers	Db	EntrezUID	Properties
Pattern separation in the dentate gyrus: a role for the CA3 backprojection.	/pubmed/20683841	Myers CE, Scharfman HE.	Hippocampus. 2011 Nov;21(11):1190-215. doi: 10.1002/hipo.20828. Epub 2010 Aug 3.	Hippocampus. 2011	PubMed	citation	PMID:20683841	pubmed	20683841	create date:2010/08/05 | first author:Myers CE
Increase in polysialyltransferase gene expression following LTP in adult rat dentate gyrus.	/pubmed/20665595	Guiraudie-Capraz G, Chaillan FA, Truchet B, Franc JL, Mourre C, Roman FS.	Hippocampus. 2011 Nov;21(11):1180-9. doi: 10.1002/hipo.20835. Epub 2010 Jul 21.	Hippocampus. 2011	PubMed	citation	PMID:20665595	pubmed	20665595	create date:2010/07/29 | first author:Guiraudie-Capraz G
Functional phenotyping of successful aging in long-term memory: Preserved performance in the absence of neural compensation.	/pubmed/20665594	Düzel E, Schütze H, Yonelinas AP, Heinze HJ.	Hippocampus. 2011 Aug;21(8):803-14. doi: 10.1002/hipo.20834. Epub 2010 Jul 21.	Hippocampus. 2011	PubMed	citation	PMID:20665594	pubmed	20665594	create date:2010/07/29 | first author:Düzel E
Hippocampal episode fields develop with learning.	/pubmed/20665593	Gill PR, Mizumori SJ, Smith DM.	Hippocampus. 2011 Nov;21(11):1240-9. doi: 10.1002/hipo.20832. Epub 2010 Jul 21.	Hippocampus. 2011	PubMed	citation	PMID:20665593	pubmed	20665593	create date:2010/07/29 | first author:Gill PR
Chronic restraint stress in adolescence differentially influences hypothalamic-pituitary-adrenal axis function and adult hippocampal neurogenesis in male and female rats.	/pubmed/20665592	Barha CK, Brummelte S, Lieblich SE, Galea LA.	Hippocampus. 2011 Nov;21(11):1216-27. doi: 10.1002/hipo.20829. Epub 2010 Jul 21.	Hippocampus. 2011	PubMed	citation	PMID:20665592	pubmed	20665592	create date:2010/07/29 | first author:Barha CK
Neurogenic marker abnormalities in the hippocampus in dementia with Lewy bodies.	/pubmed/20665591	Johnson M, Ekonomou A, Hobbs C, Ballard CG, Perry RH, Perry EK.	Hippocampus. 2011 Oct;21(10):1126-36. doi: 10.1002/hipo.20826. Epub 2010 Jul 21.	Hippocampus. 2011	PubMed	citation	PMID:20665591	pubmed	20665591	create date:2010/07/29 | first author:Johnson M
Dentate gyrus granule cell firing patterns can induce mossy fiber long-term potentiation in vitro.	/pubmed/20635414	Mistry R, Dennis S, Frerking M, Mellor JR.	Hippocampus. 2011 Nov;21(11):1157-68. doi: 10.1002/hipo.20815. Epub 2010 Jun 1.	Hippocampus. 2011	PubMed	citation	PMID:20635414	pubmed	20635414	create date:2010/07/17 | first author:Mistry R
Infusions of allopregnanolone into the hippocampus and amygdala, but not into the nucleus accumbens and medial prefrontal cortex, produce antidepressant effects on the learned helplessness rats.	/pubmed/20623764	Shirayama Y, Muneoka K, Fukumoto M, Tadokoro S, Fukami G, Hashimoto K, Iyo M.	Hippocampus. 2011 Oct;21(10):1105-13. doi: 10.1002/hipo.20824. Epub 2010 Jul 9.	Hippocampus. 2011	PubMed	citation	PMID:20623764	pubmed	20623764	create date:2010/07/14 | first author:Shirayama Y
Prenatal stress diminishes gender differences in behavior and in expression of hippocampal synaptic genes and proteins in rats.	/pubmed/20623763	Biala YN, Bogoch Y, Bejar C, Linial M, Weinstock M.	Hippocampus. 2011 Oct;21(10):1114-25. doi: 10.1002/hipo.20825. Epub 2010 Jul 9.	Hippocampus. 2011	PubMed	citation	PMID:20623763	pubmed	20623763	create date:2010/07/14 | first author:Biala YN
Quantitative gene-expression analysis of the ligand-receptor system for classical neurotransmitters and neuropeptides in hippocampal CA1, CA3, and dentate gyrus.	/pubmed/20623762	Nakamura NH, Akiyama K, Naito T.	Hippocampus. 2011 Nov;21(11):1228-39. doi: 10.1002/hipo.20830. Epub 2010 Jul 9.	Hippocampus. 2011	PubMed	citation	PMID:20623762	pubmed	20623762	create date:2010/07/14 | first author:Nakamura NH
Hippocampus is necessary for spatial discrimination using distal cue-configuration.	/pubmed/20623761	Kim J, Lee I.	Hippocampus. 2011 Jun;21(6):609-21. doi: 10.1002/hipo.20784. Epub 2010 Jul 9.	Hippocampus. 2011	PubMed	citation	PMID:20623761	pubmed	20623761	create date:2010/07/14 | first author:Kim J
Distinct stages of adult hippocampal neurogenesis are regulated by running and the running environment.	/pubmed/20623741	Bednarczyk MR, Hacker LC, Fortin-Nunez S, Aumont A, Bergeron R, Fernandes KJ.	Hippocampus. 2011 Dec;21(12):1334-47. doi: 10.1002/hipo.20831. Epub 2010 Jul 9.	Hippocampus. 2011	PubMed	citation	PMID:20623741	pubmed	20623741	create date:2010/07/14 | first author:Bednarczyk MR
Septohippocampal pathways contribute to system consolidation of a spatial memory: sequential implication of GABAergic and cholinergic neurons.	/pubmed/20623740	Lecourtier L, de Vasconcelos AP, Leroux E, Cosquer B, Geiger K, Lithfous S, Cassel JC.	Hippocampus. 2011 Dec;21(12):1277-89. doi: 10.1002/hipo.20837. Epub 2010 Jul 9.	Hippocampus. 2011	PubMed	citation	PMID:20623740	pubmed	20623740	create date:2010/07/14 | first author:Lecourtier L
Role of tau protein on neocortical and hippocampal oscillatory patterns.	/pubmed/20607795	Cantero JL, Moreno-Lopez B, Portillo F, Rubio A, Hita-Yañez E, Avila J.	Hippocampus. 2011 Aug;21(8):827-34. doi: 10.1002/hipo.20798. Epub 2010 May 20.	Hippocampus. 2011	PubMed	citation	PMID:20607795	pubmed	20607795	create date:2010/07/08 | first author:Cantero JL
Projections to the anterodorsal thalamus and lateral mammillary nuclei arise from different cell populations within the postsubiculum: implications for the control of head direction cells.	/pubmed/20575008	Yoder RM, Taube JS.	Hippocampus. 2011 Oct;21(10):1062-73. doi: 10.1002/hipo.20820. Epub 2010 Jun 23.	Hippocampus. 2011	PubMed	citation	PMID:20575008	pubmed	20575008	create date:2010/06/25 | first author:Yoder RM
GSK3β overexpression induces neuronal death and a depletion of the neurogenic niches in the dentate gyrus.	/pubmed/20575007	Sirerol-Piquer M, Gomez-Ramos P, Hernández F, Perez M, Morán MA, Fuster-Matanzo A, Lucas JJ, Avila J, García-Verdugo JM.	Hippocampus. 2011 Aug;21(8):910-22. doi: 10.1002/hipo.20805. Epub 2010 Jun 23.	Hippocampus. 2011	PubMed	citation	PMID:20575007	pubmed	20575007	create date:2010/06/25 | first author:Sirerol-Piquer M
Activity-dependent intracellular chloride accumulation and diffusion controls GABA(A) receptor-mediated synaptic transmission.	/pubmed/20575006	Jedlicka P, Deller T, Gutkin BS, Backus KH.	Hippocampus. 2011 Aug;21(8):885-98. doi: 10.1002/hipo.20804. Epub 2010 Jun 23.	Hippocampus. 2011	PubMed	citation	PMID:20575006	pubmed	20575006	create date:2010/06/25 | first author:Jedlicka P
AMPA GluR-A receptor subunit mediates hippocampal responsiveness in mice exposed to stress.	/pubmed/20572199	Fumagalli F, Caffino L, Vogt MA, Frasca A, Racagni G, Sprengel R, Gass P, Riva MA.	Hippocampus. 2010 Jun 22. doi: 10.1002/hipo.20817. [Epub ahead of print]	Hippocampus. 2010	PubMed	citation	PMID:20572199	pubmed	20572199	create date:2010/06/24 | first author:Fumagalli F
Hippocampal astrocytes are necessary for antidepressant treatment of learned helplessness rats.	/pubmed/20572198	Iwata M, Shirayama Y, Ishida H, Hazama GI, Nakagome K.	Hippocampus. 2011 Aug;21(8):877-84. doi: 10.1002/hipo.20803. Epub 2010 Jun 22.	Hippocampus. 2011	PubMed	citation	PMID:20572198	pubmed	20572198	create date:2010/06/24 | first author:Iwata M
Structural and functional plasticity of the hippocampal formation in professional dancers and slackliners.	/pubmed/20572197	Hüfner K, Binetti C, Hamilton DA, Stephan T, Flanagin VL, Linn J, Labudda K, Markowitsch H, Glasauer S, Jahn K, Strupp M, Brandt T.	Hippocampus. 2011 Aug;21(8):855-65. doi: 10.1002/hipo.20801. Epub 2010 Jun 22.	Hippocampus. 2011	PubMed	citation	PMID:20572197	pubmed	20572197	create date:2010/06/24 | first author:Hüfner K
Lesions of reuniens and rhomboid thalamic nuclei impair radial maze win-shift performance.	/pubmed/20572196	Hembrook JR, Mair RG.	Hippocampus. 2011 Aug;21(8):815-26. doi: 10.1002/hipo.20797. Epub 2010 Jun 22.	Hippocampus. 2011	PubMed	citation	PMID:20572196	pubmed	20572196	create date:2010/06/24 | first author:Hembrook JR
Late phase of long-term potentiation in the mossy fiber-CA3 hippocampal pathway is critically dependent on metalloproteinases activity.	/pubmed/20572195	Wójtowicz T, Mozrzymas JW.	Hippocampus. 2010 Aug;20(8):917-21.	Hippocampus. 2010	PubMed	citation	PMID:20572195	pubmed	20572195	create date:2010/06/24 | first author:Wójtowicz T
Kalirin-7, an important component of excitatory synapses, is regulated by estradiol in hippocampal neurons.	/pubmed/20333733	Ma XM, Huang JP, Kim EJ, Zhu Q, Kuchel GA, Mains RE, Eipper BA.	Hippocampus. 2011 Jun;21(6):661-77. doi: 10.1002/hipo.20780. Epub 2010 Mar 23.	Hippocampus. 2011	PubMed	citation	PMID:20333733	pubmed	20333733	create date:2010/03/25 | first author:Ma XM
Deafferentation enhances neurogenesis in the young and middle aged hippocampus but not in the aged hippocampus.	/pubmed/20333732	Shetty AK, Hattiangady B, Rao MS, Shuai B.	Hippocampus. 2011 Jun;21(6):631-46. doi: 10.1002/hipo.20776. Epub 2010 Mar 23.	Hippocampus. 2011	PubMed	citation	PMID:20333732	pubmed	20333732	create date:2010/03/25 | first author:Shetty AK
Water maze experience and prenatal choline supplementation differentially promote long-term hippocampal recovery from seizures in adulthood.	/pubmed/20232399	Wong-Goodrich SJ, Glenn MJ, Mellott TJ, Liu YB, Blusztajn JK, Williams CL.	Hippocampus. 2011 Jun;21(6):584-608. doi: 10.1002/hipo.20783. Epub 2010 Mar 15.	Hippocampus. 2011	PubMed	citation	PMID:20232399	pubmed	20232399	create date:2010/03/17 | first author:Wong-Goodrich SJ
Recollection-related hippocampal activity during continuous recognition: a high-resolution fMRI study.	/pubmed/20232398	Suzuki M, Johnson JD, Rugg MD.	Hippocampus. 2011 Jun;21(6):575-83. doi: 10.1002/hipo.20781. Epub 2010 Mar 15.	Hippocampus. 2011	PubMed	citation	PMID:20232398	pubmed	20232398	create date:2010/03/17 | first author:Suzuki M
Hippocampal epigenetic modification at the brain-derived neurotrophic factor gene induced by an enriched environment.	/pubmed/20232397	Kuzumaki N, Ikegami D, Tamura R, Hareyama N, Imai S, Narita M, Torigoe K, Niikura K, Takeshima H, Ando T, Igarashi K, Kanno J, Ushijima T, Suzuki T, Narita M.	Hippocampus. 2011 Feb;21(2):127-32. doi: 10.1002/hipo.20775.	Hippocampus. 2011	PubMed	citation	PMID:20232397	pubmed	20232397	create date:2010/03/17 | first author:Kuzumaki N
Emotional consequences of wheel running in mice: which is the appropriate control?	/pubmed/20232385	Dubreucq S, Marsicano G, Chaouloff F.	Hippocampus. 2011 Mar;21(3):239-42. doi: 10.1002/hipo.20778.	Hippocampus. 2011	PubMed	citation	PMID:20232385	pubmed	20232385	create date:2010/03/17 | first author:Dubreucq S
The race to learn: spike timing and STDP can coordinate learning and recall in CA3.	/pubmed/20232384	Nolan CR, Wyeth G, Milford M, Wiles J.	Hippocampus. 2011 Jun;21(6):647-60. doi: 10.1002/hipo.20777. Epub 2010 Mar 15.	Hippocampus. 2011	PubMed	citation	PMID:20232384	pubmed	20232384	create date:2010/03/17 | first author:Nolan CR
A medial temporal lobe division of labor: insights from memory in aging and early Alzheimer disease.	/pubmed/20232383	Wolk DA, Dunfee KL, Dickerson BC, Aizenstein HJ, DeKosky ST.	Hippocampus. 2011 May;21(5):461-6. doi: 10.1002/hipo.20779.	Hippocampus. 2011	PubMed	citation	PMID:20232383	pubmed	20232383	create date:2010/03/17 | first author:Wolk DA
A method for recording evoked local field potentials in the primate dentate gyrus in vivo.	/pubmed/20169538	Tamura R, Eifuku S, Uwano T, Sugimori M, Uchiyama K, Ono T.	Hippocampus. 2011 May;21(5):565-74. doi: 10.1002/hipo.20773.	Hippocampus. 2011	PubMed	citation	PMID:20169538	pubmed	20169538	create date:2010/02/20 | first author:Tamura R
In vivo modulation of nitric oxide concentration dynamics upon glutamatergic neuronal activation in the hippocampus.	/pubmed/20169537	Lourenço CF, Santos R, Barbosa RM, Gerhardt G, Cadenas E, Laranjinha J.	Hippocampus. 2011 Jun;21(6):622-30. doi: 10.1002/hipo.20774. Epub 2010 Feb 18.	Hippocampus. 2011	PubMed	citation	PMID:20169537	pubmed	20169537	create date:2010/02/20 | first author:Lourenço CF
The cannabinoid WIN 55,212-2-mediated protection of dentate gyrus granule cells is driven by CB1 receptors and modulated by TRPA1 and Ca(v) 2.2 channels.	/pubmed/20135626	Koch M, Kreutz S, Böttger C, Grabiec U, Ghadban C, Korf HW, Dehghani F.	Hippocampus. 2011 May;21(5):554-64. doi: 10.1002/hipo.20772.	Hippocampus. 2011	PubMed	citation	PMID:20135626	pubmed	20135626	create date:2010/02/06 | first author:Koch M
Rapidly induced gene networks following induction of long-term potentiation at perforant path synapses in vivo.	/pubmed/20108223	Ryan MM, Mason-Parker SE, Tate WP, Abraham WC, Williams JM.	Hippocampus. 2011 May;21(5):541-53. doi: 10.1002/hipo.20770.	Hippocampus. 2011	PubMed	citation	PMID:20108223	pubmed	20108223	create date:2010/01/29 | first author:Ryan MM
Lactational zinc deficiency-induced hippocampal neuronal apoptosis by a BDNF-independent TrkB signaling pathway.	/pubmed/20101602	Xu H, Gao HL, Zheng W, Xin N, Chi ZH, Bai SL, Wang ZY.	Hippocampus. 2011 May;21(5):495-501. doi: 10.1002/hipo.20767.	Hippocampus. 2011	PubMed	citation	PMID:20101602	pubmed	20101602	create date:2010/01/27 | first author:Xu H
Coordination of size and number of excitatory and inhibitory synapses results in a balanced structural plasticity along mature hippocampal CA1 dendrites during LTP.	/pubmed/20101601	Bourne JN, Harris KM.	Hippocampus. 2011 Apr;21(4):354-73. doi: 10.1002/hipo.20768.	Hippocampus. 2011	PubMed	citation	PMID:20101601	pubmed	20101601	create date:2010/01/27 | first author:Bourne JN
Cannabinoids alter spontaneous firing, bursting, and cell synchrony of hippocampal principal cells.	/pubmed/20101600	Goonawardena AV, Riedel G, Hampson RE.	Hippocampus. 2011 May;21(5):520-31. doi: 10.1002/hipo.20769.	Hippocampus. 2011	PubMed	citation	PMID:20101600	pubmed	20101600	create date:2010/01/27 | first author:Goonawardena AV
Effect of brain-derived neurotrophic factor haploinsufficiency on stress-induced remodeling of hippocampal neurons.	/pubmed/20095008	Magariños AM, Li CJ, Gal Toth J, Bath KG, Jing D, Lee FS, McEwen BS.	Hippocampus. 2011 Mar;21(3):253-64. doi: 10.1002/hipo.20744.	Hippocampus. 2011	PubMed	citation	PMID:20095008	pubmed	20095008	create date:2010/01/23 | first author:Magariños AM
Exogenous neuropeptide Y promotes in vivo hippocampal neurogenesis.	/pubmed/20095007	Decressac M, Wright B, David B, Tyers P, Jaber M, Barker RA, Gaillard A.	Hippocampus. 2011 Mar;21(3):233-8. doi: 10.1002/hipo.20765.	Hippocampus. 2011	PubMed	citation	PMID:20095007	pubmed	20095007	create date:2010/01/23 | first author:Decressac M
Alterations of white matter tracts following neurotoxic hippocampal lesions in macaque monkeys: a diffusion tensor imaging study.	/pubmed/20095006	Shamy JL, Carpenter DM, Fong SG, Murray EA, Tang CY, Hof PR, Rapp PR.	Hippocampus. 2010 Aug;20(8):906-10.	Hippocampus. 2010	PubMed	citation	PMID:20095006	pubmed	20095006	create date:2010/01/23 | first author:Shamy JL
Intrinsic interhemispheric hippocampal functional connectivity predicts individual differences in memory performance ability.	/pubmed/20087893	Wang L, Negreira A, LaViolette P, Bakkour A, Sperling RA, Dickerson BC.	Hippocampus. 2010 Mar;20(3):345-51.	Hippocampus. 2010	PubMed	citation	PMID:20087893	pubmed	20087893	create date:2010/01/21 | first author:Wang L
Hippocampal neuronal responses during signaled licking of gustatory stimuli in different contexts.	/pubmed/20087892	Ho AS, Hori E, Nguyen PH, Urakawa S, Kondoh T, Torii K, Ono T, Nishijo H.	Hippocampus. 2011 May;21(5):502-19. doi: 10.1002/hipo.20766.	Hippocampus. 2011	PubMed	citation	PMID:20087892	pubmed	20087892	create date:2010/01/21 | first author:Ho AS
Interfering with perirhinal brain-derived neurotrophic factor expression impairs recognition memory in rats.	/pubmed/20087891	Seoane A, Tinsley CJ, Brown MW.	Hippocampus. 2011 Feb;21(2):121-6. doi: 10.1002/hipo.20763.	Hippocampus. 2011	PubMed	citation	PMID:20087891	pubmed	20087891	create date:2010/01/21 | first author:Seoane A
Updating the hippocampal representation of space: place cell firing fields are controlled by a novel spatial stimulus.	/pubmed/20087890	Barry J, Muller R.	Hippocampus. 2011 May;21(5):481-94. doi: 10.1002/hipo.20764.	Hippocampus. 2011	PubMed	citation	PMID:20087890	pubmed	20087890	create date:2010/01/21 | first author:Barry J
Topographic differences in adult neurogenesis in the mouse hippocampus: a stereology-based study using endogenous markers.	/pubmed/20087889	Jinno S.	Hippocampus. 2011 May;21(5):467-80. doi: 10.1002/hipo.20762.	Hippocampus. 2011	PubMed	citation	PMID:20087889	pubmed	20087889	create date:2010/01/21 | first author:Jinno S
Dendritic mechanisms controlling the threshold and timing requirement of synaptic plasticity.	/pubmed/20087888	Zhao C, Wang L, Netoff T, Yuan LL.	Hippocampus. 2011 Mar;21(3):288-97. doi: 10.1002/hipo.20748.	Hippocampus. 2011	PubMed	citation	PMID:20087888	pubmed	20087888	create date:2010/01/21 | first author:Zhao C
Endogenous nociceptin/orphanin-FQ in the dorsal hippocampus facilitates despair-related behavior.	/pubmed/20087887	Goeldner C, Reiss D, Kieffer BL, Ouagazzal AM.	Hippocampus. 2010 Aug;20(8):911-6.	Hippocampus. 2010	PubMed	citation	PMID:20087887	pubmed	20087887	create date:2010/01/21 | first author:Goeldner C
Hippocampal GABAergic dysfunction in a rat chronic mild stress model of depression.	/pubmed/20087886	Holm MM, Nieto-Gonzalez JL, Vardya I, Henningsen K, Jayatissa MN, Wiborg O, Jensen K.	Hippocampus. 2011 Apr;21(4):422-33. doi: 10.1002/hipo.20758.	Hippocampus. 2011	PubMed	citation	PMID:20087886	pubmed	20087886	create date:2010/01/21 | first author:Holm MM
Intensification of maternal care by double-mothering boosts cognitive function and hippocampal morphology in the adult offspring.	/pubmed/20087885	D'Amato FR, Zanettini C, Sgobio C, Sarli C, Carone V, Moles A, Ammassari-Teule M.	Hippocampus. 2011 Mar;21(3):298-308. doi: 10.1002/hipo.20750.	Hippocampus. 2011	PubMed	citation	PMID:20087885	pubmed	20087885	create date:2010/01/21 | first author:D'Amato FR
Brain-derived neurotrophic factor expression is increased in the hippocampus of 5-HT(2C) receptor knockout mice.	/pubmed/20087884	Hill RA, Murray SS, Halley PG, Binder MD, Martin SJ, van den Buuse M.	Hippocampus. 2011 Apr;21(4):434-45. doi: 10.1002/hipo.20759.	Hippocampus. 2011	PubMed	citation	PMID:20087884	pubmed	20087884	create date:2010/01/21 | first author:Hill RA
Title	URL	Description	Details	ShortDetails	Resource	Type	Identifiers	Db	EntrezUID	Properties
BDNF is required for the induction of a presynaptic component of the functional conversion of silent synapses.	/pubmed/20082298	Cabezas C, Buño W.	Hippocampus. 2011 Apr;21(4):374-85. doi: 10.1002/hipo.20754.	Hippocampus. 2011	PubMed	citation	PMID:20082298	pubmed	20082298	create date:2010/01/19 | first author:Cabezas C
Association of endothelial nitric oxide synthase and mitochondrial dysfunction in the hippocampus of scrapie-infected mice.	/pubmed/20082297	Park JH, Kim BH, Park SJ, Jin JK, Jeon YC, Wen GY, Shin HY, Carp RI, Kim YS.	Hippocampus. 2011 Mar;21(3):319-33. doi: 10.1002/hipo.20753.	Hippocampus. 2011	PubMed	citation	PMID:20082297	pubmed	20082297	create date:2010/01/19 | first author:Park JH
Content and traffic of taurine in hippocampal reactive astrocytes.	/pubmed/20082296	Junyent F, De Lemos L, Utrera J, Paco S, Aguado F, Camins A, Pallàs M, Romero R, Auladell C.	Hippocampus. 2011 Feb;21(2):185-97. doi: 10.1002/hipo.20739.	Hippocampus. 2011	PubMed	citation	PMID:20082296	pubmed	20082296	create date:2010/01/19 | first author:Junyent F
Ventral tegmental area disruption selectively affects CA1/CA2 but not CA3 place fields during a differential reward working memory task.	/pubmed/20082295	Martig AK, Mizumori SJ.	Hippocampus. 2011 Feb;21(2):172-84. doi: 10.1002/hipo.20734.	Hippocampus. 2011	PubMed	citation	PMID:20082295	pubmed	20082295	create date:2010/01/19 | first author:Martig AK
The temporal unraveling of autobiographical memory narratives in patients with temporal lobe epilepsy or excisions.	/pubmed/20082294	St-Laurent M, Moscovitch M, Tau M, McAndrews MP.	Hippocampus. 2011 Apr;21(4):409-21. doi: 10.1002/hipo.20757.	Hippocampus. 2011	PubMed	citation	PMID:20082294	pubmed	20082294	create date:2010/01/19 | first author:St-Laurent M
Estradiol potentiation of NR2B-dependent EPSCs is not due to changes in NR2B protein expression or phosphorylation.	/pubmed/20082293	Snyder MA, Cooke BM, Woolley CS.	Hippocampus. 2011 Apr;21(4):398-408. doi: 10.1002/hipo.20756.	Hippocampus. 2011	PubMed	citation	PMID:20082293	pubmed	20082293	create date:2010/01/19 | first author:Snyder MA
TRPC channels underlie cholinergic plateau potentials and persistent activity in entorhinal cortex.	/pubmed/20082292	Zhang Z, Reboreda A, Alonso A, Barker PA, Séguéla P.	Hippocampus. 2011 Apr;21(4):386-97. doi: 10.1002/hipo.20755.	Hippocampus. 2011	PubMed	citation	PMID:20082292	pubmed	20082292	create date:2010/01/19 | first author:Zhang Z
Lesions affecting the right hippocampal formation differentially impair short-term memory of spatial and nonspatial associations.	/pubmed/20082291	Braun M, Weinrich C, Finke C, Ostendorf F, Lehmann TN, Ploner CJ.	Hippocampus. 2011 Mar;21(3):309-18. doi: 10.1002/hipo.20752.	Hippocampus. 2011	PubMed	citation	PMID:20082291	pubmed	20082291	create date:2010/01/19 | first author:Braun M
Stress-induced dynamic routing of hippocampal connectivity: a hypothesis.	/pubmed/20082290	Segal M, Richter-Levin G, Maggio N.	Hippocampus. 2010 Dec;20(12):1332-8. doi: 10.1002/hipo.20751.	Hippocampus. 2010	PubMed	citation	PMID:20082290	pubmed	20082290	create date:2010/01/19 | first author:Segal M
CXCL10/CXCR3 signaling in glia cells differentially affects NMDA-induced cell death in CA and DG neurons of the mouse hippocampus.	/pubmed/20082289	van Weering HR, Boddeke HW, Vinet J, Brouwer N, de Haas AH, van Rooijen N, Thomsen AR, Biber KP.	Hippocampus. 2011 Feb;21(2):220-32. doi: 10.1002/hipo.20742.	Hippocampus. 2011	PubMed	citation	PMID:20082289	pubmed	20082289	create date:2010/01/19 | first author:van Weering HR
Decreased purinergic inhibition of synaptic activity in a mouse model of Niemann-Pick disease type C.	/pubmed/20082288	Zhou SY, Xu SJ, Yan YG, Yu HM, Ling SC, Luo JH.	Hippocampus. 2011 Feb;21(2):212-9. doi: 10.1002/hipo.20741.	Hippocampus. 2011	PubMed	citation	PMID:20082288	pubmed	20082288	create date:2010/01/19 | first author:Zhou SY
An investigation of the effects of hippocampal lesions in rats on pre- and postoperatively acquired spatial memory in a complex environment.	/pubmed/20054817	Winocur G, Moscovitch M, Rosenbaum RS, Sekeres M.	Hippocampus. 2010 Dec;20(12):1350-65. doi: 10.1002/hipo.20721.	Hippocampus. 2010	PubMed	citation	PMID:20054817	pubmed	20054817	create date:2010/01/08 | first author:Winocur G
Neural system interactions underlying human transitive inference.	/pubmed/20054816	Moses SN, Brown TM, Ryan JD, McIntosh AR.	Hippocampus. 2010 Aug;20(8):894-901.	Hippocampus. 2010	PubMed	citation	PMID:20054816	pubmed	20054816	create date:2010/01/08 | first author:Moses SN
Cholesterol homeostasis markers are localized to mouse hippocampal pyramidal and granule layers.	/pubmed/20054815	Valdez CM, Smith MA, Perry G, Phelix CF, Santamaria F.	Hippocampus. 2010 Aug;20(8):902-5.	Hippocampus. 2010	PubMed	citation	PMID:20054815	pubmed	20054815	create date:2010/01/08 | first author:Valdez CM
Adenosine modulates the excitability of layer II stellate neurons in entorhinal cortex through A1 receptors.	/pubmed/20054814	Li Y, Fan S, Yan J, Li B, Chen F, Xia J, Yu Z, Hu Z.	Hippocampus. 2011 Mar;21(3):265-80. doi: 10.1002/hipo.20745.	Hippocampus. 2011	PubMed	citation	PMID:20054814	pubmed	20054814	create date:2010/01/08 | first author:Li Y
Cardiovascular diseases and hippocampal infarcts.	/pubmed/20054813	Rauramaa T, Pikkarainen M, Englund E, Ince PG, Jellinger K, Paetau A, Parkkinen L, Alafuzoff I.	Hippocampus. 2011 Mar;21(3):281-7. doi: 10.1002/hipo.20747.	Hippocampus. 2011	PubMed	citation	PMID:20054813	pubmed	20054813	create date:2010/01/08 | first author:Rauramaa T
Cholinergic activation of hippocampal neural stem cells in aged dentate gyrus.	/pubmed/20054812	Itou Y, Nochi R, Kuribayashi H, Saito Y, Hisatsune T.	Hippocampus. 2011 Apr;21(4):446-59. doi: 10.1002/hipo.20761.	Hippocampus. 2011	PubMed	citation	PMID:20054812	pubmed	20054812	create date:2010/01/08 | first author:Itou Y
Acute stress disrupts paired pulse facilitation and long-term potentiation in rat dorsal hippocampus through activation of glucocorticoid receptors.	/pubmed/20043285	Cazakoff BN, Howland JG.	Hippocampus. 2010 Dec;20(12):1327-31. doi: 10.1002/hipo.20738.	Hippocampus. 2010	PubMed	citation	PMID:20043285	pubmed	20043285	create date:2010/01/01 | first author:Cazakoff BN
Matrix metalloproteinase-9 reversibly affects the time course of NMDA-induced currents in cultured rat hippocampal neurons.	/pubmed/20043284	Gorkiewicz T, Szczuraszek K, Wyrembek P, Michaluk P, Kaczmarek L, Mozrzymas JW.	Hippocampus. 2010 Oct;20(10):1105-8.	Hippocampus. 2010	PubMed	citation	PMID:20043284	pubmed	20043284	create date:2010/01/01 | first author:Gorkiewicz T
Differential regulation of synaptic plasticity of the hippocampal and the hypothalamic inputs to the anterior thalamus.	/pubmed/20043283	Tsanov M, Vann SD, Erichsen JT, Wright N, Aggleton JP, O'Mara SM.	Hippocampus. 2011 Jan;21(1):1-8. doi: 10.1002/hipo.20749.	Hippocampus. 2011	PubMed	citation	PMID:20043283	pubmed	20043283	create date:2010/01/01 | first author:Tsanov M
Tuning afferent synapses of hippocampal interneurons by neuropeptide Y.	/pubmed/20043282	Ledri M, Sørensen AT, Erdelyi F, Szabo G, Kokaia M.	Hippocampus. 2011 Feb;21(2):198-211. doi: 10.1002/hipo.20740.	Hippocampus. 2011	PubMed	citation	PMID:20043282	pubmed	20043282	create date:2010/01/01 | first author:Ledri M
Proteomics reveal rat hippocampal lateral asymmetry.	/pubmed/20020437	Samara A, Vougas K, Papadopoulou A, Anastasiadou E, Baloyanni N, Paronis E, Chrousos GP, Tsangaris GT.	Hippocampus. 2011 Jan;21(1):108-19. doi: 10.1002/hipo.20727.	Hippocampus. 2011	PubMed	citation	PMID:20020437	pubmed	20020437	create date:2009/12/19 | first author:Samara A
Irradiation enhances hippocampus-dependent cognition in mice deficient in extracellular superoxide dismutase.	/pubmed/20020436	Raber J, Villasana L, Rosenberg J, Zou Y, Huang TT, Fike JR.	Hippocampus. 2011 Jan;21(1):72-80. doi: 10.1002/hipo.20724.	Hippocampus. 2011	PubMed	citation	PMID:20020436	pubmed	20020436	create date:2009/12/19 | first author:Raber J
Hippocampal signals for strong memory when associative memory is available and when it is not.	/pubmed/20014387	Wais PE.	Hippocampus. 2011 Jan;21(1):9-21. doi: 10.1002/hipo.20716.	Hippocampus. 2011	PubMed	citation	PMID:20014387	pubmed	20014387	create date:2009/12/17 | first author:Wais PE
Phosphacan and receptor protein tyrosine phosphatase β expression mediates deafferentation-induced synaptogenesis.	/pubmed/20014386	Harris JL, Reeves TM, Phillips LL.	Hippocampus. 2011 Jan;21(1):81-92. doi: 10.1002/hipo.20725.	Hippocampus. 2011	PubMed	citation	PMID:20014386	pubmed	20014386	create date:2009/12/17 | first author:Harris JL
Altered patterning of dentate granule cell mossy fiber inputs onto CA3 pyramidal cells in limbic epilepsy.	/pubmed/20014385	McAuliffe JJ, Bronson SL, Hester MS, Murphy BL, Dahlquist-Topalá R, Richards DA, Danzer SC.	Hippocampus. 2011 Jan;21(1):93-107. doi: 10.1002/hipo.20726.	Hippocampus. 2011	PubMed	citation	PMID:20014385	pubmed	20014385	create date:2009/12/17 | first author:McAuliffe JJ
Deletion of the L-type calcium channel Ca(V) 1.3 but not Ca(V) 1.2 results in a diminished sAHP in mouse CA1 pyramidal neurons.	/pubmed/20014384	Gamelli AE, McKinney BC, White JA, Murphy GG.	Hippocampus. 2011 Feb;21(2):133-41. doi: 10.1002/hipo.20728.	Hippocampus. 2011	PubMed	citation	PMID:20014384	pubmed	20014384	create date:2009/12/17 | first author:Gamelli AE
Developmental regulation of gene expression and astrocytic processes may explain selective hippocampal vulnerability.	/pubmed/20014383	Lavenex P, Sugden SG, Davis RR, Gregg JP, Lavenex PB.	Hippocampus. 2011 Feb;21(2):142-9. doi: 10.1002/hipo.20730.	Hippocampus. 2011	PubMed	citation	PMID:20014383	pubmed	20014383	create date:2009/12/17 | first author:Lavenex P
Expression of fatty acid-binding proteins in adult hippocampal neurogenic niche of postischemic monkeys.	/pubmed/20014382	Boneva NB, Kaplamadzhiev DB, Sahara S, Kikuchi H, Pyko IV, Kikuchi M, Tonchev AB, Yamashima T.	Hippocampus. 2011 Feb;21(2):162-71. doi: 10.1002/hipo.20732.	Hippocampus. 2011	PubMed	citation	PMID:20014382	pubmed	20014382	create date:2009/12/17 | first author:Boneva NB
Developmental profiling of postnatal dentate gyrus progenitors provides evidence for dynamic cell-autonomous regulation.	/pubmed/20014381	Gilley JA, Yang CP, Kernie SG.	Hippocampus. 2011 Jan;21(1):33-47. doi: 10.1002/hipo.20719.	Hippocampus. 2011	PubMed	citation	PMID:20014381	pubmed	20014381	create date:2009/12/17 | first author:Gilley JA
Long-term visuospatial retention unaffected by fornix transection.	/pubmed/20014380	Kwok SC, Buckley MJ.	Hippocampus. 2010 Aug;20(8):889-93.	Hippocampus. 2010	PubMed	citation	PMID:20014380	pubmed	20014380	create date:2009/12/17 | first author:Kwok SC
Dynamics of hippocampal spatial representation in echolocating bats.	/pubmed/20014379	Ulanovsky N, Moss CF.	Hippocampus. 2011 Feb;21(2):150-61. doi: 10.1002/hipo.20731.	Hippocampus. 2011	PubMed	citation	PMID:20014379	pubmed	20014379	create date:2009/12/17 | first author:Ulanovsky N
Hippocampal damage produces retrograde but not anterograde amnesia for a cued location in a spontaneous exploratory task in rats.	/pubmed/19957337	Travis SG, Sparks FT, Arnold T, Lehmann H, Sutherland RJ, Whishaw IQ.	Hippocampus. 2010 Sep;20(9):1095-104.	Hippocampus. 2010	PubMed	citation	PMID:19957337	pubmed	19957337	create date:2009/12/04 | first author:Travis SG
The M-current inhibitor XE991 decreases the stimulation threshold for long-term synaptic plasticity in healthy mice and in models of cognitive disease.	/pubmed/19921704	Fontán-Lozano A, Suárez-Pereira I, Delgado-García JM, Carrión AM.	Hippocampus. 2011 Jan;21(1):22-32. doi: 10.1002/hipo.20717.	Hippocampus. 2011	PubMed	citation	PMID:19921704	pubmed	19921704	create date:2009/11/19 | first author:Fontán-Lozano A
Imipramine treatment increases the number of hippocampal synapses and neurons in a genetic animal model of depression.	/pubmed/19921703	Chen F, Madsen TM, Wegener G, Nyengaard JR.	Hippocampus. 2010 Dec;20(12):1376-84. doi: 10.1002/hipo.20718.	Hippocampus. 2010	PubMed	citation	PMID:19921703	pubmed	19921703	create date:2009/11/19 | first author:Chen F
Sustained dorsal hippocampal activity is not obligatory for either the maintenance or retrieval of long-term spatial memory.	/pubmed/19921702	Broadbent NJ, Squire LR, Clark RE.	Hippocampus. 2010 Dec;20(12):1366-75. doi: 10.1002/hipo.20722.	Hippocampus. 2010	PubMed	citation	PMID:19921702	pubmed	19921702	create date:2009/11/19 | first author:Broadbent NJ
Interhippocampal transfer in passive avoidance task modifies metabolic activity in limbic structures.	/pubmed/19921701	Cimadevilla JM, Méndez-López M, Méndez M, Arias JL.	Hippocampus. 2011 Jan;21(1):48-55. doi: 10.1002/hipo.20720.	Hippocampus. 2011	PubMed	citation	PMID:19921701	pubmed	19921701	create date:2009/11/19 | first author:Cimadevilla JM
Causal evidence for the involvement of the neural cell adhesion molecule, NCAM, in chronic stress-induced cognitive impairments.	/pubmed/19921700	Bisaz R, Schachner M, Sandi C.	Hippocampus. 2011 Jan;21(1):56-71. doi: 10.1002/hipo.20723.	Hippocampus. 2011	PubMed	citation	PMID:19921700	pubmed	19921700	create date:2009/11/19 | first author:Bisaz R
Topographical short-term memory differentiates Alzheimer's disease from frontotemporal lobar degeneration.	/pubmed/19852032	Bird CM, Chan D, Hartley T, Pijnenburg YA, Rossor MN, Burgess N.	Hippocampus. 2010 Oct;20(10):1154-69.	Hippocampus. 2010	PubMed	citation	PMID:19852032	pubmed	19852032	create date:2009/10/24 | first author:Bird CM
Associative recognition and the hippocampus: differential effects of hippocampal lesions on object-place, object-context and object-place-context memory.	/pubmed/19847786	Langston RF, Wood ER.	Hippocampus. 2010 Oct;20(10):1139-53.	Hippocampus. 2010	PubMed	citation	PMID:19847786	pubmed	19847786	create date:2009/10/23 | first author:Langston RF
Area CA3 interneurons receive two spatially segregated mossy fiber inputs.	/pubmed/19830814	Cosgrove KE, Galván EJ, Meriney SD, Barrionuevo G.	Hippocampus. 2010 Sep;20(9):1003-9.	Hippocampus. 2010	PubMed	citation	PMID:19830814	pubmed	19830814	create date:2009/10/16 | first author:Cosgrove KE
Cannabinoids modulate hippocampal memory and plasticity.	/pubmed/19830813	Abush H, Akirav I.	Hippocampus. 2010 Oct;20(10):1126-38.	Hippocampus. 2010	PubMed	citation	PMID:19830813	pubmed	19830813	create date:2009/10/16 | first author:Abush H
Disruption of ripple-associated hippocampal activity during rest impairs spatial learning in the rat.	/pubmed/19816984	Ego-Stengel V, Wilson MA.	Hippocampus. 2010 Jan;20(1):1-10.	Hippocampus. 2010	PubMed	citation	PMID:19816984	pubmed	19816984	create date:2009/10/10 | first author:Ego-Stengel V
Essential role of tau phosphorylation in adult hippocampal neurogenesis.	/pubmed/19816983	Hong XP, Peng CX, Wei W, Tian Q, Liu YH, Yao XQ, Zhang Y, Cao FY, Wang Q, Wang JZ.	Hippocampus. 2010 Dec;20(12):1339-49. doi: 10.1002/hipo.20712.	Hippocampus. 2010	PubMed	citation	PMID:19816983	pubmed	19816983	create date:2009/10/10 | first author:Hong XP
The entorhinal cortex, but not the dorsal hippocampus, is necessary for single-cue latent learning.	/pubmed/19806659	Stouffer EM.	Hippocampus. 2010 Sep;20(9):1061-71.	Hippocampus. 2010	PubMed	citation	PMID:19806659	pubmed	19806659	create date:2009/10/07 | first author:Stouffer EM
Hippocampal NMDA receptor subunits differentially regulate fear memory formation and neuronal signal propagation.	/pubmed/19806658	Gao C, Gill MB, Tronson NC, Guedea AL, Guzmán YF, Huh KH, Corcoran KA, Swanson GT, Radulovic J.	Hippocampus. 2010 Sep;20(9):1072-82.	Hippocampus. 2010	PubMed	citation	PMID:19806658	pubmed	19806658	create date:2009/10/07 | first author:Gao C
PKMzeta maintains 1-day- and 6-day-old long-term object location but not object identity memory in dorsal hippocampus.	/pubmed/19806657	Hardt O, Migues PV, Hastings M, Wong J, Nader K.	Hippocampus. 2010 Jun;20(6):691-5.	Hippocampus. 2010	PubMed	citation	PMID:19806657	pubmed	19806657	create date:2009/10/07 | first author:Hardt O
Aging alters the expression of genes for neuroprotection and synaptic function following acute estradiol treatment.	/pubmed/19790252	Aenlle KK, Foster TC.	Hippocampus. 2010 Sep;20(9):1047-60.	Hippocampus. 2010	PubMed	citation	PMID:19790252	pubmed	19790252	create date:2009/10/01 | first author:Aenlle KK
Role of A-type potassium currents in excitability, network synchronicity, and epilepsy.	/pubmed/19777555	Fransén E, Tigerholm J.	Hippocampus. 2010 Jul;20(7):877-87.	Hippocampus. 2010	PubMed	citation	PMID:19777555	pubmed	19777555	create date:2009/09/25 | first author:Fransén E
Environmental influence on L1 retrotransposons in the adult hippocampus.	/pubmed/19771587	Muotri AR, Zhao C, Marchetto MC, Gage FH.	Hippocampus. 2009 Oct;19(10):1002-7.	Hippocampus. 2009	PubMed	citation	PMID:19771587	pubmed	19771587	create date:2009/09/23 | first author:Muotri AR
Title	URL	Description	Details	ShortDetails	Resource	Type	Identifiers	Db	EntrezUID	Properties
Recruitment of hippocampal neurons to encode behavioral events in the rat: alterations in cognitive demand and cannabinoid exposure.	/pubmed/19771586	Goonawardena AV, Robinson L, Riedel G, Hampson RE.	Hippocampus. 2010 Sep;20(9):1083-94.	Hippocampus. 2010	PubMed	citation	PMID:19771586	pubmed	19771586	create date:2009/09/23 | first author:Goonawardena AV
Exercising some control over the hippocampus.	/pubmed/19743303	Christie BR.	Hippocampus. 2009 Oct;19(10):887-8. No abstract available.	Hippocampus. 2009	PubMed	citation	PMID:19743303	pubmed	19743303	create date:2009/09/11 | first author:Christie BR
Functional emergence of the hippocampus in context fear learning in infant rats.	/pubmed/19739248	Raineki C, Holman PJ, Debiec J, Bugg M, Beasley A, Sullivan RM.	Hippocampus. 2010 Sep;20(9):1037-46.	Hippocampus. 2010	PubMed	citation	PMID:19739248	pubmed	19739248	create date:2009/09/10 | first author:Raineki C
Maturation of the hippocampal formation and amygdala in Macaca mulatta: a volumetric magnetic resonance imaging study.	/pubmed/19739247	Payne C, Machado CJ, Bliwise NG, Bachevalier J.	Hippocampus. 2010 Aug;20(8):922-35.	Hippocampus. 2010	PubMed	citation	PMID:19739247	pubmed	19739247	create date:2009/09/10 | first author:Payne C
Distinct modes of modulation of GABAergic transmission by Group I metabotropic glutamate receptors in rat entorhinal cortex.	/pubmed/19739246	Deng PY, Xiao Z, Lei S.	Hippocampus. 2010 Aug;20(8):980-93.	Hippocampus. 2010	PubMed	citation	PMID:19739246	pubmed	19739246	create date:2009/09/10 | first author:Deng PY
Exchange protein activated by cyclic AMP 2 (Epac2) plays a specific and time-limited role in memory retrieval.	/pubmed/19739231	Ostroveanu A, van der Zee EA, Eisel UL, Schmidt M, Nijholt IM.	Hippocampus. 2010 Sep;20(9):1018-26.	Hippocampus. 2010	PubMed	citation	PMID:19739231	pubmed	19739231	create date:2009/09/10 | first author:Ostroveanu A
Expression of the snoRNA host gene gas5 in the hippocampus is upregulated by age and psychogenic stress and correlates with reduced novelty-induced behavior in C57BL/6 mice.	/pubmed/19739230	Meier I, Fellini L, Jakovcevski M, Schachner M, Morellini F.	Hippocampus. 2010 Sep;20(9):1027-36.	Hippocampus. 2010	PubMed	citation	PMID:19739230	pubmed	19739230	create date:2009/09/10 | first author:Meier I
Differentiation and neural integration of hippocampal neuronal progenitors: signaling pathways sequentially involved.	/pubmed/19714568	Akchiche N, Bossenmeyer-Pourié C, Pourié G, Koziel V, Nédélec E, Guéant JL, Daval JL.	Hippocampus. 2010 Aug;20(8):949-61.	Hippocampus. 2010	PubMed	citation	PMID:19714568	pubmed	19714568	create date:2009/08/29 | first author:Akchiche N
Transgenic expression of human wild-type amyloid precursor protein decreases neurogenesis in the adult hippocampus.	/pubmed/19714567	Naumann N, Alpár A, Ueberham U, Arendt T, Gärtner U.	Hippocampus. 2010 Aug;20(8):971-9.	Hippocampus. 2010	PubMed	citation	PMID:19714567	pubmed	19714567	create date:2009/08/29 | first author:Naumann N
Spectral analysis of electrocorticographic activity during pharmacological preconditioning and seizure induction by intrahippocampal domoic acid.	/pubmed/19714566	Sawant PM, Mountfort DO, Kerr DS.	Hippocampus. 2010 Aug;20(8):994-1002.	Hippocampus. 2010	PubMed	citation	PMID:19714566	pubmed	19714566	create date:2009/08/29 | first author:Sawant PM
Effects of brain-derived neurotrophic factor Val66Met polymorphism on hippocampal volume change in schizophrenia.	/pubmed/19714565	Koolschijn PC, van Haren NE, Bakker SC, Hoogendoorn ML, Hulshoff Pol HE, Kahn RS.	Hippocampus. 2010 Sep;20(9):1010-7.	Hippocampus. 2010	PubMed	citation	PMID:19714565	pubmed	19714565	create date:2009/08/29 | first author:Koolschijn PC
Regulation of GSK-3beta by calpain in the 3-nitropropionic acid model.	/pubmed/19714564	Crespo-Biel N, Camins A, Gutiérrez-Cuesta J, Melchiorri D, Nicoletti F, Pallàs M, Canudas AM.	Hippocampus. 2010 Aug;20(8):962-70.	Hippocampus. 2010	PubMed	citation	PMID:19714564	pubmed	19714564	create date:2009/08/29 | first author:Crespo-Biel N
Abnormal medial temporal activity for bound information during working memory maintenance in patients with schizophrenia.	/pubmed/19693783	Luck D, Danion JM, Marrer C, Pham BT, Gounot D, Foucher J.	Hippocampus. 2010 Aug;20(8):936-48.	Hippocampus. 2010	PubMed	citation	PMID:19693783	pubmed	19693783	create date:2009/08/21 | first author:Luck D
Hippocampal theta activity is selectively associated with contingency detection but not discrimination in rabbit discrimination-reversal eyeblink conditioning.	/pubmed/19693781	Nokia MS, Wikgren J.	Hippocampus. 2010 Apr;20(4):457-60.	Hippocampus. 2010	PubMed	citation	PMID:19693781	pubmed	19693781	create date:2009/08/21 | first author:Nokia MS
Task difficulty in the Morris water task influences the survival of new neurons in the dentate gyrus.	/pubmed/19693780	Epp JR, Haack AK, Galea LA.	Hippocampus. 2010 Jul;20(7):866-76.	Hippocampus. 2010	PubMed	citation	PMID:19693780	pubmed	19693780	create date:2009/08/21 | first author:Epp JR
Foreseeing the future: occurrence probability of imagined future events modulates hippocampal activation.	/pubmed/19693779	Weiler JA, Suchan B, Daum I.	Hippocampus. 2010 Jun;20(6):685-90.	Hippocampus. 2010	PubMed	citation	PMID:19693779	pubmed	19693779	create date:2009/08/21 | first author:Weiler JA
Proceedings for the Computational Hippocampal Anatomy and Physiology Workshop 2008.	/pubmed/19658204	[No authors listed]	Hippocampus. 2009 Jun;19(6):507-95. No abstract available.	Hippocampus. 2009	PubMed	citation	PMID:19658204	pubmed	19658204	create date:2009/08/07
Selective populations of hippocampal interneurons express ErbB4 and their number and distribution is altered in ErbB4 knockout mice.	/pubmed/19655320	Neddens J, Buonanno A.	Hippocampus. 2010 Jun;20(6):724-44.	Hippocampus. 2010	PubMed	citation	PMID:19655320	pubmed	19655320	create date:2009/08/06 | first author:Neddens J
Stereological estimation of numerical densities of glutamatergic principal neurons in the mouse hippocampus.	/pubmed/19655319	Jinno S, Kosaka T.	Hippocampus. 2010 Jul;20(7):829-40.	Hippocampus. 2010	PubMed	citation	PMID:19655319	pubmed	19655319	create date:2009/08/06 | first author:Jinno S
Nicotinic receptor mechanism in supramammillary nucleus mediates physiological regulation of neural activity in dorsal hippocampal field CA1 of anaesthetized rat.	/pubmed/19655318	Ariffin MZ, Jiang F, Low CM, Khanna S.	Hippocampus. 2010 Jul;20(7):852-65.	Hippocampus. 2010	PubMed	citation	PMID:19655318	pubmed	19655318	create date:2009/08/06 | first author:Ariffin MZ
Overexpression of GAP-43 reveals unexpected properties of hippocampal mossy fibers.	/pubmed/19650124	Rekart JL, Routtenberg A.	Hippocampus. 2010 Jan;20(1):46-57.	Hippocampus. 2010	PubMed	citation	PMID:19650124	pubmed	19650124	create date:2009/08/04 | first author:Rekart JL
Implications of CA3 NMDA and opiate receptors for spatial pattern completion in rats.	/pubmed/19650123	Kesner RP, Warthen DK.	Hippocampus. 2010 Apr;20(4):550-7.	Hippocampus. 2010	PubMed	citation	PMID:19650123	pubmed	19650123	create date:2009/08/04 | first author:Kesner RP
Chronic 17beta-estradiol or cholesterol prevents stress-induced hippocampal CA3 dendritic retraction in ovariectomized female rats: possible correspondence between CA1 spine properties and spatial acquisition.	/pubmed/19650122	McLaughlin KJ, Wilson JO, Harman J, Wright RL, Wieczorek L, Gomez J, Korol DL, Conrad CD.	Hippocampus. 2010 Jun;20(6):768-86.	Hippocampus. 2010	PubMed	citation	PMID:19650122	pubmed	19650122	create date:2009/08/04 | first author:McLaughlin KJ
CA3 NMDA receptors are required for the rapid formation of a salient contextual representation.	/pubmed/19650121	McHugh TJ, Tonegawa S.	Hippocampus. 2009 Dec;19(12):1153-8.	Hippocampus. 2009	PubMed	citation	PMID:19650121	pubmed	19650121	create date:2009/08/04 | first author:McHugh TJ
Metabolic activity in the brain of juvenile and adult rats with a neonatal ventral hippocampal lesion.	/pubmed/19650120	François J, Koning E, Ferrandon A, Sandner G, Nehlig A.	Hippocampus. 2010 Jul;20(7):841-51.	Hippocampus. 2010	PubMed	citation	PMID:19650120	pubmed	19650120	create date:2009/08/04 | first author:François J
Environmental novelty elicits a later theta phase of firing in CA1 but not subiculum.	/pubmed/19623610	Lever C, Burton S, Jeewajee A, Wills TJ, Cacucci F, Burgess N, O'Keefe J.	Hippocampus. 2010 Feb;20(2):229-34.	Hippocampus. 2010	PubMed	citation	PMID:19623610	pubmed	19623610	create date:2009/07/23 | first author:Lever C
Cooperation between hippocampal somatostatin receptor subtypes 4 and 2: functional relevance in interactive memory systems.	/pubmed/19623609	Gastambide F, Lepousez G, Viollet C, Loudes C, Epelbaum J, Guillou JL.	Hippocampus. 2010 Jun;20(6):745-57.	Hippocampus. 2010	PubMed	citation	PMID:19623609	pubmed	19623609	create date:2009/07/23 | first author:Gastambide F
Medial temporal lobe functioning and structure in the spontaneously hypertensive rat: comparison with Wistar-Kyoto normotensive and Wistar-Kyoto hypertensive strains.	/pubmed/19623608	Wells AM, Janes AC, Liu X, Deschepper CF, Kaufman MJ, Kantak KM.	Hippocampus. 2010 Jun;20(6):787-97.	Hippocampus. 2010	PubMed	citation	PMID:19623608	pubmed	19623608	create date:2009/07/23 | first author:Wells AM
Cellular localization of epidermal-type and brain-type fatty acid-binding proteins in adult hippocampus and their response to cerebral ischemia.	/pubmed/19623607	Ma D, Zhang M, Mori Y, Yao C, Larsen CP, Yamashima T, Zhou L.	Hippocampus. 2010 Jul;20(7):811-9.	Hippocampus. 2010	PubMed	citation	PMID:19623607	pubmed	19623607	create date:2009/07/23 | first author:Ma D
The antidepressant effects of running and escitalopram are associated with levels of hippocampal NPY and Y1 receptor but not cell proliferation in a rat model of depression.	/pubmed/19623606	Bjørnebekk A, Mathé AA, Brené S.	Hippocampus. 2010 Jul;20(7):820-8.	Hippocampus. 2010	PubMed	citation	PMID:19623606	pubmed	19623606	create date:2009/07/23 | first author:Bjørnebekk A
Persistent inhibition of hippocampal long-term potentiation in vivo by learned helplessness stress.	/pubmed/19623539	Ryan BK, Vollmayr B, Klyubin I, Gass P, Rowan MJ.	Hippocampus. 2010 Jun;20(6):758-67.	Hippocampus. 2010	PubMed	citation	PMID:19623539	pubmed	19623539	create date:2009/07/23 | first author:Ryan BK
Synaptogenesis in adult-generated hippocampal granule cells is affected by behavioral experiences.	/pubmed/19623538	Ambrogini P, Cuppini R, Lattanzi D, Ciuffoli S, Frontini A, Fanelli M.	Hippocampus. 2010 Jul;20(7):799-810.	Hippocampus. 2010	PubMed	citation	PMID:19623538	pubmed	19623538	create date:2009/07/23 | first author:Ambrogini P
Blockade of insulin-like growth factor-I has complex effects on structural plasticity in the hippocampus.	/pubmed/19603528	Glasper ER, Llorens-Martin MV, Leuner B, Gould E, Trejo JL.	Hippocampus. 2010 Jun;20(6):706-12.	Hippocampus. 2010	PubMed	citation	PMID:19603528	pubmed	19603528	create date:2009/07/16 | first author:Glasper ER
Effect of 1alpha,25-dihydroxyvitamin D3 in embryonic hippocampal cells.	/pubmed/19603526	Marini F, Bartoccini E, Cascianelli G, Voccoli V, Baviglia MG, Magni MV, Garcia-Gil M, Albi E.	Hippocampus. 2010 Jun;20(6):696-705.	Hippocampus. 2010	PubMed	citation	PMID:19603526	pubmed	19603526	create date:2009/07/16 | first author:Marini F
Axonal sodium channel distribution shapes the depolarized action potential threshold of dentate granule neurons.	/pubmed/19603521	Kress GJ, Dowling MJ, Eisenman LN, Mennerick S.	Hippocampus. 2010 Apr;20(4):558-71.	Hippocampus. 2010	PubMed	citation	PMID:19603521	pubmed	19603521	create date:2009/07/16 | first author:Kress GJ
From learning to forgetting: behavioral, circuitry, and molecular properties define the different functional states of the recognition memory trace.	/pubmed/19603520	Romero-Granados R, Fontán-Lozano A, Delgado-García JM, Carrión AM.	Hippocampus. 2010 May;20(5):584-95.	Hippocampus. 2010	PubMed	citation	PMID:19603520	pubmed	19603520	create date:2009/07/16 | first author:Romero-Granados R
Reduction of TrkB expression de novo in the adult mouse impairs epileptogenesis in the kindling model.	/pubmed/19603519	Kotloski R, McNamara JO.	Hippocampus. 2010 Jun;20(6):713-23.	Hippocampus. 2010	PubMed	citation	PMID:19603519	pubmed	19603519	create date:2009/07/16 | first author:Kotloski R
The Neuroscience Peer Review Consortium.	/pubmed/19585584	[No authors listed]	Hippocampus. 2009 Jul 7. [Epub ahead of print] No abstract available.	Hippocampus. 2009	PubMed	citation	PMID:19585584	pubmed	19585584	create date:2009/07/09
Neuronal activity rapidly induces transcription of the CREB-regulated microRNA-132, in vivo.	/pubmed/19557767	Nudelman AS, DiRocco DP, Lambert TJ, Garelick MG, Le J, Nathanson NM, Storm DR.	Hippocampus. 2010 Apr;20(4):492-8.	Hippocampus. 2010	PubMed	citation	PMID:19557767	pubmed	19557767	create date:2009/06/27 | first author:Nudelman AS
Adult learning and remodeling of hippocampal mossy fibers: unheralded participant in circuitry for long-lasting spatial memory.	/pubmed/19554645	Routtenberg A.	Hippocampus. 2010 Jan;20(1):44-5.	Hippocampus. 2010	PubMed	citation	PMID:19554645	pubmed	19554645	create date:2009/06/26 | first author:Routtenberg A
Alcohol inhibition of neurogenesis: a mechanism of hippocampal neurodegeneration in an adolescent alcohol abuse model.	/pubmed/19554644	Morris SA, Eaves DW, Smith AR, Nixon K.	Hippocampus. 2010 May;20(5):596-607.	Hippocampus. 2010	PubMed	citation	PMID:19554644	pubmed	19554644	create date:2009/06/26 | first author:Morris SA
The velocity-related firing property of hippocampal place cells is dependent on self-movement.	/pubmed/19554643	Lu X, Bilkey DK.	Hippocampus. 2010 May;20(5):573-83.	Hippocampus. 2010	PubMed	citation	PMID:19554643	pubmed	19554643	create date:2009/06/26 | first author:Lu X
Spatial deficits in a virtual water maze in amnesic participants with hippocampal damage.	/pubmed/19554566	Goodrich-Hunsaker NJ, Livingstone SA, Skelton RW, Hopkins RO.	Hippocampus. 2010 Apr;20(4):481-91.	Hippocampus. 2010	PubMed	citation	PMID:19554566	pubmed	19554566	create date:2009/06/26 | first author:Goodrich-Hunsaker NJ
Beta-adrenergic receptors link NO/sGC/PKG signaling to BDNF expression during the consolidation of object recognition long-term memory.	/pubmed/19533679	Furini CR, Rossato JI, Bitencourt LL, Medina JH, Izquierdo I, Cammarota M.	Hippocampus. 2010 May;20(5):672-83.	Hippocampus. 2010	PubMed	citation	PMID:19533679	pubmed	19533679	create date:2009/06/18 | first author:Furini CR
Hippocampal synaptic transmission and LTP in vivo are intact following bilateral vestibular deafferentation in the rat.	/pubmed/19533678	Zheng Y, Mason-Parker SE, Logan B, Darlington CL, Smith PF, Abraham WC.	Hippocampus. 2010 Apr;20(4):461-8.	Hippocampus. 2010	PubMed	citation	PMID:19533678	pubmed	19533678	create date:2009/06/18 | first author:Zheng Y
Changes in spatial memory and BDNF expression to concurrent dietary restriction and voluntary exercise.	/pubmed/19530223	Khabour OF, Alzoubi KH, Alomari MA, Alzubi MA.	Hippocampus. 2010 May;20(5):637-45.	Hippocampus. 2010	PubMed	citation	PMID:19530223	pubmed	19530223	create date:2009/06/17 | first author:Khabour OF
Basement membrane protein nidogen-1 shapes hippocampal synaptic plasticity and excitability.	/pubmed/19530222	Vasudevan A, Ho MS, Weiergräber M, Nischt R, Schneider T, Lie A, Smyth N, Köhling R.	Hippocampus. 2010 May;20(5):608-20.	Hippocampus. 2010	PubMed	citation	PMID:19530222	pubmed	19530222	create date:2009/06/17 | first author:Vasudevan A
The effect of amygdala kindling on hippocampal neurogenesis coincides with decreased reelin and DISC1 expression in the adult dentate gyrus.	/pubmed/19499587	Fournier NM, Andersen DR, Botterill JJ, Sterner EY, Lussier AL, Caruncho HJ, Kalynchuk LE.	Hippocampus. 2010 May;20(5):659-71.	Hippocampus. 2010	PubMed	citation	PMID:19499587	pubmed	19499587	create date:2009/06/06 | first author:Fournier NM
Wheel running and environmental enrichment differentially modify exon-specific BDNF expression in the hippocampus of wild-type and pre-motor symptomatic male and female Huntington's disease mice.	/pubmed/19499586	Zajac MS, Pang TY, Wong N, Weinrich B, Leang LS, Craig JM, Saffery R, Hannan AJ.	Hippocampus. 2010 May;20(5):621-36.	Hippocampus. 2010	PubMed	citation	PMID:19499586	pubmed	19499586	create date:2009/06/06 | first author:Zajac MS
Prestimulus hippocampal activity predicts later recollection.	/pubmed/19499585	Park H, Rugg MD.	Hippocampus. 2010 Jan;20(1):24-8.	Hippocampus. 2010	PubMed	citation	PMID:19499585	pubmed	19499585	create date:2009/06/06 | first author:Park H
Title	URL	Description	Details	ShortDetails	Resource	Type	Identifiers	Db	EntrezUID	Properties
Medial temporal lobe activity during complex discrimination of faces, objects, and scenes: Effects of viewpoint.	/pubmed/19499575	Barense MD, Henson RN, Lee AC, Graham KS.	Hippocampus. 2010 Mar;20(3):389-401.	Hippocampus. 2010	PubMed	citation	PMID:19499575	pubmed	19499575	create date:2009/06/06 | first author:Barense MD
Endogenous cannabinoid signaling is required for voluntary exercise-induced enhancement of progenitor cell proliferation in the hippocampus.	/pubmed/19489006	Hill MN, Titterness AK, Morrish AC, Carrier EJ, Lee TT, Gil-Mohapel J, Gorzalka BB, Hillard CJ, Christie BR.	Hippocampus. 2010 Apr;20(4):513-23.	Hippocampus. 2010	PubMed	citation	PMID:19489006	pubmed	19489006	create date:2009/06/03 | first author:Hill MN
Distinct trafficking and expression mechanisms underlie LTP and LTD of NMDA receptor-mediated synaptic responses.	/pubmed/19489005	Peng Y, Zhao J, Gu QH, Chen RQ, Xu Z, Yan JZ, Wang SH, Liu SY, Chen Z, Lu W.	Hippocampus. 2010 May;20(5):646-58.	Hippocampus. 2010	PubMed	citation	PMID:19489005	pubmed	19489005	create date:2009/06/03 | first author:Peng Y
Dose-dependent long-term effects of Tat in the rat hippocampal formation: a design-based stereological study.	/pubmed/19489004	Fitting S, Booze RM, Hasselrot U, Mactutus CF.	Hippocampus. 2010 Apr;20(4):469-80.	Hippocampus. 2010	PubMed	citation	PMID:19489004	pubmed	19489004	create date:2009/06/03 | first author:Fitting S
Chronic social stress during adolescence induces cognitive impairment in aged mice.	/pubmed/19489003	Sterlemann V, Rammes G, Wolf M, Liebl C, Ganea K, Müller MB, Schmidt MV.	Hippocampus. 2010 Apr;20(4):540-9.	Hippocampus. 2010	PubMed	citation	PMID:19489003	pubmed	19489003	create date:2009/06/03 | first author:Sterlemann V
Encoding and retrieval in a model of the hippocampal CA1 microcircuit.	/pubmed/19489002	Cutsuridis V, Cobb S, Graham BP.	Hippocampus. 2010 Mar;20(3):423-46.	Hippocampus. 2010	PubMed	citation	PMID:19489002	pubmed	19489002	create date:2009/06/03 | first author:Cutsuridis V
Sex-dependent effects of 56Fe irradiation on contextual fear conditioning in C57BL/6J mice.	/pubmed/19489001	Villasana L, Rosenberg J, Raber J.	Hippocampus. 2010 Jan;20(1):19-23.	Hippocampus. 2010	PubMed	citation	PMID:19489001	pubmed	19489001	create date:2009/06/03 | first author:Villasana L
Light deprivation improves melatonin related suppression of hippocampal plasticity.	/pubmed/19475653	Talaei SA, Sheibani V, Salami M.	Hippocampus. 2010 Mar;20(3):447-55.	Hippocampus. 2010	PubMed	citation	PMID:19475653	pubmed	19475653	create date:2009/05/29 | first author:Talaei SA
Fornix transection selectively impairs fast learning of conditional visuospatial discriminations.	/pubmed/19475652	Kwok SC, Buckley MJ.	Hippocampus. 2010 Mar;20(3):413-22.	Hippocampus. 2010	PubMed	citation	PMID:19475652	pubmed	19475652	create date:2009/05/29 | first author:Kwok SC
Modulatory metaplasticity induced by pregnenolone sulfate in the rat hippocampus: a leftward shift in LTP/LTD-frequency curve.	/pubmed/19475651	Chen L, Cai W, Chen L, Zhou R, Furuya K, Sokabe M.	Hippocampus. 2010 Apr;20(4):499-512.	Hippocampus. 2010	PubMed	citation	PMID:19475651	pubmed	19475651	create date:2009/05/29 | first author:Chen L
Progesterone promotes the survival of newborn neurons in the dentate gyrus of adult male mice.	/pubmed/19475650	Zhang Z, Yang R, Zhou R, Li L, Sokabe M, Chen L.	Hippocampus. 2010 Mar;20(3):402-12.	Hippocampus. 2010	PubMed	citation	PMID:19475650	pubmed	19475650	create date:2009/05/29 | first author:Zhang Z
IP(3) mobilization and diffusion determine the timing window of Ca(2+) release by synaptic stimulation and a spike in rat CA1 pyramidal cells.	/pubmed/19475649	Manita S, Ross WN.	Hippocampus. 2010 Apr;20(4):524-39.	Hippocampus. 2010	PubMed	citation	PMID:19475649	pubmed	19475649	create date:2009/05/29 | first author:Manita S
Longitudinal MRI monitoring of brain damage in the neonatal ventral hippocampal lesion rat model of schizophrenia.	/pubmed/19452521	Bertrand JB, Langlois JB, Bégou M, Volle J, Brun P, d'Amato T, Saoud M, Suaud-Chagny MF.	Hippocampus. 2010 Feb;20(2):264-78.	Hippocampus. 2010	PubMed	citation	PMID:19452521	pubmed	19452521	create date:2009/05/20 | first author:Bertrand JB
Naturalistic stimulus trains evoke reproducible subicular responses both within and between animals in vivo.	/pubmed/19452520	Tunstall B, Agnew ZK, Panzeri S, Gigg J.	Hippocampus. 2010 Feb;20(2):252-63.	Hippocampus. 2010	PubMed	citation	PMID:19452520	pubmed	19452520	create date:2009/05/20 | first author:Tunstall B
Voluntary exercise induces anxiety-like behavior in adult C57BL/6J mice correlating with hippocampal neurogenesis.	/pubmed/19452518	Fuss J, Ben Abdallah NM, Vogt MA, Touma C, Pacifici PG, Palme R, Witzemann V, Hellweg R, Gass P.	Hippocampus. 2010 Mar;20(3):364-76.	Hippocampus. 2010	PubMed	citation	PMID:19452518	pubmed	19452518	create date:2009/05/20 | first author:Fuss J
Temporal dynamics of mouse hippocampal clock gene expression support memory processing.	/pubmed/19437502	Jilg A, Lesny S, Peruzki N, Schwegler H, Selbach O, Dehghani F, Stehle JH.	Hippocampus. 2010 Mar;20(3):377-88.	Hippocampus. 2010	PubMed	citation	PMID:19437502	pubmed	19437502	create date:2009/05/14 | first author:Jilg A
Spatially localized hippocampal shape analysis in late-life cognitive decline.	/pubmed/19437501	Xie J, Alcantara D, Amenta N, Fletcher E, Martinez O, Persianinova M, DeCarli C, Carmichael O.	Hippocampus. 2009 Jun;19(6):526-32.	Hippocampus. 2009	PubMed	citation	PMID:19437501	pubmed	19437501	create date:2009/05/14 | first author:Xie J
Hippocampal shape analysis for Alzheimer's disease using an efficient hypothesis test and regularized discriminative deformation.	/pubmed/19437500	Zhou L, Lieby P, Barnes N, Réglade-Meslin C, Walker J, Cherbuin N, Hartley R.	Hippocampus. 2009 Jun;19(6):533-40.	Hippocampus. 2009	PubMed	citation	PMID:19437500	pubmed	19437500	create date:2009/05/14 | first author:Zhou L
Effects of exercise training on hippocampus concentrations of insulin and IGF-1 in diabetic rats.	/pubmed/19437499	Gomes RJ, de Oliveira CA, Ribeiro C, Mota CS, Moura LP, Tognoli LM, Leme JA, Luciano E, de Mello MA.	Hippocampus. 2009 Oct;19(10):981-7.	Hippocampus. 2009	PubMed	citation	PMID:19437499	pubmed	19437499	create date:2009/05/14 | first author:Gomes RJ
Disease classification with hippocampal shape invariants.	/pubmed/19437498	Gutman B, Wang Y, Morra J, Toga AW, Thompson PM.	Hippocampus. 2009 Jun;19(6):572-8.	Hippocampus. 2009	PubMed	citation	PMID:19437498	pubmed	19437498	create date:2009/05/14 | first author:Gutman B
Fully automatic hippocampus segmentation and classification in Alzheimer's disease and mild cognitive impairment applied on data from ADNI.	/pubmed/19437497	Chupin M, Gérardin E, Cuingnet R, Boutet C, Lemieux L, Lehéricy S, Benali H, Garnero L, Colliot O; Alzheimer's Disease Neuroimaging Initiative.	Hippocampus. 2009 Jun;19(6):579-87.	Hippocampus. 2009	PubMed	citation	PMID:19437497	pubmed	19437497	create date:2009/05/14 | first author:Chupin M
Structure specific analysis of the hippocampus in temporal lobe epilepsy.	/pubmed/19437496	Das SR, Mechanic-Hamilton D, Korczykowski M, Pluta J, Glynn S, Avants BB, Detre JA, Yushkevich PA.	Hippocampus. 2009 Jun;19(6):517-25.	Hippocampus. 2009	PubMed	citation	PMID:19437496	pubmed	19437496	create date:2009/05/14 | first author:Das SR
Two P300 generators in the hippocampal formation.	/pubmed/19437422	Ludowig E, Bien CG, Elger CE, Rosburg T.	Hippocampus. 2010 Jan;20(1):186-95.	Hippocampus. 2010	PubMed	citation	PMID:19437422	pubmed	19437422	create date:2009/05/14 | first author:Ludowig E
KCa2 channels transiently downregulated during spatial learning and memory in rats.	/pubmed/19437421	Mpari B, Sreng L, Manrique C, Mourre C.	Hippocampus. 2010 Mar;20(3):352-63.	Hippocampus. 2010	PubMed	citation	PMID:19437421	pubmed	19437421	create date:2009/05/14 | first author:Mpari B
Overexpression of the cell adhesion protein neuroligin-1 induces learning deficits and impairs synaptic plasticity by altering the ratio of excitation to inhibition in the hippocampus.	/pubmed/19437420	Dahlhaus R, Hines RM, Eadie BD, Kannangara TS, Hines DJ, Brown CE, Christie BR, El-Husseini A.	Hippocampus. 2010 Feb;20(2):305-22.	Hippocampus. 2010	PubMed	citation	PMID:19437420	pubmed	19437420	create date:2009/05/14 | first author:Dahlhaus R
Ectopic growth of hippocampal mossy fibers in a mutated GAP-43 transgenic mouse with impaired spatial memory retention.	/pubmed/19437419	Holahan MR, Honegger KS, Routtenberg A.	Hippocampus. 2010 Jan;20(1):58-64.	Hippocampus. 2010	PubMed	citation	PMID:19437419	pubmed	19437419	create date:2009/05/14 | first author:Holahan MR
Hippocampal activation during a cognitive task is associated with subsequent neuroendocrine and cognitive responses to psychological stress.	/pubmed/19437418	Khalili-Mahani N, Dedovic K, Engert V, Pruessner M, Pruessner JC.	Hippocampus. 2010 Feb;20(2):323-34.	Hippocampus. 2010	PubMed	citation	PMID:19437418	pubmed	19437418	create date:2009/05/14 | first author:Khalili-Mahani N
Changes in hippocampal excitatory synaptic transmission during cholinergically induced theta and slow oscillation states.	/pubmed/19437417	Schall KP, Dickson CT.	Hippocampus. 2010 Feb;20(2):279-92.	Hippocampus. 2010	PubMed	citation	PMID:19437417	pubmed	19437417	create date:2009/05/14 | first author:Schall KP
Appearance and incomplete label matching for diffeomorphic template based hippocampus segmentation.	/pubmed/19437413	Pluta J, Avants BB, Glynn S, Awate S, Gee JC, Detre JA.	Hippocampus. 2009 Jun;19(6):565-71.	Hippocampus. 2009	PubMed	citation	PMID:19437413	pubmed	19437413	create date:2009/05/14 | first author:Pluta J
Dynamic up-regulation of prodynorphin transcription in temporal lobe epilepsy.	/pubmed/19437412	Pirker S, Gasser E, Czech T, Baumgartner C, Schuh E, Feucht M, Novak K, Zimprich F, Sperk G.	Hippocampus. 2009 Nov;19(11):1051-4.	Hippocampus. 2009	PubMed	citation	PMID:19437412	pubmed	19437412	create date:2009/05/14 | first author:Pirker S
Opioid withdrawal for 4 days prevents synaptic depression induced by low dose of morphine or naloxone in rat hippocampal CA1 area in vivo.	/pubmed/19437411	Dong Z, Han H, Cao J, Xu L.	Hippocampus. 2010 Feb;20(2):335-43.	Hippocampus. 2010	PubMed	citation	PMID:19437411	pubmed	19437411	create date:2009/05/14 | first author:Dong Z
Exercise enhances hippocampal-dependent learning in the rat: evidence for a BDNF-related mechanism.	/pubmed/19437410	Griffin EW, Bechara RG, Birch AM, Kelly AM.	Hippocampus. 2009 Oct;19(10):973-80.	Hippocampus. 2009	PubMed	citation	PMID:19437410	pubmed	19437410	create date:2009/05/14 | first author:Griffin EW
The role of cyclophilin D in learning and memory.	/pubmed/19437409	Mouri A, Noda Y, Shimizu S, Tsujimoto Y, Nabeshima T.	Hippocampus. 2010 Feb;20(2):293-304.	Hippocampus. 2010	PubMed	citation	PMID:19437409	pubmed	19437409	create date:2009/05/14 | first author:Mouri A
The role of medial temporal lobe in retrieving spatial and nonspatial relations from episodic and semantic memory.	/pubmed/19405148	Ryan L, Lin CY, Ketcham K, Nadel L.	Hippocampus. 2010 Jan;20(1):11-8.	Hippocampus. 2010	PubMed	citation	PMID:19405148	pubmed	19405148	create date:2009/05/01 | first author:Ryan L
Oxidative stress status and RNA expression in hippocampus of an animal model of Alzheimer's disease after chronic exposure to aluminum.	/pubmed/19405147	Garcia T, Esparza JL, Nogués MR, Romeu M, Domingo JL, Gómez M.	Hippocampus. 2010 Jan;20(1):218-25. Erratum in: Hippocampus. 2010 Mar;20(3):456.	Hippocampus. 2010	PubMed	citation	PMID:19405147	pubmed	19405147	create date:2009/05/01 | first author:Garcia T
Parametric surface modeling and registration for comparison of manual and automated segmentation of the hippocampus.	/pubmed/19405146	Shen L, Firpi HA, Saykin AJ, West JD.	Hippocampus. 2009 Jun;19(6):588-95.	Hippocampus. 2009	PubMed	citation	PMID:19405146	pubmed	19405146	create date:2009/05/01 | first author:Shen L
Clinical application of measurement of hippocampal atrophy in degenerative dementias.	/pubmed/19405145	Barnes J, Ourselin S, Fox NC.	Hippocampus. 2009 Jun;19(6):510-6.	Hippocampus. 2009	PubMed	citation	PMID:19405145	pubmed	19405145	create date:2009/05/01 | first author:Barnes J
New frontiers in computational analysis of human hippocampal anatomy.	/pubmed/19405144	Dickerson BC.	Hippocampus. 2009 Jun;19(6):507-9. No abstract available.	Hippocampus. 2009	PubMed	citation	PMID:19405144	pubmed	19405144	create date:2009/05/01 | first author:Dickerson BC
Prolonged voluntary wheel-running stimulates neural precursors in the hippocampus and forebrain of adult CD1 mice.	/pubmed/19405143	Bednarczyk MR, Aumont A, Décary S, Bergeron R, Fernandes KJ.	Hippocampus. 2009 Oct;19(10):913-27.	Hippocampus. 2009	PubMed	citation	PMID:19405143	pubmed	19405143	create date:2009/05/01 | first author:Bednarczyk MR
Move it or lose it--is stimulation of the vestibular system necessary for normal spatial memory?	/pubmed/19405142	Smith PF, Darlington CL, Zheng Y.	Hippocampus. 2010 Jan;20(1):36-43. Review.	Hippocampus. 2010	PubMed	citation	PMID:19405142	pubmed	19405142	create date:2009/05/01 | first author:Smith PF
The hippocampus contributes to memory expression during transitive inference in mice.	/pubmed/19405137	Devito LM, Kanter BR, Eichenbaum H.	Hippocampus. 2010 Jan;20(1):208-17.	Hippocampus. 2010	PubMed	citation	PMID:19405137	pubmed	19405137	create date:2009/05/01 | first author:Devito LM
Low-frequency-induced synaptic potentiation: a paradigm shift in the field of memory-related plasticity mechanisms?	/pubmed/19405136	Habib D, Dringenberg HC.	Hippocampus. 2010 Jan;20(1):29-35. Review.	Hippocampus. 2010	PubMed	citation	PMID:19405136	pubmed	19405136	create date:2009/05/01 | first author:Habib D
Selective effect of age, Apo e4, and Alzheimer's disease on hippocampal subfields.	/pubmed/19405132	Mueller SG, Weiner MW.	Hippocampus. 2009 Jun;19(6):558-64.	Hippocampus. 2009	PubMed	citation	PMID:19405132	pubmed	19405132	create date:2009/05/01 | first author:Mueller SG
Automated segmentation of hippocampal subfields from ultra-high resolution in vivo MRI.	/pubmed/19405131	Van Leemput K, Bakkour A, Benner T, Wiggins G, Wald LL, Augustinack J, Dickerson BC, Golland P, Fischl B.	Hippocampus. 2009 Jun;19(6):549-57.	Hippocampus. 2009	PubMed	citation	PMID:19405131	pubmed	19405131	create date:2009/05/01 | first author:Van Leemput K
A single-trace dual-process model of episodic memory: a novel computational account of familiarity and recollection.	/pubmed/19405130	Greve A, Donaldson DI, van Rossum MC.	Hippocampus. 2010 Feb;20(2):235-51.	Hippocampus. 2010	PubMed	citation	PMID:19405130	pubmed	19405130	create date:2009/05/01 | first author:Greve A
Fully-automated, multi-stage hippocampus mapping in very mild Alzheimer disease.	/pubmed/19405129	Wang L, Khan A, Csernansky JG, Fischl B, Miller MI, Morris JC, Beg MF.	Hippocampus. 2009 Jun;19(6):541-8.	Hippocampus. 2009	PubMed	citation	PMID:19405129	pubmed	19405129	create date:2009/05/01 | first author:Wang L
Establishing a relationship between activity reduction in human perirhinal cortex and priming.	/pubmed/19405122	Voss JL, Hauner KK, Paller KA.	Hippocampus. 2009 Sep;19(9):773-8.	Hippocampus. 2009	PubMed	citation	PMID:19405122	pubmed	19405122	create date:2009/05/01 | first author:Voss JL
Phoneutria spider toxins block ischemia-induced glutamate release, neuronal death, and loss of neurotransmission in hippocampus.	/pubmed/19370546	Pinheiro AC, da Silva AJ, Prado MA, Cordeiro Mdo N, Richardson M, Batista MC, de Castro Junior CJ, Massensini AR, Guatimosim C, Romano-Silva MA, Kushmerick C, Gomez MV.	Hippocampus. 2009 Nov;19(11):1123-9.	Hippocampus. 2009	PubMed	citation	PMID:19370546	pubmed	19370546	create date:2009/04/17 | first author:Pinheiro AC
Beta oscillations and hippocampal place cell learning during exploration of novel environments.	/pubmed/19370545	Grossberg S.	Hippocampus. 2009 Sep;19(9):881-5. No abstract available.	Hippocampus. 2009	PubMed	citation	PMID:19370545	pubmed	19370545	create date:2009/04/17 | first author:Grossberg S
Rapid stress-induced corticosterone rise in the hippocampus reverses serial memory retrieval pattern.	/pubmed/19360856	Chauveau F, Tronche C, Piérard C, Liscia P, Drouet I, Coutan M, Béracochéa D.	Hippocampus. 2010 Jan;20(1):196-207.	Hippocampus. 2010	PubMed	citation	PMID:19360856	pubmed	19360856	create date:2009/04/11 | first author:Chauveau F
Title	URL	Description	Details	ShortDetails	Resource	Type	Identifiers	Db	EntrezUID	Properties
Enhanced spatial memory and hippocampal long-term potentiation in p75 neurotrophin receptor knockout mice.	/pubmed/19360854	Barrett GL, Reid CA, Tsafoulis C, Zhu W, Williams DA, Paolini AG, Trieu J, Murphy M.	Hippocampus. 2010 Jan;20(1):145-52.	Hippocampus. 2010	PubMed	citation	PMID:19360854	pubmed	19360854	create date:2009/04/11 | first author:Barrett GL
Sequential egocentric strategy is acquired as early as allocentric strategy: Parallel acquisition of these two navigation strategies.	/pubmed/19360853	Iglói K, Zaoui M, Berthoz A, Rondi-Reig L.	Hippocampus. 2009 Dec;19(12):1199-211.	Hippocampus. 2009	PubMed	citation	PMID:19360853	pubmed	19360853	create date:2009/04/11 | first author:Iglói K
Cortical efferents of the perirhinal, postrhinal, and entorhinal cortices of the rat.	/pubmed/19360714	Agster KL, Burwell RD.	Hippocampus. 2009 Dec;19(12):1159-86.	Hippocampus. 2009	PubMed	citation	PMID:19360714	pubmed	19360714	create date:2009/04/11 | first author:Agster KL
Patterns of hippocampal-neocortical interactions in the retrieval of episodic autobiographical memories across the entire life-span of aged adults.	/pubmed/19338022	Viard A, Lebreton K, Chételat G, Desgranges B, Landeau B, Young A, De La Sayette V, Eustache F, Piolino P.	Hippocampus. 2010 Jan;20(1):153-65.	Hippocampus. 2010	PubMed	citation	PMID:19338022	pubmed	19338022	create date:2009/04/02 | first author:Viard A
Spatio-temporal dynamics of theta oscillations in hippocampal-entorhinal slices.	/pubmed/19338021	Cappaert NL, Lopes da Silva FH, Wadman WJ.	Hippocampus. 2009 Nov;19(11):1065-77.	Hippocampus. 2009	PubMed	citation	PMID:19338021	pubmed	19338021	create date:2009/04/02 | first author:Cappaert NL
Distinct alpha subunits of the GABAA receptor are responsible for early hippocampal silent neuron-related activities.	/pubmed/19338020	Giusi G, Facciolo RM, Rende M, Alò R, Di Vito A, Salerno S, Morelli S, De Bartolo L, Drioli E, Canonaco M.	Hippocampus. 2009 Nov;19(11):1103-14.	Hippocampus. 2009	PubMed	citation	PMID:19338020	pubmed	19338020	create date:2009/04/02 | first author:Giusi G
Human entorhinal gamma and theta oscillations selective for remote autobiographical memory.	/pubmed/19338019	Steinvorth S, Wang C, Ulbert I, Schomer D, Halgren E.	Hippocampus. 2010 Jan;20(1):166-73.	Hippocampus. 2010	PubMed	citation	PMID:19338019	pubmed	19338019	create date:2009/04/02 | first author:Steinvorth S
Glutamate spillover augments GABA synthesis and release from axodendritic synapses in rat hippocampus.	/pubmed/19338018	Stafford MM, Brown MN, Mishra P, Stanwood GD, Mathews GC.	Hippocampus. 2010 Jan;20(1):134-44.	Hippocampus. 2010	PubMed	citation	PMID:19338018	pubmed	19338018	create date:2009/04/02 | first author:Stafford MM
Estrogen modulates sexually dimorphic contextual fear extinction in rats through estrogen receptor beta.	/pubmed/19338017	Chang YJ, Yang CH, Liang YC, Yeh CM, Huang CC, Hsu KS.	Hippocampus. 2009 Nov;19(11):1142-50.	Hippocampus. 2009	PubMed	citation	PMID:19338017	pubmed	19338017	create date:2009/04/02 | first author:Chang YJ
Increased expression of GluR2-flip in the hippocampus of the Wistar audiogenic rat strain after acute and kindled seizures.	/pubmed/19330849	Gitaí DL, Martinelli HN, Valente V, Pereira MG, Oliveira JA, Elias CF, Bittencourt JC, Leite JP, Costa-Neto CM, Garcia-Cairasco N, Paçó-Larson ML.	Hippocampus. 2010 Jan;20(1):125-33.	Hippocampus. 2010	PubMed	citation	PMID:19330849	pubmed	19330849	create date:2009/03/31 | first author:Gitaí DL
Positive modulation of AMPA receptors prevents downregulation of GluR2 expression and activates the Lyn-ERK1/2-CREB signaling in rat brain ischemia.	/pubmed/19330848	Zhang QG, Han D, Hu SQ, Li C, Yu CZ, Wang R, Zhang GY.	Hippocampus. 2010 Jan;20(1):65-77.	Hippocampus. 2010	PubMed	citation	PMID:19330848	pubmed	19330848	create date:2009/03/31 | first author:Zhang QG
Quantitative changes in hippocampal microvasculature of chronically stressed rats: no effect of fluoxetine treatment.	/pubmed/19330847	Czéh B, Abumaria N, Rygula R, Fuchs E.	Hippocampus. 2010 Jan;20(1):174-85.	Hippocampus. 2010	PubMed	citation	PMID:19330847	pubmed	19330847	create date:2009/03/31 | first author:Czéh B
Decreased neuronal differentiation of newly generated cells underlies reduced hippocampal neurogenesis in chronic temporal lobe epilepsy.	/pubmed/19309040	Hattiangady B, Shetty AK.	Hippocampus. 2010 Jan;20(1):97-112.	Hippocampus. 2010	PubMed	citation	PMID:19309040	pubmed	19309040	create date:2009/03/25 | first author:Hattiangady B
Hippocampal volume and asymmetry in mild cognitive impairment and Alzheimer's disease: Meta-analyses of MRI studies.	/pubmed/19309039	Shi F, Liu B, Zhou Y, Yu C, Jiang T.	Hippocampus. 2009 Nov;19(11):1055-64.	Hippocampus. 2009	PubMed	citation	PMID:19309039	pubmed	19309039	create date:2009/03/25 | first author:Shi F
Effects of neonatal stress on markers of synaptic plasticity in the hippocampus: implications for spatial memory.	/pubmed/19309038	Aisa B, Elizalde N, Tordera R, Lasheras B, Del Río J, Ramírez MJ.	Hippocampus. 2009 Dec;19(12):1222-31.	Hippocampus. 2009	PubMed	citation	PMID:19309038	pubmed	19309038	create date:2009/03/25 | first author:Aisa B
Increased hippocampal neurogenesis in the progressive stage of Alzheimer's disease phenotype in an APP/PS1 double transgenic mouse model.	/pubmed/19309037	Yu Y, He J, Zhang Y, Luo H, Zhu S, Yang Y, Zhao T, Wu J, Huang Y, Kong J, Tan Q, Li XM.	Hippocampus. 2009 Dec;19(12):1247-53.	Hippocampus. 2009	PubMed	citation	PMID:19309037	pubmed	19309037	create date:2009/03/25 | first author:Yu Y
5-HT(1A) and NMDA receptors interact in the rat medial septum and modulate hippocampal-dependent spatial learning.	/pubmed/19309036	Elvander-Tottie E, Eriksson TM, Sandin J, Ogren SO.	Hippocampus. 2009 Dec;19(12):1187-98.	Hippocampus. 2009	PubMed	citation	PMID:19309036	pubmed	19309036	create date:2009/03/25 | first author:Elvander-Tottie E
Long-term treadmill exposure protects against age-related neurodegenerative change in the rat hippocampus.	/pubmed/19309034	O'Callaghan RM, Griffin EW, Kelly AM.	Hippocampus. 2009 Oct;19(10):1019-29.	Hippocampus. 2009	PubMed	citation	PMID:19309034	pubmed	19309034	create date:2009/03/25 | first author:O'Callaghan RM
Temporal patterns of lipoperoxidation and antioxidant enzymes are modified in the hippocampus of vitamin A-deficient rats.	/pubmed/19308957	Fonzo LS, Golini RS, Delgado SM, Ponce IT, Bonomi MR, Rezza IG, Gimenez MS, Anzulovich AC.	Hippocampus. 2009 Sep;19(9):869-80.	Hippocampus. 2009	PubMed	citation	PMID:19308957	pubmed	19308957	create date:2009/03/25 | first author:Fonzo LS
Running exercise-induced up-regulation of hippocampal brain-derived neurotrophic factor is CREB-dependent.	/pubmed/19294650	Chen MJ, Russo-Neustadt AA.	Hippocampus. 2009 Oct;19(10):962-72.	Hippocampus. 2009	PubMed	citation	PMID:19294650	pubmed	19294650	create date:2009/03/19 | first author:Chen MJ
Hippocampal long-term potentiation is enhanced in urethane-anesthetized RGS2 knockout mice.	/pubmed/19294649	Hutchison RM, Chidiac P, Leung LS.	Hippocampus. 2009 Aug;19(8):687-91.	Hippocampus. 2009	PubMed	citation	PMID:19294649	pubmed	19294649	create date:2009/03/19 | first author:Hutchison RM
Patterns of retrograde amnesia for recent and remote incidental spatial learning in rats.	/pubmed/19294648	Gaskin S, Tardif M, Mumby DG.	Hippocampus. 2009 Dec;19(12):1212-21.	Hippocampus. 2009	PubMed	citation	PMID:19294648	pubmed	19294648	create date:2009/03/19 | first author:Gaskin S
Structural plasticity of dentate granule cell mossy fibers during the development of limbic epilepsy.	/pubmed/19294647	Danzer SC, He X, Loepke AW, McNamara JO.	Hippocampus. 2010 Jan;20(1):113-24.	Hippocampus. 2010	PubMed	citation	PMID:19294647	pubmed	19294647	create date:2009/03/19 | first author:Danzer SC
Beta-amyloid protein (25-35) disrupts hippocampal network activity: role of Fyn-kinase.	/pubmed/19294646	Peña F, Ordaz B, Balleza-Tapia H, Bernal-Pedraza R, Márquez-Ramos A, Carmona-Aparicio L, Giordano M.	Hippocampus. 2010 Jan;20(1):78-96.	Hippocampus. 2010	PubMed	citation	PMID:19294646	pubmed	19294646	create date:2009/03/19 | first author:Peña F
Neuronal circuit-dependent alterations in expression of two isoforms of glutamic acid decarboxylase in the hippocampus following electroconvulsive shock: A stereology-based study.	/pubmed/19283776	Jinno S, Kosaka T.	Hippocampus. 2009 Nov;19(11):1130-41.	Hippocampus. 2009	PubMed	citation	PMID:19283776	pubmed	19283776	create date:2009/03/14 | first author:Jinno S
Hippocampal, retrosplenial, and prefrontal hypoactivity in a model of diencephalic amnesia: Evidence towards an interdependent subcortical-cortical memory network.	/pubmed/19280662	Vann SD, Albasser MM.	Hippocampus. 2009 Nov;19(11):1090-102.	Hippocampus. 2009	PubMed	citation	PMID:19280662	pubmed	19280662	create date:2009/03/13 | first author:Vann SD
Voluntary exercise and caloric restriction enhance hippocampal dendritic spine density and BDNF levels in diabetic mice.	/pubmed/19280661	Stranahan AM, Lee K, Martin B, Maudsley S, Golden E, Cutler RG, Mattson MP.	Hippocampus. 2009 Oct;19(10):951-61. Erratum in: Hippocampus. 2009 Nov;19(11):1151.	Hippocampus. 2009	PubMed	citation	PMID:19280661	pubmed	19280661	create date:2009/03/13 | first author:Stranahan AM
Genetic ablation of tenascin-C expression leads to abnormal hippocampal CA1 structure and electrical activity in vivo.	/pubmed/19280660	Gurevicius K, Kuang F, Stoenica L, Irintchev A, Gureviciene I, Dityatev A, Schachner M, Tanila H.	Hippocampus. 2009 Dec;19(12):1232-46.	Hippocampus. 2009	PubMed	citation	PMID:19280660	pubmed	19280660	create date:2009/03/13 | first author:Gurevicius K
Electrical signals polarize neuronal organelles, direct neuron migration, and orient cell division.	/pubmed/19280605	Yao L, McCaig CD, Zhao M.	Hippocampus. 2009 Sep;19(9):855-68.	Hippocampus. 2009	PubMed	citation	PMID:19280605	pubmed	19280605	create date:2009/03/13 | first author:Yao L
Visual rating of the hippocampus in non-demented elders: Does it measure hippocampal atrophy or other indices of brain atrophy? The SMART-MR study.	/pubmed/19253411	Knoops AJ, van der Graaf Y, Appelman AP, Gerritsen L, Mali WP, Geerlings MI.	Hippocampus. 2009 Nov;19(11):1115-22.	Hippocampus. 2009	PubMed	citation	PMID:19253411	pubmed	19253411	create date:2009/03/03 | first author:Knoops AJ
Galantamine enhancement of long-term potentiation is mediated by calcium/calmodulin-dependent protein kinase II and protein kinase C activation.	/pubmed/19253410	Moriguchi S, Shioda N, Han F, Yeh JZ, Narahashi T, Fukunaga K.	Hippocampus. 2009 Sep;19(9):844-54.	Hippocampus. 2009	PubMed	citation	PMID:19253410	pubmed	19253410	create date:2009/03/03 | first author:Moriguchi S
Pyridoxal-5'-phosphate phosphatase/chronophin inhibits long-term potentiation induction in the rat dentate gyrus.	/pubmed/19253407	Kim JE, Kim DW, Kwak SE, Ryu HJ, Yeo SI, Kwon OS, Choi SY, Kang TC.	Hippocampus. 2009 Nov;19(11):1078-89.	Hippocampus. 2009	PubMed	citation	PMID:19253407	pubmed	19253407	create date:2009/03/03 | first author:Kim JE
Corticosterone reduces dendritic complexity in developing hippocampal CA1 neurons.	/pubmed/19235231	Alfarez DN, De Simoni A, Velzing EH, Bracey E, Joëls M, Edwards FA, Krugers HJ.	Hippocampus. 2009 Sep;19(9):828-36.	Hippocampus. 2009	PubMed	citation	PMID:19235231	pubmed	19235231	create date:2009/02/24 | first author:Alfarez DN
Social isolation prevents exercise-induced proliferation of hippocampal progenitor cells in female rats.	/pubmed/19235230	Leasure JL, Decker L.	Hippocampus. 2009 Oct;19(10):907-12.	Hippocampus. 2009	PubMed	citation	PMID:19235230	pubmed	19235230	create date:2009/02/24 | first author:Leasure JL
Hippocampal-dependent spatial memory functions might be lateralized in rats: An approach combining gene expression profiling and reversible inactivation.	/pubmed/19235229	Klur S, Muller C, Pereira de Vasconcelos A, Ballard T, Lopez J, Galani R, Certa U, Cassel JC.	Hippocampus. 2009 Sep;19(9):800-16.	Hippocampus. 2009	PubMed	citation	PMID:19235229	pubmed	19235229	create date:2009/02/24 | first author:Klur S
Recollection is impaired, but familiarity remains intact in rats with lesions of the fornix.	/pubmed/19235228	Easton A, Zinkivskay A, Eacott MJ.	Hippocampus. 2009 Sep;19(9):837-43.	Hippocampus. 2009	PubMed	citation	PMID:19235228	pubmed	19235228	create date:2009/02/24 | first author:Easton A
Recurrent seizures induce a reversible impairment in a spatial hidden goal task.	/pubmed/19235227	Lin H, Holmes GL, Kubie JL, Muller RU.	Hippocampus. 2009 Sep;19(9):817-27.	Hippocampus. 2009	PubMed	citation	PMID:19235227	pubmed	19235227	create date:2009/02/24 | first author:Lin H
The retrieval of learned sequences engages the hippocampus: Evidence from fMRI.	/pubmed/19219919	Ross RS, Brown TI, Stern CE.	Hippocampus. 2009 Sep;19(9):790-9.	Hippocampus. 2009	PubMed	citation	PMID:19219919	pubmed	19219919	create date:2009/02/17 | first author:Ross RS
Age effects on the regulation of adult hippocampal neurogenesis by physical activity and environmental enrichment in the APP23 mouse model of Alzheimer disease.	/pubmed/19219917	Mirochnic S, Wolf S, Staufenbiel M, Kempermann G.	Hippocampus. 2009 Oct;19(10):1008-18.	Hippocampus. 2009	PubMed	citation	PMID:19219917	pubmed	19219917	create date:2009/02/17 | first author:Mirochnic S
Hippocampal theta frequency and novelty.	/pubmed/19212942	Sambeth A, Meeter M, Blokland A.	Hippocampus. 2009 Apr;19(4):407-8; author reply 409-10. No abstract available.	Hippocampus. 2009	PubMed	citation	PMID:19212942	pubmed	19212942	create date:2009/02/13 | first author:Sambeth A
Physical exercise leads to rapid adaptations in hippocampal vasculature: temporal dynamics and relationship to cell proliferation and neurogenesis.	/pubmed/19212941	Van der Borght K, Kóbor-Nyakas DE, Klauke K, Eggen BJ, Nyakas C, Van der Zee EA, Meerlo P.	Hippocampus. 2009 Oct;19(10):928-36.	Hippocampus. 2009	PubMed	citation	PMID:19212941	pubmed	19212941	create date:2009/02/13 | first author:Van der Borght K
Monoamines block kainate- and carbachol-induced gamma-oscillations but augment stimulus-induced gamma-oscillations in rat hippocampus in vitro.	/pubmed/19173289	Wójtowicz AM, van den Boom L, Chakrabarty A, Maggio N, Haq RU, Behrens CJ, Heinemann U.	Hippocampus. 2009 Mar;19(3):273-88.	Hippocampus. 2009	PubMed	citation	PMID:19173289	pubmed	19173289	create date:2009/01/29 | first author:Wójtowicz AM
Neural bases of autobiographical support for episodic recollection of faces.	/pubmed/19173228	Trinkler I, King JA, Doeller CF, Rugg MD, Burgess N.	Hippocampus. 2009 Aug;19(8):718-30.	Hippocampus. 2009	PubMed	citation	PMID:19173228	pubmed	19173228	create date:2009/01/29 | first author:Trinkler I
Vasoactive intestinal peptide acts via multiple signal pathways to regulate hippocampal NMDA receptors and synaptic transmission.	/pubmed/19173226	Yang K, Trepanier CH, Li H, Beazely MA, Lerner EA, Jackson MF, MacDonald JF.	Hippocampus. 2009 Sep;19(9):779-89.	Hippocampus. 2009	PubMed	citation	PMID:19173226	pubmed	19173226	create date:2009/01/29 | first author:Yang K
Memory-related changes in L-citrulline and agmatine in the rat brain.	/pubmed/19173225	Liu P, Jing Y, Collie ND, Chary S, Zhang H.	Hippocampus. 2009 Jul;19(7):597-602.	Hippocampus. 2009	PubMed	citation	PMID:19173225	pubmed	19173225	create date:2009/01/29 | first author:Liu P
The effects of exercise and stress on the survival and maturation of adult-generated granule cells.	/pubmed/19156854	Snyder JS, Glover LR, Sanzone KM, Kamhi JF, Cameron HA.	Hippocampus. 2009 Oct;19(10):898-906.	Hippocampus. 2009	PubMed	citation	PMID:19156854	pubmed	19156854	create date:2009/01/22 | first author:Snyder JS
Synaptic potentiation induces increased glial coverage of excitatory synapses in CA1 hippocampus.	/pubmed/19156853	Lushnikova I, Skibo G, Muller D, Nikonenko I.	Hippocampus. 2009 Aug;19(8):753-62.	Hippocampus. 2009	PubMed	citation	PMID:19156853	pubmed	19156853	create date:2009/01/22 | first author:Lushnikova I
Reduced excitability in the dentate gyrus network of betaIV-spectrin mutant mice in vivo.	/pubmed/19156852	Winkels R, Jedlicka P, Weise FK, Schultz C, Deller T, Schwarzacher SW.	Hippocampus. 2009 Jul;19(7):677-86.	Hippocampus. 2009	PubMed	citation	PMID:19156852	pubmed	19156852	create date:2009/01/22 | first author:Winkels R
Cholesterol-promoted synaptogenesis requires the conversion of cholesterol to estradiol in the hippocampus.	/pubmed/19156851	Fester L, Zhou L, Bütow A, Huber C, von Lossow R, Prange-Kiel J, Jarry H, Rune GM.	Hippocampus. 2009 Aug;19(8):692-705.	Hippocampus. 2009	PubMed	citation	PMID:19156851	pubmed	19156851	create date:2009/01/22 | first author:Fester L
A molecular blueprint of gene expression in hippocampal subregions CA1, CA3, and DG is conserved in the brain of the common marmoset.	/pubmed/19156849	Datson NA, Morsink MC, Steenbergen PJ, Aubert Y, Schlumbohm C, Fuchs E, de Kloet ER.	Hippocampus. 2009 Aug;19(8):739-52.	Hippocampus. 2009	PubMed	citation	PMID:19156849	pubmed	19156849	create date:2009/01/22 | first author:Datson NA
Title	URL	Description	Details	ShortDetails	Resource	Type	Identifiers	Db	EntrezUID	Properties
Changes in hippocampal morphology and neuroplasticity induced by adolescent THC treatment are associated with cognitive impairment in adulthood.	/pubmed/19156848	Rubino T, Realini N, Braida D, Guidi S, Capurro V, Viganò D, Guidali C, Pinter M, Sala M, Bartesaghi R, Parolaro D.	Hippocampus. 2009 Aug;19(8):763-72.	Hippocampus. 2009	PubMed	citation	PMID:19156848	pubmed	19156848	create date:2009/01/22 | first author:Rubino T
Running wild: neurogenesis in the hippocampus across the lifespan in wild and laboratory-bred Norway rats.	/pubmed/19140179	Epp JR, Barker JM, Galea LA.	Hippocampus. 2009 Oct;19(10):1040-9.	Hippocampus. 2009	PubMed	citation	PMID:19140179	pubmed	19140179	create date:2009/01/14 | first author:Epp JR
Hippocampus-dependent learning is associated with adult neurogenesis in MRL/MpJ mice.	/pubmed/19140178	Thuret S, Toni N, Aigner S, Yeo GW, Gage FH.	Hippocampus. 2009 Jul;19(7):658-69.	Hippocampus. 2009	PubMed	citation	PMID:19140178	pubmed	19140178	create date:2009/01/14 | first author:Thuret S
Hippocampal synapsin isoform levels are linked to spatial memory enhancement by SGS742.	/pubmed/19140176	John JP, Sunyer B, Höger H, Pollak A, Lubec G.	Hippocampus. 2009 Aug;19(8):731-8.	Hippocampus. 2009	PubMed	citation	PMID:19140176	pubmed	19140176	create date:2009/01/14 | first author:John JP
Functional analysis of neurovascular adaptations to exercise in the dentate gyrus of young adult mice associated with cognitive gain.	/pubmed/19132736	Clark PJ, Brzezinska WJ, Puchalski EK, Krone DA, Rhodes JS.	Hippocampus. 2009 Oct;19(10):937-50.	Hippocampus. 2009	PubMed	citation	PMID:19132736	pubmed	19132736	create date:2009/01/10 | first author:Clark PJ
Age-dependent enhancement of inhibitory synaptic transmission in CA1 pyramidal neurons via GluR5 kainate receptors.	/pubmed/19123252	Xu C, Cui C, Alkon DL.	Hippocampus. 2009 Aug;19(8):706-17.	Hippocampus. 2009	PubMed	citation	PMID:19123252	pubmed	19123252	create date:2009/01/06 | first author:Xu C
Does the cingulate cortex contribute to spatial conditional associative learning in the rat?	/pubmed/19123251	St-Laurent M, Petrides M, Sziklas V.	Hippocampus. 2009 Jul;19(7):612-22.	Hippocampus. 2009	PubMed	citation	PMID:19123251	pubmed	19123251	create date:2009/01/06 | first author:St-Laurent M
Correlates of reward-predictive value in learning-related hippocampal neural activity.	/pubmed/19123250	Okatan M.	Hippocampus. 2009 May;19(5):487-506.	Hippocampus. 2009	PubMed	citation	PMID:19123250	pubmed	19123250	create date:2009/01/06 | first author:Okatan M
Aerobic fitness is associated with hippocampal volume in elderly humans.	/pubmed/19123237	Erickson KI, Prakash RS, Voss MW, Chaddock L, Hu L, Morris KS, White SM, Wójcicki TR, McAuley E, Kramer AF.	Hippocampus. 2009 Oct;19(10):1030-9.	Hippocampus. 2009	PubMed	citation	PMID:19123237	pubmed	19123237	create date:2009/01/06 | first author:Erickson KI
The effects of IL-1 receptor antagonist on beta amyloid mediated depression of LTP in the rat CA1 in vivo.	/pubmed/19115392	Schmid AW, Lynch MA, Herron CE.	Hippocampus. 2009 Jul;19(7):670-6.	Hippocampus. 2009	PubMed	citation	PMID:19115392	pubmed	19115392	create date:2008/12/31 | first author:Schmid AW
Impaired in vivo synaptic plasticity in dentate gyrus and spatial memory in juvenile rats induced by prenatal morphine exposure.	/pubmed/19115391	Niu L, Cao B, Zhu H, Mei B, Wang M, Yang Y, Zhou Y.	Hippocampus. 2009 Jul;19(7):649-57.	Hippocampus. 2009	PubMed	citation	PMID:19115391	pubmed	19115391	create date:2008/12/31 | first author:Niu L
Excitability changes within transverse lamellae of dentate granule cells and their longitudinal spread following orthodromic or antidromic activation.	/pubmed/19115390	Lømo T.	Hippocampus. 2009 Jul;19(7):633-48.	Hippocampus. 2009	PubMed	citation	PMID:19115390	pubmed	19115390	create date:2008/12/31 | first author:Lømo T
Supra-normal age-linked retrograde amnesia: lessons from an older amnesic (H.M.).	/pubmed/19115388	MacKay DG, Hadley C.	Hippocampus. 2009 May;19(5):424-45.	Hippocampus. 2009	PubMed	citation	PMID:19115388	pubmed	19115388	create date:2008/12/31 | first author:MacKay DG
Early maternal deprivation induces gender-dependent changes on the expression of hippocampal CB(1) and CB(2) cannabinoid receptors of neonatal rats.	/pubmed/19115376	Suárez J, Llorente R, Romero-Zerbo SY, Mateos B, Bermúdez-Silva FJ, de Fonseca FR, Viveros MP.	Hippocampus. 2009 Jul;19(7):623-32.	Hippocampus. 2009	PubMed	citation	PMID:19115376	pubmed	19115376	create date:2008/12/31 | first author:Suárez J
Stimulation of NMDA and AMPA glutamate receptors elicits distinct concentration dynamics of nitric oxide in rat hippocampal slices.	/pubmed/19115375	Frade JG, Barbosa RM, Laranjinha J.	Hippocampus. 2009 Jul;19(7):603-11.	Hippocampus. 2009	PubMed	citation	PMID:19115375	pubmed	19115375	create date:2008/12/31 | first author:Frade JG
A behavioral analysis of the impact of voluntary physical activity on hippocampus-dependent contextual conditioning.	/pubmed/19115374	Greenwood BN, Strong PV, Foley TE, Fleshner M.	Hippocampus. 2009 Oct;19(10):988-1001.	Hippocampus. 2009	PubMed	citation	PMID:19115374	pubmed	19115374	create date:2008/12/31 | first author:Greenwood BN
Long-term deficits on a foraging task after bilateral vestibular deafferentation in rats.	/pubmed/19072773	Zheng Y, Goddard M, Darlington CL, Smith PF.	Hippocampus. 2009 May;19(5):480-6.	Hippocampus. 2009	PubMed	citation	PMID:19072773	pubmed	19072773	create date:2008/12/17 | first author:Zheng Y
Heading-vector navigation based on head-direction cells and path integration.	/pubmed/19072761	Kubie JL, Fenton AA.	Hippocampus. 2009 May;19(5):456-79.	Hippocampus. 2009	PubMed	citation	PMID:19072761	pubmed	19072761	create date:2008/12/17 | first author:Kubie JL
Effect of corticosterone on developing hippocampus: short-term and long-term outcomes.	/pubmed/19023888	He WB, Zhao M, Machida T, Chen NH.	Hippocampus. 2009 Apr;19(4):338-49.	Hippocampus. 2009	PubMed	citation	PMID:19023888	pubmed	19023888	create date:2008/11/22 | first author:He WB
Neural transition from short- to long-term memory and the medial temporal lobe: a human evoked-potential study.	/pubmed/19023887	James C, Morand S, Barcellona-Lehmann S, Michel CM, Schnider A.	Hippocampus. 2009 Apr;19(4):371-8.	Hippocampus. 2009	PubMed	citation	PMID:19023887	pubmed	19023887	create date:2008/11/22 | first author:James C
Towards a functional organization of the medial temporal lobe memory system: role of the parahippocampal and medial entorhinal cortical areas.	/pubmed/19021265	Eichenbaum H, Lipton PA.	Hippocampus. 2008;18(12):1314-24. Review.	Hippocampus. 2008	PubMed	citation	PMID:19021265	pubmed	19021265	create date:2008/11/21 | first author:Eichenbaum H
How heterogeneous place cell responding arises from homogeneous grids--a contextual gating hypothesis.	/pubmed/19021264	Hayman RM, Jeffery KJ.	Hippocampus. 2008;18(12):1301-13.	Hippocampus. 2008	PubMed	citation	PMID:19021264	pubmed	19021264	create date:2008/11/21 | first author:Hayman RM
Grid cells: the position code, neural network models of activity, and the problem of learning.	/pubmed/19021263	Welinder PE, Burak Y, Fiete IR.	Hippocampus. 2008;18(12):1283-300. Review.	Hippocampus. 2008	PubMed	citation	PMID:19021263	pubmed	19021263	create date:2008/11/21 | first author:Welinder PE
Influence of boundary removal on the spatial representations of the medial entorhinal cortex.	/pubmed/19021262	Savelli F, Yoganarasimha D, Knierim JJ.	Hippocampus. 2008;18(12):1270-82.	Hippocampus. 2008	PubMed	citation	PMID:19021262	pubmed	19021262	create date:2008/11/21 | first author:Savelli F
The emergence of grid cells: Intelligent design or just adaptation?	/pubmed/19021261	Kropff E, Treves A.	Hippocampus. 2008;18(12):1256-69.	Hippocampus. 2008	PubMed	citation	PMID:19021261	pubmed	19021261	create date:2008/11/21 | first author:Kropff E
Conversion of a phase- to a rate-coded position signal by a three-stage model of theta cells, grid cells, and place cells.	/pubmed/19021259	Blair HT, Gupta K, Zhang K.	Hippocampus. 2008;18(12):1239-55.	Hippocampus. 2008	PubMed	citation	PMID:19021259	pubmed	19021259	create date:2008/11/21 | first author:Blair HT
Grid cell mechanisms and function: contributions of entorhinal persistent spiking and phase resetting.	/pubmed/19021258	Hasselmo ME.	Hippocampus. 2008;18(12):1213-29.	Hippocampus. 2008	PubMed	citation	PMID:19021258	pubmed	19021258	create date:2008/11/21 | first author:Hasselmo ME
Progressive increase in grid scale from dorsal to ventral medial entorhinal cortex.	/pubmed/19021257	Brun VH, Solstad T, Kjelstrup KB, Fyhn M, Witter MP, Moser EI, Moser MB.	Hippocampus. 2008;18(12):1200-12.	Hippocampus. 2008	PubMed	citation	PMID:19021257	pubmed	19021257	create date:2008/11/21 | first author:Brun VH
Grid cells and theta as oscillatory interference: theory and predictions.	/pubmed/19021256	Burgess N.	Hippocampus. 2008;18(12):1157-74.	Hippocampus. 2008	PubMed	citation	PMID:19021256	pubmed	19021256	create date:2008/11/21 | first author:Burgess N
A metric for space.	/pubmed/19021254	Moser EI, Moser MB.	Hippocampus. 2008;18(12):1142-56. Review.	Hippocampus. 2008	PubMed	citation	PMID:19021254	pubmed	19021254	create date:2008/11/21 | first author:Moser EI
Foreword: Special issue on grid cells.	/pubmed/19021253	Hasselmo ME, Moser EI, Moser MB.	Hippocampus. 2008;18(12):1141. No abstract available.	Hippocampus. 2008	PubMed	citation	PMID:19021253	pubmed	19021253	create date:2008/11/21 | first author:Hasselmo ME
Computation by oscillations: implications of experimental data for theoretical models of grid cells.	/pubmed/19021252	Giocomo LM, Hasselmo ME.	Hippocampus. 2008;18(12):1186-99.	Hippocampus. 2008	PubMed	citation	PMID:19021252	pubmed	19021252	create date:2008/11/21 | first author:Giocomo LM
Grid cells and theta as oscillatory interference: electrophysiological data from freely moving rats.	/pubmed/19021251	Jeewajee A, Barry C, O'Keefe J, Burgess N.	Hippocampus. 2008;18(12):1175-85.	Hippocampus. 2008	PubMed	citation	PMID:19021251	pubmed	19021251	create date:2008/11/21 | first author:Jeewajee A
Viral-mediated expression of a constitutively active form of CREB in hippocampal neurons increases memory.	/pubmed/19004015	Restivo L, Tafi E, Ammassari-Teule M, Marie H.	Hippocampus. 2009 Mar;19(3):228-34.	Hippocampus. 2009	PubMed	citation	PMID:19004015	pubmed	19004015	create date:2008/11/13 | first author:Restivo L
Neuronal hyperactivity sustains the basal dendrites of immature dentate granule cells: time-lapse confocal analysis using hippocampal slice cultures.	/pubmed/19004014	Nakahara S, Tamura M, Matsuki N, Koyama R.	Hippocampus. 2009 Apr;19(4):379-91.	Hippocampus. 2009	PubMed	citation	PMID:19004014	pubmed	19004014	create date:2008/11/13 | first author:Nakahara S
Muscarinic receptor blockade in ventral hippocampus and prelimbic cortex impairs memory for socially transmitted food preference.	/pubmed/19004013	Carballo-Márquez A, Vale-Martínez A, Guillazo-Blanch G, Martí-Nicolovius M.	Hippocampus. 2009 May;19(5):446-55.	Hippocampus. 2009	PubMed	citation	PMID:19004013	pubmed	19004013	create date:2008/11/13 | first author:Carballo-Márquez A
Anatomical gradients of adult neurogenesis and activity: young neurons in the ventral dentate gyrus are activated by water maze training.	/pubmed/19004012	Snyder JS, Radik R, Wojtowicz JM, Cameron HA.	Hippocampus. 2009 Apr;19(4):360-70.	Hippocampus. 2009	PubMed	citation	PMID:19004012	pubmed	19004012	create date:2008/11/13 | first author:Snyder JS
AMPA receptor trafficking and synaptic plasticity require SQSTM1/p62.	/pubmed/19004011	Jiang J, Parameshwaran K, Seibenhener ML, Kang MG, Suppiramaniam V, Huganir RL, Diaz-Meco MT, Wooten MW.	Hippocampus. 2009 Apr;19(4):392-406.	Hippocampus. 2009	PubMed	citation	PMID:19004011	pubmed	19004011	create date:2008/11/13 | first author:Jiang J
Category-specificity in the human medial temporal lobe cortex.	/pubmed/18988234	Litman L, Awipi T, Davachi L.	Hippocampus. 2009 Mar;19(3):308-19.	Hippocampus. 2009	PubMed	citation	PMID:18988234	pubmed	18988234	create date:2008/11/07 | first author:Litman L
Stress differentially regulates the effects of voluntary exercise on cell proliferation in the dentate gyrus of mice.	/pubmed/18958850	Kannangara TS, Webber A, Gil-Mohapel J, Christie BR.	Hippocampus. 2009 Oct;19(10):889-97.	Hippocampus. 2009	PubMed	citation	PMID:18958850	pubmed	18958850	create date:2008/10/30 | first author:Kannangara TS
A role for hilar cells in pattern separation in the dentate gyrus: a computational approach.	/pubmed/18958849	Myers CE, Scharfman HE.	Hippocampus. 2009 Apr;19(4):321-37.	Hippocampus. 2009	PubMed	citation	PMID:18958849	pubmed	18958849	create date:2008/10/30 | first author:Myers CE
Rat hippocampal theta rhythm during sensory mismatch.	/pubmed/18958848	Zou D, Aitake M, Hori E, Umeno K, Fukuda M, Ono T, Nishijo H.	Hippocampus. 2009 Apr;19(4):350-9.	Hippocampus. 2009	PubMed	citation	PMID:18958848	pubmed	18958848	create date:2008/10/30 | first author:Zou D
Improved spatial learning in aged rats by genetic activation of protein kinase C in small groups of hippocampal neurons.	/pubmed/18942114	Zhang GR, Liu M, Cao H, Kong L, Wang X, O'Brien JA, Wu SC, Cook RG, Geller AI.	Hippocampus. 2009 May;19(5):413-23.	Hippocampus. 2009	PubMed	citation	PMID:18942114	pubmed	18942114	create date:2008/10/23 | first author:Zhang GR
Bilateral NMDA lesions centered on the postrhinal cortex have minimal effects on hippocampal place cell firing.	/pubmed/18942108	Nerad L, Liu P, Bilkey DK.	Hippocampus. 2009 Mar;19(3):221-7.	Hippocampus. 2009	PubMed	citation	PMID:18942108	pubmed	18942108	create date:2008/10/23 | first author:Nerad L
Sexual behavior modulates contextual fear memory through dopamine D1/D5 receptors.	/pubmed/18853437	Bai HY, Cao J, Liu N, Xu L, Luo JH.	Hippocampus. 2009 Mar;19(3):289-98.	Hippocampus. 2009	PubMed	citation	PMID:18853437	pubmed	18853437	create date:2008/10/15 | first author:Bai HY
Alternating low frequency stimulation of medial septal and commissural fibers induces NMDA-dependent, long-lasting potentiation of hippocampal synapses in urethane-anesthetized rats.	/pubmed/18853436	Habib D, Dringenberg HC.	Hippocampus. 2009 Mar;19(3):299-307.	Hippocampus. 2009	PubMed	citation	PMID:18853436	pubmed	18853436	create date:2008/10/15 | first author:Habib D
Inhibition dominates in shaping spontaneous CA3 hippocampal network activities in vitro.	/pubmed/18831055	Ho EC, Zhang L, Skinner FK.	Hippocampus. 2009 Feb;19(2):152-65. Erratum in: Hippocampus. 2009 Apr;19(4):411.	Hippocampus. 2009	PubMed	citation	PMID:18831055	pubmed	18831055	create date:2008/10/03 | first author:Ho EC
Brn-4 is upregulated in the deafferented hippocampus and promotes neuronal differentiation of neural progenitors in vitro.	/pubmed/18831054	Zhang X, Jin G, Wang L, Hu W, Tian M, Qin J, Huang H.	Hippocampus. 2009 Feb;19(2):176-86.	Hippocampus. 2009	PubMed	citation	PMID:18831054	pubmed	18831054	create date:2008/10/03 | first author:Zhang X
Contributions of the hippocampus and medial prefrontal cortex to energy and body weight regulation.	/pubmed/18831000	Davidson TL, Chan K, Jarrard LE, Kanoski SE, Clegg DJ, Benoit SC.	Hippocampus. 2009 Mar;19(3):235-52.	Hippocampus. 2009	PubMed	citation	PMID:18831000	pubmed	18831000	create date:2008/10/03 | first author:Davidson TL
Quantitative transcriptional neuroanatomy of the rat hippocampus: evidence for wide-ranging, pathway-specific heterogeneity among three principal cell layers.	/pubmed/18830999	Greene JG, Borges K, Dingledine R.	Hippocampus. 2009 Mar;19(3):253-64.	Hippocampus. 2009	PubMed	citation	PMID:18830999	pubmed	18830999	create date:2008/10/03 | first author:Greene JG
Title	URL	Description	Details	ShortDetails	Resource	Type	Identifiers	Db	EntrezUID	Properties
The neural correlates of recollection: hippocampal activation declines as episodic memory fades.	/pubmed/18830998	Viskontas IV, Carr VA, Engel SA, Knowlton BJ.	Hippocampus. 2009 Mar;19(3):265-72.	Hippocampus. 2009	PubMed	citation	PMID:18830998	pubmed	18830998	create date:2008/10/03 | first author:Viskontas IV
Adenosine as an endogenous regulating factor of hippocampal sharp waves.	/pubmed/18785213	Wu C, Wong T, Wu X, Sheppy E, Zhang L.	Hippocampus. 2009 Feb;19(2):205-20.	Hippocampus. 2009	PubMed	citation	PMID:18785213	pubmed	18785213	create date:2008/09/12 | first author:Wu C
Discriminating accuracy of medial temporal lobe volumetry and fMRI in mild cognitive impairment.	/pubmed/18777563	Jauhiainen AM, Pihlajamäki M, Tervo S, Niskanen E, Tanila H, Hänninen T, Vanninen RL, Soininen H.	Hippocampus. 2009 Feb;19(2):166-75.	Hippocampus. 2009	PubMed	citation	PMID:18777563	pubmed	18777563	create date:2008/09/09 | first author:Jauhiainen AM
Subicular and CA1 hippocampal projections to the accessory olfactory bulb.	/pubmed/18777562	de la Rosa-Prieto C, Ubeda-Banon I, Mohedano-Moriano A, Pro-Sistiaga P, Saiz-Sanchez D, Insausti R, Martinez-Marcos A.	Hippocampus. 2009 Feb;19(2):124-9.	Hippocampus. 2009	PubMed	citation	PMID:18777562	pubmed	18777562	create date:2008/09/09 | first author:de la Rosa-Prieto C
Developmental changes in short-term facilitation are opposite at temporoammonic synapses compared to Schaffer collateral synapses onto CA1 pyramidal cells.	/pubmed/18777561	Speed HE, Dobrunz LE.	Hippocampus. 2009 Feb;19(2):187-204.	Hippocampus. 2009	PubMed	citation	PMID:18777561	pubmed	18777561	create date:2008/09/09 | first author:Speed HE
Associations evoked during memory encoding recruit the context-network.	/pubmed/18777560	Peters J, Daum I, Gizewski E, Forsting M, Suchan B.	Hippocampus. 2009 Feb;19(2):141-51.	Hippocampus. 2009	PubMed	citation	PMID:18777560	pubmed	18777560	create date:2008/09/09 | first author:Peters J
Hippocampal structural changes across the menstrual cycle.	/pubmed/18767068	Protopopescu X, Butler T, Pan H, Root J, Altemus M, Polanecsky M, McEwen B, Silbersweig D, Stern E.	Hippocampus. 2008;18(10):985-8.	Hippocampus. 2008	PubMed	citation	PMID:18767068	pubmed	18767068	create date:2008/09/04 | first author:Protopopescu X
Impairment of in vivo theta-burst long-term potentiation and network excitability in the dentate gyrus of synaptopodin-deficient mice lacking the spine apparatus and the cisternal organelle.	/pubmed/18767067	Jedlicka P, Schwarzacher SW, Winkels R, Kienzler F, Frotscher M, Bramham CR, Schultz C, Bas Orth C, Deller T.	Hippocampus. 2009 Feb;19(2):130-40.	Hippocampus. 2009	PubMed	citation	PMID:18767067	pubmed	18767067	create date:2008/09/04 | first author:Jedlicka P
MR-determined hippocampal asymmetry in full-term and preterm neonates.	/pubmed/18767066	Thompson DK, Wood SJ, Doyle LW, Warfield SK, Egan GF, Inder TE.	Hippocampus. 2009 Feb;19(2):118-23.	Hippocampus. 2009	PubMed	citation	PMID:18767066	pubmed	18767066	create date:2008/09/04 | first author:Thompson DK
Modulation of AMPA receptor-mediated ion current by pituitary adenylate cyclase-activating polypeptide (PACAP) in CA1 pyramidal neurons from rat hippocampus.	/pubmed/18727050	Costa L, Santangelo F, Li Volsi G, Ciranna L.	Hippocampus. 2009 Jan;19(1):99-109.	Hippocampus. 2009	PubMed	citation	PMID:18727050	pubmed	18727050	create date:2008/08/30 | first author:Costa L
Distinct hippocampal regions make unique contributions to relational memory.	/pubmed/18727049	Giovanello KS, Schnyer D, Verfaellie M.	Hippocampus. 2009 Feb;19(2):111-7.	Hippocampus. 2009	PubMed	citation	PMID:18727049	pubmed	18727049	create date:2008/08/30 | first author:Giovanello KS
The human hippocampus at 7 T--in vivo MRI.	/pubmed/18727048	Theysohn JM, Kraff O, Maderwald S, Schlamann MU, de Greiff A, Forsting M, Ladd SC, Ladd ME, Gizewski ER.	Hippocampus. 2009 Jan;19(1):1-7.	Hippocampus. 2009	PubMed	citation	PMID:18727048	pubmed	18727048	create date:2008/08/30 | first author:Theysohn JM
The protein kinase C phosphorylation site on GAP-43 differentially regulates information storage.	/pubmed/18727047	Holahan M, Routtenberg A.	Hippocampus. 2008;18(11):1099-102. Erratum in: Hippocampus. 2009;19(1):110.	Hippocampus. 2008	PubMed	citation	PMID:18727047	pubmed	18727047	create date:2008/08/30 | first author:Holahan M
Spatial memory and the monkey hippocampus: not all space is created equal.	/pubmed/18727046	Banta Lavenex P, Lavenex P.	Hippocampus. 2009 Jan;19(1):8-19. Review.	Hippocampus. 2009	PubMed	citation	PMID:18727046	pubmed	18727046	create date:2008/08/30 | first author:Banta Lavenex P
Hippocampal levels of phosphorylated protein kinase A (phosphor-S96) are linked to spatial memory enhancement by SGS742.	/pubmed/18727045	Sunyer B, Shim KS, An G, Höger H, Lubec G.	Hippocampus. 2009 Jan;19(1):90-8.	Hippocampus. 2009	PubMed	citation	PMID:18727045	pubmed	18727045	create date:2008/08/30 | first author:Sunyer B
Effects of pre or posttraining dorsal hippocampus D-AP5 injection on fear conditioning to tone, background, and foreground context.	/pubmed/18727044	Schenberg EE, Oliveira MG.	Hippocampus. 2008;18(11):1089-93.	Hippocampus. 2008	PubMed	citation	PMID:18727044	pubmed	18727044	create date:2008/08/30 | first author:Schenberg EE
Lesions of the mammillary body region alter hippocampal movement signals and theta frequency: implications for path integration models.	/pubmed/18702112	Sharp PE, Koester K.	Hippocampus. 2008;18(9):862-78.	Hippocampus. 2008	PubMed	citation	PMID:18702112	pubmed	18702112	create date:2008/08/15 | first author:Sharp PE
Differential contribution of dorsal and ventral hippocampus to trace and delay fear conditioning.	/pubmed/18683846	Esclassan F, Coutureau E, Di Scala G, Marchand AR.	Hippocampus. 2009 Jan;19(1):33-44.	Hippocampus. 2009	PubMed	citation	PMID:18683846	pubmed	18683846	create date:2008/08/08 | first author:Esclassan F
Grid cells in mice.	/pubmed/18683845	Fyhn M, Hafting T, Witter MP, Moser EI, Moser MB.	Hippocampus. 2008;18(12):1230-8.	Hippocampus. 2008	PubMed	citation	PMID:18683845	pubmed	18683845	create date:2008/08/08 | first author:Fyhn M
Single neuron binding properties and the magical number 7.	/pubmed/18680161	Migliore M, Novara G, Tegolo D.	Hippocampus. 2008;18(11):1122-30.	Hippocampus. 2008	PubMed	citation	PMID:18680161	pubmed	18680161	create date:2008/08/06 | first author:Migliore M
GluR6-containing KA receptor mediates the activation of p38 MAP kinase in rat hippocampal CA1 region during brain ischemia injury.	/pubmed/18680160	Chen J, Li C, Pei DS, Han D, Liu XM, Jiang HX, Wang XT, Guan QH, Wen XR, Hou XY, Zhang GY.	Hippocampus. 2009 Jan;19(1):79-89.	Hippocampus. 2009	PubMed	citation	PMID:18680160	pubmed	18680160	create date:2008/08/06 | first author:Chen J
Beta1- and beta2-adrenoceptors in basolateral nucleus of amygdala and their roles in consolidation of fear memory in rats.	/pubmed/18680159	Qu LL, Guo NN, Li BM.	Hippocampus. 2008;18(11):1131-9.	Hippocampus. 2008	PubMed	citation	PMID:18680159	pubmed	18680159	create date:2008/08/06 | first author:Qu LL
Pyridoxine 5'-phosphate oxidase, not pyridoxal kinase, involves in long-term potentiation induction in the rat dentate gyrus.	/pubmed/18680158	Kwak SE, Kim JE, Kim DW, Kwon OS, Choi SY, Kang TC.	Hippocampus. 2009 Jan;19(1):45-56.	Hippocampus. 2009	PubMed	citation	PMID:18680158	pubmed	18680158	create date:2008/08/06 | first author:Kwak SE
Levothyroxin restores hypothyroidism-induced impairment of hippocampus-dependent learning and memory: Behavioral, electrophysiological, and molecular studies.	/pubmed/18680156	Alzoubi KH, Gerges NZ, Aleisa AM, Alkadhi KA.	Hippocampus. 2009 Jan;19(1):66-78.	Hippocampus. 2009	PubMed	citation	PMID:18680156	pubmed	18680156	create date:2008/08/06 | first author:Alzoubi KH
Spatial learning results in elevated agmatine levels in the rat brain.	/pubmed/18680141	Liu P, Collie ND, Chary S, Jing Y, Zhang H.	Hippocampus. 2008;18(11):1094-8.	Hippocampus. 2008	PubMed	citation	PMID:18680141	pubmed	18680141	create date:2008/08/06 | first author:Liu P
Hippocampus, aging, and segregating memories.	/pubmed/18680140	Manrique T, Morón I, Ballesteros MA, Guerrero RM, Fenton AA, Gallo M.	Hippocampus. 2009 Jan;19(1):57-65.	Hippocampus. 2009	PubMed	citation	PMID:18680140	pubmed	18680140	create date:2008/08/06 | first author:Manrique T
Diet-induced insulin resistance impairs hippocampal synaptic plasticity and cognition in middle-aged rats.	/pubmed/18651634	Stranahan AM, Norman ED, Lee K, Cutler RG, Telljohann RS, Egan JM, Mattson MP.	Hippocampus. 2008;18(11):1085-8.	Hippocampus. 2008	PubMed	citation	PMID:18651634	pubmed	18651634	create date:2008/07/25 | first author:Stranahan AM
Reduced cholinergic status in hippocampus produces spatial memory deficits when combined with kainic acid induced seizures.	/pubmed/18651618	Craig LA, Hong NS, Kopp J, McDonald RJ.	Hippocampus. 2008;18(11):1112-21.	Hippocampus. 2008	PubMed	citation	PMID:18651618	pubmed	18651618	create date:2008/07/25 | first author:Craig LA
Dissociating space and trace in dorsal and ventral hippocampus.	/pubmed/18651617	Czerniawski J, Yoon T, Otto T.	Hippocampus. 2009 Jan;19(1):20-32.	Hippocampus. 2009	PubMed	citation	PMID:18651617	pubmed	18651617	create date:2008/07/25 | first author:Czerniawski J
Overexpression of mineralocorticoid and transdominant glucocorticoid receptor blocks the impairing effects of glucocorticoids on memory.	/pubmed/18651616	Ferguson D, Sapolsky R.	Hippocampus. 2008;18(11):1103-11.	Hippocampus. 2008	PubMed	citation	PMID:18651616	pubmed	18651616	create date:2008/07/25 | first author:Ferguson D
The role of the dentate gyrus, CA3a,b, and CA3c for detecting spatial and environmental novelty.	/pubmed/18651615	Hunsaker MR, Rosenberg JS, Kesner RP.	Hippocampus. 2008;18(10):1064-73.	Hippocampus. 2008	PubMed	citation	PMID:18651615	pubmed	18651615	create date:2008/07/25 | first author:Hunsaker MR
Effects of 5-HT drugs in prefrontal cortex during memory formation and the ketamine amnesia-model.	/pubmed/18570192	Liy-Salmeron G, Meneses A.	Hippocampus. 2008;18(9):965-74.	Hippocampus. 2008	PubMed	citation	PMID:18570192	pubmed	18570192	create date:2008/06/24 | first author:Liy-Salmeron G
Absence of carboxypeptidase E leads to adult hippocampal neuronal degeneration and memory deficits.	/pubmed/18570185	Woronowicz A, Koshimizu H, Chang SY, Cawley NX, Hill JM, Rodriguiz RM, Abebe D, Dorfman C, Senatorov V, Zhou A, Xiong ZG, Wetsel WC, Loh YP.	Hippocampus. 2008;18(10):1051-63.	Hippocampus. 2008	PubMed	citation	PMID:18570185	pubmed	18570185	create date:2008/06/24 | first author:Woronowicz A
Expression of matrix metalloproteinases in the neurogenic niche of the adult monkey hippocampus after ischemia.	/pubmed/18566964	Lu L, Tonchev AB, Kaplamadzhiev DB, Boneva NB, Mori Y, Sahara S, Ma D, Nakaya MA, Kikuchi M, Yamashima T.	Hippocampus. 2008;18(10):1074-84.	Hippocampus. 2008	PubMed	citation	PMID:18566964	pubmed	18566964	create date:2008/06/21 | first author:Lu L
Non-spatial expertise and hippocampal gray matter volume in humans.	/pubmed/18566963	Woollett K, Glensman J, Maguire EA.	Hippocampus. 2008;18(10):981-4.	Hippocampus. 2008	PubMed	citation	PMID:18566963	pubmed	18566963	create date:2008/06/21 | first author:Woollett K
Growth hormone signaling and hippocampal neurogenesis: insights from genetic models.	/pubmed/18566962	Ransome MI, Turnley AM.	Hippocampus. 2008;18(10):1034-50.	Hippocampus. 2008	PubMed	citation	PMID:18566962	pubmed	18566962	create date:2008/06/21 | first author:Ransome MI
Modulation of long-term potentiation by individual subtypes of muscarinic acetylcholine receptor in the rat dentate gyrus.	/pubmed/18548582	Luo L, Chen WH, Wang M, Zhu DM, She JQ, Ruan DY.	Hippocampus. 2008;18(10):989-95.	Hippocampus. 2008	PubMed	citation	PMID:18548582	pubmed	18548582	create date:2008/06/13 | first author:Luo L
Local axon collaterals of area CA1 support spread of epileptiform discharges within CA1, but propagation is unidirectional.	/pubmed/18548581	Orman R, Von Gizycki H, Lytton WW, Stewart M.	Hippocampus. 2008;18(10):1021-33.	Hippocampus. 2008	PubMed	citation	PMID:18548581	pubmed	18548581	create date:2008/06/13 | first author:Orman R
Paired-pulse depression of excitatory postsynaptic current sinks in hippocampal CA1 in vivo.	/pubmed/18548580	Leung LS, Peloquin P, Canning KJ.	Hippocampus. 2008;18(10):1008-20.	Hippocampus. 2008	PubMed	citation	PMID:18548580	pubmed	18548580	create date:2008/06/13 | first author:Leung LS
The extended hippocampal-diencephalic memory system: enriched housing promotes recovery of the flexible use of spatial representations after anterior thalamic lesions.	/pubmed/18548579	Wolff M, Loukavenko EA, Will BE, Dalrymple-Alford JC.	Hippocampus. 2008;18(10):996-1007.	Hippocampus. 2008	PubMed	citation	PMID:18548579	pubmed	18548579	create date:2008/06/13 | first author:Wolff M
Multiple repetitions reveal functionally and anatomically distinct patterns of hippocampal activity during continuous recognition memory.	/pubmed/18548578	Johnson JD, Muftuler LT, Rugg MD.	Hippocampus. 2008;18(10):975-80.	Hippocampus. 2008	PubMed	citation	PMID:18548578	pubmed	18548578	create date:2008/06/13 | first author:Johnson JD
Entorhinal theta phase precession sculpts dentate gyrus place fields.	/pubmed/18528856	Molter C, Yamaguchi Y.	Hippocampus. 2008;18(9):919-30.	Hippocampus. 2008	PubMed	citation	PMID:18528856	pubmed	18528856	create date:2008/06/06 | first author:Molter C
Why is the meaning of a sentence better remembered than its form? An fMRI study on the role of novelty-encoding processes.	/pubmed/18528855	Poppenk J, Walia G, McIntosh AR, Joanisse MF, Klein D, Köhler S.	Hippocampus. 2008;18(9):909-18.	Hippocampus. 2008	PubMed	citation	PMID:18528855	pubmed	18528855	create date:2008/06/06 | first author:Poppenk J
Mouse chromosome 11 harbors genetic determinants of hippocampal strain-specific nicotinic receptor expression.	/pubmed/18528848	Rogers SW, Weis JJ, Ma Y, Teuscher C, Gahring LC.	Hippocampus. 2008;18(8):750-7.	Hippocampus. 2008	PubMed	citation	PMID:18528848	pubmed	18528848	create date:2008/06/06 | first author:Rogers SW
Sleep to find your way: the role of sleep in the consolidation of memory for navigation in humans.	/pubmed/18493970	Ferrara M, Iaria G, Tempesta D, Curcio G, Moroni F, Marzano C, De Gennaro L, Pacitti C.	Hippocampus. 2008;18(8):844-51.	Hippocampus. 2008	PubMed	citation	PMID:18493970	pubmed	18493970	create date:2008/05/22 | first author:Ferrara M
PLC-beta1 knockout mice as a model of disrupted cortical development and plasticity: behavioral endophenotypes and dysregulation of RGS4 gene expression.	/pubmed/18493969	McOmish CE, Burrows EL, Howard M, Hannan AJ.	Hippocampus. 2008;18(8):824-34.	Hippocampus. 2008	PubMed	citation	PMID:18493969	pubmed	18493969	create date:2008/05/22 | first author:McOmish CE
Alterations in mossy fiber physiology and GAP-43 expression and function in transgenic mice overexpressing HuD.	/pubmed/18493953	Tanner DC, Qiu S, Bolognani F, Partridge LD, Weeber EJ, Perrone-Bizzozero NI.	Hippocampus. 2008;18(8):814-23.	Hippocampus. 2008	PubMed	citation	PMID:18493953	pubmed	18493953	create date:2008/05/22 | first author:Tanner DC
Changes of hippocampal signaling protein levels during postnatal brain development in the rat.	/pubmed/18493952	Weitzdörfer R, Höger H, Shim KS, Cekici L, Pollak A, Lubec G.	Hippocampus. 2008;18(8):807-13.	Hippocampus. 2008	PubMed	citation	PMID:18493952	pubmed	18493952	create date:2008/05/22 | first author:Weitzdörfer R
Running increases neurogenesis without retinoic acid receptor activation in the adult mouse dentate gyrus.	/pubmed/18493951	Aberg E, Perlmann T, Olson L, Brené S.	Hippocampus. 2008;18(8):785-92.	Hippocampus. 2008	PubMed	citation	PMID:18493951	pubmed	18493951	create date:2008/05/22 | first author:Aberg E
A double dissociation of subcortical hippocampal efferents for encoding and consolidation/retrieval of spatial information.	/pubmed/18493950	Hunsaker MR, Tran GT, Kesner RP.	Hippocampus. 2008;18(7):699-709.	Hippocampus. 2008	PubMed	citation	PMID:18493950	pubmed	18493950	create date:2008/05/22 | first author:Hunsaker MR
Title	URL	Description	Details	ShortDetails	Resource	Type	Identifiers	Db	EntrezUID	Properties
Propagation of specific network patterns through the mouse hippocampus.	/pubmed/18493949	Both M, Bähner F, von Bohlen und Halbach O, Draguhn A.	Hippocampus. 2008;18(9):899-908.	Hippocampus. 2008	PubMed	citation	PMID:18493949	pubmed	18493949	create date:2008/05/22 | first author:Both M
Evaluating the differential roles of the dorsal dentate gyrus, dorsal CA3, and dorsal CA1 during a temporal ordering for spatial locations task.	/pubmed/18493930	Hunsaker MR, Kesner RP.	Hippocampus. 2008;18(9):955-64.	Hippocampus. 2008	PubMed	citation	PMID:18493930	pubmed	18493930	create date:2008/05/22 | first author:Hunsaker MR
Status epilepticus during old age is not associated with enhanced hippocampal neurogenesis.	/pubmed/18493929	Rao MS, Hattiangady B, Shetty AK.	Hippocampus. 2008;18(9):931-44.	Hippocampus. 2008	PubMed	citation	PMID:18493929	pubmed	18493929	create date:2008/05/22 | first author:Rao MS
Multiple signals of recognition memory in the medial temporal lobe.	/pubmed/18493928	Yassa MA, Stark CE.	Hippocampus. 2008;18(9):945-54.	Hippocampus. 2008	PubMed	citation	PMID:18493928	pubmed	18493928	create date:2008/05/22 | first author:Yassa MA
Inverse relationship between adult hippocampal cell proliferation and synaptic rewiring in the dentate gyrus.	/pubmed/18481284	Butz M, Teuchert-Noodt G, Grafen K, van Ooyen A.	Hippocampus. 2008;18(9):879-98.	Hippocampus. 2008	PubMed	citation	PMID:18481284	pubmed	18481284	create date:2008/05/16 | first author:Butz M
Brief novelty exposure facilitates dentate gyrus LTP in aged rats.	/pubmed/18481283	Sierra-Mercado D, Dieguez D Jr, Barea-Rodriguez EJ.	Hippocampus. 2008;18(8):835-43.	Hippocampus. 2008	PubMed	citation	PMID:18481283	pubmed	18481283	create date:2008/05/16 | first author:Sierra-Mercado D
Effects of aging on agmatine levels in memory-associated brain structures.	/pubmed/18481282	Liu P, Chary S, Devaraj R, Jing Y, Darlington CL, Smith PF, Tucker IG, Zhang H.	Hippocampus. 2008;18(9):853-6.	Hippocampus. 2008	PubMed	citation	PMID:18481282	pubmed	18481282	create date:2008/05/16 | first author:Liu P
Distinct, but compensatory roles of PAK1 and PAK3 in spine morphogenesis.	/pubmed/18481281	Boda B, Jourdain L, Muller D.	Hippocampus. 2008;18(9):857-61.	Hippocampus. 2008	PubMed	citation	PMID:18481281	pubmed	18481281	create date:2008/05/16 | first author:Boda B
Hippocampal atrophy is the critical brain change in patients with hypoxic amnesia.	/pubmed/18446831	Di Paola M, Caltagirone C, Fadda L, Sabatini U, Serra L, Carlesimo GA.	Hippocampus. 2008;18(7):719-28.	Hippocampus. 2008	PubMed	citation	PMID:18446831	pubmed	18446831	create date:2008/05/01 | first author:Di Paola M
High-resolution multi-voxel pattern analysis of category selectivity in the medial temporal lobes.	/pubmed/18446830	Diana RA, Yonelinas AP, Ranganath C.	Hippocampus. 2008;18(6):536-41.	Hippocampus. 2008	PubMed	citation	PMID:18446830	pubmed	18446830	create date:2008/05/01 | first author:Diana RA
Aberrant dentate gyrus cytoarchitecture and fiber lamination in Lis1 mutant mice.	/pubmed/18446829	Wang Y, Baraban SC.	Hippocampus. 2008;18(8):758-65.	Hippocampus. 2008	PubMed	citation	PMID:18446829	pubmed	18446829	create date:2008/05/01 | first author:Wang Y
Lesions of the mammillary body region severely disrupt the cortical head direction, but not place cell signal.	/pubmed/18446828	Sharp PE, Koester K.	Hippocampus. 2008;18(8):766-84.	Hippocampus. 2008	PubMed	citation	PMID:18446828	pubmed	18446828	create date:2008/05/01 | first author:Sharp PE
Hippocampal and amygdala volumes in children and adults with childhood maltreatment-related posttraumatic stress disorder: a meta-analysis.	/pubmed/18446827	Woon FL, Hedges DW.	Hippocampus. 2008;18(8):729-36.	Hippocampus. 2008	PubMed	citation	PMID:18446827	pubmed	18446827	create date:2008/05/01 | first author:Woon FL
Hypoxic-ischemic brain injury activates early hippocampal stem/progenitor cells to replace vulnerable neuroblasts.	/pubmed/18446826	Miles DK, Kernie SG.	Hippocampus. 2008;18(8):793-806.	Hippocampus. 2008	PubMed	citation	PMID:18446826	pubmed	18446826	create date:2008/05/01 | first author:Miles DK
Effect of tooth loss on spatial memory and trkB-mRNA levels in rats.	/pubmed/18446825	Yamazaki K, Wakabayashi N, Kobayashi T, Suzuki T.	Hippocampus. 2008;18(6):542-7.	Hippocampus. 2008	PubMed	citation	PMID:18446825	pubmed	18446825	create date:2008/05/01 | first author:Yamazaki K
Nicotinic acetylcholine receptor expression in the hippocampus of 27 mouse strains reveals novel inhibitory circuitry.	/pubmed/18446824	Gahring LC, Rogers SW.	Hippocampus. 2008;18(8):737-49.	Hippocampus. 2008	PubMed	citation	PMID:18446824	pubmed	18446824	create date:2008/05/01 | first author:Gahring LC
Absence of systems consolidation of fear memories after dorsal, ventral, or complete hippocampal damage.	/pubmed/18446823	Sutherland RJ, O'Brien J, Lehmann H.	Hippocampus. 2008;18(7):710-8.	Hippocampus. 2008	PubMed	citation	PMID:18446823	pubmed	18446823	create date:2008/05/01 | first author:Sutherland RJ
Transient 23-30 Hz oscillations in mouse hippocampus during exploration of novel environments.	/pubmed/18398852	Berke JD, Hetrick V, Breck J, Greene RW.	Hippocampus. 2008;18(5):519-29.	Hippocampus. 2008	PubMed	citation	PMID:18398852	pubmed	18398852	create date:2008/04/10 | first author:Berke JD
Decreased hippocampal cell proliferation correlates with increased expression of BMP4 in the APPswe/PS1DeltaE9 mouse model of Alzheimer's disease.	/pubmed/18398851	Li D, Tang J, Xu H, Fan X, Bai Y, Yang L.	Hippocampus. 2008;18(7):692-8.	Hippocampus. 2008	PubMed	citation	PMID:18398851	pubmed	18398851	create date:2008/04/10 | first author:Li D
Two case studies illustrating how relatively selective hippocampal lesions in humans can have quite different effects on memory.	/pubmed/18398850	Holdstock JS, Parslow DM, Morris RG, Fleminger S, Abrahams S, Denby C, Montaldi D, Mayes AR.	Hippocampus. 2008;18(7):679-91.	Hippocampus. 2008	PubMed	citation	PMID:18398850	pubmed	18398850	create date:2008/04/10 | first author:Holdstock JS
Altered morphology of hippocampal dentate granule cell presynaptic and postsynaptic terminals following conditional deletion of TrkB.	/pubmed/18398849	Danzer SC, Kotloski RJ, Walter C, Hughes M, McNamara JO.	Hippocampus. 2008;18(7):668-78.	Hippocampus. 2008	PubMed	citation	PMID:18398849	pubmed	18398849	create date:2008/04/10 | first author:Danzer SC
Combined neonatal stress and young-adult glucocorticoid stimulation in rats reduce BDNF expression in hippocampus: effects on learning and memory.	/pubmed/18398848	Choy KH, de Visser Y, Nichols NR, van den Buuse M.	Hippocampus. 2008;18(7):655-67.	Hippocampus. 2008	PubMed	citation	PMID:18398848	pubmed	18398848	create date:2008/04/10 | first author:Choy KH
A synaptic reinforcement-based model for transient amnesia following disruptions of memory consolidation and reconsolidation.	/pubmed/18306305	Amaral OB, Osan R, Roesler R, Tort AB.	Hippocampus. 2008;18(6):584-601. Review.	Hippocampus. 2008	PubMed	citation	PMID:18306305	pubmed	18306305	create date:2008/02/29 | first author:Amaral OB
NPY gene transfer in the hippocampus attenuates synaptic plasticity and learning.	/pubmed/18306304	Sørensen AT, Kanter-Schlifke I, Carli M, Balducci C, Noe F, During MJ, Vezzani A, Kokaia M.	Hippocampus. 2008;18(6):564-74.	Hippocampus. 2008	PubMed	citation	PMID:18306304	pubmed	18306304	create date:2008/02/29 | first author:Sørensen AT
Recollection and familiarity in hippocampal amnesia.	/pubmed/18306303	Turriziani P, Serra L, Fadda L, Caltagirone C, Carlesimo GA.	Hippocampus. 2008;18(5):469-80.	Hippocampus. 2008	PubMed	citation	PMID:18306303	pubmed	18306303	create date:2008/02/29 | first author:Turriziani P
Synaptic protein expression in the medial temporal lobe and frontal cortex following chronic bilateral vestibular loss.	/pubmed/18306302	Goddard M, Zheng Y, Darlington CL, Smith PF.	Hippocampus. 2008;18(5):440-4.	Hippocampus. 2008	PubMed	citation	PMID:18306302	pubmed	18306302	create date:2008/02/29 | first author:Goddard M
Changes in rat hippocampal CA1 synapses following imipramine treatment.	/pubmed/18306301	Chen F, Madsen TM, Wegener G, Nyengaard JR.	Hippocampus. 2008;18(7):631-9.	Hippocampus. 2008	PubMed	citation	PMID:18306301	pubmed	18306301	create date:2008/02/29 | first author:Chen F
Neuroanatomical and behavioral effects of a novel version of the cholinergic immunotoxin mu p75-saporin in mice.	/pubmed/18306300	Moreau PH, Cosquer B, Jeltsch H, Cassel JC, Mathis C.	Hippocampus. 2008;18(6):610-22.	Hippocampus. 2008	PubMed	citation	PMID:18306300	pubmed	18306300	create date:2008/02/29 | first author:Moreau PH
New semantic learning in patients with large medial temporal lobe lesions.	/pubmed/18306299	Bayley PJ, O'Reilly RC, Curran T, Squire LR.	Hippocampus. 2008;18(6):575-83.	Hippocampus. 2008	PubMed	citation	PMID:18306299	pubmed	18306299	create date:2008/02/29 | first author:Bayley PJ
Differential roles of basolateral and central amygdala on the effects of uncontrollable stress on hippocampal synaptic plasticity.	/pubmed/18306298	Yang CH, Huang CC, Hsu KS.	Hippocampus. 2008;18(6):548-63.	Hippocampus. 2008	PubMed	citation	PMID:18306298	pubmed	18306298	create date:2008/02/29 | first author:Yang CH
Late N-acetylcysteine treatment prevents the deficits induced in the offspring of dams exposed to an immune stress during gestation.	/pubmed/18306297	Lanté F, Meunier J, Guiramand J, De Jesus Ferreira MC, Cambonie G, Aimar R, Cohen-Solal C, Maurice T, Vignes M, Barbanel G.	Hippocampus. 2008;18(6):602-9.	Hippocampus. 2008	PubMed	citation	PMID:18306297	pubmed	18306297	create date:2008/02/29 | first author:Lanté F
Dorsal hippocampus involvement in delay fear conditioning depends upon the strength of the tone-footshock association.	/pubmed/18306286	Quinn JJ, Wied HM, Ma QD, Tinsley MR, Fanselow MS.	Hippocampus. 2008;18(7):640-54.	Hippocampus. 2008	PubMed	citation	PMID:18306286	pubmed	18306286	create date:2008/02/29 | first author:Quinn JJ
Spontaneous release from mossy fiber terminals inhibits Ni2+-sensitive T-type Ca2+ channels of CA3 pyramidal neurons in the rat organotypic hippocampal slice.	/pubmed/18306285	Reid CA, Xu S, Williams DA.	Hippocampus. 2008;18(7):623-30.	Hippocampus. 2008	PubMed	citation	PMID:18306285	pubmed	18306285	create date:2008/02/29 | first author:Reid CA
In vitro activation of the medial septum-diagonal band complex generates atropine-sensitive and atropine-resistant hippocampal theta rhythm: an investigation using a complete septohippocampal preparation.	/pubmed/18306282	Goutagny R, Manseau F, Jackson J, Danik M, Williams S.	Hippocampus. 2008;18(6):531-5.	Hippocampus. 2008	PubMed	citation	PMID:18306282	pubmed	18306282	create date:2008/02/29 | first author:Goutagny R
Partially segregated neural networks for spatial and contextual memory in virtual navigation.	/pubmed/18240326	Rauchs G, Orban P, Balteau E, Schmidt C, Degueldre C, Luxen A, Maquet P, Peigneux P.	Hippocampus. 2008;18(5):503-18.	Hippocampus. 2008	PubMed	citation	PMID:18240326	pubmed	18240326	create date:2008/02/02 | first author:Rauchs G
Reliving lifelong episodic autobiographical memories via the hippocampus: a correlative resting PET study in healthy middle-aged subjects.	/pubmed/18240320	Piolino P, Desgranges B, Hubert V, Bernard FA, Matuszewski V, Chételat G, Baron JC, Eustache F.	Hippocampus. 2008;18(5):445-59.	Hippocampus. 2008	PubMed	citation	PMID:18240320	pubmed	18240320	create date:2008/02/02 | first author:Piolino P
Long-term depression in vivo: effects of sex, stress, diet, and prenatal ethanol exposure.	/pubmed/18240319	Titterness AK, Christie BR.	Hippocampus. 2008;18(5):481-91.	Hippocampus. 2008	PubMed	citation	PMID:18240319	pubmed	18240319	create date:2008/02/02 | first author:Titterness AK
Postsynaptic dopamine D3 receptor modulation of evoked IPSCs via GABA(A) receptor endocytosis in rat hippocampus.	/pubmed/18240318	Swant J, Stramiello M, Wagner JJ.	Hippocampus. 2008;18(5):492-502.	Hippocampus. 2008	PubMed	citation	PMID:18240318	pubmed	18240318	create date:2008/02/02 | first author:Swant J
Different effects of mild and severe seizures on hippocampal neurogenesis in adult rats.	/pubmed/18240317	Yang F, Wang JC, Han JL, Zhao G, Jiang W.	Hippocampus. 2008;18(5):460-8.	Hippocampus. 2008	PubMed	citation	PMID:18240317	pubmed	18240317	create date:2008/02/02 | first author:Yang F
Dynamic expression of TrkB receptor protein on proliferating and maturing cells in the adult mouse dentate gyrus.	/pubmed/18240316	Donovan MH, Yamaguchi M, Eisch AJ.	Hippocampus. 2008;18(5):435-9.	Hippocampus. 2008	PubMed	citation	PMID:18240316	pubmed	18240316	create date:2008/02/02 | first author:Donovan MH
The effect of nicotine on spiking activity and Ca2+ dynamics of dendritic spines in rat CA1 pyramidal neurons.	/pubmed/18189313	Szabo SI, Zelles T, Vizi ES, Lendvai B.	Hippocampus. 2008;18(4):376-85.	Hippocampus. 2008	PubMed	citation	PMID:18189313	pubmed	18189313	create date:2008/01/15 | first author:Szabo SI
Calretinin expression in hilar mossy cells of the hippocampal dentate gyrus of nonhuman primates and humans.	/pubmed/18189312	Seress L, Abrahám H, Czéh B, Fuchs E, Léránth C.	Hippocampus. 2008;18(4):425-34.	Hippocampus. 2008	PubMed	citation	PMID:18189312	pubmed	18189312	create date:2008/01/15 | first author:Seress L
Distinct classes of pyramidal cells exhibit mutually exclusive firing patterns in hippocampal area CA3b.	/pubmed/18189311	Hemond P, Epstein D, Boley A, Migliore M, Ascoli GA, Jaffe DB.	Hippocampus. 2008;18(4):411-24.	Hippocampus. 2008	PubMed	citation	PMID:18189311	pubmed	18189311	create date:2008/01/15 | first author:Hemond P
3D-reconstruction and functional properties of GFP-positive and GFP-negative granule cells in the fascia dentata of the Thy1-GFP mouse.	/pubmed/18189310	Vuksic M, Del Turco D, Bas Orth C, Burbach GJ, Feng G, Müller CM, Schwarzacher SW, Deller T.	Hippocampus. 2008;18(4):364-75.	Hippocampus. 2008	PubMed	citation	PMID:18189310	pubmed	18189310	create date:2008/01/15 | first author:Vuksic M
Genetic analysis reveals polygenic influences on iron, copper, and zinc in mouse hippocampus with neurobiological implications.	/pubmed/18189309	Jones LC, Beard JL, Jones BC.	Hippocampus. 2008;18(4):398-410.	Hippocampus. 2008	PubMed	citation	PMID:18189309	pubmed	18189309	create date:2008/01/15 | first author:Jones LC
Navigational skills correlate with hippocampal fractional anisotropy in humans.	/pubmed/18172895	Iaria G, Lanyon LJ, Fox CJ, Giaschi D, Barton JJ.	Hippocampus. 2008;18(4):335-9.	Hippocampus. 2008	PubMed	citation	PMID:18172895	pubmed	18172895	create date:2008/01/04 | first author:Iaria G
Neuroprotection of hypothermia against neuronal death in rat hippocampus through inhibiting the increased assembly of GluR6-PSD95-MLK3 signaling module induced by cerebral ischemia/reperfusion.	/pubmed/18172894	Hu WW, Du Y, Li C, Song YJ, Zhang GY.	Hippocampus. 2008;18(4):386-97.	Hippocampus. 2008	PubMed	citation	PMID:18172894	pubmed	18172894	create date:2008/01/04 | first author:Hu WW
Constructive episodic simulation: temporal distance and detail of past and future events modulate hippocampal engagement.	/pubmed/18157862	Addis DR, Schacter DL.	Hippocampus. 2008;18(2):227-37.	Hippocampus. 2008	PubMed	citation	PMID:18157862	pubmed	18157862	create date:2007/12/25 | first author:Addis DR
Environmental novelty is signaled by reduction of the hippocampal theta frequency.	/pubmed/18081172	Jeewajee A, Lever C, Burton S, O'Keefe J, Burgess N.	Hippocampus. 2008;18(4):340-8.	Hippocampus. 2008	PubMed	citation	PMID:18081172	pubmed	18081172	create date:2007/12/18 | first author:Jeewajee A
Sensory gating in the human hippocampal and rhinal regions: regional differences.	/pubmed/18064708	Boutros NN, Mears R, Pflieger ME, Moxon KA, Ludowig E, Rosburg T.	Hippocampus. 2008;18(3):310-6.	Hippocampus. 2008	PubMed	citation	PMID:18064708	pubmed	18064708	create date:2007/12/08 | first author:Boutros NN
Title	URL	Description	Details	ShortDetails	Resource	Type	Identifiers	Db	EntrezUID	Properties
Expression of free fatty acid receptor GPR40 in the neurogenic niche of adult monkey hippocampus.	/pubmed/18064707	Ma D, Lu L, Boneva NB, Warashina S, Kaplamadzhiev DB, Mori Y, Nakaya MA, Kikuchi M, Tonchev AB, Okano H, Yamashima T.	Hippocampus. 2008;18(3):326-33.	Hippocampus. 2008	PubMed	citation	PMID:18064707	pubmed	18064707	create date:2007/12/08 | first author:Ma D
Cadherin-8 and N-cadherin differentially regulate pre- and postsynaptic development of the hippocampal mossy fiber pathway.	/pubmed/18064706	Bekirov IH, Nagy V, Svoronos A, Huntley GW, Benson DL.	Hippocampus. 2008;18(4):349-63.	Hippocampus. 2008	PubMed	citation	PMID:18064706	pubmed	18064706	create date:2007/12/08 | first author:Bekirov IH
Ventral hippocampal involvement in temporal order, but not recognition, memory for spatial information.	/pubmed/18064705	Howland JG, Harrison RA, Hannesson DK, Phillips AG.	Hippocampus. 2008;18(3):251-7.	Hippocampus. 2008	PubMed	citation	PMID:18064705	pubmed	18064705	create date:2007/12/08 | first author:Howland JG
Understanding medial temporal activation in memory tasks: evidence from fMRI of encoding and recognition in a case of transient global amnesia.	/pubmed/18064704	Westmacott R, Silver FL, McAndrews MP.	Hippocampus. 2008;18(3):317-25.	Hippocampus. 2008	PubMed	citation	PMID:18064704	pubmed	18064704	create date:2007/12/08 | first author:Westmacott R
Prolonged glucocorticoid treatment decreases cannabinoid CB1 receptor density in the hippocampus.	/pubmed/18058925	Hill MN, Carrier EJ, Ho WS, Shi L, Patel S, Gorzalka BB, Hillard CJ.	Hippocampus. 2008;18(2):221-6.	Hippocampus. 2008	PubMed	citation	PMID:18058925	pubmed	18058925	create date:2007/12/07 | first author:Hill MN
An ultrastructural characterization of the newly generated cells in the adult monkey dentate gyrus.	/pubmed/18058825	Ngwenya LB, Rosene DL, Peters A.	Hippocampus. 2008;18(2):210-20.	Hippocampus. 2008	PubMed	citation	PMID:18058825	pubmed	18058825	create date:2007/12/07 | first author:Ngwenya LB
The MeCP2-null mouse hippocampus displays altered basal inhibitory rhythms and is prone to hyperexcitability.	/pubmed/18058824	Zhang L, He J, Jugloff DG, Eubanks JH.	Hippocampus. 2008;18(3):294-309.	Hippocampus. 2008	PubMed	citation	PMID:18058824	pubmed	18058824	create date:2007/12/07 | first author:Zhang L
Different behavioral effects of neurotoxic dorsal hippocampal lesions placed under either isoflurane or propofol anesthesia.	/pubmed/18058823	Baxter MG, Murphy KL, Crosby G, Culley DJ.	Hippocampus. 2008;18(3):245-50.	Hippocampus. 2008	PubMed	citation	PMID:18058823	pubmed	18058823	create date:2007/12/07 | first author:Baxter MG
Repetitive induction of late-phase LTP produces long-lasting synaptic enhancement accompanied by synaptogenesis in cultured hippocampal slices.	/pubmed/18058822	Tominaga-Yoshino K, Urakubo T, Okada M, Matsuda H, Ogura A.	Hippocampus. 2008;18(3):281-93.	Hippocampus. 2008	PubMed	citation	PMID:18058822	pubmed	18058822	create date:2007/12/07 | first author:Tominaga-Yoshino K
Long-term potentiation inhibition by low-level N-methyl-D-aspartate receptor activation involves calcineurin, nitric oxide, and p38 mitogen-activated protein kinase.	/pubmed/18000819	Izumi Y, Tokuda K, Zorumski CF.	Hippocampus. 2008;18(3):258-65.	Hippocampus. 2008	PubMed	citation	PMID:18000819	pubmed	18000819	create date:2007/11/15 | first author:Izumi Y
Convergence of entorhinal and CA3 inputs onto pyramidal neurons and interneurons in hippocampal area CA1--an anatomical study in the rat.	/pubmed/18000818	Kajiwara R, Wouterlood FG, Sah A, Boekel AJ, Baks-te Bulte LT, Witter MP.	Hippocampus. 2008;18(3):266-80.	Hippocampus. 2008	PubMed	citation	PMID:18000818	pubmed	18000818	create date:2007/11/15 | first author:Kajiwara R
Hippocampus of Ames dwarf mice is resistant to beta-amyloid-induced tau hyperphosphorylation and changes in apoptosis-regulatory protein levels.	/pubmed/18000817	Schrag M, Sharma S, Brown-Borg H, Ghribi O.	Hippocampus. 2008;18(3):239-44.	Hippocampus. 2008	PubMed	citation	PMID:18000817	pubmed	18000817	create date:2007/11/15 | first author:Schrag M
Modeling the role of working memory and episodic memory in behavioral tasks.	/pubmed/17979198	Zilli EA, Hasselmo ME.	Hippocampus. 2008;18(2):193-209.	Hippocampus. 2008	PubMed	citation	PMID:17979198	pubmed	17979198	create date:2007/11/06 | first author:Zilli EA
Successful transverse patterning in amnesia using semantic knowledge.	/pubmed/17960648	Moses SN, Ostreicher ML, Rosenbaum RS, Ryan JD.	Hippocampus. 2008;18(2):121-4.	Hippocampus. 2008	PubMed	citation	PMID:17960648	pubmed	17960648	create date:2007/10/26 | first author:Moses SN
Emergence of NMDAR-independent long-term potentiation at hippocampal CA1 synapses following early adolescent exposure to chronic intermittent ethanol: role for sigma-receptors.	/pubmed/17960647	Sabeti J, Gruol DL.	Hippocampus. 2008;18(2):148-68.	Hippocampus. 2008	PubMed	citation	PMID:17960647	pubmed	17960647	create date:2007/10/26 | first author:Sabeti J
The amygdala modulates neuronal activation in the hippocampus in response to spatial novelty.	/pubmed/17960646	Sheth A, Berretta S, Lange N, Eichenbaum H.	Hippocampus. 2008;18(2):169-81.	Hippocampus. 2008	PubMed	citation	PMID:17960646	pubmed	17960646	create date:2007/10/26 | first author:Sheth A
Transgenic inactivation of acetylcholinesterase impairs homeostasis in mouse hippocampal granule cells.	/pubmed/17960645	Cohen JE, Zimmerman G, Melamed-Book N, Friedman A, Dori A, Soreq H.	Hippocampus. 2008;18(2):182-92.	Hippocampus. 2008	PubMed	citation	PMID:17960645	pubmed	17960645	create date:2007/10/26 | first author:Cohen JE
Hippocampal involvement in recollection but not familiarity across time: a prospective study.	/pubmed/17932973	Suchan B, Gayk AE, Schmid G, Köster O, Daum I.	Hippocampus. 2008;18(1):92-8.	Hippocampus. 2008	PubMed	citation	PMID:17932973	pubmed	17932973	create date:2007/10/13 | first author:Suchan B
Epinephrine converts long-term potentiation from transient to durable form in awake rats.	/pubmed/17932972	Korol DL, Gold PE.	Hippocampus. 2008;18(1):81-91.	Hippocampus. 2008	PubMed	citation	PMID:17932972	pubmed	17932972	create date:2007/10/13 | first author:Korol DL
An epigenetic induction of a right-shift in hippocampal asymmetry: selectivity for short- and long-term potentiation but not post-tetanic potentiation.	/pubmed/17924531	Tang AC, Zou B, Reeb BC, Connor JA.	Hippocampus. 2008;18(1):5-10.	Hippocampus. 2008	PubMed	citation	PMID:17924531	pubmed	17924531	create date:2007/10/11 | first author:Tang AC
Grid cell firing may arise from interference of theta frequency membrane potential oscillations in single neurons.	/pubmed/17924530	Hasselmo ME, Giocomo LM, Zilli EA.	Hippocampus. 2007;17(12):1252-71.	Hippocampus. 2007	PubMed	citation	PMID:17924530	pubmed	17924530	create date:2007/10/11 | first author:Hasselmo ME
Modulation by group 1 metabotropic glutamate receptors of depotentiation in the dentate gyrus of freely moving rats.	/pubmed/17924526	Kulla A, Manahan-Vaughan D.	Hippocampus. 2008;18(1):48-54.	Hippocampus. 2008	PubMed	citation	PMID:17924526	pubmed	17924526	create date:2007/10/11 | first author:Kulla A
A single application of MK801 causes symptoms of acute psychosis, deficits in spatial memory, and impairment of synaptic plasticity in rats.	/pubmed/17924525	Manahan-Vaughan D, von Haebler D, Winter C, Juckel G, Heinemann U.	Hippocampus. 2008;18(2):125-34.	Hippocampus. 2008	PubMed	citation	PMID:17924525	pubmed	17924525	create date:2007/10/11 | first author:Manahan-Vaughan D
Activation of septal 5-HT1A receptors alters spatial memory encoding, interferes with consolidation, but does not affect retrieval in rats subjected to a water-maze task.	/pubmed/17924524	Koenig J, Cosquer B, Cassel JC.	Hippocampus. 2008;18(1):99-118.	Hippocampus. 2008	PubMed	citation	PMID:17924524	pubmed	17924524	create date:2007/10/11 | first author:Koenig J
Sexual orientation-related differences in allocentric spatial memory tasks.	/pubmed/17924523	Rahman Q, Koerting J.	Hippocampus. 2008;18(1):55-63.	Hippocampus. 2008	PubMed	citation	PMID:17924523	pubmed	17924523	create date:2007/10/11 | first author:Rahman Q
Differential long-term neurotoxicity of HIV-1 proteins in the rat hippocampal formation: a design-based stereological study.	/pubmed/17924522	Fitting S, Booze RM, Hasselrot U, Mactutus CF.	Hippocampus. 2008;18(2):135-47.	Hippocampus. 2008	PubMed	citation	PMID:17924522	pubmed	17924522	create date:2007/10/11 | first author:Fitting S
Memory consolidation of landmarks in good navigators.	/pubmed/17924521	Janzen G, Jansen C, van Turennout M.	Hippocampus. 2008;18(1):40-7.	Hippocampus. 2008	PubMed	citation	PMID:17924521	pubmed	17924521	create date:2007/10/11 | first author:Janzen G
Memory for spatial location and object-place associations are differently processed by the hippocampal formation, parahippocampal areas TH/TF and perirhinal cortex.	/pubmed/17924520	Bachevalier J, Nemanic S.	Hippocampus. 2008;18(1):64-80.	Hippocampus. 2008	PubMed	citation	PMID:17924520	pubmed	17924520	create date:2007/10/11 | first author:Bachevalier J
Lack of correlation between synaptopodin expression and the ability to induce LTP in the rat dorsal and ventral hippocampus.	/pubmed/17910066	Vlachos A, Maggio N, Segal M.	Hippocampus. 2008;18(1):1-4.	Hippocampus. 2008	PubMed	citation	PMID:17910066	pubmed	17910066	create date:2007/10/03 | first author:Vlachos A
Ca(2+)-dependent K(+) currents and spike-frequency adaptation in medial entorhinal cortex layer II stellate cells.	/pubmed/17880008	Khawaja FA, Alonso AA, Bourque CW.	Hippocampus. 2007;17(12):1143-8.	Hippocampus. 2007	PubMed	citation	PMID:17880008	pubmed	17880008	create date:2007/09/21 | first author:Khawaja FA
Effects of exercise on NMDA receptor subunit contributions to bidirectional synaptic plasticity in the mouse dentate gyrus.	/pubmed/17879376	Vasuta C, Caunt C, James R, Samadi S, Schibuk E, Kannangara T, Titterness AK, Christie BR.	Hippocampus. 2007;17(12):1201-8.	Hippocampus. 2007	PubMed	citation	PMID:17879376	pubmed	17879376	create date:2007/09/20 | first author:Vasuta C
Social isolation increases number of newly proliferated cells in hippocampus in female flinders sensitive line rats.	/pubmed/17879375	Bjørnebekk A, Mathé AA, Gruber SH, Brené S.	Hippocampus. 2007;17(12):1193-200.	Hippocampus. 2007	PubMed	citation	PMID:17879375	pubmed	17879375	create date:2007/09/20 | first author:Bjørnebekk A
Functional dissociation between fornix and hippocampus in spatial conditional learning.	/pubmed/17879374	Dumont J, Petrides M, Sziklas V.	Hippocampus. 2007;17(12):1170-9.	Hippocampus. 2007	PubMed	citation	PMID:17879374	pubmed	17879374	create date:2007/09/20 | first author:Dumont J
Astrocyte membrane responses and potassium accumulation during neuronal activity.	/pubmed/17853441	Meeks JP, Mennerick S.	Hippocampus. 2007;17(11):1100-8.	Hippocampus. 2007	PubMed	citation	PMID:17853441	pubmed	17853441	create date:2007/09/14 | first author:Meeks JP
Memory for familiar environments learned in the remote past: fMRI studies of healthy people and an amnesic person with extensive bilateral hippocampal lesions.	/pubmed/17853413	Rosenbaum RS, Winocur G, Grady CL, Ziegler M, Moscovitch M.	Hippocampus. 2007;17(12):1241-51.	Hippocampus. 2007	PubMed	citation	PMID:17853413	pubmed	17853413	create date:2007/09/14 | first author:Rosenbaum RS
Inhibition of mRNA synthesis in the hippocampus impairs consolidation and reconsolidation of spatial memory.	/pubmed/17853412	Da Silva WC, Bonini JS, Bevilaqua LR, Medina JH, Izquierdo I, Cammarota M.	Hippocampus. 2008;18(1):29-39.	Hippocampus. 2008	PubMed	citation	PMID:17853412	pubmed	17853412	create date:2007/09/14 | first author:Da Silva WC
Network dynamics of hippocampal cell-assemblies resemble multiple spatial maps within single tasks.	/pubmed/17764083	Jackson J, Redish AD.	Hippocampus. 2007;17(12):1209-29.	Hippocampus. 2007	PubMed	citation	PMID:17764083	pubmed	17764083	create date:2007/09/04 | first author:Jackson J
Reversible effect of X-irradiation on proliferation, neurogenesis, and cell death in the dentate gyrus of adult mice.	/pubmed/17764075	Ben Abdallah NM, Slomianka L, Lipp HP.	Hippocampus. 2007;17(12):1230-40.	Hippocampus. 2007	PubMed	citation	PMID:17764075	pubmed	17764075	create date:2007/09/04 | first author:Ben Abdallah NM
Opposite effects of glucocorticoid receptor activation on hippocampal CA1 dendritic complexity in chronically stressed and handled animals.	/pubmed/17708551	Alfarez DN, Karst H, Velzing EH, Joëls M, Krugers HJ.	Hippocampus. 2008;18(1):20-8. Erratum in: Hippocampus. 2008;18(2):238.	Hippocampus. 2008	PubMed	citation	PMID:17708551	pubmed	17708551	create date:2007/08/22 | first author:Alfarez DN
Calcium-independent phospholipase A(2) influences AMPA-mediated toxicity of hippocampal slices by regulating the GluR1 subunit in synaptic membranes.	/pubmed/17696174	Ménard C, Chartier E, Patenaude C, Robinson P, Cyr M, Baudry M, Massicotte G.	Hippocampus. 2007;17(11):1109-20.	Hippocampus. 2007	PubMed	citation	PMID:17696174	pubmed	17696174	create date:2007/08/19 | first author:Ménard C
Evidence for episodic memory in a pavlovian conditioning procedure in rats.	/pubmed/17696173	O'Brien J, Sutherland RJ.	Hippocampus. 2007;17(12):1149-52.	Hippocampus. 2007	PubMed	citation	PMID:17696173	pubmed	17696173	create date:2007/08/19 | first author:O'Brien J
Perirhinal and hippocampal contributions to visual recognition memory can be distinguished from those of occipito-temporal structures based on conscious awareness of prior occurrence.	/pubmed/17696171	Danckert SL, Gati JS, Menon RS, Köhler S.	Hippocampus. 2007;17(11):1081-92.	Hippocampus. 2007	PubMed	citation	PMID:17696171	pubmed	17696171	create date:2007/08/19 | first author:Danckert SL
The hippocampal indexing theory and episodic memory: updating the index.	/pubmed/17696170	Teyler TJ, Rudy JW.	Hippocampus. 2007;17(12):1158-69. Review.	Hippocampus. 2007	PubMed	citation	PMID:17696170	pubmed	17696170	create date:2007/08/19 | first author:Teyler TJ
Dysregulation of growth factor receptor-bound protein 2 and fascin in hippocampus of mice polytransgenic for chromosome 21 structures.	/pubmed/17696169	Shin JH, Guedj F, Delabar JM, Lubec G.	Hippocampus. 2007;17(12):1180-92.	Hippocampus. 2007	PubMed	citation	PMID:17696169	pubmed	17696169	create date:2007/08/19 | first author:Shin JH
Differential involvement of the dorsal hippocampus in passive avoidance in C57bl/6J and DBA/2J mice.	/pubmed/17696168	Baarendse PJ, van Grootheest G, Jansen RF, Pieneman AW, Ogren SO, Verhage M, Stiedl O.	Hippocampus. 2008;18(1):11-9.	Hippocampus. 2008	PubMed	citation	PMID:17696168	pubmed	17696168	create date:2007/08/19 | first author:Baarendse PJ
Estradiol enhances long term potentiation in hippocampal slices from aged apoE4-TR mice.	/pubmed/17696167	Yun SH, Park KA, Kwon S, Woolley CS, Sullivan PM, Pasternak JF, Trommer BL.	Hippocampus. 2007;17(12):1153-7.	Hippocampus. 2007	PubMed	citation	PMID:17696167	pubmed	17696167	create date:2007/08/19 | first author:Yun SH
Hippocampal theta sequences.	/pubmed/17663452	Foster DJ, Wilson MA.	Hippocampus. 2007;17(11):1093-9.	Hippocampus. 2007	PubMed	citation	PMID:17663452	pubmed	17663452	create date:2007/08/01 | first author:Foster DJ
Running induces widespread structural alterations in the hippocampus and entorhinal cortex.	/pubmed/17636549	Stranahan AM, Khalil D, Gould E.	Hippocampus. 2007;17(11):1017-22.	Hippocampus. 2007	PubMed	citation	PMID:17636549	pubmed	17636549	create date:2007/07/20 | first author:Stranahan AM
Hippocampal mossy fiber sprouting and elevated trkB receptor expression following systemic administration of low dose domoic acid during neonatal development.	/pubmed/17636548	Bernard PB, Macdonald DS, Gill DA, Ryan CL, Tasker RA.	Hippocampus. 2007;17(11):1121-33.	Hippocampus. 2007	PubMed	citation	PMID:17636548	pubmed	17636548	create date:2007/07/20 | first author:Bernard PB
Memory in the aging brain: doubly dissociating the contribution of the hippocampus and entorhinal cortex.	/pubmed/17636547	Yonelinas AP, Widaman K, Mungas D, Reed B, Weiner MW, Chui HC.	Hippocampus. 2007;17(11):1134-40.	Hippocampus. 2007	PubMed	citation	PMID:17636547	pubmed	17636547	create date:2007/07/20 | first author:Yonelinas AP
Title	URL	Description	Details	ShortDetails	Resource	Type	Identifiers	Db	EntrezUID	Properties
Memory, perception, and the ventral visual-perirhinal-hippocampal stream: thinking outside of the boxes.	/pubmed/17636546	Bussey TJ, Saksida LM.	Hippocampus. 2007;17(9):898-908. Review.	Hippocampus. 2007	PubMed	citation	PMID:17636546	pubmed	17636546	create date:2007/07/20 | first author:Bussey TJ
A complex associative structure formed in the mammalian brain during acquisition of a simple visual discrimination task: dorsolateral striatum, amygdala, and hippocampus.	/pubmed/17623852	McDonald RJ, King AL, Wasiak TD, Zelinski EL, Hong NS.	Hippocampus. 2007;17(9):759-74. Review.	Hippocampus. 2007	PubMed	citation	PMID:17623852	pubmed	17623852	create date:2007/07/12 | first author:McDonald RJ
Integration of the sensory inputs to place cells: what, where, why, and how?	/pubmed/17615579	Jeffery KJ.	Hippocampus. 2007;17(9):775-85. Review.	Hippocampus. 2007	PubMed	citation	PMID:17615579	pubmed	17615579	create date:2007/07/07 | first author:Jeffery KJ
Hippocampus and its interactions within the medial temporal lobe.	/pubmed/17607766	Jeffery KJ.	Hippocampus. 2007;17(9):693-6. No abstract available.	Hippocampus. 2007	PubMed	citation	PMID:17607766	pubmed	17607766	create date:2007/07/04 | first author:Jeffery KJ
CA3 NMDA receptors are required for experience-dependent shifts in hippocampal activity.	/pubmed/17607765	Kent K, Hess K, Tonegawa S, Small SA.	Hippocampus. 2007;17(10):1003-11.	Hippocampus. 2007	PubMed	citation	PMID:17607765	pubmed	17607765	create date:2007/07/04 | first author:Kent K
Functional neuroanatomy of the parahippocampal region: the lateral and medial entorhinal areas.	/pubmed/17607757	Kerr KM, Agster KL, Furtak SC, Burwell RD.	Hippocampus. 2007;17(9):697-708. Review.	Hippocampus. 2007	PubMed	citation	PMID:17607757	pubmed	17607757	create date:2007/07/04 | first author:Kerr KM
Prefrontal-hippocampal-fusiform activity during encoding predicts intraindividual differences in free recall ability: an event-related functional-anatomic MRI study.	/pubmed/17604356	Dickerson BC, Miller SL, Greve DN, Dale AM, Albert MS, Schacter DL, Sperling RA.	Hippocampus. 2007;17(11):1060-70.	Hippocampus. 2007	PubMed	citation	PMID:17604356	pubmed	17604356	create date:2007/07/03 | first author:Dickerson BC
Functional neuroanatomy of the parahippocampal region in the rat: the perirhinal and postrhinal cortices.	/pubmed/17604355	Furtak SC, Wei SM, Agster KL, Burwell RD.	Hippocampus. 2007;17(9):709-22. Review.	Hippocampus. 2007	PubMed	citation	PMID:17604355	pubmed	17604355	create date:2007/07/03 | first author:Furtak SC
On familiarity and recall of events by rats.	/pubmed/17604354	Eacott MJ, Easton A.	Hippocampus. 2007;17(9):890-7. Review.	Hippocampus. 2007	PubMed	citation	PMID:17604354	pubmed	17604354	create date:2007/07/03 | first author:Eacott MJ
Hippocampal involvement in contextual modulation of fear extinction.	/pubmed/17604353	Ji J, Maren S.	Hippocampus. 2007;17(9):749-58. Review.	Hippocampus. 2007	PubMed	citation	PMID:17604353	pubmed	17604353	create date:2007/07/03 | first author:Ji J
Hippocampal volumetrics in depression: the importance of the posterior tail.	/pubmed/17604352	Maller JJ, Daskalakis ZJ, Fitzgerald PB.	Hippocampus. 2007;17(11):1023-7.	Hippocampus. 2007	PubMed	citation	PMID:17604352	pubmed	17604352	create date:2007/07/03 | first author:Maller JJ
Evidence for a specific role of the anterior hippocampal region in successful associative encoding.	/pubmed/17604351	Chua EF, Schacter DL, Rand-Giovannetti E, Sperling RA.	Hippocampus. 2007;17(11):1071-80.	Hippocampus. 2007	PubMed	citation	PMID:17604351	pubmed	17604351	create date:2007/07/03 | first author:Chua EF
Hippocampal modulation of locomotor activity induced by focal activation of postsynaptic dopamine receptors in the core of the nucleus accumbens.	/pubmed/17604350	Rouillon C, Abraini JH, David HN.	Hippocampus. 2007;17(11):1028-36.	Hippocampus. 2007	PubMed	citation	PMID:17604350	pubmed	17604350	create date:2007/07/03 | first author:Rouillon C
Restoration of calbindin after fetal hippocampal CA3 cell grafting into the injured hippocampus in a rat model of temporal lobe epilepsy.	/pubmed/17604349	Shetty AK, Hattiangady B.	Hippocampus. 2007;17(10):943-56.	Hippocampus. 2007	PubMed	citation	PMID:17604349	pubmed	17604349	create date:2007/07/03 | first author:Shetty AK
The effect of scene context on episodic object recognition: parahippocampal cortex mediates memory encoding and retrieval success.	/pubmed/17604348	Hayes SM, Nadel L, Ryan L.	Hippocampus. 2007;17(9):873-89.	Hippocampus. 2007	PubMed	citation	PMID:17604348	pubmed	17604348	create date:2007/07/03 | first author:Hayes SM
The role of the direct perforant path input to the CA1 subregion of the dorsal hippocampus in memory retention and retrieval.	/pubmed/17604347	Vago DR, Bevan A, Kesner RP.	Hippocampus. 2007;17(10):977-87. Erratum in: Hippocampus. 2007;17(11):1141.	Hippocampus. 2007	PubMed	citation	PMID:17604347	pubmed	17604347	create date:2007/07/03 | first author:Vago DR
Inwardly rectifying K(+) (Kir) channels antagonize ictal-like epileptiform activity in area CA1 of the rat hippocampus.	/pubmed/17604346	Andreasen M, Skov J, Nedergaard S.	Hippocampus. 2007;17(11):1037-48.	Hippocampus. 2007	PubMed	citation	PMID:17604346	pubmed	17604346	create date:2007/07/03 | first author:Andreasen M
Hypoxia modulates cholinergic but not opioid activation of G proteins in rat hippocampus.	/pubmed/17598161	Hambrecht VS, Vlisides PE, Row BW, Gozal D, Baghdoyan HA, Lydic R.	Hippocampus. 2007;17(10):934-42.	Hippocampus. 2007	PubMed	citation	PMID:17598161	pubmed	17598161	create date:2007/06/29 | first author:Hambrecht VS
Structural learning and the hippocampus.	/pubmed/17598160	Aggleton JP, Sanderson DJ, Pearce JM.	Hippocampus. 2007;17(9):723-34. Review.	Hippocampus. 2007	PubMed	citation	PMID:17598160	pubmed	17598160	create date:2007/06/29 | first author:Aggleton JP
Cingulate cortex projections to the parahippocampal region and hippocampal formation in the rat.	/pubmed/17598159	Jones BF, Witter MP.	Hippocampus. 2007;17(10):957-76.	Hippocampus. 2007	PubMed	citation	PMID:17598159	pubmed	17598159	create date:2007/06/29 | first author:Jones BF
Contribution of Na(+)/Ca(2+) exchange to excessive Ca(2+) loading in dendrites and somata of CA1 neurons in acute slice.	/pubmed/17598158	Dietz RM, Kiedrowski L, Shuttleworth CW.	Hippocampus. 2007;17(11):1049-59.	Hippocampus. 2007	PubMed	citation	PMID:17598158	pubmed	17598158	create date:2007/06/29 | first author:Dietz RM
Posterior parahippocampal place learning in H.M.	/pubmed/17598157	Bohbot VD, Corkin S.	Hippocampus. 2007;17(9):863-72.	Hippocampus. 2007	PubMed	citation	PMID:17598157	pubmed	17598157	create date:2007/06/29 | first author:Bohbot VD
Cohesiveness of spatial and directional representations recorded from neural ensembles in the anterior thalamus, parasubiculum, medial entorhinal cortex, and hippocampus.	/pubmed/17598156	Hargreaves EL, Yoganarasimha D, Knierim JJ.	Hippocampus. 2007;17(9):826-41.	Hippocampus. 2007	PubMed	citation	PMID:17598156	pubmed	17598156	create date:2007/06/29 | first author:Hargreaves EL
Hippocampal and neocortical interactions during context discrimination: electrophysiological evidence from the rat.	/pubmed/17598155	Mizumori SJ, Smith DM, Puryear CB.	Hippocampus. 2007;17(9):851-62. Review.	Hippocampus. 2007	PubMed	citation	PMID:17598155	pubmed	17598155	create date:2007/06/29 | first author:Mizumori SJ
Space and context in the temporal cortex.	/pubmed/17598154	Bilkey DK.	Hippocampus. 2007;17(9):813-25. Review.	Hippocampus. 2007	PubMed	citation	PMID:17598154	pubmed	17598154	create date:2007/06/29 | first author:Bilkey DK
Integrating associative learning signals across the brain.	/pubmed/17598153	Suzuki WA.	Hippocampus. 2007;17(9):842-50. Review.	Hippocampus. 2007	PubMed	citation	PMID:17598153	pubmed	17598153	create date:2007/06/29 | first author:Suzuki WA
Learning in a geometric model of place cell firing.	/pubmed/17598149	Barry C, Burgess N.	Hippocampus. 2007;17(9):786-800. Review.	Hippocampus. 2007	PubMed	citation	PMID:17598149	pubmed	17598149	create date:2007/06/29 | first author:Barry C
Which computational mechanisms operate in the hippocampus during novelty detection?	/pubmed/17598148	Kumaran D, Maguire EA.	Hippocampus. 2007;17(9):735-48. Review.	Hippocampus. 2007	PubMed	citation	PMID:17598148	pubmed	17598148	create date:2007/06/29 | first author:Kumaran D
An oscillatory interference model of grid cell firing.	/pubmed/17598147	Burgess N, Barry C, O'Keefe J.	Hippocampus. 2007;17(9):801-12. Review.	Hippocampus. 2007	PubMed	citation	PMID:17598147	pubmed	17598147	create date:2007/06/29 | first author:Burgess N
Hippocampus modulates the behaviorally-sensitizing effects of nicotine in a rat model of novelty-seeking: potential role for mossy fibers.	/pubmed/17598146	Bhatti AS, Hall P, Ma Z, Tao R, Isgor C.	Hippocampus. 2007;17(10):922-33.	Hippocampus. 2007	PubMed	citation	PMID:17598146	pubmed	17598146	create date:2007/06/29 | first author:Bhatti AS
Spatiotemporal analyses of interactions between entorhinal and CA1 projections to the subiculum in rat brain slices.	/pubmed/17559098	Cappaert NL, Wadman WJ, Witter MP.	Hippocampus. 2007;17(10):909-21.	Hippocampus. 2007	PubMed	citation	PMID:17559098	pubmed	17559098	create date:2007/06/15 | first author:Cappaert NL
Processing idiothetic cues to remember visited locations: hippocampal and vestibular contributions to radial-arm maze performance.	/pubmed/17554772	Allen K, Potvin O, Thibaudeau G, Doré FY, Goulet S.	Hippocampus. 2007;17(8):642-53.	Hippocampus. 2007	PubMed	citation	PMID:17554772	pubmed	17554772	create date:2007/06/08 | first author:Allen K
Exploring the role of context-dependent hippocampal activity in spatial alternation behavior.	/pubmed/17554771	Ainge JA, van der Meer MA, Langston RF, Wood ER.	Hippocampus. 2007;17(10):988-1002.	Hippocampus. 2007	PubMed	citation	PMID:17554771	pubmed	17554771	create date:2007/06/08 | first author:Ainge JA
Contrasting roles of neural firing rate and local field potentials in human memory.	/pubmed/17546683	Ekstrom A, Viskontas I, Kahana M, Jacobs J, Upchurch K, Bookheimer S, Fried I.	Hippocampus. 2007;17(8):606-17.	Hippocampus. 2007	PubMed	citation	PMID:17546683	pubmed	17546683	create date:2007/06/05 | first author:Ekstrom A
Spontaneous navigational strategies and performance in the virtual town.	/pubmed/17546682	Etchamendy N, Bohbot VD.	Hippocampus. 2007;17(8):595-9.	Hippocampus. 2007	PubMed	citation	PMID:17546682	pubmed	17546682	create date:2007/06/05 | first author:Etchamendy N
Perinatal iron deficiency results in altered developmental expression of genes mediating energy metabolism and neuronal morphogenesis in hippocampus.	/pubmed/17546681	Carlson ES, Stead JD, Neal CR, Petryk A, Georgieff MK.	Hippocampus. 2007;17(8):679-91.	Hippocampus. 2007	PubMed	citation	PMID:17546681	pubmed	17546681	create date:2007/06/05 | first author:Carlson ES
Cell cycle alteration and decreased cell proliferation in the hippocampal dentate gyrus and in the neocortical germinal matrix of fetuses with Down syndrome and in Ts65Dn mice.	/pubmed/17546680	Contestabile A, Fila T, Ceccarelli C, Bonasoni P, Bonapace L, Santini D, Bartesaghi R, Ciani E.	Hippocampus. 2007;17(8):665-78.	Hippocampus. 2007	PubMed	citation	PMID:17546680	pubmed	17546680	create date:2007/06/05 | first author:Contestabile A
Tyrosine phosphorylation of the GluR2 subunit is required for long-term depression of synaptic efficacy in young animals in vivo.	/pubmed/17534972	Fox CJ, Russell K, Titterness AK, Wang YT, Christie BR.	Hippocampus. 2007;17(8):600-5.	Hippocampus. 2007	PubMed	citation	PMID:17534972	pubmed	17534972	create date:2007/05/31 | first author:Fox CJ
Improved learning and memory of contextual fear conditioning and hippocampal CA1 long-term potentiation in histidine decarboxylase knock-out mice.	/pubmed/17534971	Liu L, Zhang S, Zhu Y, Fu Q, Zhu Y, Gong Y, Ohtsu H, Luo J, Wei E, Chen Z.	Hippocampus. 2007;17(8):634-41.	Hippocampus. 2007	PubMed	citation	PMID:17534971	pubmed	17534971	create date:2007/05/31 | first author:Liu L
Nicotine prevents disruption of the late phase LTP-related molecular cascade in adult-onset hypothyroidism.	/pubmed/17523180	Alzoubi KH, Aleisa AM, Alkadhi KA.	Hippocampus. 2007;17(8):654-64.	Hippocampus. 2007	PubMed	citation	PMID:17523180	pubmed	17523180	create date:2007/05/25 | first author:Alzoubi KH
Contribution of the anterior thalamic nuclei to conditional learning in rats.	/pubmed/17503453	Sziklas V, Petrides M.	Hippocampus. 2007;17(6):456-61.	Hippocampus. 2007	PubMed	citation	PMID:17503453	pubmed	17503453	create date:2007/05/16 | first author:Sziklas V
A navigational guidance system in the human brain.	/pubmed/17492693	Spiers HJ, Maguire EA.	Hippocampus. 2007;17(8):618-26.	Hippocampus. 2007	PubMed	citation	PMID:17492693	pubmed	17492693	create date:2007/05/12 | first author:Spiers HJ
Behavior-dependent modulation of hippocampal EEG activity by the selective norepinephrine reuptake inhibitor reboxetine in rats.	/pubmed/17492692	Kocsis B, Li S, Hajos M.	Hippocampus. 2007;17(8):627-33.	Hippocampus. 2007	PubMed	citation	PMID:17492692	pubmed	17492692	create date:2007/05/12 | first author:Kocsis B
Subtoxic N-methyl-D-aspartate delayed neuronal death in ischemic brain injury through TrkB receptor- and calmodulin-mediated PI-3K/Akt pathway activation.	/pubmed/17492691	Xu J, Zhang QG, Li C, Zhang GY.	Hippocampus. 2007;17(7):525-37.	Hippocampus. 2007	PubMed	citation	PMID:17492691	pubmed	17492691	create date:2007/05/12 | first author:Xu J
Domain-specific impairment of source memory following a right posterior medial temporal lobe lesion.	/pubmed/17476681	Peters J, Koch B, Schwarz M, Daum I.	Hippocampus. 2007;17(7):505-9.	Hippocampus. 2007	PubMed	citation	PMID:17476681	pubmed	17476681	create date:2007/05/04 | first author:Peters J
The units of thought.	/pubmed/17455334	Bar M, Aminoff E, Mason M, Fenske M.	Hippocampus. 2007;17(6):420-8. Review.	Hippocampus. 2007	PubMed	citation	PMID:17455334	pubmed	17455334	create date:2007/04/25 | first author:Bar M
Role of dCA3 efferents via the fimbria in the acquisition of a delay nonmatch to place task.	/pubmed/17455333	Hunsaker MR, Allan KD, Kesner RP.	Hippocampus. 2007;17(6):494-502.	Hippocampus. 2007	PubMed	citation	PMID:17455333	pubmed	17455333	create date:2007/04/25 | first author:Hunsaker MR
Signaling properties of stratum oriens interneurons in the hippocampus of transgenic mice expressing EGFP in a subset of somatostatin-containing cells.	/pubmed/17455332	Minneci F, Janahmadi M, Migliore M, Dragicevic N, Avossa D, Cherubini E.	Hippocampus. 2007;17(7):538-53. Erratum in: Hippocampus. 2008;18(1):119.	Hippocampus. 2007	PubMed	citation	PMID:17455332	pubmed	17455332	create date:2007/04/25 | first author:Minneci F
Human hippocampal-dependent tasks: is awareness necessary or sufficient?	/pubmed/17455198	Greene AJ.	Hippocampus. 2007;17(6):429-33. Review.	Hippocampus. 2007	PubMed	citation	PMID:17455198	pubmed	17455198	create date:2007/04/25 | first author:Greene AJ
Unreinforced spatial (latent) learning is mediated by a circuit that includes dorsal entorhinal cortex and fimbria fornix.	/pubmed/17455197	Gaskin S, White NM.	Hippocampus. 2007;17(7):586-94.	Hippocampus. 2007	PubMed	citation	PMID:17455197	pubmed	17455197	create date:2007/04/25 | first author:Gaskin S
Title	URL	Description	Details	ShortDetails	Resource	Type	Identifiers	Db	EntrezUID	Properties
Loss of input from the mossy cells blocks maturation of newly generated granule cells.	/pubmed/17455193	Marqués-Marí AI, Nacher J, Crespo C, Gutièrrez-Mecinas M, Martínez-Guijarro FJ, Blasco-Ibáñez JM.	Hippocampus. 2007;17(7):510-24.	Hippocampus. 2007	PubMed	citation	PMID:17455193	pubmed	17455193	create date:2007/04/25 | first author:Marqués-Marí AI
Reduced anterior hippocampal formation volume in hyponatremic schizophrenic patients.	/pubmed/17427242	Goldman MB, Torres IJ, Keedy S, Marlow-O'Connor M, Beenken B, Pilla R.	Hippocampus. 2007;17(7):554-62.	Hippocampus. 2007	PubMed	citation	PMID:17427242	pubmed	17427242	create date:2007/04/12 | first author:Goldman MB
Estrous-cycle-dependent hippocampal levels of signaling proteins.	/pubmed/17427236	Diao WF, Höger H, Chen WQ, Pollak A, Lubec G.	Hippocampus. 2007;17(7):563-76.	Hippocampus. 2007	PubMed	citation	PMID:17427236	pubmed	17427236	create date:2007/04/12 | first author:Diao WF
Influence of age on BDNF modulation of hippocampal synaptic transmission: interplay with adenosine A2A receptors.	/pubmed/17421024	Diógenes MJ, Assaife-Lopes N, Pinto-Duarte A, Ribeiro JA, Sebastião AM.	Hippocampus. 2007;17(7):577-85.	Hippocampus. 2007	PubMed	citation	PMID:17421024	pubmed	17421024	create date:2007/04/11 | first author:Diógenes MJ
Environmental complexity affects contextual fear conditioning following hippocampal lesions in rats.	/pubmed/17415748	Moses SN, Winocur G, Ryan JD, Moscovitch M.	Hippocampus. 2007;17(5):333-7.	Hippocampus. 2007	PubMed	citation	PMID:17415748	pubmed	17415748	create date:2007/04/07 | first author:Moses SN
Phasic cholinergic signaling in the hippocampus: functional homology with the neocortex?	/pubmed/17407133	Gulledge AT, Kawaguchi Y.	Hippocampus. 2007;17(5):327-32.	Hippocampus. 2007	PubMed	citation	PMID:17407133	pubmed	17407133	create date:2007/04/05 | first author:Gulledge AT
Hippocampal size positively correlates with verbal IQ in male children.	/pubmed/17407128	Schumann CM, Hamstra J, Goodlin-Jones BL, Kwon H, Reiss AL, Amaral DG.	Hippocampus. 2007;17(6):486-93.	Hippocampus. 2007	PubMed	citation	PMID:17407128	pubmed	17407128	create date:2007/04/05 | first author:Schumann CM
Ameliorative effects of a neuroprotective agent, T-817MA, on place learning deficits induced by continuous infusion of amyloid-beta peptide (1-40) in rats.	/pubmed/17397046	Nguyen PT, Kimura T, Ho SA, Tran AH, Ono T, Nishijo H.	Hippocampus. 2007;17(6):443-55.	Hippocampus. 2007	PubMed	citation	PMID:17397046	pubmed	17397046	create date:2007/04/03 | first author:Nguyen PT
Maternal experience inhibits the production of immature neurons in the hippocampus during the postpartum period through elevations in adrenal steroids.	/pubmed/17397044	Leuner B, Mirescu C, Noiman L, Gould E.	Hippocampus. 2007;17(6):434-42.	Hippocampus. 2007	PubMed	citation	PMID:17397044	pubmed	17397044	create date:2007/04/03 | first author:Leuner B
Spatial memory and hippocampal volume in humans with unilateral vestibular deafferentation.	/pubmed/17397043	Hüfner K, Hamilton DA, Kalla R, Stephan T, Glasauer S, Ma J, Brüning R, Markowitsch HJ, Labudda K, Schichor C, Strupp M, Brandt T.	Hippocampus. 2007;17(6):471-85.	Hippocampus. 2007	PubMed	citation	PMID:17397043	pubmed	17397043	create date:2007/04/03 | first author:Hüfner K
Reversible inactivation of the entorhinal cortex disrupts the establishment and expression of latent inhibition of cued fear conditioning in C57BL/6 mice.	/pubmed/17372979	Lewis MC, Gould TJ.	Hippocampus. 2007;17(6):462-70.	Hippocampus. 2007	PubMed	citation	PMID:17372979	pubmed	17372979	create date:2007/03/21 | first author:Lewis MC
Flexible use of proximal objects and distal cues by hippocampal place cells.	/pubmed/17372978	Renaudineau S, Poucet B, Save E.	Hippocampus. 2007;17(5):381-95.	Hippocampus. 2007	PubMed	citation	PMID:17372978	pubmed	17372978	create date:2007/03/21 | first author:Renaudineau S
Similar development of cued and learned home bases in control and hippocampal-damaged rats in an open field exploratory task.	/pubmed/17372977	Lehmann H, Clark BJ, Whishaw IQ.	Hippocampus. 2007;17(5):370-80.	Hippocampus. 2007	PubMed	citation	PMID:17372977	pubmed	17372977	create date:2007/03/21 | first author:Lehmann H
Human neocortical and hippocampal near-DC shifts are interconnected.	/pubmed/17372976	Fell J, Fritz NE, Burr W, Ludowig E, Axmacher N, Elger CE, Helmstaedter C.	Hippocampus. 2007;17(6):413-9.	Hippocampus. 2007	PubMed	citation	PMID:17372976	pubmed	17372976	create date:2007/03/21 | first author:Fell J
Comment on Potential role for adult neurogenesis in the encoding of time in new memories"."	/pubmed/17372975	Friedman WJ.	Hippocampus. 2007;17(6):503-4. No abstract available.	Hippocampus. 2007	PubMed	citation	PMID:17372975	pubmed	17372975	create date:2007/03/21 | first author:Friedman WJ
Origin and topography of fibers contributing to the fornix in macaque monkeys.	/pubmed/17372974	Saunders RC, Aggleton JP.	Hippocampus. 2007;17(5):396-411.	Hippocampus. 2007	PubMed	citation	PMID:17372974	pubmed	17372974	create date:2007/03/21 | first author:Saunders RC
Steroid pregnenolone sulfate enhances NMDA-receptor-independent long-term potentiation at hippocampal CA1 synapses: role for L-type calcium channels and sigma-receptors.	/pubmed/17330865	Sabeti J, Nelson TE, Purdy RH, Gruol DL.	Hippocampus. 2007;17(5):349-69.	Hippocampus. 2007	PubMed	citation	PMID:17330865	pubmed	17330865	create date:2007/03/03 | first author:Sabeti J
Presynaptic calcium stores contribute to nicotine-elicited potentiation of evoked synaptic transmission at CA3-CA1 connections in the neonatal rat hippocampus.	/pubmed/17330864	Le Magueresse C, Cherubini E.	Hippocampus. 2007;17(4):316-25.	Hippocampus. 2007	PubMed	citation	PMID:17330864	pubmed	17330864	create date:2007/03/03 | first author:Le Magueresse C
Extracellular adenosine triphosphate induces glutamate transporter-1 expression in hippocampus.	/pubmed/17330863	Frizzo ME, Frizzo JK, Amadio S, Rodrigues JM, Perry ML, Bernardi G, Volonté C.	Hippocampus. 2007;17(4):305-15.	Hippocampus. 2007	PubMed	citation	PMID:17330863	pubmed	17330863	create date:2007/03/03 | first author:Frizzo ME
Lack of potassium channel induces proliferation and survival causing increased neurogenesis and two-fold hippocampus enlargement.	/pubmed/17315199	Almgren M, Persson AS, Fenghua C, Witgen BM, Schalling M, Nyengaard JR, Lavebratt C.	Hippocampus. 2007;17(4):292-304.	Hippocampus. 2007	PubMed	citation	PMID:17315199	pubmed	17315199	create date:2007/02/23 | first author:Almgren M
Switching between On" and "Off" states of persistent activity in lateral entorhinal layer III neurons."	/pubmed/17315198	Tahvildari B, Fransén E, Alonso AA, Hasselmo ME.	Hippocampus. 2007;17(4):257-63.	Hippocampus. 2007	PubMed	citation	PMID:17315198	pubmed	17315198	create date:2007/02/23 | first author:Tahvildari B
Regional differences in hippocampal PKA immunoreactivity after training and reversal training in a spatial Y-maze task.	/pubmed/17315197	Havekes R, Timmer M, Van der Zee EA.	Hippocampus. 2007;17(5):338-48.	Hippocampus. 2007	PubMed	citation	PMID:17315197	pubmed	17315197	create date:2007/02/23 | first author:Havekes R
Bilateral vestibular deafferentation impairs performance in a spatial forced alternation task in rats.	/pubmed/17301960	Zheng Y, Goddard M, Darlington CL, Smith PF.	Hippocampus. 2007;17(4):253-6.	Hippocampus. 2007	PubMed	citation	PMID:17301960	pubmed	17301960	create date:2007/02/16 | first author:Zheng Y
GABAB receptor blockade enhances theta and gamma rhythms in the hippocampus of behaving rats.	/pubmed/17301959	Leung LS, Shen B.	Hippocampus. 2007;17(4):281-91.	Hippocampus. 2007	PubMed	citation	PMID:17301959	pubmed	17301959	create date:2007/02/16 | first author:Leung LS
Reactivation with a simple exposure to the experimental environment is sufficient to induce reconsolidation requiring protein synthesis in the hippocampal CA3 region in mice.	/pubmed/17294462	Artinian J, De Jaeger X, Fellini L, de Saint Blanquat P, Roullet P.	Hippocampus. 2007;17(3):181-91.	Hippocampus. 2007	PubMed	citation	PMID:17294462	pubmed	17294462	create date:2007/02/13 | first author:Artinian J
Reactivation of behavioral activity during sharp waves: a computational model for two stage hippocampal dynamics.	/pubmed/17294461	Molter C, Sato N, Yamaguchi Y.	Hippocampus. 2007;17(3):201-9.	Hippocampus. 2007	PubMed	citation	PMID:17294461	pubmed	17294461	create date:2007/02/13 | first author:Molter C
Shunting and hyperpolarizing GABAergic inhibition in the high-potassium model of ictogenesis in the developing rat hippocampus.	/pubmed/17294460	Isaev D, Isaeva E, Khazipov R, Holmes GL.	Hippocampus. 2007;17(3):210-9.	Hippocampus. 2007	PubMed	citation	PMID:17294460	pubmed	17294460	create date:2007/02/13 | first author:Isaev D
Selective cholinergic depletion of the hippocampus spares both behaviorally induced Arc transcription and spatial learning and memory.	/pubmed/17286278	Fletcher BR, Baxter MG, Guzowski JF, Shapiro ML, Rapp PR.	Hippocampus. 2007;17(3):227-34.	Hippocampus. 2007	PubMed	citation	PMID:17286278	pubmed	17286278	create date:2007/02/09 | first author:Fletcher BR
Gender and endogenous levels of estradiol do not influence adult hippocampal neurogenesis in mice.	/pubmed/17286277	Lagace DC, Fischer SJ, Eisch AJ.	Hippocampus. 2007;17(3):175-80.	Hippocampus. 2007	PubMed	citation	PMID:17286277	pubmed	17286277	create date:2007/02/09 | first author:Lagace DC
Ca(v)1.2, Ca(v)1.3, and Ca(v)2.1 in the mouse hippocampus during and after pilocarpine-induced status epilepticus.	/pubmed/17265461	Xu JH, Long L, Tang YC, Hu HT, Tang FR.	Hippocampus. 2007;17(3):235-51.	Hippocampus. 2007	PubMed	citation	PMID:17265461	pubmed	17265461	create date:2007/02/01 | first author:Xu JH
Infusion of neuropeptide Y into CA3 region of hippocampus produces antidepressant-like effect via Y1 receptor.	/pubmed/17265460	Ishida H, Shirayama Y, Iwata M, Katayama S, Yamamoto A, Kawahara R, Nakagome K.	Hippocampus. 2007;17(4):271-80.	Hippocampus. 2007	PubMed	citation	PMID:17265460	pubmed	17265460	create date:2007/02/01 | first author:Ishida H
The hippocampus plays a critical role at encoding discontiguous events for subsequent declarative memory expression in mice.	/pubmed/17265459	Mingaud F, Le Moine C, Etchamendy N, Mormède C, Jaffard R, Marighetto A.	Hippocampus. 2007;17(4):264-70.	Hippocampus. 2007	PubMed	citation	PMID:17265459	pubmed	17265459	create date:2007/02/01 | first author:Mingaud F
Effect of unitization on associative recognition in amnesia.	/pubmed/17203466	Quamme JR, Yonelinas AP, Norman KA.	Hippocampus. 2007;17(3):192-200.	Hippocampus. 2007	PubMed	citation	PMID:17203466	pubmed	17203466	create date:2007/01/05 | first author:Quamme JR
Evidence for a critical role of entorhinal cortex at pre-exposure for latent inhibition disruption in rats.	/pubmed/17203462	Seillier A, Dieu Y, Herbeaux K, Di Scala G, Will B, Majchrzak M.	Hippocampus. 2007;17(3):220-6.	Hippocampus. 2007	PubMed	citation	PMID:17203462	pubmed	17203462	create date:2007/01/05 | first author:Seillier A
Adrenalectomy-induced granule cell degeneration in the hippocampus causes spatial memory deficits that are not reversed by chronic treatment with corticosterone or fluoxetine.	/pubmed/17183555	Spanswick SC, Epp JR, Keith JR, Sutherland RJ.	Hippocampus. 2007;17(2):137-46.	Hippocampus. 2007	PubMed	citation	PMID:17183555	pubmed	17183555	create date:2006/12/22 | first author:Spanswick SC
Expression of embryonic tau protein isoforms persist during adult neurogenesis in the hippocampus.	/pubmed/17183532	Bullmann T, de Silva R, Holzer M, Mori H, Arendt T.	Hippocampus. 2007;17(2):98-102.	Hippocampus. 2007	PubMed	citation	PMID:17183532	pubmed	17183532	create date:2006/12/22 | first author:Bullmann T
Spatial selectivity and theta phase precession in CA1 interneurons.	/pubmed/17183531	Ego-Stengel V, Wilson MA.	Hippocampus. 2007;17(2):161-74.	Hippocampus. 2007	PubMed	citation	PMID:17183531	pubmed	17183531	create date:2006/12/22 | first author:Ego-Stengel V
Roles of learning and motivation in preference behavior: mediation by entorhinal cortex, dorsal and ventral hippocampus.	/pubmed/17183529	Stouffer EM, White NM.	Hippocampus. 2007;17(2):147-60.	Hippocampus. 2007	PubMed	citation	PMID:17183529	pubmed	17183529	create date:2006/12/22 | first author:Stouffer EM
Effects of serotonin on the intrinsic membrane properties of layer II medial entorhinal cortex neurons.	/pubmed/17146777	Ma L, Shalinsky MH, Alonso A, Dickson CT.	Hippocampus. 2007;17(2):114-29.	Hippocampus. 2007	PubMed	citation	PMID:17146777	pubmed	17146777	create date:2006/12/06 | first author:Ma L
Cholinergic suppression of excitatory synaptic responses in layer II of the medial entorhinal cortex.	/pubmed/17146776	Hamam BN, Sinai M, Poirier G, Chapman CA.	Hippocampus. 2007;17(2):103-13.	Hippocampus. 2007	PubMed	citation	PMID:17146776	pubmed	17146776	create date:2006/12/06 | first author:Hamam BN
Hippocampal gene expression analysis using the ORESTES methodology shows that homer 1a mRNA is upregulated in the acute period of the pilocarpine epilepsy model.	/pubmed/17146775	Avedissian M, Longo BM, Jaqueta CB, Schnabel B, Paiva PB, Mello LE, Briones MR.	Hippocampus. 2007;17(2):130-6.	Hippocampus. 2007	PubMed	citation	PMID:17146775	pubmed	17146775	create date:2006/12/06 | first author:Avedissian M
The hippocampus is required for short-term topographical memory in humans.	/pubmed/17143905	Hartley T, Bird CM, Chan D, Cipolotti L, Husain M, Vargha-Khadem F, Burgess N.	Hippocampus. 2007;17(1):34-48.	Hippocampus. 2007	PubMed	citation	PMID:17143905	pubmed	17143905	create date:2006/12/05 | first author:Hartley T
Expansion and retraction of hippocampal mossy fibers during postweaning development: strain-specific effects of NMDA receptor blockade.	/pubmed/17143904	Holahan MR, Honegger KS, Routtenberg A.	Hippocampus. 2007;17(1):58-67.	Hippocampus. 2007	PubMed	citation	PMID:17143904	pubmed	17143904	create date:2006/12/05 | first author:Holahan MR
Characterizing interneuron and pyramidal cells in the human medial temporal lobe in vivo using extracellular recordings.	/pubmed/17143903	Viskontas IV, Ekstrom AD, Wilson CL, Fried I.	Hippocampus. 2007;17(1):49-57.	Hippocampus. 2007	PubMed	citation	PMID:17143903	pubmed	17143903	create date:2006/12/05 | first author:Viskontas IV
Neonatal isolation impairs neurogenesis in the dentate gyrus of the guinea pig.	/pubmed/17143902	Rizzi S, Bianchi P, Guidi S, Ciani E, Bartesaghi R.	Hippocampus. 2007;17(1):78-91.	Hippocampus. 2007	PubMed	citation	PMID:17143902	pubmed	17143902	create date:2006/12/05 | first author:Rizzi S
Post-translational synaptic protein modification as substrate for long-lasting, remote memory: an initial test.	/pubmed/17111412	Holahan MR, Routtenberg A.	Hippocampus. 2007;17(2):93-7.	Hippocampus. 2007	PubMed	citation	PMID:17111412	pubmed	17111412	create date:2006/11/18 | first author:Holahan MR
Impaired maze performance in aged rats is accompanied by increased density of NMDA, 5-HT1A, and alpha-adrenoceptor binding in hippocampus.	/pubmed/17111411	Topic B, Willuhn I, Palomero-Gallagher N, Zilles K, Huston JP, Hasenöhrl RU.	Hippocampus. 2007;17(1):68-77.	Hippocampus. 2007	PubMed	citation	PMID:17111411	pubmed	17111411	create date:2006/11/18 | first author:Topic B
The development of hippocampal interneurons in rodents.	/pubmed/17094147	Danglot L, Triller A, Marty S.	Hippocampus. 2006;16(12):1032-60. Review.	Hippocampus. 2006	PubMed	citation	PMID:17094147	pubmed	17094147	create date:2006/11/10 | first author:Danglot L
Unique regulation of long term potentiation in the rat ventral hippocampus.	/pubmed/17094146	Maggio N, Segal M.	Hippocampus. 2007;17(1):10-25.	Hippocampus. 2007	PubMed	citation	PMID:17094146	pubmed	17094146	create date:2006/11/10 | first author:Maggio N
From grid cells to place cells: a mathematical model.	/pubmed/17094145	Solstad T, Moser EI, Einevoll GT.	Hippocampus. 2006;16(12):1026-31.	Hippocampus. 2006	PubMed	citation	PMID:17094145	pubmed	17094145	create date:2006/11/10 | first author:Solstad T
Title	URL	Description	Details	ShortDetails	Resource	Type	Identifiers	Db	EntrezUID	Properties
Polyribosomes are increased in spines of CA1 dendrites 2 h after the induction of LTP in mature rat hippocampal slices.	/pubmed/17094086	Bourne JN, Sorra KE, Hurlburt J, Harris KM.	Hippocampus. 2007;17(1):1-4.	Hippocampus. 2007	PubMed	citation	PMID:17094086	pubmed	17094086	create date:2006/11/10 | first author:Bourne JN
Kinin B1 and B2 receptors are overexpressed in the hippocampus of humans with temporal lobe epilepsy.	/pubmed/17094085	Perosa SR, Argañaraz GA, Goto EM, Costa LG, Konno AC, Varella PP, Santiago JF, Pesquero JB, Canzian M, Amado D, Yacubian EM, Carrete H Jr, Centeno RS, Cavalheiro EA, Silva JA Jr, Mazzacoratti Mda G.	Hippocampus. 2007;17(1):26-33.	Hippocampus. 2007	PubMed	citation	PMID:17094085	pubmed	17094085	create date:2006/11/10 | first author:Perosa SR
Transforming growth factor-beta2 modulates synaptic efficacy and plasticity and induces phosphorylation of CREB in hippocampal neurons.	/pubmed/17094084	Fukushima T, Liu RY, Byrne JH.	Hippocampus. 2007;17(1):5-9.	Hippocampus. 2007	PubMed	citation	PMID:17094084	pubmed	17094084	create date:2006/11/10 | first author:Fukushima T
Stress evoked by opiate withdrawal facilitates hippocampal LTP in vivo.	/pubmed/17094083	Dong Z, Zhong W, Tian M, Han H, Cao J, Xu T, Luo J, Xu L.	Hippocampus. 2006;16(12):1017-25.	Hippocampus. 2006	PubMed	citation	PMID:17094083	pubmed	17094083	create date:2006/11/10 | first author:Dong Z
Restoring theta-like rhythmicity in rats restores initial learning in the Morris water maze.	/pubmed/17068783	McNaughton N, Ruan M, Woodnorth MA.	Hippocampus. 2006;16(12):1102-10.	Hippocampus. 2006	PubMed	citation	PMID:17068783	pubmed	17068783	create date:2006/10/28 | first author:McNaughton N
Pathway specificity of dendritic spine morphology in identified synapses onto rat hippocampal CA1 neurons in organotypic slices.	/pubmed/17068782	De Simoni A, Edwards FA.	Hippocampus. 2006;16(12):1111-24.	Hippocampus. 2006	PubMed	citation	PMID:17068782	pubmed	17068782	create date:2006/10/28 | first author:De Simoni A
Hippocampal contributions to recollection in retrograde and anterograde amnesia.	/pubmed/17039487	Gilboa A, Winocur G, Rosenbaum RS, Poreh A, Gao F, Black SE, Westmacott R, Moscovitch M.	Hippocampus. 2006;16(11):966-80.	Hippocampus. 2006	PubMed	citation	PMID:17039487	pubmed	17039487	create date:2006/10/14 | first author:Gilboa A
Bidirectional redistribution of AMPA but not NMDA receptors after perforant path simulation in the adult rat hippocampus in vivo.	/pubmed/17039486	Moga DE, Shapiro ML, Morrison JH.	Hippocampus. 2006;16(11):990-1003.	Hippocampus. 2006	PubMed	citation	PMID:17039486	pubmed	17039486	create date:2006/10/14 | first author:Moga DE
Difference in time course of modulation of synaptic transmission by group II versus group III metabotropic glutamate receptors in region CA1 of the hippocampus.	/pubmed/17039485	Giocomo LM, Hasselmo ME.	Hippocampus. 2006;16(11):1004-16.	Hippocampus. 2006	PubMed	citation	PMID:17039485	pubmed	17039485	create date:2006/10/14 | first author:Giocomo LM
Contribution of NR2A and NR2B NMDA subunits to bidirectional synaptic plasticity in the hippocampus in vivo.	/pubmed/17024679	Fox CJ, Russell KI, Wang YT, Christie BR.	Hippocampus. 2006;16(11):907-15.	Hippocampus. 2006	PubMed	citation	PMID:17024679	pubmed	17024679	create date:2006/10/07 | first author:Fox CJ
Dehydroepiandrosterone sulfate and estrone sulfate reduce GABA-recurrent inhibition in the hippocampus via muscarinic acetylcholine receptors.	/pubmed/17024678	Steffensen SC, Jones MD, Hales K, Allison DW.	Hippocampus. 2006;16(12):1080-90.	Hippocampus. 2006	PubMed	citation	PMID:17024678	pubmed	17024678	create date:2006/10/07 | first author:Steffensen SC
London taxi drivers and bus drivers: a structural MRI and neuropsychological analysis.	/pubmed/17024677	Maguire EA, Woollett K, Spiers HJ.	Hippocampus. 2006;16(12):1091-101.	Hippocampus. 2006	PubMed	citation	PMID:17024677	pubmed	17024677	create date:2006/10/07 | first author:Maguire EA
The subiculum comes of age.	/pubmed/17016818	de la Prida LM, Totterdell S, Gigg J, Miles R.	Hippocampus. 2006;16(11):916-23. Review.	Hippocampus. 2006	PubMed	citation	PMID:17016818	pubmed	17016818	create date:2006/10/04 | first author:de la Prida LM
Developmental switch from LTD to LTP in low frequency-induced plasticity.	/pubmed/17016817	Lanté F, Cavalier M, Cohen-Solal C, Guiramand J, Vignes M.	Hippocampus. 2006;16(11):981-9.	Hippocampus. 2006	PubMed	citation	PMID:17016817	pubmed	17016817	create date:2006/10/04 | first author:Lanté F
Long-term effects of immunotoxic cholinergic lesions in the septum on acquisition of the cone-field task and noncognitive measures in rats.	/pubmed/17016816	van der Staay FJ, Bouger P, Lehmann O, Lazarus C, Cosquer B, Koenig J, Stump V, Cassel JC.	Hippocampus. 2006;16(12):1061-79.	Hippocampus. 2006	PubMed	citation	PMID:17016816	pubmed	17016816	create date:2006/10/04 | first author:van der Staay FJ
Neuroimaging H.M.: a 10-year follow-up examination.	/pubmed/17016801	Salat DH, van der Kouwe AJ, Tuch DS, Quinn BT, Fischl B, Dale AM, Corkin S.	Hippocampus. 2006;16(11):936-45.	Hippocampus. 2006	PubMed	citation	PMID:17016801	pubmed	17016801	create date:2006/10/04 | first author:Salat DH
On the co-occurrence of startles and hippocampal sharp waves in newborn rats.	/pubmed/17009334	Karlsson KA, Mohns EJ, di Prisco GV, Blumberg MS.	Hippocampus. 2006;16(11):959-65. Erratum in: Hippocampus. 2007;17(1):92.	Hippocampus. 2006	PubMed	citation	PMID:17009334	pubmed	17009334	create date:2006/09/30 | first author:Karlsson KA
Asymmetry of neuron numbers in the hippocampal formation of prenatally malnourished and normally nourished rats: a stereological investigation.	/pubmed/16983649	Lister JP, Tonkiss J, Blatt GJ, Kemper TL, DeBassio WA, Galler JR, Rosene DL.	Hippocampus. 2006;16(11):946-58.	Hippocampus. 2006	PubMed	citation	PMID:16983649	pubmed	16983649	create date:2006/09/20 | first author:Lister JP
Implication of Down syndrome cell adhesion molecule" in the hippocampal neurogenesis of ischemic monkeys."	/pubmed/16983647	Yamashima T, Popivanova BK, Guo J, Kotani S, Wakayama T, Iseki S, Sawamoto K, Okano H, Fujii C, Mukaida N, Tonchev AB.	Hippocampus. 2006;16(11):924-35.	Hippocampus. 2006	PubMed	citation	PMID:16983647	pubmed	16983647	create date:2006/09/20 | first author:Yamashima T
Microinjection of carbachol in the supramammillary region suppresses CA1 pyramidal cell synaptic excitability.	/pubmed/16967497	Jiang F, Khanna S.	Hippocampus. 2006;16(10):891-905.	Hippocampus. 2006	PubMed	citation	PMID:16967497	pubmed	16967497	create date:2006/09/13 | first author:Jiang F
Hippocampal neuron and glial cell numbers in Parkinson's disease--a stereological study.	/pubmed/16941622	Joelving FC, Billeskov R, Christensen JR, West M, Pakkenberg B.	Hippocampus. 2006;16(10):826-33.	Hippocampus. 2006	PubMed	citation	PMID:16941622	pubmed	16941622	create date:2006/08/31 | first author:Joelving FC
FoxG1 haploinsufficiency results in impaired neurogenesis in the postnatal hippocampus and contextual memory deficits.	/pubmed/16941454	Shen L, Nam HS, Song P, Moore H, Anderson SA.	Hippocampus. 2006;16(10):875-90.	Hippocampus. 2006	PubMed	citation	PMID:16941454	pubmed	16941454	create date:2006/08/31 | first author:Shen L
Hippocampal and cortical place cell plasticity: implications for episodic memory.	/pubmed/16921502	Frank LM, Brown EN, Stanley GB.	Hippocampus. 2006;16(9):775-84. Review.	Hippocampus. 2006	PubMed	citation	PMID:16921502	pubmed	16921502	create date:2006/08/22 | first author:Frank LM
Organization of hippocampal cell assemblies based on theta phase precession.	/pubmed/16921501	Maurer AP, Cowen SL, Burke SN, Barnes CA, McNaughton BL.	Hippocampus. 2006;16(9):785-94.	Hippocampus. 2006	PubMed	citation	PMID:16921501	pubmed	16921501	create date:2006/08/22 | first author:Maurer AP
Behavioral correlates of the distributed coding of spatial context.	/pubmed/16921500	Anderson MI, Killing S, Morris C, O'Donoghue A, Onyiagha D, Stevenson R, Verriotis M, Jeffery KJ.	Hippocampus. 2006;16(9):730-42.	Hippocampus. 2006	PubMed	citation	PMID:16921500	pubmed	16921500	create date:2006/08/22 | first author:Anderson MI
Episodic memory--from brain to mind.	/pubmed/16906530	Ferbinteanu J, Kennedy PJ, Shapiro ML.	Hippocampus. 2006;16(9):691-703. Review.	Hippocampus. 2006	PubMed	citation	PMID:16906530	pubmed	16906530	create date:2006/08/15 | first author:Ferbinteanu J
Hippocampal place cells, context, and episodic memory.	/pubmed/16897724	Smith DM, Mizumori SJ.	Hippocampus. 2006;16(9):716-29. Review.	Hippocampus. 2006	PubMed	citation	PMID:16897724	pubmed	16897724	create date:2006/08/10 | first author:Smith DM
3-Nitropropionic acid toxicity in hippocampus: protection through N-methyl-D-aspartate receptor antagonism.	/pubmed/16897723	Karanian DA, Baude AS, Brown QB, Parsons CG, Bahr BA.	Hippocampus. 2006;16(10):834-42.	Hippocampus. 2006	PubMed	citation	PMID:16897723	pubmed	16897723	create date:2006/08/10 | first author:Karanian DA
Subiculum network excitability is increased in a rodent model of temporal lobe epilepsy.	/pubmed/16897722	de Guzman P, Inaba Y, Biagini G, Baldelli E, Mollinari C, Merlo D, Avoli M.	Hippocampus. 2006;16(10):843-60.	Hippocampus. 2006	PubMed	citation	PMID:16897722	pubmed	16897722	create date:2006/08/10 | first author:de Guzman P
Molecular studies on the protective effect of nicotine in adult-onset hypothyroidism-induced impairment of long-term potentiation.	/pubmed/16897721	Alzoubi KH, Aleisa AM, Alkadhi KA.	Hippocampus. 2006;16(10):861-74.	Hippocampus. 2006	PubMed	citation	PMID:16897721	pubmed	16897721	create date:2006/08/10 | first author:Alzoubi KH
Hippocampal place cells: the where" of episodic memory?"	/pubmed/16897720	Kentros C.	Hippocampus. 2006;16(9):743-54. Review.	Hippocampus. 2006	PubMed	citation	PMID:16897720	pubmed	16897720	create date:2006/08/10 | first author:Kentros C
Morphine conditioned place preference depends on glucocorticoid receptors in both hippocampus and nucleus accumbens.	/pubmed/16897719	Dong Z, Han H, Wang M, Xu L, Hao W, Cao J.	Hippocampus. 2006;16(10):809-13.	Hippocampus. 2006	PubMed	citation	PMID:16897719	pubmed	16897719	create date:2006/08/10 | first author:Dong Z
Ischemia-induced modifications in hippocampal CA1 stratum radiatum excitatory synapses.	/pubmed/16892187	Kovalenko T, Osadchenko I, Nikonenko A, Lushnikova I, Voronin K, Nikonenko I, Muller D, Skibo G.	Hippocampus. 2006;16(10):814-25.	Hippocampus. 2006	PubMed	citation	PMID:16892187	pubmed	16892187	create date:2006/08/08 | first author:Kovalenko T
Fast rate coding in hippocampal CA3 cell ensembles.	/pubmed/16888744	Leutgeb S, Leutgeb JK, Moser EI, Moser MB.	Hippocampus. 2006;16(9):765-74.	Hippocampus. 2006	PubMed	citation	PMID:16888744	pubmed	16888744	create date:2006/08/05 | first author:Leutgeb S
Dissociating the past from the present in the activity of place cells.	/pubmed/16888743	de Hoz L, Wood ER.	Hippocampus. 2006;16(9):704-15. Review.	Hippocampus. 2006	PubMed	citation	PMID:16888743	pubmed	16888743	create date:2006/08/05 | first author:de Hoz L
Hippocampal place cells: parallel input streams, subregional processing, and implications for episodic memory.	/pubmed/16883558	Knierim JJ, Lee I, Hargreaves EL.	Hippocampus. 2006;16(9):755-64. Review.	Hippocampus. 2006	PubMed	citation	PMID:16883558	pubmed	16883558	create date:2006/08/03 | first author:Knierim JJ
Hippocampal place fields: a neural code for episodic memory?	/pubmed/16881080	Mizumori SJ.	Hippocampus. 2006;16(9):685-90. Review. No abstract available.	Hippocampus. 2006	PubMed	citation	PMID:16881080	pubmed	16881080	create date:2006/08/02 | first author:Mizumori SJ
Evolution of declarative memory.	/pubmed/16881079	Manns JR, Eichenbaum H.	Hippocampus. 2006;16(9):795-808. Review.	Hippocampus. 2006	PubMed	citation	PMID:16881079	pubmed	16881079	create date:2006/08/02 | first author:Manns JR
Amplitude, frequency, and phase analysis of hippocampal theta during sensorimotor processing in a jump avoidance task.	/pubmed/16858673	Bland BH, Jackson J, Derrie-Gillespie D, Azad T, Rickhi A, Abriam J.	Hippocampus. 2006;16(8):673-81.	Hippocampus. 2006	PubMed	citation	PMID:16858673	pubmed	16858673	create date:2006/07/22 | first author:Bland BH
Distinct patterns of gene expression in the left and right hippocampal formation of developing rats.	/pubmed/16847945	Moskal JR, Kroes RA, Otto NJ, Rahimi O, Claiborne BJ.	Hippocampus. 2006;16(8):629-34.	Hippocampus. 2006	PubMed	citation	PMID:16847945	pubmed	16847945	create date:2006/07/19 | first author:Moskal JR
Dynamic mapping of normal human hippocampal development.	/pubmed/16826559	Gogtay N, Nugent TF 3rd, Herman DH, Ordonez A, Greenstein D, Hayashi KM, Clasen L, Toga AW, Giedd JN, Rapoport JL, Thompson PM.	Hippocampus. 2006;16(8):664-72.	Hippocampus. 2006	PubMed	citation	PMID:16826559	pubmed	16826559	create date:2006/07/11 | first author:Gogtay N
Hippocampal volumetry: Is a consensus definition of the posterior boundaries possible?	/pubmed/16807913	Yücel K, Macqueen G.	Hippocampus. 2006;16(8):682-3; author reply 684. No abstract available.	Hippocampus. 2006	PubMed	citation	PMID:16807913	pubmed	16807913	create date:2006/06/30 | first author:Yücel K
Synaptophysin protein and mRNA expression in the human hippocampal formation from birth to old age.	/pubmed/16807900	Eastwood SL, Weickert CS, Webster MJ, Herman MM, Kleinman JE, Harrison PJ.	Hippocampus. 2006;16(8):645-54.	Hippocampus. 2006	PubMed	citation	PMID:16807900	pubmed	16807900	create date:2006/06/30 | first author:Eastwood SL
Spatial firing properties of lateral septal neurons.	/pubmed/16786557	Takamura Y, Tamura R, Zhou TL, Kobayashi T, Tran AH, Eifuku S, Ono T.	Hippocampus. 2006;16(8):635-44.	Hippocampus. 2006	PubMed	citation	PMID:16786557	pubmed	16786557	create date:2006/06/21 | first author:Takamura Y
Fornix transection impairs exploration but not locomotion in ambulatory macaque monkeys.	/pubmed/16779812	Kwok SC, Buckley MJ.	Hippocampus. 2006;16(8):655-63.	Hippocampus. 2006	PubMed	citation	PMID:16779812	pubmed	16779812	create date:2006/06/17 | first author:Kwok SC
Evoked slow muscarinic acetylcholinergic synaptic potentials in rat hippocampal interneurons.	/pubmed/16770798	Widmer H, Ferrigan L, Davies CH, Cobb SR.	Hippocampus. 2006;16(7):617-28.	Hippocampus. 2006	PubMed	citation	PMID:16770798	pubmed	16770798	create date:2006/06/14 | first author:Widmer H
Working memory and long-term memory for faces: Evidence from fMRI and global amnesia for involvement of the medial temporal lobes.	/pubmed/16770797	Nichols EA, Kao YC, Verfaellie M, Gabrieli JD.	Hippocampus. 2006;16(7):604-16.	Hippocampus. 2006	PubMed	citation	PMID:16770797	pubmed	16770797	create date:2006/06/14 | first author:Nichols EA
Amphetamine-induced hyperlocomotion in rats: Hippocampal modulation of the nucleus accumbens.	/pubmed/16763995	White IM, Whitaker C, White W.	Hippocampus. 2006;16(7):596-603.	Hippocampus. 2006	PubMed	citation	PMID:16763995	pubmed	16763995	create date:2006/06/10 | first author:White IM
Influence of predator stress on the consolidation versus retrieval of long-term spatial memory and hippocampal spinogenesis.	/pubmed/16741974	Diamond DM, Campbell AM, Park CR, Woodson JC, Conrad CD, Bachstetter AD, Mervis RF.	Hippocampus. 2006;16(7):571-6.	Hippocampus. 2006	PubMed	citation	PMID:16741974	pubmed	16741974	create date:2006/06/03 | first author:Diamond DM
Cooperation and competition between the dorsal hippocampus and lateral amygdala in spatial discrimination learning.	/pubmed/16708393	Gaskin S, White NM.	Hippocampus. 2006;16(7):577-85.	Hippocampus. 2006	PubMed	citation	PMID:16708393	pubmed	16708393	create date:2006/05/19 | first author:Gaskin S
Title	URL	Description	Details	ShortDetails	Resource	Type	Identifiers	Db	EntrezUID	Properties
Spatial learning induces presynaptic structural remodeling in the hippocampal mossy fiber system of two rat strains.	/pubmed/16685708	Holahan MR, Rekart JL, Sandoval J, Routtenberg A.	Hippocampus. 2006;16(6):560-70.	Hippocampus. 2006	PubMed	citation	PMID:16685708	pubmed	16685708	create date:2006/05/11 | first author:Holahan MR
Conjunctive effects of reward and behavioral episodes on hippocampal place-differential neurons of rats on a mobile treadmill.	/pubmed/16685707	Dayawansa S, Kobayashi T, Hori E, Umeno K, Tazumi T, Ono T, Nishijo H.	Hippocampus. 2006;16(7):586-95.	Hippocampus. 2006	PubMed	citation	PMID:16685707	pubmed	16685707	create date:2006/05/11 | first author:Dayawansa S
Synergetic effects of quetiapine and venlafaxine in preventing the chronic restraint stress-induced decrease in cell proliferation and BDNF expression in rat hippocampus.	/pubmed/16652337	Xu H, Chen Z, He J, Haimanot S, Li X, Dyck L, Li XM.	Hippocampus. 2006;16(6):551-9.	Hippocampus. 2006	PubMed	citation	PMID:16652337	pubmed	16652337	create date:2006/05/03 | first author:Xu H
The neural system that mediates familiarity memory.	/pubmed/16634088	Montaldi D, Spencer TJ, Roberts N, Mayes AR.	Hippocampus. 2006;16(5):504-20.	Hippocampus. 2006	PubMed	citation	PMID:16634088	pubmed	16634088	create date:2006/04/25 | first author:Montaldi D
Mechanisms underlying the inability to induce area CA1 LTP in the mouse after traumatic brain injury.	/pubmed/16634077	Schwarzbach E, Bonislawski DP, Xiong G, Cohen AS.	Hippocampus. 2006;16(6):541-50.	Hippocampus. 2006	PubMed	citation	PMID:16634077	pubmed	16634077	create date:2006/04/25 | first author:Schwarzbach E
The immunosuppressant mycophenolate mofetil improves preservation of the perforant path in organotypic hippocampal slice cultures: a retrograde tracing study.	/pubmed/16598730	Oest TM, Dehghani F, Korf HW, Hailer NP.	Hippocampus. 2006;16(5):437-42.	Hippocampus. 2006	PubMed	citation	PMID:16598730	pubmed	16598730	create date:2006/04/07 | first author:Oest TM
Dynamic changes in the direction of the theta rhythmic drive between supramammillary nucleus and the septohippocampal system.	/pubmed/16598710	Kocsis B, Kaminski M.	Hippocampus. 2006;16(6):531-40.	Hippocampus. 2006	PubMed	citation	PMID:16598710	pubmed	16598710	create date:2006/04/07 | first author:Kocsis B
Alterations of postsynaptic density proteins in the hippocampus of rat offspring from the morphine-addicted mother: Beneficial effect of dextromethorphan.	/pubmed/16598705	Yang SN, Liu CA, Chung MY, Huang HC, Yeh GC, Wong CS, Lin WW, Yang CH, Tao PL.	Hippocampus. 2006;16(6):521-30.	Hippocampus. 2006	PubMed	citation	PMID:16598705	pubmed	16598705	create date:2006/04/07 | first author:Yang SN
Prenatal stress modifies hippocampal synaptic plasticity and spatial learning in young rat offspring.	/pubmed/16598704	Yang J, Han H, Cao J, Li L, Xu L.	Hippocampus. 2006;16(5):431-6.	Hippocampus. 2006	PubMed	citation	PMID:16598704	pubmed	16598704	create date:2006/04/07 | first author:Yang J
Pronounced individual variation in the response to the stimulatory action of exercise on immature hippocampal neurons.	/pubmed/16596582	Llorens-Martín M, Torres-Alemán I, Trejo JL.	Hippocampus. 2006;16(5):480-90.	Hippocampus. 2006	PubMed	citation	PMID:16596582	pubmed	16596582	create date:2006/04/06 | first author:Llorens-Martín M
Myristoylated alanine rich C kinase substrate (MARCKS) heterozygous mutant mice exhibit deficits in hippocampal mossy fiber-CA3 long-term potentiation.	/pubmed/16572394	Hussain RJ, Stumpo DJ, Blackshear PJ, Lenox RH, Abel T, McNamara RK.	Hippocampus. 2006;16(5):495-503.	Hippocampus. 2006	PubMed	citation	PMID:16572394	pubmed	16572394	create date:2006/03/31 | first author:Hussain RJ
Aging, memory, and language in amnesic H.M.	/pubmed/16572393	MacKay DG.	Hippocampus. 2006;16(5):491-4. No abstract available.	Hippocampus. 2006	PubMed	citation	PMID:16572393	pubmed	16572393	create date:2006/03/31 | first author:MacKay DG
Increased estrogen receptor beta expression correlates with decreased spine formation in the rat hippocampus.	/pubmed/16526034	Szymczak S, Kalita K, Jaworski J, Mioduszewska B, Savonenko A, Markowska A, Merchenthaler I, Kaczmarek L.	Hippocampus. 2006;16(5):453-63.	Hippocampus. 2006	PubMed	citation	PMID:16526034	pubmed	16526034	create date:2006/03/10 | first author:Szymczak S
Simultaneous olfactory discrimination elicits a strain-specific increase in dendritic spines in the hippocampus of inbred mice.	/pubmed/16502390	Restivo L, Roman FS, Ammassari-Teule M, Marchetti E.	Hippocampus. 2006;16(5):472-9.	Hippocampus. 2006	PubMed	citation	PMID:16502390	pubmed	16502390	create date:2006/02/28 | first author:Restivo L
Inhibition of hippocampal estrogen synthesis causes region-specific downregulation of synaptic protein expression in hippocampal neurons.	/pubmed/16502389	Prange-Kiel J, Fester L, Zhou L, Lauke H, Carrétero J, Rune GM.	Hippocampus. 2006;16(5):464-71.	Hippocampus. 2006	PubMed	citation	PMID:16502389	pubmed	16502389	create date:2006/02/28 | first author:Prange-Kiel J
Protein kinase Mzeta enhances excitatory synaptic transmission by increasing the number of active postsynaptic AMPA receptors.	/pubmed/16463388	Ling DS, Benardo LS, Sacktor TC.	Hippocampus. 2006;16(5):443-52.	Hippocampus. 2006	PubMed	citation	PMID:16463388	pubmed	16463388	create date:2006/02/08 | first author:Ling DS
No effect of hippocampal lesions on perirhinal cortex-dependent feature-ambiguous visual discriminations.	/pubmed/16463387	Saksida LM, Bussey TJ, Buckmaster CA, Murray EA.	Hippocampus. 2006;16(4):421-30.	Hippocampus. 2006	PubMed	citation	PMID:16463387	pubmed	16463387	create date:2006/02/08 | first author:Saksida LM
Interneurons targeting similar layers receive synaptic inputs with similar kinetics.	/pubmed/16435315	Cossart R, Petanjek Z, Dumitriu D, Hirsch JC, Ben-Ari Y, Esclapez M, Bernard C.	Hippocampus. 2006;16(4):408-20.	Hippocampus. 2006	PubMed	citation	PMID:16435315	pubmed	16435315	create date:2006/01/26 | first author:Cossart R
GABAergic signaling in young granule cells in the adult rat and mouse dentate gyrus.	/pubmed/16435314	Karten YJ, Jones MA, Jeurling SI, Cameron HA.	Hippocampus. 2006;16(3):312-20.	Hippocampus. 2006	PubMed	citation	PMID:16435314	pubmed	16435314	create date:2006/01/26 | first author:Karten YJ
Irradiation as an experimental tool in studies of adult neurogenesis.	/pubmed/16435311	Wojtowicz JM.	Hippocampus. 2006;16(3):261-6. Review.	Hippocampus. 2006	PubMed	citation	PMID:16435311	pubmed	16435311	create date:2006/01/26 | first author:Wojtowicz JM
Prolonged seizures recruit caudal subventricular zone glial progenitors into the injured hippocampus.	/pubmed/16435310	Parent JM, von dem Bussche N, Lowenstein DH.	Hippocampus. 2006;16(3):321-8.	Hippocampus. 2006	PubMed	citation	PMID:16435310	pubmed	16435310	create date:2006/01/26 | first author:Parent JM
A functional hypothesis for adult hippocampal neurogenesis: avoidance of catastrophic interference in the dentate gyrus.	/pubmed/16435309	Wiskott L, Rasch MJ, Kempermann G.	Hippocampus. 2006;16(3):329-43.	Hippocampus. 2006	PubMed	citation	PMID:16435309	pubmed	16435309	create date:2006/01/26 | first author:Wiskott L
Hippocampal cell proliferation is reduced following prenatal ethanol exposure but can be rescued with voluntary exercise.	/pubmed/16425237	Redila VA, Olson AK, Swann SE, Mohades G, Webber AJ, Weinberg J, Christie BR.	Hippocampus. 2006;16(3):305-11.	Hippocampus. 2006	PubMed	citation	PMID:16425237	pubmed	16425237	create date:2006/01/21 | first author:Redila VA
Hippocampal neurogenesis: opposing effects of stress and antidepressant treatment.	/pubmed/16425236	Warner-Schmidt JL, Duman RS.	Hippocampus. 2006;16(3):239-49. Review.	Hippocampus. 2006	PubMed	citation	PMID:16425236	pubmed	16425236	create date:2006/01/21 | first author:Warner-Schmidt JL
The role of N-methyl-D-asparate receptors in neurogenesis.	/pubmed/16425227	Nacher J, McEwen BS.	Hippocampus. 2006;16(3):267-70. Review.	Hippocampus. 2006	PubMed	citation	PMID:16425227	pubmed	16425227	create date:2006/01/21 | first author:Nacher J
Alcohol and adult neurogenesis: roles in neurodegeneration and recovery in chronic alcoholism.	/pubmed/16421863	Nixon K.	Hippocampus. 2006;16(3):287-95. Review.	Hippocampus. 2006	PubMed	citation	PMID:16421863	pubmed	16421863	create date:2006/01/20 | first author:Nixon K
Is there a link between adult neurogenesis and learning?	/pubmed/16421862	Leuner B, Gould E, Shors TJ.	Hippocampus. 2006;16(3):216-24. Review.	Hippocampus. 2006	PubMed	citation	PMID:16421862	pubmed	16421862	create date:2006/01/20 | first author:Leuner B
Stress and adult neurogenesis.	/pubmed/16411244	Mirescu C, Gould E.	Hippocampus. 2006;16(3):233-8. Review.	Hippocampus. 2006	PubMed	citation	PMID:16411244	pubmed	16411244	create date:2006/01/18 | first author:Mirescu C
Input source and strength influences overall firing phase of model hippocampal CA1 pyramidal cells during theta: relevance to REM sleep reactivation and memory consolidation.	/pubmed/16411243	Booth V, Poe GR.	Hippocampus. 2006;16(2):161-73.	Hippocampus. 2006	PubMed	citation	PMID:16411243	pubmed	16411243	create date:2006/01/18 | first author:Booth V
Environmental enrichment and voluntary exercise massively increase neurogenesis in the adult hippocampus via dissociable pathways.	/pubmed/16411242	Olson AK, Eadie BD, Ernst C, Christie BR.	Hippocampus. 2006;16(3):250-60. Review.	Hippocampus. 2006	PubMed	citation	PMID:16411242	pubmed	16411242	create date:2006/01/18 | first author:Olson AK
Inhibition of neurogenesis interferes with hippocampus-dependent memory function.	/pubmed/16411241	Winocur G, Wojtowicz JM, Sekeres M, Snyder JS, Wang S.	Hippocampus. 2006;16(3):296-304.	Hippocampus. 2006	PubMed	citation	PMID:16411241	pubmed	16411241	create date:2006/01/18 | first author:Winocur G
Functional maturation of adult-generated granule cells.	/pubmed/16411232	Overstreet-Wadiche LS, Westbrook GL.	Hippocampus. 2006;16(3):208-15. Review.	Hippocampus. 2006	PubMed	citation	PMID:16411232	pubmed	16411232	create date:2006/01/18 | first author:Overstreet-Wadiche LS
Neurogenesis in the adult hippocampus.	/pubmed/16411231	Christie BR, Cameron HA.	Hippocampus. 2006;16(3):199-207. Review.	Hippocampus. 2006	PubMed	citation	PMID:16411231	pubmed	16411231	create date:2006/01/18 | first author:Christie BR
Opiates, psychostimulants, and adult hippocampal neurogenesis: Insights for addiction and stem cell biology.	/pubmed/16411230	Eisch AJ, Harburg GC.	Hippocampus. 2006;16(3):271-86. Review.	Hippocampus. 2006	PubMed	citation	PMID:16411230	pubmed	16411230	create date:2006/01/18 | first author:Eisch AJ
GABA(B) receptors inhibit backpropagating dendritic spikes in hippocampal CA1 pyramidal cells in vivo.	/pubmed/16411229	Leung LS, Peloquin P.	Hippocampus. 2006;16(4):388-407.	Hippocampus. 2006	PubMed	citation	PMID:16411229	pubmed	16411229	create date:2006/01/18 | first author:Leung LS
Retrograde amnesia following hippocampal lesions in the shock-probe conditioning test.	/pubmed/16411184	Lehmann H, Lecluse V, Houle A, Mumby DG.	Hippocampus. 2006;16(4):379-87.	Hippocampus. 2006	PubMed	citation	PMID:16411184	pubmed	16411184	create date:2006/01/18 | first author:Lehmann H
Gonadal hormone modulation of hippocampal neurogenesis in the adult.	/pubmed/16411182	Galea LA, Spritzer MD, Barker JM, Pawluski JL.	Hippocampus. 2006;16(3):225-32. Review.	Hippocampus. 2006	PubMed	citation	PMID:16411182	pubmed	16411182	create date:2006/01/18 | first author:Galea LA
Impairment and recovery on a food foraging task following unilateral vestibular deafferentation in rats.	/pubmed/16358316	Zheng Y, Darlington CL, Smith PF.	Hippocampus. 2006;16(4):368-78.	Hippocampus. 2006	PubMed	citation	PMID:16358316	pubmed	16358316	create date:2005/12/17 | first author:Zheng Y
Effects of hippocampal lesions on the monkey's ability to learn large sets of object-place associations.	/pubmed/16358315	Belcher AM, Harrington RA, Malkova L, Mishkin M.	Hippocampus. 2006;16(4):361-7.	Hippocampus. 2006	PubMed	citation	PMID:16358315	pubmed	16358315	create date:2005/12/17 | first author:Belcher AM
Change in the shape and density of dendritic spines caused by overexpression of acidic calponin in cultured hippocampal neurons.	/pubmed/16358313	Rami G, Caillard O, Medina I, Pellegrino C, Fattoum A, Ben-Ari Y, Ferhat L.	Hippocampus. 2006;16(2):183-97.	Hippocampus. 2006	PubMed	citation	PMID:16358313	pubmed	16358313	create date:2005/12/17 | first author:Rami G
Ventral hippocampal muscimol disrupts context-specific fear memory retrieval after extinction in rats.	/pubmed/16358312	Hobin JA, Ji J, Maren S.	Hippocampus. 2006;16(2):174-82.	Hippocampus. 2006	PubMed	citation	PMID:16358312	pubmed	16358312	create date:2005/12/17 | first author:Hobin JA
Low-frequency stimulation induces a new form of LTP, metabotropic glutamate (mGlu5) receptor- and PKA-dependent, in the CA1 area of the rat hippocampus.	/pubmed/16302229	Lanté F, de Jésus Ferreira MC, Guiramand J, Récasens M, Vignes M.	Hippocampus. 2006;16(4):345-60.	Hippocampus. 2006	PubMed	citation	PMID:16302229	pubmed	16302229	create date:2005/11/23 | first author:Lanté F
Entorhinal cortex lesions disrupt fear conditioning to background context but spare fear conditioning to a tone in the rat.	/pubmed/16281294	Majchrzak M, Ferry B, Marchand AR, Herbeaux K, Seillier A, Barbelivien A.	Hippocampus. 2006;16(2):114-24.	Hippocampus. 2006	PubMed	citation	PMID:16281294	pubmed	16281294	create date:2005/11/11 | first author:Majchrzak M
Functional connectivity with the hippocampus during successful memory formation.	/pubmed/16281291	Ranganath C, Heller A, Cohen MX, Brozinsky CJ, Rissman J.	Hippocampus. 2005;15(8):997-1005.	Hippocampus. 2005	PubMed	citation	PMID:16281291	pubmed	16281291	create date:2005/11/11 | first author:Ranganath C
Lateralized functional components of spatial cognition in the avian hippocampal formation: evidence from single-unit recordings in freely moving homing pigeons.	/pubmed/16281290	Siegel JJ, Nitz D, Bingman VP.	Hippocampus. 2006;16(2):125-40.	Hippocampus. 2006	PubMed	citation	PMID:16281290	pubmed	16281290	create date:2005/11/11 | first author:Siegel JJ
Medial septal modulation of the ascending brainstem hippocampal synchronizing pathways in the freely moving rat.	/pubmed/16270325	Bland BH, Bird J, Jackson J, Natsume K.	Hippocampus. 2006;16(1):11-9.	Hippocampus. 2006	PubMed	citation	PMID:16270325	pubmed	16270325	create date:2005/11/05 | first author:Bland BH
Medial septal modulation of the ascending brainstem hippocampal synchronizing pathways in the anesthetized rat.	/pubmed/16270322	Jackson J, Bland BH.	Hippocampus. 2006;16(1):1-10.	Hippocampus. 2006	PubMed	citation	PMID:16270322	pubmed	16270322	create date:2005/11/05 | first author:Jackson J
A comparison and evaluation of the predictions of relational and conjunctive accounts of hippocampal function.	/pubmed/16270317	Moses SN, Ryan JD.	Hippocampus. 2006;16(1):43-65.	Hippocampus. 2006	PubMed	citation	PMID:16270317	pubmed	16270317	create date:2005/11/05 | first author:Moses SN
Lesion-induced gelsolin upregulation in the hippocampus following entorhinal deafferentation.	/pubmed/16261560	Dong JH, Ying GX, Liu X, Wang WY, Wang Y, Ni ZM, Zhou CF.	Hippocampus. 2006;16(1):91-100.	Hippocampus. 2006	PubMed	citation	PMID:16261560	pubmed	16261560	create date:2005/11/02 | first author:Dong JH
Enriched environment exposure regulates excitability, synaptic transmission, and LTP in the dentate gyrus of freely moving rats.	/pubmed/16261558	Irvine GI, Logan B, Eckert M, Abraham WC.	Hippocampus. 2006;16(2):149-60.	Hippocampus. 2006	PubMed	citation	PMID:16261558	pubmed	16261558	create date:2005/11/02 | first author:Irvine GI
Title	URL	Description	Details	ShortDetails	Resource	Type	Identifiers	Db	EntrezUID	Properties
Age-related naturally occurring depression of hippocampal neurogenesis does not affect trace fear conditioning.	/pubmed/16261556	Cuppini R, Bucherelli C, Ambrogini P, Ciuffoli S, Orsini L, Ferri P, Baldi E.	Hippocampus. 2006;16(2):141-8.	Hippocampus. 2006	PubMed	citation	PMID:16261556	pubmed	16261556	create date:2005/11/02 | first author:Cuppini R
Dissociable effects of hippocampus lesions on expression of fear and trace fear conditioning memories in rats.	/pubmed/16261555	Burman MA, Starr MJ, Gewirtz JC.	Hippocampus. 2006;16(2):103-13. Erratum in: Hippocampus. 2006;16(2):198.	Hippocampus. 2006	PubMed	citation	PMID:16261555	pubmed	16261555	create date:2005/11/02 | first author:Burman MA
Sex and symmetry differences in hippocampal volumetrics: before and beyond the opening of the crus of the fornix.	/pubmed/16261554	Maller JJ, Réglade-Meslin C, Anstey KJ, Sachdev P.	Hippocampus. 2006;16(1):80-90.	Hippocampus. 2006	PubMed	citation	PMID:16261554	pubmed	16261554	create date:2005/11/02 | first author:Maller JJ
Responses of excitatory hippocampal synapses to natural stimulus patterns reveal a decrease in short-term facilitation and increase in short-term depression during postnatal development.	/pubmed/16261553	Dekay JG, Chang TC, Mills N, Speed HE, Dobrunz LE.	Hippocampus. 2006;16(1):66-79.	Hippocampus. 2006	PubMed	citation	PMID:16261553	pubmed	16261553	create date:2005/11/02 | first author:Dekay JG
DNA damage and nonhomologous end joining in excitotoxicity: neuroprotective role of DNA-PKcs in kainic acid-induced seizures.	/pubmed/16216017	Neema M, Navarro-Quiroga I, Chechlacz M, Gilliams-Francis K, Liu J, Lamonica K, Lin SL, Naegele JR.	Hippocampus. 2005;15(8):1057-71.	Hippocampus. 2005	PubMed	citation	PMID:16216017	pubmed	16216017	create date:2005/10/11 | first author:Neema M
Activity and plasticity in the CA1, the dentate gyrus, and the amygdala following controllable vs. uncontrollable water stress.	/pubmed/16200643	Kavushansky A, Vouimba RM, Cohen H, Richter-Levin G.	Hippocampus. 2006;16(1):35-42.	Hippocampus. 2006	PubMed	citation	PMID:16200643	pubmed	16200643	create date:2005/10/04 | first author:Kavushansky A
Changes in the expression of plasma membrane calcium extrusion systems during the maturation of hippocampal neurons.	/pubmed/16200642	Kip SN, Gray NW, Burette A, Canbay A, Weinberg RJ, Strehler EE.	Hippocampus. 2006;16(1):20-34.	Hippocampus. 2006	PubMed	citation	PMID:16200642	pubmed	16200642	create date:2005/10/04 | first author:Kip SN
Fetal iron deficiency disrupts the maturation of synaptic function and efficacy in area CA1 of the developing rat hippocampus.	/pubmed/16187331	Jorgenson LA, Sun M, O'Connor M, Georgieff MK.	Hippocampus. 2005;15(8):1094-102.	Hippocampus. 2005	PubMed	citation	PMID:16187331	pubmed	16187331	create date:2005/09/28 | first author:Jorgenson LA
Inactivation of the dorsal hippocampus does not affect learning during exploration of a novel environment.	/pubmed/16187330	Gaskin S, Chai SC, White NM.	Hippocampus. 2005;15(8):1085-93.	Hippocampus. 2005	PubMed	citation	PMID:16187330	pubmed	16187330	create date:2005/09/28 | first author:Gaskin S
Induced theta oscillations mediate large-scale synchrony with mediotemporal areas during recollection in humans.	/pubmed/16161060	Guderian S, Düzel E.	Hippocampus. 2005;15(7):901-12.	Hippocampus. 2005	PubMed	citation	PMID:16161060	pubmed	16161060	create date:2005/09/15 | first author:Guderian S
A learning rule for place fields in a cortical model: theta phase precession as a network effect.	/pubmed/16161059	Scarpetta S, Marinaro M.	Hippocampus. 2005;15(7):979-89.	Hippocampus. 2005	PubMed	citation	PMID:16161059	pubmed	16161059	create date:2005/09/15 | first author:Scarpetta S
Integration of cognitive allocentric information in visuospatial short-term memory through the hippocampus.	/pubmed/16161036	Carrozzo M, Koch G, Turriziani P, Caltagirone C, Carlesimo GA, Lacquaniti F.	Hippocampus. 2005;15(8):1072-84.	Hippocampus. 2005	PubMed	citation	PMID:16161036	pubmed	16161036	create date:2005/09/15 | first author:Carrozzo M
The theta/gamma discrete phase code occuring during the hippocampal phase precession may be a more general brain coding scheme.	/pubmed/16161035	Lisman J.	Hippocampus. 2005;15(7):913-22. Review.	Hippocampus. 2005	PubMed	citation	PMID:16161035	pubmed	16161035	create date:2005/09/15 | first author:Lisman J
Theta activity in neurons and networks of the amygdala related to long-term fear memory.	/pubmed/16158424	Pape HC, Narayanan RT, Smid J, Stork O, Seidenbecher T.	Hippocampus. 2005;15(7):874-80.	Hippocampus. 2005	PubMed	citation	PMID:16158424	pubmed	16158424	create date:2005/09/15 | first author:Pape HC
What is the function of hippocampal theta rhythm?--Linking behavioral data to phasic properties of field potential and unit recording data.	/pubmed/16158423	Hasselmo ME.	Hippocampus. 2005;15(7):936-49. Review.	Hippocampus. 2005	PubMed	citation	PMID:16158423	pubmed	16158423	create date:2005/09/15 | first author:Hasselmo ME
Phase precession of medial prefrontal cortical activity relative to the hippocampal theta rhythm.	/pubmed/16149084	Jones MW, Wilson MA.	Hippocampus. 2005;15(7):867-73.	Hippocampus. 2005	PubMed	citation	PMID:16149084	pubmed	16149084	create date:2005/09/09 | first author:Jones MW
Hippocampal theta rhythm: a tag for short-term memory.	/pubmed/16149083	Vertes RP.	Hippocampus. 2005;15(7):923-35. Review.	Hippocampus. 2005	PubMed	citation	PMID:16149083	pubmed	16149083	create date:2005/09/09 | first author:Vertes RP
Theta rhythm of navigation: link between path integration and landmark navigation, episodic and semantic memory.	/pubmed/16149082	Buzsáki G.	Hippocampus. 2005;15(7):827-40. Review.	Hippocampus. 2005	PubMed	citation	PMID:16149082	pubmed	16149082	create date:2005/09/09 | first author:Buzsáki G
Hippocampal damage and anterograde object-recognition in rats after long retention intervals.	/pubmed/16145694	Mumby DG, Tremblay A, Lecluse V, Lehmann H.	Hippocampus. 2005;15(8):1050-6.	Hippocampus. 2005	PubMed	citation	PMID:16145694	pubmed	16145694	create date:2005/09/08 | first author:Mumby DG
Dual phase and rate coding in hippocampal place cells: theoretical significance and relationship to entorhinal grid cells.	/pubmed/16145693	O'Keefe J, Burgess N.	Hippocampus. 2005;15(7):853-66. Review.	Hippocampus. 2005	PubMed	citation	PMID:16145693	pubmed	16145693	create date:2005/09/08 | first author:O'Keefe J
Self-motion and the origin of differential spatial scaling along the septo-temporal axis of the hippocampus.	/pubmed/16145692	Maurer AP, Vanrhoads SR, Sutherland GR, Lipa P, McNaughton BL.	Hippocampus. 2005;15(7):841-52.	Hippocampus. 2005	PubMed	citation	PMID:16145692	pubmed	16145692	create date:2005/09/08 | first author:Maurer AP
Online formation of a hierarchical cognitive map for object-place association by theta phase coding.	/pubmed/16145691	Sato N, Yamaguchi Y.	Hippocampus. 2005;15(7):963-78.	Hippocampus. 2005	PubMed	citation	PMID:16145691	pubmed	16145691	create date:2005/09/08 | first author:Sato N
Human hippocampal theta activity during virtual navigation.	/pubmed/16114040	Ekstrom AD, Caplan JB, Ho E, Shattuck K, Fried I, Kahana MJ.	Hippocampus. 2005;15(7):881-9. Erratum in: Hippocampus. 2006;16(1):101.	Hippocampus. 2005	PubMed	citation	PMID:16114040	pubmed	16114040	create date:2005/08/23 | first author:Ekstrom AD
The theta rhythm.	/pubmed/16114039	Burgess N, O'Keefe J.	Hippocampus. 2005;15(7):825-6. No abstract available.	Hippocampus. 2005	PubMed	citation	PMID:16114039	pubmed	16114039	create date:2005/08/23 | first author:Burgess N
Phase/amplitude reset and theta-gamma interaction in the human medial temporal lobe during a continuous word recognition memory task.	/pubmed/16114010	Mormann F, Fell J, Axmacher N, Weber B, Lehnertz K, Elger CE, Fernández G.	Hippocampus. 2005;15(7):890-900.	Hippocampus. 2005	PubMed	citation	PMID:16114010	pubmed	16114010	create date:2005/08/23 | first author:Mormann F
Place-related neural responses in the monkey hippocampal formation in a virtual space.	/pubmed/16108028	Hori E, Nishio Y, Kazui K, Umeno K, Tabuchi E, Sasaki K, Endo S, Ono T, Nishijo H.	Hippocampus. 2005;15(8):991-6.	Hippocampus. 2005	PubMed	citation	PMID:16108028	pubmed	16108028	create date:2005/08/19 | first author:Hori E
Theta oscillation-coupled dendritic spiking integrates inputs on a long time scale.	/pubmed/16108010	Huhn Z, Orbán G, Erdi P, Lengyel M.	Hippocampus. 2005;15(7):950-62.	Hippocampus. 2005	PubMed	citation	PMID:16108010	pubmed	16108010	create date:2005/08/19 | first author:Huhn Z
Competitive interactions between endogenous LTD and LTP in the hippocampus underlie the storage of emotional memories and stress-induced amnesia.	/pubmed/16086429	Diamond DM, Park CR, Campbell AM, Woodson JC.	Hippocampus. 2005;15(8):1006-25. Review.	Hippocampus. 2005	PubMed	citation	PMID:16086429	pubmed	16086429	create date:2005/08/09 | first author:Diamond DM
Dysregulation of memory-related proteins in the hippocampus of aged rats and their relation with cognitive impairment.	/pubmed/16086428	Monti B, Berteotti C, Contestabile A.	Hippocampus. 2005;15(8):1041-9.	Hippocampus. 2005	PubMed	citation	PMID:16086428	pubmed	16086428	create date:2005/08/09 | first author:Monti B
One month of human memory consolidation enhances retrieval-related hippocampal activity.	/pubmed/16015623	Bosshardt S, Degonda N, Schmidt CF, Boesiger P, Nitsch RM, Hock C, Henke K.	Hippocampus. 2005;15(8):1026-40.	Hippocampus. 2005	PubMed	citation	PMID:16015623	pubmed	16015623	create date:2005/07/15 | first author:Bosshardt S
Medial prefrontal cortex cells show dynamic modulation with the hippocampal theta rhythm dependent on behavior.	/pubmed/16015622	Hyman JM, Zilli EA, Paley AM, Hasselmo ME.	Hippocampus. 2005;15(6):739-49.	Hippocampus. 2005	PubMed	citation	PMID:16015622	pubmed	16015622	create date:2005/07/15 | first author:Hyman JM
Effects of unconditioned and conditioned aversive stimuli in an intense fear conditioning paradigm on synaptic plasticity in the hippocampal CA1 area in vivo.	/pubmed/16015621	Li Z, Zhou Q, Li L, Mao R, Wang M, Peng W, Dong Z, Xu L, Cao J.	Hippocampus. 2005;15(6):815-24.	Hippocampus. 2005	PubMed	citation	PMID:16015621	pubmed	16015621	create date:2005/07/15 | first author:Li Z
The role of the CA3 subregion of the dorsal hippocampus in spatial pattern completion in the rat.	/pubmed/16010664	Gold AE, Kesner RP.	Hippocampus. 2005;15(6):808-14.	Hippocampus. 2005	PubMed	citation	PMID:16010664	pubmed	16010664	create date:2005/07/13 | first author:Gold AE
Specialization in the medial temporal lobe for processing of objects and scenes.	/pubmed/16010661	Lee AC, Buckley MJ, Pegman SJ, Spiers H, Scahill VL, Gaffan D, Bussey TJ, Davies RR, Kapur N, Hodges JR, Graham KS.	Hippocampus. 2005;15(6):782-97.	Hippocampus. 2005	PubMed	citation	PMID:16010661	pubmed	16010661	create date:2005/07/13 | first author:Lee AC
A natural form of learning can increase and decrease the survival of new neurons in the dentate gyrus.	/pubmed/16010660	Olariu A, Cleaver KM, Shore LE, Brewer MD, Cameron HA.	Hippocampus. 2005;15(6):750-62.	Hippocampus. 2005	PubMed	citation	PMID:16010660	pubmed	16010660	create date:2005/07/13 | first author:Olariu A
Novelty responses to relational and non-relational information in the hippocampus and the parahippocampal region: a comparison based on event-related fMRI.	/pubmed/15999342	Köhler S, Danckert S, Gati JS, Menon RS.	Hippocampus. 2005;15(6):763-74.	Hippocampus. 2005	PubMed	citation	PMID:15999342	pubmed	15999342	create date:2005/07/07 | first author:Köhler S
Early postnatal stress alters the 5-HTergic modulation to emotional stress at postadolescent periods of rats.	/pubmed/15999341	Matsumoto M, Higuchi K, Togashi H, Koseki H, Yamaguchi T, Kanno M, Yoshioka M.	Hippocampus. 2005;15(6):775-81.	Hippocampus. 2005	PubMed	citation	PMID:15999341	pubmed	15999341	create date:2005/07/07 | first author:Matsumoto M
Bilateral hippocampal volume reduction in adults with post-traumatic stress disorder: a meta-analysis of structural MRI studies.	/pubmed/15988763	Smith ME.	Hippocampus. 2005;15(6):798-807.	Hippocampus. 2005	PubMed	citation	PMID:15988763	pubmed	15988763	create date:2005/07/01 | first author:Smith ME
Word imageability affects the hippocampus in recognition memory.	/pubmed/15986408	Klaver P, Fell J, Dietl T, Schür S, Schaller C, Elger CE, Fernández G.	Hippocampus. 2005;15(6):704-12.	Hippocampus. 2005	PubMed	citation	PMID:15986408	pubmed	15986408	create date:2005/06/30 | first author:Klaver P
A computational principle for hippocampal learning and neurogenesis.	/pubmed/15986407	Becker S.	Hippocampus. 2005;15(6):722-38.	Hippocampus. 2005	PubMed	citation	PMID:15986407	pubmed	15986407	create date:2005/06/30 | first author:Becker S
Long- and short-term plasticity at mossy fiber synapses on mossy cells in the rat dentate gyrus.	/pubmed/15986406	Lysetskiy M, Földy C, Soltesz I.	Hippocampus. 2005;15(6):691-6.	Hippocampus. 2005	PubMed	citation	PMID:15986406	pubmed	15986406	create date:2005/06/30 | first author:Lysetskiy M
Dorsal hippocampus NMDA receptors differentially mediate trace and contextual fear conditioning.	/pubmed/15959918	Quinn JJ, Loya F, Ma QD, Fanselow MS.	Hippocampus. 2005;15(5):665-74.	Hippocampus. 2005	PubMed	citation	PMID:15959918	pubmed	15959918	create date:2005/06/17 | first author:Quinn JJ
Corticosterone shifts different forms of synaptic potentiation in opposite directions.	/pubmed/15959917	Krugers HJ, Alfarez DN, Karst H, Parashkouhi K, van Gemert N, Joëls M.	Hippocampus. 2005;15(6):697-703.	Hippocampus. 2005	PubMed	citation	PMID:15959917	pubmed	15959917	create date:2005/06/17 | first author:Krugers HJ
Hippocampal contributions to neurocognitive mapping in humans: a new model.	/pubmed/15959916	Roche RA, Mangaoang MA, Commins S, O'Mara SM.	Hippocampus. 2005;15(5):622-41. Review.	Hippocampus. 2005	PubMed	citation	PMID:15959916	pubmed	15959916	create date:2005/06/17 | first author:Roche RA
Sparse, environmentally selective expression of Arc RNA in the upper blade of the rodent fascia dentata by brief spatial experience.	/pubmed/15920719	Chawla MK, Guzowski JF, Ramirez-Amaya V, Lipa P, Hoffman KL, Marriott LK, Worley PF, McNaughton BL, Barnes CA.	Hippocampus. 2005;15(5):579-86.	Hippocampus. 2005	PubMed	citation	PMID:15920719	pubmed	15920719	create date:2005/05/28 | first author:Chawla MK
The hippocampus and appetitive Pavlovian conditioning: effects of excitotoxic hippocampal lesions on conditioned locomotor activity and autoshaping.	/pubmed/15906393	Ito R, Everitt BJ, Robbins TW.	Hippocampus. 2005;15(6):713-21.	Hippocampus. 2005	PubMed	citation	PMID:15906393	pubmed	15906393	create date:2005/05/21 | first author:Ito R
Effect of myristoylated alanine-rich C kinase substrate (MARCKS) overexpression on hippocampus-dependent learning and hippocampal synaptic plasticity in MARCKS transgenic mice.	/pubmed/15889447	McNamara RK, Hussain RJ, Simon EJ, Stumpo DJ, Blackshear PJ, Abel T, Lenox RH.	Hippocampus. 2005;15(5):675-83.	Hippocampus. 2005	PubMed	citation	PMID:15889447	pubmed	15889447	create date:2005/05/13 | first author:McNamara RK
Chronic LPS exposure produces changes in intrinsic membrane properties and a sustained IL-beta-dependent increase in GABAergic inhibition in hippocampal CA1 pyramidal neurons.	/pubmed/15889405	Hellstrom IC, Danik M, Luheshi GN, Williams S.	Hippocampus. 2005;15(5):656-64.	Hippocampus. 2005	PubMed	citation	PMID:15889405	pubmed	15889405	create date:2005/05/13 | first author:Hellstrom IC
Processing content or location: distinct brain activation in a memory task.	/pubmed/15889403	Treyer V, Buck A, Schnider A.	Hippocampus. 2005;15(5):684-9.	Hippocampus. 2005	PubMed	citation	PMID:15889403	pubmed	15889403	create date:2005/05/13 | first author:Treyer V
Lag-sensitive repetition suppression effects in the anterior parahippocampal gyrus.	/pubmed/15889401	Brozinsky CJ, Yonelinas AP, Kroll NE, Ranganath C.	Hippocampus. 2005;15(5):557-61.	Hippocampus. 2005	PubMed	citation	PMID:15889401	pubmed	15889401	create date:2005/05/13 | first author:Brozinsky CJ
Title	URL	Description	Details	ShortDetails	Resource	Type	Identifiers	Db	EntrezUID	Properties
Mediotemporal contributions to semantic processing: fMRI evidence from ambiguity processing during semantic context verification.	/pubmed/15884095	Hoenig K, Scheef L.	Hippocampus. 2005;15(5):597-609.	Hippocampus. 2005	PubMed	citation	PMID:15884095	pubmed	15884095	create date:2005/05/11 | first author:Hoenig K
Preserved visual recognition memory in an amnesic patient with hippocampal lesions.	/pubmed/15884094	Barbeau EJ, Felician O, Joubert S, Sontheimer A, Ceccaldi M, Poncet M.	Hippocampus. 2005;15(5):587-96.	Hippocampus. 2005	PubMed	citation	PMID:15884094	pubmed	15884094	create date:2005/05/11 | first author:Barbeau EJ
Ubiquitin C-terminal hydrolase L3 (Uchl3) is involved in working memory.	/pubmed/15884048	Wood MA, Kaplan MP, Brensinger CM, Guo W, Abel T.	Hippocampus. 2005;15(5):610-21.	Hippocampus. 2005	PubMed	citation	PMID:15884048	pubmed	15884048	create date:2005/05/11 | first author:Wood MA
Hippocampal theta activity and behavioral sequences in a reward-directed approach locomotor task.	/pubmed/15884047	Sinnamon HM.	Hippocampus. 2005;15(4):518-34.	Hippocampus. 2005	PubMed	citation	PMID:15884047	pubmed	15884047	create date:2005/05/11 | first author:Sinnamon HM
Hippocampal nitric oxide synthase and arginase and age-associated behavioral deficits.	/pubmed/15884044	Liu P, Smith PF, Appleton I, Darlington CL, Bilkey DK.	Hippocampus. 2005;15(5):642-55.	Hippocampus. 2005	PubMed	citation	PMID:15884044	pubmed	15884044	create date:2005/05/11 | first author:Liu P
Retrieval of autobiographical memory in Alzheimer's disease: relation to volumes of medial temporal lobe and other structures.	/pubmed/15884035	Gilboa A, Ramirez J, Köhler S, Westmacott R, Black SE, Moscovitch M.	Hippocampus. 2005;15(4):535-50.	Hippocampus. 2005	PubMed	citation	PMID:15884035	pubmed	15884035	create date:2005/05/11 | first author:Gilboa A
Late postnatal maturation of excitatory synaptic transmission permits adult-like expression of hippocampal-dependent behaviors.	/pubmed/15884034	Dumas TC.	Hippocampus. 2005;15(5):562-78. Review.	Hippocampus. 2005	PubMed	citation	PMID:15884034	pubmed	15884034	create date:2005/05/11 | first author:Dumas TC
Protein synthesis-dependent LTP in isolated dendrites of CA1 pyramidal cells.	/pubmed/15791672	Cracco JB, Serrano P, Moskowitz SI, Bergold PJ, Sacktor TC.	Hippocampus. 2005;15(5):551-6.	Hippocampus. 2005	PubMed	citation	PMID:15791672	pubmed	15791672	create date:2005/03/26 | first author:Cracco JB
Hippocampal neurogenesis is not enhanced by lifelong reduction of glucocorticoid levels.	/pubmed/15744738	Brunson KL, Baram TZ, Bender RA.	Hippocampus. 2005;15(4):491-501.	Hippocampus. 2005	PubMed	citation	PMID:15744738	pubmed	15744738	create date:2005/03/04 | first author:Brunson KL
Is the hippocampal theta rhythm related to cognition in a non-locomotor place recognition task?	/pubmed/15744737	Kelemen E, Morón I, Fenton AA.	Hippocampus. 2005;15(4):472-9.	Hippocampus. 2005	PubMed	citation	PMID:15744737	pubmed	15744737	create date:2005/03/04 | first author:Kelemen E
Impaired remote spatial memory after hippocampal lesions despite extensive training beginning early in life.	/pubmed/15744736	Clark RE, Broadbent NJ, Squire LR.	Hippocampus. 2005;15(3):340-6.	Hippocampus. 2005	PubMed	citation	PMID:15744736	pubmed	15744736	create date:2005/03/04 | first author:Clark RE
Tetrodotoxin infusions into the dorsal hippocampus block non-locomotor place recognition.	/pubmed/15744735	Klement D, Past'alková E, Fenton AA.	Hippocampus. 2005;15(4):460-71.	Hippocampus. 2005	PubMed	citation	PMID:15744735	pubmed	15744735	create date:2005/03/04 | first author:Klement D
Mouse models of impaired fear memory exhibit deficits in amygdalar LTP.	/pubmed/15744733	Schimanski LA, Nguyen PV.	Hippocampus. 2005;15(4):502-17.	Hippocampus. 2005	PubMed	citation	PMID:15744733	pubmed	15744733	create date:2005/03/04 | first author:Schimanski LA
Hippocampal 72-kDa heat shock protein expression varies according to mice learning performance independently from chronic exposure to stress.	/pubmed/15719414	Ambrosini MV, Mariucci G, Tantucci M, Van Hooijdonk L, Ammassari-Teule M.	Hippocampus. 2005;15(4):413-7.	Hippocampus. 2005	PubMed	citation	PMID:15719414	pubmed	15719414	create date:2005/02/19 | first author:Ambrosini MV
Extracellular diffusion is fast and isotropic in the stratum radiatum of hippocampal CA1 region in rat brain slices.	/pubmed/15719413	Hrabetová S.	Hippocampus. 2005;15(4):441-50.	Hippocampus. 2005	PubMed	citation	PMID:15719413	pubmed	15719413	create date:2005/02/19 | first author:Hrabetová S
Language processing within the human medial temporal lobe.	/pubmed/15714509	Meyer P, Mecklinger A, Grunwald T, Fell J, Elger CE, Friederici AD.	Hippocampus. 2005;15(4):451-9.	Hippocampus. 2005	PubMed	citation	PMID:15714509	pubmed	15714509	create date:2005/02/17 | first author:Meyer P
Role of phosphorylated CaMKII and calcineurin in the differential effect of hypothyroidism on LTP of CA1 and dentate gyrus.	/pubmed/15714506	Gerges NZ, Alzoubi KH, Alkadhi KA.	Hippocampus. 2005;15(4):480-90.	Hippocampus. 2005	PubMed	citation	PMID:15714506	pubmed	15714506	create date:2005/02/17 | first author:Gerges NZ
Time-dependent involvement of the dorsal hippocampus in trace fear conditioning in mice.	/pubmed/15669102	Misane I, Tovote P, Meyer M, Spiess J, Ogren SO, Stiedl O.	Hippocampus. 2005;15(4):418-26.	Hippocampus. 2005	PubMed	citation	PMID:15669102	pubmed	15669102	create date:2005/01/26 | first author:Misane I
Effect of prenatal protein malnutrition on numbers of neurons in the principal cell layers of the adult rat hippocampal formation.	/pubmed/15669101	Lister JP, Blatt GJ, DeBassio WA, Kemper TL, Tonkiss J, Galler JR, Rosene DL.	Hippocampus. 2005;15(3):393-403.	Hippocampus. 2005	PubMed	citation	PMID:15669101	pubmed	15669101	create date:2005/01/26 | first author:Lister JP
Non-nuclear estrogen receptor beta and alpha in the hippocampus of male and female rats.	/pubmed/15669092	Kalita K, Szymczak S, Kaczmarek L.	Hippocampus. 2005;15(3):404-12.	Hippocampus. 2005	PubMed	citation	PMID:15669092	pubmed	15669092	create date:2005/01/26 | first author:Kalita K
Spatiotemporal analysis of NO production upon NMDA and tetanic stimulation of the hippocampus.	/pubmed/15668950	Takata N, Harada T, Rose JA, Kawato S.	Hippocampus. 2005;15(4):427-40.	Hippocampus. 2005	PubMed	citation	PMID:15668950	pubmed	15668950	create date:2005/01/26 | first author:Takata N
Blockade of the membranal GABA transporter potentiates GABAergic responses evoked in pyramidal cells by mossy fiber activation after seizures.	/pubmed/15668946	Vivar C, Gutiérrez R.	Hippocampus. 2005;15(3):281-4.	Hippocampus. 2005	PubMed	citation	PMID:15668946	pubmed	15668946	create date:2005/01/26 | first author:Vivar C
Involvement of GABAergic and cholinergic medial septal neurons in hippocampal theta rhythm.	/pubmed/15630696	Yoder RM, Pang KC.	Hippocampus. 2005;15(3):381-92.	Hippocampus. 2005	PubMed	citation	PMID:15630696	pubmed	15630696	create date:2005/01/05 | first author:Yoder RM
AMPA receptor phosphorylation is selectively regulated by constitutive phospholipase A(2) and 5-lipoxygenase activities.	/pubmed/15630695	Ménard C, Valastro B, Martel MA, Chartier E, Marineau A, Baudry M, Massicotte G.	Hippocampus. 2005;15(3):370-80.	Hippocampus. 2005	PubMed	citation	PMID:15630695	pubmed	15630695	create date:2005/01/05 | first author:Ménard C
Study of CA1 place cell activity and exploratory behavior following spatial and nonspatial changes in the environment.	/pubmed/15602750	Lenck-Santini PP, Rivard B, Muller RU, Poucet B.	Hippocampus. 2005;15(3):356-69.	Hippocampus. 2005	PubMed	citation	PMID:15602750	pubmed	15602750	create date:2004/12/17 | first author:Lenck-Santini PP
Hippocampal lesions that abolish spatial maze performance spare object recognition memory at delays of up to 48 hours.	/pubmed/15558543	Forwood SE, Winters BD, Bussey TJ.	Hippocampus. 2005;15(3):347-55.	Hippocampus. 2005	PubMed	citation	PMID:15558543	pubmed	15558543	create date:2004/11/24 | first author:Forwood SE
Characterizing multiple independent behavioral correlates of cell firing in freely moving animals.	/pubmed/15558542	Burgess N, Cacucci F, Lever C, O'keefe J.	Hippocampus. 2005;15(2):149-53.	Hippocampus. 2005	PubMed	citation	PMID:15558542	pubmed	15558542	create date:2004/11/24 | first author:Burgess N
Inhibition of hippocampal protein synthesis following recall disrupts expression of episodic-like memory in trace conditioning.	/pubmed/15523611	Runyan JD, Dash PK.	Hippocampus. 2005;15(3):333-9.	Hippocampus. 2005	PubMed	citation	PMID:15523611	pubmed	15523611	create date:2004/11/04 | first author:Runyan JD
Does hippocampus associate discontiguous events? Evidence from event-related fMRI.	/pubmed/15523610	Luo J, Niki K.	Hippocampus. 2005;15(2):141-8.	Hippocampus. 2005	PubMed	citation	PMID:15523610	pubmed	15523610	create date:2004/11/04 | first author:Luo J
Failure to acquire new semantic knowledge in patients with large medial temporal lobe lesions.	/pubmed/15523609	Bayley PJ, Squire LR.	Hippocampus. 2005;15(2):273-80.	Hippocampus. 2005	PubMed	citation	PMID:15523609	pubmed	15523609	create date:2004/11/04 | first author:Bayley PJ
Hippocampus and remote spatial memory in rats.	/pubmed/15523608	Clark RE, Broadbent NJ, Squire LR.	Hippocampus. 2005;15(2):260-72.	Hippocampus. 2005	PubMed	citation	PMID:15523608	pubmed	15523608	create date:2004/11/04 | first author:Clark RE
Postnatal neurogenesis in the dentate gyrus of the guinea pig.	/pubmed/15515010	Guidi S, Ciani E, Severi S, Contestabile A, Bartesaghi R.	Hippocampus. 2005;15(3):285-301.	Hippocampus. 2005	PubMed	citation	PMID:15515010	pubmed	15515010	create date:2004/10/30 | first author:Guidi S
Olfactory learning-related NCAM expression is state, time, and location specific and is correlated with individual learning capabilities.	/pubmed/15490465	Knafo S, Barkai E, Herrero AI, Libersat F, Sandi C, Venero C.	Hippocampus. 2005;15(3):316-25.	Hippocampus. 2005	PubMed	citation	PMID:15490465	pubmed	15490465	create date:2004/10/19 | first author:Knafo S
Analysis and comparison of morphological reconstructions of hippocampal field CA1 pyramidal cells.	/pubmed/15490464	Ambros-Ingerson J, Holmes WR.	Hippocampus. 2005;15(3):302-15. Review.	Hippocampus. 2005	PubMed	citation	PMID:15490464	pubmed	15490464	create date:2004/10/19 | first author:Ambros-Ingerson J
Conceptual and perceptual novelty effects in human medial temporal cortex.	/pubmed/15490462	O'Kane G, Insler RZ, Wagner AD.	Hippocampus. 2005;15(3):326-32.	Hippocampus. 2005	PubMed	citation	PMID:15490462	pubmed	15490462	create date:2004/10/19 | first author:O'Kane G
BDNF protects against stress-induced impairments in spatial learning and memory and LTP.	/pubmed/15476265	Radecki DT, Brown LM, Martinez J, Teyler TJ.	Hippocampus. 2005;15(2):246-53.	Hippocampus. 2005	PubMed	citation	PMID:15476265	pubmed	15476265	create date:2004/10/12 | first author:Radecki DT
Tonic modulation of inhibition by dopamine D4 receptors in the rat hippocampus.	/pubmed/15476261	Romo-Parra H, Aceves J, Gutiérrez R.	Hippocampus. 2005;15(2):254-9.	Hippocampus. 2005	PubMed	citation	PMID:15476261	pubmed	15476261	create date:2004/10/12 | first author:Romo-Parra H
Model of frequent, recurrent, and spontaneous seizures in the intact mouse hippocampus.	/pubmed/15390177	Derchansky M, Shahar E, Wennberg RA, Samoilova M, Jahromi SS, Abdelmalik PA, Zhang L, Carlen PL.	Hippocampus. 2004;14(8):935-47.	Hippocampus. 2004	PubMed	citation	PMID:15390177	pubmed	15390177	create date:2004/09/25 | first author:Derchansky M
Parallel activation of field CA2 and dentate gyrus by synaptically elicited perforant path volleys.	/pubmed/15390176	Bartesaghi R, Gessi T.	Hippocampus. 2004;14(8):948-63.	Hippocampus. 2004	PubMed	citation	PMID:15390176	pubmed	15390176	create date:2004/09/25 | first author:Bartesaghi R
Altered hippocampal short-term plasticity and associative memory in synaptotagmin IV (-/-) mice.	/pubmed/15390175	Ferguson GD, Wang H, Herschman HR, Storm DR.	Hippocampus. 2004;14(8):964-74.	Hippocampus. 2004	PubMed	citation	PMID:15390175	pubmed	15390175	create date:2004/09/25 | first author:Ferguson GD
Developmental expression of glutamate transporters and glutamate dehydrogenase in astrocytes of the postnatal rat hippocampus.	/pubmed/15390174	Kugler P, Schleyer V.	Hippocampus. 2004;14(8):975-85.	Hippocampus. 2004	PubMed	citation	PMID:15390174	pubmed	15390174	create date:2004/09/25 | first author:Kugler P
Differential modulation by carbachol of four separate excitatory afferent systems to the rat subiculum in vitro.	/pubmed/15390173	Kunitake A, Kunitake T, Stewart M.	Hippocampus. 2004;14(8):986-99.	Hippocampus. 2004	PubMed	citation	PMID:15390173	pubmed	15390173	create date:2004/09/25 | first author:Kunitake A
Marked species and age-dependent differences in cell proliferation and neurogenesis in the hippocampus of wild-living rodents.	/pubmed/15390172	Amrein I, Slomianka L, Poletaeva II, Bologova NV, Lipp HP.	Hippocampus. 2004;14(8):1000-10.	Hippocampus. 2004	PubMed	citation	PMID:15390172	pubmed	15390172	create date:2004/09/25 | first author:Amrein I
Heterosynaptic metaplastic regulation of synaptic efficacy in CA1 pyramidal neurons of rat hippocampus.	/pubmed/15390171	Le Ray D, Fernández De Sevilla D, Belén Porto A, Fuenzalida M, Buño W.	Hippocampus. 2004;14(8):1011-25.	Hippocampus. 2004	PubMed	citation	PMID:15390171	pubmed	15390171	create date:2004/09/25 | first author:Le Ray D
Two reentrant pathways in the hippocampal-entorhinal system.	/pubmed/15390170	Kloosterman F, van Haeften T, Lopes da Silva FH.	Hippocampus. 2004;14(8):1026-39.	Hippocampus. 2004	PubMed	citation	PMID:15390170	pubmed	15390170	create date:2004/09/25 | first author:Kloosterman F
Role of active movement in place-specific firing of hippocampal neurons.	/pubmed/15390169	Song EY, Kim YB, Kim YH, Jung MW.	Hippocampus. 2005;15(1):8-17.	Hippocampus. 2005	PubMed	citation	PMID:15390169	pubmed	15390169	create date:2004/09/25 | first author:Song EY
Context-dependent effects of hippocampal damage on memory in the shock-probe test.	/pubmed/15390168	Lehmann H, Carfagnini A, Yamin S, Mumby DG.	Hippocampus. 2005;15(1):18-25.	Hippocampus. 2005	PubMed	citation	PMID:15390168	pubmed	15390168	create date:2004/09/25 | first author:Lehmann H
Spatial-specificity of single-units in the hippocampal formation of freely moving homing pigeons.	/pubmed/15390167	Siegel JJ, Nitz D, Bingman VP.	Hippocampus. 2005;15(1):26-40.	Hippocampus. 2005	PubMed	citation	PMID:15390167	pubmed	15390167	create date:2004/09/25 | first author:Siegel JJ
Deforming the hippocampal map.	/pubmed/15390166	Touretzky DS, Weisman WE, Fuhs MC, Skaggs WE, Fenton AA, Muller RU.	Hippocampus. 2005;15(1):41-55.	Hippocampus. 2005	PubMed	citation	PMID:15390166	pubmed	15390166	create date:2004/09/25 | first author:Touretzky DS
CREB phosphorylation and c-Fos expression in the hippocampus of rats during acquisition and recall of a socially transmitted food preference.	/pubmed/15390165	Countryman RA, Orlowski JD, Brightwell JJ, Oskowitz AZ, Colombo PJ.	Hippocampus. 2005;15(1):56-67.	Hippocampus. 2005	PubMed	citation	PMID:15390165	pubmed	15390165	create date:2004/09/25 | first author:Countryman RA
Title	URL	Description	Details	ShortDetails	Resource	Type	Identifiers	Db	EntrezUID	Properties
Spatiotemporal visualization of long-term potentiation and depression in the hippocampal CA1 area.	/pubmed/15390164	Aihara T, Kobayashi Y, Tsukada M.	Hippocampus. 2005;15(1):68-78.	Hippocampus. 2005	PubMed	citation	PMID:15390164	pubmed	15390164	create date:2004/09/25 | first author:Aihara T
Quantifying medial temporal lobe damage in memory-impaired patients.	/pubmed/15390163	Gold JJ, Squire LR.	Hippocampus. 2005;15(1):79-85.	Hippocampus. 2005	PubMed	citation	PMID:15390163	pubmed	15390163	create date:2004/09/25 | first author:Gold JJ
Reconstruction of the postsubiculum head direction signal from neural ensembles.	/pubmed/15390162	Johnson A, Seeland K, Redish AD.	Hippocampus. 2005;15(1):86-96.	Hippocampus. 2005	PubMed	citation	PMID:15390162	pubmed	15390162	create date:2004/09/25 | first author:Johnson A
Sexually dimorphic aging of dendritic morphology in CA1 of hippocampus.	/pubmed/15390161	Markham JA, McKian KP, Stroup TS, Juraska JM.	Hippocampus. 2005;15(1):97-103.	Hippocampus. 2005	PubMed	citation	PMID:15390161	pubmed	15390161	create date:2004/09/25 | first author:Markham JA
Spatial analysis of spike-timing-dependent LTP and LTD in the CA1 area of hippocampal slices using optical imaging.	/pubmed/15390160	Tsukada M, Aihara T, Kobayashi Y, Shimazaki H.	Hippocampus. 2005;15(1):104-9.	Hippocampus. 2005	PubMed	citation	PMID:15390160	pubmed	15390160	create date:2004/09/25 | first author:Tsukada M
Synaptic transmission and synchronous activity is disrupted in hippocampal slices taken from aged TAS10 mice.	/pubmed/15390159	Brown JT, Richardson JC, Collingridge GL, Randall AD, Davies CH.	Hippocampus. 2005;15(1):110-7.	Hippocampus. 2005	PubMed	citation	PMID:15390159	pubmed	15390159	create date:2004/09/25 | first author:Brown JT
Selective neurotoxic damage to the hippocampal formation impairs performance of the transverse patterning and location memory tasks in rhesus macaques.	/pubmed/15390158	Alvarado MC, Bachevalier J.	Hippocampus. 2005;15(1):118-31.	Hippocampus. 2005	PubMed	citation	PMID:15390158	pubmed	15390158	create date:2004/09/25 | first author:Alvarado MC
Hippocampal involvement in detection of deviant auditory and visual stimuli.	/pubmed/15390157	Crottaz-Herbette S, Lau KM, Glover GH, Menon V.	Hippocampus. 2005;15(1):132-9.	Hippocampus. 2005	PubMed	citation	PMID:15390157	pubmed	15390157	create date:2004/09/25 | first author:Crottaz-Herbette S
Statistical determinants of dendritic morphology in hippocampal pyramidal neurons: A hidden Markov model.	/pubmed/15390156	Samsonovich AV, Ascoli GA.	Hippocampus. 2005;15(2):166-83.	Hippocampus. 2005	PubMed	citation	PMID:15390156	pubmed	15390156	create date:2004/09/25 | first author:Samsonovich AV
Stability of hippocampal place cell activity across the rat estrous cycle.	/pubmed/15390155	Tropp J, Figueiredo CM, Markus EJ.	Hippocampus. 2005;15(2):154-65.	Hippocampus. 2005	PubMed	citation	PMID:15390155	pubmed	15390155	create date:2004/09/25 | first author:Tropp J
What went where? Impaired object-location learning in patients with right hippocampal lesions.	/pubmed/15390154	Crane J, Milner B.	Hippocampus. 2005;15(2):216-31.	Hippocampus. 2005	PubMed	citation	PMID:15390154	pubmed	15390154	create date:2004/09/25 | first author:Crane J
Hippocampal-dependent memory is impaired in heterozygous GAP-43 knockout mice.	/pubmed/15390153	Rekart JL, Meiri K, Routtenberg A.	Hippocampus. 2005;15(1):1-7.	Hippocampus. 2005	PubMed	citation	PMID:15390153	pubmed	15390153	create date:2004/09/25 | first author:Rekart JL
Item recognition is less impaired than recall and associative recognition in a patient with selective hippocampal damage.	/pubmed/15390152	Holdstock JS, Mayes AR, Gong QY, Roberts N, Kapur N.	Hippocampus. 2005;15(2):203-15.	Hippocampus. 2005	PubMed	citation	PMID:15390152	pubmed	15390152	create date:2004/09/25 | first author:Holdstock JS
Role of class 3 semaphorins in the development and maturation of the septohippocampal pathway.	/pubmed/15386596	Pascual M, Pozas E, Soriano E.	Hippocampus. 2005;15(2):184-202.	Hippocampus. 2005	PubMed	citation	PMID:15386596	pubmed	15386596	create date:2004/09/24 | first author:Pascual M
Egocentric conditional associative learning: effects of restricted lesions to the hippocampo-mammillo-thalamic pathway.	/pubmed/15386595	Sziklas V, Petrides M.	Hippocampus. 2004;14(8):931-4.	Hippocampus. 2004	PubMed	citation	PMID:15386595	pubmed	15386595	create date:2004/09/24 | first author:Sziklas V
Fundamental differences in spontaneous synaptic inhibition between deep and superficial layers of the rat entorhinal cortex.	/pubmed/15386594	Woodhall GL, Bailey SJ, Thompson SE, Evans DI, Jones RS.	Hippocampus. 2005;15(2):232-45.	Hippocampus. 2005	PubMed	citation	PMID:15386594	pubmed	15386594	create date:2004/09/24 | first author:Woodhall GL
Medial temporal lobe activation during encoding and retrieval of novel face-name pairs.	/pubmed/15382260	Kirwan CB, Stark CE.	Hippocampus. 2004;14(7):919-30.	Hippocampus. 2004	PubMed	citation	PMID:15382260	pubmed	15382260	create date:2004/09/24 | first author:Kirwan CB
Distribution and origin of vesicular glutamate transporter 2-immunoreactive fibers in the rat hippocampus.	/pubmed/15382259	Halasy K, Hajszan T, Kovács EG, Lam TT, Leranth C.	Hippocampus. 2004;14(7):908-18.	Hippocampus. 2004	PubMed	citation	PMID:15382259	pubmed	15382259	create date:2004/09/24 | first author:Halasy K
Fos induction and persistence, neurodegeneration, and interneuron activation in the hippocampus of epilepsy-resistant versus epilepsy-prone rats after pilocarpine-induced seizures.	/pubmed/15382258	Fabene PF, Andrioli A, Priel MR, Cavalheiro EA, Bentivoglio M.	Hippocampus. 2004;14(7):895-907.	Hippocampus. 2004	PubMed	citation	PMID:15382258	pubmed	15382258	create date:2004/09/24 | first author:Fabene PF
Long-term effects of amygdala GABA receptor blockade on specific subpopulations of hippocampal interneurons.	/pubmed/15382257	Berretta S, Lange N, Bhattacharyya S, Sebro R, Garces J, Benes FM.	Hippocampus. 2004;14(7):876-94.	Hippocampus. 2004	PubMed	citation	PMID:15382257	pubmed	15382257	create date:2004/09/24 | first author:Berretta S
Vascular adventitia generates neuronal progenitors in the monkey hippocampus after ischemia.	/pubmed/15382256	Yamashima T, Tonchev AB, Vachkov IH, Popivanova BK, Seki T, Sawamoto K, Okano H.	Hippocampus. 2004;14(7):861-75.	Hippocampus. 2004	PubMed	citation	PMID:15382256	pubmed	15382256	create date:2004/09/24 | first author:Yamashima T
Aging-related alterations in the distribution of Ca(2+)-dependent PKC isoforms in rabbit hippocampus.	/pubmed/15382255	Van der Zee EA, Palm IF, O'Connor M, Maizels ET, Hunzicker-Dunn M, Disterhoft JF.	Hippocampus. 2004;14(7):849-60.	Hippocampus. 2004	PubMed	citation	PMID:15382255	pubmed	15382255	create date:2004/09/24 | first author:Van der Zee EA
Distribution of metabotropic GABA receptor subunits GABAB1a/b and GABAB2 in the rat hippocampus during prenatal and postnatal development.	/pubmed/15382254	López-Bendito G, Shigemoto R, Kulik A, Vida I, Fairén A, Luján R.	Hippocampus. 2004;14(7):836-48.	Hippocampus. 2004	PubMed	citation	PMID:15382254	pubmed	15382254	create date:2004/09/24 | first author:López-Bendito G
I have often walked down this street before": fMRI studies on the hippocampus and other structures during mental navigation of an old environment."	/pubmed/15382253	Rosenbaum RS, Ziegler M, Winocur G, Grady CL, Moscovitch M.	Hippocampus. 2004;14(7):826-35.	Hippocampus. 2004	PubMed	citation	PMID:15382253	pubmed	15382253	create date:2004/09/24 | first author:Rosenbaum RS
Olfactory learning-induced increase in spine density along the apical dendrites of CA1 hippocampal neurons.	/pubmed/15382252	Knafo S, Ariav G, Barkai E, Libersat F.	Hippocampus. 2004;14(7):819-25.	Hippocampus. 2004	PubMed	citation	PMID:15382252	pubmed	15382252	create date:2004/09/24 | first author:Knafo S
Selective hippocampal damage in rhesus monkeys impairs spatial memory in an open-field test.	/pubmed/15382251	Hampton RR, Hampstead BM, Murray EA.	Hippocampus. 2004;14(7):808-18.	Hippocampus. 2004	PubMed	citation	PMID:15382251	pubmed	15382251	create date:2004/09/24 | first author:Hampton RR
Intrahippocampal administration of BDNF in adult rats affects short-term behavioral plasticity in the Morris water maze and performance in the elevated plus-maze.	/pubmed/15382250	Cirulli F, Berry A, Chiarotti F, Alleva E.	Hippocampus. 2004;14(7):802-7.	Hippocampus. 2004	PubMed	citation	PMID:15382250	pubmed	15382250	create date:2004/09/24 | first author:Cirulli F
Nonphosphorylated high-molecular-weight neurofilament expression suggests early maturation of the monkey subiculum.	/pubmed/15382249	Lavenex P, Lavenex PB, Amaral DG.	Hippocampus. 2004;14(7):797-801.	Hippocampus. 2004	PubMed	citation	PMID:15382249	pubmed	15382249	create date:2004/09/24 | first author:Lavenex P
Impaired associative memory in temporal lobe epilepsy subjects after lesions of hippocampus, parahippocampal gyrus, and amygdala.	/pubmed/15318335	Weniger G, Boucsein K, Irle E.	Hippocampus. 2004;14(6):785-96.	Hippocampus. 2004	PubMed	citation	PMID:15318335	pubmed	15318335	create date:2004/08/20 | first author:Weniger G
Associative recognition in a patient with selective hippocampal lesions and relatively normal item recognition.	/pubmed/15318334	Mayes AR, Holdstock JS, Isaac CL, Montaldi D, Grigor J, Gummer A, Cariga P, Downes JJ, Tsivilis D, Gaffan D, Gong Q, Norman KA.	Hippocampus. 2004;14(6):763-84.	Hippocampus. 2004	PubMed	citation	PMID:15318334	pubmed	15318334	create date:2004/08/20 | first author:Mayes AR
Recollective qualities modulate hippocampal activation during autobiographical memory retrieval.	/pubmed/15318333	Addis DR, Moscovitch M, Crawley AP, McAndrews MP.	Hippocampus. 2004;14(6):752-62.	Hippocampus. 2004	PubMed	citation	PMID:15318333	pubmed	15318333	create date:2004/08/20 | first author:Addis DR
Homeostatic maintenance in excitability of tree shrew hippocampal CA3 pyramidal neurons after chronic stress.	/pubmed/15318332	Kole MH, Czéh B, Fuchs E.	Hippocampus. 2004;14(6):742-51.	Hippocampus. 2004	PubMed	citation	PMID:15318332	pubmed	15318332	create date:2004/08/20 | first author:Kole MH
Mode shifting between storage and recall based on novelty detection in oscillating hippocampal circuits.	/pubmed/15318331	Meeter M, Murre JM, Talamini LM.	Hippocampus. 2004;14(6):722-41.	Hippocampus. 2004	PubMed	citation	PMID:15318331	pubmed	15318331	create date:2004/08/20 | first author:Meeter M
Hippocampus 5-HT(1A)-receptors attenuate cocaine-induced hyperlocomotion and the increase in hippocampal but not nucleus accumbens 5-HT.	/pubmed/15318330	Müller CP, Thönnessen H, Barros M, Tomaz C, Carey RJ, Huston JP.	Hippocampus. 2004;14(6):710-21.	Hippocampus. 2004	PubMed	citation	PMID:15318330	pubmed	15318330	create date:2004/08/20 | first author:Müller CP
Overexpression of calbindin D(28k) in dentate gyrus granule cells alters mossy fiber presynaptic function and impairs hippocampal-dependent memory.	/pubmed/15318329	Dumas TC, Powers EC, Tarapore PE, Sapolsky RM.	Hippocampus. 2004;14(6):701-9.	Hippocampus. 2004	PubMed	citation	PMID:15318329	pubmed	15318329	create date:2004/08/20 | first author:Dumas TC
Neuronal number, volume, and apoptosis of the left dentate gyrus of chronically stressed pigs correlate negatively with basal saliva cortisol levels.	/pubmed/15318328	van der Beek EM, Wiegant VM, Schouten WG, van Eerdenburg FJ, Loijens LW, van der Plas C, Benning MA, de Vries H, de Kloet ER, Lucassen PJ.	Hippocampus. 2004;14(6):688-700.	Hippocampus. 2004	PubMed	citation	PMID:15318328	pubmed	15318328	create date:2004/08/20 | first author:van der Beek EM
Theta reset produces optimal conditions for long-term potentiation.	/pubmed/15318327	McCartney H, Johnson AD, Weil ZM, Givens B.	Hippocampus. 2004;14(6):684-7.	Hippocampus. 2004	PubMed	citation	PMID:15318327	pubmed	15318327	create date:2004/08/20 | first author:McCartney H
Transcription factor NF-kappaB activation after in vivo perforant path LTP in mouse hippocampus.	/pubmed/15318326	Freudenthal R, Romano A, Routtenberg A.	Hippocampus. 2004;14(6):677-83.	Hippocampus. 2004	PubMed	citation	PMID:15318326	pubmed	15318326	create date:2004/08/20 | first author:Freudenthal R
Stress-related phenomena.	/pubmed/15318325	Abraham WC.	Hippocampus. 2004;14(6):675-6. No abstract available.	Hippocampus. 2004	PubMed	citation	PMID:15318325	pubmed	15318325	create date:2004/08/20 | first author:Abraham WC
Analysis of theta power in hippocampal EEG during bar pressing and running behavior in rats during distinct behavioral contexts.	/pubmed/15301442	Wyble BP, Hyman JM, Rossi CA, Hasselmo ME.	Hippocampus. 2004;14(5):662-74.	Hippocampus. 2004	PubMed	citation	PMID:15301442	pubmed	15301442	create date:2004/08/11 | first author:Wyble BP
Hippocampal damage in mouse and human forms of systemic autoimmune disease.	/pubmed/15301441	Ballok DA, Woulfe J, Sur M, Cyr M, Sakic B.	Hippocampus. 2004;14(5):649-61.	Hippocampus. 2004	PubMed	citation	PMID:15301441	pubmed	15301441	create date:2004/08/11 | first author:Ballok DA
Delayed effects of chronic variable stress during peripubertal-juvenile period on hippocampal morphology and on cognitive and stress axis functions in rats.	/pubmed/15301440	Isgor C, Kabbaj M, Akil H, Watson SJ.	Hippocampus. 2004;14(5):636-48.	Hippocampus. 2004	PubMed	citation	PMID:15301440	pubmed	15301440	create date:2004/08/11 | first author:Isgor C
Habituation to stress and dexamethasone suppression in rats with selective basal forebrain cholinergic lesions.	/pubmed/15301439	Helm KA, Ziegler DR, Gallagher M.	Hippocampus. 2004;14(5):628-35.	Hippocampus. 2004	PubMed	citation	PMID:15301439	pubmed	15301439	create date:2004/08/11 | first author:Helm KA
Co-expression of calretinin and gamma-aminobutyric acid in neurons of the entorhinal cortex of the common marmoset monkey.	/pubmed/15301438	Pothuizen HH, Feldon J, Jongen-Rêlo AL.	Hippocampus. 2004;14(5):615-27.	Hippocampus. 2004	PubMed	citation	PMID:15301438	pubmed	15301438	create date:2004/08/11 | first author:Pothuizen HH
Progenitor cells from the CA3 region of the embryonic day 19 rat hippocampus generate region-specific neuronal phenotypes in vitro.	/pubmed/15301437	Shetty AK.	Hippocampus. 2004;14(5):595-614.	Hippocampus. 2004	PubMed	citation	PMID:15301437	pubmed	15301437	create date:2004/08/11 | first author:Shetty AK
In vivo neuroprotective adaptation of the glutamate/glutamine cycle to neuronal death.	/pubmed/15301436	Ramonet D, Rodríguez MJ, Fredriksson K, Bernal F, Mahy N.	Hippocampus. 2004;14(5):586-94.	Hippocampus. 2004	PubMed	citation	PMID:15301436	pubmed	15301436	create date:2004/08/11 | first author:Ramonet D
Pharmacological dissection of calcium channel subtype-related components of strontium inflow in large mossy fiber boutons of mouse hippocampus.	/pubmed/15301435	Tokunaga T, Miyazaki K, Koseki M, Mobarakeh JI, Ishizuka T, Yawo H.	Hippocampus. 2004;14(5):570-85.	Hippocampus. 2004	PubMed	citation	PMID:15301435	pubmed	15301435	create date:2004/08/11 | first author:Tokunaga T
Consolidation of CS and US representations in associative fear conditioning.	/pubmed/15301434	Frankland PW, Josselyn SA, Anagnostaras SG, Kogan JH, Takahashi E, Silva AJ.	Hippocampus. 2004;14(5):557-69.	Hippocampus. 2004	PubMed	citation	PMID:15301434	pubmed	15301434	create date:2004/08/11 | first author:Frankland PW
Computational constraints between retrieving the past and predicting the future, and the CA3-CA1 differentiation.	/pubmed/15301433	Treves A.	Hippocampus. 2004;14(5):539-56.	Hippocampus. 2004	PubMed	citation	PMID:15301433	pubmed	15301433	create date:2004/08/11 | first author:Treves A
The power of theta: providing insights into the role of the hippocampal formation in sensorimotor integration.	/pubmed/15301432	Bland BH.	Hippocampus. 2004;14(5):537-8. Review. No abstract available.	Hippocampus. 2004	PubMed	citation	PMID:15301432	pubmed	15301432	create date:2004/08/11 | first author:Bland BH
Title	URL	Description	Details	ShortDetails	Resource	Type	Identifiers	Db	EntrezUID	Properties
Learning modulation by endogenous hippocampal IL-1: blockade of endogenous IL-1 facilitates memory formation.	/pubmed/15224987	Depino AM, Alonso M, Ferrari C, del Rey A, Anthony D, Besedovsky H, Medina JH, Pitossi F.	Hippocampus. 2004;14(4):526-35.	Hippocampus. 2004	PubMed	citation	PMID:15224987	pubmed	15224987	create date:2004/07/01 | first author:Depino AM
Glutamatergic synaptic transmission participates in generating the hippocampal EEG.	/pubmed/15224986	Leung LS, Shen B.	Hippocampus. 2004;14(4):510-25.	Hippocampus. 2004	PubMed	citation	PMID:15224986	pubmed	15224986	create date:2004/07/01 | first author:Leung LS
Intrinsic vesicular glutamate transporter 2-immunoreactive input to septohippocampal parvalbumin-containing neurons: novel glutamatergic local circuit cells.	/pubmed/15224985	Hajszan T, Alreja M, Leranth C.	Hippocampus. 2004;14(4):499-509.	Hippocampus. 2004	PubMed	citation	PMID:15224985	pubmed	15224985	create date:2004/07/01 | first author:Hajszan T
Effect of early isolation on the synaptic function in the dentate gyrus and field CA1 of the guinea pig.	/pubmed/15224984	Bartesaghi R.	Hippocampus. 2004;14(4):482-98.	Hippocampus. 2004	PubMed	citation	PMID:15224984	pubmed	15224984	create date:2004/07/01 | first author:Bartesaghi R
Immunocytochemically defined interneuron populations in the hippocampus of mouse strains used in transgenic technology.	/pubmed/15224983	Mátyás F, Freund TF, Gulyás AI.	Hippocampus. 2004;14(4):460-81.	Hippocampus. 2004	PubMed	citation	PMID:15224983	pubmed	15224983	create date:2004/07/01 | first author:Mátyás F
Intraseptal infusion of the cholinergic agonist carbachol impairs delayed-non-match-to-sample radial arm maze performance in the rat.	/pubmed/15224982	Bunce JG, Sabolek HR, Chrobak JJ.	Hippocampus. 2004;14(4):450-9.	Hippocampus. 2004	PubMed	citation	PMID:15224982	pubmed	15224982	create date:2004/07/01 | first author:Bunce JG
Functional differentiation within the medial temporal lobe in the rat.	/pubmed/15224981	Jarrard LE, Davidson TL, Bowring B.	Hippocampus. 2004;14(4):434-49.	Hippocampus. 2004	PubMed	citation	PMID:15224981	pubmed	15224981	create date:2004/07/01 | first author:Jarrard LE
Magnetic fields in the human hippocampal area evoked by a somatosensory oddball task.	/pubmed/15224980	Hamada Y, Sugino K, Kado H, Suzuki R.	Hippocampus. 2004;14(4):426-33.	Hippocampus. 2004	PubMed	citation	PMID:15224980	pubmed	15224980	create date:2004/07/01 | first author:Hamada Y
Evidence for semantic learning in profound amnesia: an investigation with patient H.M.	/pubmed/15224979	O'Kane G, Kensinger EA, Corkin S.	Hippocampus. 2004;14(4):417-25.	Hippocampus. 2004	PubMed	citation	PMID:15224979	pubmed	15224979	create date:2004/07/01 | first author:O'Kane G
Muscarinic signaling is required for spike-pairing induction of long-term potentiation at rat Schaffer collateral-CA1 synapses.	/pubmed/15224978	Adams SV, Winterer J, Müller W.	Hippocampus. 2004;14(4):413-6.	Hippocampus. 2004	PubMed	citation	PMID:15224978	pubmed	15224978	create date:2004/07/01 | first author:Adams SV
J.F.K., L.B.J., and H.M.: the famous memories of a famous amnesic.	/pubmed/15224977	Manns JR.	Hippocampus. 2004;14(4):411-2. No abstract available.	Hippocampus. 2004	PubMed	citation	PMID:15224977	pubmed	15224977	create date:2004/07/01 | first author:Manns JR
Reduced basal CaMKII levels in hippocampal CA1 region: possible cause of stress-induced impairment of LTP in chronically stressed rats.	/pubmed/15132438	Gerges NZ, Aleisa AM, Schwarz LA, Alkadhi KA.	Hippocampus. 2004;14(3):402-10.	Hippocampus. 2004	PubMed	citation	PMID:15132438	pubmed	15132438	create date:2004/05/11 | first author:Gerges NZ
A novel population of calretinin-positive neurons comprises reelin-positive Cajal-Retzius cells in the hippocampal formation of the adult domestic pig.	/pubmed/15132437	Abrahám H, Tóth Z, Seress L.	Hippocampus. 2004;14(3):385-401.	Hippocampus. 2004	PubMed	citation	PMID:15132437	pubmed	15132437	create date:2004/05/11 | first author:Abrahám H
Ionic mechanisms in the generation of subthreshold oscillations and action potential clustering in entorhinal layer II stellate neurons.	/pubmed/15132436	Fransén E, Alonso AA, Dickson CT, Magistretti J, Hasselmo ME.	Hippocampus. 2004;14(3):368-84.	Hippocampus. 2004	PubMed	citation	PMID:15132436	pubmed	15132436	create date:2004/05/11 | first author:Fransén E
P/Q Ca2+ channel blockade stops spreading depression and related pyramidal neuronal Ca2+ rise in hippocampal organ culture.	/pubmed/15132435	Kunkler PE, Kraig RP.	Hippocampus. 2004;14(3):356-67.	Hippocampus. 2004	PubMed	citation	PMID:15132435	pubmed	15132435	create date:2004/05/11 | first author:Kunkler PE
Ontogeny of seizure-induced increases in BDNF immunoreactivity and TrkB receptor activation in rat hippocampus.	/pubmed/15132434	Danzer SC, He X, McNamara JO.	Hippocampus. 2004;14(3):345-55.	Hippocampus. 2004	PubMed	citation	PMID:15132434	pubmed	15132434	create date:2004/05/11 | first author:Danzer SC
Neuregulin1 downregulates postsynaptic GABAA receptors at the hippocampal inhibitory synapse.	/pubmed/15132433	Okada M, Corfas G.	Hippocampus. 2004;14(3):337-44.	Hippocampus. 2004	PubMed	citation	PMID:15132433	pubmed	15132433	create date:2004/05/11 | first author:Okada M
Expression, interaction, and proteolysis of death-associated protein kinase and p53 within vulnerable and resistant hippocampal subfields following seizures.	/pubmed/15132432	Araki T, Shinoda S, Schindler CK, Quan-Lan J, Meller R, Taki W, Simon RP, Henshall DC.	Hippocampus. 2004;14(3):326-36.	Hippocampus. 2004	PubMed	citation	PMID:15132432	pubmed	15132432	create date:2004/05/11 | first author:Araki T
Postsynaptic injection of calcium-independent phospholipase A2 inhibitors selectively increases AMPA receptor-mediated synaptic transmission.	/pubmed/15132431	St-Gelais F, Ménard C, Congar P, Trudeau LE, Massicotte G.	Hippocampus. 2004;14(3):319-25.	Hippocampus. 2004	PubMed	citation	PMID:15132431	pubmed	15132431	create date:2004/05/11 | first author:St-Gelais F
Amygdala-kindling induces alterations in neuronal density and in density of degenerated fibers.	/pubmed/15132430	von Bohlen und Halbach O, Schulze K, Albrecht D.	Hippocampus. 2004;14(3):311-8.	Hippocampus. 2004	PubMed	citation	PMID:15132430	pubmed	15132430	create date:2004/05/11 | first author:von Bohlen und Halbach O
Differential contributions of dorsal hippocampal subregions to memory acquisition and retrieval in contextual fear-conditioning.	/pubmed/15132429	Lee I, Kesner RP.	Hippocampus. 2004;14(3):301-10.	Hippocampus. 2004	PubMed	citation	PMID:15132429	pubmed	15132429	create date:2004/05/11 | first author:Lee I
Hippocampal function in posttraumatic stress disorder.	/pubmed/15132428	Shin LM, Shin PS, Heckers S, Krangel TS, Macklin ML, Orr SP, Lasko N, Segal E, Makris N, Richert K, Levering J, Schacter DL, Alpert NM, Fischman AJ, Pitman RK, Rauch SL.	Hippocampus. 2004;14(3):292-300.	Hippocampus. 2004	PubMed	citation	PMID:15132428	pubmed	15132428	create date:2004/05/11 | first author:Shin LM
Stress generates emotional memories and retrograde amnesia by inducing an endogenous form of hippocampal LTP.	/pubmed/15132427	Diamond DM, Park CR, Woodson JC.	Hippocampus. 2004;14(3):281-91. Review.	Hippocampus. 2004	PubMed	citation	PMID:15132427	pubmed	15132427	create date:2004/05/11 | first author:Diamond DM
Hippocampal prosaposin changes during stress: a glucocorticoid-independent event.	/pubmed/15132426	Scaccianoce S, Mattei V, Del Bianco P, Gizzi C, Sorice M, Hiraiwa M, Misasi R.	Hippocampus. 2004;14(3):275-80.	Hippocampus. 2004	PubMed	citation	PMID:15132426	pubmed	15132426	create date:2004/05/11 | first author:Scaccianoce S
Environment-spatial conditional learning in rats with selective lesions of medial septal cholinergic neurons.	/pubmed/15098731	Janisiewicz AM, Jackson O 3rd, Firoz EF, Baxter MG.	Hippocampus. 2004;14(2):265-73.	Hippocampus. 2004	PubMed	citation	PMID:15098731	pubmed	15098731	create date:2004/04/22 | first author:Janisiewicz AM
Expression of long-term potentiation in aged rats involves perforated synapses but dendritic spine branching results from high-frequency stimulation alone.	/pubmed/15098730	Dhanrajan TM, Lynch MA, Kelly A, Popov VI, Rusakov DA, Stewart MG.	Hippocampus. 2004;14(2):255-64.	Hippocampus. 2004	PubMed	citation	PMID:15098730	pubmed	15098730	create date:2004/04/22 | first author:Dhanrajan TM
Effects of complete immunotoxin lesions of the cholinergic basal forebrain on fear conditioning and spatial learning.	/pubmed/15098729	Frick KM, Kim JJ, Baxter MG.	Hippocampus. 2004;14(2):244-54.	Hippocampus. 2004	PubMed	citation	PMID:15098729	pubmed	15098729	create date:2004/04/22 | first author:Frick KM
Properties of horizontal axo-axonic cells in stratum oriens of the hippocampal CA1 area of rats in vitro.	/pubmed/15098728	Ganter P, Szücs P, Paulsen O, Somogyi P.	Hippocampus. 2004;14(2):232-43.	Hippocampus. 2004	PubMed	citation	PMID:15098728	pubmed	15098728	create date:2004/04/22 | first author:Ganter P
Impaired place navigation in place and matching-to-place swimming pool tasks follows both retrosplenial cortex lesions and cingulum bundle lesions in rats.	/pubmed/15098727	Harker KT, Whishaw IQ.	Hippocampus. 2004;14(2):224-31.	Hippocampus. 2004	PubMed	citation	PMID:15098727	pubmed	15098727	create date:2004/04/22 | first author:Harker KT
Spatial reference memory in GluR-A-deficient mice using a novel hippocampal-dependent paddling pool escape task.	/pubmed/15098726	Schmitt WB, Deacon RM, Reisel D, Sprengel R, Seeburg PH, Rawlins JN, Bannerman DM.	Hippocampus. 2004;14(2):216-23.	Hippocampus. 2004	PubMed	citation	PMID:15098726	pubmed	15098726	create date:2004/04/22 | first author:Schmitt WB
Immunolocalization of metabotropic glutamate receptor 1alpha (mGluR1alpha) in distinct classes of interneuron in the CA1 region of the rat hippocampus.	/pubmed/15098725	Ferraguti F, Cobden P, Pollard M, Cope D, Shigemoto R, Watanabe M, Somogyi P.	Hippocampus. 2004;14(2):193-215.	Hippocampus. 2004	PubMed	citation	PMID:15098725	pubmed	15098725	create date:2004/04/22 | first author:Ferraguti F
Path integration in mammals.	/pubmed/15098724	Etienne AS, Jeffery KJ.	Hippocampus. 2004;14(2):180-92. Review.	Hippocampus. 2004	PubMed	citation	PMID:15098724	pubmed	15098724	create date:2004/04/22 | first author:Etienne AS
Impaired and spared cholinergic functions in the hippocampus after lesions of the medial septum/vertical limb of the diagonal band with 192 IgG-saporin.	/pubmed/15098723	Chang Q, Gold PE.	Hippocampus. 2004;14(2):170-9.	Hippocampus. 2004	PubMed	citation	PMID:15098723	pubmed	15098723	create date:2004/04/22 | first author:Chang Q
Common pathway in the medial temporal lobe for storage and recovery of words as revealed by event-related functional MRI.	/pubmed/15098722	Daselaar SM, Veltman DJ, Witter MP.	Hippocampus. 2004;14(2):163-9.	Hippocampus. 2004	PubMed	citation	PMID:15098722	pubmed	15098722	create date:2004/04/22 | first author:Daselaar SM
Hippocampal activation during transitive inference in humans.	/pubmed/15098721	Heckers S, Zalesak M, Weiss AP, Ditman T, Titone D.	Hippocampus. 2004;14(2):153-62.	Hippocampus. 2004	PubMed	citation	PMID:15098721	pubmed	15098721	create date:2004/04/22 | first author:Heckers S
Hippocampal contribution to the novel use of relational information in declarative memory.	/pubmed/15098720	Preston AR, Shrager Y, Dudukovic NM, Gabrieli JD.	Hippocampus. 2004;14(2):148-52. No abstract available.	Hippocampus. 2004	PubMed	citation	PMID:15098720	pubmed	15098720	create date:2004/04/22 | first author:Preston AR
Endogenous 5-HT inhibits firing activity of hippocampal CA1 pyramidal neurons during conditioned fear stress-induced freezing behavior through stimulating 5-HT1A receptors.	/pubmed/15098719	Tada K, Kasamo K, Suzuki T, Matsuzaki Y, Kojima T.	Hippocampus. 2004;14(2):143-7.	Hippocampus. 2004	PubMed	citation	PMID:15098719	pubmed	15098719	create date:2004/04/22 | first author:Tada K
Who's the fairest of them all? Role of the human hippocampus in the relational organization of memory.	/pubmed/15098718	Rapp PR.	Hippocampus. 2004;14(2):141-2. No abstract available.	Hippocampus. 2004	PubMed	citation	PMID:15098718	pubmed	15098718	create date:2004/04/22 | first author:Rapp PR
Exploration, emotionality, and hippocampal mossy fibers in nonaggressive AB/Gat and congenic highly aggressive mice.	/pubmed/15058491	Prior H, Schwegler H, Marashi V, Sachser N.	Hippocampus. 2004;14(1):135-40.	Hippocampus. 2004	PubMed	citation	PMID:15058491	pubmed	15058491	create date:2004/04/03 | first author:Prior H
Effects of age and alcohol exposure during early life on pyramidal cell numbers in the CA1-CA3 region of the rat hippocampus.	/pubmed/15058490	Miki T, Harris SJ, Wilce PA, Takeuchi Y, Bedi KS.	Hippocampus. 2004;14(1):124-34.	Hippocampus. 2004	PubMed	citation	PMID:15058490	pubmed	15058490	create date:2004/04/03 | first author:Miki T
Detection of novelty, but not memory of spatial habituation, is associated with an increase in phosphorylated cAMP response element-binding protein levels in the hippocampus.	/pubmed/15058489	Winograd M, Viola H.	Hippocampus. 2004;14(1):117-23.	Hippocampus. 2004	PubMed	citation	PMID:15058489	pubmed	15058489	create date:2004/04/03 | first author:Winograd M
Excitotoxic lesions of the pre- and parasubiculum disrupt the place fields of hippocampal pyramidal cells.	/pubmed/15058488	Liu P, Jarrard LE, Bilkey DK.	Hippocampus. 2004;14(1):107-16.	Hippocampus. 2004	PubMed	citation	PMID:15058488	pubmed	15058488	create date:2004/04/03 | first author:Liu P
Comparison of spontaneous and septally driven hippocampal theta field and theta-related cellular activity.	/pubmed/15058487	Scarlett D, Dypvik AT, Bland BH.	Hippocampus. 2004;14(1):99-106.	Hippocampus. 2004	PubMed	citation	PMID:15058487	pubmed	15058487	create date:2004/04/03 | first author:Scarlett D
Expression of different isoforms of protein kinase C in the rat hippocampus after pilocarpine-induced status epilepticus with special reference to CA1 area and the dentate gyrus.	/pubmed/15058486	Tang FR, Lee WL, Gao H, Chen Y, Loh YT, Chia SC.	Hippocampus. 2004;14(1):87-98.	Hippocampus. 2004	PubMed	citation	PMID:15058486	pubmed	15058486	create date:2004/04/03 | first author:Tang FR
Ability of GDNF to diminish free radical production leads to protection against kainate-induced excitotoxicity in hippocampus.	/pubmed/15058485	Cheng H, Fu YS, Guo JW.	Hippocampus. 2004;14(1):77-86.	Hippocampus. 2004	PubMed	citation	PMID:15058485	pubmed	15058485	create date:2004/04/03 | first author:Cheng H
Encoding versus retrieval of spatial memory: double dissociation between the dentate gyrus and the perforant path inputs into CA3 in the dorsal hippocampus.	/pubmed/15058484	Lee I, Kesner RP.	Hippocampus. 2004;14(1):66-76.	Hippocampus. 2004	PubMed	citation	PMID:15058484	pubmed	15058484	create date:2004/04/03 | first author:Lee I
Trace eyeblink conditioning is hippocampally dependent in mice.	/pubmed/15058483	Tseng W, Guan R, Disterhoft JF, Weiss C.	Hippocampus. 2004;14(1):58-65.	Hippocampus. 2004	PubMed	citation	PMID:15058483	pubmed	15058483	create date:2004/04/03 | first author:Tseng W
Hippocampal protein-protein interactions in spatial memory.	/pubmed/15058482	Nelson TJ, Backlund PS Jr, Alkon DL.	Hippocampus. 2004;14(1):46-57.	Hippocampus. 2004	PubMed	citation	PMID:15058482	pubmed	15058482	create date:2004/04/03 | first author:Nelson TJ
Hypothyroidism impairs late LTP in CA1 region but not in dentate gyrus of the intact rat hippocampus: MAPK involvement.	/pubmed/15058481	Gerges NZ, Alkadhi KA.	Hippocampus. 2004;14(1):40-5.	Hippocampus. 2004	PubMed	citation	PMID:15058481	pubmed	15058481	create date:2004/04/03 | first author:Gerges NZ
Preserved anterograde and retrograde memory of rapidly acquired olfactory discrminations after neurotoxic hippocampal lesions.	/pubmed/15058480	Jonasson Z, Ballantyne JK, Baxter MG.	Hippocampus. 2004;14(1):28-39.	Hippocampus. 2004	PubMed	citation	PMID:15058480	pubmed	15058480	create date:2004/04/03 | first author:Jonasson Z
Title	URL	Description	Details	ShortDetails	Resource	Type	Identifiers	Db	EntrezUID	Properties
c-fos is induced in the hippocampus during consolidation of sexual imprinting in the zebra finch (Taeniopygia guttata).	/pubmed/15058479	Sadananda M, Bischof HJ.	Hippocampus. 2004;14(1):19-27.	Hippocampus. 2004	PubMed	citation	PMID:15058479	pubmed	15058479	create date:2004/04/03 | first author:Sadananda M
Method for making selective lesions of the hippocampus in macaque monkeys using NMDA and a longitudinal surgical approach.	/pubmed/15058478	Hampton RR, Buckmaster CA, Anuszkiewicz-Lundgren D, Murray EA.	Hippocampus. 2004;14(1):9-18.	Hippocampus. 2004	PubMed	citation	PMID:15058478	pubmed	15058478	create date:2004/04/03 | first author:Hampton RR
A critical role for the anterior hippocampus in relational memory: evidence from an fMRI study comparing associative and item recognition.	/pubmed/15058477	Giovanello KS, Schnyer DM, Verfaellie M.	Hippocampus. 2004;14(1):5-8.	Hippocampus. 2004	PubMed	citation	PMID:15058477	pubmed	15058477	create date:2004/04/03 | first author:Giovanello KS
Analysis of the presynaptic signalling mechanisms underlying the inhibition of LTP in rat dentate gyrus by the tyrosine kinase inhibitor, genistein.	/pubmed/15058476	Lynch M.	Hippocampus. 2004;14(1):4. No abstract available.	Hippocampus. 2004	PubMed	citation	PMID:15058476	pubmed	15058476	create date:2004/04/03 | first author:Lynch M
The ensemble that plays together, stays together.	/pubmed/15058475	Davachi L.	Hippocampus. 2004;14(1):1-3. Review. No abstract available.	Hippocampus. 2004	PubMed	citation	PMID:15058475	pubmed	15058475	create date:2004/04/03 | first author:Davachi L
Analysis of the presynaptic signaling mechanisms underlying the inhibition of LTP in rat dentate gyrus by the tyrosine kinase inhibitor, genistein.	/pubmed/14750660	Pereira DB, Duarte CB.	Hippocampus. 2003;13(8):978-9. No abstract available.	Hippocampus. 2003	PubMed	citation	PMID:14750660	pubmed	14750660	create date:2004/01/31 | first author:Pereira DB
Differential neuronal fates in the CA1 hippocampus after hypoxia in newborn and 7-day-old rats: effects of pre-treatment with MK-801.	/pubmed/14750659	Grojean S, Pourié G, Vert P, Daval JL.	Hippocampus. 2003;13(8):970-7.	Hippocampus. 2003	PubMed	citation	PMID:14750659	pubmed	14750659	create date:2004/01/31 | first author:Grojean S
Retrograde and anterograde object recognition in rats with hippocampal lesions.	/pubmed/14750658	Gaskin S, Tremblay A, Mumby DG.	Hippocampus. 2003;13(8):962-9.	Hippocampus. 2003	PubMed	citation	PMID:14750658	pubmed	14750658	create date:2004/01/31 | first author:Gaskin S
Conduction latency along CA3 hippocampal axons from rat.	/pubmed/14750657	Soleng AF, Raastad M, Andersen P.	Hippocampus. 2003;13(8):953-61.	Hippocampus. 2003	PubMed	citation	PMID:14750657	pubmed	14750657	create date:2004/01/31 | first author:Soleng AF
Morphological and numerical analysis of synaptic interactions between neurons in deep and superficial layers of the entorhinal cortex of the rat.	/pubmed/14750656	van Haeften T, Baks-te-Bulte L, Goede PH, Wouterlood FG, Witter MP.	Hippocampus. 2003;13(8):943-52.	Hippocampus. 2003	PubMed	citation	PMID:14750656	pubmed	14750656	create date:2004/01/31 | first author:van Haeften T
Projections from the periamygdaloid cortex to the amygdaloid complex, the hippocampal formation, and the parahippocampal region: a PHA-L study in the rat.	/pubmed/14750655	Majak K, Pitkänen A.	Hippocampus. 2003;13(8):922-42.	Hippocampus. 2003	PubMed	citation	PMID:14750655	pubmed	14750655	create date:2004/01/31 | first author:Majak K
Prenatal administration of morphine decreases CREBSerine-133 phosphorylation and synaptic plasticity range mediated by glutamatergic transmission in the hippocampal CA1 area of cognitive-deficient rat offspring.	/pubmed/14750654	Yang SN, Huang LT, Wang CL, Chen WF, Yang CH, Lin SZ, Lai MC, Chen SJ, Tao PL.	Hippocampus. 2003;13(8):915-21.	Hippocampus. 2003	PubMed	citation	PMID:14750654	pubmed	14750654	create date:2004/01/31 | first author:Yang SN
Estrogen alters amyloid precursor protein as well as dendritic and cholinergic markers in a mouse model of Down syndrome.	/pubmed/14750653	Granholm AC, Sanders L, Seo H, Lin L, Ford K, Isacson O.	Hippocampus. 2003;13(8):905-14.	Hippocampus. 2003	PubMed	citation	PMID:14750653	pubmed	14750653	create date:2004/01/31 | first author:Granholm AC
Neuropsychological correlates of hippocampal and rhinal cortex volumes in patients with mesial temporal sclerosis.	/pubmed/14750652	O'Brien CE, Bowden SC, Bardenhagen FJ, Cook MJ.	Hippocampus. 2003;13(8):892-904.	Hippocampus. 2003	PubMed	citation	PMID:14750652	pubmed	14750652	create date:2004/01/31 | first author:O'Brien CE
Retrograde amnesia and the volume of critical brain structures.	/pubmed/14750651	Kopelman MD, Lasserson D, Kingsley DR, Bello F, Rush C, Stanhope N, Stevens TG, Goodman G, Buckman JR, Heilpern G, Kendall BE, Colchester AC.	Hippocampus. 2003;13(8):879-91.	Hippocampus. 2003	PubMed	citation	PMID:14750651	pubmed	14750651	create date:2004/01/31 | first author:Kopelman MD
Unilateral inner ear damage results in lasting changes in hippocampal CA1 field potentials in vitro.	/pubmed/14750650	Zheng Y, Kerr DS, Darlington CL, Smith PF.	Hippocampus. 2003;13(8):873-8.	Hippocampus. 2003	PubMed	citation	PMID:14750650	pubmed	14750650	create date:2004/01/31 | first author:Zheng Y
Dissociation of the geometric and contextual influences on place cells.	/pubmed/14620882	Jeffery KJ, Anderson MI.	Hippocampus. 2003;13(7):868-72. No abstract available.	Hippocampus. 2003	PubMed	citation	PMID:14620882	pubmed	14620882	create date:2003/11/19 | first author:Jeffery KJ
Nitric oxide synthase and arginase in the rat hippocampus and the entorhinal, perirhinal, postrhinal, and temporal cortices: regional variations and age-related changes.	/pubmed/14620881	Liu P, Smith PF, Appleton I, Darlington CL, Bilkey DK.	Hippocampus. 2003;13(7):859-67.	Hippocampus. 2003	PubMed	citation	PMID:14620881	pubmed	14620881	create date:2003/11/19 | first author:Liu P
Increased levels of acidic calponin during dendritic spine plasticity after pilocarpine-induced seizures.	/pubmed/14620880	Ferhat L, Esclapez M, Represa A, Fattoum A, Shirao T, Ben-Ari Y.	Hippocampus. 2003;13(7):845-58.	Hippocampus. 2003	PubMed	citation	PMID:14620880	pubmed	14620880	create date:2003/11/19 | first author:Ferhat L
Hippocampal spreading depression bilaterally activates the caudal trigeminal nucleus in rodents.	/pubmed/14620879	Kunkler PE, Kraig RP.	Hippocampus. 2003;13(7):835-44.	Hippocampus. 2003	PubMed	citation	PMID:14620879	pubmed	14620879	create date:2003/11/19 | first author:Kunkler PE
Impaired interleukin-1 signaling is associated with deficits in hippocampal memory processes and neural plasticity.	/pubmed/14620878	Avital A, Goshen I, Kamsler A, Segal M, Iverfeldt K, Richter-Levin G, Yirmiya R.	Hippocampus. 2003;13(7):826-34.	Hippocampus. 2003	PubMed	citation	PMID:14620878	pubmed	14620878	create date:2003/11/19 | first author:Avital A
Age-dependent alterations of long-term synaptic plasticity in thyroid-deficient rats.	/pubmed/14620877	Vara H, Muñoz-Cuevas J, Colino A.	Hippocampus. 2003;13(7):816-25.	Hippocampus. 2003	PubMed	citation	PMID:14620877	pubmed	14620877	create date:2003/11/19 | first author:Vara H
Expression of plasma membrane GABA transporters but not of the vesicular GABA transporter in dentate granule cells after kainic acid seizures.	/pubmed/14620876	Sperk G, Schwarzer C, Heilman J, Furtinger S, Reimer RJ, Edwards RH, Nelson N.	Hippocampus. 2003;13(7):806-15.	Hippocampus. 2003	PubMed	citation	PMID:14620876	pubmed	14620876	create date:2003/11/19 | first author:Sperk G
Intracellular correlate of EPSP-spike potentiation in CA1 pyramidal neurons is controlled by GABAergic modulation.	/pubmed/14620875	Staff NP, Spruston N.	Hippocampus. 2003;13(7):801-5.	Hippocampus. 2003	PubMed	citation	PMID:14620875	pubmed	14620875	create date:2003/11/19 | first author:Staff NP
Sustained calpain activation associated with lysosomal rupture executes necrosis of the postischemic CA1 neurons in primates.	/pubmed/14620874	Yamashima T, Tonchev AB, Tsukada T, Saido TC, Imajoh-Ohmi S, Momoi T, Kominami E.	Hippocampus. 2003;13(7):791-800.	Hippocampus. 2003	PubMed	citation	PMID:14620874	pubmed	14620874	create date:2003/11/19 | first author:Yamashima T
Long-term synaptic depression in the adult entorhinal cortex in vivo.	/pubmed/14620873	Bouras R, Chapman CA.	Hippocampus. 2003;13(7):780-90.	Hippocampus. 2003	PubMed	citation	PMID:14620873	pubmed	14620873	create date:2003/11/19 | first author:Bouras R
Differential expression and localization of the phosphorylated and nonphosphorylated neurofilaments during the early postnatal development of rat hippocampus.	/pubmed/14620872	Lopez-Picon FR, Uusi-Oukari M, Holopainen IE.	Hippocampus. 2003;13(7):767-79.	Hippocampus. 2003	PubMed	citation	PMID:14620872	pubmed	14620872	create date:2003/11/19 | first author:Lopez-Picon FR
Entorhinal inputs to dentate gyrus are activated mainly by conditioned events with long time intervals.	/pubmed/12962319	Talnov AN, Quian Quiroga R, Meier M, Matsumoto G, Brankack J.	Hippocampus. 2003;13(6):755-65.	Hippocampus. 2003	PubMed	citation	PMID:12962319	pubmed	12962319	create date:2003/09/10 | first author:Talnov AN
Changes in hippocampal histamine receptors across the hibernation cycle in ground squirrels.	/pubmed/12962318	Sallmen T, Lozada AF, Anichtchik OV, Beckman AL, Leurs R, Panula P.	Hippocampus. 2003;13(6):745-54.	Hippocampus. 2003	PubMed	citation	PMID:12962318	pubmed	12962318	create date:2003/09/10 | first author:Sallmen T
Electrophysiological and morphological diversity of neurons from the rat subicular complex in vitro.	/pubmed/12962317	Menendez de la Prida L, Suarez F, Pozo MA.	Hippocampus. 2003;13(6):728-44.	Hippocampus. 2003	PubMed	citation	PMID:12962317	pubmed	12962317	create date:2003/09/10 | first author:Menendez de la Prida L
Reelin-expressing neurons in the postnatal and adult human hippocampal formation.	/pubmed/12962316	Abraham H, Meyer G.	Hippocampus. 2003;13(6):715-27.	Hippocampus. 2003	PubMed	citation	PMID:12962316	pubmed	12962316	create date:2003/09/10 | first author:Abraham H
Dynamically detuned oscillations account for the coupled rate and temporal code of place cell firing.	/pubmed/12962315	Lengyel M, Szatmáry Z, Erdi P.	Hippocampus. 2003;13(6):700-14.	Hippocampus. 2003	PubMed	citation	PMID:12962315	pubmed	12962315	create date:2003/09/10 | first author:Lengyel M
Comparison of commissural sprouting in the mouse and rat fascia dentata after entorhinal cortex lesion.	/pubmed/12962314	Del Turco D, Woods AG, Gebhardt C, Phinney AL, Jucker M, Frotscher M, Deller T.	Hippocampus. 2003;13(6):685-99.	Hippocampus. 2003	PubMed	citation	PMID:12962314	pubmed	12962314	create date:2003/09/10 | first author:Del Turco D
Effects of hippocampal cholinergic deafferentation on learning strategy selection in a visible platform version of the water maze.	/pubmed/12962313	Bizon JL, Han JS, Hudon C, Gallagher M.	Hippocampus. 2003;13(6):676-84.	Hippocampus. 2003	PubMed	citation	PMID:12962313	pubmed	12962313	create date:2003/09/10 | first author:Bizon JL
Dorsal hippocampus and classical fear conditioning to tone and context in rats: effects of local NMDA-receptor blockade and stimulation.	/pubmed/12962312	Bast T, Zhang WN, Feldon J.	Hippocampus. 2003;13(6):657-75.	Hippocampus. 2003	PubMed	citation	PMID:12962312	pubmed	12962312	create date:2003/09/10 | first author:Bast T
Rapid induction of BDNF expression in the hippocampus during immobilization stress challenge in adult rats.	/pubmed/12921353	Marmigère F, Givalois L, Rage F, Arancibia S, Tapia-Arancibia L.	Hippocampus. 2003;13(5):646-55.	Hippocampus. 2003	PubMed	citation	PMID:12921353	pubmed	12921353	create date:2003/08/19 | first author:Marmigère F
Downregulation of the alpha5 subunit of the GABA(A) receptor in the pilocarpine model of temporal lobe epilepsy.	/pubmed/12921352	Houser CR, Esclapez M.	Hippocampus. 2003;13(5):633-45.	Hippocampus. 2003	PubMed	citation	PMID:12921352	pubmed	12921352	create date:2003/08/19 | first author:Houser CR
Fetal hippocampal CA3 cell grafts enriched with fibroblast growth factor-2 exhibit enhanced neuronal integration into the lesioned aging rat hippocampus in a kainate model of temporal lobe epilepsy.	/pubmed/12921351	Zaman V, Shetty AK.	Hippocampus. 2003;13(5):618-32.	Hippocampus. 2003	PubMed	citation	PMID:12921351	pubmed	12921351	create date:2003/08/19 | first author:Zaman V
Distal landmarks and hippocampal place cells: effects of relative translation versus rotation.	/pubmed/12921350	Knierim JJ, Rao G.	Hippocampus. 2003;13(5):604-17.	Hippocampus. 2003	PubMed	citation	PMID:12921350	pubmed	12921350	create date:2003/08/19 | first author:Knierim JJ
Longitudinal axis of the hippocampus: both septal and temporal poles of the hippocampus support water maze spatial learning depending on the training protocol.	/pubmed/12921349	de Hoz L, Knox J, Morris RG.	Hippocampus. 2003;13(5):587-603.	Hippocampus. 2003	PubMed	citation	PMID:12921349	pubmed	12921349	create date:2003/08/19 | first author:de Hoz L
Age-related differences in the functional connectivity of the hippocampus during memory encoding.	/pubmed/12921348	Grady CL, McIntosh AR, Craik FI.	Hippocampus. 2003;13(5):572-86.	Hippocampus. 2003	PubMed	citation	PMID:12921348	pubmed	12921348	create date:2003/08/19 | first author:Grady CL
Changes in NOS protein expression and activity in the rat hippocampus, entorhinal and postrhinal cortices after unilateral electrolytic perirhinal cortex lesions.	/pubmed/12921347	Liu P, Zheng Y, Smith PF, Bilkey DK.	Hippocampus. 2003;13(5):561-71.	Hippocampus. 2003	PubMed	citation	PMID:12921347	pubmed	12921347	create date:2003/08/19 | first author:Liu P
Neuropeptide Y delays hippocampal kindling in the rat.	/pubmed/12921346	Reibel S, Benmaamar R, Lê BT, Larmet Y, Kalra SP, Marescaux C, Depaulis A.	Hippocampus. 2003;13(5):557-60.	Hippocampus. 2003	PubMed	citation	PMID:12921346	pubmed	12921346	create date:2003/08/19 | first author:Reibel S
Tolerance to the memory disruptive effects of cannabinoids involves adaptation by hippocampal neurons.	/pubmed/12921345	Hampson RE, Simeral JD, Kelly EJ, Deadwyler SA.	Hippocampus. 2003;13(5):543-56.	Hippocampus. 2003	PubMed	citation	PMID:12921345	pubmed	12921345	create date:2003/08/19 | first author:Hampson RE
Reactions to familiar and novel objects in infant monkeys with neonatal temporal lesions.	/pubmed/12848121	Meunier M, Nalwa V, Bachevalier J.	Hippocampus. 2003;13(4):489-93.	Hippocampus. 2003	PubMed	citation	PMID:12848121	pubmed	12848121	create date:2003/07/10 | first author:Meunier M
Temporal firing characteristics and the strategic role of subicular neurons in short-term memory.	/pubmed/12836920	Hampson RE, Deadwyler SA.	Hippocampus. 2003;13(4):529-41.	Hippocampus. 2003	PubMed	citation	PMID:12836920	pubmed	12836920	create date:2003/07/03 | first author:Hampson RE
Different actions of gabapentin and baclofen in hippocampus from weaver mice.	/pubmed/12836919	Bertrand S, Morin F, Lacaille JC.	Hippocampus. 2003;13(4):525-8.	Hippocampus. 2003	PubMed	citation	PMID:12836919	pubmed	12836919	create date:2003/07/03 | first author:Bertrand S
Comparison of computational models of familiarity discrimination in the perirhinal cortex.	/pubmed/12836918	Bogacz R, Brown MW.	Hippocampus. 2003;13(4):494-524. Review.	Hippocampus. 2003	PubMed	citation	PMID:12836918	pubmed	12836918	create date:2003/07/03 | first author:Bogacz R
Bacterial meningitis causes two distinct forms of cellular damage in the hippocampal dentate gyrus in infant rats.	/pubmed/12836917	Bifrare YD, Gianinazzi C, Imboden H, Leib SL, Täuber MG.	Hippocampus. 2003;13(4):481-8.	Hippocampus. 2003	PubMed	citation	PMID:12836917	pubmed	12836917	create date:2003/07/03 | first author:Bifrare YD
Opioid peptide release in the rat hippocampus after kainic acid-induced status epilepticus.	/pubmed/12836916	Rocha L, Maidment NT.	Hippocampus. 2003;13(4):472-80.	Hippocampus. 2003	PubMed	citation	PMID:12836916	pubmed	12836916	create date:2003/07/03 | first author:Rocha L
Title	URL	Description	Details	ShortDetails	Resource	Type	Identifiers	Db	EntrezUID	Properties
Density of mu-opioid receptors in the hippocampus of adult male and female rats is altered by prenatal morphine exposure and gonadal hormone treatment.	/pubmed/12836915	Slamberová R, Rimanóczy A, Bar N, Schindler CJ, Vathy I.	Hippocampus. 2003;13(4):461-71.	Hippocampus. 2003	PubMed	citation	PMID:12836915	pubmed	12836915	create date:2003/07/03 | first author:Slamberová R
Learning associations between places and visual cues without learning to navigate: neither fornix nor entorhinal cortex is required.	/pubmed/12836914	Gaffan EA, Bannerman DM, Healey AN.	Hippocampus. 2003;13(4):445-60.	Hippocampus. 2003	PubMed	citation	PMID:12836914	pubmed	12836914	create date:2003/07/03 | first author:Gaffan EA
Reversible inactivation of the hippocampal formation in food-storing black-capped chickadees (Poecile atricapillus).	/pubmed/12836913	Shiflett MW, Smulders TV, Benedict L, DeVoogd TJ.	Hippocampus. 2003;13(4):437-44.	Hippocampus. 2003	PubMed	citation	PMID:12836913	pubmed	12836913	create date:2003/07/03 | first author:Shiflett MW
Dissociable neural responses in the hippocampus to the retrieval of facial identity and emotion: an event-related fMRI study.	/pubmed/12836912	Iidaka T, Terashima S, Yamashita K, Okada T, Sadato N, Yonekura Y.	Hippocampus. 2003;13(4):429-36.	Hippocampus. 2003	PubMed	citation	PMID:12836912	pubmed	12836912	create date:2003/07/03 | first author:Iidaka T
Maturation of granule cell dendrites after mossy fiber arrival in hippocampal field CA3.	/pubmed/12722981	Jones SP, Rahimi O, O'Boyle MP, Diaz DL, Claiborne BJ.	Hippocampus. 2003;13(3):413-27.	Hippocampus. 2003	PubMed	citation	PMID:12722981	pubmed	12722981	create date:2003/05/02 | first author:Jones SP
Mossy fiber plasticity and enhanced hippocampal excitability, without hippocampal cell loss or altered neurogenesis, in an animal model of prolonged febrile seizures.	/pubmed/12722980	Bender RA, Dubé C, Gonzalez-Vega R, Mina EW, Baram TZ.	Hippocampus. 2003;13(3):399-412.	Hippocampus. 2003	PubMed	citation	PMID:12722980	pubmed	12722980	create date:2003/05/02 | first author:Bender RA
Effects of alcohol exposure during early life on neuron numbers in the rat hippocampus. I. Hilus neurons and granule cells.	/pubmed/12722979	Miki T, Harris SJ, Wilce PA, Takeuchi Y, Bedi KS.	Hippocampus. 2003;13(3):388-98.	Hippocampus. 2003	PubMed	citation	PMID:12722979	pubmed	12722979	create date:2003/05/02 | first author:Miki T
Protective role of melatonin in domoic acid-induced neuronal damage in the hippocampus of adult rats.	/pubmed/12722978	Ananth C, Gopalakrishnakone P, Kaur C.	Hippocampus. 2003;13(3):375-87.	Hippocampus. 2003	PubMed	citation	PMID:12722978	pubmed	12722978	create date:2003/05/02 | first author:Ananth C
Multiple hypothalamic sites control the frequency of hippocampal theta rhythm.	/pubmed/12722977	Woodnorth MA, Kyd RJ, Logan BJ, Long MA, McNaughton N.	Hippocampus. 2003;13(3):361-74.	Hippocampus. 2003	PubMed	citation	PMID:12722977	pubmed	12722977	create date:2003/05/02 | first author:Woodnorth MA
Phorbol ester uncouples adenosine inhibition of presynaptic Ca2+ transients at hippocampal synapses.	/pubmed/12722976	Stocca G, Lovinger DM.	Hippocampus. 2003;13(3):355-60.	Hippocampus. 2003	PubMed	citation	PMID:12722976	pubmed	12722976	create date:2003/05/02 | first author:Stocca G
Transitivity, flexibility, conjunctive representations, and the hippocampus. II. A computational analysis.	/pubmed/12722975	Frank MJ, Rudy JW, O'Reilly RC.	Hippocampus. 2003;13(3):341-54.	Hippocampus. 2003	PubMed	citation	PMID:12722975	pubmed	12722975	create date:2003/05/02 | first author:Frank MJ
Transitivity, flexibility, conjunctive representations, and the hippocampus. I. An empirical analysis.	/pubmed/12722974	Van Elzakker M, O'Reilly RC, Rudy JW.	Hippocampus. 2003;13(3):334-40.	Hippocampus. 2003	PubMed	citation	PMID:12722974	pubmed	12722974	create date:2003/05/02 | first author:Van Elzakker M
Involuntary, unreinforced (pure) spatial learning is impaired by fimbria-fornix but not by dorsal hippocampus lesions.	/pubmed/12722973	White NM, Holahan MR, Goffaux P.	Hippocampus. 2003;13(3):324-33.	Hippocampus. 2003	PubMed	citation	PMID:12722973	pubmed	12722973	create date:2003/05/02 | first author:White NM
Function of hippocampus in insight" of problem solving."	/pubmed/12722972	Luo J, Niki K.	Hippocampus. 2003;13(3):316-23.	Hippocampus. 2003	PubMed	citation	PMID:12722972	pubmed	12722972	create date:2003/05/02 | first author:Luo J
Alcohol-induced memory impairment in trace fear conditioning: a hippocampus-specific effect.	/pubmed/12722971	Weitemier AZ, Ryabinin AE.	Hippocampus. 2003;13(3):305-15.	Hippocampus. 2003	PubMed	citation	PMID:12722971	pubmed	12722971	create date:2003/05/02 | first author:Weitemier AZ
A familiarity signal in human anterior medial temporal cortex?	/pubmed/12699337	Henson RN, Cansino S, Herron JE, Robb WG, Rugg MD.	Hippocampus. 2003;13(2):301-4. No abstract available.	Hippocampus. 2003	PubMed	citation	PMID:12699337	pubmed	12699337	create date:2003/04/18 | first author:Henson RN
Temporal spacing of synaptic stimulation critically modulates the dependence of LTP on cyclic AMP-dependent protein kinase.	/pubmed/12699336	Woo NH, Duffy SN, Abel T, Nguyen PV.	Hippocampus. 2003;13(2):293-300.	Hippocampus. 2003	PubMed	citation	PMID:12699336	pubmed	12699336	create date:2003/04/18 | first author:Woo NH
Hippocampal damage equally impairs memory for single items and memory for conjunctions.	/pubmed/12699335	Stark CE, Squire LR.	Hippocampus. 2003;13(2):281-92.	Hippocampus. 2003	PubMed	citation	PMID:12699335	pubmed	12699335	create date:2003/04/18 | first author:Stark CE
High-frequency oscillation in the hippocampus of the behaving rat and its modulation by the histaminergic system.	/pubmed/12699334	Knoche A, Yokoyama H, Ponomarenko A, Frisch C, Huston J, Haas HL.	Hippocampus. 2003;13(2):273-80.	Hippocampus. 2003	PubMed	citation	PMID:12699334	pubmed	12699334	create date:2003/04/18 | first author:Knoche A
Distribution of NADPH-diaphorase and expression of nNOS, N-methyl-D-aspartate receptor (NMDAR1) and non-NMDA glutamate receptor (GlutR2) genes in the neurons of the hippocampus after domoic acid-induced lesions in adult rats.	/pubmed/12699333	Ananth C, Dheen ST, Gopalakrishnakone P, Kaur C.	Hippocampus. 2003;13(2):260-72.	Hippocampus. 2003	PubMed	citation	PMID:12699333	pubmed	12699333	create date:2003/04/18 | first author:Ananth C
Navigation expertise and the human hippocampus: a structural brain imaging analysis.	/pubmed/12699332	Maguire EA, Spiers HJ, Good CD, Hartley T, Frackowiak RS, Burgess N.	Hippocampus. 2003;13(2):250-9.	Hippocampus. 2003	PubMed	citation	PMID:12699332	pubmed	12699332	create date:2003/04/18 | first author:Maguire EA
Activation of perforant path neurons to field CA1 by hippocampal projections.	/pubmed/12699331	Bartesaghi R, Gessi T.	Hippocampus. 2003;13(2):235-49.	Hippocampus. 2003	PubMed	citation	PMID:12699331	pubmed	12699331	create date:2003/04/18 | first author:Bartesaghi R
Para/autocrine regulation of estrogen receptors in hippocampal neurons.	/pubmed/12699330	Prange-Kiel J, Wehrenberg U, Jarry H, Rune GM.	Hippocampus. 2003;13(2):226-34.	Hippocampus. 2003	PubMed	citation	PMID:12699330	pubmed	12699330	create date:2003/04/18 | first author:Prange-Kiel J
Adrenalectomy-induced cell death in the dentate gyrus: further characterisation using TUNEL and effects of the Ginkgo biloba extract, EGb 761, and ginkgolide B.	/pubmed/12699329	Maclennan KM, Zheng Y, Sheard PW, Williams SM, Darlington CL, Smith PF.	Hippocampus. 2003;13(2):212-25.	Hippocampus. 2003	PubMed	citation	PMID:12699329	pubmed	12699329	create date:2003/04/18 | first author:Maclennan KM
Hippocampal lesions and discrimination performance of mice in the radial maze: sparing or impairment depending on the representational demands of the task.	/pubmed/12699328	Etchamendy N, Desmedt A, Cortes-Torrea C, Marighetto A, Jaffard R.	Hippocampus. 2003;13(2):197-211.	Hippocampus. 2003	PubMed	citation	PMID:12699328	pubmed	12699328	create date:2003/04/18 | first author:Etchamendy N
Representation of place by monkey hippocampal neurons in real and virtual translocation.	/pubmed/12699327	Hori E, Tabuchi E, Matsumura N, Tamura R, Eifuku S, Endo S, Nishijo H, Ono T.	Hippocampus. 2003;13(2):190-6.	Hippocampus. 2003	PubMed	citation	PMID:12699327	pubmed	12699327	create date:2003/04/18 | first author:Hori E
Preserved performance in a hippocampal-dependent spatial task despite complete place cell remapping.	/pubmed/12699326	Jeffery KJ, Gilbert A, Burton S, Strudwick A.	Hippocampus. 2003;13(2):175-89.	Hippocampus. 2003	PubMed	citation	PMID:12699326	pubmed	12699326	create date:2003/04/18 | first author:Jeffery KJ
Regional analysis of hippocampal activation during memory encoding and retrieval: fMRI study.	/pubmed/12625466	Greicius MD, Krasnow B, Boyett-Anderson JM, Eliez S, Schatzberg AF, Reiss AL, Menon V.	Hippocampus. 2003;13(1):164-74.	Hippocampus. 2003	PubMed	citation	PMID:12625466	pubmed	12625466	create date:2003/03/11 | first author:Greicius MD
Cellular mechanisms underlying the rhythmic bursts induced by NMDA microiontophoresis at the apical dendrites of CA1 pyramidal neurons.	/pubmed/12625465	Bonansco C, Buño W.	Hippocampus. 2003;13(1):150-63.	Hippocampus. 2003	PubMed	citation	PMID:12625465	pubmed	12625465	create date:2003/03/11 | first author:Bonansco C
The entorhinal cortex of the mouse: organization of the projection to the hippocampal formation.	/pubmed/12625464	van Groen T, Miettinen P, Kadish I.	Hippocampus. 2003;13(1):133-49.	Hippocampus. 2003	PubMed	citation	PMID:12625464	pubmed	12625464	create date:2003/03/11 | first author:van Groen T
Reward value invariant place responses and reward site associated activity in hippocampal neurons of behaving rats.	/pubmed/12625463	Tabuchi E, Mulder AB, Wiener SI.	Hippocampus. 2003;13(1):117-32.	Hippocampus. 2003	PubMed	citation	PMID:12625463	pubmed	12625463	create date:2003/03/11 | first author:Tabuchi E
Stimulation-induced reset of hippocampal theta in the freely performing rat.	/pubmed/12625462	Williams JM, Givens B.	Hippocampus. 2003;13(1):109-16.	Hippocampus. 2003	PubMed	citation	PMID:12625462	pubmed	12625462	create date:2003/03/11 | first author:Williams JM
Theta- and movement velocity-related firing of hippocampal neurons is disrupted by lesions centered on the perirhinal cortex.	/pubmed/12625461	Muir GM, Bilkey DK.	Hippocampus. 2003;13(1):93-108.	Hippocampus. 2003	PubMed	citation	PMID:12625461	pubmed	12625461	create date:2003/03/11 | first author:Muir GM
Long-term potentiation and long-term depression induced by local application of ATP to hippocampal CA1 neurons of the guinea pig.	/pubmed/12625460	Yamazaki Y, Kaneko K, Fujii S, Kato H, Ito K.	Hippocampus. 2003;13(1):81-92.	Hippocampus. 2003	PubMed	citation	PMID:12625460	pubmed	12625460	create date:2003/03/11 | first author:Yamazaki Y
Encoding of novel picture pairs activates the perirhinal cortex: an fMRI study.	/pubmed/12625459	Pihlajamäki M, Tanila H, Hänninen T, Könönen M, Mikkonen M, Jalkanen V, Partanen K, Aronen HJ, Soininen H.	Hippocampus. 2003;13(1):67-80.	Hippocampus. 2003	PubMed	citation	PMID:12625459	pubmed	12625459	create date:2003/03/11 | first author:Pihlajamäki M
Type II glucocorticoid receptor immunoreactivity in the mossy cells of the rat and the mouse hippocampus.	/pubmed/12625458	Patel A, Bulloch K.	Hippocampus. 2003;13(1):59-66.	Hippocampus. 2003	PubMed	citation	PMID:12625458	pubmed	12625458	create date:2003/03/11 | first author:Patel A
The role of NMDA glutamate receptors, PKA, MAPK, and CAMKII in the hippocampus in extinction of conditioned fear.	/pubmed/12625457	Szapiro G, Vianna MR, McGaugh JL, Medina JH, Izquierdo I.	Hippocampus. 2003;13(1):53-8.	Hippocampus. 2003	PubMed	citation	PMID:12625457	pubmed	12625457	create date:2003/03/11 | first author:Szapiro G
Selective impairment of fornix-transected rats on a new nonspatial, odor-guided task.	/pubmed/12625456	Hudon C, Doré FY, Goulet S.	Hippocampus. 2003;13(1):48-52.	Hippocampus. 2003	PubMed	citation	PMID:12625456	pubmed	12625456	create date:2003/03/11 | first author:Hudon C
Effect of halothane on type 2 immobility-related hippocampal theta field activity and theta-on/theta-off cell discharges.	/pubmed/12625455	Bland BH, Bland CE, Colom LV, Roth SH, DeClerk S, Dypvik A, Bird J, Deliyannides A.	Hippocampus. 2003;13(1):38-47.	Hippocampus. 2003	PubMed	citation	PMID:12625455	pubmed	12625455	create date:2003/03/11 | first author:Bland BH
Distribution and morphology of serotonin-immunoreactive axons in the hippocampal region of the New Zealand white rabbit. I. Area dentata and hippocampus.	/pubmed/12625454	Bjarkam CR, Sørensen JC, Geneser FA.	Hippocampus. 2003;13(1):21-37.	Hippocampus. 2003	PubMed	citation	PMID:12625454	pubmed	12625454	create date:2003/03/11 | first author:Bjarkam CR
Temporal specific patterns of semaphorin gene expression in rat brain after kainic acid-induced status epilepticus.	/pubmed/12625453	Barnes G, Puranam RS, Luo Y, McNamara JO.	Hippocampus. 2003;13(1):1-20.	Hippocampus. 2003	PubMed	citation	PMID:12625453	pubmed	12625453	create date:2003/03/11 | first author:Barnes G
Transcriptional profiling reveals regulated genes in the hippocampus during memory formation.	/pubmed/12542233	Donahue CP, Jensen RV, Ochiishi T, Eisenstein I, Zhao M, Shors T, Kosik KS.	Hippocampus. 2002;12(6):821-33.	Hippocampus. 2002	PubMed	citation	PMID:12542233	pubmed	12542233	create date:2003/01/25 | first author:Donahue CP
Human hippocampus and viewpoint dependence in spatial memory.	/pubmed/12542232	King JA, Burgess N, Hartley T, Vargha-Khadem F, O'Keefe J.	Hippocampus. 2002;12(6):811-20.	Hippocampus. 2002	PubMed	citation	PMID:12542232	pubmed	12542232	create date:2003/01/25 | first author:King JA
Deterioration in learning and memory of inferential tasks for evaluation of transitivity and symmetry in aged SAMP8 mice.	/pubmed/12542231	Ohta A, Akiguchi I, Seriu N, Ohnishi K, Yagi H, Higuchi K, Hosokawa M.	Hippocampus. 2002;12(6):803-10.	Hippocampus. 2002	PubMed	citation	PMID:12542231	pubmed	12542231	create date:2003/01/25 | first author:Ohta A
Alterations in the balance of protein kinase and phosphatase activities and age-related impairments of synaptic transmission and long-term potentiation.	/pubmed/12542230	Hsu KS, Huang CC, Liang YC, Wu HM, Chen YL, Lo SW, Ho WC.	Hippocampus. 2002;12(6):787-802.	Hippocampus. 2002	PubMed	citation	PMID:12542230	pubmed	12542230	create date:2003/01/25 | first author:Hsu KS
Posttraining but not pretraining lesions of the hippocampus interfere with feature-negative discrimination of fear-potentiated startle.	/pubmed/12542229	Heldt SA, Coover GD, Falls WA.	Hippocampus. 2002;12(6):774-86.	Hippocampus. 2002	PubMed	citation	PMID:12542229	pubmed	12542229	create date:2003/01/25 | first author:Heldt SA
Trans-synaptic increase of hypoxic tolerance in hippocampus upon physical challenge with two-photon microscopy.	/pubmed/12542228	Büchner M, Huber R, Riepe MW.	Hippocampus. 2002;12(6):765-73.	Hippocampus. 2002	PubMed	citation	PMID:12542228	pubmed	12542228	create date:2003/01/25 | first author:Büchner M
Coexistence of serotonin 3 (5-HT3) and CB1 cannabinoid receptors in interneurons of hippocampus and dentate gyrus.	/pubmed/12542227	Morales M, Bäckman C.	Hippocampus. 2002;12(6):756-64.	Hippocampus. 2002	PubMed	citation	PMID:12542227	pubmed	12542227	create date:2003/01/25 | first author:Morales M
Projections from the posterior cortical nucleus of the amygdala to the hippocampal formation and parahippocampal region in rat.	/pubmed/12542226	Kemppainen S, Jolkkonen E, Pitkänen A.	Hippocampus. 2002;12(6):735-55.	Hippocampus. 2002	PubMed	citation	PMID:12542226	pubmed	12542226	create date:2003/01/25 | first author:Kemppainen S
Single neuron burst firing in the human hippocampus during sleep.	/pubmed/12542225	Staba RJ, Wilson CL, Fried I, Engel J Jr.	Hippocampus. 2002;12(6):724-34.	Hippocampus. 2002	PubMed	citation	PMID:12542225	pubmed	12542225	create date:2003/01/25 | first author:Staba RJ
Title	URL	Description	Details	ShortDetails	Resource	Type	Identifiers	Db	EntrezUID	Properties
Differential contributions of the parahippocampal place area and the anterior hippocampus to human memory for scenes.	/pubmed/12542224	Köhler S, Crane J, Milner B.	Hippocampus. 2002;12(6):718-23.	Hippocampus. 2002	PubMed	citation	PMID:12542224	pubmed	12542224	create date:2003/01/25 | first author:Köhler S
Facilitated CA1 hippocampal synaptic plasticity in dystrophin-deficient mice: role for GABAA receptors?	/pubmed/12542223	Vaillend C, Billard JM.	Hippocampus. 2002;12(6):713-7.	Hippocampus. 2002	PubMed	citation	PMID:12542223	pubmed	12542223	create date:2003/01/25 | first author:Vaillend C
Hierarchical model of the population dynamics of hippocampal dentate granule cells.	/pubmed/12440584	Chauvet GA, Berger TW.	Hippocampus. 2002;12(5):698-712. Review.	Hippocampus. 2002	PubMed	citation	PMID:12440584	pubmed	12440584	create date:2002/11/21 | first author:Chauvet GA
Contribution of T-type VDCC to TEA-induced long-term synaptic modification in hippocampal CA1 and dentate gyrus.	/pubmed/12440583	Song D, Wang Z, Berger TW.	Hippocampus. 2002;12(5):689-97.	Hippocampus. 2002	PubMed	citation	PMID:12440583	pubmed	12440583	create date:2002/11/21 | first author:Song D
Contribution of NMDA receptor channels to the expression of LTP in the hippocampal dentate gyrus.	/pubmed/12440582	Wang Z, Song D, Berger TW.	Hippocampus. 2002;12(5):680-8.	Hippocampus. 2002	PubMed	citation	PMID:12440582	pubmed	12440582	create date:2002/11/21 | first author:Wang Z
A large sustained Ca2+ elevation occurs in unstimulated spines during the LTP pairing protocol but does not change synaptic strength.	/pubmed/12440581	Conti R, Lisman J.	Hippocampus. 2002;12(5):667-79.	Hippocampus. 2002	PubMed	citation	PMID:12440581	pubmed	12440581	create date:2002/11/21 | first author:Conti R
Hippocampal LTP and memory in mouse strains: is there evidence for a causal relationship?	/pubmed/12440580	Gerlai R.	Hippocampus. 2002;12(5):657-66. Review.	Hippocampus. 2002	PubMed	citation	PMID:12440580	pubmed	12440580	create date:2002/11/21 | first author:Gerlai R
Hippocampal function during behaviorally silent associative learning: dissociation of memory storage and expression.	/pubmed/12440579	Talk AC, Gandhi CC, Matzel LD.	Hippocampus. 2002;12(5):648-56.	Hippocampus. 2002	PubMed	citation	PMID:12440579	pubmed	12440579	create date:2002/11/21 | first author:Talk AC
Synaptic reentry reinforcement based network model for long-term memory consolidation.	/pubmed/12440578	Wittenberg GM, Sullivan MR, Tsien JZ.	Hippocampus. 2002;12(5):637-47. Review.	Hippocampus. 2002	PubMed	citation	PMID:12440578	pubmed	12440578	create date:2002/11/21 | first author:Wittenberg GM
New life in an old idea: the synaptic plasticity and memory hypothesis revisited.	/pubmed/12440577	Martin SJ, Morris RG.	Hippocampus. 2002;12(5):609-36. Review.	Hippocampus. 2002	PubMed	citation	PMID:12440577	pubmed	12440577	create date:2002/11/21 | first author:Martin SJ
Learning and memory of cue-reward association meaning by modifications of synaptic efficacy in dentate gyrus and piriform cortex.	/pubmed/12440576	Truchet B, Chaillan FA, Soumireu-Mourat B, Roman FS.	Hippocampus. 2002;12(5):600-8.	Hippocampus. 2002	PubMed	citation	PMID:12440576	pubmed	12440576	create date:2002/11/21 | first author:Truchet B
Long-term potentiation as a substrate for memory: evidence from studies of amygdaloid plasticity and Pavlovian fear conditioning.	/pubmed/12440575	Goosens KA, Maren S.	Hippocampus. 2002;12(5):592-9. Review.	Hippocampus. 2002	PubMed	citation	PMID:12440575	pubmed	12440575	create date:2002/11/21 | first author:Goosens KA
Activity-induced changes of spine morphology.	/pubmed/12440574	Nikonenko I, Jourdain P, Alberi S, Toni N, Muller D.	Hippocampus. 2002;12(5):585-91. Review.	Hippocampus. 2002	PubMed	citation	PMID:12440574	pubmed	12440574	create date:2002/11/21 | first author:Nikonenko I
Neurogenesis may relate to some but not all types of hippocampal-dependent learning.	/pubmed/12440573	Shors TJ, Townsend DA, Zhao M, Kozorovitskiy Y, Gould E.	Hippocampus. 2002;12(5):578-84.	Hippocampus. 2002	PubMed	citation	PMID:12440573	pubmed	12440573	create date:2002/11/21 | first author:Shors TJ
Regulated transcription of the immediate-early gene Zif268: mechanisms and gene dosage-dependent function in synaptic plasticity and memory formation.	/pubmed/12440572	Bozon B, Davis S, Laroche S.	Hippocampus. 2002;12(5):570-7. Review.	Hippocampus. 2002	PubMed	citation	PMID:12440572	pubmed	12440572	create date:2002/11/21 | first author:Bozon B
The hippocampus and Pavlovian fear conditioning: reply to Bast et al.	/pubmed/12201641	Anagnostaras SG, Gale GD, Fanselow MS.	Hippocampus. 2002;12(4):561-5. Review. No abstract available.	Hippocampus. 2002	PubMed	citation	PMID:12201641	pubmed	12201641	create date:2002/08/31 | first author:Anagnostaras SG
BDNF-triggered events in the rat hippocampus are required for both short- and long-term memory formation.	/pubmed/12201640	Alonso M, Vianna MR, Depino AM, Mello e Souza T, Pereira P, Szapiro G, Viola H, Pitossi F, Izquierdo I, Medina JH.	Hippocampus. 2002;12(4):551-60.	Hippocampus. 2002	PubMed	citation	PMID:12201640	pubmed	12201640	create date:2002/08/31 | first author:Alonso M
Effects of lesions to the hippocampus or the fornix on allocentric conditional associative learning in rats.	/pubmed/12201639	Sziklas V, Petrides M.	Hippocampus. 2002;12(4):543-50.	Hippocampus. 2002	PubMed	citation	PMID:12201639	pubmed	12201639	create date:2002/08/31 | first author:Sziklas V
Entorhinal axons exhibit sprouting in CA1 subfield of the adult hippocampus in a rat model of temporal lobe epilepsy.	/pubmed/12201638	Shetty AK.	Hippocampus. 2002;12(4):534-42.	Hippocampus. 2002	PubMed	citation	PMID:12201638	pubmed	12201638	create date:2002/08/31 | first author:Shetty AK
Semantic knowledge in patient H.M. and other patients with bilateral medial and lateral temporal lobe lesions.	/pubmed/12201637	Schmolck H, Kensinger EA, Corkin S, Squire LR.	Hippocampus. 2002;12(4):520-33.	Hippocampus. 2002	PubMed	citation	PMID:12201637	pubmed	12201637	create date:2002/08/31 | first author:Schmolck H
Human declarative memory formation: segregating rhinal and hippocampal contributions.	/pubmed/12201636	Fernández G, Klaver P, Fell J, Grunwald T, Elger CE.	Hippocampus. 2002;12(4):514-9.	Hippocampus. 2002	PubMed	citation	PMID:12201636	pubmed	12201636	create date:2002/08/31 | first author:Fernández G
Telemetry system for reliable recording of action potentials from freely moving rats.	/pubmed/12201635	Hawley ES, Hargreaves EL, Kubie JL, Rivard B, Muller RU.	Hippocampus. 2002;12(4):505-13.	Hippocampus. 2002	PubMed	citation	PMID:12201635	pubmed	12201635	create date:2002/08/31 | first author:Hawley ES
Post-training excitotoxic lesions of the dorsal hippocampus attenuate forward trace, backward trace, and delay fear conditioning in a temporally specific manner.	/pubmed/12201634	Quinn JJ, Oommen SS, Morrison GE, Fanselow MS.	Hippocampus. 2002;12(4):495-504.	Hippocampus. 2002	PubMed	citation	PMID:12201634	pubmed	12201634	create date:2002/08/31 | first author:Quinn JJ
Role of medial temporal lobe in extensive retrieval of task-related knowledge.	/pubmed/12201633	Luo J, Niki K.	Hippocampus. 2002;12(4):487-94.	Hippocampus. 2002	PubMed	citation	PMID:12201633	pubmed	12201633	create date:2002/08/31 | first author:Luo J
Peak firing rates of rat anterodorsal thalamic head direction cells are higher during faster passive rotations.	/pubmed/12201632	Zugaro MB, Berthoz A, Wiener SI.	Hippocampus. 2002;12(4):481-6.	Hippocampus. 2002	PubMed	citation	PMID:12201632	pubmed	12201632	create date:2002/08/31 | first author:Zugaro MB
Development of spatial firing in the hippocampus of young rats.	/pubmed/12201631	Martin PD, Berthoz A.	Hippocampus. 2002;12(4):465-80.	Hippocampus. 2002	PubMed	citation	PMID:12201631	pubmed	12201631	create date:2002/08/31 | first author:Martin PD
Changes in protein kinase C (PKC) activity, isozyme translocation, and GAP-43 phosphorylation in the rat hippocampal formation after a single-trial contextual fear conditioning paradigm.	/pubmed/12201630	Young E, Cesena T, Meiri KF, Perrone-Bizzozero NI.	Hippocampus. 2002;12(4):457-64.	Hippocampus. 2002	PubMed	citation	PMID:12201630	pubmed	12201630	create date:2002/08/31 | first author:Young E
Enhancement of temporal and spatial synchronization of entorhinal gamma activity by phase reset.	/pubmed/12201629	Dickson CT, de Curtis M.	Hippocampus. 2002;12(4):447-56.	Hippocampus. 2002	PubMed	citation	PMID:12201629	pubmed	12201629	create date:2002/08/31 | first author:Dickson CT
Tetanic stimulation of schaffer collaterals induces rhythmic bursts via NMDA receptor activation in rat CA1 pyramidal neurons.	/pubmed/12201628	Bonansco C, González de la Vega A, González Alegre P, Borde M, Garcá-Segura LM, Buño W.	Hippocampus. 2002;12(4):434-46.	Hippocampus. 2002	PubMed	citation	PMID:12201628	pubmed	12201628	create date:2002/08/31 | first author:Bonansco C
Object and spatial relational memory in adult rhesus monkeys is impaired by neonatal lesions of the hippocampal formation but not the amygdaloid complex.	/pubmed/12201627	Alvarado MC, Wright AA, Bachevalier J.	Hippocampus. 2002;12(4):421-33.	Hippocampus. 2002	PubMed	citation	PMID:12201627	pubmed	12201627	create date:2002/08/31 | first author:Alvarado MC
Field potentials in the human hippocampus during the encoding and recognition of visual stimuli.	/pubmed/12099492	Paller KA, McCarthy G.	Hippocampus. 2002;12(3):415-20.	Hippocampus. 2002	PubMed	citation	PMID:12099492	pubmed	12099492	create date:2002/07/09 | first author:Paller KA
Use of excitotoxins to lesion the hippocampus: update.	/pubmed/12099491	Jarrard LE.	Hippocampus. 2002;12(3):405-14. Review.	Hippocampus. 2002	PubMed	citation	PMID:12099491	pubmed	12099491	create date:2002/07/09 | first author:Jarrard LE
Neonatal exposure to novelty enhances long-term potentiation in CA1 of the rat hippocampus.	/pubmed/12099490	Tang AC, Zou B.	Hippocampus. 2002;12(3):398-404.	Hippocampus. 2002	PubMed	citation	PMID:12099490	pubmed	12099490	create date:2002/07/09 | first author:Tang AC
Cholinergic system regulation of spatial representation by the hippocampus.	/pubmed/12099489	Ikonen S, McMahan R, Gallagher M, Eichenbaum H, Tanila H.	Hippocampus. 2002;12(3):386-97.	Hippocampus. 2002	PubMed	citation	PMID:12099489	pubmed	12099489	create date:2002/07/09 | first author:Ikonen S
Analysis of the presynaptic signaling mechanisms underlying the inhibition of LTP in rat dentate gyrus by the tyrosine kinase inhibitor, genistein.	/pubmed/12099488	Casey M, Maguire C, Kelly A, Gooney MA, Lynch MA.	Hippocampus. 2002;12(3):377-85.	Hippocampus. 2002	PubMed	citation	PMID:12099488	pubmed	12099488	create date:2002/07/09 | first author:Casey M
Encoding activity in the medial temporal lobe examined with anatomically constrained fMRI analysis.	/pubmed/12099487	Reber PJ, Wong EC, Buxton RB.	Hippocampus. 2002;12(3):363-76.	Hippocampus. 2002	PubMed	citation	PMID:12099487	pubmed	12099487	create date:2002/07/09 | first author:Reber PJ
Age-related differences in the medial temporal lobe responses to emotional faces as revealed by fMRI.	/pubmed/12099486	Iidaka T, Okada T, Murata T, Omori M, Kosaka H, Sadato N, Yonekura Y.	Hippocampus. 2002;12(3):352-62.	Hippocampus. 2002	PubMed	citation	PMID:12099486	pubmed	12099486	create date:2002/07/09 | first author:Iidaka T
Under what conditions is recognition spared relative to recall after selective hippocampal damage in humans?	/pubmed/12099485	Holdstock JS, Mayes AR, Roberts N, Cezayirli E, Isaac CL, O'Reilly RC, Norman KA.	Hippocampus. 2002;12(3):341-51.	Hippocampus. 2002	PubMed	citation	PMID:12099485	pubmed	12099485	create date:2002/07/09 | first author:Holdstock JS
Relative sparing of item recognition memory in a patient with adult-onset damage limited to the hippocampus.	/pubmed/12099484	Mayes AR, Holdstock JS, Isaac CL, Hunkin NM, Roberts N.	Hippocampus. 2002;12(3):325-40.	Hippocampus. 2002	PubMed	citation	PMID:12099484	pubmed	12099484	create date:2002/07/09 | first author:Mayes AR
Long-lasting increased excitability differs in dentate gyrus vs. CA1 in freely moving chronic epileptic rats after electrically induced status epilepticus.	/pubmed/12099483	Gorter JA, van Vliet EA, Aronica E, Lopes da Silva FH.	Hippocampus. 2002;12(3):311-24.	Hippocampus. 2002	PubMed	citation	PMID:12099483	pubmed	12099483	create date:2002/07/09 | first author:Gorter JA
5-HT4 receptors in the hippocampus modulate rat locomotor activity.	/pubmed/12099482	Takahashi H, Takada Y, Urano T, Takada A.	Hippocampus. 2002;12(3):304-10.	Hippocampus. 2002	PubMed	citation	PMID:12099482	pubmed	12099482	create date:2002/07/09 | first author:Takahashi H
Hippocampal spatial representations require vestibular input.	/pubmed/12099481	Stackman RW, Clark AS, Taube JS.	Hippocampus. 2002;12(3):291-303.	Hippocampus. 2002	PubMed	citation	PMID:12099481	pubmed	12099481	create date:2002/07/09 | first author:Stackman RW
Three classes of pyramidal neurons in layer V of rat perirhinal cortex.	/pubmed/12004792	Moyer JR Jr, McNay EC, Brown TH.	Hippocampus. 2002;12(2):218-34.	Hippocampus. 2002	PubMed	citation	PMID:12004792	pubmed	12004792	create date:2002/05/15 | first author:Moyer JR Jr
Individual differences in spatial memory among aged rats are related to hippocampal PKCgamma immunoreactivity.	/pubmed/12000125	Colombo PJ, Gallagher M.	Hippocampus. 2002;12(2):285-9.	Hippocampus. 2002	PubMed	citation	PMID:12000125	pubmed	12000125	create date:2002/05/10 | first author:Colombo PJ
Post-training reversible inactivation of hippocampus reveals interference between memory systems.	/pubmed/12000124	Schroeder JP, Wingard JC, Packard MG.	Hippocampus. 2002;12(2):280-4.	Hippocampus. 2002	PubMed	citation	PMID:12000124	pubmed	12000124	create date:2002/05/10 | first author:Schroeder JP
[truncated: 184 more rows]
