# Supplementary material for: Rising Publication Delays Inflate Journal Impact Factors
Source: PLoS One. 2012 Dec 31;7(12):e53374. doi: 10.1371/journal.pone.0053374 (PMC3534064; doi:10.1371/journal.pone.0053374)
Supplement: Data S1 — Datasets used for the analysis. (ZIP) [file pone.0053374.s005.zip › Human Brain Mapping.csv]

Title	URL	Description	Details	ShortDetails	Resource	Type	Identifiers	Db	EntrezUID	Properties
Seeing is believing: Neural mechanisms of action-perception are biased by team membership.	/pubmed/22290781	Molenberghs P, Halász V, Mattingley JB, Vanman EJ, Cunnington R.	Hum Brain Mapp. 2012 Jan 30. doi: 10.1002/hbm.22044. [Epub ahead of print]	Hum Brain Mapp. 2012	PubMed	citation	PMID:22290781	pubmed	22290781	create date:2012/02/01 | first author:Molenberghs P
Timing of posterior parahippocampal gyrus activity reveals multiple scene processing stages.	/pubmed/22287281	Bastin J, Committeri G, Kahane P, Galati G, Minotti L, Lachaux JP, Berthoz A.	Hum Brain Mapp. 2012 Jan 30. doi: 10.1002/hbm.21515. [Epub ahead of print]	Hum Brain Mapp. 2012	PubMed	citation	PMID:22287281	pubmed	22287281	create date:2012/01/31 | first author:Bastin J
A rat brain MRI template with digital stereotaxic atlas of fine anatomical delineations in paxinos space and its automated application in voxel-wise analysis.	/pubmed/22287270	Nie B, Chen K, Zhao S, Liu J, Gu X, Yao Q, Hui J, Zhang Z, Teng G, Zhao C, Shan B.	Hum Brain Mapp. 2012 Jan 30. doi: 10.1002/hbm.21511. [Epub ahead of print]	Hum Brain Mapp. 2012	PubMed	citation	PMID:22287270	pubmed	22287270	create date:2012/01/31 | first author:Nie B
Disturbed cortico-subcortical interactions during motor task switching in traumatic brain injury.	/pubmed/22287257	Leunissen I, Coxon JP, Geurts M, Caeyenberghs K, Michiels K, Sunaert S, Swinnen SP.	Hum Brain Mapp. 2012 Jan 30. doi: 10.1002/hbm.21508. [Epub ahead of print]	Hum Brain Mapp. 2012	PubMed	citation	PMID:22287257	pubmed	22287257	create date:2012/01/31 | first author:Leunissen I
Visual cognition in disorders of consciousness: From V1 to top-down attention.	/pubmed/22287214	Monti MM, Pickard JD, Owen AM.	Hum Brain Mapp. 2012 Jan 30. doi: 10.1002/hbm.21507. [Epub ahead of print]	Hum Brain Mapp. 2012	PubMed	citation	PMID:22287214	pubmed	22287214	create date:2012/01/31 | first author:Monti MM
Task-dependent activations of human auditory cortex to prototypical and nonprototypical vowels.	/pubmed/22287197	Harinen K, Aaltonen O, Salo E, Salonen O, Rinne T.	Hum Brain Mapp. 2012 Jan 30. doi: 10.1002/hbm.21506. [Epub ahead of print]	Hum Brain Mapp. 2012	PubMed	citation	PMID:22287197	pubmed	22287197	create date:2012/01/31 | first author:Harinen K
Functional architecture of the cortico-basal ganglia circuitry during motor task execution: Correlations of strength of functional connectivity with neuropsychological task performance among female subjects.	/pubmed/22287185	Marchand WR, Lee JN, Suchy Y, Garn C, Chelune G, Johnson S, Wood N.	Hum Brain Mapp. 2012 Jan 30. doi: 10.1002/hbm.21505. [Epub ahead of print]	Hum Brain Mapp. 2012	PubMed	citation	PMID:22287185	pubmed	22287185	create date:2012/01/31 | first author:Marchand WR
Bilateral reorganization of posterior temporal cortices in post-lingual deafness and its relation to cochlear implant outcome.	/pubmed/22287085	Lazard DS, Lee HJ, Truy E, Giraud AL.	Hum Brain Mapp. 2012 Jan 30. doi: 10.1002/hbm.21504. [Epub ahead of print]	Hum Brain Mapp. 2012	PubMed	citation	PMID:22287085	pubmed	22287085	create date:2012/01/31 | first author:Lazard DS
Mesolimbic recruitment by nondrug rewards in detoxified alcoholics: Effort anticipation, reward anticipation, and reward delivery.	/pubmed/22281932	Bjork JM, Smith AR, Chen G, Hommer DW.	Hum Brain Mapp. 2011 Aug 30. doi: 10.1002/hbm.21351. [Epub ahead of print]	Hum Brain Mapp. 2011	PubMed	citation	PMID:22281932	pubmed	22281932	create date:2012/01/28 | first author:Bjork JM
Disease and genetic contributions toward local tissue volume disturbances in schizophrenia: A tensor-based morphometry study.	/pubmed/22241649	Yang Y, Nuechterlein KH, Phillips OR, Gutman B, Kurth F, Dinov I, Thompson PM, Asarnow RF, Toga AW, Narr KL.	Hum Brain Mapp. 2011 Aug 30. doi: 10.1002/hbm.21349. [Epub ahead of print]	Hum Brain Mapp. 2011	PubMed	citation	PMID:22241649	pubmed	22241649	create date:2012/01/14 | first author:Yang Y
Seeing touch and pain in a stranger modulates the cortical responses elicited by somatosensory but not auditory stimulation.	/pubmed/22234936	Valentini E, Liang M, Aglioti SM, Iannetti GD.	Hum Brain Mapp. 2012 Jan 10. doi: 10.1002/hbm.21408. [Epub ahead of print]	Hum Brain Mapp. 2012	PubMed	citation	PMID:22234936	pubmed	22234936	create date:2012/01/12 | first author:Valentini E
Frontotemporoparietal asymmetry and lack of illness awareness in schizophrenia.	/pubmed/22213454	Gerretsen P, Chakravarty MM, Mamo D, Menon M, Pollock BG, Rajji TK, Graff-Guerrero A.	Hum Brain Mapp. 2012 Jan 3. doi: 10.1002/hbm.21490. [Epub ahead of print]	Hum Brain Mapp. 2012	PubMed	citation	PMID:22213454	pubmed	22213454	create date:2012/01/04 | first author:Gerretsen P
Anatomical and functional overlap within the insula and anterior cingulate cortex during interoception and phobic symptom provocation.	/pubmed/22162203	Caseras X, Murphy K, Mataix-Cols D, López-Solà M, Soriano-Mas C, Ortriz H, Pujol J, Torrubia R.	Hum Brain Mapp. 2011 Dec 8. doi: 10.1002/hbm.21503. [Epub ahead of print]	Hum Brain Mapp. 2011	PubMed	citation	PMID:22162203	pubmed	22162203	create date:2011/12/14 | first author:Caseras X
Menstrual cycle-related changes in amygdala morphology are associated with changes in stress sensitivity.	/pubmed/22162177	Ossewaarde L, van Wingen GA, Rijpkema M, Bäckström T, Hermans EJ, Fernández G.	Hum Brain Mapp. 2011 Dec 8. doi: 10.1002/hbm.21502. [Epub ahead of print]	Hum Brain Mapp. 2011	PubMed	citation	PMID:22162177	pubmed	22162177	create date:2011/12/14 | first author:Ossewaarde L
Neural correlates of creative writing: An fMRI Study.	/pubmed/22162145	Shah C, Erhard K, Ortheil HJ, Kaza E, Kessler C, Lotze M.	Hum Brain Mapp. 2011 Dec 8. doi: 10.1002/hbm.21493. [Epub ahead of print]	Hum Brain Mapp. 2011	PubMed	citation	PMID:22162145	pubmed	22162145	create date:2011/12/14 | first author:Shah C
The Bivalency effect in task switching: Event-related potentials.	/pubmed/22162123	Grundy JG, Benarroch MF, Woodward TS, Metzak PD, Whitman JC, Shedden JM.	Hum Brain Mapp. 2011 Dec 8. doi: 10.1002/hbm.21488. [Epub ahead of print]	Hum Brain Mapp. 2011	PubMed	citation	PMID:22162123	pubmed	22162123	create date:2011/12/14 | first author:Grundy JG
Longitudinally guided level sets for consistent tissue segmentation of neonates.	/pubmed/22140029	Wang L, Shi F, Yap PT, Lin W, Gilmore JH, Shen D.	Hum Brain Mapp. 2011 Dec 3. doi: 10.1002/hbm.21486. [Epub ahead of print]	Hum Brain Mapp. 2011	PubMed	citation	PMID:22140029	pubmed	22140029	create date:2011/12/06 | first author:Wang L
Heritability of volumetric brain changes and height in children entering puberty.	/pubmed/22140022	van Soelen IL, Brouwer RM, van Baal GC, Schnack HG, Peper JS, Chen L, Kahn RS, Boomsma DI, Pol HE.	Hum Brain Mapp. 2011 Dec 3. doi: 10.1002/hbm.21468. [Epub ahead of print]	Hum Brain Mapp. 2011	PubMed	citation	PMID:22140022	pubmed	22140022	create date:2011/12/06 | first author:van Soelen IL
Associations among parenting experiences during childhood and adolescence, hypothalamus-pituitary-adrenal axis hypoactivity, and hippocampal gray matter volume reduction in young adults.	/pubmed/22140014	Narita K, Fujihara K, Takei Y, Suda M, Aoyama Y, Uehara T, Majima T, Kosaka H, Amanuma M, Fukuda M, Mikuni M.	Hum Brain Mapp. 2011 Dec 3. doi: 10.1002/hbm.21354. [Epub ahead of print]	Hum Brain Mapp. 2011	PubMed	citation	PMID:22140014	pubmed	22140014	create date:2011/12/06 | first author:Narita K
White matter structures associated with emotional intelligence: Evidence from diffusion tensor imaging.	/pubmed/22139821	Takeuchi H, Taki Y, Sassa Y, Hashizume H, Sekiguchi A, Nagase T, Nouchi R, Fukushima A, Kawashima R.	Hum Brain Mapp. 2011 Dec 3. doi: 10.1002/hbm.21492. [Epub ahead of print]	Hum Brain Mapp. 2011	PubMed	citation	PMID:22139821	pubmed	22139821	create date:2011/12/06 | first author:Takeuchi H
Body mass index correlates negatively with white matter integrity in the fornix and corpus callosum: A diffusion tensor imaging study.	/pubmed/22139809	Xu J, Li Y, Lin H, Sinha R, Potenza MN.	Hum Brain Mapp. 2011 Dec 3. doi: 10.1002/hbm.21491. [Epub ahead of print]	Hum Brain Mapp. 2011	PubMed	citation	PMID:22139809	pubmed	22139809	create date:2011/12/06 | first author:Xu J
Localization of pain-related brain activation: A meta-analysis of neuroimaging data.	/pubmed/22131304	Duerden EG, Albanese MC.	Hum Brain Mapp. 2011 Dec 1. doi: 10.1002/hbm.21416. [Epub ahead of print]	Hum Brain Mapp. 2011	PubMed	citation	PMID:22131304	pubmed	22131304	create date:2011/12/02 | first author:Duerden EG
The function of the left angular gyrus in mental arithmetic: Evidence from the associative confusion effect.	/pubmed/22125269	Grabner RH, Ansari D, Koschutnig K, Reishofer G, Ebner F.	Hum Brain Mapp. 2011 Nov 29. doi: 10.1002/hbm.21489. [Epub ahead of print]	Hum Brain Mapp. 2011	PubMed	citation	PMID:22125269	pubmed	22125269	create date:2011/11/30 | first author:Grabner RH
Brain mechanisms for processing affective touch.	/pubmed/22125232	Gordon I, Voos AC, Bennett RH, Bolling DZ, Pelphrey KA, Kaiser MD.	Hum Brain Mapp. 2011 Nov 29. doi: 10.1002/hbm.21480. [Epub ahead of print]	Hum Brain Mapp. 2011	PubMed	citation	PMID:22125232	pubmed	22125232	create date:2011/11/30 | first author:Gordon I
Activation likelihood estimation meta-analysis of brain correlates of placebo analgesia in human experimental pain.	/pubmed/22125184	Amanzio M, Benedetti F, Porro CA, Palermo S, Cauda F.	Hum Brain Mapp. 2011 Nov 29. doi: 10.1002/hbm.21471. [Epub ahead of print]	Hum Brain Mapp. 2011	PubMed	citation	PMID:22125184	pubmed	22125184	create date:2011/11/30 | first author:Amanzio M
Detection of physiological noise in resting state fMRI using machine learning.	/pubmed/22121056	Ash T, Suckling J, Walter M, Ooi C, Tempelmann C, Carpenter A, Williams G.	Hum Brain Mapp. 2011 Nov 28. doi: 10.1002/hbm.21487. [Epub ahead of print]	Hum Brain Mapp. 2011	PubMed	citation	PMID:22121056	pubmed	22121056	create date:2011/11/29 | first author:Ash T
Paradigm free mapping with sparse regression automatically detects single-trial functional magnetic resonance imaging blood oxygenation level dependent responses.	/pubmed/22121048	Caballero Gaudes C, Petridou N, Francis ST, Dryden IL, Gowland PA.	Hum Brain Mapp. 2011 Nov 28. doi: 10.1002/hbm.21452. [Epub ahead of print]	Hum Brain Mapp. 2011	PubMed	citation	PMID:22121048	pubmed	22121048	create date:2011/11/29 | first author:Caballero Gaudes C
Localization of the hand motor area by arterial spin labeling and blood oxygen level-dependent functional magnetic resonance imaging.	/pubmed/22121040	Pimentel MA, Vilela P, Sousa I, Figueiredo P.	Hum Brain Mapp. 2011 Nov 28. doi: 10.1002/hbm.21418. [Epub ahead of print]	Hum Brain Mapp. 2011	PubMed	citation	PMID:22121040	pubmed	22121040	create date:2011/11/29 | first author:Pimentel MA
Modulation of working memory function by motivation through loss-aversion.	/pubmed/22113962	Krawczyk DC, D'Esposito M.	Hum Brain Mapp. 2011 Nov 24. doi: 10.1002/hbm.21472. [Epub ahead of print]	Hum Brain Mapp. 2011	PubMed	citation	PMID:22113962	pubmed	22113962	create date:2011/11/25 | first author:Krawczyk DC
Writer's cramp: Increased dorsal premotor activity during intended writing.	/pubmed/22113948	Delnooz CC, Helmich RC, Medendorp WP, Van de Warrenburg BP, Toni I.	Hum Brain Mapp. 2011 Nov 24:0. doi: 10.1002/hbm.21464. [Epub ahead of print]	Hum Brain Mapp. 2011	PubMed	citation	PMID:22113948	pubmed	22113948	create date:2011/11/25 | first author:Delnooz CC
Cortical oscillatory changes in human middle temporal cortex underlying smooth pursuit eye movements.	/pubmed/22110021	Dunkley BT, Freeman TC, Muthukumaraswamy SD, Singh KD.	Hum Brain Mapp. 2011 Nov 23. doi: 10.1002/hbm.21478. [Epub ahead of print]	Hum Brain Mapp. 2011	PubMed	citation	PMID:22110021	pubmed	22110021	create date:2011/11/24 | first author:Dunkley BT
Inferior frontal white matter asymmetry correlates with executive control of attention.	/pubmed/22110013	Yin X, Han Y, Ge H, Xu W, Huang R, Zhang D, Xu J, Fan L, Pang Z, Liu S.	Hum Brain Mapp. 2011 Nov 23. doi: 10.1002/hbm.21477. [Epub ahead of print]	Hum Brain Mapp. 2011	PubMed	citation	PMID:22110013	pubmed	22110013	create date:2011/11/24 | first author:Yin X
Differential neural activity in the recognition of old versus new events: An Activation Likelihood Estimation Meta-Analysis.	/pubmed/22110008	Kim H.	Hum Brain Mapp. 2011 Nov 23. doi: 10.1002/hbm.21474. [Epub ahead of print]	Hum Brain Mapp. 2011	PubMed	citation	PMID:22110008	pubmed	22110008	create date:2011/11/24 | first author:Kim H
Altered neural activation in ornithine transcarbamylase deficiency during executive cognition: An fMRI study.	/pubmed/22110002	Gropman AL, Shattuck K, Prust MJ, Seltzer RR, Breeden AL, Hailu A, Rigas A, Hussain R, Vanmeter J.	Hum Brain Mapp. 2011 Nov 23. doi: 10.1002/hbm.21470. [Epub ahead of print]	Hum Brain Mapp. 2011	PubMed	citation	PMID:22110002	pubmed	22110002	create date:2011/11/24 | first author:Gropman AL
Segregated and overlapping neural circuits exist for the production of static and dynamic precision grip force.	/pubmed/22109998	Neely KA, Coombes SA, Planetta PJ, Vaillancourt DE.	Hum Brain Mapp. 2011 Nov 23. doi: 10.1002/hbm.21467. [Epub ahead of print]	Hum Brain Mapp. 2011	PubMed	citation	PMID:22109998	pubmed	22109998	create date:2011/11/24 | first author:Neely KA
Aberrations in the arcuate fasciculus are associated with auditory verbal hallucinations in psychotic and in non-psychotic individuals.	/pubmed/22109992	de Weijer AD, Neggers SF, Diederen KM, Mandl RC, Kahn RS, Hulshoff Pol HE, Sommer IE.	Hum Brain Mapp. 2011 Nov 23. doi: 10.1002/hbm.21463. [Epub ahead of print]	Hum Brain Mapp. 2011	PubMed	citation	PMID:22109992	pubmed	22109992	create date:2011/11/24 | first author:de Weijer AD
Behavioral data and neural correlates for postural prioritization and flexible resource allocation in concurrent postural and motor tasks.	/pubmed/22109987	Huang CY, Hwang IS.	Hum Brain Mapp. 2011 Nov 23. doi: 10.1002/hbm.21460. [Epub ahead of print]	Hum Brain Mapp. 2011	PubMed	citation	PMID:22109987	pubmed	22109987	create date:2011/11/24 | first author:Huang CY
Measuring extrastriatal dopamine release during a reward learning task.	/pubmed/22109979	Vrieze E, Ceccarini J, Pizzagalli DA, Bormans G, Vandenbulcke M, Demyttenaere K, Van Laere K, Claes S.	Hum Brain Mapp. 2011 Nov 23. doi: 10.1002/hbm.21456. [Epub ahead of print]	Hum Brain Mapp. 2011	PubMed	citation	PMID:22109979	pubmed	22109979	create date:2011/11/24 | first author:Vrieze E
Whole-brain white matter disruption in semantic and nonfluent variants of primary progressive aphasia.	/pubmed/22109837	Schwindt GC, Graham NL, Rochon E, Tang-Wai DF, Lobaugh NJ, Chow TW, Black SE.	Hum Brain Mapp. 2011 Nov 23. doi: 10.1002/hbm.21484. [Epub ahead of print]	Hum Brain Mapp. 2011	PubMed	citation	PMID:22109837	pubmed	22109837	create date:2011/11/24 | first author:Schwindt GC
Quantitative effect of the neonatal fontanel on synthetic near infrared spectroscopy measurements.	/pubmed/22109808	Dehaes M, Kazemi K, Pélégrini-Issac M, Grebe R, Benali H, Wallois F.	Hum Brain Mapp. 2011 Nov 23. doi: 10.1002/hbm.21483. [Epub ahead of print]	Hum Brain Mapp. 2011	PubMed	citation	PMID:22109808	pubmed	22109808	create date:2011/11/24 | first author:Dehaes M
Electric field calculations in brain stimulation based on finite elements: An optimized processing pipeline for the generation and usage of accurate individual head models.	/pubmed/22109746	Windhoff M, Opitz A, Thielscher A.	Hum Brain Mapp. 2011 Nov 23. doi: 10.1002/hbm.21479. [Epub ahead of print]	Hum Brain Mapp. 2011	PubMed	citation	PMID:22109746	pubmed	22109746	create date:2011/11/24 | first author:Windhoff M
Abnormal motor cortex excitability is associated with reduced cortical thickness in X monosomy.	/pubmed/22102524	Lepage JF, Clouchoux C, Lassonde M, Evans AC, Deal CL, Théoret H.	Hum Brain Mapp. 2011 Nov 18. doi: 10.1002/hbm.21481. [Epub ahead of print]	Hum Brain Mapp. 2011	PubMed	citation	PMID:22102524	pubmed	22102524	create date:2011/11/22 | first author:Lepage JF
Simultaneous EEG and MEG source reconstruction in sparse electromagnetic source imaging.	/pubmed/22102512	Ding L, Yuan H.	Hum Brain Mapp. 2011 Nov 18. doi: 10.1002/hbm.21473. [Epub ahead of print]	Hum Brain Mapp. 2011	PubMed	citation	PMID:22102512	pubmed	22102512	create date:2011/11/22 | first author:Ding L
The cerebral representation of temporomandibular joint occlusion and its alternation by occlusal splints.	/pubmed/22102437	Lotze M, Lucas C, Domin M, Kordass B.	Hum Brain Mapp. 2011 Nov 18. doi: 10.1002/hbm.21466. [Epub ahead of print]	Hum Brain Mapp. 2011	PubMed	citation	PMID:22102437	pubmed	22102437	create date:2011/11/22 | first author:Lotze M
Removing an intersubject variance component in a general linear model improves multiway factoring of event-related spectral perturbations in group EEG studies.	/pubmed/22102426	Spence JS, Brier MR, Hart J Jr, Ferree TC.	Hum Brain Mapp. 2011 Nov 18. doi: 10.1002/hbm.21462. [Epub ahead of print]	Hum Brain Mapp. 2011	PubMed	citation	PMID:22102426	pubmed	22102426	create date:2011/11/22 | first author:Spence JS
Improved method for retinotopy constrained source estimation of visual-evoked responses.	/pubmed/22102418	Hagler DJ Jr, Dale AM.	Hum Brain Mapp. 2011 Nov 18. doi: 10.1002/hbm.21461. [Epub ahead of print]	Hum Brain Mapp. 2011	PubMed	citation	PMID:22102418	pubmed	22102418	create date:2011/11/22 | first author:Hagler DJ Jr
Broadband neurophysiological abnormalities in the medial prefrontal region of the default-mode network in adults with ADHD.	/pubmed/22102400	Wilson TW, Franzen JD, Heinrichs-Graham E, White ML, Knott NL, Wetzel MW.	Hum Brain Mapp. 2011 Nov 18. doi: 10.1002/hbm.21459. [Epub ahead of print]	Hum Brain Mapp. 2011	PubMed	citation	PMID:22102400	pubmed	22102400	create date:2011/11/22 | first author:Wilson TW
How does interoceptive awareness interact with the subjective experience of emotion? An fMRI Study.	/pubmed/22102377	Terasawa Y, Fukushima H, Umeda S.	Hum Brain Mapp. 2011 Nov 18. doi: 10.1002/hbm.21458. [Epub ahead of print]	Hum Brain Mapp. 2011	PubMed	citation	PMID:22102377	pubmed	22102377	create date:2011/11/22 | first author:Terasawa Y
Neural events leading to and associated with detection of sounds under high processing load.	/pubmed/22102362	Sabri M, Humphries C, Binder JR, Liebenthal E.	Hum Brain Mapp. 2011 Nov 18. doi: 10.1002/hbm.21457. [Epub ahead of print]	Hum Brain Mapp. 2011	PubMed	citation	PMID:22102362	pubmed	22102362	create date:2011/11/22 | first author:Sabri M
Effect of auditory input on activations in infant diverse cortical regions during audiovisual processing.	/pubmed/22102331	Watanabe H, Homae F, Nakano T, Tsuzuki D, Enkhtur L, Nemoto K, Dan I, Taga G.	Hum Brain Mapp. 2011 Nov 18. doi: 10.1002/hbm.21453. [Epub ahead of print]	Hum Brain Mapp. 2011	PubMed	citation	PMID:22102331	pubmed	22102331	create date:2011/11/22 | first author:Watanabe H
Title	URL	Description	Details	ShortDetails	Resource	Type	Identifiers	Db	EntrezUID	Properties
Functional connectivity during recognition memory in individuals genetically at risk for Alzheimer's disease.	/pubmed/22102296	Haase L, Wang M, Green E, Murphy C.	Hum Brain Mapp. 2011 Nov 18. doi: 10.1002/hbm.21451. [Epub ahead of print]	Hum Brain Mapp. 2011	PubMed	citation	PMID:22102296	pubmed	22102296	create date:2011/11/22 | first author:Haase L
The influence of visual training on predicting complex action sequences.	/pubmed/22102260	Cross ES, Stadler W, Parkinson J, Schütz-Bosbach S, Prinz W.	Hum Brain Mapp. 2011 Nov 18. doi: 10.1002/hbm.21450. [Epub ahead of print]	Hum Brain Mapp. 2011	PubMed	citation	PMID:22102260	pubmed	22102260	create date:2011/11/22 | first author:Cross ES
Clinical impairment in premanifest and early Huntington's disease is associated with regionally specific atrophy.	/pubmed/22102212	Scahill RI, Hobbs NZ, Say MJ, Bechtel N, Henley SM, Hyare H, Langbehn DR, Jones R, Leavitt BR, Roos RA, Durr A, Johnson H, Lehéricy S, Craufurd D, Kennard C, Hicks SL, Stout JC, Reilmann R, Tabrizi SJ; the TRACK-HD investigators.	Hum Brain Mapp. 2011 Nov 18. doi: 10.1002/hbm.21449. [Epub ahead of print]	Hum Brain Mapp. 2011	PubMed	citation	PMID:22102212	pubmed	22102212	create date:2011/11/22 | first author:Scahill RI
Late effects of high-dose adjuvant chemotherapy on white and gray matter in breast cancer survivors: Converging results from multimodal magnetic resonance imaging.	/pubmed/22095746	de Ruiter MB, Reneman L, Boogerd W, Veltman DJ, Caan M, Douaud G, Lavini C, Linn SC, Boven E, van Dam FS, Schagen SB.	Hum Brain Mapp. 2011 Sep 23. doi: 10.1002/hbm.21422. [Epub ahead of print]	Hum Brain Mapp. 2011	PubMed	citation	PMID:22095746	pubmed	22095746	create date:2011/11/19 | first author:de Ruiter MB
Mapping hemodynamic correlates of seizures using fMRI: A review.	/pubmed/22083945	Chaudhary UJ, Duncan JS, Lemieux L.	Hum Brain Mapp. 2011 Nov 14. doi: 10.1002/hbm.21448. [Epub ahead of print]	Hum Brain Mapp. 2011	PubMed	citation	PMID:22083945	pubmed	22083945	create date:2011/11/16 | first author:Chaudhary UJ
Does sleep restore the topology of functional brain networks?	/pubmed/22076871	Koenis MM, Romeijn N, Piantoni G, Verweij I, Van der Werf YD, Van Someren EJ, Stam CJ.	Hum Brain Mapp. 2011 Nov 11. doi: 10.1002/hbm.21455. [Epub ahead of print]	Hum Brain Mapp. 2011	PubMed	citation	PMID:22076871	pubmed	22076871	create date:2011/11/15 | first author:Koenis MM
Evidence of frontotemporal structural hypoconnectivity in social anxiety disorder: A quantitative fiber tractography study.	/pubmed/22076860	Baur V, Brühl AB, Herwig U, Eberle T, Rufer M, Delsignore A, Jäncke L, Hänggi J.	Hum Brain Mapp. 2011 Nov 11. doi: 10.1002/hbm.21447. [Epub ahead of print]	Hum Brain Mapp. 2011	PubMed	citation	PMID:22076860	pubmed	22076860	create date:2011/11/15 | first author:Baur V
Common structural correlates of trait impulsiveness and perceptual reasoning in adolescence.	/pubmed/22076840	Schilling C, Kühn S, Romanowski A, Banaschewski T, Barbot A, Barker GJ, Brühl R, Büchel C, Charlet K, Conrod PJ, Czech K, Dalley JW, Flor H, Häke I, Ittermann B, Ivanov N, Mann K, Lüdemann K, Martinot JL, Palafox C, Paus T, Poline JB, et al.	Hum Brain Mapp. 2011 Nov 11. doi: 10.1002/hbm.21446. [Epub ahead of print]	Hum Brain Mapp. 2011	PubMed	citation	PMID:22076840	pubmed	22076840	create date:2011/11/15 | first author:Schilling C
Functional brain connectivity at rest changes after working memory training.	/pubmed/22076823	Jolles DD, van Buchem MA, Crone EA, Rombouts SA.	Hum Brain Mapp. 2011 Nov 11. doi: 10.1002/hbm.21444. [Epub ahead of print]	Hum Brain Mapp. 2011	PubMed	citation	PMID:22076823	pubmed	22076823	create date:2011/11/15 | first author:Jolles DD
Impairment of executive performance after transcranial magnetic modulation of the left dorsal frontal-striatal circuit.	/pubmed/22076808	van den Heuvel OA, Van Gorsel HC, Veltman DJ, Van Der Werf YD.	Hum Brain Mapp. 2011 Nov 11. doi: 10.1002/hbm.21443. [Epub ahead of print]	Hum Brain Mapp. 2011	PubMed	citation	PMID:22076808	pubmed	22076808	create date:2011/11/15 | first author:van den Heuvel OA
Multimodal magnetic resonance imaging: The coordinated use of multiple, mutually informative probes to understand brain structure and function.	/pubmed/22076792	Hao X, Xu D, Bansal R, Dong Z, Liu J, Wang Z, Kangarlu A, Liu F, Duan Y, Shova S, Gerber AJ, Peterson BS.	Hum Brain Mapp. 2011 Nov 11. doi: 10.1002/hbm.21440. [Epub ahead of print]	Hum Brain Mapp. 2011	PubMed	citation	PMID:22076792	pubmed	22076792	create date:2011/11/15 | first author:Hao X
Partial support for ZNF804A genotype-dependent alterations in prefrontal connectivity.	/pubmed/22042765	Paulus FM, Krach S, Bedenbender J, Pyka M, Sommer J, Krug A, Knake S, Nöthen MM, Witt SH, Rietschel M, Kircher T, Jansen A.	Hum Brain Mapp. 2011 Oct 31. doi: 10.1002/hbm.21434. [Epub ahead of print]	Hum Brain Mapp. 2011	PubMed	citation	PMID:22042765	pubmed	22042765	create date:2011/11/02 | first author:Paulus FM
Near and far space: Understanding the neural mechanisms of spatial attention.	/pubmed/22042759	Lane AR, Ball K, Smith DT, Schenk T, Ellison A.	Hum Brain Mapp. 2011 Oct 31. doi: 10.1002/hbm.21433. [Epub ahead of print]	Hum Brain Mapp. 2011	PubMed	citation	PMID:22042759	pubmed	22042759	create date:2011/11/02 | first author:Lane AR
Impact of acute stress on human brain microstructure: An MR diffusion study of earthquake survivors.	/pubmed/22042533	Chen L, Lui S, Wu QZ, Zhang W, Zhou D, Chen HF, Huang XQ, Kuang WH, Chan RC, Mechelli A, Gong QY.	Hum Brain Mapp. 2011 Oct 31. doi: 10.1002/hbm.21438. [Epub ahead of print]	Hum Brain Mapp. 2011	PubMed	citation	PMID:22042533	pubmed	22042533	create date:2011/11/02 | first author:Chen L
Transcallosal sensorimotor fiber tract structure-function relationships.	/pubmed/22042512	Fling BW, Benson BL, Seidler RD.	Hum Brain Mapp. 2011 Oct 31. doi: 10.1002/hbm.21437. [Epub ahead of print]	Hum Brain Mapp. 2011	PubMed	citation	PMID:22042512	pubmed	22042512	create date:2011/11/02 | first author:Fling BW
The relationship between level of processing and hippocampal-cortical functional connectivity during episodic memory formation in humans.	/pubmed/22042493	Schott BH, Wüstenberg T, Wimber M, Fenker DB, Zierhut KC, Seidenbecher CI, Heinze HJ, Walter H, Düzel E, Richardson-Klavehn A.	Hum Brain Mapp. 2011 Oct 31. doi: 10.1002/hbm.21435. [Epub ahead of print]	Hum Brain Mapp. 2011	PubMed	citation	PMID:22042493	pubmed	22042493	create date:2011/11/02 | first author:Schott BH
Brain plasticity for verbal and visual memories in patients with mesial temporal lobe epilepsy and hippocampal sclerosis: An fMRI study.	/pubmed/22038783	Alessio A, Pereira FR, Sercheli MS, Rondina JM, Ozelo HB, Bilevicius E, Pedro T, Covolan RJ, Damasceno BP, Cendes F.	Hum Brain Mapp. 2011 Oct 31. doi: 10.1002/hbm.21432. [Epub ahead of print]	Hum Brain Mapp. 2011	PubMed	citation	PMID:22038783	pubmed	22038783	create date:2011/11/01 | first author:Alessio A
Fiber tract-specific white matter lesion severity Findings in late-life depression and by AGTR1 A1166C genotype.	/pubmed/22021115	Taylor WD, Zhao Z, Ashley-Koch A, Payne ME, Steffens DC, Krishnan RR, Hauser E, Macfall JR.	Hum Brain Mapp. 2011 Oct 22. doi: 10.1002/hbm.21445. [Epub ahead of print]	Hum Brain Mapp. 2011	PubMed	citation	PMID:22021115	pubmed	22021115	create date:2011/10/25 | first author:Taylor WD
Brain growth rate abnormalities visualized in adolescents with autism.	/pubmed/22021093	Hua X, Thompson PM, Leow AD, Madsen SK, Caplan R, Alger JR, O'Neill J, Joshi K, Smalley SL, Toga AW, Levitt JG.	Hum Brain Mapp. 2011 Oct 20. doi: 10.1002/hbm.21441. [Epub ahead of print]	Hum Brain Mapp. 2011	PubMed	citation	PMID:22021093	pubmed	22021093	create date:2011/10/25 | first author:Hua X
The contribution of working memory to divided attention.	/pubmed/22021081	Santangelo V, Macaluso E.	Hum Brain Mapp. 2011 Oct 22. doi: 10.1002/hbm.21430. [Epub ahead of print]	Hum Brain Mapp. 2011	PubMed	citation	PMID:22021081	pubmed	22021081	create date:2011/10/25 | first author:Santangelo V
Diffusion tensor imaging metrics of the corpus callosum in relation to bimanual coordination: Effect of task complexity and sensory feedback.	/pubmed/22021056	Gooijers J, Caeyenberghs K, Sisti HM, Geurts M, Heitger MH, Leemans A, Swinnen SP.	Hum Brain Mapp. 2011 Oct 22. doi: 10.1002/hbm.21429. [Epub ahead of print]	Hum Brain Mapp. 2011	PubMed	citation	PMID:22021056	pubmed	22021056	create date:2011/10/25 | first author:Gooijers J
Acquired self-control of insula cortex modulates emotion recognition and brain network connectivity in schizophrenia.	/pubmed/22021045	Ruiz S, Lee S, Soekadar SR, Caria A, Veit R, Kircher T, Birbaumer N, Sitaram R.	Hum Brain Mapp. 2011 Oct 22. doi: 10.1002/hbm.21427. [Epub ahead of print]	Hum Brain Mapp. 2011	PubMed	citation	PMID:22021045	pubmed	22021045	create date:2011/10/25 | first author:Ruiz S
Neural correlates of tinnitus duration and Distress: A positron emission tomography study.	/pubmed/22021023	Schecklmann M, Landgrebe M, Poeppl TB, Kreuzer P, Männer P, Marienhagen J, Wack DS, Kleinjung T, Hajak G, Langguth B.	Hum Brain Mapp. 2011 Oct 22. doi: 10.1002/hbm.21426. [Epub ahead of print]	Hum Brain Mapp. 2011	PubMed	citation	PMID:22021023	pubmed	22021023	create date:2011/10/25 | first author:Schecklmann M
Prefrontal D2-receptor stimulation mediates flexible adaptation of economic preference hierarchies.	/pubmed/22020993	van Eimeren T, Ko JH, Pellechia G, Cho SS, Houle S, Strafella AP.	Hum Brain Mapp. 2011 Oct 22. doi: 10.1002/hbm.21425. [Epub ahead of print]	Hum Brain Mapp. 2011	PubMed	citation	PMID:22020993	pubmed	22020993	create date:2011/10/25 | first author:van Eimeren T
Prominent activation of the intraparietal and somatosensory areas during angle discrimination by intra-active touch.	/pubmed/22020967	Yang J, Han H, Chui D, Shen Y, Wu J.	Hum Brain Mapp. 2011 Oct 22. doi: 10.1002/hbm.21419. [Epub ahead of print]	Hum Brain Mapp. 2011	PubMed	citation	PMID:22020967	pubmed	22020967	create date:2011/10/25 | first author:Yang J
Degeneration of corpus callosum and recovery of motor function after stroke: A multimodal magnetic resonance imaging study.	/pubmed/22020952	Wang LE, Tittgemeyer M, Imperati D, Diekhoff S, Ameli M, Fink GR, Grefkes C.	Hum Brain Mapp. 2011 Oct 22. doi: 10.1002/hbm.21417. [Epub ahead of print]	Hum Brain Mapp. 2011	PubMed	citation	PMID:22020952	pubmed	22020952	create date:2011/10/25 | first author:Wang LE
A salty-congruent odor enhances saltiness: Functional magnetic resonance imaging study.	/pubmed/22020878	Seo HS, Iannilli E, Hummel C, Okazaki Y, Buschhüter D, Gerber J, Krammer GE, van Lengerich B, Hummel T.	Hum Brain Mapp. 2011 Oct 22. doi: 10.1002/hbm.21414. [Epub ahead of print]	Hum Brain Mapp. 2011	PubMed	citation	PMID:22020878	pubmed	22020878	create date:2011/10/25 | first author:Seo HS
Hippocampal contributions to the processing of social emotions.	/pubmed/22012639	Immordino-Yang MH, Singh V.	Hum Brain Mapp. 2011 Oct 20. doi: 10.1002/hbm.21485. [Epub ahead of print]	Hum Brain Mapp. 2011	PubMed	citation	PMID:22012639	pubmed	22012639	create date:2011/10/21 | first author:Immordino-Yang MH
Differential impact of continuous theta-burst stimulation over left and right DLPFC on planning.	/pubmed/22002416	Kaller CP, Heinze K, Frenkel A, Läppchen CH, Unterrainer JM, Weiller C, Lange R, Rahm B.	Hum Brain Mapp. 2011 Oct 14. doi: 10.1002/hbm.21423. [Epub ahead of print]	Hum Brain Mapp. 2011	PubMed	citation	PMID:22002416	pubmed	22002416	create date:2011/10/18 | first author:Kaller CP
Increased executive functioning, attention, and cortical thickness in white-collar criminals.	/pubmed/22002326	Raine A, Laufer WS, Yang Y, Narr KL, Thompson P, Toga AW.	Hum Brain Mapp. 2011 Oct 17. doi: 10.1002/hbm.21415. [Epub ahead of print]	Hum Brain Mapp. 2011	PubMed	citation	PMID:22002326	pubmed	22002326	create date:2011/10/18 | first author:Raine A
The many faces of preparatory control in task switching: Reviewing a decade of fMRI research.	/pubmed/21998090	Ruge H, Jamadar S, Zimmermann U, Karayanidis F.	Hum Brain Mapp. 2011 Oct 14. doi: 10.1002/hbm.21420. [Epub ahead of print]	Hum Brain Mapp. 2011	PubMed	citation	PMID:21998090	pubmed	21998090	create date:2011/10/15 | first author:Ruge H
Altered brain activation during response inhibition in children with primary nocturnal enuresis: An fMRI study.	/pubmed/21998078	Lei D, Ma J, Du X, Shen G, Tian M, Li G.	Hum Brain Mapp. 2011 Oct 14. doi: 10.1002/hbm.21411. [Epub ahead of print]	Hum Brain Mapp. 2011	PubMed	citation	PMID:21998078	pubmed	21998078	create date:2011/10/15 | first author:Lei D
Expertise modulates the neural basis of context dependent recognition of objects and their relations.	/pubmed/21998070	Bilalić M, Turella L, Campitelli G, Erb M, Grodd W.	Hum Brain Mapp. 2011 Oct 13. doi: 10.1002/hbm.21396. [Epub ahead of print]	Hum Brain Mapp. 2011	PubMed	citation	PMID:21998070	pubmed	21998070	create date:2011/10/15 | first author:Bilalić M
Altered brain activity during emotional empathy in somatoform disorder.	/pubmed/21998038	de Greck M, Scheidt L, Bölter AF, Frommer J, Ulrich C, Stockum E, Enzi B, Tempelmann C, Hoffmann T, Han S, Northoff G.	Hum Brain Mapp. 2011 Oct 13. doi: 10.1002/hbm.21392. [Epub ahead of print]	Hum Brain Mapp. 2011	PubMed	citation	PMID:21998038	pubmed	21998038	create date:2011/10/15 | first author:de Greck M
Intentional social distance regulation alters affective responses towards victims of violence: An FMRI study.	/pubmed/21998031	Leiberg S, Eippert F, Veit R, Anders S.	Hum Brain Mapp. 2011 Oct 13. doi: 10.1002/hbm.21376. [Epub ahead of print]	Hum Brain Mapp. 2011	PubMed	citation	PMID:21998031	pubmed	21998031	create date:2011/10/15 | first author:Leiberg S
Inhibitory transcranial magnetic theta burst stimulation attenuates prefrontal cortex oxygenation.	/pubmed/21997735	Tupak SV, Dresler T, Badewien M, Hahn T, Ernst LH, Herrmann MJ, Deckert J, Ehlis AC, Fallgatter AJ.	Hum Brain Mapp. 2011 Oct 14. doi: 10.1002/hbm.21421. [Epub ahead of print]	Hum Brain Mapp. 2011	PubMed	citation	PMID:21997735	pubmed	21997735	create date:2011/10/15 | first author:Tupak SV
Optimized neural coding? control mechanisms in large cortical networks implemented by connectivity changes.	/pubmed/21976418	Cross KA, Iacoboni M.	Hum Brain Mapp. 2011 Oct 5. doi: 10.1002/hbm.21428. [Epub ahead of print]	Hum Brain Mapp. 2011	PubMed	citation	PMID:21976418	pubmed	21976418	create date:2011/10/07 | first author:Cross KA
Modeling conflict and error in the medial frontal cortex.	/pubmed/21976411	Mayer AR, Teshiba TM, Franco AR, Ling J, Shane MS, Stephen JM, Jung RE.	Hum Brain Mapp. 2011 Oct 5. doi: 10.1002/hbm.21405. [Epub ahead of print]	Hum Brain Mapp. 2011	PubMed	citation	PMID:21976411	pubmed	21976411	create date:2011/10/07 | first author:Mayer AR
The effect of hypointense white matter lesions on automated gray matter segmentation in multiple sclerosis.	/pubmed/21976406	Gelineau-Morel R, Tomassini V, Jenkinson M, Johansen-Berg H, Matthews PM, Palace J.	Hum Brain Mapp. 2011 Oct 5. doi: 10.1002/hbm.21402. [Epub ahead of print]	Hum Brain Mapp. 2011	PubMed	citation	PMID:21976406	pubmed	21976406	create date:2011/10/07 | first author:Gelineau-Morel R
Neural processes of preparatory control for stop signal inhibition.	/pubmed/21976392	Hu S, Li CS.	Hum Brain Mapp. 2011 Oct 5. doi: 10.1002/hbm.21399. [Epub ahead of print]	Hum Brain Mapp. 2011	PubMed	citation	PMID:21976392	pubmed	21976392	create date:2011/10/07 | first author:Hu S
Flexibility in embodied lexical-semantic representations.	/pubmed/21976384	van Dam WO, van Dijk M, Bekkering H, Rueschemeyer SA.	Hum Brain Mapp. 2011 Oct 5. doi: 10.1002/hbm.21365. [Epub ahead of print]	Hum Brain Mapp. 2011	PubMed	citation	PMID:21976384	pubmed	21976384	create date:2011/10/07 | first author:van Dam WO
Abnormal asymmetry of white matter integrity in schizophrenia revealed by voxelwise diffusion tensor imaging.	/pubmed/21976373	Miyata J, Sasamoto A, Koelkebeck K, Hirao K, Ueda K, Kawada R, Fujimoto S, Tanaka Y, Kubota M, Fukuyama H, Sawamoto N, Takahashi H, Murai T.	Hum Brain Mapp. 2011 Oct 5. doi: 10.1002/hbm.21326. [Epub ahead of print]	Hum Brain Mapp. 2011	PubMed	citation	PMID:21976373	pubmed	21976373	create date:2011/10/07 | first author:Miyata J
Functional connectivity changes in multiple sclerosis patients: A graph analytical study of MEG resting state data.	/pubmed/21954106	Schoonheim MM, Geurts JJ, Landi D, Douw L, van der Meer ML, Vrenken H, Polman CH, Barkhof F, Stam CJ.	Hum Brain Mapp. 2011 Sep 23. doi: 10.1002/hbm.21424. [Epub ahead of print]	Hum Brain Mapp. 2011	PubMed	citation	PMID:21954106	pubmed	21954106	create date:2011/09/29 | first author:Schoonheim MM
Tagging cortical networks in emotion: A topographical analysis.	/pubmed/21954087	Keil A, Costa V, Smith JC, Sabatinelli D, McGinnis EM, Bradley MM, Lang PJ.	Hum Brain Mapp. 2011 Sep 23. doi: 10.1002/hbm.21413. [Epub ahead of print]	Hum Brain Mapp. 2011	PubMed	citation	PMID:21954087	pubmed	21954087	create date:2011/09/29 | first author:Keil A
Association between white matter microstructure, executive functions, and processing speed in older adults: The impact of vascular health.	/pubmed/21954054	Jacobs HI, Leritz EC, Williams VJ, Van Boxtel MP, Elst WV, Jolles J, Verhey FR, McGlinchey RE, Milberg WP, Salat DH.	Hum Brain Mapp. 2011 Sep 23. doi: 10.1002/hbm.21412. [Epub ahead of print]	Hum Brain Mapp. 2011	PubMed	citation	PMID:21954054	pubmed	21954054	create date:2011/09/29 | first author:Jacobs HI
Physiological noise reduction using volumetric functional magnetic resonance inverse imaging.	/pubmed/21954026	Lin FH, Nummenmaa A, Witzel T, Polimeni JR, Zeffiro TA, Wang FN, Belliveau JW.	Hum Brain Mapp. 2011 Sep 23. doi: 10.1002/hbm.21403. [Epub ahead of print]	Hum Brain Mapp. 2011	PubMed	citation	PMID:21954026	pubmed	21954026	create date:2011/09/29 | first author:Lin FH
What's the story? The tale of reading fluency told at speed.	/pubmed/21954000	Benjamin CF, Gaab N.	Hum Brain Mapp. 2011 Sep 23. doi: 10.1002/hbm.21384. [Epub ahead of print]	Hum Brain Mapp. 2011	PubMed	citation	PMID:21954000	pubmed	21954000	create date:2011/09/29 | first author:Benjamin CF
Audiovisual synchrony enhances BOLD responses in a brain network including multisensory STS while also enhancing target-detection performance for both modalities.	/pubmed/21953980	Marchant JL, Ruff CC, Driver J.	Hum Brain Mapp. 2011 Sep 23. doi: 10.1002/hbm.21278. [Epub ahead of print]	Hum Brain Mapp. 2011	PubMed	citation	PMID:21953980	pubmed	21953980	create date:2011/09/29 | first author:Marchant JL
Dynamically changing effects of corticosteroids on human hippocampal and prefrontal processing.	/pubmed/21938758	Henckens MJ, Pu Z, Hermans EJ, van Wingen GA, Joëls M, Fernández G.	Hum Brain Mapp. 2011 Sep 21. doi: 10.1002/hbm.21409. [Epub ahead of print]	Hum Brain Mapp. 2011	PubMed	citation	PMID:21938758	pubmed	21938758	create date:2011/09/23 | first author:Henckens MJ
Evidence for a motor somatotopy in the cerebellar dentate nucleus-an fMRI study in humans.	/pubmed/21938757	Küper M, Thürling M, Stefanescu R, Maderwald S, Roths J, Elles HG, Ladd ME, Diedrichsen J, Timmann D.	Hum Brain Mapp. 2011 Sep 21. doi: 10.1002/hbm.21400. [Epub ahead of print]	Hum Brain Mapp. 2011	PubMed	citation	PMID:21938757	pubmed	21938757	create date:2011/09/23 | first author:Küper M
Title	URL	Description	Details	ShortDetails	Resource	Type	Identifiers	Db	EntrezUID	Properties
Impulsive personality and the ability to resist immediate reward: An fMRI study examining interindividual differences in the neural mechanisms underlying self-control.	/pubmed/21938756	Diekhof EK, Nerenberg L, Falkai P, Dechent P, Baudewig J, Gruber O.	Hum Brain Mapp. 2011 Sep 21. doi: 10.1002/hbm.21398. [Epub ahead of print]	Hum Brain Mapp. 2011	PubMed	citation	PMID:21938756	pubmed	21938756	create date:2011/09/23 | first author:Diekhof EK
Increasing the accuracy of electromagnetic inverses using functional area source correlation constraints.	/pubmed/21938755	Cottereau BR, Ales JM, Norcia AM.	Hum Brain Mapp. 2011 Sep 21. doi: 10.1002/hbm.21394. [Epub ahead of print]	Hum Brain Mapp. 2011	PubMed	citation	PMID:21938755	pubmed	21938755	create date:2011/09/23 | first author:Cottereau BR
Functionally distinct regions for spatial processing and sensory motor integration in the planum temporale.	/pubmed/21932266	Isenberg AL, Vaden KI Jr, Saberi K, Muftuler LT, Hickok G.	Hum Brain Mapp. 2011 Sep 20. doi: 10.1002/hbm.21373. [Epub ahead of print]	Hum Brain Mapp. 2011	PubMed	citation	PMID:21932266	pubmed	21932266	create date:2011/09/21 | first author:Isenberg AL
Propofol disrupts functional interactions between sensory and high-order processing of auditory verbal memory.	/pubmed/21932265	Liu X, Lauer KK, Ward BD, Rao SM, Li SJ, Hudetz AG.	Hum Brain Mapp. 2011 Sep 20. doi: 10.1002/hbm.21385. [Epub ahead of print]	Hum Brain Mapp. 2011	PubMed	citation	PMID:21932265	pubmed	21932265	create date:2011/09/21 | first author:Liu X
Preferential networks of the mediodorsal nucleus and centromedian-parafascicular complex of the thalamus-A DTI tractography study.	/pubmed/21932264	Eckert U, Metzger CD, Buchmann JE, Kaufmann J, Osoba A, Li M, Safron A, Liao W, Steiner J, Bogerts B, Walter M.	Hum Brain Mapp. 2011 Sep 20. doi: 10.1002/hbm.21389. [Epub ahead of print]	Hum Brain Mapp. 2011	PubMed	citation	PMID:21932264	pubmed	21932264	create date:2011/09/21 | first author:Eckert U
Tracking children's mental states while solving algebra equations.	/pubmed/21932262	Anderson JR, Betts S, Ferris JL, Fincham JM.	Hum Brain Mapp. 2011 Sep 20. doi: 10.1002/hbm.21391. [Epub ahead of print]	Hum Brain Mapp. 2011	PubMed	citation	PMID:21932262	pubmed	21932262	create date:2011/09/21 | first author:Anderson JR
Neural mechanisms underlying freedom to choose an object.	/pubmed/21932261	Thimm M, Weidner R, Fink GR, Sturm W.	Hum Brain Mapp. 2011 Sep 20. doi: 10.1002/hbm.21393. [Epub ahead of print]	Hum Brain Mapp. 2011	PubMed	citation	PMID:21932261	pubmed	21932261	create date:2011/09/21 | first author:Thimm M
Cross auditory-spatial learning in early-blind individuals.	/pubmed/21932260	Chan CC, Wong AW, Ting KH, Whitfield-Gabrieli S, He J, Lee TM.	Hum Brain Mapp. 2011 Sep 20. doi: 10.1002/hbm.21395. [Epub ahead of print]	Hum Brain Mapp. 2011	PubMed	citation	PMID:21932260	pubmed	21932260	create date:2011/09/21 | first author:Chan CC
Direct visualization of the subthalamic nucleus and its iron distribution using high-resolution susceptibility mapping.	/pubmed/21932259	Schäfer A, Forstmann BU, Neumann J, Wharton S, Mietke A, Bowtell R, Turner R.	Hum Brain Mapp. 2011 Sep 20. doi: 10.1002/hbm.21404. [Epub ahead of print]	Hum Brain Mapp. 2011	PubMed	citation	PMID:21932259	pubmed	21932259	create date:2011/09/21 | first author:Schäfer A
The fusiform response to faces: Explicit versus implicit processing of emotion.	/pubmed/21932258	Monroe JF, Griffin M, Pinkham A, Loughead J, Gur RC, Roberts TP, Christopher Edgar J.	Hum Brain Mapp. 2011 Sep 20. doi: 10.1002/hbm.21406. [Epub ahead of print]	Hum Brain Mapp. 2011	PubMed	citation	PMID:21932258	pubmed	21932258	create date:2011/09/21 | first author:Monroe JF
Rhythm evokes action: Early processing of metric deviances in expressive music by experts and laymen revealed by ERP source imaging.	/pubmed/21932257	James CE, Michel CM, Britz J, Vuilleumier P, Hauert CA.	Hum Brain Mapp. 2011 Sep 20. doi: 10.1002/hbm.21397. [Epub ahead of print]	Hum Brain Mapp. 2011	PubMed	citation	PMID:21932257	pubmed	21932257	create date:2011/09/21 | first author:James CE
The effects of connection reconstruction method on the interregional connectivity of brain networks via diffusion tractography.	/pubmed/21928316	Li L, Rilling JK, Preuss TM, Glasser MF, Hu X.	Hum Brain Mapp. 2011 Sep 16. doi: 10.1002/hbm.21332. [Epub ahead of print]	Hum Brain Mapp. 2011	PubMed	citation	PMID:21928316	pubmed	21928316	create date:2011/09/20 | first author:Li L
Parieto-frontal network in humans studied by cortico-cortical evoked potential.	/pubmed/21928311	Matsumoto R, Nair DR, Ikeda A, Fumuro T, Lapresto E, Mikuni N, Bingaman W, Miyamoto S, Fukuyama H, Takahashi R, Najm I, Shibasaki H, Lüders HO.	Hum Brain Mapp. 2011 Sep 19. doi: 10.1002/hbm.21407. [Epub ahead of print]	Hum Brain Mapp. 2011	PubMed	citation	PMID:21928311	pubmed	21928311	create date:2011/09/20 | first author:Matsumoto R
Filtering the reality: Functional dissociation of lateral and medial pain systems during sleep in humans.	/pubmed/21922606	Bastuji H, Mazza S, Perchet C, Frot M, Mauguière F, Magnin M, Garcia-Larrea L.	Hum Brain Mapp. 2011 Sep 16. doi: 10.1002/hbm.21390. [Epub ahead of print]	Hum Brain Mapp. 2011	PubMed	citation	PMID:21922606	pubmed	21922606	create date:2011/09/17 | first author:Bastuji H
The role of the left posterior parietal lobule in top-down modulation on space-based attention: A transcranial magnetic stimulation study.	/pubmed/21922605	Du X, Chen L, Zhou K.	Hum Brain Mapp. 2011 Sep 16. doi: 10.1002/hbm.21383. [Epub ahead of print]	Hum Brain Mapp. 2011	PubMed	citation	PMID:21922605	pubmed	21922605	create date:2011/09/17 | first author:Du X
NOS1 ex1f-VNTR polymorphism affects prefrontal oxygenation during response inhibition tasks.	/pubmed/21922604	Kopf J, Schecklmann M, Hahn T, Dieler AC, Herrmann MJ, Fallgatter AJ, Reif A.	Hum Brain Mapp. 2011 Sep 16. doi: 10.1002/hbm.21382. [Epub ahead of print]	Hum Brain Mapp. 2011	PubMed	citation	PMID:21922604	pubmed	21922604	create date:2011/09/17 | first author:Kopf J
Seeing with the eyes shut: Neural basis of enhanced imagery following ayahuasca ingestion.	/pubmed/21922603	de Araujo DB, Ribeiro S, Cecchi GA, Carvalho FM, Sanchez TA, Pinto JP, de Martinis BS, Crippa JA, Hallak JE, Santos AC.	Hum Brain Mapp. 2011 Sep 16. doi: 10.1002/hbm.21381. [Epub ahead of print]	Hum Brain Mapp. 2011	PubMed	citation	PMID:21922603	pubmed	21922603	create date:2011/09/17 | first author:de Araujo DB
Modulating cortico-striatal and thalamo-cortical functional connectivity with transcranial direct current stimulation.	/pubmed/21922602	Polanía R, Paulus W, Nitsche MA.	Hum Brain Mapp. 2011 Sep 16. doi: 10.1002/hbm.21380. [Epub ahead of print]	Hum Brain Mapp. 2011	PubMed	citation	PMID:21922602	pubmed	21922602	create date:2011/09/17 | first author:Polanía R
The relationship between regional and inter-regional functional connectivity deficits in schizophrenia.	/pubmed/21922601	Zalesky A, Fornito A, Egan GF, Pantelis C, Bullmore ET.	Hum Brain Mapp. 2011 Sep 16. doi: 10.1002/hbm.21379. [Epub ahead of print]	Hum Brain Mapp. 2011	PubMed	citation	PMID:21922601	pubmed	21922601	create date:2011/09/17 | first author:Zalesky A
Reduced fronto-callosal fiber integrity in unmedicated OCD patients: A diffusion tractography study.	/pubmed/21922600	Oh JS, Jang JH, Jung WH, Kang DH, Choi JS, Choi CH, Kubicki M, Shenton ME, Kwon JS.	Hum Brain Mapp. 2011 Sep 16. doi: 10.1002/hbm.21372. [Epub ahead of print]	Hum Brain Mapp. 2011	PubMed	citation	PMID:21922600	pubmed	21922600	create date:2011/09/17 | first author:Oh JS
Different duration of at-risk mental state associated with neurofunctional abnormalities. A multimodal imaging study.	/pubmed/21922599	Smieskova R, Allen P, Simon A, Aston J, Bendfeldt K, Drewe J, Gruber K, Gschwandtner U, Klarhoefer M, Lenz C, Scheffler K, Stieglitz RD, Radue EW, McGuire P, Riecher-Rössler A, Borgwardt SJ.	Hum Brain Mapp. 2011 Sep 16. doi: 10.1002/hbm.21360. [Epub ahead of print]	Hum Brain Mapp. 2011	PubMed	citation	PMID:21922599	pubmed	21922599	create date:2011/09/17 | first author:Smieskova R
Diffusion tensor imaging of the optic radiations after optic neuritis.	/pubmed/21915943	Kolbe S, Bajraszewski C, Chapman C, Nguyen T, Mitchell P, Paine M, Butzkueven H, Johnston L, Kilpatrick T, Egan G.	Hum Brain Mapp. 2011 Sep 13. doi: 10.1002/hbm.21343. [Epub ahead of print]	Hum Brain Mapp. 2011	PubMed	citation	PMID:21915943	pubmed	21915943	create date:2011/09/15 | first author:Kolbe S
Human brain changes across the life span: A review of 56 longitudinal magnetic resonance imaging studies.	/pubmed/21915942	Hedman AM, van Haren NE, Schnack HG, Kahn RS, Hulshoff Pol HE.	Hum Brain Mapp. 2011 Sep 13. doi: 10.1002/hbm.21334. [Epub ahead of print]	Hum Brain Mapp. 2011	PubMed	citation	PMID:21915942	pubmed	21915942	create date:2011/09/15 | first author:Hedman AM
Characterization of neuromagnetic brain rhythms over time scales of minutes using spatial independent component analysis.	/pubmed/21915941	Ramkumar P, Parkkonen L, Hari R, Hyvärinen A.	Hum Brain Mapp. 2011 Sep 13. doi: 10.1002/hbm.21303. [Epub ahead of print]	Hum Brain Mapp. 2011	PubMed	citation	PMID:21915941	pubmed	21915941	create date:2011/09/15 | first author:Ramkumar P
The role of the anterior cingulate cortex in emotional response inhibition.	/pubmed/21901794	Albert J, López-Martín S, Tapia M, Montoya D, Carretié L.	Hum Brain Mapp. 2011 Aug 30. doi: 10.1002/hbm.21347. [Epub ahead of print]	Hum Brain Mapp. 2011	PubMed	citation	PMID:21901794	pubmed	21901794	create date:2011/09/09 | first author:Albert J
Assessment of cortical degeneration in patients with parkinson's disease by voxel-based morphometry, cortical folding, and cortical thickness.	/pubmed/21898679	Pereira JB, Ibarretxe-Bilbao N, Marti MJ, Compta Y, Junqué C, Bargallo N, Tolosa E.	Hum Brain Mapp. 2011 Sep 6. doi: 10.1002/hbm.21378. [Epub ahead of print]	Hum Brain Mapp. 2011	PubMed	citation	PMID:21898679	pubmed	21898679	create date:2011/09/08 | first author:Pereira JB
Brain regions that process case: Evidence from basque.	/pubmed/21898678	Nieuwland MS, Martin AE, Carreiras M.	Hum Brain Mapp. 2011 Sep 6. doi: 10.1002/hbm.21377. [Epub ahead of print]	Hum Brain Mapp. 2011	PubMed	citation	PMID:21898678	pubmed	21898678	create date:2011/09/08 | first author:Nieuwland MS
Brain structural trajectories over the adult lifespan.	/pubmed/21898677	Ziegler G, Dahnke R, Jäncke L, Yotter RA, May A, Gaser C.	Hum Brain Mapp. 2011 Sep 6. doi: 10.1002/hbm.21374. [Epub ahead of print]	Hum Brain Mapp. 2011	PubMed	citation	PMID:21898677	pubmed	21898677	create date:2011/09/08 | first author:Ziegler G
Age-related vulnerabilities along the hippocampal longitudinal axis.	/pubmed/21898676	Ta AT, Huang SE, Chiu MJ, Hua MS, Tseng WY, Chen SH, Qiu A.	Hum Brain Mapp. 2011 Sep 6. doi: 10.1002/hbm.21364. [Epub ahead of print]	Hum Brain Mapp. 2011	PubMed	citation	PMID:21898676	pubmed	21898676	create date:2011/09/08 | first author:Ta AT
Robotic movement preferentially engages the action observation network.	/pubmed/21898675	Cross ES, Liepelt R, de C Hamilton AF, Parkinson J, Ramsey R, Stadler W, Prinz W.	Hum Brain Mapp. 2011 Sep 6. doi: 10.1002/hbm.21361. [Epub ahead of print]	Hum Brain Mapp. 2011	PubMed	citation	PMID:21898675	pubmed	21898675	create date:2011/09/08 | first author:Cross ES
Functional adaptive changes within the hippocampal memory system of patients with multiple sclerosis.	/pubmed/21898674	Hulst HE, Schoonheim MM, Roosendaal SD, Popescu V, Schweren LJ, van der Werf YD, Visser LH, Polman CH, Barkhof F, Geurts JJ.	Hum Brain Mapp. 2011 Sep 6. doi: 10.1002/hbm.21359. [Epub ahead of print]	Hum Brain Mapp. 2011	PubMed	citation	PMID:21898674	pubmed	21898674	create date:2011/09/08 | first author:Hulst HE
Evaluating and reducing the impact of white matter lesions on brain volume measurements.	/pubmed/21882300	Battaglini M, Jenkinson M, De Stefano N.	Hum Brain Mapp. 2011 Aug 31. doi: 10.1002/hbm.21344. [Epub ahead of print]	Hum Brain Mapp. 2011	PubMed	citation	PMID:21882300	pubmed	21882300	create date:2011/09/02 | first author:Battaglini M
Role of medial cortical networks for anticipatory processing in obsessive-compulsive disorder.	/pubmed/21882299	Ciesielski KT, Rauch SL, Ahlfors SP, Vangel ME, Wilhelm S, Rosen BR, Hämäläinen MS.	Hum Brain Mapp. 2011 Aug 31. doi: 10.1002/hbm.21341. [Epub ahead of print]	Hum Brain Mapp. 2011	PubMed	citation	PMID:21882299	pubmed	21882299	create date:2011/09/02 | first author:Ciesielski KT
Rostrolateral prefrontal cortex: Domain-general or domain-sensitive?	/pubmed/21834102	Wendelken C, Chung D, Bunge SA.	Hum Brain Mapp. 2011 Aug 10. doi: 10.1002/hbm.21336. [Epub ahead of print]	Hum Brain Mapp. 2011	PubMed	citation	PMID:21834102	pubmed	21834102	create date:2011/08/13 | first author:Wendelken C
Unbiased comparison of sample size estimates from longitudinal structural measures in ADNI.	/pubmed/21830259	Holland D, McEvoy LK, Dale AM; the Alzheimer's Disease Neuroimaging Initiative.	Hum Brain Mapp. 2011 Aug 9. doi: 10.1002/hbm.21386. [Epub ahead of print]	Hum Brain Mapp. 2011	PubMed	citation	PMID:21830259	pubmed	21830259	create date:2011/08/11 | first author:Holland D
Spatiotemporal dynamics of processing nonsymbolic number: An event-related potential source localization study.	/pubmed/21830257	Hyde DC, Spelke ES.	Hum Brain Mapp. 2011 Aug 9. doi: 10.1002/hbm.21352. [Epub ahead of print]	Hum Brain Mapp. 2011	PubMed	citation	PMID:21830257	pubmed	21830257	create date:2011/08/11 | first author:Hyde DC
Dissociable neural correlates of contour completion and contour representation in illusory contour perception.	/pubmed/21826763	Wu X, He S, Bushara K, Zeng F, Liu Y, Zhang D.	Hum Brain Mapp. 2011 Aug 8. doi: 10.1002/hbm.21371. [Epub ahead of print]	Hum Brain Mapp. 2011	PubMed	citation	PMID:21826763	pubmed	21826763	create date:2011/08/10 | first author:Wu X
Effects of rapid eye movement sleep deprivation on fear extinction recall and prediction error signaling.	/pubmed/21826762	Spoormaker VI, Schröter MS, Andrade KC, Dresler M, Kiem SA, Goya-Maldonado R, Wetter TC, Holsboer F, Sämann PG, Czisch M.	Hum Brain Mapp. 2011 Aug 8. doi: 10.1002/hbm.21369. [Epub ahead of print]	Hum Brain Mapp. 2011	PubMed	citation	PMID:21826762	pubmed	21826762	create date:2011/08/10 | first author:Spoormaker VI
Response inhibition and reward anticipation in medication-naïve adults with attention-deficit/hyperactivity disorder: A within-subject case-control neuroimaging study.	/pubmed/21826761	Carmona S, Hoekzema E, Ramos-Quiroga JA, Richarte V, Canals C, Bosch R, Rovira M, Carlos Soliva J, Bulbena A, Tobeña A, Casas M, Vilarroya O.	Hum Brain Mapp. 2011 Aug 8. doi: 10.1002/hbm.21368. [Epub ahead of print]	Hum Brain Mapp. 2011	PubMed	citation	PMID:21826761	pubmed	21826761	create date:2011/08/10 | first author:Carmona S
Functional MRI assessment of orofacial articulators: Neural correlates of lip, jaw, larynx, and tongue movements.	/pubmed/21826760	Grabski K, Lamalle L, Vilain C, Schwartz JL, Vallée N, Tropres I, Baciu M, Le Bas JF, Sato M.	Hum Brain Mapp. 2011 Aug 8. doi: 10.1002/hbm.21363. [Epub ahead of print]	Hum Brain Mapp. 2011	PubMed	citation	PMID:21826760	pubmed	21826760	create date:2011/08/10 | first author:Grabski K
Representation of perceived sound valence in the human brain.	/pubmed/21826759	Viinikainen M, Kätsyri J, Sams M.	Hum Brain Mapp. 2011 Aug 8. doi: 10.1002/hbm.21362. [Epub ahead of print]	Hum Brain Mapp. 2011	PubMed	citation	PMID:21826759	pubmed	21826759	create date:2011/08/10 | first author:Viinikainen M
Event-related potential activity in the basal ganglia differentiates rewards from nonrewards: temporospatial principal components analysis and source localization of the feedback negativity: commentary.	/pubmed/21826758	Cohen MX, Cavanagh JF, Slagter HA.	Hum Brain Mapp. 2011 Dec;32(12):2270-1. doi: 10.1002/hbm.21358. Epub 2011 Aug 8.	Hum Brain Mapp. 2011	PubMed	citation	PMID:21826758	pubmed	21826758	create date:2011/08/10 | first author:Cohen MX
Decreased frontostriatal microstructural organization in attention deficit/hyperactivity disorder.	/pubmed/21826757	de Zeeuw P, Mandl RC, Hulshoff Pol HE, van Engeland H, Durston S.	Hum Brain Mapp. 2011 Aug 8. doi: 10.1002/hbm.21335. [Epub ahead of print]	Hum Brain Mapp. 2011	PubMed	citation	PMID:21826757	pubmed	21826757	create date:2011/08/10 | first author:de Zeeuw P
Memory training impacts short-term changes in aging white matter: A Longitudinal Diffusion Tensor Imaging Study.	/pubmed/21823209	Engvig A, Fjell AM, Westlye LT, Moberget T, Sundseth O, Larsen VA, Walhovd KB.	Hum Brain Mapp. 2011 Aug 5. doi: 10.1002/hbm.21370. [Epub ahead of print]	Hum Brain Mapp. 2011	PubMed	citation	PMID:21823209	pubmed	21823209	create date:2011/08/09 | first author:Engvig A
Face-likeness and image variability drive responses in human face-selective ventral regions.	/pubmed/21823208	Davidenko N, Remus DA, Grill-Spector K.	Hum Brain Mapp. 2011 Aug 5. doi: 10.1002/hbm.21367. [Epub ahead of print]	Hum Brain Mapp. 2011	PubMed	citation	PMID:21823208	pubmed	21823208	create date:2011/08/09 | first author:Davidenko N
Look at me, I'll remember you: The Perception of Self-Relevant Social Cues Enhances Memory and Right Hippocampal Activity.	/pubmed/21823207	Conty L, Grèzes J.	Hum Brain Mapp. 2011 Aug 5. doi: 10.1002/hbm.21366. [Epub ahead of print]	Hum Brain Mapp. 2011	PubMed	citation	PMID:21823207	pubmed	21823207	create date:2011/08/09 | first author:Conty L
Human cortical theta reactivity to high-frequency repetitive transcranial magnetic stimulation.	/pubmed/21823206	Azila Noh N, Fuggetta G.	Hum Brain Mapp. 2011 Aug 5. doi: 10.1002/hbm.21355. [Epub ahead of print]	Hum Brain Mapp. 2011	PubMed	citation	PMID:21823206	pubmed	21823206	create date:2011/08/09 | first author:Azila Noh N
Letter to the Editor: Brain iron mapping using MRI relaxation rate or R(2) * revisited.	/pubmed/21823205	Hasan KM, Walimuni IS, Narayana PA.	Hum Brain Mapp. 2011 Aug 5. doi: 10.1002/hbm.21328. [Epub ahead of print] No abstract available.	Hum Brain Mapp. 2011	PubMed	citation	PMID:21823205	pubmed	21823205	create date:2011/08/09 | first author:Hasan KM
How cognitive performance-induced stress can influence right VLPFC activation: An fMRI study in healthy subjects and in patients with social phobia.	/pubmed/21769993	Koric L, Volle E, Seassau M, Bernard FA, Mancini J, Dubois B, Pelissolo A, Levy R.	Hum Brain Mapp. 2011 Jul 18. doi: 10.1002/hbm.21340. [Epub ahead of print]	Hum Brain Mapp. 2011	PubMed	citation	PMID:21769993	pubmed	21769993	create date:2011/07/20 | first author:Koric L
Functional and structural correlates of the aging brain: Relating visual cortex (V1) gamma band responses to age-related structural change.	/pubmed/21769992	Gaetz W, Roberts TP, Singh KD, Muthukumaraswamy SD.	Hum Brain Mapp. 2011 Jul 18. doi: 10.1002/hbm.21339. [Epub ahead of print]	Hum Brain Mapp. 2011	PubMed	citation	PMID:21769992	pubmed	21769992	create date:2011/07/20 | first author:Gaetz W
Title	URL	Description	Details	ShortDetails	Resource	Type	Identifiers	Db	EntrezUID	Properties
A whole brain fMRI atlas generated via spatially constrained spectral clustering.	/pubmed/21769991	Craddock RC, James GA, Holtzheimer PE 3rd, Hu XP, Mayberg HS.	Hum Brain Mapp. 2011 Jul 18. doi: 10.1002/hbm.21333. [Epub ahead of print]	Hum Brain Mapp. 2011	PubMed	citation	PMID:21769991	pubmed	21769991	create date:2011/07/20 | first author:Craddock RC
Event-related potential activity in the basal ganglia differentiates rewards from nonrewards: response to commentary.	/pubmed/21761509	Foti D, Weinberg A, Dien J, Hajcak G.	Hum Brain Mapp. 2011 Dec;32(12):2267-9. doi: 10.1002/hbm.21357. Epub 2011 Jul 14.	Hum Brain Mapp. 2011	PubMed	citation	PMID:21761509	pubmed	21761509	create date:2011/07/16 | first author:Foti D
Functional dissociation of the left and right fusiform gyrus in self-face recognition.	/pubmed/21761508	Ma Y, Han S.	Hum Brain Mapp. 2011 Jul 14. doi: 10.1002/hbm.21356. [Epub ahead of print]	Hum Brain Mapp. 2011	PubMed	citation	PMID:21761508	pubmed	21761508	create date:2011/07/16 | first author:Ma Y
Probabilistic tractography recovers a rostrocaudal trajectory of connectivity variability in the human insular cortex.	/pubmed/21761507	Cerliani L, Thomas RM, Jbabdi S, Siero JC, Nanetti L, Crippa A, Gazzola V, D'Arceuil H, Keysers C.	Hum Brain Mapp. 2011 Jul 14. doi: 10.1002/hbm.21338. [Epub ahead of print]	Hum Brain Mapp. 2011	PubMed	citation	PMID:21761507	pubmed	21761507	create date:2011/07/16 | first author:Cerliani L
I know you can hear me": Neural correlates of feigned hearing loss."	/pubmed/21761506	McPherson B, McMahon K, Wilson W, Copland D.	Hum Brain Mapp. 2011 Jul 14. doi: 10.1002/hbm.21337. [Epub ahead of print]	Hum Brain Mapp. 2011	PubMed	citation	PMID:21761506	pubmed	21761506	create date:2011/07/16 | first author:McPherson B
Using spatial multiple regression to identify intrinsic connectivity networks involved in working memory performance.	/pubmed/21761505	Gordon EM, Stollstorff M, Vaidya CJ.	Hum Brain Mapp. 2011 Jul 14. doi: 10.1002/hbm.21306. [Epub ahead of print]	Hum Brain Mapp. 2011	PubMed	citation	PMID:21761505	pubmed	21761505	create date:2011/07/16 | first author:Gordon EM
Hand shape selection in pantomimed grasping: Interaction between the dorsal and the ventral visual streams and convergence on the ventral premotor area.	/pubmed/21739528	Makuuchi M, Someya Y, Ogawa S, Takayama Y.	Hum Brain Mapp. 2011 Jul 7. doi: 10.1002/hbm.21323. [Epub ahead of print]	Hum Brain Mapp. 2011	PubMed	citation	PMID:21739528	pubmed	21739528	create date:2011/07/09 | first author:Makuuchi M
Cortical thickness is linked to executive functioning in adulthood and aging.	/pubmed/21739526	Burzynska AZ, Nagel IE, Preuschhof C, Gluth S, Bäckman L, Li SC, Lindenberger U, Heekeren HR.	Hum Brain Mapp. 2011 Jul 7. doi: 10.1002/hbm.21311. [Epub ahead of print]	Hum Brain Mapp. 2011	PubMed	citation	PMID:21739526	pubmed	21739526	create date:2011/07/09 | first author:Burzynska AZ
Neural mechanisms underlying the grouping effect in short-term memory.	/pubmed/21739525	Kalm K, Davis MH, Norris D.	Hum Brain Mapp. 2011 Jul 7. doi: 10.1002/hbm.21308. [Epub ahead of print]	Hum Brain Mapp. 2011	PubMed	citation	PMID:21739525	pubmed	21739525	create date:2011/07/09 | first author:Kalm K
Cerebral hemodynamics in newborn infants exposed to speech sounds: A whole-head optical topography study.	/pubmed/21714036	Sato H, Hirabayashi Y, Tsubokura H, Kanai M, Ashida T, Konishi I, Uchida-Ota M, Konishi Y, Maki A.	Hum Brain Mapp. 2011 Jun 28. doi: 10.1002/hbm.21350. [Epub ahead of print]	Hum Brain Mapp. 2011	PubMed	citation	PMID:21714036	pubmed	21714036	create date:2011/06/30 | first author:Sato H
Working memory load modulation of parieto-frontal connections: Evidence from dynamic causal modeling.	/pubmed/21692148	Ma L, Steinberg JL, Hasan KM, Narayana PA, Kramer LA, Moeller FG.	Hum Brain Mapp. 2011 Jun 20. doi: 10.1002/hbm.21329. [Epub ahead of print]	Hum Brain Mapp. 2011	PubMed	citation	PMID:21692148	pubmed	21692148	create date:2011/06/22 | first author:Ma L
Medial temporal contributions to successful face-name learning.	/pubmed/21692147	Westerberg CE, Voss JL, Reber PJ, Paller KA.	Hum Brain Mapp. 2011 Jun 20. doi: 10.1002/hbm.21316. [Epub ahead of print]	Hum Brain Mapp. 2011	PubMed	citation	PMID:21692147	pubmed	21692147	create date:2011/06/22 | first author:Westerberg CE
Neurophysiologic correlates of fMRI in human motor cortex.	/pubmed/21692146	Hermes D, Miller KJ, Vansteensel MJ, Aarnoutse EJ, Leijten FS, Ramsey NF.	Hum Brain Mapp. 2011 Jun 20. doi: 10.1002/hbm.21314. [Epub ahead of print]	Hum Brain Mapp. 2011	PubMed	citation	PMID:21692146	pubmed	21692146	create date:2011/06/22 | first author:Hermes D
Understanding specific effects of prenatal alcohol exposure on brain structure in young adults.	/pubmed/21692145	Chen X, Coles CD, Lynch ME, Hu X.	Hum Brain Mapp. 2011 Jun 20. doi: 10.1002/hbm.21313. [Epub ahead of print]	Hum Brain Mapp. 2011	PubMed	citation	PMID:21692145	pubmed	21692145	create date:2011/06/22 | first author:Chen X
Transcranial magnetic stimulation and motor plasticity in human lateral cerebellum: Dual effect on saccadic adaptation.	/pubmed/21692144	Panouillères M, Neggers SF, Gutteling TP, Salemme R, Stigchel SV, van der Geest JN, Frens MA, Pélisson D.	Hum Brain Mapp. 2011 Jun 20. doi: 10.1002/hbm.21301. [Epub ahead of print]	Hum Brain Mapp. 2011	PubMed	citation	PMID:21692144	pubmed	21692144	create date:2011/06/22 | first author:Panouillères M
A common right fronto-parietal network for numerosity and duration processing: An fMRI study.	/pubmed/21692143	Dormal V, Dormal G, Joassin F, Pesenti M.	Hum Brain Mapp. 2011 Jun 20. doi: 10.1002/hbm.21300. [Epub ahead of print]	Hum Brain Mapp. 2011	PubMed	citation	PMID:21692143	pubmed	21692143	create date:2011/06/22 | first author:Dormal V
Brain structure anomalies in autism spectrum disorder-a meta-analysis of VBM studies using anatomic likelihood estimation.	/pubmed/21692142	Nickl-Jockschat T, Habel U, Maria Michel T, Manning J, Laird AR, Fox PT, Schneider F, Eickhoff SB.	Hum Brain Mapp. 2011 Jun 20. doi: 10.1002/hbm.21299. [Epub ahead of print]	Hum Brain Mapp. 2011	PubMed	citation	PMID:21692142	pubmed	21692142	create date:2011/06/22 | first author:Nickl-Jockschat T
Auditory motion direction encoding in auditory cortex and high-level visual cortex.	/pubmed/21692141	Alink A, Euler F, Kriegeskorte N, Singer W, Kohler A.	Hum Brain Mapp. 2011 Jun 20. doi: 10.1002/hbm.21263. [Epub ahead of print]	Hum Brain Mapp. 2011	PubMed	citation	PMID:21692141	pubmed	21692141	create date:2011/06/22 | first author:Alink A
Separating brain processing of pain fromthat of stimulus intensity.	/pubmed/21681856	Oertel BG, Preibisch C, Martin T, Walter C, Gamer M, Deichmann R, Lötsch J.	Hum Brain Mapp. 2011 Jun 16. doi: 10.1002/hbm.21256. [Epub ahead of print]	Hum Brain Mapp. 2011	PubMed	citation	PMID:21681856	pubmed	21681856	create date:2011/06/18 | first author:Oertel BG
Temporally remote destabilization of prediction after rare breaches of expectancy.	/pubmed/21674697	Kühn AB, Schubotz RI.	Hum Brain Mapp. 2011 Jun 14. doi: 10.1002/hbm.21325. [Epub ahead of print]	Hum Brain Mapp. 2011	PubMed	citation	PMID:21674697	pubmed	21674697	create date:2011/06/16 | first author:Kühn AB
Evidence for intact local connectivity but disrupted regional function in the occipital lobe in children and adolescents with schizophrenia.	/pubmed/21674696	White T, Moeller S, Schmidt M, Pardo JV, Olman C.	Hum Brain Mapp. 2011 Jun 14. doi: 10.1002/hbm.21321. [Epub ahead of print]	Hum Brain Mapp. 2011	PubMed	citation	PMID:21674696	pubmed	21674696	create date:2011/06/16 | first author:White T
Disruption of limbic white matter pathways in mild cognitive impairment and Alzheimer's disease: A DTI/FDG-PET Study.	/pubmed/21674695	Bozoki AC, Korolev IO, Davis NC, Hoisington LA, Berger KL.	Hum Brain Mapp. 2011 Jun 14. doi: 10.1002/hbm.21320. [Epub ahead of print]	Hum Brain Mapp. 2011	PubMed	citation	PMID:21674695	pubmed	21674695	create date:2011/06/16 | first author:Bozoki AC
Neurodegeneration in friedreich's ataxia is associated with a mixed activation pattern of the brain. A fMRI study.	/pubmed/21674694	Ginestroni A, Diciotti S, Cecchi P, Pesaresi I, Tessa C, Giannelli M, Nave RD, Salvatore E, Salvi F, Dotti MT, Piacentini S, Soricelli A, Cosottini M, De Stefano N, Mascalchi M.	Hum Brain Mapp. 2011 Jun 14. doi: 10.1002/hbm.21319. [Epub ahead of print]	Hum Brain Mapp. 2011	PubMed	citation	PMID:21674694	pubmed	21674694	create date:2011/06/16 | first author:Ginestroni A
Motor imagery evokes increased somatosensory activity in parkinson's disease patients with tremor.	/pubmed/21674693	Helmich RC, Bloem BR, Toni I.	Hum Brain Mapp. 2011 Jun 14. doi: 10.1002/hbm.21318. [Epub ahead of print]	Hum Brain Mapp. 2011	PubMed	citation	PMID:21674693	pubmed	21674693	create date:2011/06/16 | first author:Helmich RC
Engagement of amygdala in third-person view of face-to-face interaction.	/pubmed/21674692	Kujala MV, Carlson S, Hari R.	Hum Brain Mapp. 2011 Jun 14. doi: 10.1002/hbm.21317. [Epub ahead of print]	Hum Brain Mapp. 2011	PubMed	citation	PMID:21674692	pubmed	21674692	create date:2011/06/16 | first author:Kujala MV
Selective BOLD responses to individual finger movement measured with fMRI at 3T.	/pubmed/21674691	Olman CA, Pickett KA, Schallmo MP, Kimberley TJ.	Hum Brain Mapp. 2011 Jun 14. doi: 10.1002/hbm.21310. [Epub ahead of print]	Hum Brain Mapp. 2011	PubMed	citation	PMID:21674691	pubmed	21674691	create date:2011/06/16 | first author:Olman CA
Tract-based magnetic resonance spectroscopy of the cingulum bundles at 7 T.	/pubmed/21674690	Mandl RC, van den Heuvel MP, Klomp DW, Boer VO, Siero JC, Luijten PR, Hulshoff Pol HE.	Hum Brain Mapp. 2011 Jun 14. doi: 10.1002/hbm.21302. [Epub ahead of print]	Hum Brain Mapp. 2011	PubMed	citation	PMID:21674690	pubmed	21674690	create date:2011/06/16 | first author:Mandl RC
A brain-potential study of preparation for and execution of a task-switch with stimuli that afford only the relevant task.	/pubmed/21630376	Elchlepp H, Lavric A, Mizon GA, Monsell S.	Hum Brain Mapp. 2011 May 31. doi: 10.1002/hbm.21277. [Epub ahead of print] No abstract available.	Hum Brain Mapp. 2011	PubMed	citation	PMID:21630376	pubmed	21630376	create date:2011/06/02 | first author:Elchlepp H
Racial identification modulates default network activity for same and other races.	/pubmed/21618667	Mathur VA, Harada T, Chiao JY.	Hum Brain Mapp. 2011 May 26. doi: 10.1002/hbm.21330. [Epub ahead of print]	Hum Brain Mapp. 2011	PubMed	citation	PMID:21618667	pubmed	21618667	create date:2011/05/28 | first author:Mathur VA
Brain activation for language dual-tasking: Listening to two people speak at the same time and a change in network timing.	/pubmed/21618666	Buchweitz A, Keller TA, Meyler A, Just MA.	Hum Brain Mapp. 2011 May 26. doi: 10.1002/hbm.21327. [Epub ahead of print]	Hum Brain Mapp. 2011	PubMed	citation	PMID:21618666	pubmed	21618666	create date:2011/05/28 | first author:Buchweitz A
Oscillatory correlates of controlled speed-accuracy tradeoff in a response-conflict task.	/pubmed/21618665	Pastötter B, Berchtold F, Bäuml KH.	Hum Brain Mapp. 2011 May 26. doi: 10.1002/hbm.21322. [Epub ahead of print]	Hum Brain Mapp. 2011	PubMed	citation	PMID:21618665	pubmed	21618665	create date:2011/05/28 | first author:Pastötter B
fMRI investigation of speed-accuracy strategy switching.	/pubmed/21618664	Vallesi A, McIntosh AR, Crescentini C, Stuss DT.	Hum Brain Mapp. 2011 May 26. doi: 10.1002/hbm.21312. [Epub ahead of print]	Hum Brain Mapp. 2011	PubMed	citation	PMID:21618664	pubmed	21618664	create date:2011/05/28 | first author:Vallesi A
Coupling electrophysiological and hemodynamic responses to errors.	/pubmed/21618663	Doñamayor N, Heilbronner U, Münte TF.	Hum Brain Mapp. 2011 May 26. doi: 10.1002/hbm.21305. [Epub ahead of print]	Hum Brain Mapp. 2011	PubMed	citation	PMID:21618663	pubmed	21618663	create date:2011/05/28 | first author:Doñamayor N
Quantifying change in individual subjects affected by frontotemporal lobar degeneration using automated longitudinal MRI volumetry.	/pubmed/21618662	Frings L, Mader I, Landwehrmeyer BG, Weiller C, Hüll M, Huppertz HJ.	Hum Brain Mapp. 2011 May 26. doi: 10.1002/hbm.21304. [Epub ahead of print]	Hum Brain Mapp. 2011	PubMed	citation	PMID:21618662	pubmed	21618662	create date:2011/05/28 | first author:Frings L
Overnight deprivation from smoking disrupts amygdala responses to fear.	/pubmed/21618661	Onur OA, Patin A, Mihov Y, Buecher B, Stoffel-Wagner B, Schlaepfer TE, Walter H, Maier W, Hurlemann R.	Hum Brain Mapp. 2011 May 26. doi: 10.1002/hbm.21293. [Epub ahead of print] No abstract available.	Hum Brain Mapp. 2011	PubMed	citation	PMID:21618661	pubmed	21618661	create date:2011/05/28 | first author:Onur OA
Neural basis of the association between depressive symptoms and memory deficits in nondemented subjects: resting-state fMRI study.	/pubmed/21618660	Xie C, Goveas J, Wu Z, Li W, Chen G, Franczak M, Antuono PG, Jones JL, Zhang Z, Li SJ.	Hum Brain Mapp. 2011 May 26. doi: 10.1002/hbm.21291. [Epub ahead of print]	Hum Brain Mapp. 2011	PubMed	citation	PMID:21618660	pubmed	21618660	create date:2011/05/28 | first author:Xie C
sLORETA allows reliable distributed source reconstruction based on subdural strip and grid recordings.	/pubmed/21618659	Dümpelmann M, Ball T, Schulze-Bonhage A.	Hum Brain Mapp. 2011 May 26. doi: 10.1002/hbm.21276. [Epub ahead of print]	Hum Brain Mapp. 2011	PubMed	citation	PMID:21618659	pubmed	21618659	create date:2011/05/28 | first author:Dümpelmann M
White matter integrity and behavioral activation in healthy subjects.	/pubmed/21618658	Xu J, Kober H, Carroll KM, Rounsaville BJ, Pearlson GD, Potenza MN.	Hum Brain Mapp. 2011 May 26. doi: 10.1002/hbm.21275. [Epub ahead of print]	Hum Brain Mapp. 2011	PubMed	citation	PMID:21618658	pubmed	21618658	create date:2011/05/28 | first author:Xu J
Functional alterations of large-scale brain networks related to cognitive control in obsessive-compulsive disorder.	/pubmed/21612005	Cocchi L, Harrison BJ, Pujol J, Harding IH, Fornito A, Pantelis C, Yücel M.	Hum Brain Mapp. 2011 May 24. doi: 10.1002/hbm.21270. [Epub ahead of print]	Hum Brain Mapp. 2011	PubMed	citation	PMID:21612005	pubmed	21612005	create date:2011/05/26 | first author:Cocchi L
The Less BOLD, the Wiser: Support for the latent resource hypothesis after traumatic brain injury.	/pubmed/21591026	Medaglia JD, Chiou KS, Slocomb J, Fitzpatrick NM, Wardecker BM, Ramanathan D, Vesek J, Good DC, Hillary FG.	Hum Brain Mapp. 2011 May 17. doi: 10.1002/hbm.21264. [Epub ahead of print]	Hum Brain Mapp. 2011	PubMed	citation	PMID:21591026	pubmed	21591026	create date:2011/05/19 | first author:Medaglia JD
Interaction of electrical stimulation and voluntary hand movement in SII and the cerebellum during simulated therapeutic functional electrical stimulation in healthy adults.	/pubmed/21591025	Iftime-Nielsen SD, Christensen MS, Vingborg RJ, Sinkjaer T, Roepstorff A, Grey MJ.	Hum Brain Mapp. 2012 Jan;33(1):40-9. doi: 10.1002/hbm.21191. Epub 2011 May 17.	Hum Brain Mapp. 2012	PubMed	citation	PMID:21591025	pubmed	21591025	create date:2011/05/19 | first author:Iftime-Nielsen SD
The mentalizing network orchestrates the impact of parochial altruism on social norm enforcement.	/pubmed/21574212	Baumgartner T, Götte L, Gügler R, Fehr E.	Hum Brain Mapp. 2011 May 13. doi: 10.1002/hbm.21298. [Epub ahead of print]	Hum Brain Mapp. 2011	PubMed	citation	PMID:21574212	pubmed	21574212	create date:2011/05/17 | first author:Baumgartner T
Brain systems for baroreflex suppression during stress in humans.	/pubmed/21567664	Gianaros PJ, Onyewuenyi IC, Sheu LK, Christie IC, Critchley HD.	Hum Brain Mapp. 2011 May 12. doi: 10.1002/hbm.21315. [Epub ahead of print]	Hum Brain Mapp. 2011	PubMed	citation	PMID:21567664	pubmed	21567664	create date:2011/05/14 | first author:Gianaros PJ
Power spectrum scale invariance identifies prefrontal dysregulation in paranoid schizophrenia.	/pubmed/21567663	Radulescu AR, Rubin D, Strey HH, Mujica-Parodi LR.	Hum Brain Mapp. 2011 May 12. doi: 10.1002/hbm.21309. [Epub ahead of print]	Hum Brain Mapp. 2011	PubMed	citation	PMID:21567663	pubmed	21567663	create date:2011/05/14 | first author:Radulescu AR
Exploring commonalities across participants in the neural representation of objects.	/pubmed/21567662	Shinkareva SV, Malave VL, Just MA, Mitchell TM.	Hum Brain Mapp. 2011 May 12. doi: 10.1002/hbm.21296. [Epub ahead of print]	Hum Brain Mapp. 2011	PubMed	citation	PMID:21567662	pubmed	21567662	create date:2011/05/14 | first author:Shinkareva SV
Brain default-mode network abnormalities in hepatic encephalopathy: A resting-state functional MRI study.	/pubmed/21567661	Zhang L, Qi R, Wu S, Zhong J, Zhong Y, Zhang Z, Zhang Z, Lu G.	Hum Brain Mapp. 2011 May 12. doi: 10.1002/hbm.21295. [Epub ahead of print]	Hum Brain Mapp. 2011	PubMed	citation	PMID:21567661	pubmed	21567661	create date:2011/05/14 | first author:Zhang L
Independent component analysis of DTI reveals multivariate microstructural correlations of white matter in the human brain.	/pubmed/21567660	Li YO, Yang FG, Nguyen CT, Cooper SR, Lahue SC, Venugopal S, Mukherjee P.	Hum Brain Mapp. 2011 May 12. doi: 10.1002/hbm.21292. [Epub ahead of print]	Hum Brain Mapp. 2011	PubMed	citation	PMID:21567660	pubmed	21567660	create date:2011/05/14 | first author:Li YO
Self-face recognition in social context.	/pubmed/21567659	Sugiura M, Sassa Y, Jeong H, Wakusawa K, Horie K, Sato S, Kawashima R.	Hum Brain Mapp. 2011 May 12. doi: 10.1002/hbm.21290. [Epub ahead of print]	Hum Brain Mapp. 2011	PubMed	citation	PMID:21567659	pubmed	21567659	create date:2011/05/14 | first author:Sugiura M
Optimal design for nonlinear estimation of the hemodynamic response function.	/pubmed/21567658	Maus B, van Breukelen GJ, Goebel R, Berger MP.	Hum Brain Mapp. 2011 May 12. doi: 10.1002/hbm.21289. [Epub ahead of print] No abstract available.	Hum Brain Mapp. 2011	PubMed	citation	PMID:21567658	pubmed	21567658	create date:2011/05/14 | first author:Maus B
Diffusion spectral imaging modules correlate with EEG LORETA neuroimaging modules.	/pubmed/21567657	Thatcher RW, North DM, Biver CJ.	Hum Brain Mapp. 2011 May 12. doi: 10.1002/hbm.21271. [Epub ahead of print] No abstract available.	Hum Brain Mapp. 2011	PubMed	citation	PMID:21567657	pubmed	21567657	create date:2011/05/14 | first author:Thatcher RW
Title	URL	Description	Details	ShortDetails	Resource	Type	Identifiers	Db	EntrezUID	Properties
Evolution of crossmodal reorganization of the voice area in cochlear-implanted deaf patients.	/pubmed/21557388	Rouger J, Lagleyre S, Démonet JF, Fraysse B, Deguine O, Barone P.	Hum Brain Mapp. 2011 May 6. doi: 10.1002/hbm.21331. [Epub ahead of print]	Hum Brain Mapp. 2011	PubMed	citation	PMID:21557388	pubmed	21557388	create date:2011/05/11 | first author:Rouger J
Functional brain network efficiency predicts intelligence.	/pubmed/21557387	Langer N, Pedroni A, Gianotti LR, Hänggi J, Knoch D, Jäncke L.	Hum Brain Mapp. 2011 May 9. doi: 10.1002/hbm.21297. [Epub ahead of print]	Hum Brain Mapp. 2011	PubMed	citation	PMID:21557387	pubmed	21557387	create date:2011/05/11 | first author:Langer N
Top-down-directed synchrony from medial frontal cortex to nucleus accumbens during reward anticipation.	/pubmed/21547982	Cohen MX, Bour L, Mantione M, Figee M, Vink M, Tijssen MA, van Rootselaar AF, van den Munckhof P, Schuurman PR, Denys D.	Hum Brain Mapp. 2012 Jan;33(1):246-52. doi: 10.1002/hbm.21195. Epub 2011 May 5.	Hum Brain Mapp. 2012	PubMed	citation	PMID:21547982	pubmed	21547982	create date:2011/05/07 | first author:Cohen MX
Age-related changes in visually evoked electrical brain activity.	/pubmed/21538705	Plomp G, Kunchulia M, Herzog MH.	Hum Brain Mapp. 2011 Apr 29. doi: 10.1002/hbm.21273. [Epub ahead of print]	Hum Brain Mapp. 2011	PubMed	citation	PMID:21538705	pubmed	21538705	create date:2011/05/04 | first author:Plomp G
The modulatory influence of a predictive cue on the auditory steady-state response.	/pubmed/21538704	Weisz N, Lecaignard F, Müller N, Bertrand O.	Hum Brain Mapp. 2011 Apr 29. doi: 10.1002/hbm.21294. [Epub ahead of print]	Hum Brain Mapp. 2011	PubMed	citation	PMID:21538704	pubmed	21538704	create date:2011/05/04 | first author:Weisz N
Longitudinal gray matter changes in multiple sclerosis-Differential scanner and overall disease-related effects.	/pubmed/21538703	Bendfeldt K, Hofstetter L, Kuster P, Traud S, Mueller-Lenke N, Naegelin Y, Kappos L, Gass A, Nichols TE, Barkhof F, Vrenken H, Roosendaal SD, Geurts JJ, Radue EW, Borgwardt SJ.	Hum Brain Mapp. 2011 Apr 29. doi: 10.1002/hbm.21279. [Epub ahead of print]	Hum Brain Mapp. 2011	PubMed	citation	PMID:21538703	pubmed	21538703	create date:2011/05/04 | first author:Bendfeldt K
Attention-related networks in Alzheimer's disease: A resting functional MRI study.	/pubmed/21538702	Li R, Wu X, Fleisher AS, Reiman EM, Chen K, Yao L.	Hum Brain Mapp. 2011 Apr 29. doi: 10.1002/hbm.21269. [Epub ahead of print]	Hum Brain Mapp. 2011	PubMed	citation	PMID:21538702	pubmed	21538702	create date:2011/05/04 | first author:Li R
Predicting functional motor potential in chronic stroke patients using diffusion tensor imaging.	/pubmed/21538700	Lindenberg R, Zhu LL, Rüber T, Schlaug G.	Hum Brain Mapp. 2011 Apr 29. doi: 10.1002/hbm.21266. [Epub ahead of print]	Hum Brain Mapp. 2011	PubMed	citation	PMID:21538700	pubmed	21538700	create date:2011/05/04 | first author:Lindenberg R
Normal sexual dimorphism in the human basal ganglia.	/pubmed/21523857	Rijpkema M, Everaerd D, van der Pol C, Franke B, Tendolkar I, Fernández G.	Hum Brain Mapp. 2011 Apr 26. doi: 10.1002/hbm.21283. [Epub ahead of print]	Hum Brain Mapp. 2011	PubMed	citation	PMID:21523857	pubmed	21523857	create date:2011/04/28 | first author:Rijpkema M
Reading skill is related to individual differences in brain structure in college students.	/pubmed/21523856	Welcome SE, Chiarello C, Thompson PM, Sowell ER.	Hum Brain Mapp. 2011 Aug;32(8):1194-205. doi: 10.1002/hbm.21101. Epub 2011 Apr 26.	Hum Brain Mapp. 2011	PubMed	citation	PMID:21523856	pubmed	21523856	create date:2011/04/28 | first author:Welcome SE
Contextual interaction between novelty and reward processing within the mesolimbic system.	/pubmed/21520353	Bunzeck N, Doeller CF, Dolan RJ, Duzel E.	Hum Brain Mapp. 2011 Apr 21. doi: 10.1002/hbm.21288. [Epub ahead of print]	Hum Brain Mapp. 2011	PubMed	citation	PMID:21520353	pubmed	21520353	create date:2011/04/27 | first author:Bunzeck N
Damage to the cingulum contributes to alzheimer's disease pathophysiology by deafferentation mechanism.	/pubmed/21520352	Bozzali M, Giulietti G, Basile B, Serra L, Spanò B, Perri R, Giubilei F, Marra C, Caltagirone C, Cercignani M.	Hum Brain Mapp. 2011 Apr 21. doi: 10.1002/hbm.21287. [Epub ahead of print]	Hum Brain Mapp. 2011	PubMed	citation	PMID:21520352	pubmed	21520352	create date:2011/04/27 | first author:Bozzali M
Resting state basal ganglia network in idiopathic generalized epilepsy.	/pubmed/21520351	Luo C, Li Q, Xia Y, Lei X, Xue K, Yao Z, Lai Y, Martı Nez-Montes E, Liao W, Zhou D, Valdes-Sosa PA, Gong Q, Yao D.	Hum Brain Mapp. 2011 Apr 21. doi: 10.1002/hbm.21286. [Epub ahead of print]	Hum Brain Mapp. 2011	PubMed	citation	PMID:21520351	pubmed	21520351	create date:2011/04/27 | first author:Luo C
Frontal and posterior cingulate metabolic impairment in the behavioral variant of frontotemporal dementia with impaired autonoetic consciousness.	/pubmed/21520350	Bastin C, Feyers D, Souchay C, Guillaume B, Pepin JL, Lemaire C, Degueldre C, Collette F, Salmon E.	Hum Brain Mapp. 2011 Apr 21. doi: 10.1002/hbm.21282. [Epub ahead of print]	Hum Brain Mapp. 2011	PubMed	citation	PMID:21520350	pubmed	21520350	create date:2011/04/27 | first author:Bastin C
A NOS1 variant implicated in cognitive performance influences evoked neural responses during a high density EEG study of early visual perception.	/pubmed/21520349	O'Donoghue T, Morris DW, Fahey C, Costa AD, Foxe JJ, Hoerold D, Tropea D, Gill M, Corvin A, Donohoe G.	Hum Brain Mapp. 2011 Apr 21. doi: 10.1002/hbm.21281. [Epub ahead of print]	Hum Brain Mapp. 2011	PubMed	citation	PMID:21520349	pubmed	21520349	create date:2011/04/27 | first author:O'Donoghue T
Resting-state networks in awake five- to eight-year old children.	/pubmed/21520347	de Bie HM, Boersma M, Adriaanse S, Veltman DJ, Wink AM, Roosendaal SD, Barkhof F, Stam CJ, Oostrom KJ, Delemarre-van de Waal HA, Sanz-Arigita EJ.	Hum Brain Mapp. 2011 Apr 25. doi: 10.1002/hbm.21280. [Epub ahead of print]	Hum Brain Mapp. 2011	PubMed	citation	PMID:21520347	pubmed	21520347	create date:2011/04/27 | first author:de Bie HM
Convergence of human brain mapping tools: Neuronavigated TMS Parameters and fMRI activity in the hand motor area.	/pubmed/21520346	Sarfeld AS, Diekhoff S, Wang LE, Liuzzi G, Uludağ K, Eickhoff SB, Fink GR, Grefkes C.	Hum Brain Mapp. 2011 Apr 21. doi: 10.1002/hbm.21272. [Epub ahead of print]	Hum Brain Mapp. 2011	PubMed	citation	PMID:21520346	pubmed	21520346	create date:2011/04/27 | first author:Sarfeld AS
The obese brain: Association of body mass index and insulin sensitivity with resting state network functional connectivity.	/pubmed/21520345	Kullmann S, Heni M, Veit R, Ketterer C, Schick F, Häring HU, Fritsche A, Preissl H.	Hum Brain Mapp. 2011 Apr 21. doi: 10.1002/hbm.21268. [Epub ahead of print]	Hum Brain Mapp. 2011	PubMed	citation	PMID:21520345	pubmed	21520345	create date:2011/04/27 | first author:Kullmann S
Topography, power, and current source density of theta oscillations during reward processing as markers for alcohol dependence.	/pubmed/21520344	Kamarajan C, Rangaswamy M, Manz N, Chorlian DB, Pandey AK, Roopesh BN, Porjesz B.	Hum Brain Mapp. 2011 Apr 21. doi: 10.1002/hbm.21267. [Epub ahead of print]	Hum Brain Mapp. 2011	PubMed	citation	PMID:21520344	pubmed	21520344	create date:2011/04/27 | first author:Kamarajan C
Axonal pathways linked to therapeutic and nontherapeutic outcomes during psychiatric deep brain stimulation.	/pubmed/21520343	Lujan JL, Chaturvedi A, Malone DA, Rezai AR, Machado AG, McIntyre CC.	Hum Brain Mapp. 2011 Apr 21. doi: 10.1002/hbm.21262. [Epub ahead of print]	Hum Brain Mapp. 2011	PubMed	citation	PMID:21520343	pubmed	21520343	create date:2011/04/27 | first author:Lujan JL
The influence of emotional associations on the neural correlates of semantic priming.	/pubmed/21520342	Sass K, Habel U, Sachs O, Huber W, Gauggel S, Kircher T.	Hum Brain Mapp. 2011 Apr 21. doi: 10.1002/hbm.21241. [Epub ahead of print]	Hum Brain Mapp. 2011	PubMed	citation	PMID:21520342	pubmed	21520342	create date:2011/04/27 | first author:Sass K
Spatiotemporal brain mapping of spatial attention effects on pattern-reversal ERPs.	/pubmed/21500317	Di Russo F, Stella A, Spitoni G, Strappini F, Sdoia S, Galati G, Hillyard SA, Spinelli D, Pitzalis S.	Hum Brain Mapp. 2011 Apr 15. doi: 10.1002/hbm.21285. [Epub ahead of print]	Hum Brain Mapp. 2011	PubMed	citation	PMID:21500317	pubmed	21500317	create date:2011/04/19 | first author:Di Russo F
Relationship of resting EEG with anatomical MRI measures in individuals at high and low risk for depression.	/pubmed/21500316	Bruder GE, Bansal R, Tenke CE, Liu J, Hao X, Warner V, Peterson BS, Weissman MM.	Hum Brain Mapp. 2011 Apr 15. doi: 10.1002/hbm.21284. [Epub ahead of print]	Hum Brain Mapp. 2011	PubMed	citation	PMID:21500316	pubmed	21500316	create date:2011/04/19 | first author:Bruder GE
Effects of emotional conditioning on early visual processing: Temporal dynamics revealed by ERP single-trial analysis.	/pubmed/21500315	Liu Y, Keil A, Ding M.	Hum Brain Mapp. 2011 Apr 15. doi: 10.1002/hbm.21259. [Epub ahead of print]	Hum Brain Mapp. 2011	PubMed	citation	PMID:21500315	pubmed	21500315	create date:2011/04/19 | first author:Liu Y
Cerebral lateralization of praxis in right- and left-handedness: Same pattern, different strength.	/pubmed/21500314	Vingerhoets G, Acke F, Alderweireldt AS, Nys J, Vandemaele P, Achten E.	Hum Brain Mapp. 2011 Apr 15. doi: 10.1002/hbm.21247. [Epub ahead of print]	Hum Brain Mapp. 2011	PubMed	citation	PMID:21500314	pubmed	21500314	create date:2011/04/19 | first author:Vingerhoets G
Depression of cortical activity in humans by mild hypercapnia.	/pubmed/21500313	Thesen T, Leontiev O, Song T, Dehghani N, Hagler DJ Jr, Huang M, Buxton R, Halgren E.	Hum Brain Mapp. 2011 Apr 15. doi: 10.1002/hbm.21242. [Epub ahead of print]	Hum Brain Mapp. 2011	PubMed	citation	PMID:21500313	pubmed	21500313	create date:2011/04/19 | first author:Thesen T
Cognitive status correlates with white matter alteration in Parkinson's disease.	/pubmed/21495116	Hattori T, Orimo S, Aoki S, Ito K, Abe O, Amano A, Sato R, Sakai K, Mizusawa H.	Hum Brain Mapp. 2011 Apr 14. doi: 10.1002/hbm.21245. [Epub ahead of print]	Hum Brain Mapp. 2011	PubMed	citation	PMID:21495116	pubmed	21495116	create date:2011/04/16 | first author:Hattori T
Motor callosal disconnection in early relapsing-remitting multiple sclerosis.	/pubmed/21495114	Wahl M, Hübers A, Lauterbach-Soon B, Hattingen E, Jung P, Cohen LG, Ziemann U.	Hum Brain Mapp. 2011 Jun;32(6):846-55. doi: 10.1002/hbm.21071. Epub 2010 Jun 2.	Hum Brain Mapp. 2011	PubMed	citation	PMID:21495114	pubmed	21495114	create date:2011/04/16 | first author:Wahl M
Functional development in the infant brain for auditory pitch processing.	/pubmed/21488136	Homae F, Watanabe H, Nakano T, Taga G.	Hum Brain Mapp. 2011 Apr 12. doi: 10.1002/hbm.21236. [Epub ahead of print]	Hum Brain Mapp. 2011	PubMed	citation	PMID:21488136	pubmed	21488136	create date:2011/04/14 | first author:Homae F
Communication with emblematic gestures: Shared and distinct neural correlates of expression and reception.	/pubmed/21484956	Lindenberg R, Uhlig M, Scherfeld D, Schlaug G, Seitz RJ.	Hum Brain Mapp. 2011 Apr 11. doi: 10.1002/hbm.21258. [Epub ahead of print]	Hum Brain Mapp. 2011	PubMed	citation	PMID:21484956	pubmed	21484956	create date:2011/04/13 | first author:Lindenberg R
Reorganization of brain functional small-world networks during finger movements.	/pubmed/21484955	Jin SH, Lin P, Hallett M.	Hum Brain Mapp. 2011 Apr 11. doi: 10.1002/hbm.21253. [Epub ahead of print]	Hum Brain Mapp. 2011	PubMed	citation	PMID:21484955	pubmed	21484955	create date:2011/04/13 | first author:Jin SH
Changes in resting-state brain networks in writer's cramp.	/pubmed/21484954	Mohammadi B, Kollewe K, Samii A, Beckmann CF, Dengler R, Münte TF.	Hum Brain Mapp. 2011 Apr 11. doi: 10.1002/hbm.21250. [Epub ahead of print]	Hum Brain Mapp. 2011	PubMed	citation	PMID:21484954	pubmed	21484954	create date:2011/04/13 | first author:Mohammadi B
Identifying the default-mode component in spatial IC analyses of patients with disorders of consciousness.	/pubmed/21484953	Soddu A, Vanhaudenhuyse A, Bahri MA, Bruno MA, Boly M, Demertzi A, Tshibanda JF, Phillips C, Stanziano M, Ovadia-Caro S, Nir Y, Maquet P, Papa M, Malach R, Laureys S, Noirhomme Q.	Hum Brain Mapp. 2011 Apr 11. doi: 10.1002/hbm.21249. [Epub ahead of print]	Hum Brain Mapp. 2011	PubMed	citation	PMID:21484953	pubmed	21484953	create date:2011/04/13 | first author:Soddu A
Thalamic-insular dysconnectivity in schizophrenia: Evidence from structural equation modeling.	/pubmed/21484952	Corradi-Dell'acqua C, Tomelleri L, Bellani M, Rambaldelli G, Cerini R, Pozzi-Mucelli R, Balestrieri M, Tansella M, Brambilla P.	Hum Brain Mapp. 2011 Apr 11. doi: 10.1002/hbm.21246. [Epub ahead of print]	Hum Brain Mapp. 2011	PubMed	citation	PMID:21484952	pubmed	21484952	create date:2011/04/13 | first author:Corradi-Dell'acqua C
Detection and localization of hippocampal activity using beamformers with MEG: a detailed investigation using simulations and empirical data.	/pubmed/21484951	Quraan MA, Moses SN, Hung Y, Mills T, Taylor MJ.	Hum Brain Mapp. 2011 May;32(5):812-27. doi: 10.1002/hbm.21068.	Hum Brain Mapp. 2011	PubMed	citation	PMID:21484951	pubmed	21484951	create date:2011/04/13 | first author:Quraan MA
Pramipexole modulates the neural network of reward anticipation.	/pubmed/21484950	Ye Z, Hammer A, Camara E, Münte TF.	Hum Brain Mapp. 2011 May;32(5):800-11. doi: 10.1002/hbm.21067.	Hum Brain Mapp. 2011	PubMed	citation	PMID:21484950	pubmed	21484950	create date:2011/04/13 | first author:Ye Z
Sub-patterns of language network reorganization in pediatric localization related epilepsy: a multisite study.	/pubmed/21484949	You X, Adjouadi M, Guillen MR, Ayala M, Barreto A, Rishe N, Sullivan J, Dlugos D, Vanmeter J, Morris D, Donner E, Bjornson B, Smith ML, Bernal B, Berl M, Gaillard WD.	Hum Brain Mapp. 2011 May;32(5):784-99. doi: 10.1002/hbm.21066.	Hum Brain Mapp. 2011	PubMed	citation	PMID:21484949	pubmed	21484949	create date:2011/04/13 | first author:You X
Cortical representation of tympanic membrane movements due to pressure variation: an fMRI study.	/pubmed/21484948	Job A, Paucod JC, O'Beirne GA, Delon-Martin C.	Hum Brain Mapp. 2011 May;32(5):744-9. doi: 10.1002/hbm.21063.	Hum Brain Mapp. 2011	PubMed	citation	PMID:21484948	pubmed	21484948	create date:2011/04/13 | first author:Job A
Cognitive impairment and EEG background activity in adults with Down's syndrome: a topographic study.	/pubmed/21484947	Velikova S, Magnani G, Arcari C, Falautano M, Franceschi M, Comi G, Leocani L.	Hum Brain Mapp. 2011 May;32(5):716-29. doi: 10.1002/hbm.21061.	Hum Brain Mapp. 2011	PubMed	citation	PMID:21484947	pubmed	21484947	create date:2011/04/13 | first author:Velikova S
Fixation based event-related fmri analysis: Using eye fixations as events in functional magnetic resonance imaging to reveal cortical processing during the free exploration of visual images.	/pubmed/21472819	Marsman JB, Renken R, Velichkovsky BM, Hooymans JM, Cornelissen FW.	Hum Brain Mapp. 2012 Feb;33(2):307-18. doi: 10.1002/hbm.21211. Epub 2011 Apr 6.	Hum Brain Mapp. 2012	PubMed	citation	PMID:21472819	pubmed	21472819	create date:2011/04/08 | first author:Marsman JB
Enhanced visual functioning in autism: An ALE meta-analysis.	/pubmed/21465627	Samson F, Mottron L, Soulières I, Zeffiro TA.	Hum Brain Mapp. 2011 Apr 4. doi: 10.1002/hbm.21307. [Epub ahead of print]	Hum Brain Mapp. 2011	PubMed	citation	PMID:21465627	pubmed	21465627	create date:2011/04/06 | first author:Samson F
Hippocampal morphology in lithium and non-lithium-treated bipolar I disorder patients, non-bipolar co-twins, and control twins.	/pubmed/21455943	van Erp TG, Thompson PM, Kieseppä T, Bearden CE, Marino AC, Hoftman GD, Haukka J, Partonen T, Huttunen M, Kaprio J, Lönnqvist J, Poutanen VP, Toga AW, Cannon TD.	Hum Brain Mapp. 2011 Mar 31. doi: 10.1002/hbm.21239. [Epub ahead of print]	Hum Brain Mapp. 2011	PubMed	citation	PMID:21455943	pubmed	21455943	create date:2011/04/02 | first author:van Erp TG
Optimizing preprocessing and analysis pipelines for single-subject fMRI. I. Standard temporal motion and physiological noise correction methods.	/pubmed/21455942	Churchill NW, Oder A, Abdi H, Tam F, Lee W, Thomas C, Ween JE, Graham SJ, Strother SC.	Hum Brain Mapp. 2011 Mar 31. doi: 10.1002/hbm.21238. [Epub ahead of print] No abstract available.	Hum Brain Mapp. 2011	PubMed	citation	PMID:21455942	pubmed	21455942	create date:2011/04/02 | first author:Churchill NW
Comparison of the neural correlates of retrieval success in tests of cued recall and recognition memory.	/pubmed/21455941	Okada K, Vilberg KL, Rugg MD.	Hum Brain Mapp. 2011 Mar 31. doi: 10.1002/hbm.21229. [Epub ahead of print]	Hum Brain Mapp. 2011	PubMed	citation	PMID:21455941	pubmed	21455941	create date:2011/04/02 | first author:Okada K
Spontaneous blood oxygenation level-dependent fMRI signal is modulated by behavioral state and correlates with evoked response in sensorimotor cortex: A 7.0-T fMRI study.	/pubmed/21455940	Donahue MJ, Hoogduin H, Smith SM, Siero JC, Chappell M, Petridou N, Jezzard P, Luijten PR, Hendrikse J.	Hum Brain Mapp. 2011 Mar 31. doi: 10.1002/hbm.21228. [Epub ahead of print]	Hum Brain Mapp. 2011	PubMed	citation	PMID:21455940	pubmed	21455940	create date:2011/04/02 | first author:Donahue MJ
Different structural correlates for verbal memory impairment in temporal lobe epilepsy with and without mesial temporal lobe sclerosis.	/pubmed/21438080	Mueller SG, Laxer KD, Scanlon C, Garcia P, McMullen WJ, Loring DW, Meador KJ, Weiner MW.	Hum Brain Mapp. 2012 Feb;33(2):489-99. doi: 10.1002/hbm.21226. Epub 2011 Mar 24.	Hum Brain Mapp. 2012	PubMed	citation	PMID:21438080	pubmed	21438080	create date:2011/03/26 | first author:Mueller SG
Hippocampal but not amygdalar volume affects contextual fear conditioning in humans.	/pubmed/21438079	Pohlack ST, Nees F, Liebscher C, Cacciaglia R, Diener SJ, Ridder S, Woermann FG, Flor H.	Hum Brain Mapp. 2012 Feb;33(2):478-88. doi: 10.1002/hbm.21224. Epub 2011 Mar 24.	Hum Brain Mapp. 2012	PubMed	citation	PMID:21438079	pubmed	21438079	create date:2011/03/26 | first author:Pohlack ST
Staying responsive to the world: Modality-specific and -nonspecific contributions to speeded auditory, tactile, and visual stimulus detection.	/pubmed/21438078	Langner R, Kellermann T, Eickhoff SB, Boers F, Chatterjee A, Willmes K, Sturm W.	Hum Brain Mapp. 2012 Feb;33(2):398-418. doi: 10.1002/hbm.21220. Epub 2011 Mar 24.	Hum Brain Mapp. 2012	PubMed	citation	PMID:21438078	pubmed	21438078	create date:2011/03/26 | first author:Langner R
Inconsistency and uncertainty of the human visual area loci following surface-based registration: Probability and Entropy Maps.	/pubmed/21438077	Yamamoto H, Fukunaga M, Takahashi S, Mano H, Tanaka C, Umeda M, Ejima Y.	Hum Brain Mapp. 2012 Jan;33(1):121-9. doi: 10.1002/hbm.21200. Epub 2011 Mar 24.	Hum Brain Mapp. 2012	PubMed	citation	PMID:21438077	pubmed	21438077	create date:2011/03/26 | first author:Yamamoto H
Effects of attentional load on early visual processing depend on stimulus timing.	/pubmed/21438076	Rauss K, Pourtois G, Vuilleumier P, Schwartz S.	Hum Brain Mapp. 2012 Jan;33(1):63-74. doi: 10.1002/hbm.21193. Epub 2011 Mar 24.	Hum Brain Mapp. 2012	PubMed	citation	PMID:21438076	pubmed	21438076	create date:2011/03/26 | first author:Rauss K
Title	URL	Description	Details	ShortDetails	Resource	Type	Identifiers	Db	EntrezUID	Properties
Levodopa and the feedback process on set-shifting in Parkinson's disease.	/pubmed/21438075	Au WL, Zhou J, Palmes P, Sitoh YY, Tan LC, Rajapakse JC.	Hum Brain Mapp. 2012 Jan;33(1):27-39. doi: 10.1002/hbm.21187. Epub 2011 Mar 24.	Hum Brain Mapp. 2012	PubMed	citation	PMID:21438075	pubmed	21438075	create date:2011/03/26 | first author:Au WL
The neural basis of central proprioceptive processing in older versus younger adults: An important sensory role for right putamen.	/pubmed/21432946	Goble DJ, Coxon JP, Van Impe A, Geurts M, Van Hecke W, Sunaert S, Wenderoth N, Swinnen SP.	Hum Brain Mapp. 2011 Mar 22. doi: 10.1002/hbm.21257. [Epub ahead of print]	Hum Brain Mapp. 2011	PubMed	citation	PMID:21432946	pubmed	21432946	create date:2011/03/25 | first author:Goble DJ
Spontaneous and visually driven high-frequency oscillations in the occipital cortex: Intracranial recording in epileptic patients.	/pubmed/21432945	Nagasawa T, Juhász C, Rothermel R, Hoechstetter K, Sood S, Asano E.	Hum Brain Mapp. 2011 Mar 22. doi: 10.1002/hbm.21233. [Epub ahead of print]	Hum Brain Mapp. 2011	PubMed	citation	PMID:21432945	pubmed	21432945	create date:2011/03/25 | first author:Nagasawa T
White matter maturation in visual and motor areas predicts the latency of visual activation in children.	/pubmed/21432944	Dockstader C, Gaetz W, Rockel C, Mabbott DJ.	Hum Brain Mapp. 2012 Jan;33(1):179-91. doi: 10.1002/hbm.21203. Epub 2011 Mar 22.	Hum Brain Mapp. 2012	PubMed	citation	PMID:21432944	pubmed	21432944	create date:2011/03/25 | first author:Dockstader C
Hemispheric specialization during mental imagery of brisk walking.	/pubmed/21425400	Crémers J, Dessoullières A, Garraux G.	Hum Brain Mapp. 2011 Mar 21. doi: 10.1002/hbm.21255. [Epub ahead of print]	Hum Brain Mapp. 2011	PubMed	citation	PMID:21425400	pubmed	21425400	create date:2011/03/23 | first author:Crémers J
Neural correlates of audio-visual object recognition: Effects of implicit spatial congruency.	/pubmed/21425399	Plank T, Rosengarth K, Song W, Ellermeier W, Greenlee MW.	Hum Brain Mapp. 2011 Mar 21. doi: 10.1002/hbm.21254. [Epub ahead of print]	Hum Brain Mapp. 2011	PubMed	citation	PMID:21425399	pubmed	21425399	create date:2011/03/23 | first author:Plank T
Gender differences in brain functional connectivity density.	/pubmed/21425398	Tomasi D, Volkow ND.	Hum Brain Mapp. 2011 Mar 21. doi: 10.1002/hbm.21252. [Epub ahead of print]	Hum Brain Mapp. 2011	PubMed	citation	PMID:21425398	pubmed	21425398	create date:2011/03/23 | first author:Tomasi D
Tracking emotional valence: The role of the orbitofrontal cortex.	/pubmed/21425397	Goodkind MS, Sollberger M, Gyurak A, Rosen HJ, Rankin KP, Miller B, Levenson R.	Hum Brain Mapp. 2011 Mar 21. doi: 10.1002/hbm.21251. [Epub ahead of print]	Hum Brain Mapp. 2011	PubMed	citation	PMID:21425397	pubmed	21425397	create date:2011/03/23 | first author:Goodkind MS
Movement related cortical potentials of cued versus self-initiated movements: Double dissociated modulation by dorsal premotor cortex versus supplementary motor area rTMS.	/pubmed/21425396	Lu MK, Arai N, Tsai CH, Ziemann U.	Hum Brain Mapp. 2011 Mar 21. doi: 10.1002/hbm.21248. [Epub ahead of print]	Hum Brain Mapp. 2011	PubMed	citation	PMID:21425396	pubmed	21425396	create date:2011/03/23 | first author:Lu MK
Orientation-selective functional magnetic resonance imaging adaptation in primary visual cortex revisited.	/pubmed/21425395	Weigelt S, Limbach K, Singer W, Kohler A.	Hum Brain Mapp. 2011 Mar 21. doi: 10.1002/hbm.21244. [Epub ahead of print]	Hum Brain Mapp. 2011	PubMed	citation	PMID:21425395	pubmed	21425395	create date:2011/03/23 | first author:Weigelt S
Neural processing of social rejection: The role of schizotypal personality traits.	/pubmed/21425394	Premkumar P, Ettinger U, Inchley-Mort S, Sumich A, Williams SC, Kuipers E, Kumari V.	Hum Brain Mapp. 2011 Mar 21. doi: 10.1002/hbm.21243. [Epub ahead of print]	Hum Brain Mapp. 2011	PubMed	citation	PMID:21425394	pubmed	21425394	create date:2011/03/23 | first author:Premkumar P
Activation in parietal operculum parallels motor recovery in stroke.	/pubmed/21425393	Forss N, Mustanoja S, Roiha K, Kirveskari E, Mäkelä JP, Salonen O, Tatlisumak T, Kaste M.	Hum Brain Mapp. 2011 Mar 21. doi: 10.1002/hbm.21230. [Epub ahead of print]	Hum Brain Mapp. 2011	PubMed	citation	PMID:21425393	pubmed	21425393	create date:2011/03/23 | first author:Forss N
The neuro/PsyGRID calibration experiment: Identifying sources of variance and bias in multicenter MRI studies.	/pubmed/21425392	Suckling J, Barnes A, Job D, Brennan D, Lymer K, Dazzan P, Marques TR, Mackay C, McKie S, Williams SR, Williams SC, Deakin B, Lawrie S.	Hum Brain Mapp. 2012 Feb;33(2):373-86. doi: 10.1002/hbm.21210. Epub 2011 Mar 21.	Hum Brain Mapp. 2012	PubMed	citation	PMID:21425392	pubmed	21425392	create date:2011/03/23 | first author:Suckling J
Common and distinct neural regions for the guidance of selection by visuoverbal information held in memory: converging evidence from fMRI and rTMS.	/pubmed/21425391	Soto D, Rotshtein P, Hodsoll J, Mevorach C, Humphreys GW.	Hum Brain Mapp. 2012 Jan;33(1):105-20. doi: 10.1002/hbm.21196. Epub 2011 Mar 21.	Hum Brain Mapp. 2012	PubMed	citation	PMID:21425391	pubmed	21425391	create date:2011/03/23 | first author:Soto D
Creating probabilistic maps of the face network in the adolescent brain: A multicentre functional MRI study.	/pubmed/21416563	Tahmasebi AM, Artiges E, Banaschewski T, Barker GJ, Bruehl R, Büchel C, Conrod PJ, Flor H, Garavan H, Gallinat J, Heinz A, Ittermann B, Loth E, Mareckova K, Martinot JL, Poline JB, Rietschel M, Smolka MN, Ströhle A, Schumann G, Paus T; The IMAGEN Consortium.	Hum Brain Mapp. 2011 Mar 17. doi: 10.1002/hbm.21261. [Epub ahead of print]	Hum Brain Mapp. 2011	PubMed	citation	PMID:21416563	pubmed	21416563	create date:2011/03/19 | first author:Tahmasebi AM
Regional brain volume reductions relate to facial dysmorphology and neurocognitive function in fetal alcohol spectrum disorders.	/pubmed/21416562	Roussotte FF, Sulik KK, Mattson SN, Riley EP, Jones KL, Adnams CM, May PA, O'Connor MJ, Narr KL, Sowell ER.	Hum Brain Mapp. 2011 Mar 17. doi: 10.1002/hbm.21260. [Epub ahead of print]	Hum Brain Mapp. 2011	PubMed	citation	PMID:21416562	pubmed	21416562	create date:2011/03/19 | first author:Roussotte FF
Is selective primary visual cortex stimulation achievable with TMS?	/pubmed/21416561	Salminen-Vaparanta N, Noreika V, Revonsuo A, Koivisto M, Vanni S.	Hum Brain Mapp. 2011 Mar 17. doi: 10.1002/hbm.21237. [Epub ahead of print]	Hum Brain Mapp. 2011	PubMed	citation	PMID:21416561	pubmed	21416561	create date:2011/03/19 | first author:Salminen-Vaparanta N
Individual variability in the shape and amplitude of the BOLD-HRF correlates with endogenous GABAergic inhibition.	/pubmed/21416560	Muthukumaraswamy SD, Evans CJ, Edden RA, Wise RG, Singh KD.	Hum Brain Mapp. 2012 Feb;33(2):455-65. doi: 10.1002/hbm.21223. Epub 2011 Mar 17.	Hum Brain Mapp. 2012	PubMed	citation	PMID:21416560	pubmed	21416560	create date:2011/03/19 | first author:Muthukumaraswamy SD
Atypical developmental trajectory of functionally significant cortical areas in children with chromosome 22q11.2 deletion syndrome.	/pubmed/21416559	Srivastava S, Buonocore MH, Simon TJ.	Hum Brain Mapp. 2012 Jan;33(1):213-23. doi: 10.1002/hbm.21206. Epub 2011 Mar 17.	Hum Brain Mapp. 2012	PubMed	citation	PMID:21416559	pubmed	21416559	create date:2011/03/19 | first author:Srivastava S
Variability of fMRI-response patterns at different spatial observation scales.	/pubmed/21404370	Ball T, Breckel TP, Mutschler I, Aertsen A, Schulze-Bonhage A, Hennig J, Speck O.	Hum Brain Mapp. 2011 Mar 14. doi: 10.1002/hbm.21274. [Epub ahead of print]	Hum Brain Mapp. 2011	PubMed	citation	PMID:21404370	pubmed	21404370	create date:2011/03/16 | first author:Ball T
Effects of morphine and alcohol on functional brain connectivity during resting state":A placebo-controlled crossover study in healthy young men."	/pubmed/21391283	Khalili-Mahani N, Zoethout RM, Beckmann CF, Baerends E, de Kam ML, Soeter RP, Dahan A, van Buchem MA, van Gerven JM, Rombouts SA.	Hum Brain Mapp. 2011 Mar 9. doi: 10.1002/hbm.21265. [Epub ahead of print]	Hum Brain Mapp. 2011	PubMed	citation	PMID:21391283	pubmed	21391283	create date:2011/03/11 | first author:Khalili-Mahani N
Altered motor network recruitment during finger tapping in boys with tourette syndrome.	/pubmed/21391282	Roessner V, Wittfoth M, Schmidt-Samoa C, Rothenberger A, Dechent P, Baudewig J.	Hum Brain Mapp. 2011 Mar 9. doi: 10.1002/hbm.21240. [Epub ahead of print]	Hum Brain Mapp. 2011	PubMed	citation	PMID:21391282	pubmed	21391282	create date:2011/03/11 | first author:Roessner V
Dissociable neural imprints of perception and grammar in auditory functional imaging.	/pubmed/21391281	Herrmann B, Obleser J, Kalberlah C, Haynes JD, Friederici AD.	Hum Brain Mapp. 2011 Mar 9. doi: 10.1002/hbm.21235. [Epub ahead of print]	Hum Brain Mapp. 2011	PubMed	citation	PMID:21391281	pubmed	21391281	create date:2011/03/11 | first author:Herrmann B
Challenging a decade of brain research on task switching: Brain activation in the task-switching paradigm reflects adaptation rather than reconfiguration of task sets.	/pubmed/21391280	De Baene W, Kühn S, Brass M.	Hum Brain Mapp. 2011 Mar 9. doi: 10.1002/hbm.21234. [Epub ahead of print]	Hum Brain Mapp. 2011	PubMed	citation	PMID:21391280	pubmed	21391280	create date:2011/03/11 | first author:De Baene W
Age-related changes in topological organization of structural brain networks in healthy individuals.	/pubmed/21391279	Wu K, Taki Y, Sato K, Kinomura S, Goto R, Okada K, Kawashima R, He Y, Evans AC, Fukuda H.	Hum Brain Mapp. 2011 Mar 9. doi: 10.1002/hbm.21232. [Epub ahead of print]	Hum Brain Mapp. 2011	PubMed	citation	PMID:21391279	pubmed	21391279	create date:2011/03/11 | first author:Wu K
Diffusion tensor imaging of the hippocampus and verbal memory performance: The RUN DMC Study.	/pubmed/21391278	van Norden AG, de Laat KF, Fick I, van Uden IW, van Oudheusden LJ, Gons RA, Norris DG, Zwiers MP, Kessels RP, de Leeuw FE.	Hum Brain Mapp. 2011 Mar 9. doi: 10.1002/hbm.21231. [Epub ahead of print]	Hum Brain Mapp. 2011	PubMed	citation	PMID:21391278	pubmed	21391278	create date:2011/03/11 | first author:van Norden AG
Relationship between functional connectivity and sensory impairment: Red flag or red herring?	/pubmed/21391277	Dinomais M, Groeschel S, Staudt M, Krägeloh-Mann I, Wilke M.	Hum Brain Mapp. 2011 Mar 9. doi: 10.1002/hbm.21227. [Epub ahead of print]	Hum Brain Mapp. 2011	PubMed	citation	PMID:21391277	pubmed	21391277	create date:2011/03/11 | first author:Dinomais M
Effect of scanner in longitudinal diffusion tensor imaging studies.	/pubmed/21391276	Takao H, Hayashi N, Kabasawa H, Ohtomo K.	Hum Brain Mapp. 2012 Feb;33(2):466-77. doi: 10.1002/hbm.21225. Epub 2011 Mar 9.	Hum Brain Mapp. 2012	PubMed	citation	PMID:21391276	pubmed	21391276	create date:2011/03/11 | first author:Takao H
Brain regions involved in human movement perception: A quantitative voxel-based meta-analysis.	/pubmed/21391275	Grosbras MH, Beaton S, Eickhoff SB.	Hum Brain Mapp. 2012 Feb;33(2):431-54. doi: 10.1002/hbm.21222. Epub 2011 Mar 9.	Hum Brain Mapp. 2012	PubMed	citation	PMID:21391275	pubmed	21391275	create date:2011/03/11 | first author:Grosbras MH
The human dorsal premotor cortex facilitates the excitability of ipsilateral primary motor cortex via a short latency cortico-cortical route.	/pubmed/21391274	Groppa S, Schlaak BH, Münchau A, Werner-Petroll N, Dünnweber J, Bäumer T, van Nuenen BF, Siebner HR.	Hum Brain Mapp. 2012 Feb;33(2):419-30. doi: 10.1002/hbm.21221. Epub 2011 Mar 9.	Hum Brain Mapp. 2012	PubMed	citation	PMID:21391274	pubmed	21391274	create date:2011/03/11 | first author:Groppa S
Seeing different objects in different ways: Measuring ventral visual tuning to sensory and semantic features with dynamically adaptive imaging.	/pubmed/21391273	Cusack R, Veldsman M, Naci L, Mitchell DJ, Linke AC.	Hum Brain Mapp. 2012 Feb;33(2):387-97. doi: 10.1002/hbm.21219. Epub 2011 Mar 9.	Hum Brain Mapp. 2012	PubMed	citation	PMID:21391273	pubmed	21391273	create date:2011/03/11 | first author:Cusack R
The role of planum temporale in processing accent variation in spoken language comprehension.	/pubmed/21391272	Adank P, Noordzij ML, Hagoort P.	Hum Brain Mapp. 2012 Feb;33(2):360-72. doi: 10.1002/hbm.21218. Epub 2011 Mar 9.	Hum Brain Mapp. 2012	PubMed	citation	PMID:21391272	pubmed	21391272	create date:2011/03/11 | first author:Adank P
Differential effects of intranasal insulin and caffeine on cerebral blood flow.	/pubmed/21391271	Grichisch Y, Cavuşoğlu M, Preissl H, Uludağ K, Hallschmid M, Birbaumer N, Häring HU, Fritsche A, Veit R.	Hum Brain Mapp. 2012 Feb;33(2):280-7. doi: 10.1002/hbm.21216. Epub 2011 Mar 9.	Hum Brain Mapp. 2012	PubMed	citation	PMID:21391271	pubmed	21391271	create date:2011/03/11 | first author:Grichisch Y
Sensitive period for white-matter connectivity of superior temporal cortex in deaf people.	/pubmed/21391270	Li Y, Ding G, Booth JR, Huang R, Lv Y, Zang Y, He Y, Peng D.	Hum Brain Mapp. 2012 Feb;33(2):349-59. doi: 10.1002/hbm.21215. Epub 2011 Mar 9.	Hum Brain Mapp. 2012	PubMed	citation	PMID:21391270	pubmed	21391270	create date:2011/03/11 | first author:Li Y
Nonlinear estimation of neural processing time from BOLD signal with application to decision-making.	/pubmed/21391269	Biazoli CE Jr, Sato JR, Cardoso EF, Brammer MJ, Amaro E Jr.	Hum Brain Mapp. 2012 Feb;33(2):334-48. doi: 10.1002/hbm.21214. Epub 2011 Mar 9.	Hum Brain Mapp. 2012	PubMed	citation	PMID:21391269	pubmed	21391269	create date:2011/03/11 | first author:Biazoli CE Jr
Acute alcohol intoxication impairs top-down regulation of stroop incongruity as revealed by blood oxygen level-dependent functional magnetic resonance imaging.	/pubmed/21391268	Marinkovic K, Rickenbacher E, Azma S, Artsy E.	Hum Brain Mapp. 2012 Feb;33(2):319-33. doi: 10.1002/hbm.21213. Epub 2011 Mar 9.	Hum Brain Mapp. 2012	PubMed	citation	PMID:21391268	pubmed	21391268	create date:2011/03/11 | first author:Marinkovic K
Abnormal resting state corticolimbic blood flow in depressed unmedicated patients with major depression: A (15) O-H(2) O PET study.	/pubmed/21391267	Monkul ES, Silva LA, Narayana S, Peluso MA, Zamarripa F, Nery FG, Najt P, Li J, Lancaster JL, Fox PT, Lafer B, Soares JC.	Hum Brain Mapp. 2012 Feb;33(2):272-9. doi: 10.1002/hbm.21212. Epub 2011 Mar 9.	Hum Brain Mapp. 2012	PubMed	citation	PMID:21391267	pubmed	21391267	create date:2011/03/11 | first author:Monkul ES
Feature-based groupwise registration by hierarchical anatomical correspondence detection.	/pubmed/21391266	Wu G, Wang Q, Jia H, Shen D.	Hum Brain Mapp. 2012 Feb;33(2):253-71. doi: 10.1002/hbm.21209. Epub 2011 Mar 9.	Hum Brain Mapp. 2012	PubMed	citation	PMID:21391266	pubmed	21391266	create date:2011/03/11 | first author:Wu G
Neural basis of single-word reading in Spanish-English bilinguals.	/pubmed/21391265	Jamal NI, Piche AW, Napoliello EM, Perfetti CA, Eden GF.	Hum Brain Mapp. 2012 Jan;33(1):235-45. doi: 10.1002/hbm.21208. Epub 2011 Mar 9.	Hum Brain Mapp. 2012	PubMed	citation	PMID:21391265	pubmed	21391265	create date:2011/03/11 | first author:Jamal NI
Experience induces functional reorganization in brain regions involved in odor imagery in perfumers.	/pubmed/21391264	Plailly J, Delon-Martin C, Royet JP.	Hum Brain Mapp. 2012 Jan;33(1):224-34. doi: 10.1002/hbm.21207. Epub 2011 Mar 9.	Hum Brain Mapp. 2012	PubMed	citation	PMID:21391264	pubmed	21391264	create date:2011/03/11 | first author:Plailly J
Frontal parietal control network regulates the anti-correlated default and dorsal attention networks.	/pubmed/21391263	Gao W, Lin W.	Hum Brain Mapp. 2012 Jan;33(1):192-202. doi: 10.1002/hbm.21204. Epub 2011 Mar 9.	Hum Brain Mapp. 2012	PubMed	citation	PMID:21391263	pubmed	21391263	create date:2011/03/11 | first author:Gao W
Mapping reflexive shifts of attention in eye-centered and hand-centered coordinate systems.	/pubmed/21391262	Cazzato V, Macaluso E, Crostella F, Aglioti SM.	Hum Brain Mapp. 2012 Jan;33(1):165-78. doi: 10.1002/hbm.21202. Epub 2011 Mar 9.	Hum Brain Mapp. 2012	PubMed	citation	PMID:21391262	pubmed	21391262	create date:2011/03/11 | first author:Cazzato V
Dissociation between anterior and posterior cortical regions during self-specificity and familiarity: a combined fMRI-meta-analytic study.	/pubmed/21391261	Qin P, Liu Y, Shi J, Wang Y, Duncan N, Gong Q, Weng X, Northoff G.	Hum Brain Mapp. 2012 Jan;33(1):154-64. doi: 10.1002/hbm.21201. Epub 2011 Mar 9.	Hum Brain Mapp. 2012	PubMed	citation	PMID:21391261	pubmed	21391261	create date:2011/03/11 | first author:Qin P
Domain general and domain preferential brain regions associated with different types of task switching: a meta-analysis.	/pubmed/21391260	Kim C, Cilles SE, Johnson NF, Gold BT.	Hum Brain Mapp. 2012 Jan;33(1):130-42. doi: 10.1002/hbm.21199. Epub 2011 Mar 9.	Hum Brain Mapp. 2012	PubMed	citation	PMID:21391260	pubmed	21391260	create date:2011/03/11 | first author:Kim C
Effect of D-amino acid oxidase activator (DAOA; G72) on brain function during verbal fluency.	/pubmed/21391259	Prata DP, Papagni SA, Mechelli A, Fu CH, Kambeitz J, Picchioni M, Kane F, Kalidindi S, McDonald C, Kravariti E, Toulopoulou T, Bramon E, Walshe M, Murray R, Collier DA, McGuire PK.	Hum Brain Mapp. 2012 Jan;33(1):143-53. doi: 10.1002/hbm.21198. Epub 2011 Mar 9.	Hum Brain Mapp. 2012	PubMed	citation	PMID:21391259	pubmed	21391259	create date:2011/03/11 | first author:Prata DP
Head injury or head motion? Assessment and quantification of motion artifacts in diffusion tensor imaging studies.	/pubmed/21391258	Ling J, Merideth F, Caprihan A, Pena A, Teshiba T, Mayer AR.	Hum Brain Mapp. 2012 Jan;33(1):50-62. doi: 10.1002/hbm.21192. Epub 2011 Mar 9.	Hum Brain Mapp. 2012	PubMed	citation	PMID:21391258	pubmed	21391258	create date:2011/03/11 | first author:Ling J
Speech perception in the child brain: cortical timing and its relevance to literacy acquisition.	/pubmed/21391257	Parviainen T, Helenius P, Poskiparta E, Niemi P, Salmelin R.	Hum Brain Mapp. 2011 Dec;32(12):2193-206. doi: 10.1002/hbm.21181. Epub 2011 Mar 9.	Hum Brain Mapp. 2011	PubMed	citation	PMID:21391257	pubmed	21391257	create date:2011/03/11 | first author:Parviainen T
Who was the agent? The neural correlates of reanalysis processes during sentence comprehension.	/pubmed/21391256	Hirotani M, Makuuchi M, Rüschemeyer SA, Friederici AD.	Hum Brain Mapp. 2011 Nov;32(11):1775-87. doi: 10.1002/hbm.21146. Epub 2011 Mar 9.	Hum Brain Mapp. 2011	PubMed	citation	PMID:21391256	pubmed	21391256	create date:2011/03/11 | first author:Hirotani M
Cortical organization of environmental sounds by attribute.	/pubmed/21391255	Hocking J, McMahon KL, de Zubicaray GI.	Hum Brain Mapp. 2011 May;32(5):688-98. doi: 10.1002/hbm.21040. Epub 2011 Mar 9.	Hum Brain Mapp. 2011	PubMed	citation	PMID:21391255	pubmed	21391255	create date:2011/03/11 | first author:Hocking J
Lateral differences in the default mode network in healthy controls and patients with schizophrenia.	/pubmed/21391254	Swanson N, Eichele T, Pearlson G, Kiehl K, Yu Q, Calhoun VD.	Hum Brain Mapp. 2011 Apr;32(4):654-64. doi: 10.1002/hbm.21055.	Hum Brain Mapp. 2011	PubMed	citation	PMID:21391254	pubmed	21391254	create date:2011/03/11 | first author:Swanson N
Title	URL	Description	Details	ShortDetails	Resource	Type	Identifiers	Db	EntrezUID	Properties
Emotional memories are resilient to time: Evidence from the parietal ERP old/new effect.	/pubmed/21391253	Weymar M, Löw A, Hamm AO.	Hum Brain Mapp. 2011 Apr;32(4):632-40. doi: 10.1002/hbm.21051.	Hum Brain Mapp. 2011	PubMed	citation	PMID:21391253	pubmed	21391253	create date:2011/03/11 | first author:Weymar M
Eye muscle proprioception is represented bilaterally in the sensorimotor cortex.	/pubmed/21391252	Balslev D, Albert NB, Miall C.	Hum Brain Mapp. 2011 Apr;32(4):624-31. doi: 10.1002/hbm.21050.	Hum Brain Mapp. 2011	PubMed	citation	PMID:21391252	pubmed	21391252	create date:2011/03/11 | first author:Balslev D
Embodied visual perception of distorted finger postures.	/pubmed/21391251	Schürmann M, Hlushchuk Y, Hari R.	Hum Brain Mapp. 2011 Apr;32(4):612-23. doi: 10.1002/hbm.21049.	Hum Brain Mapp. 2011	PubMed	citation	PMID:21391251	pubmed	21391251	create date:2011/03/11 | first author:Schürmann M
Disorder-specific dysfunctions in patients with attention-deficit/hyperactivity disorder compared to patients with obsessive-compulsive disorder during interference inhibition and attention allocation.	/pubmed/21391250	Rubia K, Cubillo A, Woolley J, Brammer MJ, Smith A.	Hum Brain Mapp. 2011 Apr;32(4):601-11. doi: 10.1002/hbm.21048.	Hum Brain Mapp. 2011	PubMed	citation	PMID:21391250	pubmed	21391250	create date:2011/03/11 | first author:Rubia K
Single subject task-related BOLD signal artifact in a real-time fMRI feedback paradigm.	/pubmed/21391249	Zhang X, Ross TJ, Salmeron BJ, Yang S, Yang Y, Stein EA.	Hum Brain Mapp. 2011 Apr;32(4):592-600. doi: 10.1002/hbm.21046.	Hum Brain Mapp. 2011	PubMed	citation	PMID:21391249	pubmed	21391249	create date:2011/03/11 | first author:Zhang X
Effects of childhood absence epilepsy on associations between regional cortical morphometry and aging and cognitive abilities.	/pubmed/21391248	Tosun D, Siddarth P, Toga AW, Hermann B, Caplan R.	Hum Brain Mapp. 2011 Apr;32(4):580-91. doi: 10.1002/hbm.21045.	Hum Brain Mapp. 2011	PubMed	citation	PMID:21391248	pubmed	21391248	create date:2011/03/11 | first author:Tosun D
Secondary sensory area SII is crucially involved in the preparation of familiar movements compared to movements never made before.	/pubmed/21391247	Beudel M, Zijlstra S, Mulder T, Zijdewind I, de Jong BM.	Hum Brain Mapp. 2011 Apr;32(4):564-79. doi: 10.1002/hbm.21044.	Hum Brain Mapp. 2011	PubMed	citation	PMID:21391247	pubmed	21391247	create date:2011/03/11 | first author:Beudel M
Abnormal white matter integrity in young children with autism.	/pubmed/21391246	Weinstein M, Ben-Sira L, Levy Y, Zachor DA, Ben Itzhak E, Artzi M, Tarrasch R, Eksteine PM, Hendler T, Ben Bashat D.	Hum Brain Mapp. 2011 Apr;32(4):534-43. doi: 10.1002/hbm.21042.	Hum Brain Mapp. 2011	PubMed	citation	PMID:21391246	pubmed	21391246	create date:2011/03/11 | first author:Weinstein M
The differentiation of iconic and metaphoric gestures: Common and unique integration processes.	/pubmed/21391245	Straube B, Green A, Bromberger B, Kircher T.	Hum Brain Mapp. 2011 Apr;32(4):520-33. doi: 10.1002/hbm.21041.	Hum Brain Mapp. 2011	PubMed	citation	PMID:21391245	pubmed	21391245	create date:2011/03/11 | first author:Straube B
The map is not the territory: Motor system reorganization in upper limb amputees.	/pubmed/21391244	Gagné M, Hétu S, Reilly KT, Mercier C.	Hum Brain Mapp. 2011 Apr;32(4):509-19. doi: 10.1002/hbm.21038.	Hum Brain Mapp. 2011	PubMed	citation	PMID:21391244	pubmed	21391244	create date:2011/03/11 | first author:Gagné M
Functional networks for cognitive control in a stop signal task: independent component analysis.	/pubmed/21365716	Zhang S, Li CS.	Hum Brain Mapp. 2012 Jan;33(1):89-104. doi: 10.1002/hbm.21197. Epub 2011 Mar 1.	Hum Brain Mapp. 2012	PubMed	citation	PMID:21365716	pubmed	21365716	create date:2011/03/03 | first author:Zhang S
Training-induced neuroanatomical plasticity in ADHD: a tensor-based morphometric study.	/pubmed/21365715	Hoekzema E, Carmona S, Ramos-Quiroga JA, Barba E, Bielsa A, Tremols V, Rovira M, Soliva JC, Casas M, Bulbena A, Tobeña A, Vilarroya O.	Hum Brain Mapp. 2011 Oct;32(10):1741-9. doi: 10.1002/hbm.21143. Epub 2011 Mar 1.	Hum Brain Mapp. 2011	PubMed	citation	PMID:21365715	pubmed	21365715	create date:2011/03/03 | first author:Hoekzema E
Direct optic nerve pulvinar connections defined by diffusion MR tractography in humans: implications for photophobia.	/pubmed/21337474	Maleki N, Becerra L, Upadhyay J, Burstein R, Borsook D.	Hum Brain Mapp. 2012 Jan;33(1):75-88. doi: 10.1002/hbm.21194. Epub 2011 Feb 17.	Hum Brain Mapp. 2012	PubMed	citation	PMID:21337474	pubmed	21337474	create date:2011/02/22 | first author:Maleki N
Uneven interhemispheric connections between left and right primary sensori-motor areas.	/pubmed/21337473	Terada K, Umeoka S, Usui N, Baba K, Usui K, Fujitani S, Matsuda K, Tottori T, Nakamura F, Inoue Y.	Hum Brain Mapp. 2012 Jan;33(1):14-26. doi: 10.1002/hbm.21189. Epub 2011 Feb 17.	Hum Brain Mapp. 2012	PubMed	citation	PMID:21337473	pubmed	21337473	create date:2011/02/22 | first author:Terada K
Emergence of synchronous EEG spindles from asynchronous MEG spindles.	/pubmed/21337472	Dehghani N, Cash SS, Halgren E.	Hum Brain Mapp. 2011 Dec;32(12):2217-27. doi: 10.1002/hbm.21183. Epub 2011 Feb 17.	Hum Brain Mapp. 2011	PubMed	citation	PMID:21337472	pubmed	21337472	create date:2011/02/22 | first author:Dehghani N
Probabilistic fiber tracking using the residual bootstrap with constrained spherical deconvolution.	/pubmed/21319270	Jeurissen B, Leemans A, Jones DK, Tournier JD, Sijbers J.	Hum Brain Mapp. 2011 Mar;32(3):461-79. doi: 10.1002/hbm.21032.	Hum Brain Mapp. 2011	PubMed	citation	PMID:21319270	pubmed	21319270	create date:2011/02/15 | first author:Jeurissen B
Altered functional connectivity in default mode network in absence epilepsy: a resting-state fMRI study.	/pubmed/21319269	Luo C, Li Q, Lai Y, Xia Y, Qin Y, Liao W, Li S, Zhou D, Yao D, Gong Q.	Hum Brain Mapp. 2011 Mar;32(3):438-49. doi: 10.1002/hbm.21034.	Hum Brain Mapp. 2011	PubMed	citation	PMID:21319269	pubmed	21319269	create date:2011/02/15 | first author:Luo C
Improving the interpretability of all-to-all pairwise source connectivity analysis in MEG with nonhomogeneous smoothing.	/pubmed/21319268	Schoffelen JM, Gross J.	Hum Brain Mapp. 2011 Mar;32(3):426-37. doi: 10.1002/hbm.21031.	Hum Brain Mapp. 2011	PubMed	citation	PMID:21319268	pubmed	21319268	create date:2011/02/15 | first author:Schoffelen JM
Neural processes for intentional control of perceptual switching: a magnetoencephalography study.	/pubmed/21319267	Shimono M, Kitajo K, Takeda T.	Hum Brain Mapp. 2011 Mar;32(3):397-412. doi: 10.1002/hbm.21022.	Hum Brain Mapp. 2011	PubMed	citation	PMID:21319267	pubmed	21319267	create date:2011/02/15 | first author:Shimono M
Exploring the detection of associatively novel events using fMRI.	/pubmed/21319266	Bubic A, von Cramon DY, Schubotz RI.	Hum Brain Mapp. 2011 Mar;32(3):370-81. doi: 10.1002/hbm.21027.	Hum Brain Mapp. 2011	PubMed	citation	PMID:21319266	pubmed	21319266	create date:2011/02/15 | first author:Bubic A
Early event-related cortical activity originating in the frontal eye fields and inferior parietal lobe predicts the occurrence of correct and error saccades.	/pubmed/21319265	Ptak R, Camen C, Morand S, Schnider A.	Hum Brain Mapp. 2011 Mar;32(3):358-69. doi: 10.1002/hbm.21025.	Hum Brain Mapp. 2011	PubMed	citation	PMID:21319265	pubmed	21319265	create date:2011/02/15 | first author:Ptak R
Double dissociation between syntactic gender and picture naming processing: a brain stimulation mapping study.	/pubmed/21319264	Vidorreta JG, Garcia R, Moritz-Gasser S, Duffau H.	Hum Brain Mapp. 2011 Mar;32(3):331-40. doi: 10.1002/hbm.21026.	Hum Brain Mapp. 2011	PubMed	citation	PMID:21319264	pubmed	21319264	create date:2011/02/15 | first author:Vidorreta JG
Enhancing the utility of complex-valued functional magnetic resonance imaging detection of neurobiological processes through postacquisition estimation and correction of dynamic B(0) errors and motion.	/pubmed/21305669	Hahn AD, Nencka AS, Rowe DB.	Hum Brain Mapp. 2012 Feb;33(2):288-306. doi: 10.1002/hbm.21217. Epub 2011 Feb 8.	Hum Brain Mapp. 2012	PubMed	citation	PMID:21305669	pubmed	21305669	create date:2011/02/10 | first author:Hahn AD
Identification of human gustatory cortex by activation likelihood estimation.	/pubmed/21305668	Veldhuizen MG, Albrecht J, Zelano C, Boesveldt S, Breslin P, Lundström JN.	Hum Brain Mapp. 2011 Dec;32(12):2256-66. doi: 10.1002/hbm.21188. Epub 2011 Feb 8.	Hum Brain Mapp. 2011	PubMed	citation	PMID:21305668	pubmed	21305668	create date:2011/02/10 | first author:Veldhuizen MG
Minimizing within-experiment and within-group effects in Activation Likelihood Estimation meta-analyses.	/pubmed/21305667	Turkeltaub PE, Eickhoff SB, Laird AR, Fox M, Wiener M, Fox P.	Hum Brain Mapp. 2012 Jan;33(1):1-13. doi: 10.1002/hbm.21186. Epub 2011 Feb 8.	Hum Brain Mapp. 2012	PubMed	citation	PMID:21305667	pubmed	21305667	create date:2011/02/10 | first author:Turkeltaub PE
Cortical network differences in the sighted versus early blind for recognition of human-produced action sounds.	/pubmed/21305666	Lewis JW, Frum C, Brefczynski-Lewis JA, Talkington WJ, Walker NA, Rapuano KM, Kovach AL.	Hum Brain Mapp. 2011 Dec;32(12):2241-55. doi: 10.1002/hbm.21185. Epub 2011 Feb 8.	Hum Brain Mapp. 2011	PubMed	citation	PMID:21305666	pubmed	21305666	create date:2011/02/10 | first author:Lewis JW
Temporal dynamics of reward processing revealed by magnetoencephalography.	/pubmed/21305665	Doñamayor N, Marco-Pallarés J, Heldmann M, Schoenfeld MA, Münte TF.	Hum Brain Mapp. 2011 Dec;32(12):2228-40. doi: 10.1002/hbm.21184. Epub 2011 Feb 8.	Hum Brain Mapp. 2011	PubMed	citation	PMID:21305665	pubmed	21305665	create date:2011/02/10 | first author:Doñamayor N
Event-related potential activity in the basal ganglia differentiates rewards from nonrewards: temporospatial principal components analysis and source localization of the feedback negativity.	/pubmed/21305664	Foti D, Weinberg A, Dien J, Hajcak G.	Hum Brain Mapp. 2011 Dec;32(12):2207-16. doi: 10.1002/hbm.21182. Epub 2011 Feb 8.	Hum Brain Mapp. 2011	PubMed	citation	PMID:21305664	pubmed	21305664	create date:2011/02/10 | first author:Foti D
Feature-based attention modulates direction-selective hemodynamic activity within human MT.	/pubmed/21305663	Stoppel CM, Boehler CN, Strumpf H, Heinze HJ, Noesselt T, Hopf JM, Schoenfeld MA.	Hum Brain Mapp. 2011 Dec;32(12):2183-92. doi: 10.1002/hbm.21180. Epub 2011 Feb 8.	Hum Brain Mapp. 2011	PubMed	citation	PMID:21305663	pubmed	21305663	create date:2011/02/10 | first author:Stoppel CM
Involvement of glutamate in rest-stimulus interaction between perigenual and supragenual anterior cingulate cortex: a combined fMRI-MRS study.	/pubmed/21305662	Duncan NW, Enzi B, Wiebking C, Northoff G.	Hum Brain Mapp. 2011 Dec;32(12):2172-82. doi: 10.1002/hbm.21179. Epub 2011 Feb 8.	Hum Brain Mapp. 2011	PubMed	citation	PMID:21305662	pubmed	21305662	create date:2011/02/10 | first author:Duncan NW
Thickness profile generation for the corpus callosum using Laplace's equation.	/pubmed/21305661	Adamson CL, Wood AG, Chen J, Barton S, Reutens DC, Pantelis C, Velakoulis D, Walterfang M.	Hum Brain Mapp. 2011 Dec;32(12):2131-40. doi: 10.1002/hbm.21174. Epub 2011 Feb 8.	Hum Brain Mapp. 2011	PubMed	citation	PMID:21305661	pubmed	21305661	create date:2011/02/10 | first author:Adamson CL
Seeing touch in the somatosensory cortex: a TMS study of the visual perception of touch.	/pubmed/21305659	Bolognini N, Rossetti A, Maravita A, Miniussi C.	Hum Brain Mapp. 2011 Dec;32(12):2104-14. doi: 10.1002/hbm.21172. Epub 2011 Feb 8.	Hum Brain Mapp. 2011	PubMed	citation	PMID:21305659	pubmed	21305659	create date:2011/02/10 | first author:Bolognini N
Early changes in white matter pathways of the sensorimotor cortex in premanifest Huntington's disease.	/pubmed/21264990	Dumas EM, van den Bogaard SJ, Ruber ME, Reilman RR, Stout JC, Craufurd D, Hicks SL, Kennard C, Tabrizi SJ, van Buchem MA, van der Grond J, Roos RA.	Hum Brain Mapp. 2012 Jan;33(1):203-12. doi: 10.1002/hbm.21205. Epub 2011 Jan 24.	Hum Brain Mapp. 2012	PubMed	citation	PMID:21264990	pubmed	21264990	create date:2011/01/26 | first author:Dumas EM
Do we mind other minds when we mind other minds' actions? A functional magnetic resonance imaging study.	/pubmed/21259389	Wurm MF, von Cramon DY, Schubotz RI.	Hum Brain Mapp. 2011 Dec;32(12):2141-50. doi: 10.1002/hbm.21176. Epub 2011 Jan 21.	Hum Brain Mapp. 2011	PubMed	citation	PMID:21259389	pubmed	21259389	create date:2011/01/25 | first author:Wurm MF
Altered motor network activation and functional connectivity in adult Tourette's syndrome.	/pubmed/21259388	Werner CJ, Stöcker T, Kellermann T, Bath J, Beldoch M, Schneider F, Wegener HP, Shah JN, Neuner I.	Hum Brain Mapp. 2011 Nov;32(11):2014-26. doi: 10.1002/hbm.21175. Epub 2011 Jan 21.	Hum Brain Mapp. 2011	PubMed	citation	PMID:21259388	pubmed	21259388	create date:2011/01/25 | first author:Werner CJ
Genetic variation of the α2b-adrenoceptor affects neural correlates of successful emotional memory formation.	/pubmed/21259387	Urner M, van Wingen G, Franke B, Rijpkema M, Fernández G, Tendolkar I.	Hum Brain Mapp. 2011 Dec;32(12):2096-103. doi: 10.1002/hbm.21171. Epub 2011 Jan 21.	Hum Brain Mapp. 2011	PubMed	citation	PMID:21259387	pubmed	21259387	create date:2011/01/25 | first author:Urner M
Lateralization of the arcuate fasciculus and its differential correlation with reading ability between young learners and experienced readers: a diffusion tensor tractography study in a Chinese cohort.	/pubmed/21259386	Qiu D, Tan LH, Siok WT, Zhou K, Khong PL.	Hum Brain Mapp. 2011 Dec;32(12):2054-63. doi: 10.1002/hbm.21168. Epub 2011 Jan 21.	Hum Brain Mapp. 2011	PubMed	citation	PMID:21259386	pubmed	21259386	create date:2011/01/25 | first author:Qiu D
Reliability of functional magnetic resonance imaging associative encoding memory paradigms in non-demented elderly adults.	/pubmed/21259385	Putcha D, O'Keefe K, LaViolette P, O'Brien J, Greve D, Rentz DM, Locascio J, Atri A, Sperling R.	Hum Brain Mapp. 2011 Dec;32(12):2027-44. doi: 10.1002/hbm.21166. Epub 2011 Jan 21.	Hum Brain Mapp. 2011	PubMed	citation	PMID:21259385	pubmed	21259385	create date:2011/01/25 | first author:Putcha D
Correlation between gray matter density-adjusted brain perfusion and age using brain MR images of 202 healthy children.	/pubmed/21259384	Taki Y, Hashizume H, Sassa Y, Takeuchi H, Wu K, Asano M, Asano K, Fukuda H, Kawashima R.	Hum Brain Mapp. 2011 Nov;32(11):1973-85. doi: 10.1002/hbm.21163. Epub 2011 Jan 21.	Hum Brain Mapp. 2011	PubMed	citation	PMID:21259384	pubmed	21259384	create date:2011/01/25 | first author:Taki Y
Predictability of saccadic behaviors is modified by transcranial magnetic stimulation over human posterior parietal cortex.	/pubmed/21259383	Chao CM, Tseng P, Hsu TY, Su JH, Tzeng OJ, Hung DL, Muggleton NG, Juan CH.	Hum Brain Mapp. 2011 Nov;32(11):1961-72. doi: 10.1002/hbm.21162. Epub 2011 Jan 21.	Hum Brain Mapp. 2011	PubMed	citation	PMID:21259383	pubmed	21259383	create date:2011/01/25 | first author:Chao CM
Altered default mode network connectivity in Alzheimer's disease--a resting functional MRI and Bayesian network study.	/pubmed/21259382	Wu X, Li R, Fleisher AS, Reiman EM, Guan X, Zhang Y, Chen K, Yao L.	Hum Brain Mapp. 2011 Nov;32(11):1868-81. doi: 10.1002/hbm.21153. Epub 2011 Jan 21.	Hum Brain Mapp. 2011	PubMed	citation	PMID:21259382	pubmed	21259382	create date:2011/01/25 | first author:Wu X
Functional connectivity in mild traumatic brain injury.	/pubmed/21259381	Mayer AR, Mannell MV, Ling J, Gasparovic C, Yeo RA.	Hum Brain Mapp. 2011 Nov;32(11):1825-35. doi: 10.1002/hbm.21151. Epub 2011 Jan 21.	Hum Brain Mapp. 2011	PubMed	citation	PMID:21259381	pubmed	21259381	create date:2011/01/25 | first author:Mayer AR
Individual voxel-based subtype prediction can differentiate progressive supranuclear palsy from idiopathic Parkinson syndrome and healthy controls.	/pubmed/21246668	Focke NK, Helms G, Scheewe S, Pantel PM, Bachmann CG, Dechent P, Ebentheuer J, Mohr A, Paulus W, Trenkwalder C.	Hum Brain Mapp. 2011 Nov;32(11):1905-15. doi: 10.1002/hbm.21161. Epub 2011 Jan 18.	Hum Brain Mapp. 2011	PubMed	citation	PMID:21246668	pubmed	21246668	create date:2011/01/20 | first author:Focke NK
Distinct representations of subtraction and multiplication in the neural systems for numerosity and language.	/pubmed/21246667	Prado J, Mutreja R, Zhang H, Mehta R, Desroches AS, Minas JE, Booth JR.	Hum Brain Mapp. 2011 Nov;32(11):1932-47. doi: 10.1002/hbm.21159. Epub 2011 Jan 18.	Hum Brain Mapp. 2011	PubMed	citation	PMID:21246667	pubmed	21246667	create date:2011/01/20 | first author:Prado J
Cortical representation of the human hand assessed by two levels of high-resolution EEG recordings.	/pubmed/21246666	Houzé B, Perchet C, Magnin M, Garcia-Larrea L.	Hum Brain Mapp. 2011 Nov;32(11):1894-904. doi: 10.1002/hbm.21155. Epub 2011 Jan 18.	Hum Brain Mapp. 2011	PubMed	citation	PMID:21246666	pubmed	21246666	create date:2011/01/20 | first author:Houzé B
Cognitive appraisal and life stress moderate the effects of the 5-HTTLPR polymorphism on amygdala reactivity.	/pubmed/21246665	Lemogne C, Gorwood P, Boni C, Pessiglione M, Lehéricy S, Fossati P.	Hum Brain Mapp. 2011 Nov;32(11):1856-67. doi: 10.1002/hbm.21150. Epub 2011 Jan 18.	Hum Brain Mapp. 2011	PubMed	citation	PMID:21246665	pubmed	21246665	create date:2011/01/20 | first author:Lemogne C
Differentiable cortical networks for inferences concerning people's intentions versus physical causality.	/pubmed/21229617	Mason RA, Just MA.	Hum Brain Mapp. 2011 Feb;32(2):313-29. doi: 10.1002/hbm.21021.	Hum Brain Mapp. 2011	PubMed	citation	PMID:21229617	pubmed	21229617	create date:2011/01/14 | first author:Mason RA
A functional dissociation of conflict processing within anterior cingulate cortex.	/pubmed/21229616	Kim C, Kroger JK, Kim J.	Hum Brain Mapp. 2011 Feb;32(2):304-12. doi: 10.1002/hbm.21020.	Hum Brain Mapp. 2011	PubMed	citation	PMID:21229616	pubmed	21229616	create date:2011/01/14 | first author:Kim C
An fMRI study of risk-taking following wins and losses: implications for the gambler's fallacy.	/pubmed/21229615	Xue G, Lu Z, Levin IP, Bechara A.	Hum Brain Mapp. 2011 Feb;32(2):271-81. doi: 10.1002/hbm.21015.	Hum Brain Mapp. 2011	PubMed	citation	PMID:21229615	pubmed	21229615	create date:2011/01/14 | first author:Xue G
Microglial activation in regions related to cognitive function predicts disease onset in Huntington's disease: a multimodal imaging study.	/pubmed/21229614	Politis M, Pavese N, Tai YF, Kiferle L, Mason SL, Brooks DJ, Tabrizi SJ, Barker RA, Piccini P.	Hum Brain Mapp. 2011 Feb;32(2):258-70. doi: 10.1002/hbm.21008.	Hum Brain Mapp. 2011	PubMed	citation	PMID:21229614	pubmed	21229614	create date:2011/01/14 | first author:Politis M
Title	URL	Description	Details	ShortDetails	Resource	Type	Identifiers	Db	EntrezUID	Properties
Reward and motivation systems: a brain mapping study of early-stage intense romantic love in Chinese participants.	/pubmed/21229613	Xu X, Aron A, Brown L, Cao G, Feng T, Weng X.	Hum Brain Mapp. 2011 Feb;32(2):249-57. doi: 10.1002/hbm.21017.	Hum Brain Mapp. 2011	PubMed	citation	PMID:21229613	pubmed	21229613	create date:2011/01/14 | first author:Xu X
β-Band correlates of the fMRI BOLD response.	/pubmed/21229612	Stevenson CM, Brookes MJ, Morris PG.	Hum Brain Mapp. 2011 Feb;32(2):182-97. doi: 10.1002/hbm.21016.	Hum Brain Mapp. 2011	PubMed	citation	PMID:21229612	pubmed	21229612	create date:2011/01/14 | first author:Stevenson CM
Data-driven modeling of phase interactions between spontaneous MEG oscillations.	/pubmed/21225630	Hindriks R, Bijma F, van Dijk BW, Stam CJ, van der Werf YY, van Someren EJ, de Munck JC, van der Vaart AW.	Hum Brain Mapp. 2011 Jul;32(7):1161-78. doi: 10.1002/hbm.21099. Epub 2011 Jan 10.	Hum Brain Mapp. 2011	PubMed	citation	PMID:21225630	pubmed	21225630	create date:2011/01/13 | first author:Hindriks R
Anxiety positive subjects show altered processing in the anterior insula during anticipation of negative stimuli.	/pubmed/21181800	Simmons AN, Stein MB, Strigo IA, Arce E, Hitchcock C, Paulus MP.	Hum Brain Mapp. 2011 Nov;32(11):1836-46. doi: 10.1002/hbm.21154. Epub 2010 Dec 22.	Hum Brain Mapp. 2011	PubMed	citation	PMID:21181800	pubmed	21181800	create date:2010/12/25 | first author:Simmons AN
Clinical functional MRI of the language domain in children with epilepsy.	/pubmed/21181799	Wilke M, Pieper T, Lindner K, Dushe T, Staudt M, Grodd W, Holthausen H, Krägeloh-Mann I.	Hum Brain Mapp. 2011 Nov;32(11):1882-93. doi: 10.1002/hbm.21156. Epub 2010 Dec 22.	Hum Brain Mapp. 2011	PubMed	citation	PMID:21181799	pubmed	21181799	create date:2010/12/25 | first author:Wilke M
Stability of clinical condition in mild cognitive impairment is related to cortical sources of alpha rhythms: an electroencephalographic study.	/pubmed/21181798	Babiloni C, Frisoni GB, Vecchio F, Lizio R, Pievani M, Cristina G, Fracassi C, Vernieri F, Rodriguez G, Nobili F, Ferri R, Rossini PM.	Hum Brain Mapp. 2011 Nov;32(11):1916-31. doi: 10.1002/hbm.21157. Epub 2010 Dec 22.	Hum Brain Mapp. 2011	PubMed	citation	PMID:21181798	pubmed	21181798	create date:2010/12/25 | first author:Babiloni C
Exploring the after-effects of theta burst magnetic stimulation on the human motor cortex: a functional imaging study.	/pubmed/21181786	Cárdenas-Morales L, Grön G, Kammer T.	Hum Brain Mapp. 2011 Nov;32(11):1948-60. doi: 10.1002/hbm.21160. Epub 2010 Dec 22.	Hum Brain Mapp. 2011	PubMed	citation	PMID:21181786	pubmed	21181786	create date:2010/12/25 | first author:Cárdenas-Morales L
Localization of cerebral functional deficits in patients with non-neuropsychiatric systemic lupus erythematosus.	/pubmed/21170956	Lin Y, Zou QH, Wang J, Wang Y, Zhou DQ, Zhang RH, Zhang YW, Lii HT, Fang YF.	Hum Brain Mapp. 2011 Nov;32(11):1847-55. doi: 10.1002/hbm.21158. Epub 2010 Dec 17.	Hum Brain Mapp. 2011	PubMed	citation	PMID:21170956	pubmed	21170956	create date:2010/12/21 | first author:Lin Y
Loss of white matter integrity in major depressive disorder: evidence using tract-based spatial statistical analysis of diffusion tensor imaging.	/pubmed/21170955	Korgaonkar MS, Grieve SM, Koslow SH, Gabrieli JD, Gordon E, Williams LM.	Hum Brain Mapp. 2011 Dec;32(12):2161-71. doi: 10.1002/hbm.21178. Epub 2010 Dec 17.	Hum Brain Mapp. 2011	PubMed	citation	PMID:21170955	pubmed	21170955	create date:2010/12/21 | first author:Korgaonkar MS
Sex differences in neural responses to stress and alcohol context cues.	/pubmed/21162046	Seo D, Jia Z, Lacadie CM, Tsou KA, Bergquist K, Sinha R.	Hum Brain Mapp. 2011 Nov;32(11):1998-2013. doi: 10.1002/hbm.21165. Epub 2010 Dec 15.	Hum Brain Mapp. 2011	PubMed	citation	PMID:21162046	pubmed	21162046	create date:2010/12/17 | first author:Seo D
Comparison of multi-subject ICA methods for analysis of fMRI data.	/pubmed/21162045	Erhardt EB, Rachakonda S, Bedrick EJ, Allen EA, Adali T, Calhoun VD.	Hum Brain Mapp. 2011 Dec;32(12):2075-95. doi: 10.1002/hbm.21170. Epub 2010 Dec 15.	Hum Brain Mapp. 2011	PubMed	citation	PMID:21162045	pubmed	21162045	create date:2010/12/17 | first author:Erhardt EB
Differential language expertise related to white matter architecture in regions subserving sensory-motor coupling, articulation, and interhemispheric transfer.	/pubmed/21162044	Elmer S, Hänggi J, Meyer M, Jäncke L.	Hum Brain Mapp. 2011 Dec;32(12):2064-74. doi: 10.1002/hbm.21169. Epub 2010 Dec 15.	Hum Brain Mapp. 2011	PubMed	citation	PMID:21162044	pubmed	21162044	create date:2010/12/17 | first author:Elmer S
Finding your voice: a singing lesson from functional imaging.	/pubmed/21162043	Wilson SJ, Abbott DF, Lusher D, Gentle EC, Jackson GD.	Hum Brain Mapp. 2011 Dec;32(12):2115-30. doi: 10.1002/hbm.21173. Epub 2010 Dec 15.	Hum Brain Mapp. 2011	PubMed	citation	PMID:21162043	pubmed	21162043	create date:2010/12/17 | first author:Wilson SJ
Increase in posterior alpha activity during rehearsal predicts successful long-term memory formation of word sequences.	/pubmed/21162031	Meeuwissen EB, Takashima A, Fernández G, Jensen O.	Hum Brain Mapp. 2011 Dec;32(12):2045-53. doi: 10.1002/hbm.21167. Epub 2010 Dec 15.	Hum Brain Mapp. 2011	PubMed	citation	PMID:21162031	pubmed	21162031	create date:2010/12/17 | first author:Meeuwissen EB
Granger causal influence predicts BOLD activity levels in the default mode network.	/pubmed/21157880	Jiao Q, Lu G, Zhang Z, Zhong Y, Wang Z, Guo Y, Li K, Ding M, Liu Y.	Hum Brain Mapp. 2011 Jan;32(1):154-61. doi: 10.1002/hbm.21065.	Hum Brain Mapp. 2011	PubMed	citation	PMID:21157880	pubmed	21157880	create date:2010/12/16 | first author:Jiao Q
Functional deactivations: multiple ipsilateral brain areas engaged in the processing of somatosensory information.	/pubmed/21157879	Klingner CM, Huonker R, Flemming S, Hasler C, Brodoehl S, Preul C, Burmeister H, Kastrup A, Witte OW.	Hum Brain Mapp. 2011 Jan;32(1):127-40. doi: 10.1002/hbm.21006.	Hum Brain Mapp. 2011	PubMed	citation	PMID:21157879	pubmed	21157879	create date:2010/12/16 | first author:Klingner CM
Implicit memory for object locations depends on reactivation of encoding-related brain regions.	/pubmed/21157878	Manelis A, Hanson C, Hanson SJ.	Hum Brain Mapp. 2011 Jan;32(1):32-50. doi: 10.1002/hbm.20992.	Hum Brain Mapp. 2011	PubMed	citation	PMID:21157878	pubmed	21157878	create date:2010/12/16 | first author:Manelis A
Modulation of subgenual anterior cingulate cortex activity with real-time neurofeedback.	/pubmed/21157877	Hamilton JP, Glover GH, Hsu JJ, Johnson RF, Gotlib IH.	Hum Brain Mapp. 2011 Jan;32(1):22-31. doi: 10.1002/hbm.20997.	Hum Brain Mapp. 2011	PubMed	citation	PMID:21157877	pubmed	21157877	create date:2010/12/16 | first author:Hamilton JP
Limitation of physical performance in a muscle fatiguing handgrip exercise is mediated by thalamo-insular activity.	/pubmed/21154789	Hilty L, Jäncke L, Luechinger R, Boutellier U, Lutz K.	Hum Brain Mapp. 2011 Dec;32(12):2151-60. doi: 10.1002/hbm.21177. Epub 2010 Dec 10.	Hum Brain Mapp. 2011	PubMed	citation	PMID:21154789	pubmed	21154789	create date:2010/12/15 | first author:Hilty L
Dissociation between manipulation and conceptual knowledge of object use in the supramarginalis gyrus.	/pubmed/21140435	Pelgrims B, Olivier E, Andres M.	Hum Brain Mapp. 2011 Nov;32(11):1802-10. doi: 10.1002/hbm.21149. Epub 2010 Dec 7.	Hum Brain Mapp. 2011	PubMed	citation	PMID:21140435	pubmed	21140435	create date:2010/12/09 | first author:Pelgrims B
The implementation of verbal instructions: an fMRI study.	/pubmed/21140434	Hartstra E, Kühn S, Verguts T, Brass M.	Hum Brain Mapp. 2011 Nov;32(11):1811-24. doi: 10.1002/hbm.21152. Epub 2010 Dec 7.	Hum Brain Mapp. 2011	PubMed	citation	PMID:21140434	pubmed	21140434	create date:2010/12/09 | first author:Hartstra E
Mapping reliability in multicenter MRI: voxel-based morphometry and cortical thickness.	/pubmed/21086550	Schnack HG, van Haren NE, Brouwer RM, van Baal GC, Picchioni M, Weisbrod M, Sauer H, Cannon TD, Huttunen M, Lepage C, Collins DL, Evans A, Murray RM, Kahn RS, Hulshoff Pol HE.	Hum Brain Mapp. 2010 Dec;31(12):1967-82. doi: 10.1002/hbm.20991. Epub 2010 Apr 16.	Hum Brain Mapp. 2010	PubMed	citation	PMID:21086550	pubmed	21086550	create date:2010/11/19 | first author:Schnack HG
Sensitivity of beamformer source analysis to deficiencies in forward modeling.	/pubmed/21086549	Steinsträter O, Sillekens S, Junghoefer M, Burger M, Wolters CH.	Hum Brain Mapp. 2010 Dec;31(12):1907-27. doi: 10.1002/hbm.20986. Epub 2010 May 24.	Hum Brain Mapp. 2010	PubMed	citation	PMID:21086549	pubmed	21086549	create date:2010/11/19 | first author:Steinsträter O
Altered functional adaptation to attention and working memory tasks with increasing complexity in relapsing-remitting multiple sclerosis patients.	/pubmed/21077147	Amann M, Dössegger LS, Penner IK, Hirsch JG, Raselli C, Calabrese P, Weier K, Radü EW, Kappos L, Gass A.	Hum Brain Mapp. 2011 Oct;32(10):1704-19. doi: 10.1002/hbm.21142. Epub 2010 Nov 12.	Hum Brain Mapp. 2011	PubMed	citation	PMID:21077147	pubmed	21077147	create date:2010/11/16 | first author:Amann M
Contribution of the primary motor cortex to motor imagery: a subthreshold TMS study.	/pubmed/21077146	Pelgrims B, Michaux N, Olivier E, Andres M.	Hum Brain Mapp. 2011 Sep;32(9):1471-82. doi: 10.1002/hbm.21121. Epub 2010 Nov 12.	Hum Brain Mapp. 2011	PubMed	citation	PMID:21077146	pubmed	21077146	create date:2010/11/16 | first author:Pelgrims B
Spatial patterns of intrinsic brain activity in mild cognitive impairment and Alzheimer's disease: a resting-state functional MRI study.	/pubmed/21077137	Wang Z, Yan C, Zhao C, Qi Z, Zhou W, Lu J, He Y, Li K.	Hum Brain Mapp. 2011 Oct;32(10):1720-40. doi: 10.1002/hbm.21140. Epub 2010 Nov 12.	Hum Brain Mapp. 2011	PubMed	citation	PMID:21077137	pubmed	21077137	create date:2010/11/16 | first author:Wang Z
Modulation of steady state functional connectivity in the default mode and working memory networks by cognitive load.	/pubmed/21077136	Newton AT, Morgan VL, Rogers BP, Gore JC.	Hum Brain Mapp. 2011 Oct;32(10):1649-59. doi: 10.1002/hbm.21138. Epub 2010 Nov 12.	Hum Brain Mapp. 2011	PubMed	citation	PMID:21077136	pubmed	21077136	create date:2010/11/16 | first author:Newton AT
Functional connectivity between cognitive control regions is sensitive to familial risk for ADHD.	/pubmed/21077135	Mulder MJ, van Belle J, van Engeland H, Durston S.	Hum Brain Mapp. 2011 Sep;32(9):1511-8. doi: 10.1002/hbm.21141. Epub 2010 Nov 12.	Hum Brain Mapp. 2011	PubMed	citation	PMID:21077135	pubmed	21077135	create date:2010/11/16 | first author:Mulder MJ
The map is not the territory: Motor system reorganization in upper limb amputees.	/pubmed/21064137	Gagné M, Hétu S, Reilly KT, Mercier C.	Hum Brain Mapp. 2010 May 13. [Epub ahead of print]	Hum Brain Mapp. 2010	PubMed	citation	PMID:21064137	pubmed	21064137	create date:2010/11/11 | first author:Gagné M
Pramipexole modulates the neural network of reward anticipation.	/pubmed/21058276	Ye Z, Hammer A, Camara E, Münte TF.	Hum Brain Mapp. 2010 Jun 9. [Epub ahead of print]	Hum Brain Mapp. 2010	PubMed	citation	PMID:21058276	pubmed	21058276	create date:2010/11/09 | first author:Ye Z
Detection and characterization of single-trial fMRI bold responses: paradigm free mapping.	/pubmed/20963818	Gaudes CC, Petridou N, Dryden IL, Bai L, Francis ST, Gowland PA.	Hum Brain Mapp. 2011 Sep;32(9):1400-18. doi: 10.1002/hbm.21116. Epub 2010 Oct 20.	Hum Brain Mapp. 2011	PubMed	citation	PMID:20963818	pubmed	20963818	create date:2010/10/22 | first author:Gaudes CC
Reduced somatosensory activations in swallowing with age.	/pubmed/20960572	Malandraki GA, Perlman AL, Karampinos DC, Sutton BP.	Hum Brain Mapp. 2011 May;32(5):730-43. doi: 10.1002/hbm.21062.	Hum Brain Mapp. 2011	PubMed	citation	PMID:20960572	pubmed	20960572	create date:2010/10/21 | first author:Malandraki GA
What's in a name? Brain activity reveals categorization processes differ across languages.	/pubmed/20957725	Liu C, Tardif T, Mai X, Gehring WJ, Simms N, Luo YJ.	Hum Brain Mapp. 2010 Nov;31(11):1786-801.	Hum Brain Mapp. 2010	PubMed	citation	PMID:20957725	pubmed	20957725	create date:2010/10/20 | first author:Liu C
An ex vivo imaging pipeline for producing high-quality and high-resolution diffusion-weighted imaging datasets.	/pubmed/20945352	Dyrby TB, Baaré WF, Alexander DC, Jelsing J, Garde E, Søgaard LV.	Hum Brain Mapp. 2011 Apr;32(4):544-63. doi: 10.1002/hbm.21043.	Hum Brain Mapp. 2011	PubMed	citation	PMID:20945352	pubmed	20945352	create date:2010/10/15 | first author:Dyrby TB
Topographical relationships between arcuate fasciculus connectivity and cortical thickness.	/pubmed/20886580	Phillips OR, Clark KA, Woods RP, Subotnik KL, Asarnow RF, Nuechterlein KH, Toga AW, Narr KL.	Hum Brain Mapp. 2011 Nov;32(11):1788-801. doi: 10.1002/hbm.21147. Epub 2010 Sep 30.	Hum Brain Mapp. 2011	PubMed	citation	PMID:20886580	pubmed	20886580	create date:2010/10/05 | first author:Phillips OR
Gray and white matter asymmetries in healthy individuals aged 21-29 years: a voxel-based morphometry and diffusion tensor imaging study.	/pubmed/20886579	Takao H, Abe O, Yamasue H, Aoki S, Sasaki H, Kasai K, Yoshioka N, Ohtomo K.	Hum Brain Mapp. 2011 Oct;32(10):1762-73. doi: 10.1002/hbm.21145. Epub 2010 Sep 30.	Hum Brain Mapp. 2011	PubMed	citation	PMID:20886579	pubmed	20886579	create date:2010/10/05 | first author:Takao H
Face recognition under ambiguous visual stimulation: fMRI correlates of encoding styles"."	/pubmed/20886578	Frühholz S, Godde B, Lewicki P, Herzmann C, Herrmann M.	Hum Brain Mapp. 2011 Oct;32(10):1750-61. doi: 10.1002/hbm.21144. Epub 2010 Sep 30.	Hum Brain Mapp. 2011	PubMed	citation	PMID:20886578	pubmed	20886578	create date:2010/10/05 | first author:Frühholz S
The neural correlates of intertemporal decision-making: contributions of subjective value, stimulus type, and trait impulsivity.	/pubmed/20886577	Sripada CS, Gonzalez R, Phan KL, Liberzon I.	Hum Brain Mapp. 2011 Oct;32(10):1637-48. doi: 10.1002/hbm.21136. Epub 2010 Sep 30.	Hum Brain Mapp. 2011	PubMed	citation	PMID:20886577	pubmed	20886577	create date:2010/10/05 | first author:Sripada CS
Extrastriatal dopamine D(2) receptor binding in Huntington's disease.	/pubmed/20886576	Esmaeilzadeh M, Farde L, Karlsson P, Varrone A, Halldin C, Waters S, Tedroff J.	Hum Brain Mapp. 2011 Oct;32(10):1626-36. doi: 10.1002/hbm.21134. Epub 2010 Sep 30.	Hum Brain Mapp. 2011	PubMed	citation	PMID:20886576	pubmed	20886576	create date:2010/10/05 | first author:Esmaeilzadeh M
Distinct functional networks associated with improvement of affective symptoms and cognitive function during citalopram treatment in geriatric depression.	/pubmed/20886575	Diaconescu AO, Kramer E, Hermann C, Ma Y, Dhawan V, Chaly T, Eidelberg D, McIntosh AR, Smith GS.	Hum Brain Mapp. 2011 Oct;32(10):1677-91. doi: 10.1002/hbm.21135. Epub 2010 Sep 30.	Hum Brain Mapp. 2011	PubMed	citation	PMID:20886575	pubmed	20886575	create date:2010/10/05 | first author:Diaconescu AO
Corticospinal output and cortical excitation-inhibition balance in distal hand muscle representations in nonprimary motor area.	/pubmed/20886574	Vaalto S, Säisänen L, Könönen M, Julkunen P, Hukkanen T, Määttä S, Karhu J.	Hum Brain Mapp. 2011 Oct;32(10):1692-703. doi: 10.1002/hbm.21137. Epub 2010 Sep 30.	Hum Brain Mapp. 2011	PubMed	citation	PMID:20886574	pubmed	20886574	create date:2010/10/05 | first author:Vaalto S
Familiarity modulates mirror neuron and mentalizing regions during intention understanding.	/pubmed/20882581	Liew SL, Han S, Aziz-Zadeh L.	Hum Brain Mapp. 2011 Nov;32(11):1986-97. doi: 10.1002/hbm.21164. Epub 2010 Sep 29.	Hum Brain Mapp. 2011	PubMed	citation	PMID:20882581	pubmed	20882581	create date:2010/10/01 | first author:Liew SL
Structural covariance in the cortex of very preterm adolescents: a voxel-based morphometry study.	/pubmed/20853378	Nosarti C, Mechelli A, Herrera A, Walshe M, Shergill SS, Murray RM, Rifkin L, Allin MP.	Hum Brain Mapp. 2011 Oct;32(10):1615-25. doi: 10.1002/hbm.21133. Epub 2010 Sep 17.	Hum Brain Mapp. 2011	PubMed	citation	PMID:20853378	pubmed	20853378	create date:2010/09/21 | first author:Nosarti C
Visual phonetic processing localized using speech and nonspeech face gestures in video and point-light displays.	/pubmed/20853377	Bernstein LE, Jiang J, Pantazis D, Lu ZL, Joshi A.	Hum Brain Mapp. 2011 Oct;32(10):1660-76. doi: 10.1002/hbm.21139. Epub 2010 Sep 17.	Hum Brain Mapp. 2011	PubMed	citation	PMID:20853377	pubmed	20853377	create date:2010/09/21 | first author:Bernstein LE
Network interactions explain effective encoding in the context of medial temporal damage in MCI.	/pubmed/20845396	Protzner AB, Mandzia JL, Black SE, McAndrews MP.	Hum Brain Mapp. 2011 Aug;32(8):1277-89. doi: 10.1002/hbm.21107. Epub 2010 Sep 15.	Hum Brain Mapp. 2011	PubMed	citation	PMID:20845396	pubmed	20845396	create date:2010/09/17 | first author:Protzner AB
Association between reward-related activation in the ventral striatum and trait reward sensitivity is moderated by dopamine transporter genotype.	/pubmed/20845394	Hahn T, Heinzel S, Dresler T, Plichta MM, Renner TJ, Markulin F, Jakob PM, Lesch KP, Fallgatter AJ.	Hum Brain Mapp. 2011 Oct;32(10):1557-65. doi: 10.1002/hbm.21127. Epub 2010 Sep 15.	Hum Brain Mapp. 2011	PubMed	citation	PMID:20845394	pubmed	20845394	create date:2010/09/17 | first author:Hahn T
Electrocorticographic correlates of cognitive control in a Stroop task-intracranial recording in epileptic patients.	/pubmed/20845393	Koga S, Rothermel R, Juhász C, Nagasawa T, Sood S, Asano E.	Hum Brain Mapp. 2011 Oct;32(10):1580-91. doi: 10.1002/hbm.21129. Epub 2010 Sep 15.	Hum Brain Mapp. 2011	PubMed	citation	PMID:20845393	pubmed	20845393	create date:2010/09/17 | first author:Koga S
Within-limb somatotopic representation of acute muscle pain in the human contralateral dorsal posterior insula.	/pubmed/20845392	Henderson LA, Rubin TK, Macefield VG.	Hum Brain Mapp. 2011 Oct;32(10):1592-601. doi: 10.1002/hbm.21131. Epub 2010 Sep 15.	Hum Brain Mapp. 2011	PubMed	citation	PMID:20845392	pubmed	20845392	create date:2010/09/17 | first author:Henderson LA
Deontological and altruistic guilt: evidence for distinct neurobiological substrates.	/pubmed/20842749	Basile B, Mancini F, Macaluso E, Caltagirone C, Frackowiak RS, Bozzali M.	Hum Brain Mapp. 2011 Feb;32(2):229-39. doi: 10.1002/hbm.21009.	Hum Brain Mapp. 2011	PubMed	citation	PMID:20842749	pubmed	20842749	create date:2010/09/16 | first author:Basile B
Hippocampal atrophy patterns in mild cognitive impairment and Alzheimer's disease.	/pubmed/20839293	Mueller SG, Schuff N, Yaffe K, Madison C, Miller B, Weiner MW.	Hum Brain Mapp. 2010 Sep;31(9):1339-47.	Hum Brain Mapp. 2010	PubMed	citation	PMID:20839293	pubmed	20839293	create date:2010/09/15 | first author:Mueller SG
Title	URL	Description	Details	ShortDetails	Resource	Type	Identifiers	Db	EntrezUID	Properties
Functional neuroimaging at different disease stages reveals distinct phases of neuroplastic changes in amyotrophic lateral sclerosis.	/pubmed/20836159	Mohammadi B, Kollewe K, Samii A, Dengler R, Münte TF.	Hum Brain Mapp. 2011 May;32(5):750-8. doi: 10.1002/hbm.21064.	Hum Brain Mapp. 2011	PubMed	citation	PMID:20836159	pubmed	20836159	create date:2010/09/14 | first author:Mohammadi B
Evidence for retrochiasmatic tissue loss in Leber's hereditary optic neuropathy.	/pubmed/20827728	Barcella V, Rocca MA, Bianchi-Marzoli S, Milesi J, Melzi L, Falini A, Pierro L, Filippi M.	Hum Brain Mapp. 2010 Dec;31(12):1900-6. doi: 10.1002/hbm.20985. Epub 2010 May 13.	Hum Brain Mapp. 2010	PubMed	citation	PMID:20827728	pubmed	20827728	create date:2010/09/10 | first author:Barcella V
fMRI functional networks for EEG source imaging.	/pubmed/20814964	Lei X, Xu P, Luo C, Zhao J, Zhou D, Yao D.	Hum Brain Mapp. 2011 Jul;32(7):1141-60. doi: 10.1002/hbm.21098. Epub 2010 Sep 2.	Hum Brain Mapp. 2011	PubMed	citation	PMID:20814964	pubmed	20814964	create date:2010/09/04 | first author:Lei X
Repetition suppression in occipitotemporal cortex despite negligible visual similarity: evidence for postperceptual processing?	/pubmed/20814963	Horner AJ, Henson RN.	Hum Brain Mapp. 2011 Oct;32(10):1519-34. doi: 10.1002/hbm.21124. Epub 2010 Sep 2.	Hum Brain Mapp. 2011	PubMed	citation	PMID:20814963	pubmed	20814963	create date:2010/09/04 | first author:Horner AJ
Spectral loudness summation takes place in the primary auditory cortex.	/pubmed/20814962	Röhl M, Kollmeier B, Uppenkamp S.	Hum Brain Mapp. 2011 Sep;32(9):1483-96. doi: 10.1002/hbm.21123. Epub 2010 Sep 2.	Hum Brain Mapp. 2011	PubMed	citation	PMID:20814962	pubmed	20814962	create date:2010/09/04 | first author:Röhl M
Dynamic changes in functional cerebral connectivity of spatial cognition during the menstrual cycle.	/pubmed/20814961	Weis S, Hausmann M, Stoffers B, Sturm W.	Hum Brain Mapp. 2011 Oct;32(10):1544-56. doi: 10.1002/hbm.21126. Epub 2010 Sep 2.	Hum Brain Mapp. 2011	PubMed	citation	PMID:20814961	pubmed	20814961	create date:2010/09/04 | first author:Weis S
Regional and hemispheric determinants of language laterality: implications for preoperative fMRI.	/pubmed/20814960	Seghier ML, Kherif F, Josse G, Price CJ.	Hum Brain Mapp. 2011 Oct;32(10):1602-14. doi: 10.1002/hbm.21130. Epub 2010 Sep 2.	Hum Brain Mapp. 2011	PubMed	citation	PMID:20814960	pubmed	20814960	create date:2010/09/04 | first author:Seghier ML
Discovering the somatotopic organization of the motor areas of the medial wall using low-frequency BOLD fluctuations.	/pubmed/20814959	Cauda F, Giuliano G, Federico D, Sergio D, Katiuscia S.	Hum Brain Mapp. 2011 Oct;32(10):1566-79. doi: 10.1002/hbm.21132. Epub 2010 Sep 2.	Hum Brain Mapp. 2011	PubMed	citation	PMID:20814959	pubmed	20814959	create date:2010/09/04 | first author:Cauda F
Diffusion tensor-based regional gray matter tissue segmentation using the international consortium for brain mapping atlases.	/pubmed/20799340	Hasan KM, Frye RE.	Hum Brain Mapp. 2011 Jan;32(1):107-17.	Hum Brain Mapp. 2011	PubMed	citation	PMID:20799340	pubmed	20799340	create date:2010/08/28 | first author:Hasan KM
Functional connectivity of cortical motor areas in the resting state in Parkinson's disease.	/pubmed/20740649	Wu T, Long X, Wang L, Hallett M, Zang Y, Li K, Chan P.	Hum Brain Mapp. 2011 Sep;32(9):1443-57. doi: 10.1002/hbm.21118. Epub 2010 Aug 25.	Hum Brain Mapp. 2011	PubMed	citation	PMID:20740649	pubmed	20740649	create date:2010/08/27 | first author:Wu T
Amygdala and hippocampus volumetry and diffusivity in relation to dreaming.	/pubmed/20740648	De Gennaro L, Cipolli C, Cherubini A, Assogna F, Cacciari C, Marzano C, Curcio G, Ferrara M, Caltagirone C, Spalletta G.	Hum Brain Mapp. 2011 Sep;32(9):1458-70. doi: 10.1002/hbm.21120. Epub 2010 Aug 25.	Hum Brain Mapp. 2011	PubMed	citation	PMID:20740648	pubmed	20740648	create date:2010/08/27 | first author:De Gennaro L
Regional gray matter density associated with emotional intelligence: evidence from voxel-based morphometry.	/pubmed/20740644	Takeuchi H, Taki Y, Sassa Y, Hashizume H, Sekiguchi A, Fukushima A, Kawashima R.	Hum Brain Mapp. 2011 Sep;32(9):1497-510. doi: 10.1002/hbm.21122. Epub 2010 Aug 25.	Hum Brain Mapp. 2011	PubMed	citation	PMID:20740644	pubmed	20740644	create date:2010/08/27 | first author:Takeuchi H
Cognitive impairment in multiple sclerosis is associated to different patterns of gray matter atrophy according to clinical phenotype.	/pubmed/20740643	Riccitelli G, Rocca MA, Pagani E, Rodegher ME, Rossi P, Falini A, Comi G, Filippi M.	Hum Brain Mapp. 2011 Oct;32(10):1535-43. doi: 10.1002/hbm.21125. Epub 2010 Aug 25.	Hum Brain Mapp. 2011	PubMed	citation	PMID:20740643	pubmed	20740643	create date:2010/08/27 | first author:Riccitelli G
Cognitive and default-mode resting state networks: do male and female brains rest" differently?"	/pubmed/20725910	Weissman-Fogel I, Moayedi M, Taylor KS, Pope G, Davis KD.	Hum Brain Mapp. 2010 Nov;31(11):1713-26.	Hum Brain Mapp. 2010	PubMed	citation	PMID:20725910	pubmed	20725910	create date:2010/08/21 | first author:Weissman-Fogel I
Chemotherapy-induced structural changes in cerebral white matter and its correlation with impaired cognitive functioning in breast cancer patients.	/pubmed/20725909	Deprez S, Amant F, Yigit R, Porke K, Verhoeven J, Van den Stock J, Smeets A, Christiaens MR, Leemans A, Van Hecke W, Vandenberghe J, Vandenbulcke M, Sunaert S.	Hum Brain Mapp. 2011 Mar;32(3):480-93. doi: 10.1002/hbm.21033.	Hum Brain Mapp. 2011	PubMed	citation	PMID:20725909	pubmed	20725909	create date:2010/08/21 | first author:Deprez S
Implicit sequence-specific motor learning after subcortical stroke is associated with increased prefrontal brain activations: an fMRI study.	/pubmed/20725908	Meehan SK, Randhawa B, Wessel B, Boyd LA.	Hum Brain Mapp. 2011 Feb;32(2):290-303. doi: 10.1002/hbm.21019.	Hum Brain Mapp. 2011	PubMed	citation	PMID:20725908	pubmed	20725908	create date:2010/08/21 | first author:Meehan SK
Emotion triggers executive attention: anterior cingulate cortex and amygdala responses to emotional words in a conflict task.	/pubmed/20715084	Kanske P, Kotz SA.	Hum Brain Mapp. 2011 Feb;32(2):198-208. doi: 10.1002/hbm.21012. Epub 2010 Aug 16.	Hum Brain Mapp. 2011	PubMed	citation	PMID:20715084	pubmed	20715084	create date:2010/08/18 | first author:Kanske P
Strategic resource allocation in the human brain supports cognitive coordination of object and spatial working memory.	/pubmed/20715083	Jackson MC, Morgan HM, Shapiro KL, Mohr H, Linden DE.	Hum Brain Mapp. 2011 Aug;32(8):1330-48. doi: 10.1002/hbm.21112. Epub 2010 Aug 16.	Hum Brain Mapp. 2011	PubMed	citation	PMID:20715083	pubmed	20715083	create date:2010/08/18 | first author:Jackson MC
Inhibitory stimulation of the ventral premotor cortex temporarily interferes with musical beat rate preference.	/pubmed/20715082	Kornysheva K, von Anshelm-Schiffer AM, Schubotz RI.	Hum Brain Mapp. 2011 Aug;32(8):1300-10. doi: 10.1002/hbm.21109. Epub 2010 Aug 16.	Hum Brain Mapp. 2011	PubMed	citation	PMID:20715082	pubmed	20715082	create date:2010/08/18 | first author:Kornysheva K
The effects of physical activity, education, and body mass index on the aging brain.	/pubmed/20715081	Ho AJ, Raji CA, Becker JT, Lopez OL, Kuller LH, Hua X, Dinov ID, Stein JL, Rosano C, Toga AW, Thompson PM.	Hum Brain Mapp. 2011 Sep;32(9):1371-82. doi: 10.1002/hbm.21113. Epub 2010 Aug 16.	Hum Brain Mapp. 2011	PubMed	citation	PMID:20715081	pubmed	20715081	create date:2010/08/18 | first author:Ho AJ
Effective connectivity of the multiplication network: a functional MRI and multivariate Granger Causality Mapping study.	/pubmed/20715080	Krueger F, Landgraf S, van der Meer E, Deshpande G, Hu X.	Hum Brain Mapp. 2011 Sep;32(9):1419-31. doi: 10.1002/hbm.21119. Epub 2010 Aug 16.	Hum Brain Mapp. 2011	PubMed	citation	PMID:20715080	pubmed	20715080	create date:2010/08/18 | first author:Krueger F
CENTS: cortical enhanced neonatal tissue segmentation.	/pubmed/20690143	Shi F, Shen D, Yap PT, Fan Y, Cheng JZ, An H, Wald LL, Gerig G, Gilmore JH, Lin W.	Hum Brain Mapp. 2011 Mar;32(3):382-96. doi: 10.1002/hbm.21023.	Hum Brain Mapp. 2011	PubMed	citation	PMID:20690143	pubmed	20690143	create date:2010/08/07 | first author:Shi F
Increased default mode" activity in adolescents prenatally exposed to cocaine."	/pubmed/20690141	Li Z, Santhanam P, Coles CD, Lynch ME, Hamann S, Peltier S, Hu X.	Hum Brain Mapp. 2011 May;32(5):759-70. doi: 10.1002/hbm.21059.	Hum Brain Mapp. 2011	PubMed	citation	PMID:20690141	pubmed	20690141	create date:2010/08/07 | first author:Li Z
Modeling of the human skull in EEG source analysis.	/pubmed/20690140	Dannhauer M, Lanfer B, Wolters CH, Knösche TR.	Hum Brain Mapp. 2011 Sep;32(9):1383-99. doi: 10.1002/hbm.21114. Epub 2010 Aug 5.	Hum Brain Mapp. 2011	PubMed	citation	PMID:20690140	pubmed	20690140	create date:2010/08/07 | first author:Dannhauer M
Examining the phonological neighborhood density effect using near infrared spectroscopy.	/pubmed/20690126	Chen HC, Vaid J, Boas DA, Bortfeld H.	Hum Brain Mapp. 2011 Sep;32(9):1363-70. doi: 10.1002/hbm.21115. Epub 2010 Aug 5.	Hum Brain Mapp. 2011	PubMed	citation	PMID:20690126	pubmed	20690126	create date:2010/08/07 | first author:Chen HC
Right parietal brain activity precedes perceptual alternation during binocular rivalry.	/pubmed/20690124	Britz J, Pitts MA, Michel CM.	Hum Brain Mapp. 2011 Sep;32(9):1432-42. doi: 10.1002/hbm.21117. Epub 2010 Aug 5.	Hum Brain Mapp. 2011	PubMed	citation	PMID:20690124	pubmed	20690124	create date:2010/08/07 | first author:Britz J
Two distinct neural networks support the mapping of meaning to a novel word.	/pubmed/20681014	Ye Z, Mestres-Missé A, Rodriguez-Fornells A, Münte TF.	Hum Brain Mapp. 2011 Jul;32(7):1081-90. doi: 10.1002/hbm.21093. Epub 2010 Aug 2.	Hum Brain Mapp. 2011	PubMed	citation	PMID:20681014	pubmed	20681014	create date:2010/08/04 | first author:Ye Z
Hemispheric asymmetries of motor versus nonmotor processes during (visuo)motor control.	/pubmed/20681013	Callaert DV, Vercauteren K, Peeters R, Tam F, Graham S, Swinnen SP, Sunaert S, Wenderoth N.	Hum Brain Mapp. 2011 Aug;32(8):1311-29. doi: 10.1002/hbm.21110. Epub 2010 Aug 2.	Hum Brain Mapp. 2011	PubMed	citation	PMID:20681013	pubmed	20681013	create date:2010/08/04 | first author:Callaert DV
The cholinergic system in mild cognitive impairment and Alzheimer's disease: an in vivo MRI and DTI study.	/pubmed/20672311	Teipel SJ, Meindl T, Grinberg L, Grothe M, Cantero JL, Reiser MF, Möller HJ, Heinsen H, Hampel H.	Hum Brain Mapp. 2011 Sep;32(9):1349-62. doi: 10.1002/hbm.21111. Epub 2010 Jul 29.	Hum Brain Mapp. 2011	PubMed	citation	PMID:20672311	pubmed	20672311	create date:2010/07/31 | first author:Teipel SJ
Small gray matter volume in orbitofrontal cortex in Prader-Willi syndrome: a voxel-based MRI study.	/pubmed/20669168	Ogura K, Fujii T, Abe N, Hosokai Y, Shinohara M, Takahashi S, Mori E.	Hum Brain Mapp. 2011 Jul;32(7):1059-66. doi: 10.1002/hbm.21089. Epub 2010 Jul 28.	Hum Brain Mapp. 2011	PubMed	citation	PMID:20669168	pubmed	20669168	create date:2010/07/30 | first author:Ogura K
Active and passive touch differentially activate somatosensory cortex in texture perception.	/pubmed/20669167	Simões-Franklin C, Whitaker TA, Newell FN.	Hum Brain Mapp. 2011 Jul;32(7):1067-80. doi: 10.1002/hbm.21091. Epub 2010 Jul 28.	Hum Brain Mapp. 2011	PubMed	citation	PMID:20669167	pubmed	20669167	create date:2010/07/30 | first author:Simões-Franklin C
Diffusion tensor imaging and white matter lesions at the subacute stage in mild traumatic brain injury with persistent neurobehavioral impairment.	/pubmed/20669166	Messé A, Caplain S, Paradot G, Garrigue D, Mineo JF, Soto Ares G, Ducreux D, Vignaud F, Rozec G, Desal H, Pélégrini-Issac M, Montreuil M, Benali H, Lehéricy S.	Hum Brain Mapp. 2011 Jun;32(6):999-1011. doi: 10.1002/hbm.21092. Epub 2010 Jul 28.	Hum Brain Mapp. 2011	PubMed	citation	PMID:20669166	pubmed	20669166	create date:2010/07/30 | first author:Messé A
Cerebral hyporesponsiveness and cognitive impairment 10 years after chemotherapy for breast cancer.	/pubmed/20669165	de Ruiter MB, Reneman L, Boogerd W, Veltman DJ, van Dam FS, Nederveen AJ, Boven E, Schagen SB.	Hum Brain Mapp. 2011 Aug;32(8):1206-19. doi: 10.1002/hbm.21102. Epub 2010 Jul 28.	Hum Brain Mapp. 2011	PubMed	citation	PMID:20669165	pubmed	20669165	create date:2010/07/30 | first author:de Ruiter MB
What differs in visual recognition of handwritten vs. printed letters? An fMRI study.	/pubmed/20669164	Longcamp M, Hlushchuk Y, Hari R.	Hum Brain Mapp. 2011 Aug;32(8):1250-9. doi: 10.1002/hbm.21105. Epub 2010 Jul 28.	Hum Brain Mapp. 2011	PubMed	citation	PMID:20669164	pubmed	20669164	create date:2010/07/30 | first author:Longcamp M
Dynamic upper and lower visual field preferences within the human dorsal frontoparietal attention network.	/pubmed/20665723	Kraft A, Sommer WH, Schmidt S, Brandt SA.	Hum Brain Mapp. 2011 Jul;32(7):1036-49. doi: 10.1002/hbm.21087. Epub 2010 Jul 27.	Hum Brain Mapp. 2011	PubMed	citation	PMID:20665723	pubmed	20665723	create date:2010/07/29 | first author:Kraft A
Topological correction of brain surface meshes using spherical harmonics.	/pubmed/20665722	Yotter RA, Dahnke R, Thompson PM, Gaser C.	Hum Brain Mapp. 2011 Jul;32(7):1109-24. doi: 10.1002/hbm.21095. Epub 2010 Jul 27.	Hum Brain Mapp. 2011	PubMed	citation	PMID:20665722	pubmed	20665722	create date:2010/07/29 | first author:Yotter RA
Increasing measurement accuracy of age-related BOLD signal change: minimizing vascular contributions by resting-state-fluctuation-of-amplitude scaling.	/pubmed/20665721	Kannurpatti SS, Motes MA, Rypma B, Biswal BB.	Hum Brain Mapp. 2011 Jul;32(7):1125-40. doi: 10.1002/hbm.21097. Epub 2010 Jul 27.	Hum Brain Mapp. 2011	PubMed	citation	PMID:20665721	pubmed	20665721	create date:2010/07/29 | first author:Kannurpatti SS
Invariance of firing rate and field potential dynamics to stimulus modulation rate in human auditory cortex.	/pubmed/20665720	Mukamel R, Nir Y, Harel M, Arieli A, Malach R, Fried I.	Hum Brain Mapp. 2011 Aug;32(8):1181-93. doi: 10.1002/hbm.21100. Epub 2010 Jul 27.	Hum Brain Mapp. 2011	PubMed	citation	PMID:20665720	pubmed	20665720	create date:2010/07/29 | first author:Mukamel R
Diffusion tensor quantification of the relations between microstructural and macrostructural indices of white matter and reading.	/pubmed/20665719	Frye RE, Liederman J, Hasan KM, Lincoln A, Malmberg B, McLean J 3rd, Papanicolaou A.	Hum Brain Mapp. 2011 Aug;32(8):1220-35. doi: 10.1002/hbm.21103. Epub 2010 Jul 27.	Hum Brain Mapp. 2011	PubMed	citation	PMID:20665719	pubmed	20665719	create date:2010/07/29 | first author:Frye RE
Sequential temporo-fronto-temporal activation during monitoring of the auditory environment for temporal patterns.	/pubmed/20665718	Halgren E, Sherfey J, Irimia A, Dale AM, Marinkovic K.	Hum Brain Mapp. 2011 Aug;32(8):1260-76. doi: 10.1002/hbm.21106. Epub 2010 Jul 27.	Hum Brain Mapp. 2011	PubMed	citation	PMID:20665718	pubmed	20665718	create date:2010/07/29 | first author:Halgren E
Abnormal regional spontaneous neural activity in treatment-refractory depression revealed by resting-state fMRI.	/pubmed/20665717	Wu QZ, Li DM, Kuang WH, Zhang TJ, Lui S, Huang XQ, Chan RC, Kemp GJ, Gong QY.	Hum Brain Mapp. 2011 Aug;32(8):1290-9. doi: 10.1002/hbm.21108. Epub 2010 Jul 27.	Hum Brain Mapp. 2011	PubMed	citation	PMID:20665717	pubmed	20665717	create date:2010/07/29 | first author:Wu QZ
The supraspinal neural correlate of bladder cold sensation--an fMRI study.	/pubmed/20661957	Mehnert U, Michels L, Zempleni MZ, Schurch B, Kollias S.	Hum Brain Mapp. 2011 Jun;32(6):835-45. doi: 10.1002/hbm.21070. Epub 2010 May 24.	Hum Brain Mapp. 2011	PubMed	citation	PMID:20661957	pubmed	20661957	create date:2010/07/28 | first author:Mehnert U
Default network connectivity during a working memory task.	/pubmed/20648663	Bluhm RL, Clark CR, McFarlane AC, Moores KA, Shaw ME, Lanius RA.	Hum Brain Mapp. 2011 Jul;32(7):1029-35. doi: 10.1002/hbm.21090. Epub 2010 Jul 20.	Hum Brain Mapp. 2011	PubMed	citation	PMID:20648663	pubmed	20648663	create date:2010/07/22 | first author:Bluhm RL
The impact of iconic gestures on foreign language word learning and its neural substrate.	/pubmed/20645312	Macedonia M, Müller K, Friederici AD.	Hum Brain Mapp. 2011 Jun;32(6):982-98. doi: 10.1002/hbm.21084. Epub 2010 Jul 19.	Hum Brain Mapp. 2011	PubMed	citation	PMID:20645312	pubmed	20645312	create date:2010/07/21 | first author:Macedonia M
Altered intrinsic functional connectivity of anterior and posterior insula regions in high-functioning participants with autism spectrum disorder.	/pubmed/20645311	Ebisch SJ, Gallese V, Willems RM, Mantini D, Groen WB, Romani GL, Buitelaar JK, Bekkering H.	Hum Brain Mapp. 2011 Jul;32(7):1013-28. doi: 10.1002/hbm.21085. Epub 2010 Jul 19.	Hum Brain Mapp. 2011	PubMed	citation	PMID:20645311	pubmed	20645311	create date:2010/07/21 | first author:Ebisch SJ
Measurement of variation in the human cerebral GABA level by in vivo MEGA-editing proton MR spectroscopy using a clinical 3 T instrument and its dependence on brain region and the female menstrual cycle.	/pubmed/20645307	Harada M, Kubo H, Nose A, Nishitani H, Matsuda T.	Hum Brain Mapp. 2011 May;32(5):828-33. doi: 10.1002/hbm.21086.	Hum Brain Mapp. 2011	PubMed	citation	PMID:20645307	pubmed	20645307	create date:2010/07/21 | first author:Harada M
Effects of DBS on auditory and somatosensory processing in Parkinson's disease.	/pubmed/20645306	Airaksinen K, Mäkelä JP, Taulu S, Ahonen A, Nurminen J, Schnitzler A, Pekkonen E.	Hum Brain Mapp. 2011 Jul;32(7):1091-9. doi: 10.1002/hbm.21096. Epub 2010 Jul 19.	Hum Brain Mapp. 2011	PubMed	citation	PMID:20645306	pubmed	20645306	create date:2010/07/21 | first author:Airaksinen K
Neural correlates of pantomiming familiar and unfamiliar tools: action semantics versus mechanical problem solving?	/pubmed/20629027	Vingerhoets G, Vandekerckhove E, Honoré P, Vandemaele P, Achten E.	Hum Brain Mapp. 2011 Jun;32(6):905-18. doi: 10.1002/hbm.21078. Epub 2010 Jun 2.	Hum Brain Mapp. 2011	PubMed	citation	PMID:20629027	pubmed	20629027	create date:2010/07/16 | first author:Vingerhoets G
Early parietal response in episodic retrieval revealed with MEG.	/pubmed/20623759	Seibert TM, Hagler DJ Jr, Brewer JB.	Hum Brain Mapp. 2011 Feb;32(2):171-81. doi: 10.1002/hbm.21014.	Hum Brain Mapp. 2011	PubMed	citation	PMID:20623759	pubmed	20623759	create date:2010/07/14 | first author:Seibert TM
Exploring the post-stimulus undershoot with spin-echo fMRI: implications for models of neurovascular response.	/pubmed/20623748	Poser BA, van Mierlo E, Norris DG.	Hum Brain Mapp. 2011 Jan;32(1):141-53.	Hum Brain Mapp. 2011	PubMed	citation	PMID:20623748	pubmed	20623748	create date:2010/07/14 | first author:Poser BA
Title	URL	Description	Details	ShortDetails	Resource	Type	Identifiers	Db	EntrezUID	Properties
Gender and age differences in normal adult human brain: voxel-based morphometric study.	/pubmed/20607753	Takahashi R, Ishii K, Kakigi T, Yokoyama K.	Hum Brain Mapp. 2011 Jul;32(7):1050-8. doi: 10.1002/hbm.21088. Epub 2010 Jul 6.	Hum Brain Mapp. 2011	PubMed	citation	PMID:20607753	pubmed	20607753	create date:2010/07/08 | first author:Takahashi R
Variations in the shape of the frontobasal brain region in obsessive-compulsive disorder.	/pubmed/20607751	Pujol J, Soriano-Mas C, Gispert JD, Bossa M, Reig S, Ortiz H, Alonso P, Cardoner N, López-Solà M, Harrison BJ, Deus J, Menchón JM, Desco M, Olmos S.	Hum Brain Mapp. 2011 Jul;32(7):1100-8. doi: 10.1002/hbm.21094. Epub 2010 Jul 6.	Hum Brain Mapp. 2011	PubMed	citation	PMID:20607751	pubmed	20607751	create date:2010/07/08 | first author:Pujol J
Modulating functional connectivity patterns and topological functional organization of the human brain with transcranial direct current stimulation.	/pubmed/20607750	Polanía R, Nitsche MA, Paulus W.	Hum Brain Mapp. 2011 Aug;32(8):1236-49. doi: 10.1002/hbm.21104. Epub 2010 Jul 6.	Hum Brain Mapp. 2011	PubMed	citation	PMID:20607750	pubmed	20607750	create date:2010/07/08 | first author:Polanía R
Network analysis of resting state EEG in the developing young brain: structure comes with maturation.	/pubmed/20589941	Boersma M, Smit DJ, de Bie HM, Van Baal GC, Boomsma DI, de Geus EJ, Delemarre-van de Waal HA, Stam CJ.	Hum Brain Mapp. 2011 Mar;32(3):413-25. doi: 10.1002/hbm.21030.	Hum Brain Mapp. 2011	PubMed	citation	PMID:20589941	pubmed	20589941	create date:2010/07/01 | first author:Boersma M
Application of whole-brain CBV-weighted fMRI to a cognitive stimulation paradigm: robust activation detection in a stroop task experiment using 3D GRASE VASO.	/pubmed/20578174	Poser BA, Norris DG.	Hum Brain Mapp. 2011 Jun;32(6):974-81. doi: 10.1002/hbm.21083. Epub 2010 Jun 24.	Hum Brain Mapp. 2011	PubMed	citation	PMID:20578174	pubmed	20578174	create date:2010/06/26 | first author:Poser BA
Correlations of striatal dopamine synthesis with default network deactivations during working memory in younger adults.	/pubmed/20578173	Braskie MN, Landau SM, Wilcox CE, Taylor SD, O'Neil JP, Baker SL, Madison CM, Jagust WJ.	Hum Brain Mapp. 2011 Jun;32(6):947-61. doi: 10.1002/hbm.21081. Epub 2010 Jun 24.	Hum Brain Mapp. 2011	PubMed	citation	PMID:20578173	pubmed	20578173	create date:2010/06/26 | first author:Braskie MN
The vomeronasal organ is not involved in the perception of endogenous odors.	/pubmed/20578170	Frasnelli J, Lundström JN, Boyle JA, Katsarkas A, Jones-Gotman M.	Hum Brain Mapp. 2011 Mar;32(3):450-60. doi: 10.1002/hbm.21035.	Hum Brain Mapp. 2011	PubMed	citation	PMID:20578170	pubmed	20578170	create date:2010/06/26 | first author:Frasnelli J
Is the human left middle longitudinal fascicle essential for language? A brain electrostimulation study.	/pubmed/20578169	De Witt Hamer PC, Moritz-Gasser S, Gatignol P, Duffau H.	Hum Brain Mapp. 2011 Jun;32(6):962-73. doi: 10.1002/hbm.21082. Epub 2010 Jun 24.	Hum Brain Mapp. 2011	PubMed	citation	PMID:20578169	pubmed	20578169	create date:2010/06/26 | first author:De Witt Hamer PC
Diffusion tensor imaging of white matter involvement in essential tremor.	/pubmed/20572209	Klein JC, Lorenz B, Kang JS, Baudrexel S, Seifried C, van de Loo S, Steinmetz H, Deichmann R, Hilker R.	Hum Brain Mapp. 2011 Jun;32(6):896-904. doi: 10.1002/hbm.21077. Epub 2010 Jun 22.	Hum Brain Mapp. 2011	PubMed	citation	PMID:20572209	pubmed	20572209	create date:2010/06/24 | first author:Klein JC
Constrained principal component analysis reveals functionally connected load-dependent networks involved in multiple stages of working memory.	/pubmed/20572208	Metzak P, Feredoes E, Takane Y, Wang L, Weinstein S, Cairo T, Ngan ET, Woodward TS.	Hum Brain Mapp. 2011 Jun;32(6):856-71. doi: 10.1002/hbm.21072. Epub 2010 Jun 22.	Hum Brain Mapp. 2011	PubMed	citation	PMID:20572208	pubmed	20572208	create date:2010/06/24 | first author:Metzak P
Genetic patterns of correlation among subcortical volumes in humans: Results from a magnetic resonance imaging twin study.	/pubmed/20572207	Eyler LT, Prom-Wormley E, Fennema-Notestine C, Panizzon MS, Neale MC, Jernigan TL, Fischl B, Franz CE, Lyons MJ, Stevens A, Pacheco J, Perry ME, Schmitt JE, Spitzer NC, Seidman LJ, Thermenos HW, Tsuang MT, Dale AM, Kremen WS.	Hum Brain Mapp. 2011 Apr;32(4):641-53. doi: 10.1002/hbm.21054.	Hum Brain Mapp. 2011	PubMed	citation	PMID:20572207	pubmed	20572207	create date:2010/06/24 | first author:Eyler LT
A mutual information-based metric for evaluation of fMRI data-processing approaches.	/pubmed/20533565	Afshin-Pour B, Soltanian-Zadeh H, Hossein-Zadeh GA, Grady CL, Strother SC.	Hum Brain Mapp. 2011 May;32(5):699-715. doi: 10.1002/hbm.21057.	Hum Brain Mapp. 2011	PubMed	citation	PMID:20533565	pubmed	20533565	create date:2010/06/10 | first author:Afshin-Pour B
Microstructural development: organizational differences of the fiber architecture between children and adults in dorsal and ventral visual streams.	/pubmed/20533564	Loenneker T, Klaver P, Bucher K, Lichtensteiger J, Imfeld A, Martin E.	Hum Brain Mapp. 2011 Jun;32(6):935-46. doi: 10.1002/hbm.21080. Epub 2010 Jun 9.	Hum Brain Mapp. 2011	PubMed	citation	PMID:20533564	pubmed	20533564	create date:2010/06/10 | first author:Loenneker T
Functional localization in the human brain: Gradient-Echo, Spin-Echo, and arterial spin-labeling fMRI compared with neuronavigated TMS.	/pubmed/20533563	Diekhoff S, Uludağ K, Sparing R, Tittgemeyer M, Cavuşoğlu M, von Cramon DY, Grefkes C.	Hum Brain Mapp. 2011 Mar;32(3):341-57. doi: 10.1002/hbm.21024.	Hum Brain Mapp. 2011	PubMed	citation	PMID:20533563	pubmed	20533563	create date:2010/06/10 | first author:Diekhoff S
Structural and functional bases for individual differences in motor learning.	/pubmed/20533562	Tomassini V, Jbabdi S, Kincses ZT, Bosnell R, Douaud G, Pozzilli C, Matthews PM, Johansen-Berg H.	Hum Brain Mapp. 2011 Mar;32(3):494-508. doi: 10.1002/hbm.21037.	Hum Brain Mapp. 2011	PubMed	citation	PMID:20533562	pubmed	20533562	create date:2010/06/10 | first author:Tomassini V
Dissociable brain states linked to common and creative object use.	/pubmed/20533561	Chrysikou EG, Thompson-Schill SL.	Hum Brain Mapp. 2011 Apr;32(4):665-75. doi: 10.1002/hbm.21056.	Hum Brain Mapp. 2011	PubMed	citation	PMID:20533561	pubmed	20533561	create date:2010/06/10 | first author:Chrysikou EG
Neuroarchitecture of verbal and tonal working memory in nonmusicians and musicians.	/pubmed/20533560	Schulze K, Zysset S, Mueller K, Friederici AD, Koelsch S.	Hum Brain Mapp. 2011 May;32(5):771-83. doi: 10.1002/hbm.21060.	Hum Brain Mapp. 2011	PubMed	citation	PMID:20533560	pubmed	20533560	create date:2010/06/10 | first author:Schulze K
The effect of long-term TENS on persistent neuroplastic changes in the human cerebral cortex.	/pubmed/20533559	Meesen RL, Cuypers K, Rothwell JC, Swinnen SP, Levin O.	Hum Brain Mapp. 2011 Jun;32(6):872-82. doi: 10.1002/hbm.21075. Epub 2010 Jun 9.	Hum Brain Mapp. 2011	PubMed	citation	PMID:20533559	pubmed	20533559	create date:2010/06/10 | first author:Meesen RL
Default mode network abnormalities in mesial temporal lobe epilepsy: a study combining fMRI and DTI.	/pubmed/20533558	Liao W, Zhang Z, Pan Z, Mantini D, Ding J, Duan X, Luo C, Wang Z, Tan Q, Lu G, Chen H.	Hum Brain Mapp. 2011 Jun;32(6):883-95. doi: 10.1002/hbm.21076. Epub 2010 Jun 9.	Hum Brain Mapp. 2011	PubMed	citation	PMID:20533558	pubmed	20533558	create date:2010/06/10 | first author:Liao W
Network anticorrelations, global regression, and phase-shifted soft tissue correction.	/pubmed/20533557	Anderson JS, Druzgal TJ, Lopez-Larson M, Jeong EK, Desai K, Yurgelun-Todd D.	Hum Brain Mapp. 2011 Jun;32(6):919-34. doi: 10.1002/hbm.21079. Epub 2010 Jun 9.	Hum Brain Mapp. 2011	PubMed	citation	PMID:20533557	pubmed	20533557	create date:2010/06/10 | first author:Anderson JS
Neuroimaging of the developing brain: taking developing" seriously."	/pubmed/20496384	Karmiloff-Smith A.	Hum Brain Mapp. 2010 Jun;31(6):934-41. Review.	Hum Brain Mapp. 2010	PubMed	citation	PMID:20496384	pubmed	20496384	create date:2010/05/25 | first author:Karmiloff-Smith A
The role of puberty in the developing adolescent brain.	/pubmed/20496383	Blakemore SJ, Burnett S, Dahl RE.	Hum Brain Mapp. 2010 Jun;31(6):926-33. Review.	Hum Brain Mapp. 2010	PubMed	citation	PMID:20496383	pubmed	20496383	create date:2010/05/25 | first author:Blakemore SJ
Childhood psychiatric disorders as anomalies in neurodevelopmental trajectories.	/pubmed/20496382	Shaw P, Gogtay N, Rapoport J.	Hum Brain Mapp. 2010 Jun;31(6):917-25. Review.	Hum Brain Mapp. 2010	PubMed	citation	PMID:20496382	pubmed	20496382	create date:2010/05/25 | first author:Shaw P
Is the ADHD brain wired differently? A review on structural and functional connectivity in attention deficit hyperactivity disorder.	/pubmed/20496381	Konrad K, Eickhoff SB.	Hum Brain Mapp. 2010 Jun;31(6):904-16. Review.	Hum Brain Mapp. 2010	PubMed	citation	PMID:20496381	pubmed	20496381	create date:2010/05/25 | first author:Konrad K
Population neuroscience: why and how.	/pubmed/20496380	Paus T.	Hum Brain Mapp. 2010 Jun;31(6):891-903. Review.	Hum Brain Mapp. 2010	PubMed	citation	PMID:20496380	pubmed	20496380	create date:2010/05/25 | first author:Paus T
Neural plasticity of development and learning.	/pubmed/20496379	Galván A.	Hum Brain Mapp. 2010 Jun;31(6):879-90. Review.	Hum Brain Mapp. 2010	PubMed	citation	PMID:20496379	pubmed	20496379	create date:2010/05/25 | first author:Galván A
Interpreting developmental changes in neuroimaging signals.	/pubmed/20496378	Poldrack RA.	Hum Brain Mapp. 2010 Jun;31(6):872-8. Review.	Hum Brain Mapp. 2010	PubMed	citation	PMID:20496378	pubmed	20496378	create date:2010/05/25 | first author:Poldrack RA
Methodological approaches in developmental neuroimaging studies.	/pubmed/20496377	Luna B, Velanova K, Geier CF.	Hum Brain Mapp. 2010 Jun;31(6):863-71. Review.	Hum Brain Mapp. 2010	PubMed	citation	PMID:20496377	pubmed	20496377	create date:2010/05/25 | first author:Luna B
The Task B problem" and other considerations in developmental functional neuroimaging."	/pubmed/20496376	Church JA, Petersen SE, Schlaggar BL.	Hum Brain Mapp. 2010 Jun;31(6):852-62. Review.	Hum Brain Mapp. 2010	PubMed	citation	PMID:20496376	pubmed	20496376	create date:2010/05/25 | first author:Church JA
Imaging genetics and development: challenges and promises.	/pubmed/20496375	Casey BJ, Soliman F, Bath KG, Glatt CE.	Hum Brain Mapp. 2010 Jun;31(6):838-51. Review.	Hum Brain Mapp. 2010	PubMed	citation	PMID:20496375	pubmed	20496375	create date:2010/05/25 | first author:Casey BJ
Challenges and methods in developmental neuroimaging.	/pubmed/20496374	Crone EA, Poldrack RA, Durston S.	Hum Brain Mapp. 2010 Jun;31(6):835-7. No abstract available.	Hum Brain Mapp. 2010	PubMed	citation	PMID:20496374	pubmed	20496374	create date:2010/05/25 | first author:Crone EA
Frontal and parietal contributions to arithmetic fact retrieval: a parametric analysis of the problem-size effect.	/pubmed/20336690	Jost K, Khader PH, Burke M, Bien S, Rösler F.	Hum Brain Mapp. 2011 Jan;32(1):51-9.	Hum Brain Mapp. 2011	PubMed	citation	PMID:20336690	pubmed	20336690	create date:2010/03/26 | first author:Jost K
Primary sensory and motor cortex activities during voluntary and passive ankle mobilization by the SHADE orthosis.	/pubmed/20336689	Pittaccio S, Zappasodi F, Viscuso S, Mastrolilli F, Ercolani M, Passarelli F, Molteni F, Besseghini S, Rossini PM, Tecchio F.	Hum Brain Mapp. 2011 Jan;32(1):60-70.	Hum Brain Mapp. 2011	PubMed	citation	PMID:20336689	pubmed	20336689	create date:2010/03/26 | first author:Pittaccio S
A new tablet for writing and drawing during functional MRI.	/pubmed/20336688	Tam F, Churchill NW, Strother SC, Graham SJ.	Hum Brain Mapp. 2011 Feb;32(2):240-8. doi: 10.1002/hbm.21013.	Hum Brain Mapp. 2011	PubMed	citation	PMID:20336688	pubmed	20336688	create date:2010/03/26 | first author:Tam F
A phase synchrony measure for quantifying dynamic functional integration in the brain.	/pubmed/20336687	Aviyente S, Bernat EM, Evans WS, Sponheim SR.	Hum Brain Mapp. 2011 Jan;32(1):80-93.	Hum Brain Mapp. 2011	PubMed	citation	PMID:20336687	pubmed	20336687	create date:2010/03/26 | first author:Aviyente S
Anterior cingulate activity and the self in disorders of consciousness.	/pubmed/20336686	Qin P, Di H, Liu Y, Yu S, Gong Q, Duncan N, Weng X, Laureys S, Northoff G.	Hum Brain Mapp. 2010 Dec;31(12):1993-2002. doi: 10.1002/hbm.20989. Epub 2010 Mar 24.	Hum Brain Mapp. 2010	PubMed	citation	PMID:20336686	pubmed	20336686	create date:2010/03/26 | first author:Qin P
Dehydration affects brain structure and function in healthy adolescents.	/pubmed/20336685	Kempton MJ, Ettinger U, Foster R, Williams SC, Calvert GA, Hampshire A, Zelaya FO, O'Gorman RL, McMorris T, Owen AM, Smith MS.	Hum Brain Mapp. 2011 Jan;32(1):71-9.	Hum Brain Mapp. 2011	PubMed	citation	PMID:20336685	pubmed	20336685	create date:2010/03/26 | first author:Kempton MJ
Patterns of cortical degeneration in an elderly cohort with cerebral small vessel disease.	/pubmed/20336684	Reid AT, van Norden AG, de Laat KF, van Oudheusden LJ, Zwiers MP, Evans AC, de Leeuw FE, Kötter R.	Hum Brain Mapp. 2010 Dec;31(12):1983-92. doi: 10.1002/hbm.20994. Epub 2010 Mar 24.	Hum Brain Mapp. 2010	PubMed	citation	PMID:20336684	pubmed	20336684	create date:2010/03/26 | first author:Reid AT
Independent component analysis (ICA) of generalized spike wave discharges in fMRI: comparison with general linear model-based EEG-fMRI.	/pubmed/20336659	Moeller F, LeVan P, Gotman J.	Hum Brain Mapp. 2011 Feb;32(2):209-17. doi: 10.1002/hbm.21010.	Hum Brain Mapp. 2011	PubMed	citation	PMID:20336659	pubmed	20336659	create date:2010/03/26 | first author:Moeller F
Education mediates microstructural changes in bilateral hippocampus.	/pubmed/20336658	Piras F, Cherubini A, Caltagirone C, Spalletta G.	Hum Brain Mapp. 2011 Feb;32(2):282-9. doi: 10.1002/hbm.21018.	Hum Brain Mapp. 2011	PubMed	citation	PMID:20336658	pubmed	20336658	create date:2010/03/26 | first author:Piras F
Structural integrity of callosal midbody influences intermanual transfer in a motor reaction-time task.	/pubmed/20336657	Bonzano L, Tacchino A, Roccatagliata L, Mancardi GL, Abbruzzese G, Bove M.	Hum Brain Mapp. 2011 Feb;32(2):218-28. doi: 10.1002/hbm.21011.	Hum Brain Mapp. 2011	PubMed	citation	PMID:20336657	pubmed	20336657	create date:2010/03/26 | first author:Bonzano L
Neural correlates of the continuous Wagon Wheel Illusion: a functional MRI study.	/pubmed/20336656	Reddy L, Rémy F, Vayssière N, VanRullen R.	Hum Brain Mapp. 2011 Feb;32(2):163-70. doi: 10.1002/hbm.21007.	Hum Brain Mapp. 2011	PubMed	citation	PMID:20336656	pubmed	20336656	create date:2010/03/26 | first author:Reddy L
Genetic variation in G72 correlates with brain activation in the right middle temporal gyrus in a verbal fluency task in healthy individuals.	/pubmed/20336655	Krug A, Markov V, Krach S, Jansen A, Zerres K, Eggermann T, Stöcker T, Shah NJ, Nöthen MM, Georgi A, Strohmaier J, Rietschel M, Kircher T.	Hum Brain Mapp. 2011 Jan;32(1):118-26.	Hum Brain Mapp. 2011	PubMed	citation	PMID:20336655	pubmed	20336655	create date:2010/03/26 | first author:Krug A
When response inhibition is followed by response reengagement: an event-related fMRI study.	/pubmed/20336654	Boecker M, Drueke B, Vorhold V, Knops A, Philippen B, Gauggel S.	Hum Brain Mapp. 2011 Jan;32(1):94-106.	Hum Brain Mapp. 2011	PubMed	citation	PMID:20336654	pubmed	20336654	create date:2010/03/26 | first author:Boecker M
Enhanced neural activity in frontal and cerebellar circuits after cognitive training in children with attention-deficit/hyperactivity disorder.	/pubmed/20336653	Hoekzema E, Carmona S, Tremols V, Gispert JD, Guitart M, Fauquet J, Rovira M, Bielsa A, Soliva JC, Tomas X, Bulbena A, Ramos-Quiroga A, Casas M, Tobeña A, Vilarroya O.	Hum Brain Mapp. 2010 Dec;31(12):1942-50. doi: 10.1002/hbm.20988. Epub 2010 Mar 24.	Hum Brain Mapp. 2010	PubMed	citation	PMID:20336653	pubmed	20336653	create date:2010/03/26 | first author:Hoekzema E
Whole brain-based analysis of regional white matter tract alterations in rare motor neuron diseases by diffusion tensor imaging.	/pubmed/20336652	Unrath A, Müller HP, Riecker A, Ludolph AC, Sperfeld AD, Kassubek J.	Hum Brain Mapp. 2010 Nov;31(11):1727-40.	Hum Brain Mapp. 2010	PubMed	citation	PMID:20336652	pubmed	20336652	create date:2010/03/26 | first author:Unrath A
Enhanced white matter tracts integrity in children with abacus training.	/pubmed/20235096	Hu Y, Geng F, Tao L, Hu N, Du F, Fu K, Chen F.	Hum Brain Mapp. 2011 Jan;32(1):10-21.	Hum Brain Mapp. 2011	PubMed	citation	PMID:20235096	pubmed	20235096	create date:2010/03/18 | first author:Hu Y
fMRI study of mesial temporal lobe epilepsy using amplitude of low-frequency fluctuation analysis.	/pubmed/20225278	Zhang Z, Lu G, Zhong Y, Tan Q, Chen H, Liao W, Tian L, Li Z, Shi J, Liu Y.	Hum Brain Mapp. 2010 Dec;31(12):1851-61. doi: 10.1002/hbm.20982. Epub 2010 Mar 11.	Hum Brain Mapp. 2010	PubMed	citation	PMID:20225278	pubmed	20225278	create date:2010/03/13 | first author:Zhang Z
Overall brain connectivity maps show cortico-subcortical abnormalities in schizophrenia.	/pubmed/20225222	Salvador R, Sarró S, Gomar JJ, Ortiz-Gil J, Vila F, Capdevila A, Bullmore E, McKenna PJ, Pomarol-Clotet E.	Hum Brain Mapp. 2010 Dec;31(12):2003-14. doi: 10.1002/hbm.20993. Epub 2010 Mar 11.	Hum Brain Mapp. 2010	PubMed	citation	PMID:20225222	pubmed	20225222	create date:2010/03/13 | first author:Salvador R
Basal ganglia hypoactivity during grip force in drug naïve Parkinson's disease.	/pubmed/20225221	Spraker MB, Prodoehl J, Corcos DM, Comella CL, Vaillancourt DE.	Hum Brain Mapp. 2010 Dec;31(12):1928-41. doi: 10.1002/hbm.20987. Epub 2010 Mar 11.	Hum Brain Mapp. 2010	PubMed	citation	PMID:20225221	pubmed	20225221	create date:2010/03/13 | first author:Spraker MB
Title	URL	Description	Details	ShortDetails	Resource	Type	Identifiers	Db	EntrezUID	Properties
Predicting and memorizing observed action: differential premotor cortex involvement.	/pubmed/20225220	Stadler W, Schubotz RI, von Cramon DY, Springer A, Graf M, Prinz W.	Hum Brain Mapp. 2011 May;32(5):677-87. doi: 10.1002/hbm.20949.	Hum Brain Mapp. 2011	PubMed	citation	PMID:20225220	pubmed	20225220	create date:2010/03/13 | first author:Stadler W
Diffusion tensor imaging reliably differentiates patients with schizophrenia from healthy volunteers.	/pubmed/20205252	Ardekani BA, Tabesh A, Sevy S, Robinson DG, Bilder RM, Szeszko PR.	Hum Brain Mapp. 2011 Jan;32(1):1-9.	Hum Brain Mapp. 2011	PubMed	citation	PMID:20205252	pubmed	20205252	create date:2010/03/06 | first author:Ardekani BA
Somatosensory-evoked cortical activity in spastic diplegic cerebral palsy.	/pubmed/20205249	Wingert JR, Sinclair RJ, Dixit S, Damiano DL, Burton H.	Hum Brain Mapp. 2010 Nov;31(11):1772-85.	Hum Brain Mapp. 2010	PubMed	citation	PMID:20205249	pubmed	20205249	create date:2010/03/06 | first author:Wingert JR
Electrophysiology meets fMRI: neural correlates of the startle reflex assessed by simultaneous EMG-fMRI data acquisition.	/pubmed/20205248	Neuner I, Stöcker T, Kellermann T, Ermer V, Wegener HP, Eickhoff SB, Schneider F, Shah NJ.	Hum Brain Mapp. 2010 Nov;31(11):1675-85.	Hum Brain Mapp. 2010	PubMed	citation	PMID:20205248	pubmed	20205248	create date:2010/03/06 | first author:Neuner I
How much are clinical fMRI reports influenced by standard postprocessing methods? An investigation of normalization and region of interest effects in the medial temporal lobe.	/pubmed/20205247	Beisteiner R, Klinger N, Höllinger I, Rath J, Gruber S, Steinkellner T, Foki T, Geissler A.	Hum Brain Mapp. 2010 Dec;31(12):1951-66. doi: 10.1002/hbm.20990. Epub 2010 Mar 4.	Hum Brain Mapp. 2010	PubMed	citation	PMID:20205247	pubmed	20205247	create date:2010/03/06 | first author:Beisteiner R
Cortical activation by tactile stimulation to face and anterior neck areas: an fMRI study with three analytic methods.	/pubmed/20205246	Lin CC, Sun YN, Huang CI, Yu CY, Ju MS.	Hum Brain Mapp. 2010 Dec;31(12):1876-85. doi: 10.1002/hbm.20984. Epub 2010 Mar 4.	Hum Brain Mapp. 2010	PubMed	citation	PMID:20205246	pubmed	20205246	create date:2010/03/06 | first author:Lin CC
Disorder-specific inferior prefrontal hypofunction in boys with pure attention-deficit/hyperactivity disorder compared to boys with pure conduct disorder during cognitive flexibility.	/pubmed/20205245	Rubia K, Halari R, Cubillo A, Mohammad AM, Scott S, Brammer M.	Hum Brain Mapp. 2010 Dec;31(12):1823-33. doi: 10.1002/hbm.20975. Epub 2010 Mar 4.	Hum Brain Mapp. 2010	PubMed	citation	PMID:20205245	pubmed	20205245	create date:2010/03/06 | first author:Rubia K
The envious brain: the neural basis of social comparison.	/pubmed/20205244	Dvash J, Gilam G, Ben-Ze'ev A, Hendler T, Shamay-Tsoory SG.	Hum Brain Mapp. 2010 Nov;31(11):1741-50.	Hum Brain Mapp. 2010	PubMed	citation	PMID:20205244	pubmed	20205244	create date:2010/03/06 | first author:Dvash J
Tactile shape discrimination recruits human lateral occipital complex during early perceptual processing.	/pubmed/20162607	Lucan JN, Foxe JJ, Gomez-Ramirez M, Sathian K, Molholm S.	Hum Brain Mapp. 2010 Nov;31(11):1813-21.	Hum Brain Mapp. 2010	PubMed	citation	PMID:20162607	pubmed	20162607	create date:2010/02/18 | first author:Lucan JN
Decreased neuronal activity in reward circuitry of pathological gamblers during processing of personal relevant stimuli.	/pubmed/20162606	de Greck M, Enzi B, Prösch U, Gantman A, Tempelmann C, Northoff G.	Hum Brain Mapp. 2010 Nov;31(11):1802-12.	Hum Brain Mapp. 2010	PubMed	citation	PMID:20162606	pubmed	20162606	create date:2010/02/18 | first author:de Greck M
Fronto-cingulate effective connectivity in obsessive compulsive disorder: a study with fMRI and dynamic causal modeling.	/pubmed/20162605	Schlösser RG, Wagner G, Schachtzabel C, Peikert G, Koch K, Reichenbach JR, Sauer H.	Hum Brain Mapp. 2010 Dec;31(12):1834-50. doi: 10.1002/hbm.20980. Epub 2010 Feb 16.	Hum Brain Mapp. 2010	PubMed	citation	PMID:20162605	pubmed	20162605	create date:2010/02/18 | first author:Schlösser RG
Parkinson's disease and healthy aging: independent and interacting effects on action selection.	/pubmed/20162604	Hughes LE, Barker RA, Owen AM, Rowe JB.	Hum Brain Mapp. 2010 Dec;31(12):1886-99. doi: 10.1002/hbm.20979. Epub 2010 Feb 16.	Hum Brain Mapp. 2010	PubMed	citation	PMID:20162604	pubmed	20162604	create date:2010/02/18 | first author:Hughes LE
Interest in politics modulates neural activity in the amygdala and ventral striatum.	/pubmed/20162603	Gozzi M, Zamboni G, Krueger F, Grafman J.	Hum Brain Mapp. 2010 Nov;31(11):1763-71.	Hum Brain Mapp. 2010	PubMed	citation	PMID:20162603	pubmed	20162603	create date:2010/02/18 | first author:Gozzi M
Scan-rescan reliability of subcortical brain volumes derived from automated segmentation.	/pubmed/20162602	Morey RA, Selgrade ES, Wagner HR 2nd, Huettel SA, Wang L, McCarthy G.	Hum Brain Mapp. 2010 Nov;31(11):1751-62.	Hum Brain Mapp. 2010	PubMed	citation	PMID:20162602	pubmed	20162602	create date:2010/02/18 | first author:Morey RA
Assessment of white matter tract damage in mild cognitive impairment and Alzheimer's disease.	/pubmed/20162601	Pievani M, Agosta F, Pagani E, Canu E, Sala S, Absinta M, Geroldi C, Ganzola R, Frisoni GB, Filippi M.	Hum Brain Mapp. 2010 Dec;31(12):1862-75. doi: 10.1002/hbm.20978. Epub 2010 Feb 16.	Hum Brain Mapp. 2010	PubMed	citation	PMID:20162601	pubmed	20162601	create date:2010/02/18 | first author:Pievani M
The volatility of the amygdala response to masked fearful eyes.	/pubmed/20162600	Straube T, Dietrich C, Mothes-Lasch M, Mentzel HJ, Miltner WH.	Hum Brain Mapp. 2010 Oct;31(10):1601-8.	Hum Brain Mapp. 2010	PubMed	citation	PMID:20162600	pubmed	20162600	create date:2010/02/18 | first author:Straube T
Differential effects of semantic processing on memory encoding.	/pubmed/20162599	Fliessbach K, Buerger C, Trautner P, Elger CE, Weber B.	Hum Brain Mapp. 2010 Nov;31(11):1653-64.	Hum Brain Mapp. 2010	PubMed	citation	PMID:20162599	pubmed	20162599	create date:2010/02/18 | first author:Fliessbach K
Optimal transcranial magnetic stimulation coil placement for targeting the dorsolateral prefrontal cortex using novel magnetic resonance image-guided neuronavigation.	/pubmed/20162598	Rusjan PM, Barr MS, Farzan F, Arenovich T, Maller JJ, Fitzgerald PB, Daskalakis ZJ.	Hum Brain Mapp. 2010 Nov;31(11):1643-52.	Hum Brain Mapp. 2010	PubMed	citation	PMID:20162598	pubmed	20162598	create date:2010/02/18 | first author:Rusjan PM
Abnormal water diffusivity in corticostriatal projections in children with Tourette syndrome.	/pubmed/20162597	Govindan RM, Makki MI, Wilson BJ, Behen ME, Chugani HT.	Hum Brain Mapp. 2010 Nov;31(11):1665-74.	Hum Brain Mapp. 2010	PubMed	citation	PMID:20162597	pubmed	20162597	create date:2010/02/18 | first author:Govindan RM
Dynamic EEG-informed fMRI modeling of the pain matrix using 20-ms root mean square segments.	/pubmed/20162596	Brinkmeyer J, Mobascher A, Warbrick T, Musso F, Wittsack HJ, Saleh A, Schnitzler A, Winterer G.	Hum Brain Mapp. 2010 Nov;31(11):1702-12.	Hum Brain Mapp. 2010	PubMed	citation	PMID:20162596	pubmed	20162596	create date:2010/02/18 | first author:Brinkmeyer J
Working memory for vibrotactile frequencies: comparison of cortical activity in blind and sighted individuals.	/pubmed/20162595	Burton H, Sinclair RJ, Dixit S.	Hum Brain Mapp. 2010 Nov;31(11):1686-701.	Hum Brain Mapp. 2010	PubMed	citation	PMID:20162595	pubmed	20162595	create date:2010/02/18 | first author:Burton H
Intellectual abilities and white matter microstructure in development: a diffusion tensor imaging study.	/pubmed/20162594	Tamnes CK, Østby Y, Walhovd KB, Westlye LT, Due-Tønnessen P, Fjell AM.	Hum Brain Mapp. 2010 Oct;31(10):1609-25.	Hum Brain Mapp. 2010	PubMed	citation	PMID:20162594	pubmed	20162594	create date:2010/02/18 | first author:Tamnes CK
Thalamocortical sensorimotor circuit in multiple sclerosis: an integrated structural and electrophysiological assessment.	/pubmed/20162580	Dell'Acqua ML, Landi D, Zito G, Zappasodi F, Lupoi D, Rossini PM, Filippi MM, Tecchio F.	Hum Brain Mapp. 2010 Oct;31(10):1588-600.	Hum Brain Mapp. 2010	PubMed	citation	PMID:20162580	pubmed	20162580	create date:2010/02/18 | first author:Dell'Acqua ML
Distortion correction for diffusion-weighted MRI tractography and fMRI in the temporal lobes.	/pubmed/20143387	Embleton KV, Haroon HA, Morris DM, Ralph MA, Parker GJ.	Hum Brain Mapp. 2010 Oct;31(10):1570-87.	Hum Brain Mapp. 2010	PubMed	citation	PMID:20143387	pubmed	20143387	create date:2010/02/10 | first author:Embleton KV
3D comparison of low, intermediate, and advanced hippocampal atrophy in MCI.	/pubmed/20143386	Apostolova LG, Thompson PM, Green AE, Hwang KS, Zoumalan C, Jack CR Jr, Harvey DJ, Petersen RC, Thal LJ, Aisen PS, Toga AW, Cummings JL, Decarli CS.	Hum Brain Mapp. 2010 May;31(5):786-97. Erratum in: Hum Brain Mapp. 2010 Dec;31(12):2015.	Hum Brain Mapp. 2010	PubMed	citation	PMID:20143386	pubmed	20143386	create date:2010/02/10 | first author:Apostolova LG
Cortical responses to consciousness of schematic emotional facial expressions: a high-resolution EEG study.	/pubmed/20143385	Babiloni C, Vecchio F, Buffo P, Buttiglione M, Cibelli G, Rossini PM.	Hum Brain Mapp. 2010 Oct;31(10):1556-69.	Hum Brain Mapp. 2010	PubMed	citation	PMID:20143385	pubmed	20143385	create date:2010/02/10 | first author:Babiloni C
Left cytoarchitectonic BA 44 processes syntactic gender violations in determiner phrases.	/pubmed/20143384	Heim S, van Ermingen M, Huber W, Amunts K.	Hum Brain Mapp. 2010 Oct;31(10):1532-41.	Hum Brain Mapp. 2010	PubMed	citation	PMID:20143384	pubmed	20143384	create date:2010/02/10 | first author:Heim S
Cortical gamma-oscillations modulated by auditory-motor tasks-intracranial recording in patients with epilepsy.	/pubmed/20143383	Nagasawa T, Rothermel R, Juhász C, Fukuda M, Nishida M, Akiyama T, Sood S, Asano E.	Hum Brain Mapp. 2010 Nov;31(11):1627-42.	Hum Brain Mapp. 2010	PubMed	citation	PMID:20143383	pubmed	20143383	create date:2010/02/10 | first author:Nagasawa T
Individual differences in socioaffective skills influence the neural bases of fear processing: the case of alexithymia.	/pubmed/20127873	Pouga L, Berthoz S, de Gelder B, Grèzes J.	Hum Brain Mapp. 2010 Oct;31(10):1469-81.	Hum Brain Mapp. 2010	PubMed	citation	PMID:20127873	pubmed	20127873	create date:2010/02/04 | first author:Pouga L
Independent component analysis of erroneous and correct responses suggests online response control.	/pubmed/20127872	Hoffmann S, Falkenstein M.	Hum Brain Mapp. 2010 Sep;31(9):1305-15.	Hum Brain Mapp. 2010	PubMed	citation	PMID:20127872	pubmed	20127872	create date:2010/02/04 | first author:Hoffmann S
Attachment style, affective loss and gray matter volume: a voxel-based morphometry study.	/pubmed/20127871	Benetti S, McCrory E, Arulanantham S, De Sanctis T, McGuire P, Mechelli A.	Hum Brain Mapp. 2010 Oct;31(10):1482-9.	Hum Brain Mapp. 2010	PubMed	citation	PMID:20127871	pubmed	20127871	create date:2010/02/04 | first author:Benetti S
Event-related potential and functional MRI measures of face-selectivity are highly correlated: a simultaneous ERP-fMRI investigation.	/pubmed/20127870	Sadeh B, Podlipsky I, Zhdanov A, Yovel G.	Hum Brain Mapp. 2010 Oct;31(10):1490-501.	Hum Brain Mapp. 2010	PubMed	citation	PMID:20127870	pubmed	20127870	create date:2010/02/04 | first author:Sadeh B
Emotional imagery: assessing pleasure and arousal in the brain's reward circuitry.	/pubmed/20127869	Costa VD, Lang PJ, Sabatinelli D, Versace F, Bradley MM.	Hum Brain Mapp. 2010 Sep;31(9):1446-57.	Hum Brain Mapp. 2010	PubMed	citation	PMID:20127869	pubmed	20127869	create date:2010/02/04 | first author:Costa VD
Effects of acute psychosocial stress on working memory related brain activity in men.	/pubmed/20127868	Weerda R, Muehlhan M, Wolf OT, Thiel CM.	Hum Brain Mapp. 2010 Sep;31(9):1418-29.	Hum Brain Mapp. 2010	PubMed	citation	PMID:20127868	pubmed	20127868	create date:2010/02/04 | first author:Weerda R
Brain responses to success and failure: Direct recordings from human cerebral cortex.	/pubmed/20120013	Jung J, Jerbi K, Ossandon T, Ryvlin P, Isnard J, Bertrand O, Guénot M, Mauguière F, Lachaux JP.	Hum Brain Mapp. 2010 Aug;31(8):1217-32.	Hum Brain Mapp. 2010	PubMed	citation	PMID:20120013	pubmed	20120013	create date:2010/02/02 | first author:Jung J
Conditional and syllogistic deductive tasks dissociate functionally during premise integration.	/pubmed/20112243	Reverberi C, Cherubini P, Frackowiak RS, Caltagirone C, Paulesu E, Macaluso E.	Hum Brain Mapp. 2010 Sep;31(9):1430-45.	Hum Brain Mapp. 2010	PubMed	citation	PMID:20112243	pubmed	20112243	create date:2010/01/30 | first author:Reverberi C
Effective functional mapping of fMRI data with support-vector machines.	/pubmed/20112242	Lee S, Halder S, Kübler A, Birbaumer N, Sitaram R.	Hum Brain Mapp. 2010 Oct;31(10):1502-11.	Hum Brain Mapp. 2010	PubMed	citation	PMID:20112242	pubmed	20112242	create date:2010/01/30 | first author:Lee S
Atlas-based segmentation of developing tissues in the human brain with quantitative validation in young fetuses.	/pubmed/20108226	Habas PA, Kim K, Rousseau F, Glenn OA, Barkovich AJ, Studholme C.	Hum Brain Mapp. 2010 Sep;31(9):1348-58.	Hum Brain Mapp. 2010	PubMed	citation	PMID:20108226	pubmed	20108226	create date:2010/01/29 | first author:Habas PA
Spatiotemporal distribution pattern of white matter lesion volumes and their association with regional grey matter volume reductions in relapsing-remitting multiple sclerosis.	/pubmed/20108225	Bendfeldt K, Blumhagen JO, Egger H, Loetscher P, Denier N, Kuster P, Traud S, Mueller-Lenke N, Naegelin Y, Gass A, Hirsch J, Kappos L, Nichols TE, Radue EW, Borgwardt SJ.	Hum Brain Mapp. 2010 Oct;31(10):1542-55.	Hum Brain Mapp. 2010	PubMed	citation	PMID:20108225	pubmed	20108225	create date:2010/01/29 | first author:Bendfeldt K
Neural representation of abstract and concrete concepts: a meta-analysis of neuroimaging studies.	/pubmed/20108224	Wang J, Conder JA, Blitzer DN, Shinkareva SV.	Hum Brain Mapp. 2010 Oct;31(10):1459-68.	Hum Brain Mapp. 2010	PubMed	citation	PMID:20108224	pubmed	20108224	create date:2010/01/29 | first author:Wang J
Reduced functional coupling in the default-mode network during self-referential processing.	/pubmed/20108218	van Buuren M, Gladwin TE, Zandbelt BB, Kahn RS, Vink M.	Hum Brain Mapp. 2010 Aug;31(8):1117-27.	Hum Brain Mapp. 2010	PubMed	citation	PMID:20108218	pubmed	20108218	create date:2010/01/29 | first author:van Buuren M
A common mechanism for adaptive scaling of reward and novelty.	/pubmed/20091793	Bunzeck N, Dayan P, Dolan RJ, Duzel E.	Hum Brain Mapp. 2010 Sep;31(9):1380-94.	Hum Brain Mapp. 2010	PubMed	citation	PMID:20091793	pubmed	20091793	create date:2010/01/22 | first author:Bunzeck N
The role of the unaffected hemisphere in motor recovery after stroke.	/pubmed/20091792	Riecker A, Gröschel K, Ackermann H, Schnaudigel S, Kassubek J, Kastrup A.	Hum Brain Mapp. 2010 Jul;31(7):1017-29.	Hum Brain Mapp. 2010	PubMed	citation	PMID:20091792	pubmed	20091792	create date:2010/01/22 | first author:Riecker A
A parametric empirical Bayesian framework for fMRI-constrained MEG/EEG source reconstruction.	/pubmed/20091791	Henson RN, Flandin G, Friston KJ, Mattout J.	Hum Brain Mapp. 2010 Oct;31(10):1512-31.	Hum Brain Mapp. 2010	PubMed	citation	PMID:20091791	pubmed	20091791	create date:2010/01/22 | first author:Henson RN
The neural signature of phosphene perception.	/pubmed/20091790	Taylor PC, Walsh V, Eimer M.	Hum Brain Mapp. 2010 Sep;31(9):1408-17.	Hum Brain Mapp. 2010	PubMed	citation	PMID:20091790	pubmed	20091790	create date:2010/01/22 | first author:Taylor PC
Brain-reading" of perceived colors reveals a feature mixing mechanism underlying perceptual filling-in in cortical area V1."	/pubmed/20087841	Hsieh PJ, Tse PU.	Hum Brain Mapp. 2010 Sep;31(9):1395-407.	Hum Brain Mapp. 2010	PubMed	citation	PMID:20087841	pubmed	20087841	create date:2010/01/21 | first author:Hsieh PJ
The role of the superior temporal sulcus and the mirror neuron system in imitation.	/pubmed/20087840	Molenberghs P, Brander C, Mattingley JB, Cunnington R.	Hum Brain Mapp. 2010 Sep;31(9):1316-26.	Hum Brain Mapp. 2010	PubMed	citation	PMID:20087840	pubmed	20087840	create date:2010/01/21 | first author:Molenberghs P
Layer-specific BOLD activation in human V1.	/pubmed/20082333	Koopmans PJ, Barth M, Norris DG.	Hum Brain Mapp. 2010 Sep;31(9):1297-304.	Hum Brain Mapp. 2010	PubMed	citation	PMID:20082333	pubmed	20082333	create date:2010/01/19 | first author:Koopmans PJ
Correlation between quantitative EEG and MRI in idiopathic generalized epilepsy.	/pubmed/20082332	Betting LE, Li LM, Lopes-Cendes I, Guerreiro MM, Guerreiro CA, Cendes F.	Hum Brain Mapp. 2010 Sep;31(9):1327-38.	Hum Brain Mapp. 2010	PubMed	citation	PMID:20082332	pubmed	20082332	create date:2010/01/19 | first author:Betting LE
The neural control of bimanual movements in the elderly: Brain regions exhibiting age-related increases in activity, frequency-induced neural modulation, and task-specific compensatory recruitment.	/pubmed/20082331	Goble DJ, Coxon JP, Van Impe A, De Vos J, Wenderoth N, Swinnen SP.	Hum Brain Mapp. 2010 Aug;31(8):1281-95.	Hum Brain Mapp. 2010	PubMed	citation	PMID:20082331	pubmed	20082331	create date:2010/01/19 | first author:Goble DJ
Title	URL	Description	Details	ShortDetails	Resource	Type	Identifiers	Db	EntrezUID	Properties
Group-level variations in motor representation areas of thenar and anterior tibial muscles: Navigated Transcranial Magnetic Stimulation Study.	/pubmed/20082330	Niskanen E, Julkunen P, Säisänen L, Vanninen R, Karjalainen P, Könönen M.	Hum Brain Mapp. 2010 Aug;31(8):1272-80.	Hum Brain Mapp. 2010	PubMed	citation	PMID:20082330	pubmed	20082330	create date:2010/01/19 | first author:Niskanen E
Borders, extent, and topography of human perirhinal cortex as revealed using multiple modern neuroanatomical and pathological markers.	/pubmed/20082329	Ding SL, Van Hoesen GW.	Hum Brain Mapp. 2010 Sep;31(9):1359-79.	Hum Brain Mapp. 2010	PubMed	citation	PMID:20082329	pubmed	20082329	create date:2010/01/19 | first author:Ding SL
The role of the cingulate cortex as neural generator of the N200 and P300 in a tactile response inhibition task.	/pubmed/20063362	Huster RJ, Westerhausen R, Pantev C, Konrad C.	Hum Brain Mapp. 2010 Aug;31(8):1260-71.	Hum Brain Mapp. 2010	PubMed	citation	PMID:20063362	pubmed	20063362	create date:2010/01/12 | first author:Huster RJ
The effect of model order selection in group PICA.	/pubmed/20063361	Abou-Elseoud A, Starck T, Remes J, Nikkinen J, Tervonen O, Kiviniemi V.	Hum Brain Mapp. 2010 Aug;31(8):1207-16.	Hum Brain Mapp. 2010	PubMed	citation	PMID:20063361	pubmed	20063361	create date:2010/01/12 | first author:Abou-Elseoud A
Common and distinct neural substrates for the perception of speech rhythm and intonation.	/pubmed/20063360	Zhang L, Shu H, Zhou F, Wang X, Li P.	Hum Brain Mapp. 2010 Jul;31(7):1106-16.	Hum Brain Mapp. 2010	PubMed	citation	PMID:20063360	pubmed	20063360	create date:2010/01/12 | first author:Zhang L
Functional response in ventral temporal cortex differentiates mild cognitive impairment from normal aging.	/pubmed/20063353	Gold BT, Jiang Y, Jicha GA, Smith CD.	Hum Brain Mapp. 2010 Aug;31(8):1249-59.	Hum Brain Mapp. 2010	PubMed	citation	PMID:20063353	pubmed	20063353	create date:2010/01/12 | first author:Gold BT
The contrast dependence of the cortical fMRI deficit in amblyopia; a selective loss at higher contrasts.	/pubmed/20063352	Hess RF, Li X, Lu G, Thompson B, Hansen BC.	Hum Brain Mapp. 2010 Aug;31(8):1233-48.	Hum Brain Mapp. 2010	PubMed	citation	PMID:20063352	pubmed	20063352	create date:2010/01/12 | first author:Hess RF
Characterization of the hemodynamic modes associated with interictal epileptic activity using a deformable model-based analysis of combined EEG and functional MRI recordings.	/pubmed/20063350	Grouiller F, Vercueil L, Krainik A, Segebarth C, Kahane P, David O.	Hum Brain Mapp. 2010 Aug;31(8):1157-73.	Hum Brain Mapp. 2010	PubMed	citation	PMID:20063350	pubmed	20063350	create date:2010/01/12 | first author:Grouiller F
Groupwise registration based on hierarchical image clustering and atlas synthesis.	/pubmed/20063349	Wang Q, Chen L, Yap PT, Wu G, Shen D.	Hum Brain Mapp. 2010 Aug;31(8):1128-40.	Hum Brain Mapp. 2010	PubMed	citation	PMID:20063349	pubmed	20063349	create date:2010/01/12 | first author:Wang Q
Fronto-temporal dysregulation in asymptomatic bipolar I patients: a paired associate functional MRI study.	/pubmed/20063304	Glahn DC, Robinson JL, Tordesillas-Gutierrez D, Monkul ES, Holmes MK, Green MJ, Bearden CE.	Hum Brain Mapp. 2010 Jul;31(7):1041-51.	Hum Brain Mapp. 2010	PubMed	citation	PMID:20063304	pubmed	20063304	create date:2010/01/12 | first author:Glahn DC
Power calculations for multicenter imaging studies controlled by the false discovery rate.	/pubmed/20063303	Suckling J, Barnes A, Job D, Brenan D, Lymer K, Dazzan P, Marques TR, MacKay C, McKie S, Williams SR, Williams SC, Lawrie S, Deakin B.	Hum Brain Mapp. 2010 Aug;31(8):1183-95.	Hum Brain Mapp. 2010	PubMed	citation	PMID:20063303	pubmed	20063303	create date:2010/01/12 | first author:Suckling J
Biasing the organism for novelty: A pervasive property of the attention system.	/pubmed/20063302	Chen Q, Fuentes LJ, Zhou X.	Hum Brain Mapp. 2010 Aug;31(8):1146-56.	Hum Brain Mapp. 2010	PubMed	citation	PMID:20063302	pubmed	20063302	create date:2010/01/12 | first author:Chen Q
Genetic and environmental contributions to neonatal brain structure: A twin study.	/pubmed/20063301	Gilmore JH, Schmitt JE, Knickmeyer RC, Smith JK, Lin W, Styner M, Gerig G, Neale MC.	Hum Brain Mapp. 2010 Aug;31(8):1174-82.	Hum Brain Mapp. 2010	PubMed	citation	PMID:20063301	pubmed	20063301	create date:2010/01/12 | first author:Gilmore JH
Structural neuroplasticity in the sensorimotor network of professional female ballet dancers.	/pubmed/20024944	Hänggi J, Koeneke S, Bezzola L, Jäncke L.	Hum Brain Mapp. 2010 Aug;31(8):1196-206.	Hum Brain Mapp. 2010	PubMed	citation	PMID:20024944	pubmed	20024944	create date:2009/12/22 | first author:Hänggi J
Amygdala damage affects event-related potentials for fearful faces at specific time windows.	/pubmed/20017134	Rotshtein P, Richardson MP, Winston JS, Kiebel SJ, Vuilleumier P, Eimer M, Driver J, Dolan RJ.	Hum Brain Mapp. 2010 Jul;31(7):1089-105.	Hum Brain Mapp. 2010	PubMed	citation	PMID:20017134	pubmed	20017134	create date:2009/12/18 | first author:Rotshtein P
The SRI24 multichannel atlas of normal adult human brain structure.	/pubmed/20017133	Rohlfing T, Zahr NM, Sullivan EV, Pfefferbaum A.	Hum Brain Mapp. 2010 May;31(5):798-819.	Hum Brain Mapp. 2010	PubMed	citation	PMID:20017133	pubmed	20017133	create date:2009/12/18 | first author:Rohlfing T
Semiblind spatial ICA of fMRI using spatial constraints.	/pubmed/20017117	Lin QH, Liu J, Zheng YR, Liang H, Calhoun VD.	Hum Brain Mapp. 2010 Jul;31(7):1076-88.	Hum Brain Mapp. 2010	PubMed	citation	PMID:20017117	pubmed	20017117	create date:2009/12/18 | first author:Lin QH
3D mapping of brain differences in native signing congenitally and prelingually deaf subjects.	/pubmed/19998367	Leporé N, Vachon P, Lepore F, Chou YY, Voss P, Brun CC, Lee AD, Toga AW, Thompson PM.	Hum Brain Mapp. 2010 Jul;31(7):970-8.	Hum Brain Mapp. 2010	PubMed	citation	PMID:19998367	pubmed	19998367	create date:2009/12/10 | first author:Leporé N
Structural brain differences and cognitive functioning related to body mass index in older females.	/pubmed/19998366	Walther K, Birdsill AC, Glisky EL, Ryan L.	Hum Brain Mapp. 2010 Jul;31(7):1052-64.	Hum Brain Mapp. 2010	PubMed	citation	PMID:19998366	pubmed	19998366	create date:2009/12/10 | first author:Walther K
Identifying spatially overlapping local cortical networks with MEG.	/pubmed/19998365	Duncan KK, Hadjipapas A, Li S, Kourtzi Z, Bagshaw A, Barnes G.	Hum Brain Mapp. 2010 Jul;31(7):1003-16.	Hum Brain Mapp. 2010	PubMed	citation	PMID:19998365	pubmed	19998365	create date:2009/12/10 | first author:Duncan KK
Brain-behavior relationships in young traumatic brain injury patients: DTI metrics are highly correlated with postural control.	/pubmed/19998364	Caeyenberghs K, Leemans A, Geurts M, Taymans T, Linden CV, Smits-Engelsman BC, Sunaert S, Swinnen SP.	Hum Brain Mapp. 2010 Jul;31(7):992-1002.	Hum Brain Mapp. 2010	PubMed	citation	PMID:19998364	pubmed	19998364	create date:2009/12/10 | first author:Caeyenberghs K
Impact of the virtual reality on the neural representation of an environment.	/pubmed/19967769	Mellet E, Laou L, Petit L, Zago L, Mazoyer B, Tzourio-Mazoyer N.	Hum Brain Mapp. 2010 Jul;31(7):1065-75.	Hum Brain Mapp. 2010	PubMed	citation	PMID:19967769	pubmed	19967769	create date:2009/12/08 | first author:Mellet E
Oscillatory response function: towards a parametric model of rhythmic brain activity.	/pubmed/19957269	Ramkumar P, Parkkonen L, Hari R.	Hum Brain Mapp. 2010 May;31(5):820-34.	Hum Brain Mapp. 2010	PubMed	citation	PMID:19957269	pubmed	19957269	create date:2009/12/04 | first author:Ramkumar P
The neural correlates of sex differences in emotional reactivity and emotion regulation.	/pubmed/19957268	Domes G, Schulze L, Böttger M, Grossmann A, Hauenstein K, Wirtz PH, Heinrichs M, Herpertz SC.	Hum Brain Mapp. 2010 May;31(5):758-69.	Hum Brain Mapp. 2010	PubMed	citation	PMID:19957268	pubmed	19957268	create date:2009/12/04 | first author:Domes G
Construction of a stereotaxic DTI atlas with full diffusion tensor information for studying white matter maturation from childhood to adolescence using tractography-based segmentations.	/pubmed/19957267	Verhoeven JS, Sage CA, Leemans A, Van Hecke W, Callaert D, Peeters R, De Cock P, Lagae L, Sunaert S.	Hum Brain Mapp. 2010 Mar;31(3):470-86.	Hum Brain Mapp. 2010	PubMed	citation	PMID:19957267	pubmed	19957267	create date:2009/12/04 | first author:Verhoeven JS
Nonlinear relationship between emotional valence and brain activity: evidence of separate negative and positive valence dimensions.	/pubmed/19957266	Viinikainen M, Jääskeläinen IP, Alexandrov Y, Balk MH, Autti T, Sams M.	Hum Brain Mapp. 2010 Jul;31(7):1030-40.	Hum Brain Mapp. 2010	PubMed	citation	PMID:19957266	pubmed	19957266	create date:2009/12/04 | first author:Viinikainen M
Altered representation of expected value in the orbitofrontal cortex in mania.	/pubmed/19950195	Bermpohl F, Kahnt T, Dalanay U, Hägele C, Sajonz B, Wegner T, Stoy M, Adli M, Krüger S, Wrase J, Ströhle A, Bauer M, Heinz A.	Hum Brain Mapp. 2010 Jul;31(7):958-69.	Hum Brain Mapp. 2010	PubMed	citation	PMID:19950195	pubmed	19950195	create date:2009/12/02 | first author:Bermpohl F
Association of trait emotional intelligence and individual fMRI-activation patterns during the perception of social signals from voice and face.	/pubmed/19937724	Kreifelts B, Ethofer T, Huberle E, Grodd W, Wildgruber D.	Hum Brain Mapp. 2010 Jul;31(7):979-91.	Hum Brain Mapp. 2010	PubMed	citation	PMID:19937724	pubmed	19937724	create date:2009/11/26 | first author:Kreifelts B
Neuronal network pharmacodynamics of GABAergic modulation in the human cortex determined using pharmaco-magnetoencephalography.	/pubmed/19937723	Hall SD, Barnes GR, Furlong PL, Seri S, Hillebrand A.	Hum Brain Mapp. 2010 Apr;31(4):581-94.	Hum Brain Mapp. 2010	PubMed	citation	PMID:19937723	pubmed	19937723	create date:2009/11/26 | first author:Hall SD
Human dopamine receptor D2/D3 availability predicts amygdala reactivity to unpleasant stimuli.	/pubmed/19904802	Kobiella A, Vollstädt-Klein S, Bühler M, Graf C, Buchholz HG, Bernow N, Yakushev IY, Landvogt C, Schreckenberger M, Gründer G, Bartenstein P, Fehr C, Smolka MN.	Hum Brain Mapp. 2010 May;31(5):716-26.	Hum Brain Mapp. 2010	PubMed	citation	PMID:19904802	pubmed	19904802	create date:2009/11/12 | first author:Kobiella A
Drug effect on EEG connectivity assessed by linear and nonlinear couplings.	/pubmed/19894215	Alonso JF, Mañanas MA, Romero S, Hoyer D, Riba J, Barbanoj MJ.	Hum Brain Mapp. 2010 Mar;31(3):487-97.	Hum Brain Mapp. 2010	PubMed	citation	PMID:19894215	pubmed	19894215	create date:2009/11/07 | first author:Alonso JF
Influence of coherence between multiple cortical columns on alpha rhythm: a computational modeling study.	/pubmed/19890847	Naruse Y, Matani A, Miyawaki Y, Okada M.	Hum Brain Mapp. 2010 May;31(5):703-15.	Hum Brain Mapp. 2010	PubMed	citation	PMID:19890847	pubmed	19890847	create date:2009/11/06 | first author:Naruse Y
Cortical representation of verbs with optional complements: the theoretical contribution of fMRI.	/pubmed/19890846	Shetreet E, Friedmann N, Hadar U.	Hum Brain Mapp. 2010 May;31(5):770-85.	Hum Brain Mapp. 2010	PubMed	citation	PMID:19890846	pubmed	19890846	create date:2009/11/06 | first author:Shetreet E
Neural correlates of the spacing effect in explicit verbal semantic encoding support the deficient-processing theory.	/pubmed/19882649	Callan DE, Schweighofer N.	Hum Brain Mapp. 2010 Apr;31(4):645-59.	Hum Brain Mapp. 2010	PubMed	citation	PMID:19882649	pubmed	19882649	create date:2009/11/03 | first author:Callan DE
The neural origin of the priming distance effect: distance-dependent recovery of parietal activation using symbolic magnitudes.	/pubmed/19882648	Notebaert K, Pesenti M, Reynvoet B.	Hum Brain Mapp. 2010 May;31(5):669-77.	Hum Brain Mapp. 2010	PubMed	citation	PMID:19882648	pubmed	19882648	create date:2009/11/03 | first author:Notebaert K
Regional impact of field strength on voxel-based morphometry results.	/pubmed/19862698	Tardif CL, Collins DL, Pike GB.	Hum Brain Mapp. 2010 Jul;31(7):943-57.	Hum Brain Mapp. 2010	PubMed	citation	PMID:19862698	pubmed	19862698	create date:2009/10/29 | first author:Tardif CL
Step-by-step: the effects of physical practice on the neural correlates of locomotion imagery revealed by fMRI.	/pubmed/19862697	Ionta S, Ferretti A, Merla A, Tartaro A, Romani GL.	Hum Brain Mapp. 2010 May;31(5):694-702.	Hum Brain Mapp. 2010	PubMed	citation	PMID:19862697	pubmed	19862697	create date:2009/10/29 | first author:Ionta S
Specific somatotopic organization of functional connections of the primary motor network during resting state.	/pubmed/19830684	van den Heuvel MP, Hulshoff Pol HE.	Hum Brain Mapp. 2010 Apr;31(4):631-44.	Hum Brain Mapp. 2010	PubMed	citation	PMID:19830684	pubmed	19830684	create date:2009/10/16 | first author:van den Heuvel MP
Enhanced effectiveness in visuo-haptic object-selective brain regions with increasing stimulus salience.	/pubmed/19830683	Kim S, James TW.	Hum Brain Mapp. 2010 May;31(5):678-93.	Hum Brain Mapp. 2010	PubMed	citation	PMID:19830683	pubmed	19830683	create date:2009/10/16 | first author:Kim S
Distinct and shared cerebral activations in processing innocuous versus noxious contact heat revealed by functional magnetic resonance imaging.	/pubmed/19823988	Tseng MT, Tseng WY, Chao CC, Lin HE, Hsieh ST.	Hum Brain Mapp. 2010 May;31(5):743-57.	Hum Brain Mapp. 2010	PubMed	citation	PMID:19823988	pubmed	19823988	create date:2009/10/14 | first author:Tseng MT
Unbiased group-level statistical assessment of independent component maps by means of automated retrospective matching.	/pubmed/19823986	Langers DR.	Hum Brain Mapp. 2010 May;31(5):727-42.	Hum Brain Mapp. 2010	PubMed	citation	PMID:19823986	pubmed	19823986	create date:2009/10/14 | first author:Langers DR
Being liked activates primary reward and midline self-related brain regions.	/pubmed/19823984	Davey CG, Allen NB, Harrison BJ, Dwyer DB, Yücel M.	Hum Brain Mapp. 2010 Apr;31(4):660-8.	Hum Brain Mapp. 2010	PubMed	citation	PMID:19823984	pubmed	19823984	create date:2009/10/14 | first author:Davey CG
Physical modeling of pulse artefact sources in simultaneous EEG/fMRI.	/pubmed/19823981	Yan WX, Mullinger KJ, Geirsdottir GB, Bowtell R.	Hum Brain Mapp. 2010 Apr;31(4):604-20.	Hum Brain Mapp. 2010	PubMed	citation	PMID:19823981	pubmed	19823981	create date:2009/10/14 | first author:Yan WX
Hemodynamic responses to speech and music in newborn infants.	/pubmed/19790172	Kotilahti K, Nissilä I, Näsi T, Lipiäinen L, Noponen T, Meriläinen P, Huotilainen M, Fellman V.	Hum Brain Mapp. 2010 Apr;31(4):595-603.	Hum Brain Mapp. 2010	PubMed	citation	PMID:19790172	pubmed	19790172	create date:2009/10/01 | first author:Kotilahti K
Neuroanatomical differences in brain areas implicated in perceptual and other core features of autism revealed by cortical thickness analysis and voxel-based morphometry.	/pubmed/19790171	Hyde KL, Samson F, Evans AC, Mottron L.	Hum Brain Mapp. 2010 Apr;31(4):556-66.	Hum Brain Mapp. 2010	PubMed	citation	PMID:19790171	pubmed	19790171	create date:2009/10/01 | first author:Hyde KL
Individual sensitivity to pain expectancy is related to differential activation of the hippocampus and amygdala.	/pubmed/19790170	Ziv M, Tomer R, Defrin R, Hendler T.	Hum Brain Mapp. 2010 Feb;31(2):326-38.	Hum Brain Mapp. 2010	PubMed	citation	PMID:19790170	pubmed	19790170	create date:2009/10/01 | first author:Ziv M
Comparing 3 T and 1.5 T MRI for tracking Alzheimer's disease progression with tensor-based morphometry.	/pubmed/19780044	Ho AJ, Hua X, Lee S, Leow AD, Yanovsky I, Gutman B, Dinov ID, Leporé N, Stein JL, Toga AW, Jack CR Jr, Bernstein MA, Reiman EM, Harvey DJ, Kornak J, Schuff N, Alexander GE, Weiner MW, Thompson PM; Alzheimer's Disease Neuroimaging Initiative.	Hum Brain Mapp. 2010 Apr;31(4):499-514.	Hum Brain Mapp. 2010	PubMed	citation	PMID:19780044	pubmed	19780044	create date:2009/09/26 | first author:Ho AJ
Functional 5-HT1a receptor polymorphism selectively modulates error-specific subprocesses of performance monitoring.	/pubmed/19780043	Beste C, Domschke K, Kolev V, Yordanova J, Baffa A, Falkenstein M, Konrad C.	Hum Brain Mapp. 2010 Apr;31(4):621-30.	Hum Brain Mapp. 2010	PubMed	citation	PMID:19780043	pubmed	19780043	create date:2009/09/26 | first author:Beste C
Sensory-motor brain network connectivity for speech comprehension.	/pubmed/19780042	Londei A, D'Ausilio A, Basso D, Sestieri C, Gratta CD, Romani GL, Belardinelli MO.	Hum Brain Mapp. 2010 Apr;31(4):567-80.	Hum Brain Mapp. 2010	PubMed	citation	PMID:19780042	pubmed	19780042	create date:2009/09/26 | first author:Londei A
Evidence for modulation of opioidergic activity in central vestibular processing: A [(18)F] diprenorphine PET study.	/pubmed/19780041	Baier B, Bense S, Birklein F, Buchholz HG, Mischke A, Schreckenberger M, Dieterich M.	Hum Brain Mapp. 2010 Apr;31(4):550-5.	Hum Brain Mapp. 2010	PubMed	citation	PMID:19780041	pubmed	19780041	create date:2009/09/26 | first author:Baier B
Title	URL	Description	Details	ShortDetails	Resource	Type	Identifiers	Db	EntrezUID	Properties
Primary and multisensory cortical activity is correlated with audiovisual percepts.	/pubmed/19780040	Benoit MM, Raij T, Lin FH, Jääskeläinen IP, Stufflebeam S.	Hum Brain Mapp. 2010 Apr;31(4):526-38.	Hum Brain Mapp. 2010	PubMed	citation	PMID:19780040	pubmed	19780040	create date:2009/09/26 | first author:Benoit MM
Real-time imaging of the medullary circuitry involved in the generation of spontaneous muscle sympathetic nerve activity in awake subjects.	/pubmed/19777579	Macefield VG, Henderson LA.	Hum Brain Mapp. 2010 Apr;31(4):539-49.	Hum Brain Mapp. 2010	PubMed	citation	PMID:19777579	pubmed	19777579	create date:2009/09/25 | first author:Macefield VG
Resting state and task-induced deactivation: A methodological comparison in patients with schizophrenia and healthy controls.	/pubmed/19777578	Mannell MV, Franco AR, Calhoun VD, Cañive JM, Thoma RJ, Mayer AR.	Hum Brain Mapp. 2010 Mar;31(3):424-37.	Hum Brain Mapp. 2010	PubMed	citation	PMID:19777578	pubmed	19777578	create date:2009/09/25 | first author:Mannell MV
Sensorimotor network rewiring in mild cognitive impairment and Alzheimer's disease.	/pubmed/19777557	Agosta F, Rocca MA, Pagani E, Absinta M, Magnani G, Marcone A, Falautano M, Comi G, Gorno-Tempini ML, Filippi M.	Hum Brain Mapp. 2010 Apr;31(4):515-25.	Hum Brain Mapp. 2010	PubMed	citation	PMID:19777557	pubmed	19777557	create date:2009/09/25 | first author:Agosta F
The Iowa Gambling Task in fMRI images.	/pubmed/19777556	Li X, Lu ZL, D'Argembeau A, Ng M, Bechara A.	Hum Brain Mapp. 2010 Mar;31(3):410-23.	Hum Brain Mapp. 2010	PubMed	citation	PMID:19777556	pubmed	19777556	create date:2009/09/25 | first author:Li X
The neural response to changing semantic and perceptual complexity during language processing.	/pubmed/19777554	Sharp DJ, Awad M, Warren JE, Wise RJ, Vigliocco G, Scott SK.	Hum Brain Mapp. 2010 Mar;31(3):365-77.	Hum Brain Mapp. 2010	PubMed	citation	PMID:19777554	pubmed	19777554	create date:2009/09/25 | first author:Sharp DJ
Source-based morphometry of gray matter volume in men with first-episode schizophrenia.	/pubmed/19777553	Kaspárek T, Marecek R, Schwarz D, Prikryl R, Vanícek J, Mikl M, Cesková E.	Hum Brain Mapp. 2010 Feb;31(2):300-10.	Hum Brain Mapp. 2010	PubMed	citation	PMID:19777553	pubmed	19777553	create date:2009/09/25 | first author:Kaspárek T
Disorder-specific dysfunction in right inferior prefrontal cortex during two inhibition tasks in boys with attention-deficit hyperactivity disorder compared to boys with obsessive-compulsive disorder.	/pubmed/19777552	Rubia K, Cubillo A, Smith AB, Woolley J, Heyman I, Brammer MJ.	Hum Brain Mapp. 2010 Feb;31(2):287-99.	Hum Brain Mapp. 2010	PubMed	citation	PMID:19777552	pubmed	19777552	create date:2009/09/25 | first author:Rubia K
Neuroanatomy of creativity.	/pubmed/19722171	Jung RE, Segall JM, Jeremy Bockholt H, Flores RA, Smith SM, Chavez RS, Haier RJ.	Hum Brain Mapp. 2010 Mar;31(3):398-409.	Hum Brain Mapp. 2010	PubMed	citation	PMID:19722171	pubmed	19722171	create date:2009/09/02 | first author:Jung RE
Neural decoding of goal locations in spatial navigation in humans with fMRI.	/pubmed/19722170	Rodriguez PF.	Hum Brain Mapp. 2010 Mar;31(3):391-7.	Hum Brain Mapp. 2010	PubMed	citation	PMID:19722170	pubmed	19722170	create date:2009/09/02 | first author:Rodriguez PF
Executive function and error detection: The effect of motivation on cingulate and ventral striatum activity.	/pubmed/19718655	Simões-Franklin C, Hester R, Shpaner M, Foxe JJ, Garavan H.	Hum Brain Mapp. 2010 Mar;31(3):458-69.	Hum Brain Mapp. 2010	PubMed	citation	PMID:19718655	pubmed	19718655	create date:2009/09/01 | first author:Simões-Franklin C
Disentangling syntax and intelligibility in auditory language comprehension.	/pubmed/19718654	Friederici AD, Kotz SA, Scott SK, Obleser J.	Hum Brain Mapp. 2010 Mar;31(3):448-57.	Hum Brain Mapp. 2010	PubMed	citation	PMID:19718654	pubmed	19718654	create date:2009/09/01 | first author:Friederici AD
Abnormal hippocampal shape in offenders with psychopathy.	/pubmed/19718651	Boccardi M, Ganzola R, Rossi R, Sabattoli F, Laakso MP, Repo-Tiihonen E, Vaurio O, Könönen M, Aronen HJ, Thompson PM, Frisoni GB, Tiihonen J.	Hum Brain Mapp. 2010 Mar;31(3):438-47.	Hum Brain Mapp. 2010	PubMed	citation	PMID:19718651	pubmed	19718651	create date:2009/09/01 | first author:Boccardi M
Dissecting structure-function interactions in acute optic neuritis to investigate neuroplasticity.	/pubmed/19662659	Jenkins T, Ciccarelli O, Toosy A, Miszkiel K, Wheeler-Kingshott C, Altmann D, Mancini L, Jones S, Plant G, Miller D, Thompson A.	Hum Brain Mapp. 2010 Feb;31(2):276-86.	Hum Brain Mapp. 2010	PubMed	citation	PMID:19662659	pubmed	19662659	create date:2009/08/08 | first author:Jenkins T
Age-related differences in multiple measures of white matter integrity: A diffusion tensor imaging study of healthy aging.	/pubmed/19662658	Bennett IJ, Madden DJ, Vaidya CJ, Howard DV, Howard JH Jr.	Hum Brain Mapp. 2010 Mar;31(3):378-90.	Hum Brain Mapp. 2010	PubMed	citation	PMID:19662658	pubmed	19662658	create date:2009/08/08 | first author:Bennett IJ
Brain structure and obesity.	/pubmed/19662657	Raji CA, Ho AJ, Parikshak NN, Becker JT, Lopez OL, Kuller LH, Hua X, Leow AD, Toga AW, Thompson PM.	Hum Brain Mapp. 2010 Mar;31(3):353-64.	Hum Brain Mapp. 2010	PubMed	citation	PMID:19662657	pubmed	19662657	create date:2009/08/08 | first author:Raji CA
Correction for pulse height variability reduces physiological noise in functional MRI when studying spontaneous brain activity.	/pubmed/19662656	van Houdt PJ, Ossenblok PP, Boon PA, Leijten FS, Velis DN, Stam CJ, de Munck JC.	Hum Brain Mapp. 2010 Feb;31(2):311-25.	Hum Brain Mapp. 2010	PubMed	citation	PMID:19662656	pubmed	19662656	create date:2009/08/08 | first author:van Houdt PJ
Noninvasive optical measures of CBV, StO(2), CBF index, and rCMRO(2) in human premature neonates' brains in the first six weeks of life.	/pubmed/19650140	Roche-Labarbe N, Carp SA, Surova A, Patel M, Boas DA, Grant PE, Franceschini MA.	Hum Brain Mapp. 2010 Mar;31(3):341-52. Erratum in: Hum Brain Mapp. 2011 Jul;32(7):1179.	Hum Brain Mapp. 2010	PubMed	citation	PMID:19650140	pubmed	19650140	create date:2009/08/04 | first author:Roche-Labarbe N
Impact of schizophrenia-risk gene dysbindin 1 on brain activation in bilateral middle frontal gyrus during a working memory task in healthy individuals.	/pubmed/19650139	Markov V, Krug A, Krach S, Jansen A, Eggermann T, Zerres K, Stöcker T, Shah NJ, Nöthen MM, Treutlein J, Rietschel M, Kircher T.	Hum Brain Mapp. 2010 Feb;31(2):266-75.	Hum Brain Mapp. 2010	PubMed	citation	PMID:19650139	pubmed	19650139	create date:2009/08/04 | first author:Markov V
ERP generator anomalies in presymptomatic carriers of the Alzheimer's disease E280A PS-1 mutation.	/pubmed/19650138	Bobes MA, García YF, Lopera F, Quiroz YT, Galán L, Vega M, Trujillo N, Valdes-Sosa M, Valdes-Sosa P.	Hum Brain Mapp. 2010 Feb;31(2):247-65.	Hum Brain Mapp. 2010	PubMed	citation	PMID:19650138	pubmed	19650138	create date:2009/08/04 | first author:Bobes MA
Neural correlates of efficacy of voice therapy in Parkinson's disease identified by performance-correlation analysis.	/pubmed/19639554	Narayana S, Fox PT, Zhang W, Franklin C, Robin DA, Vogel D, Ramig LO.	Hum Brain Mapp. 2010 Feb;31(2):222-36.	Hum Brain Mapp. 2010	PubMed	citation	PMID:19639554	pubmed	19639554	create date:2009/07/30 | first author:Narayana S
Cancellation of EEG and MEG signals generated by extended and distributed sources.	/pubmed/19639553	Ahlfors SP, Han J, Lin FH, Witzel T, Belliveau JW, Hämäläinen MS, Halgren E.	Hum Brain Mapp. 2010 Jan;31(1):140-9.	Hum Brain Mapp. 2010	PubMed	citation	PMID:19639553	pubmed	19639553	create date:2009/07/30 | first author:Ahlfors SP
Specialization in the default mode: Task-induced brain deactivations dissociate between visual working memory and attention.	/pubmed/19639552	Mayer JS, Roebroeck A, Maurer K, Linden DE.	Hum Brain Mapp. 2010 Jan;31(1):126-39.	Hum Brain Mapp. 2010	PubMed	citation	PMID:19639552	pubmed	19639552	create date:2009/07/30 | first author:Mayer JS
Test-retest reproducibility of the default-mode network in healthy individuals.	/pubmed/19621371	Meindl T, Teipel S, Elmouden R, Mueller S, Koch W, Dietrich O, Coates U, Reiser M, Glaser C.	Hum Brain Mapp. 2010 Feb;31(2):237-46.	Hum Brain Mapp. 2010	PubMed	citation	PMID:19621371	pubmed	19621371	create date:2009/07/22 | first author:Meindl T
Variation in TREK1 gene linked to depression-resistant phenotype is associated with potentiated neural responses to rewards in humans.	/pubmed/19621370	Dillon DG, Bogdan R, Fagerness J, Holmes AJ, Perlis RH, Pizzagalli DA.	Hum Brain Mapp. 2010 Feb;31(2):210-21.	Hum Brain Mapp. 2010	PubMed	citation	PMID:19621370	pubmed	19621370	create date:2009/07/22 | first author:Dillon DG
The impact of dystrobrevin-binding protein 1 (DTNBP1) on neural correlates of episodic memory encoding and retrieval.	/pubmed/19621369	Thimm M, Krug A, Markov V, Krach S, Jansen A, Zerres K, Eggermann T, Stöcker T, Shah NJ, Nöthen MM, Rietschel M, Kircher T.	Hum Brain Mapp. 2010 Feb;31(2):203-9.	Hum Brain Mapp. 2010	PubMed	citation	PMID:19621369	pubmed	19621369	create date:2009/07/22 | first author:Thimm M
Coherence in consciousness: paralimbic gamma synchrony of self-reference links conscious experiences.	/pubmed/19621368	Lou HC, Gross J, Biermann-Ruben K, Kjaer TW, Schnitzler A.	Hum Brain Mapp. 2010 Feb;31(2):185-92.	Hum Brain Mapp. 2010	PubMed	citation	PMID:19621368	pubmed	19621368	create date:2009/07/22 | first author:Lou HC
Functional specialization and dynamic resource allocation in visual cortex.	/pubmed/19621367	Plomp G, Leeuwen C, Ioannides AA.	Hum Brain Mapp. 2010 Jan;31(1):1-13.	Hum Brain Mapp. 2010	PubMed	citation	PMID:19621367	pubmed	19621367	create date:2009/07/22 | first author:Plomp G
The neural origins of superficial and individuated judgments about ingroup and outgroup members.	/pubmed/19618409	Freeman JB, Schiller D, Rule NO, Ambady N.	Hum Brain Mapp. 2010 Jan;31(1):150-9.	Hum Brain Mapp. 2010	PubMed	citation	PMID:19618409	pubmed	19618409	create date:2009/07/21 | first author:Freeman JB
Pathological amygdala activation during working memory performance: Evidence for a pathophysiological trait marker in bipolar affective disorder.	/pubmed/19603410	Gruber O, Tost H, Henseler I, Schmael C, Scherk H, Ende G, Ruf M, Falkai P, Rietschel M.	Hum Brain Mapp. 2010 Jan;31(1):115-25.	Hum Brain Mapp. 2010	PubMed	citation	PMID:19603410	pubmed	19603410	create date:2009/07/16 | first author:Gruber O
Optimal diffusion MRI acquisition for fiber orientation density estimation: an analytic approach.	/pubmed/19603409	White NS, Dale AM.	Hum Brain Mapp. 2009 Nov;30(11):3696-703.	Hum Brain Mapp. 2009	PubMed	citation	PMID:19603409	pubmed	19603409	create date:2009/07/16 | first author:White NS
Addressing a systematic vibration artifact in diffusion-weighted MRI.	/pubmed/19603408	Gallichan D, Scholz J, Bartsch A, Behrens TE, Robson MD, Miller KL.	Hum Brain Mapp. 2010 Feb;31(2):193-202.	Hum Brain Mapp. 2010	PubMed	citation	PMID:19603408	pubmed	19603408	create date:2009/07/16 | first author:Gallichan D
Metaanalytic connectivity modeling: delineating the functional connectivity of the human amygdala.	/pubmed/19603407	Robinson JL, Laird AR, Glahn DC, Lovallo WR, Fox PT.	Hum Brain Mapp. 2010 Feb;31(2):173-84.	Hum Brain Mapp. 2010	PubMed	citation	PMID:19603407	pubmed	19603407	create date:2009/07/16 | first author:Robinson JL
Spatial-temporal dynamics of cortical activity underlying reaching and grasping.	/pubmed/19593776	Virji-Babul N, Moiseev A, Cheung T, Weeks D, Cheyne D, Ribary U.	Hum Brain Mapp. 2010 Jan;31(1):160-71.	Hum Brain Mapp. 2010	PubMed	citation	PMID:19593776	pubmed	19593776	create date:2009/07/14 | first author:Virji-Babul N
Comparing isotropic and anisotropic smoothing for voxel-based DTI analyses: A simulation study.	/pubmed/19593775	Van Hecke W, Leemans A, De Backer S, Jeurissen B, Parizel PM, Sijbers J.	Hum Brain Mapp. 2010 Jan;31(1):98-114.	Hum Brain Mapp. 2010	PubMed	citation	PMID:19593775	pubmed	19593775	create date:2009/07/14 | first author:Van Hecke W
Tuning-in to the beat: Aesthetic appreciation of musical rhythms correlates with a premotor activity boost.	/pubmed/19585590	Kornysheva K, von Cramon DY, Jacobsen T, Schubotz RI.	Hum Brain Mapp. 2010 Jan;31(1):48-64.	Hum Brain Mapp. 2010	PubMed	citation	PMID:19585590	pubmed	19585590	create date:2009/07/09 | first author:Kornysheva K
Improving fMRI sensitivity by normalization of basal physiologic state.	/pubmed/19585589	Lu H, Yezhuvath US, Xiao G.	Hum Brain Mapp. 2010 Jan;31(1):80-7.	Hum Brain Mapp. 2010	PubMed	citation	PMID:19585589	pubmed	19585589	create date:2009/07/09 | first author:Lu H
Neural representation of anxiety and personality during exposure to anxiety-provoking and neutral scenes from scary movies.	/pubmed/19585588	Straube T, Preissler S, Lipka J, Hewig J, Mentzel HJ, Miltner WH.	Hum Brain Mapp. 2010 Jan;31(1):36-47.	Hum Brain Mapp. 2010	PubMed	citation	PMID:19585588	pubmed	19585588	create date:2009/07/09 | first author:Straube T
Focusing effects of L-dopa in Parkinson's disease.	/pubmed/19585587	Ng B, Palmer S, Abugharbieh R, McKeown MJ.	Hum Brain Mapp. 2010 Jan;31(1):88-97.	Hum Brain Mapp. 2010	PubMed	citation	PMID:19585587	pubmed	19585587	create date:2009/07/09 | first author:Ng B
Preserved executive function in high-performing elderly is driven by large-scale recruitment of prefrontal cortical mechanisms.	/pubmed/19572310	De Sanctis P, Gomez-Ramirez M, Sehatpour P, Wylie GR, Foxe JJ.	Hum Brain Mapp. 2009 Dec;30(12):4198-214.	Hum Brain Mapp. 2009	PubMed	citation	PMID:19572310	pubmed	19572310	create date:2009/07/03 | first author:De Sanctis P
Crossmodal influences in somatosensory cortex: Interaction of vision and touch.	/pubmed/19572308	Dionne JK, Meehan SK, Legon W, Staines WR.	Hum Brain Mapp. 2010 Jan;31(1):14-25.	Hum Brain Mapp. 2010	PubMed	citation	PMID:19572308	pubmed	19572308	create date:2009/07/03 | first author:Dionne JK
Functional and anatomical connectivity abnormalities in left inferior frontal gyrus in schizophrenia.	/pubmed/19569073	Jeong B, Wible CG, Hashimoto R, Kubicki M.	Hum Brain Mapp. 2009 Dec;30(12):4138-51.	Hum Brain Mapp. 2009	PubMed	citation	PMID:19569073	pubmed	19569073	create date:2009/07/02 | first author:Jeong B
Somatosensory working memory performance in humans depends on both engagement and disengagement of regions in a distributed network.	/pubmed/19569072	Haegens S, Osipova D, Oostenveld R, Jensen O.	Hum Brain Mapp. 2010 Jan;31(1):26-35.	Hum Brain Mapp. 2010	PubMed	citation	PMID:19569072	pubmed	19569072	create date:2009/07/02 | first author:Haegens S
Mapping the pathways of information processing from sensation to action in four distinct sensorimotor tasks.	/pubmed/19569071	Ivanoff J, Branning P, Marois R.	Hum Brain Mapp. 2009 Dec;30(12):4167-86.	Hum Brain Mapp. 2009	PubMed	citation	PMID:19569071	pubmed	19569071	create date:2009/07/02 | first author:Ivanoff J
Contradiction in universal and particular reasoning.	/pubmed/19554562	Medaglia MT, Tecchio F, Seri S, Di Lorenzo G, Rossini PM, Porcaro C.	Hum Brain Mapp. 2009 Dec;30(12):4187-97.	Hum Brain Mapp. 2009	PubMed	citation	PMID:19554562	pubmed	19554562	create date:2009/06/26 | first author:Medaglia MT
Mapping brain abnormalities in boys with autism.	/pubmed/19554561	Brun CC, Nicolson R, Leporé N, Chou YY, Vidal CN, DeVito TJ, Drost DJ, Williamson PC, Rajakumar N, Toga AW, Thompson PM.	Hum Brain Mapp. 2009 Dec;30(12):3887-900.	Hum Brain Mapp. 2009	PubMed	citation	PMID:19554561	pubmed	19554561	create date:2009/06/26 | first author:Brun CC
Distributed cell assemblies for general lexical and category-specific semantic processing as revealed by fMRI cluster analysis.	/pubmed/19554560	Pulvermüller F, Kherif F, Hauk O, Mohr B, Nimmo-Smith I.	Hum Brain Mapp. 2009 Dec;30(12):3837-50.	Hum Brain Mapp. 2009	PubMed	citation	PMID:19554560	pubmed	19554560	create date:2009/06/26 | first author:Pulvermüller F
The effect of presentation paradigm on syntactic processing: An event-related fMRI study.	/pubmed/19554559	Lee D, Newman SD.	Hum Brain Mapp. 2010 Jan;31(1):65-79.	Hum Brain Mapp. 2010	PubMed	citation	PMID:19554559	pubmed	19554559	create date:2009/06/26 | first author:Lee D
Auditory orienting and inhibition of return in mild traumatic brain injury: a FMRI study.	/pubmed/19554558	Mayer AR, Mannell MV, Ling J, Elgie R, Gasparovic C, Phillips JP, Doezema D, Yeo RA.	Hum Brain Mapp. 2009 Dec;30(12):4152-66.	Hum Brain Mapp. 2009	PubMed	citation	PMID:19554558	pubmed	19554558	create date:2009/06/26 | first author:Mayer AR
Superior temporal lobe dysfunction and frontotemporal dysconnectivity in subjects at risk of psychosis and in first-episode psychosis.	/pubmed/19530219	Crossley NA, Mechelli A, Fusar-Poli P, Broome MR, Matthiasson P, Johns LC, Bramon E, Valmaggia L, Williams SC, McGuire PK.	Hum Brain Mapp. 2009 Dec;30(12):4129-37.	Hum Brain Mapp. 2009	PubMed	citation	PMID:19530219	pubmed	19530219	create date:2009/06/17 | first author:Crossley NA
Title	URL	Description	Details	ShortDetails	Resource	Type	Identifiers	Db	EntrezUID	Properties
Frontolimbic responses to emotional face memory: the neural correlates of first impressions.	/pubmed/19530218	Satterthwaite TD, Wolf DH, Gur RC, Ruparel K, Valdez JN, Gur RE, Loughead J.	Hum Brain Mapp. 2009 Nov;30(11):3748-58.	Hum Brain Mapp. 2009	PubMed	citation	PMID:19530218	pubmed	19530218	create date:2009/06/17 | first author:Satterthwaite TD
Priming words with pictures: neural correlates of semantic associations in a cross-modal priming task using fMRI.	/pubmed/19530217	Kircher T, Sass K, Sachs O, Krach S.	Hum Brain Mapp. 2009 Dec;30(12):4116-28.	Hum Brain Mapp. 2009	PubMed	citation	PMID:19530217	pubmed	19530217	create date:2009/06/17 | first author:Kircher T
Neuroanatomical markers of speaking Chinese.	/pubmed/19530216	Crinion JT, Green DW, Chung R, Ali N, Grogan A, Price GR, Mechelli A, Price CJ.	Hum Brain Mapp. 2009 Dec;30(12):4108-15.	Hum Brain Mapp. 2009	PubMed	citation	PMID:19530216	pubmed	19530216	create date:2009/06/17 | first author:Crinion JT
Enhanced visual processing contributes to matrix reasoning in autism.	/pubmed/19530215	Soulières I, Dawson M, Samson F, Barbeau EB, Sahyoun CP, Strangman GE, Zeffiro TA, Mottron L.	Hum Brain Mapp. 2009 Dec;30(12):4082-107.	Hum Brain Mapp. 2009	PubMed	citation	PMID:19530215	pubmed	19530215	create date:2009/06/17 | first author:Soulières I
Control of shared representations relies on key processes involved in mental state attribution.	/pubmed/19517530	Spengler S, von Cramon DY, Brass M.	Hum Brain Mapp. 2009 Nov;30(11):3704-18.	Hum Brain Mapp. 2009	PubMed	citation	PMID:19517530	pubmed	19517530	create date:2009/06/12 | first author:Spengler S
Functional and structural changes in the memory network associated with left temporal lobe epilepsy.	/pubmed/19517529	Voets NL, Adcock JE, Stacey R, Hart Y, Carpenter K, Matthews PM, Beckmann CF.	Hum Brain Mapp. 2009 Dec;30(12):4070-81.	Hum Brain Mapp. 2009	PubMed	citation	PMID:19517529	pubmed	19517529	create date:2009/06/12 | first author:Voets NL
Functional segmentation of the brain cortex using high model order group PICA.	/pubmed/19507160	Kiviniemi V, Starck T, Remes J, Long X, Nikkinen J, Haapea M, Veijola J, Moilanen I, Isohanni M, Zang YF, Tervonen O.	Hum Brain Mapp. 2009 Dec;30(12):3865-86.	Hum Brain Mapp. 2009	PubMed	citation	PMID:19507160	pubmed	19507160	create date:2009/06/10 | first author:Kiviniemi V
Selectivity as well as sensitivity loss characterizes the cortical spatial frequency deficit in amblyopia.	/pubmed/19507159	Hess RF, Li X, Mansouri B, Thompson B, Hansen BC.	Hum Brain Mapp. 2009 Dec;30(12):4054-69.	Hum Brain Mapp. 2009	PubMed	citation	PMID:19507159	pubmed	19507159	create date:2009/06/10 | first author:Hess RF
The rate of visuomotor adaptation correlates with cerebellar white-matter microstructure.	/pubmed/19507158	Della-Maggiore V, Scholz J, Johansen-Berg H, Paus T.	Hum Brain Mapp. 2009 Dec;30(12):4048-53.	Hum Brain Mapp. 2009	PubMed	citation	PMID:19507158	pubmed	19507158	create date:2009/06/10 | first author:Della-Maggiore V
Neurocognitive processes of the religious leader in Christians.	/pubmed/19507157	Ge J, Gu X, Ji M, Han S.	Hum Brain Mapp. 2009 Dec;30(12):4012-24.	Hum Brain Mapp. 2009	PubMed	citation	PMID:19507157	pubmed	19507157	create date:2009/06/10 | first author:Ge J
Noninvasive dynamic imaging of seizures in epileptic patients.	/pubmed/19507156	Tyvaert L, LeVan P, Dubeau F, Gotman J.	Hum Brain Mapp. 2009 Dec;30(12):3993-4011.	Hum Brain Mapp. 2009	PubMed	citation	PMID:19507156	pubmed	19507156	create date:2009/06/10 | first author:Tyvaert L
Entorhinal cortex structure and functional MRI response during an associative verbal memory task.	/pubmed/19507155	Braskie MN, Small GW, Bookheimer SY.	Hum Brain Mapp. 2009 Dec;30(12):3981-92.	Hum Brain Mapp. 2009	PubMed	citation	PMID:19507155	pubmed	19507155	create date:2009/06/10 | first author:Braskie MN
Relation between brain lesion location and clinical outcome in patients with severe traumatic brain injury: a diffusion tensor imaging study using voxel-based approaches.	/pubmed/19507154	Perlbarg V, Puybasset L, Tollard E, Lehéricy S, Benali H, Galanaud D.	Hum Brain Mapp. 2009 Dec;30(12):3924-33.	Hum Brain Mapp. 2009	PubMed	citation	PMID:19507154	pubmed	19507154	create date:2009/06/10 | first author:Perlbarg V
Neural correlates of pre-attentive processing of pattern deviance in professional musicians.	/pubmed/19492302	Habermeyer B, Herdener M, Esposito F, Hilti CC, Klarhöfer M, di Salle F, Wetzel S, Scheffler K, Cattapan-Ludewig K, Seifritz E.	Hum Brain Mapp. 2009 Nov;30(11):3736-47.	Hum Brain Mapp. 2009	PubMed	citation	PMID:19492302	pubmed	19492302	create date:2009/06/06 | first author:Habermeyer B
Test-retest reliability of fMRI verbal episodic memory paradigms in healthy older adults and in persons with mild cognitive impairment.	/pubmed/19492301	Clément F, Belleville S.	Hum Brain Mapp. 2009 Dec;30(12):4033-47.	Hum Brain Mapp. 2009	PubMed	citation	PMID:19492301	pubmed	19492301	create date:2009/06/06 | first author:Clément F
Differential activation of the human trigeminal nuclear complex by noxious and non-noxious orofacial stimulation.	/pubmed/19492300	Nash PG, Macefield VG, Klineberg IJ, Murray GM, Henderson LA.	Hum Brain Mapp. 2009 Nov;30(11):3772-82.	Hum Brain Mapp. 2009	PubMed	citation	PMID:19492300	pubmed	19492300	create date:2009/06/06 | first author:Nash PG
Facial expressions of pain modulate observer's long-latency responses in superior temporal sulcus.	/pubmed/19479731	Kujala MV, Tanskanen T, Parkkonen L, Hari R.	Hum Brain Mapp. 2009 Dec;30(12):3910-23.	Hum Brain Mapp. 2009	PubMed	citation	PMID:19479731	pubmed	19479731	create date:2009/05/30 | first author:Kujala MV
Cerebral blood flow changes induced by pedunculopontine nucleus stimulation in patients with advanced Parkinson's disease: a [(15)O] H2O PET study.	/pubmed/19479730	Ballanger B, Lozano AM, Moro E, van Eimeren T, Hamani C, Chen R, Cilia R, Houle S, Poon YY, Lang AE, Strafella AP.	Hum Brain Mapp. 2009 Dec;30(12):3901-9.	Hum Brain Mapp. 2009	PubMed	citation	PMID:19479730	pubmed	19479730	create date:2009/05/30 | first author:Ballanger B
Increased inferior frontal activation during word generation: a marker of genetic risk for schizophrenia but not bipolar disorder?	/pubmed/19479729	Costafreda SG, Fu CH, Picchioni M, Kane F, McDonald C, Prata DP, Kalidindi S, Walshe M, Curtis V, Bramon E, Kravariti E, Marshall N, Toulopoulou T, Barker GJ, David AS, Brammer MJ, Murray RM, McGuire PK.	Hum Brain Mapp. 2009 Oct;30(10):3287-98.	Hum Brain Mapp. 2009	PubMed	citation	PMID:19479729	pubmed	19479729	create date:2009/05/30 | first author:Costafreda SG
Functional integration within the human pain system as revealed by Granger causality.	/pubmed/19479728	Ploner M, Schoffelen JM, Schnitzler A, Gross J.	Hum Brain Mapp. 2009 Dec;30(12):4025-32.	Hum Brain Mapp. 2009	PubMed	citation	PMID:19479728	pubmed	19479728	create date:2009/05/30 | first author:Ploner M
DTNBP1 is associated with imaging phenotypes in schizophrenia.	/pubmed/19449336	Narr KL, Szeszko PR, Lencz T, Woods RP, Hamilton LS, Phillips O, Robinson D, Burdick KE, DeRosse P, Kucherlapati R, Thompson PM, Toga AW, Malhotra AK, Bilder RM.	Hum Brain Mapp. 2009 Nov;30(11):3783-94.	Hum Brain Mapp. 2009	PubMed	citation	PMID:19449336	pubmed	19449336	create date:2009/05/19 | first author:Narr KL
Multiperturbation analysis of distributed neural networks: the case of spatial neglect.	/pubmed/19449335	Kaufman A, Serfaty C, Deouell LY, Ruppin E, Soroker N.	Hum Brain Mapp. 2009 Nov;30(11):3687-95.	Hum Brain Mapp. 2009	PubMed	citation	PMID:19449335	pubmed	19449335	create date:2009/05/19 | first author:Kaufman A
Directional anisotropy of motion responses in retinotopic cortex.	/pubmed/19449333	Raemaekers M, Lankheet MJ, Moorman S, Kourtzi Z, van Wezel RJ.	Hum Brain Mapp. 2009 Dec;30(12):3970-80.	Hum Brain Mapp. 2009	PubMed	citation	PMID:19449333	pubmed	19449333	create date:2009/05/19 | first author:Raemaekers M
Genetic variation in neuregulin1 is associated with differences in prefrontal engagement in children.	/pubmed/19449332	Mechelli A, Viding E, Pettersson-Yeo W, Tognin S, McGuire PK.	Hum Brain Mapp. 2009 Dec;30(12):3934-43.	Hum Brain Mapp. 2009	PubMed	citation	PMID:19449332	pubmed	19449332	create date:2009/05/19 | first author:Mechelli A
The effects of the glutamate antagonist memantine on brain activation to an auditory perception task.	/pubmed/19449331	van Wageningen H, Jørgensen HA, Specht K, Eichele T, Hugdahl K.	Hum Brain Mapp. 2009 Nov;30(11):3616-24.	Hum Brain Mapp. 2009	PubMed	citation	PMID:19449331	pubmed	19449331	create date:2009/05/19 | first author:van Wageningen H
Alterations in functional activation in euthymic bipolar disorder and schizophrenia during a working memory task.	/pubmed/19449330	Hamilton LS, Altshuler LL, Townsend J, Bookheimer SY, Phillips OR, Fischer J, Woods RP, Mazziotta JC, Toga AW, Nuechterlein KH, Narr KL.	Hum Brain Mapp. 2009 Dec;30(12):3958-69.	Hum Brain Mapp. 2009	PubMed	citation	PMID:19449330	pubmed	19449330	create date:2009/05/19 | first author:Hamilton LS
Functional integrity of thalamocortical circuits differentiates normal aging from mild cognitive impairment.	/pubmed/19449329	Cantero JL, Atienza M, Gomez-Herrero G, Cruz-Vadell A, Gil-Neciga E, Rodriguez-Romero R, Garcia-Solis D.	Hum Brain Mapp. 2009 Dec;30(12):3944-57.	Hum Brain Mapp. 2009	PubMed	citation	PMID:19449329	pubmed	19449329	create date:2009/05/19 | first author:Cantero JL
Thalamo-frontal white matter alterations in chronic schizophrenia: a quantitative diffusion tractography study.	/pubmed/19449328	Oh JS, Kubicki M, Rosenberger G, Bouix S, Levitt JJ, McCarley RW, Westin CF, Shenton ME.	Hum Brain Mapp. 2009 Nov;30(11):3812-25.	Hum Brain Mapp. 2009	PubMed	citation	PMID:19449328	pubmed	19449328	create date:2009/05/19 | first author:Oh JS
Executive dysfunction and periventricular diffusion tensor changes in amnesic mild cognitive impairment and early Alzheimer's disease.	/pubmed/19441023	Chen TF, Chen YF, Cheng TW, Hua MS, Liu HM, Chiu MJ.	Hum Brain Mapp. 2009 Nov;30(11):3826-36.	Hum Brain Mapp. 2009	PubMed	citation	PMID:19441023	pubmed	19441023	create date:2009/05/15 | first author:Chen TF
The lateral-occipital and the inferior-frontal cortex play different roles during the naming of visually presented objects.	/pubmed/19441022	Chouinard PA, Whitwell RL, Goodale MA.	Hum Brain Mapp. 2009 Dec;30(12):3851-64.	Hum Brain Mapp. 2009	PubMed	citation	PMID:19441022	pubmed	19441022	create date:2009/05/15 | first author:Chouinard PA
Brain volume abnormalities in major depressive disorder: a meta-analysis of magnetic resonance imaging studies.	/pubmed/19441021	Koolschijn PC, van Haren NE, Lensvelt-Mulders GJ, Hulshoff Pol HE, Kahn RS.	Hum Brain Mapp. 2009 Nov;30(11):3719-35.	Hum Brain Mapp. 2009	PubMed	citation	PMID:19441021	pubmed	19441021	create date:2009/05/15 | first author:Koolschijn PC
Protecting peer review: correspondence chronology and ethical analysis regarding Logothetis vs. Shmuel and Leopold.	/pubmed/19437431	Jäckle H.	Hum Brain Mapp. 2009 Jul;30(7):1935; author reply 1936-7. No abstract available.	Hum Brain Mapp. 2009	PubMed	citation	PMID:19437431	pubmed	19437431	create date:2009/05/14 | first author:Jäckle H
Dissociable frontal controls during visible and memory-guided eye-tracking of moving targets.	/pubmed/19434603	Ding J, Powell D, Jiang Y.	Hum Brain Mapp. 2009 Nov;30(11):3541-52.	Hum Brain Mapp. 2009	PubMed	citation	PMID:19434603	pubmed	19434603	create date:2009/05/13 | first author:Ding J
Neural correlates of exemplar novelty processing under different spatial attention conditions.	/pubmed/19434602	Stoppel CM, Boehler CN, Strumpf H, Heinze HJ, Hopf JM, Düzel E, Schoenfeld MA.	Hum Brain Mapp. 2009 Nov;30(11):3759-71.	Hum Brain Mapp. 2009	PubMed	citation	PMID:19434602	pubmed	19434602	create date:2009/05/13 | first author:Stoppel CM
Dysregulation of working memory and default-mode networks in schizophrenia using independent component analysis, an fBIRN and MCIC study.	/pubmed/19434601	Kim DI, Manoach DS, Mathalon DH, Turner JA, Mannell M, Brown GG, Ford JM, Gollub RL, White T, Wible C, Belger A, Bockholt HJ, Clark VP, Lauriello J, O'Leary D, Mueller BA, Lim KO, Andreasen N, Potkin SG, Calhoun VD.	Hum Brain Mapp. 2009 Nov;30(11):3795-811.	Hum Brain Mapp. 2009	PubMed	citation	PMID:19434601	pubmed	19434601	create date:2009/05/13 | first author:Kim DI
Neural correlates of the females' susceptibility to negative emotions: an insight into gender-related prevalence of affective disturbances.	/pubmed/19404991	Yuan J, Luo Y, Yan JH, Meng X, Yu F, Li H.	Hum Brain Mapp. 2009 Nov;30(11):3676-86.	Hum Brain Mapp. 2009	PubMed	citation	PMID:19404991	pubmed	19404991	create date:2009/05/01 | first author:Yuan J
Quantitative diffusion tensor imaging in amyotrophic lateral sclerosis: revisited.	/pubmed/19404990	Sage CA, Van Hecke W, Peeters R, Sijbers J, Robberecht W, Parizel P, Marchal G, Leemans A, Sunaert S.	Hum Brain Mapp. 2009 Nov;30(11):3657-75.	Hum Brain Mapp. 2009	PubMed	citation	PMID:19404990	pubmed	19404990	create date:2009/05/01 | first author:Sage CA
Greater leftward lateralization of the inferior frontal gyrus in second language learners with higher syntactic abilities.	/pubmed/19399820	Nauchi A, Sakai KL.	Hum Brain Mapp. 2009 Nov;30(11):3625-35.	Hum Brain Mapp. 2009	PubMed	citation	PMID:19399820	pubmed	19399820	create date:2009/04/29 | first author:Nauchi A
Comparison of piece-wise linear, linear, and nonlinear atlas-to-patient warping techniques: analysis of the labeling of subcortical nuclei for functional neurosurgical applications.	/pubmed/19387981	Chakravarty MM, Sadikot AF, Germann J, Hellier P, Bertrand G, Collins DL.	Hum Brain Mapp. 2009 Nov;30(11):3574-95.	Hum Brain Mapp. 2009	PubMed	citation	PMID:19387981	pubmed	19387981	create date:2009/04/24 | first author:Chakravarty MM
A comparison of Granger causality and coherency in fMRI-based analysis of the motor system.	/pubmed/19387980	Kayser AS, Sun FT, D'Esposito M.	Hum Brain Mapp. 2009 Nov;30(11):3475-94.	Hum Brain Mapp. 2009	PubMed	citation	PMID:19387980	pubmed	19387980	create date:2009/04/24 | first author:Kayser AS
No gender differences in brain activation during the N-back task: an fMRI study in healthy individuals.	/pubmed/19387979	Schmidt H, Jogia J, Fast K, Christodoulou T, Haldane M, Kumari V, Frangou S.	Hum Brain Mapp. 2009 Nov;30(11):3609-15.	Hum Brain Mapp. 2009	PubMed	citation	PMID:19387979	pubmed	19387979	create date:2009/04/24 | first author:Schmidt H
Oscillatory activity in parietal and dorsolateral prefrontal cortex during retention in visual short-term memory: additive effects of spatial attention and memory load.	/pubmed/19384891	Grimault S, Robitaille N, Grova C, Lina JM, Dubarry AS, Jolicoeur P.	Hum Brain Mapp. 2009 Oct;30(10):3378-92.	Hum Brain Mapp. 2009	PubMed	citation	PMID:19384891	pubmed	19384891	create date:2009/04/23 | first author:Grimault S
Co-speech gestures influence neural activity in brain regions associated with processing semantic information.	/pubmed/19384890	Dick AS, Goldin-Meadow S, Hasson U, Skipper JI, Small SL.	Hum Brain Mapp. 2009 Nov;30(11):3509-26.	Hum Brain Mapp. 2009	PubMed	citation	PMID:19384890	pubmed	19384890	create date:2009/04/23 | first author:Dick AS
Modulation of preparatory volitional motor cortical activity by paired associative transcranial magnetic stimulation.	/pubmed/19384889	Lu MK, Bliem B, Jung P, Arai N, Tsai CH, Ziemann U.	Hum Brain Mapp. 2009 Nov;30(11):3645-56.	Hum Brain Mapp. 2009	PubMed	citation	PMID:19384889	pubmed	19384889	create date:2009/04/23 | first author:Lu MK
Dissociation between phase-locked and nonphase-locked alpha oscillations in a working memory task.	/pubmed/19384888	Freunberger R, Fellinger R, Sauseng P, Gruber W, Klimesch W.	Hum Brain Mapp. 2009 Oct;30(10):3417-25.	Hum Brain Mapp. 2009	PubMed	citation	PMID:19384888	pubmed	19384888	create date:2009/04/23 | first author:Freunberger R
The fMRI success rate of children and adolescents: typical development, epilepsy, attention deficit/hyperactivity disorder, and autism spectrum disorders.	/pubmed/19384887	Yerys BE, Jankowski KF, Shook D, Rosenberger LR, Barnes KA, Berl MM, Ritzl EK, Vanmeter J, Vaidya CJ, Gaillard WD.	Hum Brain Mapp. 2009 Oct;30(10):3426-35.	Hum Brain Mapp. 2009	PubMed	citation	PMID:19384887	pubmed	19384887	create date:2009/04/23 | first author:Yerys BE
Contingency learning in human fear conditioning involves the ventral striatum.	/pubmed/19384886	Klucken T, Tabbert K, Schweckendiek J, Merz CJ, Kagerer S, Vaitl D, Stark R.	Hum Brain Mapp. 2009 Nov;30(11):3636-44.	Hum Brain Mapp. 2009	PubMed	citation	PMID:19384886	pubmed	19384886	create date:2009/04/23 | first author:Klucken T
Detection of event-related modulations of oscillatory brain activity with multivariate statistical analysis of MEG data.	/pubmed/19378281	Soto JL, Pantazis D, Jerbi K, Lachaux JP, Garnero L, Leahy RM.	Hum Brain Mapp. 2009 Jun;30(6):1922-34.	Hum Brain Mapp. 2009	PubMed	citation	PMID:19378281	pubmed	19378281	create date:2009/04/21 | first author:Soto JL
Dynamic Granger-Geweke causality modeling with application to interictal spike propagation.	/pubmed/19378280	Lin FH, Hara K, Solo V, Vangel M, Belliveau JW, Stufflebeam SM, Hämäläinen MS.	Hum Brain Mapp. 2009 Jun;30(6):1877-86.	Hum Brain Mapp. 2009	PubMed	citation	PMID:19378280	pubmed	19378280	create date:2009/04/21 | first author:Lin FH
Optical flow approaches to the identification of brain dynamics.	/pubmed/19378279	Lefèvre J, Baillet S.	Hum Brain Mapp. 2009 Jun;30(6):1887-97.	Hum Brain Mapp. 2009	PubMed	citation	PMID:19378279	pubmed	19378279	create date:2009/04/21 | first author:Lefèvre J
Title	URL	Description	Details	ShortDetails	Resource	Type	Identifiers	Db	EntrezUID	Properties
EEG source imaging with spatio-temporal tomographic nonnegative independent component analysis.	/pubmed/19378278	Valdés-Sosa PA, Vega-Hernández M, Sánchez-Bornot JM, Martínez-Montes E, Bobes MA.	Hum Brain Mapp. 2009 Jun;30(6):1898-910.	Hum Brain Mapp. 2009	PubMed	citation	PMID:19378278	pubmed	19378278	create date:2009/04/21 | first author:Valdés-Sosa PA
Comparing MEG and fMRI views to naming actions and objects.	/pubmed/19378277	Liljeström M, Hultén A, Parkkonen L, Salmelin R.	Hum Brain Mapp. 2009 Jun;30(6):1845-56.	Hum Brain Mapp. 2009	PubMed	citation	PMID:19378277	pubmed	19378277	create date:2009/04/21 | first author:Liljeström M
Dynamical MEG source modeling with multi-target Bayesian filtering.	/pubmed/19378276	Sorrentino A, Parkkonen L, Pascarella A, Campi C, Piana M.	Hum Brain Mapp. 2009 Jun;30(6):1911-21.	Hum Brain Mapp. 2009	PubMed	citation	PMID:19378276	pubmed	19378276	create date:2009/04/21 | first author:Sorrentino A
Predicting stimulus-rate sensitivity of human somatosensory fMRI signals with MEG.	/pubmed/19378275	Nangini C, Hlushchuk Y, Hari R.	Hum Brain Mapp. 2009 Jun;30(6):1824-32.	Hum Brain Mapp. 2009	PubMed	citation	PMID:19378275	pubmed	19378275	create date:2009/04/21 | first author:Nangini C
Sources of auditory brainstem responses revisited: contribution by magnetoencephalography.	/pubmed/19378273	Parkkonen L, Fujiki N, Mäkelä JP.	Hum Brain Mapp. 2009 Jun;30(6):1772-82.	Hum Brain Mapp. 2009	PubMed	citation	PMID:19378273	pubmed	19378273	create date:2009/04/21 | first author:Parkkonen L
Clinical applications of magnetoencephalography.	/pubmed/19378272	Stufflebeam SM, Tanaka N, Ahlfors SP.	Hum Brain Mapp. 2009 Jun;30(6):1813-23. Review.	Hum Brain Mapp. 2009	PubMed	citation	PMID:19378272	pubmed	19378272	create date:2009/04/21 | first author:Stufflebeam SM
Electromagnetic brain imaging.	/pubmed/19378271	Salmelin R, Baillet S.	Hum Brain Mapp. 2009 Jun;30(6):1753-7. No abstract available.	Hum Brain Mapp. 2009	PubMed	citation	PMID:19378271	pubmed	19378271	create date:2009/04/21 | first author:Salmelin R
Microstructural status of ipsilesional and contralesional corticospinal tract correlates with motor skill in chronic stroke patients.	/pubmed/19370766	Schaechter JD, Fricker ZP, Perdue KL, Helmer KG, Vangel MG, Greve DN, Makris N.	Hum Brain Mapp. 2009 Nov;30(11):3461-74.	Hum Brain Mapp. 2009	PubMed	citation	PMID:19370766	pubmed	19370766	create date:2009/04/17 | first author:Schaechter JD
Altered somatosensory processing in trigeminal neuralgia.	/pubmed/19365802	Blatow M, Nennig E, Sarpaczki E, Reinhardt J, Schlieter M, Herweh C, Rasche D, Tronnier VM, Sartor K, Stippich C.	Hum Brain Mapp. 2009 Nov;30(11):3495-508.	Hum Brain Mapp. 2009	PubMed	citation	PMID:19365802	pubmed	19365802	create date:2009/04/15 | first author:Blatow M
Lateralization of the arcuate fasciculus from childhood to adulthood and its relation to cognitive abilities in children.	/pubmed/19365801	Lebel C, Beaulieu C.	Hum Brain Mapp. 2009 Nov;30(11):3563-73.	Hum Brain Mapp. 2009	PubMed	citation	PMID:19365801	pubmed	19365801	create date:2009/04/15 | first author:Lebel C
Neural correlates of word production stages delineated by parametric modulation of psycholinguistic variables.	/pubmed/19365800	Wilson SM, Isenberg AL, Hickok G.	Hum Brain Mapp. 2009 Nov;30(11):3596-608.	Hum Brain Mapp. 2009	PubMed	citation	PMID:19365800	pubmed	19365800	create date:2009/04/15 | first author:Wilson SM
Simultaneously recorded EEG-fMRI: removal of gradient artifacts by subtraction of head movement related average artifact waveforms.	/pubmed/19365799	Sun L, Hinrichs H.	Hum Brain Mapp. 2009 Oct;30(10):3361-77.	Hum Brain Mapp. 2009	PubMed	citation	PMID:19365799	pubmed	19365799	create date:2009/04/15 | first author:Sun L
Dynamic causal modeling for EEG and MEG.	/pubmed/19360734	Kiebel SJ, Garrido MI, Moran R, Chen CC, Friston KJ.	Hum Brain Mapp. 2009 Jun;30(6):1866-76. Review.	Hum Brain Mapp. 2009	PubMed	citation	PMID:19360734	pubmed	19360734	create date:2009/04/11 | first author:Kiebel SJ
Genetic variation in the schizophrenia-risk gene neuregulin 1 correlates with brain activation and impaired speech production in a verbal fluency task in healthy individuals.	/pubmed/19350564	Kircher T, Krug A, Markov V, Whitney C, Krach S, Zerres K, Eggermann T, Stöcker T, Shah NJ, Treutlein J, Nöthen MM, Becker T, Rietschel M.	Hum Brain Mapp. 2009 Oct;30(10):3406-16.	Hum Brain Mapp. 2009	PubMed	citation	PMID:19350564	pubmed	19350564	create date:2009/04/08 | first author:Kircher T
Functional connectivity in the default network during resting state is preserved in a vegetative but not in a brain dead patient.	/pubmed/19350563	Boly M, Tshibanda L, Vanhaudenhuyse A, Noirhomme Q, Schnakers C, Ledoux D, Boveroux P, Garweg C, Lambermont B, Phillips C, Luxen A, Moonen G, Bassetti C, Maquet P, Laureys S.	Hum Brain Mapp. 2009 Aug;30(8):2393-400.	Hum Brain Mapp. 2009	PubMed	citation	PMID:19350563	pubmed	19350563	create date:2009/04/08 | first author:Boly M
Neural integration of iconic and unrelated coverbal gestures: a functional MRI study.	/pubmed/19350562	Green A, Straube B, Weis S, Jansen A, Willmes K, Konrad K, Kircher T.	Hum Brain Mapp. 2009 Oct;30(10):3309-24.	Hum Brain Mapp. 2009	PubMed	citation	PMID:19350562	pubmed	19350562	create date:2009/04/08 | first author:Green A
Dissociating networks of imitation.	/pubmed/19350561	Menz MM, McNamara A, Klemen J, Binkofski F.	Hum Brain Mapp. 2009 Oct;30(10):3339-50.	Hum Brain Mapp. 2009	PubMed	citation	PMID:19350561	pubmed	19350561	create date:2009/04/08 | first author:Menz MM
Visuo-attentional and sensorimotor alpha rhythms are related to visuo-motor performance in athletes.	/pubmed/19350556	Del Percio C, Babiloni C, Bertollo M, Marzano N, Iacoboni M, Infarinato F, Lizio R, Stocchi M, Robazza C, Cibelli G, Comani S, Eusebi F.	Hum Brain Mapp. 2009 Nov;30(11):3527-40.	Hum Brain Mapp. 2009	PubMed	citation	PMID:19350556	pubmed	19350556	create date:2009/04/08 | first author:Del Percio C
Time-varied characteristics of acupuncture effects in fMRI studies.	/pubmed/19350547	Bai L, Qin W, Tian J, Liu P, Li L, Chen P, Dai J, Craggs JG, von Deneen KM, Liu Y.	Hum Brain Mapp. 2009 Nov;30(11):3445-60.	Hum Brain Mapp. 2009	PubMed	citation	PMID:19350547	pubmed	19350547	create date:2009/04/08 | first author:Bai L
Selective processing of social stimuli in the superficial amygdala.	/pubmed/19347877	Goossens L, Kukolja J, Onur OA, Fink GR, Maier W, Griez E, Schruers K, Hurlemann R.	Hum Brain Mapp. 2009 Oct;30(10):3332-8.	Hum Brain Mapp. 2009	PubMed	citation	PMID:19347877	pubmed	19347877	create date:2009/04/07 | first author:Goossens L
Detection of differential speech-specific processes in the temporal lobe using fMRI and a dynamic sound morphing" technique."	/pubmed/19347876	Specht K, Osnes B, Hugdahl K.	Hum Brain Mapp. 2009 Oct;30(10):3436-44.	Hum Brain Mapp. 2009	PubMed	citation	PMID:19347876	pubmed	19347876	create date:2009/04/07 | first author:Specht K
Cortical neuronal loss and hippocampal sclerosis are not detected by voxel-based morphometry in individual epilepsy surgery patients.	/pubmed/19347875	Eriksson SH, Thom M, Symms MR, Focke NK, Martinian L, Sisodiya SM, Duncan JS.	Hum Brain Mapp. 2009 Oct;30(10):3351-60.	Hum Brain Mapp. 2009	PubMed	citation	PMID:19347875	pubmed	19347875	create date:2009/04/07 | first author:Eriksson SH
Attachment avoidance modulates neural response to masked facial emotion.	/pubmed/19347874	Suslow T, Kugel H, Rauch AV, Dannlowski U, Bauer J, Konrad C, Arolt V, Heindel W, Ohrmann P.	Hum Brain Mapp. 2009 Nov;30(11):3553-62.	Hum Brain Mapp. 2009	PubMed	citation	PMID:19347874	pubmed	19347874	create date:2009/04/07 | first author:Suslow T
Task-related gamma-band dynamics from an intracerebral perspective: review and implications for surface EEG and MEG.	/pubmed/19343801	Jerbi K, Ossandón T, Hamamé CM, Senova S, Dalal SS, Jung J, Minotti L, Bertrand O, Berthoz A, Kahane P, Lachaux JP.	Hum Brain Mapp. 2009 Jun;30(6):1758-71. Review.	Hum Brain Mapp. 2009	PubMed	citation	PMID:19343801	pubmed	19343801	create date:2009/04/04 | first author:Jerbi K
The timing of temporoparietal and frontal activations during mental own body transformations from different visuospatial perspectives.	/pubmed/19343800	Schwabe L, Lenggenhager B, Blanke O.	Hum Brain Mapp. 2009 Jun;30(6):1801-12.	Hum Brain Mapp. 2009	PubMed	citation	PMID:19343800	pubmed	19343800	create date:2009/04/04 | first author:Schwabe L
Prestimulus alpha and mu activity predicts failure to inhibit motor responses.	/pubmed/19308934	Mazaheri A, Nieuwenhuis IL, van Dijk H, Jensen O.	Hum Brain Mapp. 2009 Jun;30(6):1791-800.	Hum Brain Mapp. 2009	PubMed	citation	PMID:19308934	pubmed	19308934	create date:2009/03/25 | first author:Mazaheri A
Modality specific functional interaction in sensorimotor synchronization.	/pubmed/19301250	Pollok B, Krause V, Butz M, Schnitzler A.	Hum Brain Mapp. 2009 Jun;30(6):1783-90.	Hum Brain Mapp. 2009	PubMed	citation	PMID:19301250	pubmed	19301250	create date:2009/03/21 | first author:Pollok B
Common and specific contributions of the intraparietal sulci to numerosity and length processing.	/pubmed/19294652	Dormal V, Pesenti M.	Hum Brain Mapp. 2009 Aug;30(8):2466-76.	Hum Brain Mapp. 2009	PubMed	citation	PMID:19294652	pubmed	19294652	create date:2009/03/19 | first author:Dormal V
Neural connectivity as an intermediate phenotype: brain networks under genetic control.	/pubmed/19294651	Meyer-Lindenberg A.	Hum Brain Mapp. 2009 Jul;30(7):1938-46.	Hum Brain Mapp. 2009	PubMed	citation	PMID:19294651	pubmed	19294651	create date:2009/03/19 | first author:Meyer-Lindenberg A
Detection of irregular, transient fMRI activity in normal controls using 2dTCA: comparison to event-related analysis using known timing.	/pubmed/19294642	Morgan VL, Gore JC.	Hum Brain Mapp. 2009 Oct;30(10):3393-405.	Hum Brain Mapp. 2009	PubMed	citation	PMID:19294642	pubmed	19294642	create date:2009/03/19 | first author:Morgan VL
Cortical mapping of naming errors in aphasia.	/pubmed/19294641	Fridriksson J, Baker JM, Moser D.	Hum Brain Mapp. 2009 Aug;30(8):2487-98.	Hum Brain Mapp. 2009	PubMed	citation	PMID:19294641	pubmed	19294641	create date:2009/03/19 | first author:Fridriksson J
Heritability of regional and global brain structure at the onset of puberty: a magnetic resonance imaging study in 9-year-old twin pairs.	/pubmed/19294640	Peper JS, Schnack HG, Brouwer RM, Van Baal GC, Pjetri E, Székely E, van Leeuwen M, van den Berg SM, Collins DL, Evans AC, Boomsma DI, Kahn RS, Hulshoff Pol HE.	Hum Brain Mapp. 2009 Jul;30(7):2184-96.	Hum Brain Mapp. 2009	PubMed	citation	PMID:19294640	pubmed	19294640	create date:2009/03/19 | first author:Peper JS
Functional interactions guiding adaptive processing of behavioral significance.	/pubmed/19288466	Diekhof EK, Falkai P, Gruber O.	Hum Brain Mapp. 2009 Oct;30(10):3325-31.	Hum Brain Mapp. 2009	PubMed	citation	PMID:19288466	pubmed	19288466	create date:2009/03/17 | first author:Diekhof EK
Functional abnormalities in the dyslexic brain: a quantitative meta-analysis of neuroimaging studies.	/pubmed/19288465	Richlan F, Kronbichler M, Wimmer H.	Hum Brain Mapp. 2009 Oct;30(10):3299-308.	Hum Brain Mapp. 2009	PubMed	citation	PMID:19288465	pubmed	19288465	create date:2009/03/17 | first author:Richlan F
Tuning of the visual word processing system: distinct developmental ERP and fMRI effects.	/pubmed/19288464	Brem S, Halder P, Bucher K, Summers P, Martin E, Brandeis D.	Hum Brain Mapp. 2009 Jun;30(6):1833-44.	Hum Brain Mapp. 2009	PubMed	citation	PMID:19288464	pubmed	19288464	create date:2009/03/17 | first author:Brem S
Magnetoencephalographic gamma power reduction in patients with schizophrenia during resting condition.	/pubmed/19288463	Rutter L, Carver FW, Holroyd T, Nadar SR, Mitchell-Francis J, Apud J, Weinberger DR, Coppola R.	Hum Brain Mapp. 2009 Oct;30(10):3254-64.	Hum Brain Mapp. 2009	PubMed	citation	PMID:19288463	pubmed	19288463	create date:2009/03/17 | first author:Rutter L
Functional and effective connectivity of visuomotor control systems demonstrated using generalized partial least squares and structural equation modeling.	/pubmed/19288462	Lin FH, Agnew JA, Belliveau JW, Zeffiro TA.	Hum Brain Mapp. 2009 Jul;30(7):2232-51.	Hum Brain Mapp. 2009	PubMed	citation	PMID:19288462	pubmed	19288462	create date:2009/03/17 | first author:Lin FH
Voxelwise and skeleton-based region of interest analysis of fetal alcohol syndrome and fetal alcohol spectrum disorders in young adults.	/pubmed/19278010	Li L, Coles CD, Lynch ME, Hu X.	Hum Brain Mapp. 2009 Oct;30(10):3265-74.	Hum Brain Mapp. 2009	PubMed	citation	PMID:19278010	pubmed	19278010	create date:2009/03/12 | first author:Li L
Structural MRI biomarkers for preclinical and mild Alzheimer's disease.	/pubmed/19277975	Fennema-Notestine C, Hagler DJ Jr, McEvoy LK, Fleisher AS, Wu EH, Karow DS, Dale AM; Alzheimer's Disease Neuroimaging Initiative.	Hum Brain Mapp. 2009 Oct;30(10):3238-53.	Hum Brain Mapp. 2009	PubMed	citation	PMID:19277975	pubmed	19277975	create date:2009/03/12 | first author:Fennema-Notestine C
Altered frontal-parietal functioning during verbal working memory in children and adolescents with heavy prenatal alcohol exposure.	/pubmed/19263420	O'Hare ED, Lu LH, Houston SM, Bookheimer SY, Mattson SN, O'Connor MJ, Sowell ER.	Hum Brain Mapp. 2009 Oct;30(10):3200-8.	Hum Brain Mapp. 2009	PubMed	citation	PMID:19263420	pubmed	19263420	create date:2009/03/06 | first author:O'Hare ED
On the equivalence of executed and imagined movements: evidence from lateralized motor and nonmotor potentials.	/pubmed/19253343	Kranczioch C, Mathews S, Dean PJ, Sterr A.	Hum Brain Mapp. 2009 Oct;30(10):3275-86.	Hum Brain Mapp. 2009	PubMed	citation	PMID:19253343	pubmed	19253343	create date:2009/03/03 | first author:Kranczioch C
Neural activation of swallowing and swallowing-related tasks in healthy young adults: an attempt to separate the components of deglutition.	/pubmed/19247994	Malandraki GA, Sutton BP, Perlman AL, Karampinos DC, Conway C.	Hum Brain Mapp. 2009 Oct;30(10):3209-26.	Hum Brain Mapp. 2009	PubMed	citation	PMID:19247994	pubmed	19247994	create date:2009/02/28 | first author:Malandraki GA
Probabilistic topography of human corpus callosum using cytoarchitectural parcellation and high angular resolution diffusion imaging tractography.	/pubmed/19241418	Chao YP, Cho KH, Yeh CH, Chou KH, Chen JH, Lin CP.	Hum Brain Mapp. 2009 Oct;30(10):3172-87.	Hum Brain Mapp. 2009	PubMed	citation	PMID:19241418	pubmed	19241418	create date:2009/02/26 | first author:Chao YP
Source connectivity analysis with MEG and EEG.	/pubmed/19235884	Schoffelen JM, Gross J.	Hum Brain Mapp. 2009 Jun;30(6):1857-65. Review.	Hum Brain Mapp. 2009	PubMed	citation	PMID:19235884	pubmed	19235884	create date:2009/02/25 | first author:Schoffelen JM
Empathic neural responses to others' pain are modulated by emotional contexts.	/pubmed/19235883	Han S, Fan Y, Xu X, Qin J, Wu B, Wang X, Aglioti SM, Mao L.	Hum Brain Mapp. 2009 Oct;30(10):3227-37.	Hum Brain Mapp. 2009	PubMed	citation	PMID:19235883	pubmed	19235883	create date:2009/02/25 | first author:Han S
Functionally linked resting-state networks reflect the underlying structural connectivity architecture of the human brain.	/pubmed/19235882	van den Heuvel MP, Mandl RC, Kahn RS, Hulshoff Pol HE.	Hum Brain Mapp. 2009 Oct;30(10):3127-41.	Hum Brain Mapp. 2009	PubMed	citation	PMID:19235882	pubmed	19235882	create date:2009/02/25 | first author:van den Heuvel MP
Handedness, motor skills and maturation of the corticospinal tract in the adolescent brain.	/pubmed/19235881	Hervé PY, Leonard G, Perron M, Pike B, Pitiot A, Richer L, Veillette S, Pausova Z, Paus T.	Hum Brain Mapp. 2009 Oct;30(10):3151-62.	Hum Brain Mapp. 2009	PubMed	citation	PMID:19235881	pubmed	19235881	create date:2009/02/25 | first author:Hervé PY
Pheromone signal transduction in humans: what can be learned from olfactory loss.	/pubmed/19235878	Savic I, Hedén-Blomqvist E, Berglund H.	Hum Brain Mapp. 2009 Sep;30(9):3057-65.	Hum Brain Mapp. 2009	PubMed	citation	PMID:19235878	pubmed	19235878	create date:2009/02/25 | first author:Savic I
A method to fuse fMRI tasks through spatial correlations: applied to schizophrenia.	/pubmed/19235877	Michael AM, Baum SA, Fries JF, Ho BC, Pierson RK, Andreasen NC, Calhoun VD.	Hum Brain Mapp. 2009 Aug;30(8):2512-29.	Hum Brain Mapp. 2009	PubMed	citation	PMID:19235877	pubmed	19235877	create date:2009/02/25 | first author:Michael AM
When all hypotheses are right: a multifocal account of dyslexia.	/pubmed/19235876	Pernet C, Andersson J, Paulesu E, Demonet JF.	Hum Brain Mapp. 2009 Jul;30(7):2278-92.	Hum Brain Mapp. 2009	PubMed	citation	PMID:19235876	pubmed	19235876	create date:2009/02/25 | first author:Pernet C
Title	URL	Description	Details	ShortDetails	Resource	Type	Identifiers	Db	EntrezUID	Properties
A double dissociation between striate and extrastriate visual cortex for pattern motion perception revealed using rTMS.	/pubmed/19224619	Thompson B, Aaen-Stockdale C, Koski L, Hess RF.	Hum Brain Mapp. 2009 Oct;30(10):3115-26.	Hum Brain Mapp. 2009	PubMed	citation	PMID:19224619	pubmed	19224619	create date:2009/02/19 | first author:Thompson B
Distributed representation of single touches in somatosensory and visual cortex.	/pubmed/19224618	Beauchamp MS, Laconte S, Yasar N.	Hum Brain Mapp. 2009 Oct;30(10):3163-71.	Hum Brain Mapp. 2009	PubMed	citation	PMID:19224618	pubmed	19224618	create date:2009/02/19 | first author:Beauchamp MS
Measurement of cortical thickness from MRI by minimum line integrals on soft-classified tissue.	/pubmed/19219850	Aganj I, Sapiro G, Parikshak N, Madsen SK, Thompson PM.	Hum Brain Mapp. 2009 Oct;30(10):3188-99.	Hum Brain Mapp. 2009	PubMed	citation	PMID:19219850	pubmed	19219850	create date:2009/02/17 | first author:Aganj I
Age-related microstructural changes in subcortical white matter during postadolescent periods in men revealed by diffusion-weighted MR imaging.	/pubmed/19219849	Yoshiura T, Noguchi T, Hiwatashi A, Togao O, Yamashita K, Nakao T, Nagao E, Kumazawa S, Arimura H, Honda H.	Hum Brain Mapp. 2009 Oct;30(10):3142-50.	Hum Brain Mapp. 2009	PubMed	citation	PMID:19219849	pubmed	19219849	create date:2009/02/17 | first author:Yoshiura T
Men versus women on sexual brain function: prominent differences during tactile genital stimulation, but not during orgasm.	/pubmed/19219848	Georgiadis JR, Reinders AA, Paans AM, Renken R, Kortekaas R.	Hum Brain Mapp. 2009 Oct;30(10):3089-101.	Hum Brain Mapp. 2009	PubMed	citation	PMID:19219848	pubmed	19219848	create date:2009/02/17 | first author:Georgiadis JR
The effect of daily caffeine use on cerebral blood flow: How much caffeine can we tolerate?	/pubmed/19219847	Addicott MA, Yang LL, Peiffer AM, Burnett LR, Burdette JH, Chen MY, Hayasaka S, Kraft RA, Maldjian JA, Laurienti PJ.	Hum Brain Mapp. 2009 Oct;30(10):3102-14.	Hum Brain Mapp. 2009	PubMed	citation	PMID:19219847	pubmed	19219847	create date:2009/02/17 | first author:Addicott MA
Interrater and intermethod reliability of default mode network selection.	/pubmed/19206103	Franco AR, Pritchard A, Calhoun VD, Mayer AR.	Hum Brain Mapp. 2009 Jul;30(7):2293-303.	Hum Brain Mapp. 2009	PubMed	citation	PMID:19206103	pubmed	19206103	create date:2009/02/12 | first author:Franco AR
Strength of prefrontal activation predicts intensity of suggestion-induced pain.	/pubmed/19184995	Raij TT, Numminen J, Närvänen S, Hiltunen J, Hari R.	Hum Brain Mapp. 2009 Sep;30(9):2890-7.	Hum Brain Mapp. 2009	PubMed	citation	PMID:19184995	pubmed	19184995	create date:2009/02/03 | first author:Raij TT
Random fields--union intersection tests for detecting functional connectivity in EEG/MEG imaging.	/pubmed/19184994	Carbonell F, Worsley KJ, Trujillo-Barreto NJ, Sotero RC.	Hum Brain Mapp. 2009 Aug;30(8):2477-86.	Hum Brain Mapp. 2009	PubMed	citation	PMID:19184994	pubmed	19184994	create date:2009/02/03 | first author:Carbonell F
Off-line sentence processing: what is involved in answering a comprehension probe?	/pubmed/19184993	Newman SD, Lee D, Ratliff KL.	Hum Brain Mapp. 2009 Aug;30(8):2499-511.	Hum Brain Mapp. 2009	PubMed	citation	PMID:19184993	pubmed	19184993	create date:2009/02/03 | first author:Newman SD
Activation of the caudal anterior cingulate cortex due to task-related interference in an auditory Stroop paradigm.	/pubmed/19180558	Haupt S, Axmacher N, Cohen MX, Elger CE, Fell J.	Hum Brain Mapp. 2009 Sep;30(9):3043-56.	Hum Brain Mapp. 2009	PubMed	citation	PMID:19180558	pubmed	19180558	create date:2009/01/31 | first author:Haupt S
Cardiorespiratory effects on default-mode network activity as measured with fMRI.	/pubmed/19180557	van Buuren M, Gladwin TE, Zandbelt BB, van den Heuvel M, Ramsey NF, Kahn RS, Vink M.	Hum Brain Mapp. 2009 Sep;30(9):3031-42.	Hum Brain Mapp. 2009	PubMed	citation	PMID:19180557	pubmed	19180557	create date:2009/01/31 | first author:van Buuren M
Blind identification of evoked human brain activity with independent component analysis of optical data.	/pubmed/19180556	Markham J, White BR, Zeff BW, Culver JP.	Hum Brain Mapp. 2009 Aug;30(8):2382-92.	Hum Brain Mapp. 2009	PubMed	citation	PMID:19180556	pubmed	19180556	create date:2009/01/31 | first author:Markham J
Changes in the interaction of resting-state neural networks from adolescence to adulthood.	/pubmed/19172655	Stevens MC, Pearlson GD, Calhoun VD.	Hum Brain Mapp. 2009 Aug;30(8):2356-66.	Hum Brain Mapp. 2009	PubMed	citation	PMID:19172655	pubmed	19172655	create date:2009/01/28 | first author:Stevens MC
Differential force scaling of fine-graded power grip force in the sensorimotor network.	/pubmed/19172654	Keisker B, Hepp-Reymond MC, Blickenstorfer A, Meyer M, Kollias SS.	Hum Brain Mapp. 2009 Aug;30(8):2453-65.	Hum Brain Mapp. 2009	PubMed	citation	PMID:19172654	pubmed	19172654	create date:2009/01/28 | first author:Keisker B
Diminished neural sensitivity to irregular facial expression in first-episode schizophrenia.	/pubmed/19172653	Bleich-Cohen M, Strous RD, Even R, Rotshtein P, Yovel G, Iancu I, Olmer A, Hendler T.	Hum Brain Mapp. 2009 Aug;30(8):2606-16.	Hum Brain Mapp. 2009	PubMed	citation	PMID:19172653	pubmed	19172653	create date:2009/01/28 | first author:Bleich-Cohen M
Activated region fitting: a robust high-power method for fMRI analysis using parameterized regions of activation.	/pubmed/19172652	Weeda WD, Waldorp LJ, Christoffels I, Huizenga HM.	Hum Brain Mapp. 2009 Aug;30(8):2595-605.	Hum Brain Mapp. 2009	PubMed	citation	PMID:19172652	pubmed	19172652	create date:2009/01/28 | first author:Weeda WD
Volume and iron content in basal ganglia and thalamus.	/pubmed/19172651	Péran P, Cherubini A, Luccichenti G, Hagberg G, Démonet JF, Rascol O, Celsis P, Caltagirone C, Spalletta G, Sabatini U.	Hum Brain Mapp. 2009 Aug;30(8):2667-75.	Hum Brain Mapp. 2009	PubMed	citation	PMID:19172651	pubmed	19172651	create date:2009/01/28 | first author:Péran P
Effects of different viewing perspectives on somatosensory activations during observation of touch.	/pubmed/19172650	Schaefer M, Xu B, Flor H, Cohen LG.	Hum Brain Mapp. 2009 Sep;30(9):2722-30.	Hum Brain Mapp. 2009	PubMed	citation	PMID:19172650	pubmed	19172650	create date:2009/01/28 | first author:Schaefer M
Automated 3D mapping of hippocampal atrophy and its clinical correlates in 400 subjects with Alzheimer's disease, mild cognitive impairment, and elderly controls.	/pubmed/19172649	Morra JH, Tu Z, Apostolova LG, Green AE, Avedissian C, Madsen SK, Parikshak N, Hua X, Toga AW, Jack CR Jr, Schuff N, Weiner MW, Thompson PM; Alzheimer's Disease Neuroimaging Initiative.	Hum Brain Mapp. 2009 Sep;30(9):2766-88.	Hum Brain Mapp. 2009	PubMed	citation	PMID:19172649	pubmed	19172649	create date:2009/01/28 | first author:Morra JH
Exploring the relationship between white matter and gray matter damage in early primary progressive multiple sclerosis: an in vivo study with TBSS and VBM.	/pubmed/19172648	Bodini B, Khaleeli Z, Cercignani M, Miller DH, Thompson AJ, Ciccarelli O.	Hum Brain Mapp. 2009 Sep;30(9):2852-61.	Hum Brain Mapp. 2009	PubMed	citation	PMID:19172648	pubmed	19172648	create date:2009/01/28 | first author:Bodini B
Functional brain areas associated with manipulation of a prehensile tool: a PET study.	/pubmed/19172647	Tsuda H, Aoki T, Oku N, Kimura Y, Hatazawa J, Kinoshita H.	Hum Brain Mapp. 2009 Sep;30(9):2879-89.	Hum Brain Mapp. 2009	PubMed	citation	PMID:19172647	pubmed	19172647	create date:2009/01/28 | first author:Tsuda H
Coordinate-based activation likelihood estimation meta-analysis of neuroimaging data: a random-effects approach based on empirical estimates of spatial uncertainty.	/pubmed/19172646	Eickhoff SB, Laird AR, Grefkes C, Wang LE, Zilles K, Fox PT.	Hum Brain Mapp. 2009 Sep;30(9):2907-26.	Hum Brain Mapp. 2009	PubMed	citation	PMID:19172646	pubmed	19172646	create date:2009/01/28 | first author:Eickhoff SB
Separating function from structure in perfusion imaging of the aging brain.	/pubmed/19172645	Asllani I, Habeck C, Borogovac A, Brown TR, Brickman AM, Stern Y.	Hum Brain Mapp. 2009 Sep;30(9):2927-35.	Hum Brain Mapp. 2009	PubMed	citation	PMID:19172645	pubmed	19172645	create date:2009/01/28 | first author:Asllani I
Fact learning in complex arithmetic and figural-spatial tasks: the role of the angular gyrus and its relation to mathematical competence.	/pubmed/19172644	Grabner RH, Ischebeck A, Reishofer G, Koschutnig K, Delazer M, Ebner F, Neuper C.	Hum Brain Mapp. 2009 Sep;30(9):2936-52.	Hum Brain Mapp. 2009	PubMed	citation	PMID:19172644	pubmed	19172644	create date:2009/01/28 | first author:Grabner RH
The free choice whether or not to respond after stimulus presentation.	/pubmed/19172643	Karch S, Mulert C, Thalmeier T, Lutz J, Leicht G, Meindl T, Möller HJ, Jäger L, Pogarell O.	Hum Brain Mapp. 2009 Sep;30(9):2971-85.	Hum Brain Mapp. 2009	PubMed	citation	PMID:19172643	pubmed	19172643	create date:2009/01/28 | first author:Karch S
A multiparametric evaluation of regional brain damage in patients with primary progressive multiple sclerosis.	/pubmed/19172642	Ceccarelli A, Rocca MA, Valsasina P, Rodegher M, Pagani E, Falini A, Comi G, Filippi M.	Hum Brain Mapp. 2009 Sep;30(9):3009-19.	Hum Brain Mapp. 2009	PubMed	citation	PMID:19172642	pubmed	19172642	create date:2009/01/28 | first author:Ceccarelli A
ICA decomposition of EEG signal for fMRI processing in epilepsy.	/pubmed/19172633	Marques JP, Rebola J, Figueiredo P, Pinto A, Sales F, Castelo-Branco M.	Hum Brain Mapp. 2009 Sep;30(9):2986-96.	Hum Brain Mapp. 2009	PubMed	citation	PMID:19172633	pubmed	19172633	create date:2009/01/28 | first author:Marques JP
Spatiotemporal mapping of sex differences during attentional processing.	/pubmed/19172632	Neuhaus AH, Opgen-Rhein C, Urbanek C, Gross M, Hahn E, Ta TM, Koehler S, Dettling M.	Hum Brain Mapp. 2009 Sep;30(9):2997-3008.	Hum Brain Mapp. 2009	PubMed	citation	PMID:19172632	pubmed	19172632	create date:2009/01/28 | first author:Neuhaus AH
A method for accurate group difference detection by constraining the mixing coefficients in an ICA framework.	/pubmed/19172631	Sui J, Adali T, Pearlson GD, Clark VP, Calhoun VD.	Hum Brain Mapp. 2009 Sep;30(9):2953-70.	Hum Brain Mapp. 2009	PubMed	citation	PMID:19172631	pubmed	19172631	create date:2009/01/28 | first author:Sui J
Syllable congruency and word frequency effects on brain activation.	/pubmed/19172625	Carreiras M, Riba J, Vergara M, Heldmann M, Münte TF.	Hum Brain Mapp. 2009 Sep;30(9):3079-88.	Hum Brain Mapp. 2009	PubMed	citation	PMID:19172625	pubmed	19172625	create date:2009/01/28 | first author:Carreiras M
Functional connectivity between the thalamus and visual cortex under eyes closed and eyes open conditions: a resting-state fMRI study.	/pubmed/19172624	Zou Q, Long X, Zuo X, Yan C, Zhu C, Yang Y, Liu D, He Y, Zang Y.	Hum Brain Mapp. 2009 Sep;30(9):3066-78.	Hum Brain Mapp. 2009	PubMed	citation	PMID:19172624	pubmed	19172624	create date:2009/01/28 | first author:Zou Q
Advanced time-series analysis of MEG data as a method to explore olfactory function in healthy controls and Parkinson's disease patients.	/pubmed/19172623	Boesveldt S, Stam CJ, Knol DL, Verbunt JP, Berendse HW.	Hum Brain Mapp. 2009 Sep;30(9):3020-30.	Hum Brain Mapp. 2009	PubMed	citation	PMID:19172623	pubmed	19172623	create date:2009/01/28 | first author:Boesveldt S
Defective inhibition and inter-regional phase synchronization in pianists with musician's dystonia: an EEG study.	/pubmed/19117335	Ruiz MH, Senghaas P, Grossbach M, Jabusch HC, Bangert M, Hummel F, Gerloff C, Altenmüller E.	Hum Brain Mapp. 2009 Aug;30(8):2689-700.	Hum Brain Mapp. 2009	PubMed	citation	PMID:19117335	pubmed	19117335	create date:2009/01/02 | first author:Ruiz MH
Postconcussion syndrome after minor head injury: brain activation of working memory and attention.	/pubmed/19117278	Smits M, Dippel DW, Houston GC, Wielopolski PA, Koudstaal PJ, Hunink MG, van der Lugt A.	Hum Brain Mapp. 2009 Sep;30(9):2789-803.	Hum Brain Mapp. 2009	PubMed	citation	PMID:19117278	pubmed	19117278	create date:2009/01/02 | first author:Smits M
Increased self-focus in major depressive disorder is related to neural abnormalities in subcortical-cortical midline structures.	/pubmed/19117277	Grimm S, Ernst J, Boesiger P, Schuepbach D, Hell D, Boeker H, Northoff G.	Hum Brain Mapp. 2009 Aug;30(8):2617-27.	Hum Brain Mapp. 2009	PubMed	citation	PMID:19117277	pubmed	19117277	create date:2009/01/02 | first author:Grimm S
Repetition suppression for performed hand gestures revealed by fMRI.	/pubmed/19117276	Hamilton AF, Grafton ST.	Hum Brain Mapp. 2009 Sep;30(9):2898-906.	Hum Brain Mapp. 2009	PubMed	citation	PMID:19117276	pubmed	19117276	create date:2009/01/02 | first author:Hamilton AF
Improved EEG source analysis using low-resolution conductivity estimation in a four-compartment finite element head model.	/pubmed/19117275	Lew S, Wolters CH, Anwander A, Makeig S, MacLeod RS.	Hum Brain Mapp. 2009 Sep;30(9):2862-78.	Hum Brain Mapp. 2009	PubMed	citation	PMID:19117275	pubmed	19117275	create date:2009/01/02 | first author:Lew S
Neural correlates of resolving uncertainty in driver's decision making.	/pubmed/19117274	Callan AM, Osu R, Yamagishi Y, Callan DE, Inoue N.	Hum Brain Mapp. 2009 Sep;30(9):2804-12.	Hum Brain Mapp. 2009	PubMed	citation	PMID:19117274	pubmed	19117274	create date:2009/01/02 | first author:Callan AM
Is a preserved functional reserve a mechanism limiting clinical impairment in pediatric MS patients?	/pubmed/19107755	Rocca MA, Absinta M, Ghezzi A, Moiola L, Comi G, Filippi M.	Hum Brain Mapp. 2009 Sep;30(9):2844-51.	Hum Brain Mapp. 2009	PubMed	citation	PMID:19107755	pubmed	19107755	create date:2008/12/25 | first author:Rocca MA
Neural basis of individualistic and collectivistic views of self.	/pubmed/19107754	Chiao JY, Harada T, Komeda H, Li Z, Mano Y, Saito D, Parrish TB, Sadato N, Iidaka T.	Hum Brain Mapp. 2009 Sep;30(9):2813-20.	Hum Brain Mapp. 2009	PubMed	citation	PMID:19107754	pubmed	19107754	create date:2008/12/25 | first author:Chiao JY
Model driven EEG/fMRI fusion of brain oscillations.	/pubmed/19107753	Valdes-Sosa PA, Sanchez-Bornot JM, Sotero RC, Iturria-Medina Y, Aleman-Gomez Y, Bosch-Bayard J, Carbonell F, Ozaki T.	Hum Brain Mapp. 2009 Sep;30(9):2701-21. Review.	Hum Brain Mapp. 2009	PubMed	citation	PMID:19107753	pubmed	19107753	create date:2008/12/25 | first author:Valdes-Sosa PA
White-matter abnormalities in attention deficit hyperactivity disorder: a diffusion tensor imaging study.	/pubmed/19107752	Silk TJ, Vance A, Rinehart N, Bradshaw JL, Cunnington R.	Hum Brain Mapp. 2009 Sep;30(9):2757-65.	Hum Brain Mapp. 2009	PubMed	citation	PMID:19107752	pubmed	19107752	create date:2008/12/25 | first author:Silk TJ
Extraction of situational meaning by integrating multiple meanings in a complex environment: a functional MRI study.	/pubmed/19107751	Sugiura M, Wakusawa K, Sekiguchi A, Sassa Y, Jeong H, Horie K, Sato S, Kawashima R.	Hum Brain Mapp. 2009 Aug;30(8):2676-88.	Hum Brain Mapp. 2009	PubMed	citation	PMID:19107751	pubmed	19107751	create date:2008/12/25 | first author:Sugiura M
Linearity of the fMRI response in category-selective regions of human visual cortex.	/pubmed/19107750	Horner AJ, Andrews TJ.	Hum Brain Mapp. 2009 Aug;30(8):2628-40.	Hum Brain Mapp. 2009	PubMed	citation	PMID:19107750	pubmed	19107750	create date:2008/12/25 | first author:Horner AJ
Functional brain imaging of swallowing: an activation likelihood estimation meta-analysis.	/pubmed/19107749	Sörös P, Inamoto Y, Martin RE.	Hum Brain Mapp. 2009 Aug;30(8):2426-39.	Hum Brain Mapp. 2009	PubMed	citation	PMID:19107749	pubmed	19107749	create date:2008/12/25 | first author:Sörös P
Regional brain activation changes and abnormal functional connectivity of the ventrolateral prefrontal cortex during working memory processing in adults with attention-deficit/hyperactivity disorder.	/pubmed/19107748	Wolf RC, Plichta MM, Sambataro F, Fallgatter AJ, Jacob C, Lesch KP, Herrmann MJ, Schönfeldt-Lecuona C, Connemann BJ, Grön G, Vasic N.	Hum Brain Mapp. 2009 Jul;30(7):2252-66.	Hum Brain Mapp. 2009	PubMed	citation	PMID:19107748	pubmed	19107748	create date:2008/12/25 | first author:Wolf RC
White-matter lesions along the cholinergic tracts are related to cortical sources of EEG rhythms in amnesic mild cognitive impairment.	/pubmed/19097164	Babiloni C, Pievani M, Vecchio F, Geroldi C, Eusebi F, Fracassi C, Fletcher E, De Carli C, Boccardi M, Rossini PM, Frisoni GB.	Hum Brain Mapp. 2009 May;30(5):1431-43.	Hum Brain Mapp. 2009	PubMed	citation	PMID:19097164	pubmed	19097164	create date:2008/12/20 | first author:Babiloni C
Assessing and minimizing the effects of noise and motion in clinical DTI at 3 T.	/pubmed/19086023	Tijssen RH, Jansen JF, Backes WH.	Hum Brain Mapp. 2009 Aug;30(8):2641-55.	Hum Brain Mapp. 2009	PubMed	citation	PMID:19086023	pubmed	19086023	create date:2008/12/17 | first author:Tijssen RH
Aggression is related to frontal serotonin-1A receptor distribution as revealed by PET in healthy subjects.	/pubmed/19086022	Witte AV, Flöel A, Stein P, Savli M, Mien LK, Wadsak W, Spindelegger C, Moser U, Fink M, Hahn A, Mitterhauser M, Kletter K, Kasper S, Lanzenberger R.	Hum Brain Mapp. 2009 Aug;30(8):2558-70. Erratum in: Hum Brain Mapp. 2010 Feb;31(2):339.	Hum Brain Mapp. 2009	PubMed	citation	PMID:19086022	pubmed	19086022	create date:2008/12/17 | first author:Witte AV
Title	URL	Description	Details	ShortDetails	Resource	Type	Identifiers	Db	EntrezUID	Properties
Working-memory fMRI reveals cingulate hyperactivation in euthymic major depression.	/pubmed/19086021	Schöning S, Zwitserlood P, Engelien A, Behnken A, Kugel H, Schiffbauer H, Lipina K, Pachur C, Kersting A, Dannlowski U, Baune BT, Zwanzger P, Reker T, Heindel W, Arolt V, Konrad C.	Hum Brain Mapp. 2009 Sep;30(9):2746-56.	Hum Brain Mapp. 2009	PubMed	citation	PMID:19086021	pubmed	19086021	create date:2008/12/17 | first author:Schöning S
Dissociable neural effects of stimulus valence and preceding context during the inhibition of responses to emotional faces.	/pubmed/19086020	Schulz KP, Clerkin SM, Halperin JM, Newcorn JH, Tang CY, Fan J.	Hum Brain Mapp. 2009 Sep;30(9):2821-33.	Hum Brain Mapp. 2009	PubMed	citation	PMID:19086020	pubmed	19086020	create date:2008/12/17 | first author:Schulz KP
Intentional inhibition: how the veto-area" exerts control."	/pubmed/19072994	Kühn S, Haggard P, Brass M.	Hum Brain Mapp. 2009 Sep;30(9):2834-43.	Hum Brain Mapp. 2009	PubMed	citation	PMID:19072994	pubmed	19072994	create date:2008/12/17 | first author:Kühn S
Two systems of resting state connectivity between the insula and cingulate cortex.	/pubmed/19072897	Taylor KS, Seminowicz DA, Davis KD.	Hum Brain Mapp. 2009 Sep;30(9):2731-45.	Hum Brain Mapp. 2009	PubMed	citation	PMID:19072897	pubmed	19072897	create date:2008/12/17 | first author:Taylor KS
Contribution of the anterior insula to temporal auditory processing deficits in developmental dyslexia.	/pubmed/19072896	Steinbrink C, Ackermann H, Lachmann T, Riecker A.	Hum Brain Mapp. 2009 Aug;30(8):2401-11.	Hum Brain Mapp. 2009	PubMed	citation	PMID:19072896	pubmed	19072896	create date:2008/12/17 | first author:Steinbrink C
At the heart of the ventral attention system: the right anterior insula.	/pubmed/19072895	Eckert MA, Menon V, Walczak A, Ahlstrom J, Denslow S, Horwitz A, Dubno JR.	Hum Brain Mapp. 2009 Aug;30(8):2530-41.	Hum Brain Mapp. 2009	PubMed	citation	PMID:19072895	pubmed	19072895	create date:2008/12/17 | first author:Eckert MA
Neural substrates of low-frequency repetitive transcranial magnetic stimulation during movement in healthy subjects and acute stroke patients. A PET study.	/pubmed/19072894	Conchou F, Loubinoux I, Castel-Lacanal E, Le Tinnier A, Gerdelat-Mas A, Faure-Marie N, Gros H, Thalamas C, Calvas F, Berry I, Chollet F, Simonetta Moreau M.	Hum Brain Mapp. 2009 Aug;30(8):2542-57.	Hum Brain Mapp. 2009	PubMed	citation	PMID:19072894	pubmed	19072894	create date:2008/12/17 | first author:Conchou F
Protecting peer review: correspondence chronology and ethical analysis regarding Logothetis vs. Shmuel and Leopold.	/pubmed/19067328	Fox PT, Bullmore E, Bandettini PA, Lancaster JL.	Hum Brain Mapp. 2009 Feb;30(2):347-54.	Hum Brain Mapp. 2009	PubMed	citation	PMID:19067328	pubmed	19067328	create date:2008/12/11 | first author:Fox PT
The neuronal substrates of human olfactory based kin recognition.	/pubmed/19067327	Lundström JN, Boyle JA, Zatorre RJ, Jones-Gotman M.	Hum Brain Mapp. 2009 Aug;30(8):2571-80.	Hum Brain Mapp. 2009	PubMed	citation	PMID:19067327	pubmed	19067327	create date:2008/12/11 | first author:Lundström JN
Can structural MRI indices of cerebral integrity track cognitive trends in executive control function during normal maturation and adulthood?	/pubmed/19067326	Kochunov P, Robin DA, Royall DR, Coyle T, Lancaster J, Kochunov V, Schlosser AE, Fox PT.	Hum Brain Mapp. 2009 Aug;30(8):2581-94.	Hum Brain Mapp. 2009	PubMed	citation	PMID:19067326	pubmed	19067326	create date:2008/12/11 | first author:Kochunov P
Corpus callosum damage and cognitive dysfunction in benign MS.	/pubmed/19067325	Mesaros S, Rocca MA, Riccitelli G, Pagani E, Rovaris M, Caputo D, Ghezzi A, Capra R, Bertolotto A, Comi G, Filippi M.	Hum Brain Mapp. 2009 Aug;30(8):2656-66.	Hum Brain Mapp. 2009	PubMed	citation	PMID:19067325	pubmed	19067325	create date:2008/12/11 | first author:Mesaros S
Abnormal connectivity of the sensorimotor network in patients with MS: a multicenter fMRI study.	/pubmed/19034902	Rocca MA, Absinta M, Valsasina P, Ciccarelli O, Marino S, Rovira A, Gass A, Wegner C, Enzinger C, Korteweg T, Sormani MP, Mancini L, Thompson AJ, De Stefano N, Montalban X, Hirsch J, Kappos L, Ropele S, Palace J, Barkhof F, Matthews PM, Filippi M.	Hum Brain Mapp. 2009 Aug;30(8):2412-25.	Hum Brain Mapp. 2009	PubMed	citation	PMID:19034902	pubmed	19034902	create date:2008/11/27 | first author:Rocca MA
Adaptive control of the false discovery rate in voxel-based morphometry.	/pubmed/19034901	Chen S, Wang C, Eberly LE, Caffo BS, Schwartz BS.	Hum Brain Mapp. 2009 Jul;30(7):2304-11.	Hum Brain Mapp. 2009	PubMed	citation	PMID:19034901	pubmed	19034901	create date:2008/11/27 | first author:Chen S
Are there theory of mind regions in the brain? A review of the neuroimaging literature.	/pubmed/19034900	Carrington SJ, Bailey AJ.	Hum Brain Mapp. 2009 Aug;30(8):2313-35. Review.	Hum Brain Mapp. 2009	PubMed	citation	PMID:19034900	pubmed	19034900	create date:2008/11/27 | first author:Carrington SJ
Receptor architecture of human cingulate cortex: evaluation of the four-region neurobiological model.	/pubmed/19034899	Palomero-Gallagher N, Vogt BA, Schleicher A, Mayberg HS, Zilles K.	Hum Brain Mapp. 2009 Aug;30(8):2336-55.	Hum Brain Mapp. 2009	PubMed	citation	PMID:19034899	pubmed	19034899	create date:2008/11/27 | first author:Palomero-Gallagher N
Attention impairment in temporal lobe epilepsy: a neurophysiological approach via analysis of the P300 wave.	/pubmed/19034898	Bocquillon P, Dujardin K, Betrouni N, Phalempin V, Houdayer E, Bourriez JL, Derambure P, Szurhaj W.	Hum Brain Mapp. 2009 Jul;30(7):2267-77.	Hum Brain Mapp. 2009	PubMed	citation	PMID:19034898	pubmed	19034898	create date:2008/11/27 | first author:Bocquillon P
FMRI correlates of visuo-spatial reorienting investigated with an attention shifting double-cue paradigm.	/pubmed/19034897	Natale E, Marzi CA, Macaluso E.	Hum Brain Mapp. 2009 Aug;30(8):2367-81.	Hum Brain Mapp. 2009	PubMed	citation	PMID:19034897	pubmed	19034897	create date:2008/11/27 | first author:Natale E
Distinct roles of left inferior frontal regions that explain individual differences in second language acquisition.	/pubmed/19003956	Sakai KL, Nauchi A, Tatsuno Y, Hirano K, Muraishi Y, Kimura M, Bostwick M, Yusa N.	Hum Brain Mapp. 2009 Aug;30(8):2440-52.	Hum Brain Mapp. 2009	PubMed	citation	PMID:19003956	pubmed	19003956	create date:2008/11/13 | first author:Sakai KL
Motor threshold in transcranial magnetic stimulation: the impact of white matter fiber orientation and skull-to-cortex distance.	/pubmed/18973261	Herbsman T, Forster L, Molnar C, Dougherty R, Christie D, Koola J, Ramsey D, Morgan PS, Bohning DE, George MS, Nahas Z.	Hum Brain Mapp. 2009 Jul;30(7):2044-55.	Hum Brain Mapp. 2009	PubMed	citation	PMID:18973261	pubmed	18973261	create date:2008/11/01 | first author:Herbsman T
fMRI evidence for multisensory recruitment associated with rapid eye movements during sleep.	/pubmed/18972392	Hong CC, Harris JC, Pearlson GD, Kim JS, Calhoun VD, Fallon JH, Golay X, Gillen JS, Simmonds DJ, van Zijl PC, Zee DS, Pekar JJ.	Hum Brain Mapp. 2009 May;30(5):1705-22.	Hum Brain Mapp. 2009	PubMed	citation	PMID:18972392	pubmed	18972392	create date:2008/10/31 | first author:Hong CC
Altered sleep brain functional connectivity in acutely depressed patients.	/pubmed/18937282	Leistedt SJ, Coumans N, Dumont M, Lanquart JP, Stam CJ, Linkowski P.	Hum Brain Mapp. 2009 Jul;30(7):2207-19.	Hum Brain Mapp. 2009	PubMed	citation	PMID:18937282	pubmed	18937282	create date:2008/10/22 | first author:Leistedt SJ
Contagious yawning and the frontal lobe: an fMRI study.	/pubmed/18937281	Nahab FB, Hattori N, Saad ZS, Hallett M.	Hum Brain Mapp. 2009 May;30(5):1744-51.	Hum Brain Mapp. 2009	PubMed	citation	PMID:18937281	pubmed	18937281	create date:2008/10/22 | first author:Nahab FB
EEG alpha oscillations in the preparation for global and local processing predict behavioral performance.	/pubmed/18830957	Volberg G, Kliegl K, Hanslmayr S, Greenlee MW.	Hum Brain Mapp. 2009 Jul;30(7):2173-83.	Hum Brain Mapp. 2009	PubMed	citation	PMID:18830957	pubmed	18830957	create date:2008/10/03 | first author:Volberg G
Analyzing brain networks with PCA and conditional Granger causality.	/pubmed/18830956	Zhou Z, Chen Y, Ding M, Wright P, Lu Z, Liu Y.	Hum Brain Mapp. 2009 Jul;30(7):2197-206.	Hum Brain Mapp. 2009	PubMed	citation	PMID:18830956	pubmed	18830956	create date:2008/10/03 | first author:Zhou Z
Hierarchical functional modularity in the resting-state human brain.	/pubmed/18830955	Ferrarini L, Veer IM, Baerends E, van Tol MJ, Renken RJ, van der Wee NJ, Veltman DJ, Aleman A, Zitman FG, Penninx BW, van Buchem MA, Reiber JH, Rombouts SA, Milles J.	Hum Brain Mapp. 2009 Jul;30(7):2220-31.	Hum Brain Mapp. 2009	PubMed	citation	PMID:18830955	pubmed	18830955	create date:2008/10/03 | first author:Ferrarini L
Construction of periventricular white matter hyperintensity maps by spatial normalization of the lateral ventricles.	/pubmed/18830954	Jongen C, van der Grond J, Anbeek P, Viergever MA, Biessels GJ, Pluim JP; Utrecht Diabetic Encephalopathy Study Group.	Hum Brain Mapp. 2009 Jul;30(7):2056-62.	Hum Brain Mapp. 2009	PubMed	citation	PMID:18830954	pubmed	18830954	create date:2008/10/03 | first author:Jongen C
Hippocampal, amygdala, and neocortical synchronization of theta rhythms is related to an immediate recall during rey auditory verbal learning test.	/pubmed/18819109	Babiloni C, Vecchio F, Mirabella G, Buttiglione M, Sebastiano F, Picardi A, Di Gennaro G, Quarato PP, Grammaldo LG, Buffo P, Esposito V, Manfredi M, Cantore G, Eusebi F.	Hum Brain Mapp. 2009 Jul;30(7):2077-89.	Hum Brain Mapp. 2009	PubMed	citation	PMID:18819109	pubmed	18819109	create date:2008/09/27 | first author:Babiloni C
Strong resemblance in the amplitude of oscillatory brain activity in monozygotic twins is not caused by trivial" similarities in the composition of the skull."	/pubmed/18819108	van 't Ent D, van Soelen IL, Stam CJ, De Geus EJ, Boomsma DI.	Hum Brain Mapp. 2009 Jul;30(7):2142-5.	Hum Brain Mapp. 2009	PubMed	citation	PMID:18819108	pubmed	18819108	create date:2008/09/27 | first author:van 't Ent D
Topographic analysis of individual activation patterns in medial frontal cortex in schizophrenia.	/pubmed/18819107	Stern ER, Welsh RC, Fitzgerald KD, Taylor SF.	Hum Brain Mapp. 2009 Jul;30(7):2146-56.	Hum Brain Mapp. 2009	PubMed	citation	PMID:18819107	pubmed	18819107	create date:2008/09/27 | first author:Stern ER
Brain activity during visual versus kinesthetic imagery: an fMRI study.	/pubmed/18819106	Guillot A, Collet C, Nguyen VA, Malouin F, Richards C, Doyon J.	Hum Brain Mapp. 2009 Jul;30(7):2157-72.	Hum Brain Mapp. 2009	PubMed	citation	PMID:18819106	pubmed	18819106	create date:2008/09/27 | first author:Guillot A
Age-related brain structural alterations in children with specific language impairment.	/pubmed/18781595	Soriano-Mas C, Pujol J, Ortiz H, Deus J, López-Sala A, Sans A.	Hum Brain Mapp. 2009 May;30(5):1626-36.	Hum Brain Mapp. 2009	PubMed	citation	PMID:18781595	pubmed	18781595	create date:2008/09/11 | first author:Soriano-Mas C
Regional networks underlying interhemispheric connectivity: an EEG and DTI study in healthy ageing and amnestic mild cognitive impairment.	/pubmed/18781594	Teipel SJ, Pogarell O, Meindl T, Dietrich O, Sydykova D, Hunklinger U, Georgii B, Mulert C, Reiser MF, Möller HJ, Hampel H.	Hum Brain Mapp. 2009 Jul;30(7):2098-119.	Hum Brain Mapp. 2009	PubMed	citation	PMID:18781594	pubmed	18781594	create date:2008/09/11 | first author:Teipel SJ
Instinctive modulation of cognitive behavior: a human evoked potential study.	/pubmed/18781593	Nahum L, Morand S, Barcellona-Lehmann S, Schnider A.	Hum Brain Mapp. 2009 Jul;30(7):2120-31.	Hum Brain Mapp. 2009	PubMed	citation	PMID:18781593	pubmed	18781593	create date:2008/09/11 | first author:Nahum L
Collaborative computational anatomy: an MRI morphometry study of the human brain via diffeomorphic metric mapping.	/pubmed/18781592	Miller MI, Priebe CE, Qiu A, Fischl B, Kolasny A, Brown T, Park Y, Ratnanather JT, Busa E, Jovicich J, Yu P, Dickerson BC, Buckner RL; Morphometry BIRN.	Hum Brain Mapp. 2009 Jul;30(7):2132-41.	Hum Brain Mapp. 2009	PubMed	citation	PMID:18781592	pubmed	18781592	create date:2008/09/11 | first author:Miller MI
Undiagnosed sleep-related breathing disorders are associated with focal brainstem atrophy in the elderly.	/pubmed/18781591	Celle S, Peyron R, Faillenot I, Pichot V, Alabdullah M, Gaspoz JM, Laurent B, Barthélémy JC, Roche F.	Hum Brain Mapp. 2009 Jul;30(7):2090-7.	Hum Brain Mapp. 2009	PubMed	citation	PMID:18781591	pubmed	18781591	create date:2008/09/11 | first author:Celle S
The human mirror neuron system in a population with deficient self-awareness: an fMRI study in alexithymia.	/pubmed/18781590	Moriguchi Y, Ohnishi T, Decety J, Hirakata M, Maeda M, Matsuda H, Komaki G.	Hum Brain Mapp. 2009 Jul;30(7):2063-76.	Hum Brain Mapp. 2009	PubMed	citation	PMID:18781590	pubmed	18781590	create date:2008/09/11 | first author:Moriguchi Y
Disentangling the prefrontal network for rule selection by means of a non-verbal variant of the Wisconsin Card Sorting Test.	/pubmed/18729079	Specht K, Lie CH, Shah NJ, Fink GR.	Hum Brain Mapp. 2009 May;30(5):1734-43.	Hum Brain Mapp. 2009	PubMed	citation	PMID:18729079	pubmed	18729079	create date:2008/08/30 | first author:Specht K
Functional decoupling of BOLD and gamma-band amplitudes in human primary visual cortex.	/pubmed/18729078	Muthukumaraswamy SD, Singh KD.	Hum Brain Mapp. 2009 Jul;30(7):2000-7.	Hum Brain Mapp. 2009	PubMed	citation	PMID:18729078	pubmed	18729078	create date:2008/08/30 | first author:Muthukumaraswamy SD
Pseudohomophone effects provide evidence of early lexico-phonological processing in visual word recognition.	/pubmed/18726911	Braun M, Hutzler F, Ziegler JC, Dambacher M, Jacobs AM.	Hum Brain Mapp. 2009 Jul;30(7):1977-89.	Hum Brain Mapp. 2009	PubMed	citation	PMID:18726911	pubmed	18726911	create date:2008/08/30 | first author:Braun M
Neural correlates of personally familiar faces: parents, partner and own faces.	/pubmed/18726910	Taylor MJ, Arsalidou M, Bayless SJ, Morris D, Evans JW, Barbeau EJ.	Hum Brain Mapp. 2009 Jul;30(7):2008-20.	Hum Brain Mapp. 2009	PubMed	citation	PMID:18726910	pubmed	18726910	create date:2008/08/30 | first author:Taylor MJ
Independent component analysis as a model-free approach for the detection of BOLD changes related to epileptic spikes: a simulation study.	/pubmed/18726909	LeVan P, Gotman J.	Hum Brain Mapp. 2009 Jul;30(7):2021-31.	Hum Brain Mapp. 2009	PubMed	citation	PMID:18726909	pubmed	18726909	create date:2008/08/30 | first author:LeVan P
Single dose of a dopamine agonist impairs reinforcement learning in humans: evidence from event-related potentials and computational modeling of striatal-cortical function.	/pubmed/18726908	Santesso DL, Evins AE, Frank MJ, Schetter EC, Bogdan R, Pizzagalli DA.	Hum Brain Mapp. 2009 Jul;30(7):1963-76.	Hum Brain Mapp. 2009	PubMed	citation	PMID:18726908	pubmed	18726908	create date:2008/08/30 | first author:Santesso DL
Stability of tactile- and pain-related fMRI brain activations: an examination of threshold-dependent and threshold-independent methods.	/pubmed/18711711	Taylor KS, Davis KD.	Hum Brain Mapp. 2009 Jul;30(7):1947-62.	Hum Brain Mapp. 2009	PubMed	citation	PMID:18711711	pubmed	18711711	create date:2008/08/20 | first author:Taylor KS
Attentional load modifies early activity in human primary visual cortex.	/pubmed/18711710	Rauss KS, Pourtois G, Vuilleumier P, Schwartz S.	Hum Brain Mapp. 2009 May;30(5):1723-33.	Hum Brain Mapp. 2009	PubMed	citation	PMID:18711710	pubmed	18711710	create date:2008/08/20 | first author:Rauss KS
Decreased neural activity in reward circuitry during personal reference in abstinent alcoholics--a fMRI study.	/pubmed/18711709	de Greck M, Supady A, Thiemann R, Tempelmann C, Bogerts B, Forschner L, Ploetz KV, Northoff G.	Hum Brain Mapp. 2009 May;30(5):1691-704.	Hum Brain Mapp. 2009	PubMed	citation	PMID:18711709	pubmed	18711709	create date:2008/08/20 | first author:de Greck M
Working memory representation in atypical language dominance.	/pubmed/18711708	Axmacher N, Bialleck KA, Weber B, Helmstaedter C, Elger CE, Fell J.	Hum Brain Mapp. 2009 Jul;30(7):2032-43.	Hum Brain Mapp. 2009	PubMed	citation	PMID:18711708	pubmed	18711708	create date:2008/08/20 | first author:Axmacher N
Audiovisual integration during speech comprehension: an fMRI study comparing ROI-based and whole brain analyses.	/pubmed/18711707	Szycik GR, Jansma H, Münte TF.	Hum Brain Mapp. 2009 Jul;30(7):1990-9.	Hum Brain Mapp. 2009	PubMed	citation	PMID:18711707	pubmed	18711707	create date:2008/08/20 | first author:Szycik GR
Dynamics of cortical responses to tone pairs in relation to task difficulty: a MEG study.	/pubmed/18711706	Nahum M, Renvall H, Ahissar M.	Hum Brain Mapp. 2009 May;30(5):1592-604.	Hum Brain Mapp. 2009	PubMed	citation	PMID:18711706	pubmed	18711706	create date:2008/08/20 | first author:Nahum M
Neural networks involved in artistic creativity.	/pubmed/18677746	Kowatari Y, Lee SH, Yamamura H, Nagamori Y, Levy P, Yamane S, Yamamoto M.	Hum Brain Mapp. 2009 May;30(5):1678-90.	Hum Brain Mapp. 2009	PubMed	citation	PMID:18677746	pubmed	18677746	create date:2008/08/05 | first author:Kowatari Y
Patterns of structural complexity in Alzheimer's disease and frontotemporal dementia.	/pubmed/18677745	Young K, Du AT, Kramer J, Rosen H, Miller B, Weiner M, Schuff N.	Hum Brain Mapp. 2009 May;30(5):1667-77.	Hum Brain Mapp. 2009	PubMed	citation	PMID:18677745	pubmed	18677745	create date:2008/08/05 | first author:Young K
Title	URL	Description	Details	ShortDetails	Resource	Type	Identifiers	Db	EntrezUID	Properties
The Fusiform Face Area responds automatically to statistical regularities optimal for face categorization.	/pubmed/18671278	Caldara R, Seghier ML.	Hum Brain Mapp. 2009 May;30(5):1615-25.	Hum Brain Mapp. 2009	PubMed	citation	PMID:18671278	pubmed	18671278	create date:2008/08/02 | first author:Caldara R
Automated white-matter tractography using a probabilistic diffusion tensor atlas: Application to temporal lobe epilepsy.	/pubmed/18671230	Hagler DJ Jr, Ahmadi ME, Kuperman J, Holland D, McDonald CR, Halgren E, Dale AM.	Hum Brain Mapp. 2009 May;30(5):1535-47.	Hum Brain Mapp. 2009	PubMed	citation	PMID:18671230	pubmed	18671230	create date:2008/08/02 | first author:Hagler DJ Jr
Movement gating of beta/gamma oscillations involved in the N30 somatosensory evoked potential.	/pubmed/18661507	Cebolla AM, De Saedeleer C, Bengoetxea A, Leurs F, Balestra C, d'Alcantara P, Palmero-Soler E, Dan B, Cheron G.	Hum Brain Mapp. 2009 May;30(5):1568-79.	Hum Brain Mapp. 2009	PubMed	citation	PMID:18661507	pubmed	18661507	create date:2008/07/29 | first author:Cebolla AM
Decreased basal fMRI functional connectivity in epileptogenic networks and contralateral compensatory mechanisms.	/pubmed/18661506	Bettus G, Guedj E, Joyeux F, Confort-Gouny S, Soulier E, Laguitton V, Cozzone PJ, Chauvel P, Ranjeva JP, Bartolomei F, Guye M.	Hum Brain Mapp. 2009 May;30(5):1580-91.	Hum Brain Mapp. 2009	PubMed	citation	PMID:18661506	pubmed	18661506	create date:2008/07/29 | first author:Bettus G
Neuronal modulation of auditory attention by informative and uninformative spatial cues.	/pubmed/18661505	Mayer AR, Franco AR, Harrington DL.	Hum Brain Mapp. 2009 May;30(5):1652-66.	Hum Brain Mapp. 2009	PubMed	citation	PMID:18661505	pubmed	18661505	create date:2008/07/29 | first author:Mayer AR
Self-regulation of regional cortical activity using real-time fMRI: the right inferior frontal gyrus and linguistic processing.	/pubmed/18661503	Rota G, Sitaram R, Veit R, Erb M, Weiskopf N, Dogil G, Birbaumer N.	Hum Brain Mapp. 2009 May;30(5):1605-14.	Hum Brain Mapp. 2009	PubMed	citation	PMID:18661503	pubmed	18661503	create date:2008/07/29 | first author:Rota G
Removal of magnetoencephalographic artifacts with temporal signal-space separation: demonstration with single-trial auditory-evoked responses.	/pubmed/18661502	Taulu S, Hari R.	Hum Brain Mapp. 2009 May;30(5):1524-34.	Hum Brain Mapp. 2009	PubMed	citation	PMID:18661502	pubmed	18661502	create date:2008/07/29 | first author:Taulu S
Defining the face processing network: optimization of the functional localizer in fMRI.	/pubmed/18661501	Fox CJ, Iaria G, Barton JJ.	Hum Brain Mapp. 2009 May;30(5):1637-51.	Hum Brain Mapp. 2009	PubMed	citation	PMID:18661501	pubmed	18661501	create date:2008/07/29 | first author:Fox CJ
Parcellation-dependent small-world brain functional networks: a resting-state fMRI study.	/pubmed/18649353	Wang J, Wang L, Zang Y, Yang H, Tang H, Gong Q, Chen Z, Zhu C, He Y.	Hum Brain Mapp. 2009 May;30(5):1511-23.	Hum Brain Mapp. 2009	PubMed	citation	PMID:18649353	pubmed	18649353	create date:2008/07/24 | first author:Wang J
Functional significance of retrieval-related activity in lateral parietal cortex: Evidence from fMRI and ERPs.	/pubmed/18649352	Vilberg KL, Rugg MD.	Hum Brain Mapp. 2009 May;30(5):1490-501.	Hum Brain Mapp. 2009	PubMed	citation	PMID:18649352	pubmed	18649352	create date:2008/07/24 | first author:Vilberg KL
Regional homogeneity changes in patients with Parkinson's disease.	/pubmed/18649351	Wu T, Long X, Zang Y, Wang L, Hallett M, Li K, Chan P.	Hum Brain Mapp. 2009 May;30(5):1502-10.	Hum Brain Mapp. 2009	PubMed	citation	PMID:18649351	pubmed	18649351	create date:2008/07/24 | first author:Wu T
Executive control of spatial attention shifts in the auditory compared to the visual modality.	/pubmed/18649349	Krumbholz K, Nobis EA, Weatheritt RJ, Fink GR.	Hum Brain Mapp. 2009 May;30(5):1457-69.	Hum Brain Mapp. 2009	PubMed	citation	PMID:18649349	pubmed	18649349	create date:2008/07/24 | first author:Krumbholz K
Estimating cerebral oxygen metabolism from fMRI with a dynamic multicompartment Windkessel model.	/pubmed/18649348	Huppert TJ, Allen MS, Diamond SG, Boas DA.	Hum Brain Mapp. 2009 May;30(5):1548-67.	Hum Brain Mapp. 2009	PubMed	citation	PMID:18649348	pubmed	18649348	create date:2008/07/24 | first author:Huppert TJ
Analysis of lesions in patients with unilateral tactile agnosia using cytoarchitectonic probabilistic maps.	/pubmed/18636551	Hömke L, Amunts K, Bönig L, Fretz C, Binkofski F, Zilles K, Weder B.	Hum Brain Mapp. 2009 May;30(5):1444-56.	Hum Brain Mapp. 2009	PubMed	citation	PMID:18636551	pubmed	18636551	create date:2008/07/19 | first author:Hömke L
Quantification of head motion in children during various fMRI language tasks.	/pubmed/18636549	Yuan W, Altaye M, Ret J, Schmithorst V, Byars AW, Plante E, Holland SK.	Hum Brain Mapp. 2009 May;30(5):1481-9.	Hum Brain Mapp. 2009	PubMed	citation	PMID:18636549	pubmed	18636549	create date:2008/07/19 | first author:Yuan W
Correlation study of optimized voxel-based morphometry and (1)H MRS in patients with mesial temporal lobe epilepsy and hippocampal sclerosis.	/pubmed/18609565	Brázdil M, Marecek R, Fojtíková D, Mikl M, Kuba R, Krupa P, Rektor I.	Hum Brain Mapp. 2009 Apr;30(4):1226-35.	Hum Brain Mapp. 2009	PubMed	citation	PMID:18609565	pubmed	18609565	create date:2008/07/09 | first author:Brázdil M
Decrease in early right alpha band phase synchronization and late gamma band oscillations in processing syntax in music.	/pubmed/18571796	Ruiz MH, Koelsch S, Bhattacharya J.	Hum Brain Mapp. 2009 Apr;30(4):1207-25.	Hum Brain Mapp. 2009	PubMed	citation	PMID:18571796	pubmed	18571796	create date:2008/06/24 | first author:Ruiz MH
The salient characteristics of the central effects of acupuncture needling: limbic-paralimbic-neocortical network modulation.	/pubmed/18571795	Fang J, Jin Z, Wang Y, Li K, Kong J, Nixon EE, Zeng Y, Ren Y, Tong H, Wang Y, Wang P, Hui KK.	Hum Brain Mapp. 2009 Apr;30(4):1196-206.	Hum Brain Mapp. 2009	PubMed	citation	PMID:18571795	pubmed	18571795	create date:2008/06/24 | first author:Fang J
Alcohol dose effects on brain circuits during simulated driving: an fMRI study.	/pubmed/18571794	Meda SA, Calhoun VD, Astur RS, Turner BM, Ruopp K, Pearlson GD.	Hum Brain Mapp. 2009 Apr;30(4):1257-70.	Hum Brain Mapp. 2009	PubMed	citation	PMID:18571794	pubmed	18571794	create date:2008/06/24 | first author:Meda SA
Effect of handedness on fMRI activation in the medial temporal lobe during an auditory verbal memory task.	/pubmed/18570207	Cuzzocreo JL, Yassa MA, Verduzco G, Honeycutt NA, Scott DJ, Bassett SS.	Hum Brain Mapp. 2009 Apr;30(4):1271-8.	Hum Brain Mapp. 2009	PubMed	citation	PMID:18570207	pubmed	18570207	create date:2008/06/24 | first author:Cuzzocreo JL
Parsing neural mechanisms of social and physical risk identifications.	/pubmed/18570205	Qin J, Han S.	Hum Brain Mapp. 2009 Apr;30(4):1338-51.	Hum Brain Mapp. 2009	PubMed	citation	PMID:18570205	pubmed	18570205	create date:2008/06/24 | first author:Qin J
Effects of anterior cingulate fissurization on cognitive control during stroop interference.	/pubmed/18570202	Huster RJ, Wolters C, Wollbrink A, Schweiger E, Wittling W, Pantev C, Junghofer M.	Hum Brain Mapp. 2009 Apr;30(4):1279-89.	Hum Brain Mapp. 2009	PubMed	citation	PMID:18570202	pubmed	18570202	create date:2008/06/24 | first author:Huster RJ
Volumetric and shape analysis of the thalamus in first-episode schizophrenia.	/pubmed/18570200	Coscia DM, Narr KL, Robinson DG, Hamilton LS, Sevy S, Burdick KE, Gunduz-Bruce H, McCormack J, Bilder RM, Szeszko PR.	Hum Brain Mapp. 2009 Apr;30(4):1236-45.	Hum Brain Mapp. 2009	PubMed	citation	PMID:18570200	pubmed	18570200	create date:2008/06/24 | first author:Coscia DM
Source estimates for MEG/EEG visual evoked responses constrained by multiple, retinotopically-mapped stimulus locations.	/pubmed/18570197	Hagler DJ Jr, Halgren E, Martinez A, Huang M, Hillyard SA, Dale AM.	Hum Brain Mapp. 2009 Apr;30(4):1290-309.	Hum Brain Mapp. 2009	PubMed	citation	PMID:18570197	pubmed	18570197	create date:2008/06/24 | first author:Hagler DJ Jr
Influence of ocular filtering in EEG data on the assessment of drug-induced effects on the brain.	/pubmed/18548559	Romero S, Mañanas MA, Barbanoj MJ.	Hum Brain Mapp. 2009 May;30(5):1470-80.	Hum Brain Mapp. 2009	PubMed	citation	PMID:18548559	pubmed	18548559	create date:2008/06/13 | first author:Romero S
Cortical compensation associated with dysphagia caused by selective degeneration of bulbar motor neurons.	/pubmed/18548558	Dziewas R, Teismann IK, Suntrup S, Schiffbauer H, Steinstraeter O, Warnecke T, Ringelstein EB, Pantev C.	Hum Brain Mapp. 2009 Apr;30(4):1352-60.	Hum Brain Mapp. 2009	PubMed	citation	PMID:18548558	pubmed	18548558	create date:2008/06/13 | first author:Dziewas R
Brain derived neurotrophic factor Val66Met polymorphism, the five factor model of personality and hippocampal volume: Implications for depressive illness.	/pubmed/18548532	Joffe RT, Gatt JM, Kemp AH, Grieve S, Dobson-Stone C, Kuan SA, Schofield PR, Gordon E, Williams LM.	Hum Brain Mapp. 2009 Apr;30(4):1246-56.	Hum Brain Mapp. 2009	PubMed	citation	PMID:18548532	pubmed	18548532	create date:2008/06/13 | first author:Joffe RT
My third arm: shifts in topography of the somatosensory homunculus predict feeling of an artificial supernumerary arm.	/pubmed/18537117	Schaefer M, Heinze HJ, Rotte M.	Hum Brain Mapp. 2009 May;30(5):1413-20.	Hum Brain Mapp. 2009	PubMed	citation	PMID:18537117	pubmed	18537117	create date:2008/06/10 | first author:Schaefer M
Multivariate Granger causality analysis of fMRI data.	/pubmed/18537116	Deshpande G, LaConte S, James GA, Peltier S, Hu X.	Hum Brain Mapp. 2009 Apr;30(4):1361-73.	Hum Brain Mapp. 2009	PubMed	citation	PMID:18537116	pubmed	18537116	create date:2008/06/10 | first author:Deshpande G
Reproducibility of TMS-Evoked EEG responses.	/pubmed/18537115	Lioumis P, Kicić D, Savolainen P, Mäkelä JP, Kähkönen S.	Hum Brain Mapp. 2009 Apr;30(4):1387-96.	Hum Brain Mapp. 2009	PubMed	citation	PMID:18537115	pubmed	18537115	create date:2008/06/10 | first author:Lioumis P
Frontal operculum temporal difference signals and social motor response learning.	/pubmed/18537114	Kumar P, Waiter G, Ahearn T, Milders M, Reid I, Steele JD.	Hum Brain Mapp. 2009 May;30(5):1421-30.	Hum Brain Mapp. 2009	PubMed	citation	PMID:18537114	pubmed	18537114	create date:2008/06/10 | first author:Kumar P
Robust S1, S2, and thalamic activations in individual subjects with vibrotactile stimulation at 1.5 and 3.0 T.	/pubmed/18537113	Chakravarty MM, Rosa-Neto P, Broadbent S, Evans AC, Collins DL.	Hum Brain Mapp. 2009 Apr;30(4):1328-37.	Hum Brain Mapp. 2009	PubMed	citation	PMID:18537113	pubmed	18537113	create date:2008/06/10 | first author:Chakravarty MM
Comparison of unilateral and bilateral complex finger tapping-related activation in premotor and primary motor cortex.	/pubmed/18537112	Horenstein C, Lowe MJ, Koenig KA, Phillips MD.	Hum Brain Mapp. 2009 Apr;30(4):1397-412.	Hum Brain Mapp. 2009	PubMed	citation	PMID:18537112	pubmed	18537112	create date:2008/06/10 | first author:Horenstein C
Evaluation of automated brain MR image segmentation and volumetry methods.	/pubmed/18537111	Klauschen F, Goldman A, Barra V, Meyer-Lindenberg A, Lundervold A.	Hum Brain Mapp. 2009 Apr;30(4):1310-27.	Hum Brain Mapp. 2009	PubMed	citation	PMID:18537111	pubmed	18537111	create date:2008/06/10 | first author:Klauschen F
Age-related changes in the cerebral substrates of cognitive procedural learning.	/pubmed/18537110	Hubert V, Beaunieux H, Chételat G, Platel H, Landeau B, Viader F, Desgranges B, Eustache F.	Hum Brain Mapp. 2009 Apr;30(4):1374-86.	Hum Brain Mapp. 2009	PubMed	citation	PMID:18537110	pubmed	18537110	create date:2008/06/10 | first author:Hubert V
Consciousness and cerebral baseline activity fluctuations.	/pubmed/18465800	Boly M, Phillips C, Balteau E, Schnakers C, Degueldre C, Moonen G, Luxen A, Peigneux P, Faymonville ME, Maquet P, Laureys S.	Hum Brain Mapp. 2008 Jul;29(7):868-74. Review.	Hum Brain Mapp. 2008	PubMed	citation	PMID:18465800	pubmed	18465800	create date:2008/05/10 | first author:Boly M
Neuronal correlates of spontaneous fluctuations in fMRI signals in monkey visual cortex: Implications for functional connectivity at rest.	/pubmed/18465799	Shmuel A, Leopold DA.	Hum Brain Mapp. 2008 Jul;29(7):751-61.	Hum Brain Mapp. 2008	PubMed	citation	PMID:18465799	pubmed	18465799	create date:2008/05/10 | first author:Shmuel A
Endogenous oscillations and networks in functional magnetic resonance imaging.	/pubmed/18465798	Bandettini PA, Bullmore E.	Hum Brain Mapp. 2008 Jul;29(7):737-9. No abstract available.	Hum Brain Mapp. 2008	PubMed	citation	PMID:18465798	pubmed	18465798	create date:2008/05/10 | first author:Bandettini PA
Endogenous brain oscillations and related networks detected by surface EEG-combined fMRI.	/pubmed/18465797	Laufs H.	Hum Brain Mapp. 2008 Jul;29(7):762-9. Review.	Hum Brain Mapp. 2008	PubMed	citation	PMID:18465797	pubmed	18465797	create date:2008/05/10 | first author:Laufs H
Monofractal and multifractal dynamics of low frequency endogenous brain oscillations in functional MRI.	/pubmed/18465788	Wink AM, Bullmore E, Barnes A, Bernard F, Suckling J.	Hum Brain Mapp. 2008 Jul;29(7):791-801.	Hum Brain Mapp. 2008	PubMed	citation	PMID:18465788	pubmed	18465788	create date:2008/05/10 | first author:Wink AM
Cortical sources of visual evoked potentials during consciousness of executive processes.	/pubmed/18465752	Babiloni C, Vecchio F, Iacoboni M, Buffo P, Eusebi F, Rossini PM.	Hum Brain Mapp. 2009 Mar;30(3):998-1013.	Hum Brain Mapp. 2009	PubMed	citation	PMID:18465752	pubmed	18465752	create date:2008/05/10 | first author:Babiloni C
A voxel-based morphometry study of frontal gray matter correlates of impulsivity.	/pubmed/18465751	Matsuo K, Nicoletti M, Nemoto K, Hatch JP, Peluso MA, Nery FG, Soares JC.	Hum Brain Mapp. 2009 Apr;30(4):1188-95.	Hum Brain Mapp. 2009	PubMed	citation	PMID:18465751	pubmed	18465751	create date:2008/05/10 | first author:Matsuo K
The brain's orienting response: An event-related functional magnetic resonance imaging investigation.	/pubmed/18465750	Friedman D, Goldman R, Stern Y, Brown TR.	Hum Brain Mapp. 2009 Apr;30(4):1144-54.	Hum Brain Mapp. 2009	PubMed	citation	PMID:18465750	pubmed	18465750	create date:2008/05/10 | first author:Friedman D
Automatic fMRI-guided MEG multidipole localization for visual responses.	/pubmed/18465749	Auranen T, Nummenmaa A, Vanni S, Vehtari A, Hämäläinen MS, Lampinen J, Jääskeläinen IP.	Hum Brain Mapp. 2009 Apr;30(4):1087-99.	Hum Brain Mapp. 2009	PubMed	citation	PMID:18465749	pubmed	18465749	create date:2008/05/10 | first author:Auranen T
Differential cerebellar and cortical involvement according to various attentional load: role of educational level.	/pubmed/18465748	Bonnet MC, Dilharreguy B, Allard M, Deloire MS, Petry KG, Brochet B.	Hum Brain Mapp. 2009 Apr;30(4):1133-43.	Hum Brain Mapp. 2009	PubMed	citation	PMID:18465748	pubmed	18465748	create date:2008/05/10 | first author:Bonnet MC
Rolandic alpha and beta EEG rhythms' strengths are inversely related to fMRI-BOLD signal in primary somatosensory and motor cortex.	/pubmed/18465747	Ritter P, Moosmann M, Villringer A.	Hum Brain Mapp. 2009 Apr;30(4):1168-87.	Hum Brain Mapp. 2009	PubMed	citation	PMID:18465747	pubmed	18465747	create date:2008/05/10 | first author:Ritter P
Selective detrending method for reducing task-correlated motion artifact during speech in event-related FMRI.	/pubmed/18465746	Gopinath K, Crosson B, McGregor K, Peck K, Chang YL, Moore A, Sherod M, Cavanagh C, Wabnitz A, Wierenga C, White K, Cheshkov S, Krishnamurthy V, Briggs RW.	Hum Brain Mapp. 2009 Apr;30(4):1105-19.	Hum Brain Mapp. 2009	PubMed	citation	PMID:18465746	pubmed	18465746	create date:2008/05/10 | first author:Gopinath K
Mapping the signal-to-noise-ratios of cortical sources in magnetoencephalography and electroencephalography.	/pubmed/18465745	Goldenholz DM, Ahlfors SP, Hämäläinen MS, Sharon D, Ishitobi M, Vaina LM, Stufflebeam SM.	Hum Brain Mapp. 2009 Apr;30(4):1077-86.	Hum Brain Mapp. 2009	PubMed	citation	PMID:18465745	pubmed	18465745	create date:2008/05/10 | first author:Goldenholz DM
White matter hyperintensities in the forties: their prevalence and topography in an epidemiological sample aged 44-48.	/pubmed/18465744	Wen W, Sachdev PS, Li JJ, Chen X, Anstey KJ.	Hum Brain Mapp. 2009 Apr;30(4):1155-67.	Hum Brain Mapp. 2009	PubMed	citation	PMID:18465744	pubmed	18465744	create date:2008/05/10 | first author:Wen W
Effects of aging on cerebral blood flow, oxygen metabolism, and blood oxygenation level dependent responses to visual stimulation.	/pubmed/18465743	Ances BM, Liang CL, Leontiev O, Perthen JE, Fleisher AS, Lansing AE, Buxton RB.	Hum Brain Mapp. 2009 Apr;30(4):1120-32.	Hum Brain Mapp. 2009	PubMed	citation	PMID:18465743	pubmed	18465743	create date:2008/05/10 | first author:Ances BM
Title	URL	Description	Details	ShortDetails	Resource	Type	Identifiers	Db	EntrezUID	Properties
The power of spectral density analysis for mapping endogenous BOLD signal fluctuations.	/pubmed/18454458	Duff EP, Johnston LA, Xiong J, Fox PT, Mareels I, Egan GF.	Hum Brain Mapp. 2008 Jul;29(7):778-90.	Hum Brain Mapp. 2008	PubMed	citation	PMID:18454458	pubmed	18454458	create date:2008/05/06 | first author:Duff EP
Avalanche dynamics of human brain oscillations: relation to critical branching processes and temporal correlations.	/pubmed/18454457	Poil SS, van Ooyen A, Linkenkaer-Hansen K.	Hum Brain Mapp. 2008 Jul;29(7):770-7.	Hum Brain Mapp. 2008	PubMed	citation	PMID:18454457	pubmed	18454457	create date:2008/05/06 | first author:Poil SS
Endogenous brain fluctuations and diagnostic imaging.	/pubmed/18454454	Kiviniemi V.	Hum Brain Mapp. 2008 Jul;29(7):810-7. Review.	Hum Brain Mapp. 2008	PubMed	citation	PMID:18454454	pubmed	18454454	create date:2008/05/06 | first author:Kiviniemi V
Resting in peace or noise: scanner background noise suppresses default-mode network.	/pubmed/18454447	Gaab N, Gabrieli JD, Glover GH.	Hum Brain Mapp. 2008 Jul;29(7):858-67.	Hum Brain Mapp. 2008	PubMed	citation	PMID:18454447	pubmed	18454447	create date:2008/05/06 | first author:Gaab N
Resting state sensorimotor functional connectivity in multiple sclerosis inversely correlates with transcallosal motor pathway transverse diffusivity.	/pubmed/18438889	Lowe MJ, Beall EB, Sakaie KE, Koenig KA, Stone L, Marrie RA, Phillips MD.	Hum Brain Mapp. 2008 Jul;29(7):818-27.	Hum Brain Mapp. 2008	PubMed	citation	PMID:18438889	pubmed	18438889	create date:2008/04/29 | first author:Lowe MJ
The effect of respiration variations on independent component analysis results of resting state functional connectivity.	/pubmed/18438886	Birn RM, Murphy K, Bandettini PA.	Hum Brain Mapp. 2008 Jul;29(7):740-50.	Hum Brain Mapp. 2008	PubMed	citation	PMID:18438886	pubmed	18438886	create date:2008/04/29 | first author:Birn RM
Dynamical consequences of lesions in cortical networks.	/pubmed/18438885	Honey CJ, Sporns O.	Hum Brain Mapp. 2008 Jul;29(7):802-9.	Hum Brain Mapp. 2008	PubMed	citation	PMID:18438885	pubmed	18438885	create date:2008/04/29 | first author:Honey CJ
Modulation of temporally coherent brain networks estimated using ICA at rest and during cognitive tasks.	/pubmed/18438867	Calhoun VD, Kiehl KA, Pearlson GD.	Hum Brain Mapp. 2008 Jul;29(7):828-38.	Hum Brain Mapp. 2008	PubMed	citation	PMID:18438867	pubmed	18438867	create date:2008/04/29 | first author:Calhoun VD
Giving speech a hand: gesture modulates activity in auditory cortex during speech perception.	/pubmed/18412134	Hubbard AL, Wilson SM, Callan DE, Dapretto M.	Hum Brain Mapp. 2009 Mar;30(3):1028-37.	Hum Brain Mapp. 2009	PubMed	citation	PMID:18412134	pubmed	18412134	create date:2008/04/17 | first author:Hubbard AL
A cross-modal system linking primary auditory and visual cortices: evidence from intrinsic fMRI connectivity analysis.	/pubmed/18412133	Eckert MA, Kamdar NV, Chang CE, Beckmann CF, Greicius MD, Menon V.	Hum Brain Mapp. 2008 Jul;29(7):848-57.	Hum Brain Mapp. 2008	PubMed	citation	PMID:18412133	pubmed	18412133	create date:2008/04/17 | first author:Eckert MA
White matter tract integrity in aging and Alzheimer's disease.	/pubmed/18412132	Damoiseaux JS, Smith SM, Witter MP, Sanz-Arigita EJ, Barkhof F, Scheltens P, Stam CJ, Zarei M, Rombouts SA.	Hum Brain Mapp. 2009 Apr;30(4):1051-9.	Hum Brain Mapp. 2009	PubMed	citation	PMID:18412132	pubmed	18412132	create date:2008/04/17 | first author:Damoiseaux JS
Nonrigid registration of multiple sclerosis brain images using lesion inpainting for morphometry or lesion mapping.	/pubmed/18412131	Sdika M, Pelletier D.	Hum Brain Mapp. 2009 Apr;30(4):1060-7.	Hum Brain Mapp. 2009	PubMed	citation	PMID:18412131	pubmed	18412131	create date:2008/04/17 | first author:Sdika M
Accessing newly learned names and meanings in the native language.	/pubmed/18412130	Hultén A, Vihla M, Laine M, Salmelin R.	Hum Brain Mapp. 2009 Mar;30(3):976-89.	Hum Brain Mapp. 2009	PubMed	citation	PMID:18412130	pubmed	18412130	create date:2008/04/17 | first author:Hultén A
A new vibrator to stimulate muscle proprioceptors in fMRI.	/pubmed/18412129	Montant M, Romaiguère P, Roll JP.	Hum Brain Mapp. 2009 Mar;30(3):990-7.	Hum Brain Mapp. 2009	PubMed	citation	PMID:18412129	pubmed	18412129	create date:2008/04/17 | first author:Montant M
Voluntary activation and cortical activity during a sustained maximal contraction: an fMRI study.	/pubmed/18412114	Post M, Steens A, Renken R, Maurits NM, Zijdewind I.	Hum Brain Mapp. 2009 Mar;30(3):1014-27.	Hum Brain Mapp. 2009	PubMed	citation	PMID:18412114	pubmed	18412114	create date:2008/04/17 | first author:Post M
An fMRI normative database for connectivity networks using one-class support vector machines.	/pubmed/18412113	Sato JR, da Graça Morais Martin M, Fujita A, Mourão-Miranda J, Brammer MJ, Amaro E Jr.	Hum Brain Mapp. 2009 Apr;30(4):1068-76.	Hum Brain Mapp. 2009	PubMed	citation	PMID:18412113	pubmed	18412113	create date:2008/04/17 | first author:Sato JR
The neural basis of response inhibition and attention allocation as mediated by gestational age.	/pubmed/18412112	Lawrence EJ, Rubia K, Murray RM, McGuire PK, Walshe M, Allin M, Giampietro V, Rifkin L, Williams SC, Nosarti C.	Hum Brain Mapp. 2009 Mar;30(3):1038-50.	Hum Brain Mapp. 2009	PubMed	citation	PMID:18412112	pubmed	18412112	create date:2008/04/17 | first author:Lawrence EJ
PET-based investigation of cerebral activation following intranasal trigeminal stimulation.	/pubmed/18412096	Hummel T, Oehme L, van den Hoff J, Gerber J, Heinke M, Boyle JA, Beuthien-Baumann B.	Hum Brain Mapp. 2009 Apr;30(4):1100-4.	Hum Brain Mapp. 2009	PubMed	citation	PMID:18412096	pubmed	18412096	create date:2008/04/17 | first author:Hummel T
An entorhinal cortex sulcal pattern is associated with Alzheimer's disease.	/pubmed/18381771	Zhan J, Brys M, Glodzik L, Tsui W, Javier E, Wegiel J, Kuchna I, Pirraglia E, Li Y, Mosconi L, Saint Louis LA, Switalski R, De Santi S, Kim BC, Wisniewski T, Reisberg B, Bobinski M, de Leon MJ.	Hum Brain Mapp. 2009 Mar;30(3):874-82.	Hum Brain Mapp. 2009	PubMed	citation	PMID:18381771	pubmed	18381771	create date:2008/04/03 | first author:Zhan J
Social cognition and the brain: a meta-analysis.	/pubmed/18381770	Van Overwalle F.	Hum Brain Mapp. 2009 Mar;30(3):829-58.	Hum Brain Mapp. 2009	PubMed	citation	PMID:18381770	pubmed	18381770	create date:2008/04/03 | first author:Van Overwalle F
Cortical responses to self and others.	/pubmed/18381769	Hodzic A, Muckli L, Singer W, Stirn A.	Hum Brain Mapp. 2009 Mar;30(3):951-62.	Hum Brain Mapp. 2009	PubMed	citation	PMID:18381769	pubmed	18381769	create date:2008/04/03 | first author:Hodzic A
Quantitative multifocal fMRI shows active suppression in human V1.	/pubmed/18381768	Pihlaja M, Henriksson L, James AC, Vanni S.	Hum Brain Mapp. 2008 Sep;29(9):1001-14.	Hum Brain Mapp. 2008	PubMed	citation	PMID:18381768	pubmed	18381768	create date:2008/04/03 | first author:Pihlaja M
Assimilation and accommodation patterns in ventral occipitotemporal cortex in learning a second writing system.	/pubmed/18381767	Nelson JR, Liu Y, Fiez J, Perfetti CA.	Hum Brain Mapp. 2009 Mar;30(3):810-20.	Hum Brain Mapp. 2009	PubMed	citation	PMID:18381767	pubmed	18381767	create date:2008/04/03 | first author:Nelson JR
Activation of olfactory and trigeminal cortical areas following stimulation of the nasal mucosa with low concentrations of S(-)-nicotine vapor--an fMRI study on chemosensory perception.	/pubmed/18381635	Albrecht J, Kopietz R, Linn J, Sakar V, Anzinger A, Schreder T, Pollatos O, Brückmann H, Kobal G, Wiesmann M.	Hum Brain Mapp. 2009 Mar;30(3):699-710.	Hum Brain Mapp. 2009	PubMed	citation	PMID:18381635	pubmed	18381635	create date:2008/04/03 | first author:Albrecht J
Cortical and subcortical correlates of functional electrical stimulation of wrist extensor and flexor muscles revealed by fMRI.	/pubmed/18344193	Blickenstorfer A, Kleiser R, Keller T, Keisker B, Meyer M, Riener R, Kollias S.	Hum Brain Mapp. 2009 Mar;30(3):963-75.	Hum Brain Mapp. 2009	PubMed	citation	PMID:18344193	pubmed	18344193	create date:2008/03/18 | first author:Blickenstorfer A
Early dissociation of face and object processing: a magnetoencephalographic study.	/pubmed/18344191	Susac A, Ilmoniemi RJ, Pihko E, Nurminen J, Supek S.	Hum Brain Mapp. 2009 Mar;30(3):917-27.	Hum Brain Mapp. 2009	PubMed	citation	PMID:18344191	pubmed	18344191	create date:2008/03/18 | first author:Susac A
Masked smoking-related images modulate brain activity in smokers.	/pubmed/18344177	Zhang X, Chen X, Yu Y, Sun D, Ma N, He S, Hu X, Zhang D.	Hum Brain Mapp. 2009 Mar;30(3):896-907.	Hum Brain Mapp. 2009	PubMed	citation	PMID:18344177	pubmed	18344177	create date:2008/03/18 | first author:Zhang X
Large-scale neural model validation of partial correlation analysis for effective connectivity investigation in functional MRI.	/pubmed/18344176	Marrelec G, Kim J, Doyon J, Horwitz B.	Hum Brain Mapp. 2009 Mar;30(3):941-50.	Hum Brain Mapp. 2009	PubMed	citation	PMID:18344176	pubmed	18344176	create date:2008/03/18 | first author:Marrelec G
The neurophysiological bases of emotion: An fMRI study of the affective circumplex using emotion-denoting words.	/pubmed/18344175	Posner J, Russell JA, Gerber A, Gorman D, Colibazzi T, Yu S, Wang Z, Kangarlu A, Zhu H, Peterson BS.	Hum Brain Mapp. 2009 Mar;30(3):883-95.	Hum Brain Mapp. 2009	PubMed	citation	PMID:18344175	pubmed	18344175	create date:2008/03/18 | first author:Posner J
Aha!": The neural correlates of verbal insight solutions."	/pubmed/18344174	Aziz-Zadeh L, Kaplan JT, Iacoboni M.	Hum Brain Mapp. 2009 Mar;30(3):908-16.	Hum Brain Mapp. 2009	PubMed	citation	PMID:18344174	pubmed	18344174	create date:2008/03/18 | first author:Aziz-Zadeh L
The determiner congruency effect in language production investigated with functional MRI.	/pubmed/18344173	Heim S, Friederici AD, Schiller NO, Rüschemeyer SA, Amunts K.	Hum Brain Mapp. 2009 Mar;30(3):928-40.	Hum Brain Mapp. 2009	PubMed	citation	PMID:18344173	pubmed	18344173	create date:2008/03/18 | first author:Heim S
Developmental differences of neurocognitive networks for phonological and semantic processing in Chinese word reading.	/pubmed/18330872	Cao F, Peng D, Liu L, Jin Z, Fan N, Deng Y, Booth JR.	Hum Brain Mapp. 2009 Mar;30(3):797-809.	Hum Brain Mapp. 2009	PubMed	citation	PMID:18330872	pubmed	18330872	create date:2008/03/12 | first author:Cao F
Patterns of cerebral activation during olfactory and trigeminal stimulations.	/pubmed/18330871	Lombion S, Comte A, Tatu L, Brand G, Moulin T, Millot JL.	Hum Brain Mapp. 2009 Mar;30(3):821-8.	Hum Brain Mapp. 2009	PubMed	citation	PMID:18330871	pubmed	18330871	create date:2008/03/12 | first author:Lombion S
Functional architecture of verbal and tonal working memory: an FMRI study.	/pubmed/18330870	Koelsch S, Schulze K, Sammler D, Fritz T, Müller K, Gruber O.	Hum Brain Mapp. 2009 Mar;30(3):859-73.	Hum Brain Mapp. 2009	PubMed	citation	PMID:18330870	pubmed	18330870	create date:2008/03/12 | first author:Koelsch S
Somatosensory system in two types of motor reorganization in congenital hemiparesis: topography and function.	/pubmed/18286510	Wilke M, Staudt M, Juenger H, Grodd W, Braun C, Krägeloh-Mann I.	Hum Brain Mapp. 2009 Mar;30(3):776-88.	Hum Brain Mapp. 2009	PubMed	citation	PMID:18286510	pubmed	18286510	create date:2008/02/21 | first author:Wilke M
Mapping a multidimensional emotion in response to television commercials.	/pubmed/18286463	Morris JD, Klahr NJ, Shen F, Villegas J, Wright P, He G, Liu Y.	Hum Brain Mapp. 2009 Mar;30(3):789-96.	Hum Brain Mapp. 2009	PubMed	citation	PMID:18286463	pubmed	18286463	create date:2008/02/21 | first author:Morris JD
The postprandial increase in blood triglycerides has no direct effect on the brain BOLD response.	/pubmed/18266244	Slade JM, Carlson JJ, Forbes SC, Stein NJ, Moll MR, Wiseman RW, Meyer RA.	Hum Brain Mapp. 2009 Mar;30(3):749-56.	Hum Brain Mapp. 2009	PubMed	citation	PMID:18266244	pubmed	18266244	create date:2008/02/13 | first author:Slade JM
Hand somatosensory subcortical and cortical sources assessed by functional source separation: an EEG study.	/pubmed/18266219	Porcaro C, Coppola G, Di Lorenzo G, Zappasodi F, Siracusano A, Pierelli F, Rossini PM, Tecchio F, Seri S.	Hum Brain Mapp. 2009 Feb;30(2):660-74.	Hum Brain Mapp. 2009	PubMed	citation	PMID:18266219	pubmed	18266219	create date:2008/02/13 | first author:Porcaro C
A dynamic network involving M1-S1, SII-insular, medial insular, and cingulate cortices controls muscular activity during an isometric contraction reaction time task.	/pubmed/18266218	Jouanin JC, Pérès M, Ducorps A, Renault B.	Hum Brain Mapp. 2009 Feb;30(2):675-88.	Hum Brain Mapp. 2009	PubMed	citation	PMID:18266218	pubmed	18266218	create date:2008/02/13 | first author:Jouanin JC
The creative brain: investigation of brain activity during creative problem solving by means of EEG and FMRI.	/pubmed/18266217	Fink A, Grabner RH, Benedek M, Reishofer G, Hauswirth V, Fally M, Neuper C, Ebner F, Neubauer AC.	Hum Brain Mapp. 2009 Mar;30(3):734-48.	Hum Brain Mapp. 2009	PubMed	citation	PMID:18266217	pubmed	18266217	create date:2008/02/13 | first author:Fink A
Brain responses to auditory and visual stimulus offset: shared representations of temporal edges.	/pubmed/18266216	Herdener M, Lehmann C, Esposito F, di Salle F, Federspiel A, Bach DR, Scheffler K, Seifritz E.	Hum Brain Mapp. 2009 Mar;30(3):725-33.	Hum Brain Mapp. 2009	PubMed	citation	PMID:18266216	pubmed	18266216	create date:2008/02/13 | first author:Herdener M
Segmentally arranged somatotopy within the face representation of human primary somatosensory cortex.	/pubmed/18266215	Moulton EA, Pendse G, Morris S, Aiello-Lammens M, Becerra L, Borsook D.	Hum Brain Mapp. 2009 Mar;30(3):757-65.	Hum Brain Mapp. 2009	PubMed	citation	PMID:18266215	pubmed	18266215	create date:2008/02/13 | first author:Moulton EA
Source-based morphometry: the use of independent component analysis to identify gray matter differences with application to schizophrenia.	/pubmed/18266214	Xu L, Groth KM, Pearlson G, Schretlen DJ, Calhoun VD.	Hum Brain Mapp. 2009 Mar;30(3):711-24.	Hum Brain Mapp. 2009	PubMed	citation	PMID:18266214	pubmed	18266214	create date:2008/02/13 | first author:Xu L
Dynamic neural responses to cue-reactivity paradigms in heroin-dependent users: an fMRI study.	/pubmed/18266213	Yang Z, Xie J, Shao YC, Xie CM, Fu LP, Li DJ, Fan M, Ma L, Li SJ.	Hum Brain Mapp. 2009 Mar;30(3):766-75.	Hum Brain Mapp. 2009	PubMed	citation	PMID:18266213	pubmed	18266213	create date:2008/02/13 | first author:Yang Z
Sex differences in brain activation to anticipated and experienced pain in the medial prefrontal cortex.	/pubmed/18219622	Straube T, Schmidt S, Weiss T, Mentzel HJ, Miltner WH.	Hum Brain Mapp. 2009 Feb;30(2):689-98.	Hum Brain Mapp. 2009	PubMed	citation	PMID:18219622	pubmed	18219622	create date:2008/01/26 | first author:Straube T
Altered small-world brain functional networks in children with attention-deficit/hyperactivity disorder.	/pubmed/18219621	Wang L, Zhu C, He Y, Zang Y, Cao Q, Zhang H, Zhong Q, Wang Y.	Hum Brain Mapp. 2009 Feb;30(2):638-49.	Hum Brain Mapp. 2009	PubMed	citation	PMID:18219621	pubmed	18219621	create date:2008/01/26 | first author:Wang L
Persistent default-mode network connectivity during light sedation.	/pubmed/18219620	Greicius MD, Kiviniemi V, Tervonen O, Vainionpää V, Alahuhta S, Reiss AL, Menon V.	Hum Brain Mapp. 2008 Jul;29(7):839-47.	Hum Brain Mapp. 2008	PubMed	citation	PMID:18219620	pubmed	18219620	create date:2008/01/26 | first author:Greicius MD
Strengthening of laterality of verbal and visuospatial functions during childhood and adolescence.	/pubmed/18219619	Everts R, Lidzba K, Wilke M, Kiefer C, Mordasini M, Schroth G, Perrig W, Steinlin M.	Hum Brain Mapp. 2009 Feb;30(2):473-83.	Hum Brain Mapp. 2009	PubMed	citation	PMID:18219619	pubmed	18219619	create date:2008/01/26 | first author:Everts R
Self-organized criticality and the development of EEG phase reset.	/pubmed/18219618	Thatcher RW, North DM, Biver CJ.	Hum Brain Mapp. 2009 Feb;30(2):553-74.	Hum Brain Mapp. 2009	PubMed	citation	PMID:18219618	pubmed	18219618	create date:2008/01/26 | first author:Thatcher RW
Functional connectivity of default mode network components: correlation, anticorrelation, and causality.	/pubmed/18219617	Uddin LQ, Kelly AM, Biswal BB, Xavier Castellanos F, Milham MP.	Hum Brain Mapp. 2009 Feb;30(2):625-37.	Hum Brain Mapp. 2009	PubMed	citation	PMID:18219617	pubmed	18219617	create date:2008/01/26 | first author:Uddin LQ
Title	URL	Description	Details	ShortDetails	Resource	Type	Identifiers	Db	EntrezUID	Properties
Fronto-temporal alterations within the first 200 ms during an attentional task distinguish major depression, non-clinical participants with depressed mood and healthy controls: a potential biomarker?	/pubmed/18181154	Kemp AH, Hopkinson PJ, Hermens DF, Rowe DL, Sumich AL, Clark CR, Drinkenburg W, Abdi N, Penrose R, McFarlane A, Boyce P, Gordon E, Williams LM.	Hum Brain Mapp. 2009 Feb;30(2):602-14.	Hum Brain Mapp. 2009	PubMed	citation	PMID:18181154	pubmed	18181154	create date:2008/01/09 | first author:Kemp AH
Cortical dysfunction in patients with Huntington's disease during working memory performance.	/pubmed/18172852	Wolf RC, Vasic N, Schönfeldt-Lecuona C, Ecker D, Landwehrmeyer GB.	Hum Brain Mapp. 2009 Jan;30(1):327-39.	Hum Brain Mapp. 2009	PubMed	citation	PMID:18172852	pubmed	18172852	create date:2008/01/04 | first author:Wolf RC
Investigation of white matter pathology in ALS and PLS using tract-based spatial statistics.	/pubmed/18172851	Ciccarelli O, Behrens TE, Johansen-Berg H, Talbot K, Orrell RW, Howard RS, Nunes RG, Miller DH, Matthews PM, Thompson AJ, Smith SM.	Hum Brain Mapp. 2009 Feb;30(2):615-24.	Hum Brain Mapp. 2009	PubMed	citation	PMID:18172851	pubmed	18172851	create date:2008/01/04 | first author:Ciccarelli O
Encoding touch and the orbitofrontal cortex.	/pubmed/18172850	Frey S, Zlatkina V, Petrides M.	Hum Brain Mapp. 2009 Feb;30(2):650-9.	Hum Brain Mapp. 2009	PubMed	citation	PMID:18172850	pubmed	18172850	create date:2008/01/04 | first author:Frey S
Preparing for a motor perturbation: early implication of primary motor and somatosensory cortices.	/pubmed/18172849	de Graaf JB, Frolov A, Fiocchi M, Nazarian B, Anton JL, Pailhous J, Bonnard M.	Hum Brain Mapp. 2009 Feb;30(2):575-87.	Hum Brain Mapp. 2009	PubMed	citation	PMID:18172849	pubmed	18172849	create date:2008/01/04 | first author:de Graaf JB
Language and music: differential hemispheric dominance in detecting unexpected errors in the lyrics and melody of memorized songs.	/pubmed/18172848	Yasui T, Kaga K, Sakai KL.	Hum Brain Mapp. 2009 Feb;30(2):588-601.	Hum Brain Mapp. 2009	PubMed	citation	PMID:18172848	pubmed	18172848	create date:2008/01/04 | first author:Yasui T
Effective connectivity of the left BA 44, BA 45, and inferior temporal gyrus during lexical and phonological decisions identified with DCM.	/pubmed/18095285	Heim S, Eickhoff SB, Ischebeck AK, Friederici AD, Stephan KE, Amunts K.	Hum Brain Mapp. 2009 Feb;30(2):392-402.	Hum Brain Mapp. 2009	PubMed	citation	PMID:18095285	pubmed	18095285	create date:2007/12/21 | first author:Heim S
When do infants differentiate profile face from frontal face? A near-infrared spectroscopic study.	/pubmed/18095284	Nakato E, Otsuka Y, Kanazawa S, Yamaguchi MK, Watanabe S, Kakigi R.	Hum Brain Mapp. 2009 Feb;30(2):462-72.	Hum Brain Mapp. 2009	PubMed	citation	PMID:18095284	pubmed	18095284	create date:2007/12/21 | first author:Nakato E
Neural substrates of phonological and lexicosemantic representations in Alzheimer's disease.	/pubmed/18095283	Peters F, Majerus S, Collette F, Degueldre C, Del Fiore G, Laureys S, Moonen G, Salmon E.	Hum Brain Mapp. 2009 Jan;30(1):185-99.	Hum Brain Mapp. 2009	PubMed	citation	PMID:18095283	pubmed	18095283	create date:2007/12/21 | first author:Peters F
Improved application of independent component analysis to functional magnetic resonance imaging study via linear projection techniques.	/pubmed/18095282	Long Z, Chen K, Wu X, Reiman E, Peng D, Yao L.	Hum Brain Mapp. 2009 Feb;30(2):417-31.	Hum Brain Mapp. 2009	PubMed	citation	PMID:18095282	pubmed	18095282	create date:2007/12/21 | first author:Long Z
Functional connectivity patterns during motor behaviour: the impact of past on present activity.	/pubmed/18095281	Serrien DJ.	Hum Brain Mapp. 2009 Feb;30(2):523-31.	Hum Brain Mapp. 2009	PubMed	citation	PMID:18095281	pubmed	18095281	create date:2007/12/21 | first author:Serrien DJ
Differential patterns of cortical activation as a function of fluid reasoning complexity.	/pubmed/18095280	Perfetti B, Saggino A, Ferretti A, Caulo M, Romani GL, Onofrj M.	Hum Brain Mapp. 2009 Feb;30(2):497-510.	Hum Brain Mapp. 2009	PubMed	citation	PMID:18095280	pubmed	18095280	create date:2007/12/21 | first author:Perfetti B
Re-entrant projections modulate visual cortex in affective perception: evidence from Granger causality analysis.	/pubmed/18095279	Keil A, Sabatinelli D, Ding M, Lang PJ, Ihssen N, Heim S.	Hum Brain Mapp. 2009 Feb;30(2):532-40.	Hum Brain Mapp. 2009	PubMed	citation	PMID:18095279	pubmed	18095279	create date:2007/12/21 | first author:Keil A
Late evening brain activation patterns and their relation to the internal biological time, melatonin, and homeostatic sleep debt.	/pubmed/18095278	Gorfine T, Zisapel N.	Hum Brain Mapp. 2009 Feb;30(2):541-52.	Hum Brain Mapp. 2009	PubMed	citation	PMID:18095278	pubmed	18095278	create date:2007/12/21 | first author:Gorfine T
Task-relevance and temporal synchrony between tactile and visual stimuli modulates cortical activity and motor performance during sensory-guided movement.	/pubmed/18095277	Meehan SK, Staines WR.	Hum Brain Mapp. 2009 Feb;30(2):484-96.	Hum Brain Mapp. 2009	PubMed	citation	PMID:18095277	pubmed	18095277	create date:2007/12/21 | first author:Meehan SK
Functional neuroanatomy of CCK-4-induced panic attacks in healthy volunteers.	/pubmed/18095276	Eser D, Leicht G, Lutz J, Wenninger S, Kirsch V, Schüle C, Karch S, Baghai T, Pogarell O, Born C, Rupprecht R, Mulert C.	Hum Brain Mapp. 2009 Feb;30(2):511-22.	Hum Brain Mapp. 2009	PubMed	citation	PMID:18095276	pubmed	18095276	create date:2007/12/21 | first author:Eser D
Preceding attention and the dorsomedial prefrontal cortex: process specificity versus domain dependence.	/pubmed/18072281	Walter M, Matthiä C, Wiebking C, Rotte M, Tempelmann C, Bogerts B, Heinze HJ, Northoff G.	Hum Brain Mapp. 2009 Jan;30(1):312-26.	Hum Brain Mapp. 2009	PubMed	citation	PMID:18072281	pubmed	18072281	create date:2007/12/12 | first author:Walter M
Neural activations at the junction of the inferior frontal sulcus and the inferior precentral sulcus: interindividual variability, reliability, and association with sulcal morphology.	/pubmed/18072280	Derrfuss J, Brass M, von Cramon DY, Lohmann G, Amunts K.	Hum Brain Mapp. 2009 Jan;30(1):299-311.	Hum Brain Mapp. 2009	PubMed	citation	PMID:18072280	pubmed	18072280	create date:2007/12/12 | first author:Derrfuss J
Combining fMRI and SNP data to investigate connections between brain function and genetics using parallel ICA.	/pubmed/18072279	Liu J, Pearlson G, Windemuth A, Ruano G, Perrone-Bizzozero NI, Calhoun V.	Hum Brain Mapp. 2009 Jan;30(1):241-55.	Hum Brain Mapp. 2009	PubMed	citation	PMID:18072279	pubmed	18072279	create date:2007/12/12 | first author:Liu J
Abnormal diffusion of cerebral white matter in early blindness.	/pubmed/18072278	Shu N, Li J, Li K, Yu C, Jiang T.	Hum Brain Mapp. 2009 Jan;30(1):220-7.	Hum Brain Mapp. 2009	PubMed	citation	PMID:18072278	pubmed	18072278	create date:2007/12/12 | first author:Shu N
Selective neurophysiologic responses to music in instrumentalists with different listening biographies.	/pubmed/18072277	Margulis EH, Mlsna LM, Uppunda AK, Parrish TB, Wong PC.	Hum Brain Mapp. 2009 Jan;30(1):267-75.	Hum Brain Mapp. 2009	PubMed	citation	PMID:18072277	pubmed	18072277	create date:2007/12/12 | first author:Margulis EH
Aging and the interaction of sensory cortical function and structure.	/pubmed/18072271	Peiffer AM, Hugenschmidt CE, Maldjian JA, Casanova R, Srikanth R, Hayasaka S, Burdette JH, Kraft RA, Laurienti PJ.	Hum Brain Mapp. 2009 Jan;30(1):228-40.	Hum Brain Mapp. 2009	PubMed	citation	PMID:18072271	pubmed	18072271	create date:2007/12/12 | first author:Peiffer AM
Small-world properties of nonlinear brain activity in schizophrenia.	/pubmed/18072237	Rubinov M, Knock SA, Stam CJ, Micheloyannis S, Harris AW, Williams LM, Breakspear M.	Hum Brain Mapp. 2009 Feb;30(2):403-16.	Hum Brain Mapp. 2009	PubMed	citation	PMID:18072237	pubmed	18072237	create date:2007/12/12 | first author:Rubinov M
Heritability of small-world" networks in the brain: a graph theoretical analysis of resting-state EEG functional connectivity."	/pubmed/18064590	Smit DJ, Stam CJ, Posthuma D, Boomsma DI, de Geus EJ.	Hum Brain Mapp. 2008 Dec;29(12):1368-78.	Hum Brain Mapp. 2008	PubMed	citation	PMID:18064590	pubmed	18064590	create date:2007/12/08 | first author:Smit DJ
An evaluation of spatial thresholding techniques in fMRI analysis.	/pubmed/18064589	Logan BR, Geliazkova MP, Rowe DB.	Hum Brain Mapp. 2008 Dec;29(12):1379-89.	Hum Brain Mapp. 2008	PubMed	citation	PMID:18064589	pubmed	18064589	create date:2007/12/08 | first author:Logan BR
Detecting brain growth patterns in normal children using tensor-based morphometry.	/pubmed/18064588	Hua X, Leow AD, Levitt JG, Caplan R, Thompson PM, Toga AW.	Hum Brain Mapp. 2009 Jan;30(1):209-19.	Hum Brain Mapp. 2009	PubMed	citation	PMID:18064588	pubmed	18064588	create date:2007/12/08 | first author:Hua X
Effects of acute dehydration on brain morphology in healthy humans.	/pubmed/18064587	Kempton MJ, Ettinger U, Schmechtig A, Winter EM, Smith L, McMorris T, Wilkinson ID, Williams SC, Smith MS.	Hum Brain Mapp. 2009 Jan;30(1):291-8.	Hum Brain Mapp. 2009	PubMed	citation	PMID:18064587	pubmed	18064587	create date:2007/12/08 | first author:Kempton MJ
Assessment of the increase in variability when combining volumetric data from different scanners.	/pubmed/18064586	Reig S, Sánchez-González J, Arango C, Castro J, González-Pinto A, Ortuño F, Crespo-Facorro B, Bargalló N, Desco M.	Hum Brain Mapp. 2009 Feb;30(2):355-68.	Hum Brain Mapp. 2009	PubMed	citation	PMID:18064586	pubmed	18064586	create date:2007/12/08 | first author:Reig S
Neurofunctional modulation of brain regions by distinct forms of motor cognition and movement features.	/pubmed/18064585	Piefke M, Kramer K, Korte M, Schulte-Rüther M, Korte JM, Wohlschläger AM, Weber J, Shah NJ, Huber W, Fink GR.	Hum Brain Mapp. 2009 Feb;30(2):432-51.	Hum Brain Mapp. 2009	PubMed	citation	PMID:18064585	pubmed	18064585	create date:2007/12/08 | first author:Piefke M
Hemispheric and gender related differences in the midcingulum bundle: a DTI study.	/pubmed/18064584	Huster RJ, Westerhausen R, Kreuder F, Schweiger E, Wittling W.	Hum Brain Mapp. 2009 Feb;30(2):383-91.	Hum Brain Mapp. 2009	PubMed	citation	PMID:18064584	pubmed	18064584	create date:2007/12/08 | first author:Huster RJ
Differential parametric modulation of self-relatedness and emotions in different brain regions.	/pubmed/18064583	Northoff G, Schneider F, Rotte M, Matthiae C, Tempelmann C, Wiebking C, Bermpohl F, Heinzel A, Danos P, Heinze HJ, Bogerts B, Walter M, Panksepp J.	Hum Brain Mapp. 2009 Feb;30(2):369-82.	Hum Brain Mapp. 2009	PubMed	citation	PMID:18064583	pubmed	18064583	create date:2007/12/08 | first author:Northoff G
Frequency domain connectivity identification: an application of partial directed coherence in fMRI.	/pubmed/18064582	Sato JR, Takahashi DY, Arcuri SM, Sameshima K, Morettin PA, Baccalá LA.	Hum Brain Mapp. 2009 Feb;30(2):452-61.	Hum Brain Mapp. 2009	PubMed	citation	PMID:18064582	pubmed	18064582	create date:2007/12/08 | first author:Sato JR
Partner-matching for the automated identification of reproducible ICA components from fMRI datasets: algorithm and validation.	/pubmed/18058813	Wang Z, Peterson BS.	Hum Brain Mapp. 2008 Aug;29(8):875-93.	Hum Brain Mapp. 2008	PubMed	citation	PMID:18058813	pubmed	18058813	create date:2007/12/07 | first author:Wang Z
STN-stimulation in Parkinson's disease restores striatal inhibition of thalamocortical projection.	/pubmed/18041743	Geday J, Østergaard K, Johnsen E, Gjedde A.	Hum Brain Mapp. 2009 Jan;30(1):112-21.	Hum Brain Mapp. 2009	PubMed	citation	PMID:18041743	pubmed	18041743	create date:2007/11/29 | first author:Geday J
Differences in genetic and environmental influences on the human cerebral cortex associated with development during childhood and adolescence.	/pubmed/18041741	Lenroot RK, Schmitt JE, Ordaz SJ, Wallace GL, Neale MC, Lerch JP, Kendler KS, Evans AC, Giedd JN.	Hum Brain Mapp. 2009 Jan;30(1):163-74.	Hum Brain Mapp. 2009	PubMed	citation	PMID:18041741	pubmed	18041741	create date:2007/11/29 | first author:Lenroot RK
Stimulus-contrast-induced biases in activation order reveal interaction between V1/V2 and human MT+.	/pubmed/18041740	Maruyama M, Palomo DD, Ioannides AA.	Hum Brain Mapp. 2009 Jan;30(1):147-62.	Hum Brain Mapp. 2009	PubMed	citation	PMID:18041740	pubmed	18041740	create date:2007/11/29 | first author:Maruyama M
Tactile-associated fMRI recruitment of the cervical cord in healthy subjects.	/pubmed/18041739	Agosta F, Valsasina P, Caputo D, Rocca MA, Filippi M.	Hum Brain Mapp. 2009 Jan;30(1):340-5.	Hum Brain Mapp. 2009	PubMed	citation	PMID:18041739	pubmed	18041739	create date:2007/11/29 | first author:Agosta F
Model-free group analysis shows altered BOLD FMRI networks in dementia.	/pubmed/18041738	Rombouts SA, Damoiseaux JS, Goekoop R, Barkhof F, Scheltens P, Smith SM, Beckmann CF.	Hum Brain Mapp. 2009 Jan;30(1):256-66.	Hum Brain Mapp. 2009	PubMed	citation	PMID:18041738	pubmed	18041738	create date:2007/11/29 | first author:Rombouts SA
Structural and functional MRI correlates of Stroop control in benign MS.	/pubmed/18041737	Rocca MA, Valsasina P, Ceccarelli A, Absinta M, Ghezzi A, Riccitelli G, Pagani E, Falini A, Comi G, Scotti G, Filippi M.	Hum Brain Mapp. 2009 Jan;30(1):276-90.	Hum Brain Mapp. 2009	PubMed	citation	PMID:18041737	pubmed	18041737	create date:2007/11/29 | first author:Rocca MA
Limbic dysregulation is associated with lowered heart rate variability and increased trait anxiety in healthy adults.	/pubmed/18041716	Mujica-Parodi LR, Korgaonkar M, Ravindranath B, Greenberg T, Tomasi D, Wagshul M, Ardekani B, Guilfoyle D, Khan S, Zhong Y, Chon K, Malaspina D.	Hum Brain Mapp. 2009 Jan;30(1):47-58.	Hum Brain Mapp. 2009	PubMed	citation	PMID:18041716	pubmed	18041716	create date:2007/11/29 | first author:Mujica-Parodi LR
Directional functional coupling of cerebral rhythms between anterior cingulate and dorsolateral prefrontal areas during rare stimuli: a directed transfer function analysis of human depth EEG signal.	/pubmed/17999400	Brázdil M, Babiloni C, Roman R, Daniel P, Bares M, Rektor I, Eusebi F, Rossini PM, Vecchio F.	Hum Brain Mapp. 2009 Jan;30(1):138-46.	Hum Brain Mapp. 2009	PubMed	citation	PMID:17999400	pubmed	17999400	create date:2007/11/14 | first author:Brázdil M
Visual target modulation of functional connectivity networks revealed by self-organizing group ICA.	/pubmed/17990304	van de Ven V, Bledowski C, Prvulovic D, Goebel R, Formisano E, Di Salle F, Linden DE, Esposito F.	Hum Brain Mapp. 2008 Dec;29(12):1450-61.	Hum Brain Mapp. 2008	PubMed	citation	PMID:17990304	pubmed	17990304	create date:2007/11/09 | first author:van de Ven V
Modeling direct effects of neural current on MRI.	/pubmed/17990303	Heller L, Barrowes BE, George JS.	Hum Brain Mapp. 2009 Jan;30(1):1-12.	Hum Brain Mapp. 2009	PubMed	citation	PMID:17990303	pubmed	17990303	create date:2007/11/09 | first author:Heller L
Precise discrimination of object position in the human pulvinar.	/pubmed/17990302	Fischer J, Whitney D.	Hum Brain Mapp. 2009 Jan;30(1):101-11.	Hum Brain Mapp. 2009	PubMed	citation	PMID:17990302	pubmed	17990302	create date:2007/11/09 | first author:Fischer J
Discrete dynamic Bayesian network analysis of fMRI data.	/pubmed/17990301	Burge J, Lane T, Link H, Qiu S, Clark VP.	Hum Brain Mapp. 2009 Jan;30(1):122-37.	Hum Brain Mapp. 2009	PubMed	citation	PMID:17990301	pubmed	17990301	create date:2007/11/09 | first author:Burge J
The influence of ageing on complex brain networks: a graph theoretical analysis.	/pubmed/17990300	Micheloyannis S, Vourkas M, Tsirka V, Karakonstantaki E, Kanatsouli K, Stam CJ.	Hum Brain Mapp. 2009 Jan;30(1):200-8.	Hum Brain Mapp. 2009	PubMed	citation	PMID:17990300	pubmed	17990300	create date:2007/11/09 | first author:Micheloyannis S
Functional neuroanatomical investigation of vision-related acupuncture point specificity--a multisession fMRI study.	/pubmed/17990299	Kong J, Kaptchuk TJ, Webb JM, Kong JT, Sasaki Y, Polich GR, Vangel MG, Kwong K, Rosen B, Gollub RL.	Hum Brain Mapp. 2009 Jan;30(1):38-46.	Hum Brain Mapp. 2009	PubMed	citation	PMID:17990299	pubmed	17990299	create date:2007/11/09 | first author:Kong J
Abnormal cerebral cortex structure in children with ADHD.	/pubmed/17985349	Wolosin SM, Richardson ME, Hennessey JG, Denckla MB, Mostofsky SH.	Hum Brain Mapp. 2009 Jan;30(1):175-84.	Hum Brain Mapp. 2009	PubMed	citation	PMID:17985349	pubmed	17985349	create date:2007/11/07 | first author:Wolosin SM
In memoriam: Jean Talairach (1911-2007): a life in stereotaxy.	/pubmed/17979125	Mazoyer B.	Hum Brain Mapp. 2008 Feb;29(2):250-2. No abstract available.	Hum Brain Mapp. 2008	PubMed	citation	PMID:17979125	pubmed	17979125	create date:2007/11/06 | first author:Mazoyer B
Brain network dynamics during error commission.	/pubmed/17979124	Stevens MC, Kiehl KA, Pearlson GD, Calhoun VD.	Hum Brain Mapp. 2009 Jan;30(1):24-37.	Hum Brain Mapp. 2009	PubMed	citation	PMID:17979124	pubmed	17979124	create date:2007/11/06 | first author:Stevens MC
Title	URL	Description	Details	ShortDetails	Resource	Type	Identifiers	Db	EntrezUID	Properties
Cortical network dynamics during source memory retrieval: current density imaging with individual MRI.	/pubmed/17979123	Kim YY, Roh AY, Namgoong Y, Jo HJ, Lee JM, Kwon JS.	Hum Brain Mapp. 2009 Jan;30(1):78-91.	Hum Brain Mapp. 2009	PubMed	citation	PMID:17979123	pubmed	17979123	create date:2007/11/06 | first author:Kim YY
Experimental design and interpretation of functional neuroimaging studies of cognitive processes.	/pubmed/17979122	Caplan D.	Hum Brain Mapp. 2009 Jan;30(1):59-77. Review.	Hum Brain Mapp. 2009	PubMed	citation	PMID:17979122	pubmed	17979122	create date:2007/11/06 | first author:Caplan D
White matter vascular lesions are related to parietal-to-frontal coupling of EEG rhythms in mild cognitive impairment.	/pubmed/17979121	Babiloni C, Frisoni GB, Pievani M, Vecchio F, Infarinato F, Geroldi C, Salinari S, Ferri R, Fracassi C, Eusebi F, Rossini PM.	Hum Brain Mapp. 2008 Dec;29(12):1355-67.	Hum Brain Mapp. 2008	PubMed	citation	PMID:17979121	pubmed	17979121	create date:2007/11/06 | first author:Babiloni C
Spatial smoothing in fMRI using prolate spheroidal wave functions.	/pubmed/17979120	Lindquist MA, Wager TD.	Hum Brain Mapp. 2008 Nov;29(11):1276-87.	Hum Brain Mapp. 2008	PubMed	citation	PMID:17979120	pubmed	17979120	create date:2007/11/06 | first author:Lindquist MA
Simultaneous EMG-functional MRI recordings can directly relate hyperkinetic movements to brain activity.	/pubmed/17979119	van Rootselaar AF, Maurits NM, Renken R, Koelman JH, Hoogduin JM, Leenders KL, Tijssen MA.	Hum Brain Mapp. 2008 Dec;29(12):1430-41.	Hum Brain Mapp. 2008	PubMed	citation	PMID:17979119	pubmed	17979119	create date:2007/11/06 | first author:van Rootselaar AF
Validation of a fully automated hippocampal segmentation method on patients with dementia.	/pubmed/17979118	Firbank MJ, Barber R, Burton EJ, O'Brien JT.	Hum Brain Mapp. 2008 Dec;29(12):1442-9.	Hum Brain Mapp. 2008	PubMed	citation	PMID:17979118	pubmed	17979118	create date:2007/11/06 | first author:Firbank MJ
Integrated local correlation: a new measure of local coherence in fMRI data.	/pubmed/17979117	Deshpande G, LaConte S, Peltier S, Hu X.	Hum Brain Mapp. 2009 Jan;30(1):13-23.	Hum Brain Mapp. 2009	PubMed	citation	PMID:17979117	pubmed	17979117	create date:2007/11/06 | first author:Deshpande G
Time-dependent hemispheric shift of the cortical control of volitional swallowing.	/pubmed/17979116	Teismann IK, Dziewas R, Steinstraeter O, Pantev C.	Hum Brain Mapp. 2009 Jan;30(1):92-100.	Hum Brain Mapp. 2009	PubMed	citation	PMID:17979116	pubmed	17979116	create date:2007/11/06 | first author:Teismann IK
Optimization of the SNR-resolution tradeoff for registration of magnetic resonance images.	/pubmed/17957707	Kale SC, Lerch JP, Henkelman RM, Chen XJ.	Hum Brain Mapp. 2008 Oct;29(10):1147-58.	Hum Brain Mapp. 2008	PubMed	citation	PMID:17957707	pubmed	17957707	create date:2007/10/25 | first author:Kale SC
The mirror-neuron system and handedness: a right" world?"	/pubmed/17957705	Rocca MA, Falini A, Comi G, Scotti G, Filippi M.	Hum Brain Mapp. 2008 Nov;29(11):1243-54.	Hum Brain Mapp. 2008	PubMed	citation	PMID:17957705	pubmed	17957705	create date:2007/10/25 | first author:Rocca MA
Neural correlates of orthographic and phonological consistency effects in children.	/pubmed/17957704	Bolger DJ, Hornickel J, Cone NE, Burman DD, Booth JR.	Hum Brain Mapp. 2008 Dec;29(12):1416-29.	Hum Brain Mapp. 2008	PubMed	citation	PMID:17957704	pubmed	17957704	create date:2007/10/25 | first author:Bolger DJ
Development of cortical connections as measured by EEG coherence and phase delays.	/pubmed/17957703	Thatcher RW, North DM, Biver CJ.	Hum Brain Mapp. 2008 Dec;29(12):1400-15.	Hum Brain Mapp. 2008	PubMed	citation	PMID:17957703	pubmed	17957703	create date:2007/10/25 | first author:Thatcher RW
Neural correlates of strategic memory retrieval: differentiating between spatial-associative and temporal-associative strategies.	/pubmed/17948888	de Rover M, Petersson KM, van der Werf SP, Cools AR, Berger HJ, Fernández G.	Hum Brain Mapp. 2008 Sep;29(9):1068-79.	Hum Brain Mapp. 2008	PubMed	citation	PMID:17948888	pubmed	17948888	create date:2007/10/24 | first author:de Rover M
Changes in neural activity associated with learning to articulate novel auditory pseudowords by covert repetition.	/pubmed/17948887	Rauschecker AM, Pringle A, Watkins KE.	Hum Brain Mapp. 2008 Nov;29(11):1231-42.	Hum Brain Mapp. 2008	PubMed	citation	PMID:17948887	pubmed	17948887	create date:2007/10/24 | first author:Rauschecker AM
Cortical glucose metabolism correlates negatively with delta-slowing and spike-frequency in epilepsy associated with tuberous sclerosis.	/pubmed/17948886	Nishida M, Asano E, Juhász C, Muzik O, Sood S, Chugani HT.	Hum Brain Mapp. 2008 Nov;29(11):1255-64.	Hum Brain Mapp. 2008	PubMed	citation	PMID:17948886	pubmed	17948886	create date:2007/10/24 | first author:Nishida M
Differential contributions of the anterior temporal and medial temporal lobe to the retrieval of memory for person identity information.	/pubmed/17948885	Tsukiura T, Suzuki C, Shigemune Y, Mochizuki-Kawai H.	Hum Brain Mapp. 2008 Dec;29(12):1343-54.	Hum Brain Mapp. 2008	PubMed	citation	PMID:17948885	pubmed	17948885	create date:2007/10/24 | first author:Tsukiura T
Visual field and task influence illusory figure responses.	/pubmed/17948884	Abu Bakar A, Liu L, Conci M, Elliott MA, Ioannides AA.	Hum Brain Mapp. 2008 Nov;29(11):1313-26.	Hum Brain Mapp. 2008	PubMed	citation	PMID:17948884	pubmed	17948884	create date:2007/10/24 | first author:Abu Bakar A
Representation of UV-B-induced thermal and mechanical hyperalgesia in the human brain: a functional MRI study.	/pubmed/17948883	Seifert F, Jungfer I, Schmelz M, Maihöfner C.	Hum Brain Mapp. 2008 Dec;29(12):1327-42.	Hum Brain Mapp. 2008	PubMed	citation	PMID:17948883	pubmed	17948883	create date:2007/10/24 | first author:Seifert F
Spatial nonuniformity of the resting CBF and BOLD responses to sevoflurane: in vivo study of normal human subjects with magnetic resonance imaging.	/pubmed/17948882	Qiu M, Ramani R, Swetye M, Constable RT.	Hum Brain Mapp. 2008 Dec;29(12):1390-9.	Hum Brain Mapp. 2008	PubMed	citation	PMID:17948882	pubmed	17948882	create date:2007/10/24 | first author:Qiu M
Functional connectivity estimation in fMRI data: influence of preprocessing and time course selection.	/pubmed/17935181	Gavrilescu M, Stuart GW, Rossell S, Henshall K, McKay C, Sergejew AA, Copolov D, Egan GF.	Hum Brain Mapp. 2008 Sep;29(9):1040-52.	Hum Brain Mapp. 2008	PubMed	citation	PMID:17935181	pubmed	17935181	create date:2007/10/16 | first author:Gavrilescu M
A forward application of age associated gray and white matter networks.	/pubmed/17935180	Brickman AM, Habeck C, Ramos MA, Scarmeas N, Stern Y.	Hum Brain Mapp. 2008 Oct;29(10):1139-46.	Hum Brain Mapp. 2008	PubMed	citation	PMID:17935180	pubmed	17935180	create date:2007/10/16 | first author:Brickman AM
Latent volumetric structure of the human brain: Exploratory factor analysis and structural equation modeling of gray matter volumes in healthy children and adults.	/pubmed/17935179	Colibazzi T, Zhu H, Bansal R, Schultz RT, Wang Z, Peterson BS.	Hum Brain Mapp. 2008 Nov;29(11):1302-12.	Hum Brain Mapp. 2008	PubMed	citation	PMID:17935179	pubmed	17935179	create date:2007/10/16 | first author:Colibazzi T
Neural correlates of noncanonical syntactic processing revealed by a picture-sentence matching task.	/pubmed/17924553	Kinno R, Kawamura M, Shioda S, Sakai KL.	Hum Brain Mapp. 2008 Sep;29(9):1015-27.	Hum Brain Mapp. 2008	PubMed	citation	PMID:17924553	pubmed	17924553	create date:2007/10/11 | first author:Kinno R
Common neural systems for contact heat and laser pain stimulation reveal higher-level pain processing.	/pubmed/17924552	Helmchen C, Mohr C, Roehl M, Bingel U, Lorenz J, Büchel C.	Hum Brain Mapp. 2008 Sep;29(9):1080-91.	Hum Brain Mapp. 2008	PubMed	citation	PMID:17924552	pubmed	17924552	create date:2007/10/11 | first author:Helmchen C
Predicting the brain response to treatment using a Bayesian hierarchical model with application to a study of schizophrenia.	/pubmed/17924543	Guo Y, DuBois Bowman F, Kilts C.	Hum Brain Mapp. 2008 Sep;29(9):1092-109.	Hum Brain Mapp. 2008	PubMed	citation	PMID:17924543	pubmed	17924543	create date:2007/10/11 | first author:Guo Y
Selective visuo-haptic processing of shape and texture.	/pubmed/17924535	Stilla R, Sathian K.	Hum Brain Mapp. 2008 Oct;29(10):1123-38.	Hum Brain Mapp. 2008	PubMed	citation	PMID:17924535	pubmed	17924535	create date:2007/10/11 | first author:Stilla R
Sparse source imaging in electroencephalography with accurate field modeling.	/pubmed/17894400	Ding L, He B.	Hum Brain Mapp. 2008 Sep;29(9):1053-67.	Hum Brain Mapp. 2008	PubMed	citation	PMID:17894400	pubmed	17894400	create date:2007/09/27 | first author:Ding L
The neural bases of attentive reading.	/pubmed/17894399	Jung J, Mainy N, Kahane P, Minotti L, Hoffmann D, Bertrand O, Lachaux JP.	Hum Brain Mapp. 2008 Oct;29(10):1193-206.	Hum Brain Mapp. 2008	PubMed	citation	PMID:17894399	pubmed	17894399	create date:2007/09/27 | first author:Jung J
An fMRI study on memory discriminability for complex visual scenes.	/pubmed/17894398	Blondin F, Lepage M.	Hum Brain Mapp. 2008 Oct;29(10):1159-69.	Hum Brain Mapp. 2008	PubMed	citation	PMID:17894398	pubmed	17894398	create date:2007/09/27 | first author:Blondin F
The timing of cognitive control in partially incongruent categorization.	/pubmed/17894393	Chen A, Xu P, Wang Q, Luo Y, Yuan J, Yao D, Li H.	Hum Brain Mapp. 2008 Sep;29(9):1028-39.	Hum Brain Mapp. 2008	PubMed	citation	PMID:17894393	pubmed	17894393	create date:2007/09/27 | first author:Chen A
Temporal lobe and default" hemodynamic brain modes discriminate between schizophrenia and bipolar disorder."	/pubmed/17894392	Calhoun VD, Maciejewski PK, Pearlson GD, Kiehl KA.	Hum Brain Mapp. 2008 Nov;29(11):1265-75.	Hum Brain Mapp. 2008	PubMed	citation	PMID:17894392	pubmed	17894392	create date:2007/09/27 | first author:Calhoun VD
Validation of a method for coregistering scalp recording locations with 3D structural MR images.	/pubmed/17894391	Whalen C, Maclin EL, Fabiani M, Gratton G.	Hum Brain Mapp. 2008 Nov;29(11):1288-301.	Hum Brain Mapp. 2008	PubMed	citation	PMID:17894391	pubmed	17894391	create date:2007/09/27 | first author:Whalen C
Selective activation around the left occipito-temporal sulcus for words relative to pictures: individual variability or false positives?	/pubmed/17712786	Wright ND, Mechelli A, Noppeney U, Veltman DJ, Rombouts SA, Glensman J, Haynes JD, Price CJ.	Hum Brain Mapp. 2008 Aug;29(8):986-1000.	Hum Brain Mapp. 2008	PubMed	citation	PMID:17712786	pubmed	17712786	create date:2007/08/23 | first author:Wright ND
Cortical dynamics of word recognition.	/pubmed/17712785	Mainy N, Jung J, Baciu M, Kahane P, Schoendorff B, Minotti L, Hoffmann D, Bertrand O, Lachaux JP.	Hum Brain Mapp. 2008 Nov;29(11):1215-30.	Hum Brain Mapp. 2008	PubMed	citation	PMID:17712785	pubmed	17712785	create date:2007/08/23 | first author:Mainy N
Dynamics of event-related causality in brain electrical activity.	/pubmed/17712784	Korzeniewska A, Crainiceanu CM, Kuś R, Franaszczuk PJ, Crone NE.	Hum Brain Mapp. 2008 Oct;29(10):1170-92.	Hum Brain Mapp. 2008	PubMed	citation	PMID:17712784	pubmed	17712784	create date:2007/08/23 | first author:Korzeniewska A
Noninvasive measurement of the cerebral blood flow response in human lateral geniculate nucleus with arterial spin labeling fMRI.	/pubmed/17712783	Lu K, Perthen JE, Duncan RO, Zangwill LM, Liu TT.	Hum Brain Mapp. 2008 Oct;29(10):1207-14.	Hum Brain Mapp. 2008	PubMed	citation	PMID:17712783	pubmed	17712783	create date:2007/08/23 | first author:Lu K
Are numbers special? Comparing the generation of verbal materials from ordered categories (months) to numbers and other categories (animals) in an fMRI study.	/pubmed/17705220	Ischebeck A, Heim S, Siedentopf C, Zamarian L, Schocke M, Kremser C, Egger K, Strenge H, Scheperjans F, Delazer M.	Hum Brain Mapp. 2008 Aug;29(8):894-909.	Hum Brain Mapp. 2008	PubMed	citation	PMID:17705220	pubmed	17705220	create date:2007/08/21 | first author:Ischebeck A
Region-of-interest-based analysis with application of cortical thickness variation of left planum temporale in schizophrenia and psychotic bipolar disorder.	/pubmed/17705219	Qiu A, Vaillant M, Barta P, Ratnanather JT, Miller MI.	Hum Brain Mapp. 2008 Aug;29(8):973-85.	Hum Brain Mapp. 2008	PubMed	citation	PMID:17705219	pubmed	17705219	create date:2007/08/21 | first author:Qiu A
Components of variance in a multicentre functional MRI study and implications for calculation of statistical power.	/pubmed/17680602	Suckling J, Ohlssen D, Andrew C, Johnson G, Williams SC, Graves M, Chen CH, Spiegelhalter D, Bullmore E.	Hum Brain Mapp. 2008 Oct;29(10):1111-22.	Hum Brain Mapp. 2008	PubMed	citation	PMID:17680602	pubmed	17680602	create date:2007/08/08 | first author:Suckling J
Task and semantic relationship influence both the polarity and localization of hemodynamic modulation during lexico-semantic processing.	/pubmed/17674356	Kuperberg GR, Lakshmanan BM, Greve DN, West WC.	Hum Brain Mapp. 2008 May;29(5):544-61.	Hum Brain Mapp. 2008	PubMed	citation	PMID:17674356	pubmed	17674356	create date:2007/08/04 | first author:Kuperberg GR
Increased neural efficiency in the temporal association cortex as the result of semantic task repetition.	/pubmed/17674355	Whatmough C, Nikelski J, Monchi O, Chertkow H.	Hum Brain Mapp. 2008 Aug;29(8):922-30.	Hum Brain Mapp. 2008	PubMed	citation	PMID:17674355	pubmed	17674355	create date:2007/08/04 | first author:Whatmough C
Test-retest and between-site reliability in a multicenter fMRI study.	/pubmed/17636563	Friedman L, Stern H, Brown GG, Mathalon DH, Turner J, Glover GH, Gollub RL, Lauriello J, Lim KO, Cannon T, Greve DN, Bockholt HJ, Belger A, Mueller B, Doty MJ, He J, Wells W, Smyth P, Pieper S, Kim S, Kubicki M, Vangel M, et al.	Hum Brain Mapp. 2008 Aug;29(8):958-72.	Hum Brain Mapp. 2008	PubMed	citation	PMID:17636563	pubmed	17636563	create date:2007/07/20 | first author:Friedman L
Neural processing of threat cues in social environments.	/pubmed/17636562	Han S, Gao X, Humphreys GW, Ge J.	Hum Brain Mapp. 2008 Aug;29(8):945-57.	Hum Brain Mapp. 2008	PubMed	citation	PMID:17636562	pubmed	17636562	create date:2007/07/20 | first author:Han S
Temporal lobe epilepsy: differential pattern of damage in temporopolar cortex and white matter.	/pubmed/17636561	Sankar T, Bernasconi N, Kim H, Bernasconi A.	Hum Brain Mapp. 2008 Aug;29(8):931-44.	Hum Brain Mapp. 2008	PubMed	citation	PMID:17636561	pubmed	17636561	create date:2007/07/20 | first author:Sankar T
Posterior cingulate activation during moral dilemma in adolescents.	/pubmed/17636560	Pujol J, Reixach J, Harrison BJ, Timoneda-Gallart C, Vilanova JC, Pérez-Alvarez F.	Hum Brain Mapp. 2008 Aug;29(8):910-21.	Hum Brain Mapp. 2008	PubMed	citation	PMID:17636560	pubmed	17636560	create date:2007/07/20 | first author:Pujol J
Brain response to visual sexual stimuli in heterosexual and homosexual males.	/pubmed/17636559	Paul T, Schiffer B, Zwarg T, Krüger TH, Karama S, Schedlowski M, Forsting M, Gizewski ER.	Hum Brain Mapp. 2008 Jun;29(6):726-35.	Hum Brain Mapp. 2008	PubMed	citation	PMID:17636559	pubmed	17636559	create date:2007/07/20 | first author:Paul T
Developmental dyslexia: gray matter abnormalities in the occipitotemporal cortex.	/pubmed/17636558	Kronbichler M, Wimmer H, Staffen W, Hutzler F, Mair A, Ladurner G.	Hum Brain Mapp. 2008 May;29(5):613-25.	Hum Brain Mapp. 2008	PubMed	citation	PMID:17636558	pubmed	17636558	create date:2007/07/20 | first author:Kronbichler M
Electromagnetic source imaging: Backus-Gilbert resolution spread function-constrained and functional MRI-guided spatial filtering.	/pubmed/17598169	Wan X, Sekiguchi A, Yokoyama S, Riera J, Kawashima R.	Hum Brain Mapp. 2008 Jun;29(6):627-43.	Hum Brain Mapp. 2008	PubMed	citation	PMID:17598169	pubmed	17598169	create date:2007/06/29 | first author:Wan X
A meta-analytic study of changes in brain activation in depression.	/pubmed/17598168	Fitzgerald PB, Laird AR, Maller J, Daskalakis ZJ.	Hum Brain Mapp. 2008 Jun;29(6):683-95. Erratum in: Hum Brain Mapp. 2008 Jun;29(6):736.	Hum Brain Mapp. 2008	PubMed	citation	PMID:17598168	pubmed	17598168	create date:2007/06/29 | first author:Fitzgerald PB
Correlation between motor and phosphene thresholds: a transcranial magnetic stimulation study.	/pubmed/17598167	Deblieck C, Thompson B, Iacoboni M, Wu AD.	Hum Brain Mapp. 2008 Jun;29(6):662-70.	Hum Brain Mapp. 2008	PubMed	citation	PMID:17598167	pubmed	17598167	create date:2007/06/29 | first author:Deblieck C
Title	URL	Description	Details	ShortDetails	Resource	Type	Identifiers	Db	EntrezUID	Properties
Low frequency BOLD fluctuations during resting wakefulness and light sleep: a simultaneous EEG-fMRI study.	/pubmed/17598166	Horovitz SG, Fukunaga M, de Zwart JA, van Gelderen P, Fulton SC, Balkin TJ, Duyn JH.	Hum Brain Mapp. 2008 Jun;29(6):671-82.	Hum Brain Mapp. 2008	PubMed	citation	PMID:17598166	pubmed	17598166	create date:2007/06/29 | first author:Horovitz SG
fMRI reveals that non-local processing in ventral retinotopic cortex underlies perceptual grouping by temporal synchrony.	/pubmed/17598165	Caplovitz GP, Barroso DJ, Hsieh PJ, Tse PU.	Hum Brain Mapp. 2008 Jun;29(6):651-61.	Hum Brain Mapp. 2008	PubMed	citation	PMID:17598165	pubmed	17598165	create date:2007/06/29 | first author:Caplovitz GP
A comparison of brain activation patterns during covert and overt paced auditory serial addition test tasks.	/pubmed/17598164	Forn C, Ventura-Campos N, Belenguer A, Belloch V, Parcet MA, Avila C.	Hum Brain Mapp. 2008 Jun;29(6):644-50.	Hum Brain Mapp. 2008	PubMed	citation	PMID:17598164	pubmed	17598164	create date:2007/06/29 | first author:Forn C
Developmental differences in white matter architecture between boys and girls.	/pubmed/17598163	Schmithorst VJ, Holland SK, Dardzinski BJ.	Hum Brain Mapp. 2008 Jun;29(6):696-710.	Hum Brain Mapp. 2008	PubMed	citation	PMID:17598163	pubmed	17598163	create date:2007/06/29 | first author:Schmithorst VJ
Ranking and averaging independent component analysis by reproducibility (RAICAR).	/pubmed/17598162	Yang Z, LaConte S, Weng X, Hu X.	Hum Brain Mapp. 2008 Jun;29(6):711-25.	Hum Brain Mapp. 2008	PubMed	citation	PMID:17598162	pubmed	17598162	create date:2007/06/29 | first author:Yang Z
Interrelations between motivational stance, cortical excitability, and the frontal electroencephalogram asymmetry of emotion: a transcranial magnetic stimulation study.	/pubmed/17557298	Schutter DJ, de Weijer AD, Meuwese JD, Morgan B, van Honk J.	Hum Brain Mapp. 2008 May;29(5):574-80.	Hum Brain Mapp. 2008	PubMed	citation	PMID:17557298	pubmed	17557298	create date:2007/06/09 | first author:Schutter DJ
The extended language network: a meta-analysis of neuroimaging studies on text comprehension.	/pubmed/17557297	Ferstl EC, Neumann J, Bogler C, von Cramon DY.	Hum Brain Mapp. 2008 May;29(5):581-93.	Hum Brain Mapp. 2008	PubMed	citation	PMID:17557297	pubmed	17557297	create date:2007/06/09 | first author:Ferstl EC
Modulation of cortical oscillatory activity during transcranial magnetic stimulation.	/pubmed/17557296	Brignani D, Manganotti P, Rossini PM, Miniussi C.	Hum Brain Mapp. 2008 May;29(5):603-12.	Hum Brain Mapp. 2008	PubMed	citation	PMID:17557296	pubmed	17557296	create date:2007/06/09 | first author:Brignani D
Functional cortical changes of the sensorimotor network are associated with clinical recovery in multiple sclerosis.	/pubmed/17538952	Mezzapesa DM, Rocca MA, Rodegher M, Comi G, Filippi M.	Hum Brain Mapp. 2008 May;29(5):562-73.	Hum Brain Mapp. 2008	PubMed	citation	PMID:17538952	pubmed	17538952	create date:2007/06/01 | first author:Mezzapesa DM
Linear age-correlated functional development of right inferior fronto-striato-cerebellar networks during response inhibition and anterior cingulate during error-related processes.	/pubmed/17538951	Rubia K, Smith AB, Taylor E, Brammer M.	Hum Brain Mapp. 2007 Nov;28(11):1163-77.	Hum Brain Mapp. 2007	PubMed	citation	PMID:17538951	pubmed	17538951	create date:2007/06/01 | first author:Rubia K
Group analysis and the subject factor in functional magnetic resonance imaging: analysis of fifty right-handed healthy subjects in a semantic language task.	/pubmed/17538950	Seghier ML, Lazeyras F, Pegna AJ, Annoni JM, Khateb A.	Hum Brain Mapp. 2008 Apr;29(4):461-77.	Hum Brain Mapp. 2008	PubMed	citation	PMID:17538950	pubmed	17538950	create date:2007/06/01 | first author:Seghier ML
Surface-based morphometry of the anterior cingulate cortex in first episode schizophrenia.	/pubmed/17525988	Fornito A, Yücel M, Wood SJ, Adamson C, Velakoulis D, Saling MM, McGorry PD, Pantelis C.	Hum Brain Mapp. 2008 Apr;29(4):478-89.	Hum Brain Mapp. 2008	PubMed	citation	PMID:17525988	pubmed	17525988	create date:2007/05/26 | first author:Fornito A
An fMRI study of prefrontal brain activation during multiple tasks in patients with major depressive disorder.	/pubmed/17525987	Fitzgerald PB, Srithiran A, Benitez J, Daskalakis ZZ, Oxley TJ, Kulkarni J, Egan GF.	Hum Brain Mapp. 2008 Apr;29(4):490-501.	Hum Brain Mapp. 2008	PubMed	citation	PMID:17525987	pubmed	17525987	create date:2007/05/26 | first author:Fitzgerald PB
Hemodynamic response to visual stimulation in newborn infants using functional near-infrared spectroscopy.	/pubmed/17525986	Karen T, Morren G, Haensse D, Bauschatz AS, Bucher HU, Wolf M.	Hum Brain Mapp. 2008 Apr;29(4):453-60.	Hum Brain Mapp. 2008	PubMed	citation	PMID:17525986	pubmed	17525986	create date:2007/05/26 | first author:Karen T
Cortical thinning in obsessive compulsive disorder.	/pubmed/17525985	Shin YW, Yoo SY, Lee JK, Ha TH, Lee KJ, Lee JM, Kim IY, Kim SI, Kwon JS.	Hum Brain Mapp. 2007 Nov;28(11):1128-35.	Hum Brain Mapp. 2007	PubMed	citation	PMID:17525985	pubmed	17525985	create date:2007/05/26 | first author:Shin YW
Enhanced amygdala and medial prefrontal activation during nonconscious processing of fear in posttraumatic stress disorder: an fMRI study.	/pubmed/17525984	Bryant RA, Kemp AH, Felmingham KL, Liddell B, Olivieri G, Peduto A, Gordon E, Williams LM.	Hum Brain Mapp. 2008 May;29(5):517-23.	Hum Brain Mapp. 2008	PubMed	citation	PMID:17525984	pubmed	17525984	create date:2007/05/26 | first author:Bryant RA
Imaging mesial temporal lobe activation during scene encoding: comparison of fMRI using BOLD and arterial spin labeling.	/pubmed/17525983	Fernández-Seara MA, Wang J, Wang Z, Korczykowski M, Guenther M, Feinberg DA, Detre JA.	Hum Brain Mapp. 2007 Dec;28(12):1391-400.	Hum Brain Mapp. 2007	PubMed	citation	PMID:17525983	pubmed	17525983	create date:2007/05/26 | first author:Fernández-Seara MA
Cortical topography of human first dorsal interroseus during individuated and nonindividuated grip tasks.	/pubmed/17525982	Reilly KT, Mercier C.	Hum Brain Mapp. 2008 May;29(5):594-602.	Hum Brain Mapp. 2008	PubMed	citation	PMID:17525982	pubmed	17525982	create date:2007/05/26 | first author:Reilly KT
Accessing the mental space-Spatial working memory processes for language and vision overlap in precuneus.	/pubmed/17525981	Wallentin M, Weed E, Østergaard L, Mouridsen K, Roepstorff A.	Hum Brain Mapp. 2008 May;29(5):524-32.	Hum Brain Mapp. 2008	PubMed	citation	PMID:17525981	pubmed	17525981	create date:2007/05/26 | first author:Wallentin M
Altered functional connectivity of primary visual cortex in early blindness.	/pubmed/17525980	Yu C, Liu Y, Li J, Zhou Y, Wang K, Tian L, Qin W, Jiang T, Li K.	Hum Brain Mapp. 2008 May;29(5):533-43.	Hum Brain Mapp. 2008	PubMed	citation	PMID:17525980	pubmed	17525980	create date:2007/05/26 | first author:Yu C
Noncanonical spike-related BOLD responses in focal epilepsy.	/pubmed/17510926	Lemieux L, Laufs H, Carmichael D, Paul JS, Walker MC, Duncan JS.	Hum Brain Mapp. 2008 Mar;29(3):329-45.	Hum Brain Mapp. 2008	PubMed	citation	PMID:17510926	pubmed	17510926	create date:2007/05/19 | first author:Lemieux L
Cross-cultural music phrase processing: an fMRI study.	/pubmed/17497646	Nan Y, Knösche TR, Zysset S, Friederici AD.	Hum Brain Mapp. 2008 Mar;29(3):312-28.	Hum Brain Mapp. 2008	PubMed	citation	PMID:17497646	pubmed	17497646	create date:2007/05/15 | first author:Nan Y
Localization of human intraparietal areas AIP, CIP, and LIP using surface orientation and saccadic eye movement tasks.	/pubmed/17497631	Shikata E, McNamara A, Sprenger A, Hamzei F, Glauche V, Büchel C, Binkofski F.	Hum Brain Mapp. 2008 Apr;29(4):411-21.	Hum Brain Mapp. 2008	PubMed	citation	PMID:17497631	pubmed	17497631	create date:2007/05/15 | first author:Shikata E
Brain potentials distinguish new and studied objects during working memory.	/pubmed/17497630	Guo C, Lawson AL, Zhang Q, Jiang Y.	Hum Brain Mapp. 2008 Apr;29(4):441-52.	Hum Brain Mapp. 2008	PubMed	citation	PMID:17497630	pubmed	17497630	create date:2007/05/15 | first author:Guo C
Levels of error processing in Huntington's disease: a combined study using event-related potentials and voxel-based morphometry.	/pubmed/17497629	Beste C, Saft C, Konrad C, Andrich J, Habbel A, Schepers I, Jansen A, Pfleiderer B, Falkenstein M.	Hum Brain Mapp. 2008 Feb;29(2):121-30.	Hum Brain Mapp. 2008	PubMed	citation	PMID:17497629	pubmed	17497629	create date:2007/05/15 | first author:Beste C
Brain region binding of the D2/3 agonist [11C]-(+)-PHNO and the D2/3 antagonist [11C]raclopride in healthy humans.	/pubmed/17497628	Graff-Guerrero A, Willeit M, Ginovart N, Mamo D, Mizrahi R, Rusjan P, Vitcu I, Seeman P, Wilson AA, Kapur S.	Hum Brain Mapp. 2008 Apr;29(4):400-10.	Hum Brain Mapp. 2008	PubMed	citation	PMID:17497628	pubmed	17497628	create date:2007/05/15 | first author:Graff-Guerrero A
Functional connectivity mapping using the ferromagnetic Potts spin model.	/pubmed/17497627	Stanberry L, Murua A, Cordes D.	Hum Brain Mapp. 2008 Apr;29(4):422-40.	Hum Brain Mapp. 2008	PubMed	citation	PMID:17497627	pubmed	17497627	create date:2007/05/15 | first author:Stanberry L
Variability of the paracingulate sulcus and morphometry of the medial frontal cortex: associations with cortical thickness, surface area, volume, and sulcal depth.	/pubmed/17497626	Fornito A, Wood SJ, Whittle S, Fuller J, Adamson C, Saling MM, Velakoulis D, Pantelis C, Yücel M.	Hum Brain Mapp. 2008 Feb;29(2):222-36.	Hum Brain Mapp. 2008	PubMed	citation	PMID:17497626	pubmed	17497626	create date:2007/05/15 | first author:Fornito A
Imaging genomics: mapping the influence of genetics on brain structure and function.	/pubmed/17471577	Glahn DC, Paus T, Thompson PM.	Hum Brain Mapp. 2007 Jun;28(6):461-3. No abstract available.	Hum Brain Mapp. 2007	PubMed	citation	PMID:17471577	pubmed	17471577	create date:2007/05/02 | first author:Glahn DC
Genes, maternal smoking, and the offspring brain and body during adolescence: design of the Saguenay Youth Study.	/pubmed/17469173	Pausova Z, Paus T, Abrahamowicz M, Almerigi J, Arbour N, Bernard M, Gaudet D, Hanzalek P, Hamet P, Evans AC, Kramer M, Laberge L, Leal SM, Leonard G, Lerner J, Lerner RM, Mathieu J, Perron M, Pike B, Pitiot A, Richer L, Séguin JR, et al.	Hum Brain Mapp. 2007 Jun;28(6):502-18.	Hum Brain Mapp. 2007	PubMed	citation	PMID:17469173	pubmed	17469173	create date:2007/05/01 | first author:Pausova Z
Neural basis of processing sequential and hierarchical syntactic structures.	/pubmed/17455365	Opitz B, Friederici AD.	Hum Brain Mapp. 2007 Jul;28(7):585-92.	Hum Brain Mapp. 2007	PubMed	citation	PMID:17455365	pubmed	17455365	create date:2007/04/25 | first author:Opitz B
Using the wild bootstrap to quantify uncertainty in diffusion tensor imaging.	/pubmed/17455199	Whitcher B, Tuch DS, Wisco JJ, Sorensen AG, Wang L.	Hum Brain Mapp. 2008 Mar;29(3):346-62.	Hum Brain Mapp. 2008	PubMed	citation	PMID:17455199	pubmed	17455199	create date:2007/04/25 | first author:Whitcher B
The dynamic network subserving the three phases of cognitive procedural learning.	/pubmed/17450582	Hubert V, Beaunieux H, Chételat G, Platel H, Landeau B, Danion JM, Viader F, Desgranges B; Francis Eustache.	Hum Brain Mapp. 2007 Dec;28(12):1415-29.	Hum Brain Mapp. 2007	PubMed	citation	PMID:17450582	pubmed	17450582	create date:2007/04/24 | first author:Hubert V
Decrease in glucose metabolism in frontal cortex associated with deterioration of microstructure of corpus callosum measured by diffusion tensor imaging in healthy elderly.	/pubmed/17450581	Inoue K, Ito H, Uchida S, Taki Y, Kinomura S, Tsuji I, Sato S, Horie K, Kawashima R, Ito M, Fukuda H.	Hum Brain Mapp. 2008 Apr;29(4):375-84.	Hum Brain Mapp. 2008	PubMed	citation	PMID:17450581	pubmed	17450581	create date:2007/04/24 | first author:Inoue K
Biphasic hemodynamic responses influence deactivation and may mask activation in block-design fMRI paradigms.	/pubmed/17450579	Meltzer JA, Negishi M, Constable RT.	Hum Brain Mapp. 2008 Apr;29(4):385-99.	Hum Brain Mapp. 2008	PubMed	citation	PMID:17450579	pubmed	17450579	create date:2007/04/24 | first author:Meltzer JA
Neuroimaging endophenotypes: strategies for finding genes influencing brain structure and function.	/pubmed/17440953	Glahn DC, Thompson PM, Blangero J.	Hum Brain Mapp. 2007 Jun;28(6):488-501. Review.	Hum Brain Mapp. 2007	PubMed	citation	PMID:17440953	pubmed	17440953	create date:2007/04/19 | first author:Glahn DC
Structural brain magnetic resonance imaging of pediatric twins.	/pubmed/17437295	Giedd JN, Schmitt JE, Neale MC.	Hum Brain Mapp. 2007 Jun;28(6):474-81.	Hum Brain Mapp. 2007	PubMed	citation	PMID:17437295	pubmed	17437295	create date:2007/04/18 | first author:Giedd JN
Functional organization of human visual cortex in occipital polymicrogyria.	/pubmed/17437294	Dumoulin SO, Jirsch JD, Bernasconi A.	Hum Brain Mapp. 2007 Dec;28(12):1302-12.	Hum Brain Mapp. 2007	PubMed	citation	PMID:17437294	pubmed	17437294	create date:2007/04/18 | first author:Dumoulin SO
Individual variation in neural correlates of sadness in children: a twin fMRI study.	/pubmed/17437293	Côté C, Beauregard M, Girard A, Mensour B, Mancini-Marïe A, Pérusse D.	Hum Brain Mapp. 2007 Jun;28(6):482-7.	Hum Brain Mapp. 2007	PubMed	citation	PMID:17437293	pubmed	17437293	create date:2007/04/18 | first author:Côté C
Mouse behavioral mutants have neuroimaging abnormalities.	/pubmed/17437292	Nieman BJ, Lerch JP, Bock NA, Chen XJ, Sled JG, Henkelman RM.	Hum Brain Mapp. 2007 Jun;28(6):567-75.	Hum Brain Mapp. 2007	PubMed	citation	PMID:17437292	pubmed	17437292	create date:2007/04/18 | first author:Nieman BJ
Heritability of brain volume, surface area and shape: an MRI study in an extended pedigree of baboons.	/pubmed/17437285	Rogers J, Kochunov P, Lancaster J, Shelledy W, Glahn D, Blangero J, Fox P.	Hum Brain Mapp. 2007 Jun;28(6):576-83.	Hum Brain Mapp. 2007	PubMed	citation	PMID:17437285	pubmed	17437285	create date:2007/04/18 | first author:Rogers J
Cortical mapping of genotype-phenotype relationships in schizophrenia.	/pubmed/17437284	Bearden CE, van Erp TG, Thompson PM, Toga AW, Cannon TD.	Hum Brain Mapp. 2007 Jun;28(6):519-32. Review.	Hum Brain Mapp. 2007	PubMed	citation	PMID:17437284	pubmed	17437284	create date:2007/04/18 | first author:Bearden CE
Magnetic resonance imaging as a tool for in vivo and ex vivo anatomical phenotyping in experimental genetic models.	/pubmed/17437283	Pitiot A, Pausova Z, Prior M, Perrin J, Loyse N, Paus T.	Hum Brain Mapp. 2007 Jun;28(6):555-66.	Hum Brain Mapp. 2007	PubMed	citation	PMID:17437283	pubmed	17437283	create date:2007/04/18 | first author:Pitiot A
Fronto-striatal dysfunction and potential compensatory mechanisms in male adolescents with fragile X syndrome.	/pubmed/17437282	Hoeft F, Hernandez A, Parthasarathy S, Watson CL, Hall SS, Reiss AL.	Hum Brain Mapp. 2007 Jun;28(6):543-54.	Hum Brain Mapp. 2007	PubMed	citation	PMID:17437282	pubmed	17437282	create date:2007/04/18 | first author:Hoeft F
Abnormal cortical activation during response inhibition in 22q11.2 deletion syndrome.	/pubmed/17427209	Gothelf D, Hoeft F, Hinard C, Hallmayer JF, Stoecker JV, Antonarakis SE, Morris MA, Reiss AL.	Hum Brain Mapp. 2007 Jun;28(6):533-42.	Hum Brain Mapp. 2007	PubMed	citation	PMID:17427209	pubmed	17427209	create date:2007/04/12 | first author:Gothelf D
Genetic influences on human brain structure: a review of brain imaging studies in twins.	/pubmed/17415783	Peper JS, Brouwer RM, Boomsma DI, Kahn RS, Hulshoff Pol HE.	Hum Brain Mapp. 2007 Jun;28(6):464-73. Review.	Hum Brain Mapp. 2007	PubMed	citation	PMID:17415783	pubmed	17415783	create date:2007/04/07 | first author:Peper JS
Human cortical areas involved in sustaining perceptual stability during smooth pursuit eye movements.	/pubmed/17415782	Trenner MU, Fahle M, Fasold O, Heekeren HR, Villringer A, Wenzel R.	Hum Brain Mapp. 2008 Mar;29(3):300-11.	Hum Brain Mapp. 2008	PubMed	citation	PMID:17415782	pubmed	17415782	create date:2007/04/07 | first author:Trenner MU
Neural activity of the anterior insula in emotional processing depends on the individuals' emotional susceptibility.	/pubmed/17415777	Iaria G, Committeri G, Pastorelli C, Pizzamiglio L, Watkins KE, Carota A.	Hum Brain Mapp. 2008 Mar;29(3):363-73.	Hum Brain Mapp. 2008	PubMed	citation	PMID:17415777	pubmed	17415777	create date:2007/04/07 | first author:Iaria G
Modeling low-frequency fluctuation and hemodynamic response timecourse in event-related fMRI.	/pubmed/17394212	Kay KN, David SV, Prenger RJ, Hansen KA, Gallant JL.	Hum Brain Mapp. 2008 Feb;29(2):142-56.	Hum Brain Mapp. 2008	PubMed	citation	PMID:17394212	pubmed	17394212	create date:2007/03/31 | first author:Kay KN
Mutual-information-based approach for neural connectivity during self-paced finger lifting task.	/pubmed/17394211	Chen CC, Hsieh JC, Wu YZ, Lee PL, Chen SS, Niddam DM, Yeh TC, Wu YT.	Hum Brain Mapp. 2008 Mar;29(3):265-80.	Hum Brain Mapp. 2008	PubMed	citation	PMID:17394211	pubmed	17394211	create date:2007/03/31 | first author:Chen CC
Title	URL	Description	Details	ShortDetails	Resource	Type	Identifiers	Db	EntrezUID	Properties
Relation between muscle and brain activity during isometric contractions of the first dorsal interosseus muscle.	/pubmed/17394210	van Duinen H, Renken R, Maurits NM, Zijdewind I.	Hum Brain Mapp. 2008 Mar;29(3):281-99.	Hum Brain Mapp. 2008	PubMed	citation	PMID:17394210	pubmed	17394210	create date:2007/03/31 | first author:van Duinen H
Cortical network for vibrotactile attention: a fMRI study.	/pubmed/17390318	Burton H, Sinclair RJ, McLaren DG.	Hum Brain Mapp. 2008 Feb;29(2):207-21.	Hum Brain Mapp. 2008	PubMed	citation	PMID:17390318	pubmed	17390318	create date:2007/03/29 | first author:Burton H
Positive and negative modulation of word learning by reward anticipation.	/pubmed/17390317	Callan DE, Schweighofer N.	Hum Brain Mapp. 2008 Feb;29(2):237-49.	Hum Brain Mapp. 2008	PubMed	citation	PMID:17390317	pubmed	17390317	create date:2007/03/29 | first author:Callan DE
Directed information flow: a model free measure to analyze causal interactions in event related EEG-MEG-experiments.	/pubmed/17390316	Hinrichs H, Noesselt T, Heinze HJ.	Hum Brain Mapp. 2008 Feb;29(2):193-206.	Hum Brain Mapp. 2008	PubMed	citation	PMID:17390316	pubmed	17390316	create date:2007/03/29 | first author:Hinrichs H
[truncated: 650 more rows]
