# Supplementary material for: Rising Publication Delays Inflate Journal Impact Factors
Source: PLoS One. 2012 Dec 31;7(12):e53374. doi: 10.1371/journal.pone.0053374 (PMC3534064; doi:10.1371/journal.pone.0053374)
Supplement: Data S1 — Datasets used for the analysis. (ZIP) [file pone.0053374.s005.zip › International Journal of Psychopharmacology.csv]

Title	URL	Description	Details	ShortDetails	Resource	Type	Identifiers	Db	EntrezUID	Properties
Ecstasy (MDMA)-induced hyponatraemia is associated with genetic variants in CYP2D6 and COMT.	/pubmed/22303032	Aitchison KJ, Tsapakis EM, Huezo-Diaz P, Kerwin RW, Forsling ML, Wolff K.	J Psychopharmacol. 2012 Feb 1. [Epub ahead of print]	J Psychopharmacol. 2012	PubMed	citation	PMID:22303032	pubmed	22303032	create date:2012/02/04 | first author:Aitchison KJ
In vivo quantification of striatal dopamine D2 receptor occupancy by JNJ-37822681 using [11C]raclopride and positron emission tomography.	/pubmed/22290934	Te Beek ET, de Boer P, Moerland M, Schmidt ME, Hoetjes NJ, Windhorst AD, Van Berkel B, Cohen AF, van Gerven JM, Lammertsma AA.	J Psychopharmacol. 2012 Jan 30. [Epub ahead of print]	J Psychopharmacol. 2012	PubMed	citation	PMID:22290934	pubmed	22290934	create date:2012/02/01 | first author:Te Beek ET
Through a glass darkly: can we improve clarity about mechanism and aims of medications in drug and alcohol treatments?	/pubmed/22287478	Nutt DJ, Lingford-Hughes A, Chick J.	J Psychopharmacol. 2012 Feb;26(2):199-204. No abstract available.	J Psychopharmacol. 2012	PubMed	citation	PMID:22287478	pubmed	22287478	create date:2012/01/31 | first author:Nutt DJ
The endocannabinoid system and emotional processing: pathophysiology and therapeutic potential.	/pubmed/22287156	Finn DP, Viveros MP, Marco EM.	J Psychopharmacol. 2012 Jan;26(1):3-6. No abstract available.	J Psychopharmacol. 2012	PubMed	citation	PMID:22287156	pubmed	22287156	create date:2012/01/31 | first author:Finn DP
Common genetic variation in the indoleamine-2,3-dioxygenase genes and antidepressant treatment outcome in major depressive disorder.	/pubmed/22282879	Cutler JA, Rush AJ, McMahon FJ, Laje G.	J Psychopharmacol. 2012 Jan 26. [Epub ahead of print]	J Psychopharmacol. 2012	PubMed	citation	PMID:22282879	pubmed	22282879	create date:2012/01/28 | first author:Cutler JA
Effects of 0.4g/kg alcohol on attentional bias and alcohol-seeking behaviour in heavy and moderate social drinkers.	/pubmed/22279132	Fernie G, Christiansen P, Cole JC, Rose AK, Field M.	J Psychopharmacol. 2012 Jan 24. [Epub ahead of print]	J Psychopharmacol. 2012	PubMed	citation	PMID:22279132	pubmed	22279132	create date:2012/01/27 | first author:Fernie G
The panicolytic-like effect of fluoxetine in the elevated T-maze is mediated by serotonin-induced activation of endogenous opioids in the dorsal periaqueductal grey.	/pubmed/22279131	Roncon CM, Biesdorf C, Santana R, Zangrossi H Jr, Graeff FG, Audi EA.	J Psychopharmacol. 2012 Jan 24. [Epub ahead of print]	J Psychopharmacol. 2012	PubMed	citation	PMID:22279131	pubmed	22279131	create date:2012/01/27 | first author:Roncon CM
The hidden third: improving outcome in treatment-resistant depression.	/pubmed/22236505	Schlaepfer TE, Agren H, Monteleone P, Gasto C, Pitchot W, Rouillon F, Nutt DJ, Kasper S.	J Psychopharmacol. 2012 Jan 11. [Epub ahead of print]	J Psychopharmacol. 2012	PubMed	citation	PMID:22236505	pubmed	22236505	create date:2012/01/13 | first author:Schlaepfer TE
Effects of the combination of metyrapone and oxazepam on cocaine craving and cocaine taking: a double-blind, randomized, placebo-controlled pilot study.	/pubmed/22236504	Kablinger AS, Lindner MA, Casso S, Hefti F, Demuth G, Fox BS, McNair LA, McCarthy BG, Goeders NE.	J Psychopharmacol. 2012 Jan 11. [Epub ahead of print]	J Psychopharmacol. 2012	PubMed	citation	PMID:22236504	pubmed	22236504	create date:2012/01/13 | first author:Kablinger AS
Reply to letter to the Editor.	/pubmed/22235000	Mazza M, Romagnoli E, Lotrionte M, Abbate A, Sheiban I, Biondi-Zoccai G.	J Psychopharmacol. 2011 Dec;25(12):1732-3. No abstract available.	J Psychopharmacol. 2011	PubMed	citation	PMID:22235000	pubmed	22235000	create date:2012/01/12 | first author:Mazza M
Guanfacine effects on stress, drug craving and prefrontal activation in cocaine dependent individuals: preliminary findings.	/pubmed/22234929	Fox H, Seo D, Tuit K, Hansen J, Kimmerling A, Morgan PT, Sinha R.	J Psychopharmacol. 2012 Feb 1. [Epub ahead of print]	J Psychopharmacol. 2012	PubMed	citation	PMID:22234929	pubmed	22234929	create date:2012/01/12 | first author:Fox H
Comparative effectiveness of switching antipsychotic drug treatment to aripiprazole or ziprasidone for improving metabolic profile and atherogenic dyslipidemia: a 12-month, prospective, open-label study.	/pubmed/22234928	Chen Y, Bobo WV, Watts K, Jayathilake K, Tang T, Meltzer HY.	J Psychopharmacol. 2012 Jan 9. [Epub ahead of print]	J Psychopharmacol. 2012	PubMed	citation	PMID:22234928	pubmed	22234928	create date:2012/01/12 | first author:Chen Y
4-Bromo-2,5-dimethoxyphenethylamine (2C-B): presence in the recreational drug market in Spain, pattern of use and subjective effects.	/pubmed/22234927	Caudevilla-Galligo F, Riba J, Ventura M, Gonzalez D, Farré M, Barbanoj MJ, Bouso JC.	J Psychopharmacol. 2012 Jan 9. [Epub ahead of print]	J Psychopharmacol. 2012	PubMed	citation	PMID:22234927	pubmed	22234927	create date:2012/01/12 | first author:Caudevilla-Galligo F
35% co2 sensitivity in social anxiety disorder.	/pubmed/22228835	Schutters SI, Viechtbauer W, Knuts IJ, Griez EJ, Schruers KR.	J Psychopharmacol. 2012 Jan 6. [Epub ahead of print]	J Psychopharmacol. 2012	PubMed	citation	PMID:22228835	pubmed	22228835	create date:2012/01/10 | first author:Schutters SI
Does baseline fatigue influence treatment response to reboxetine or citalopram in depression? An open label randomized controlled trial.	/pubmed/22223618	Bould H, Wiles N, Potokar J, Cowen P, Nutt DJ, Peters TJ, Lewis G.	J Psychopharmacol. 2012 Jan 4. [Epub ahead of print]	J Psychopharmacol. 2012	PubMed	citation	PMID:22223618	pubmed	22223618	create date:2012/01/10 | first author:Bould H
The selective serotonin reuptake inhibitor, escitalopram, enhances inhibition of prepotent responding and spatial reversal learning.	/pubmed/22219222	Brown HD, Amodeo DA, Sweeney JA, Ragozzino M.	J Psychopharmacol. 2012 Jan 4. [Epub ahead of print]	J Psychopharmacol. 2012	PubMed	citation	PMID:22219222	pubmed	22219222	create date:2012/01/06 | first author:Brown HD
Pharmacokinetics and central nervous system effects of the novel dopamine D3 receptor antagonist GSK598809 and intravenous alcohol infusion at pseudo-steady state.	/pubmed/22219221	Te Beek E, Zoethout R, Bani M, Andorn A, Iavarone L, Klaassen E, Fina P, van Gerven J.	J Psychopharmacol. 2012 Feb;26(2):303-14. Epub 2012 Jan 4.	J Psychopharmacol. 2012	PubMed	citation	PMID:22219221	pubmed	22219221	create date:2012/01/06 | first author:Te Beek E
Efficacy of a dose range of surinabant, a cannabinoid receptor blocker, for smoking cessation: a randomized controlled clinical trial.	/pubmed/22219220	Tonstad S, Aubin HJ.	J Psychopharmacol. 2012 Jan 4. [Epub ahead of print]	J Psychopharmacol. 2012	PubMed	citation	PMID:22219220	pubmed	22219220	create date:2012/01/06 | first author:Tonstad S
Gamma-frequency neuronal activity is diminished in adults with attention-deficit/hyperactivity disorder: a pharmaco-MEG study.	/pubmed/22219219	Wilson TW, Wetzel MW, White ML, Knott NL.	J Psychopharmacol. 2012 Jan 4. [Epub ahead of print]	J Psychopharmacol. 2012	PubMed	citation	PMID:22219219	pubmed	22219219	create date:2012/01/06 | first author:Wilson TW
Acquisition, expression, and reinstatement of ethanol-induced conditioned place preference in mice: effects of exposure to stress and modulation by mecamylamine.	/pubmed/22182742	Bhutada P, Mundhada Y, Ghodki Y, Dixit P, Umathe S, Jain K.	J Psychopharmacol. 2012 Feb;26(2):315-23. Epub 2011 Dec 18.	J Psychopharmacol. 2012	PubMed	citation	PMID:22182742	pubmed	22182742	create date:2011/12/21 | first author:Bhutada P
PNU-120596, a positive allosteric modulator of α7 nicotinic acetylcholine receptors, reverses a sub-chronic phencyclidine-induced cognitive deficit in the attentional set-shifting task in female rats.	/pubmed/22182741	McLean SL, Idris N, Grayson B, Gendle D, Mackie C, Lesage A, Pemberton DJ, Neill J.	J Psychopharmacol. 2011 Dec 18. [Epub ahead of print]	J Psychopharmacol. 2011	PubMed	citation	PMID:22182741	pubmed	22182741	create date:2011/12/21 | first author:McLean SL
Is it time to consider comorbid substance abuse as a new indication for antipsychotic drug development?	/pubmed/22170735	Awad AG.	J Psychopharmacol. 2011 Dec 13. [Epub ahead of print]	J Psychopharmacol. 2011	PubMed	citation	PMID:22170735	pubmed	22170735	create date:2011/12/16 | first author:Awad AG
Boosting serotonin in the brain: is it time to revamp the treatment of depression?	/pubmed/22158544	Torrente MP, Gelenberg AJ, Vrana KE.	J Psychopharmacol. 2011 Dec 8. [Epub ahead of print]	J Psychopharmacol. 2011	PubMed	citation	PMID:22158544	pubmed	22158544	create date:2011/12/14 | first author:Torrente MP
Desoxypipradrol is more potent than cocaine on evoked dopamine efflux in the nucleus accumbens.	/pubmed/22158543	Davidson C, Ramsey J.	J Psychopharmacol. 2011 Dec 7. [Epub ahead of print]	J Psychopharmacol. 2011	PubMed	citation	PMID:22158543	pubmed	22158543	create date:2011/12/14 | first author:Davidson C
A comparison of InVivoStat with other statistical software packages for analysis of data generated from animal experiments.	/pubmed/22071578	Clark RA, Shoaib M, Hewitt KN, Stanford SC, Bate ST.	J Psychopharmacol. 2011 Nov 8. [Epub ahead of print]	J Psychopharmacol. 2011	PubMed	citation	PMID:22071578	pubmed	22071578	create date:2011/11/11 | first author:Clark RA
Antipsychotic drugs and extrapyramidal side effects in first episode psychosis: a systematic review of head-head comparisons.	/pubmed/22057019	Haddad PM, Das A, Keyhani S, Chaudhry IB.	J Psychopharmacol. 2011 Nov 5. [Epub ahead of print]	J Psychopharmacol. 2011	PubMed	citation	PMID:22057019	pubmed	22057019	create date:2011/11/08 | first author:Haddad PM
EEG spectral power density profiles during NREM sleep for gaboxadol and zolpidem in patients with primary insomnia.	/pubmed/22057018	Lundahl J, Deacon S, Maurice D, Staner L.	J Psychopharmacol. 2011 Nov 5. [Epub ahead of print]	J Psychopharmacol. 2011	PubMed	citation	PMID:22057018	pubmed	22057018	create date:2011/11/08 | first author:Lundahl J
Evidence for the differential co-localization of neurokinin-1 receptors with 5-HT receptor subtypes in rat forebrain.	/pubmed/22057017	Hafizi S, Serres F, Pei Q, Totterdell S, Sharp T.	J Psychopharmacol. 2011 Nov 5. [Epub ahead of print]	J Psychopharmacol. 2011	PubMed	citation	PMID:22057017	pubmed	22057017	create date:2011/11/08 | first author:Hafizi S
Efficacy, safety, and tolerability of a triple reuptake inhibitor GSK372475 in the treatment of patients with major depressive disorder: two randomized, placebo- and active-controlled clinical trials.	/pubmed/22048884	Learned S, Graff O, Roychowdhury S, Moate R, Krishnan KR, Archer G, Modell JG, Alexander R, Zamuner S, Evoniuk G, Ratti E.	J Psychopharmacol. 2011 Nov 6. [Epub ahead of print]	J Psychopharmacol. 2011	PubMed	citation	PMID:22048884	pubmed	22048884	create date:2011/11/04 | first author:Learned S
Involvement of PI3K, GSK-3β and PPARγ in the antidepressant-like effect of folic acid in the forced swimming test in mice.	/pubmed/22037925	Budni J, Lobato KR, Binfaré RW, Freitas AE, Costa AP, Saavedra MD, Leal RB, Lopez MG, Rodrigues AL.	J Psychopharmacol. 2011 Oct 30. [Epub ahead of print]	J Psychopharmacol. 2011	PubMed	citation	PMID:22037925	pubmed	22037925	create date:2011/11/01 | first author:Budni J
Effects of omega-3 fatty acid supplementation on mood and emotional information processing in recovered depressed individuals.	/pubmed/22004690	Antypa N, Smelt AH, Strengholt A, Van der Does AW.	J Psychopharmacol. 2011 Oct 16. [Epub ahead of print]	J Psychopharmacol. 2011	PubMed	citation	PMID:22004690	pubmed	22004690	create date:2011/10/19 | first author:Antypa N
Twelve months of nightly zolpidem does not lead to rebound insomnia or withdrawal symptoms: a prospective placebo-controlled study.	/pubmed/22004689	Roehrs TA, Randall S, Harris E, Maan R, Roth T.	J Psychopharmacol. 2011 Oct 16. [Epub ahead of print]	J Psychopharmacol. 2011	PubMed	citation	PMID:22004689	pubmed	22004689	create date:2011/10/19 | first author:Roehrs TA
Enhanced slow wave sleep and improved sleep maintenance after gaboxadol administration during seven nights of exposure to a traffic noise model of transient insomnia.	/pubmed/22002961	Dijk DJ, Stanley N, Lundahl J, Groeger JA, Legters A, Trap Huusom AK, Deacon S.	J Psychopharmacol. 2011 Oct 13. [Epub ahead of print]	J Psychopharmacol. 2011	PubMed	citation	PMID:22002961	pubmed	22002961	create date:2011/10/18 | first author:Dijk DJ
Evaluation of state and trait biomarkers in healthy volunteers for the development of novel drug treatments in schizophrenia.	/pubmed/21994315	Koychev I, Barkus E, Ettinger U, Killcross S, Roiser JP, Wilkinson L, Deakin B.	J Psychopharmacol. 2011 Sep;25(9):1207-25. Review.	J Psychopharmacol. 2011	PubMed	citation	PMID:21994315	pubmed	21994315	create date:2011/10/14 | first author:Koychev I
Validating the inhalation of 7.5% CO(2) in healthy volunteers as a human experimental medicine: a model of generalized anxiety disorder (GAD).	/pubmed/21994314	Bailey JE, Dawson GR, Dourish CT, Nutt DJ.	J Psychopharmacol. 2011 Sep;25(9):1192-8. Review.	J Psychopharmacol. 2011	PubMed	citation	PMID:21994314	pubmed	21994314	create date:2011/10/14 | first author:Bailey JE
Special issue on CNS experimental medicine.	/pubmed/21994313	Dawson GR, Dourish CT, Goodwin GM.	J Psychopharmacol. 2011 Sep;25(9):1145-7. No abstract available.	J Psychopharmacol. 2011	PubMed	citation	PMID:21994313	pubmed	21994313	create date:2011/10/14 | first author:Dawson GR
Pharmacogenetic studies of change in cortisol on ecstasy (MDMA) consumption.	/pubmed/21969106	Wolff K, Tsapakis EM, Pariante CM, Kerwin RW, Forsling ML, Aitchison KJ.	J Psychopharmacol. 2011 Oct 3. [Epub ahead of print]	J Psychopharmacol. 2011	PubMed	citation	PMID:21969106	pubmed	21969106	create date:2011/10/05 | first author:Wolff K
Effects of amisulpride and aripiprazole on progressive-ratio schedule performance: comparison with clozapine and haloperidol.	/pubmed/21969105	den Boon F, Body S, Hampson C, Bradshaw C, Szabadi E, de Bruin N.	J Psychopharmacol. 2011 Oct 3. [Epub ahead of print]	J Psychopharmacol. 2011	PubMed	citation	PMID:21969105	pubmed	21969105	create date:2011/10/05 | first author:den Boon F
Combined {beta}-adrenergic and corticosteroid receptor activation regulates AMPA receptor function in hippocampal neurons.	/pubmed/21965192	Zhou M, Hoogenraad CC, Joëls M, Krugers HJ.	J Psychopharmacol. 2011 Oct 2. [Epub ahead of print]	J Psychopharmacol. 2011	PubMed	citation	PMID:21965192	pubmed	21965192	create date:2011/10/04 | first author:Zhou M
Influence of COMT val158met and ADRA2B deletion polymorphisms on recollection and familiarity components of human emotional memory.	/pubmed/21965191	Naudts KH, Azevedo RT, David AS, van Heringen C, Gibbs AA.	J Psychopharmacol. 2011 Sep 29. [Epub ahead of print]	J Psychopharmacol. 2011	PubMed	citation	PMID:21965191	pubmed	21965191	create date:2011/10/04 | first author:Naudts KH
Involvement of the cholinergic system of CA1 on harmane-induced amnesia in the step-down passive avoidance test.	/pubmed/21965190	Nasehi M, Sharifi S, Zarrindast MR.	J Psychopharmacol. 2011 Sep 29. [Epub ahead of print]	J Psychopharmacol. 2011	PubMed	citation	PMID:21965190	pubmed	21965190	create date:2011/10/04 | first author:Nasehi M
Sleep disturbance in euthymic bipolar patients.	/pubmed/21965189	Sylvia LG, Dupuy JM, Ostacher MJ, Cowperthwait CM, Hay AC, Sachs GS, Nierenberg AA, Perlis RH.	J Psychopharmacol. 2011 Sep 29. [Epub ahead of print]	J Psychopharmacol. 2011	PubMed	citation	PMID:21965189	pubmed	21965189	create date:2011/10/04 | first author:Sylvia LG
Mystical experiences occasioned by the hallucinogen psilocybin lead to increases in the personality domain of openness.	/pubmed/21956378	MacLean KA, Johnson MW, Griffiths RR.	J Psychopharmacol. 2011 Nov;25(11):1453-61. Epub 2011 Sep 28.	J Psychopharmacol. 2011	PubMed	citation	PMID:21956378	pubmed	21956378	create date:2011/10/01 | first author:MacLean KA
Systematic review of national and international guidelines on attention-deficit hyperactivity disorder.	/pubmed/21948938	Seixas M, Weiss M, Müller U.	J Psychopharmacol. 2011 Sep 24. [Epub ahead of print]	J Psychopharmacol. 2011	PubMed	citation	PMID:21948938	pubmed	21948938	create date:2011/09/29 | first author:Seixas M
Nicotine-induced anxiogenic-like behaviours of rats in the elevated plus-maze: possible role of NMDA receptors of the central amygdala.	/pubmed/21948937	Zarrindast MR, Aghamohammadi-Sereshki A, Rezayof A, Rostami P.	J Psychopharmacol. 2011 Sep 24. [Epub ahead of print]	J Psychopharmacol. 2011	PubMed	citation	PMID:21948937	pubmed	21948937	create date:2011/09/29 | first author:Zarrindast MR
Ginsenoside Rb3 exerts antidepressant-like effects in several animal models.	/pubmed/21948936	Cui J, Jiang L, Xiang H.	J Psychopharmacol. 2011 Sep 24. [Epub ahead of print]	J Psychopharmacol. 2011	PubMed	citation	PMID:21948936	pubmed	21948936	create date:2011/09/29 | first author:Cui J
An observational nationwide register based cohort study on lamotrigine versus lithium in bipolar disorder.	/pubmed/21948935	Kessing LV, Hellmund G, Andersen PK.	J Psychopharmacol. 2011 Sep 24. [Epub ahead of print]	J Psychopharmacol. 2011	PubMed	citation	PMID:21948935	pubmed	21948935	create date:2011/09/29 | first author:Kessing LV
Effects of reboxetine and citalopram on appraisal of infant facial expressions and attentional biases.	/pubmed/21948858	Stein A, Murphy S, Arteche A, Lehtonen A, Harvey A, Craske MG, Harmer C.	J Psychopharmacol. 2011 Nov 18. [Epub ahead of print]	J Psychopharmacol. 2011	PubMed	citation	PMID:21948858	pubmed	21948858	create date:2011/09/29 | first author:Stein A
Second generation antipsychotics in the treatment of bipolar depression: a systematic review and meta-analysis.	/pubmed/21940761	De Fruyt J, Deschepper E, Audenaert K, Constant E, Floris M, Pitchot W, Sienaert P, Souery D, Claes S.	J Psychopharmacol. 2011 Sep 22. [Epub ahead of print]	J Psychopharmacol. 2011	PubMed	citation	PMID:21940761	pubmed	21940761	create date:2011/09/24 | first author:De Fruyt J
Acute sleep deprivation: the effects of the AMPAKINE compound CX717 on human cognitive performance, alertness and recovery sleep.	/pubmed/21940760	Boyle J, Stanley N, James LM, Wright N, Johnsen S, Arbon EL, Dijk DJ.	J Psychopharmacol. 2011 Sep 22. [Epub ahead of print]	J Psychopharmacol. 2011	PubMed	citation	PMID:21940760	pubmed	21940760	create date:2011/09/24 | first author:Boyle J
Title	URL	Description	Details	ShortDetails	Resource	Type	Identifiers	Db	EntrezUID	Properties
The genetic basis of the endocannabinoid system and drug addiction in humans.	/pubmed/21937688	López-Moreno JA, Echeverry-Alzate V, Bühler KM.	J Psychopharmacol. 2012 Jan;26(1):133-43. Epub 2011 Sep 21.	J Psychopharmacol. 2012	PubMed	citation	PMID:21937688	pubmed	21937688	create date:2011/09/23 | first author:López-Moreno JA
Influence and interaction of genetic polymorphisms in the serotonin system and life stress on antidepressant drug response.	/pubmed/21937687	Xu Z, Zhang Z, Shi Y, Pu M, Yuan Y, Zhang X, Li L, Reynolds GP.	J Psychopharmacol. 2011 Sep 21. [Epub ahead of print]	J Psychopharmacol. 2011	PubMed	citation	PMID:21937687	pubmed	21937687	create date:2011/09/23 | first author:Xu Z
Alcohol stress response dampening: selective reduction of anxiety in the face of uncertain threat.	/pubmed/21937686	Hefner KR, Curtin JJ.	J Psychopharmacol. 2012 Feb;26(2):232-44. Epub 2011 Sep 21.	J Psychopharmacol. 2012	PubMed	citation	PMID:21937686	pubmed	21937686	create date:2011/09/23 | first author:Hefner KR
Association of study characteristics with estimates of effect size in studies of ecstasy use.	/pubmed/21937685	Taylor EM, Greene NM, Morgan CJ, Munafò MR.	J Psychopharmacol. 2011 Nov;25(11):1573-7. Epub 2011 Sep 21.	J Psychopharmacol. 2011	PubMed	citation	PMID:21937685	pubmed	21937685	create date:2011/09/23 | first author:Taylor EM
Effect of orexin-B-saporin-induced lesions of the lateral hypothalamus on performance on a progressive ratio schedule.	/pubmed/21926428	Olarte Sánchez CM, Valencia Torres L, Body S, Cassaday HJ, Bradshaw CM, Szabadi E.	J Psychopharmacol. 2011 Sep 17. [Epub ahead of print]	J Psychopharmacol. 2011	PubMed	citation	PMID:21926428	pubmed	21926428	create date:2011/09/20 | first author:Olarte Sánchez CM
CYP2C19 genotype predicts steady state escitalopram concentration in GENDEP.	/pubmed/21926427	Huezo-Diaz P, Perroud N, Spencer E, Smith R, Sim S, Virding S, Uher R, Gunasinghe C, Gray J, Campbell D, Hauser J, Maier W, Marusic A, Rietschel M, Perez J, Giovannini C, Mors O, Mendlewicz J, McGuffin P, Farmer AE, Ingelman-Sundberg M, Craig IW, et al.	J Psychopharmacol. 2011 Sep 17. [Epub ahead of print]	J Psychopharmacol. 2011	PubMed	citation	PMID:21926427	pubmed	21926427	create date:2011/09/20 | first author:Huezo-Diaz P
Resilience as a predictor of treatment response in patients with posttraumatic stress disorder treated with venlafaxine extended release or placebo.	/pubmed/21926426	Davidson JR, Stein DJ, Rothbaum BO, Pedersen R, Szumski A, Baldwin DS.	J Psychopharmacol. 2011 Oct 8. [Epub ahead of print]	J Psychopharmacol. 2011	PubMed	citation	PMID:21926426	pubmed	21926426	create date:2011/09/20 | first author:Davidson JR
Antidepressant drugs and the response in the placebo group: the real problem lies in our understanding of the issue.	/pubmed/21926425	Fountoulakis KN, Möller HJ.	J Psychopharmacol. 2011 Sep 17. [Epub ahead of print]	J Psychopharmacol. 2011	PubMed	citation	PMID:21926425	pubmed	21926425	create date:2011/09/20 | first author:Fountoulakis KN
Fear-induced suppression of nociceptive behaviour and activation of Akt signalling in the rat periaqueductal grey: role of fatty acid amide hydrolase.	/pubmed/21926424	Butler RK, Ford GK, Hogan M, Roche M, Doyle KM, Kelly JP, Kendall DA, Chapman V, Finn DP.	J Psychopharmacol. 2012 Jan;26(1):83-91. Epub 2011 Sep 17.	J Psychopharmacol. 2012	PubMed	citation	PMID:21926424	pubmed	21926424	create date:2011/09/20 | first author:Butler RK
Hyporeactivity of ventral striatum towards incentive stimuli in unmedicated depressed patients normalizes after treatment with escitalopram.	/pubmed/21926423	Stoy M, Schlagenhauf F, Sterzer P, Bermpohl F, Hägele C, Suchotzki K, Schmack K, Wrase J, Ricken R, Knutson B, Adli M, Bauer M, Heinz A, Ströhle A.	J Psychopharmacol. 2011 Sep 17. [Epub ahead of print]	J Psychopharmacol. 2011	PubMed	citation	PMID:21926423	pubmed	21926423	create date:2011/09/20 | first author:Stoy M
Central noradrenergic responsiveness to a clonidine challenge in Generalized Anxiety Disorder: a Single Photon Emission Computed Tomography study.	/pubmed/21926422	Kalk NJ, Melichar J, Holmes RB, Taylor LG, Daglish MR, Hood S, Edwards T, Lennox-Smith A, Lingford-Hughes AR, Nutt DJ.	J Psychopharmacol. 2011 Sep 17. [Epub ahead of print]	J Psychopharmacol. 2011	PubMed	citation	PMID:21926422	pubmed	21926422	create date:2011/09/20 | first author:Kalk NJ
Reconsidering GHB: orphan drug or new model antidepressant?	/pubmed/21926421	Bosch OG, Quednow BB, Seifritz E, Wetter TC.	J Psychopharmacol. 2011 Sep 17. [Epub ahead of print]	J Psychopharmacol. 2011	PubMed	citation	PMID:21926421	pubmed	21926421	create date:2011/09/20 | first author:Bosch OG
Popular intoxicants: what lessons can be learned from the last 40 years of alcohol and cannabis regulation?	/pubmed/21926420	Weissenborn R, Nutt DJ.	J Psychopharmacol. 2012 Feb;26(2):213-20. Epub 2011 Sep 17.	J Psychopharmacol. 2012	PubMed	citation	PMID:21926420	pubmed	21926420	create date:2011/09/20 | first author:Weissenborn R
ADHD matures: time for practitioners to do the same?	/pubmed/21890596	Bolea B, Adamou M, Arif M, Asherson P, Gudjonsson G, Müller U, Nutt DJ, Pitts M, Thome J, Young S.	J Psychopharmacol. 2011 Sep 2. [Epub ahead of print]	J Psychopharmacol. 2011	PubMed	citation	PMID:21890596	pubmed	21890596	create date:2011/09/06 | first author:Bolea B
Acute restraint stress enhances hippocampal endocannabinoid function via glucocorticoid receptor activation.	/pubmed/21890595	Wang M, Hill MN, Zhang L, Gorzalka BB, Hillard CJ, Alger BE.	J Psychopharmacol. 2012 Jan;26(1):56-70. Epub 2011 Sep 2.	J Psychopharmacol. 2012	PubMed	citation	PMID:21890595	pubmed	21890595	create date:2011/09/06 | first author:Wang M
History of cannabis use is not associated with alterations in striatal dopamine D2/D3 receptor availability.	/pubmed/21890594	Stokes PR, Egerton A, Watson B, Reid A, Lappin J, Howes OD, Nutt DJ, Lingford-Hughes AR.	J Psychopharmacol. 2012 Jan;26(1):144-9. Epub 2011 Sep 2.	J Psychopharmacol. 2012	PubMed	citation	PMID:21890594	pubmed	21890594	create date:2011/09/06 | first author:Stokes PR
Serum levels of BDNF are associated with craving in opiate-dependent patients.	/pubmed/21890593	Heberlein A, Dürsteler-MacFarland KM, Lenz B, Frieling H, Grösch M, Bönsch D, Kornhuber J, Wiesbeck GA, Bleich S, Hillemacher T.	J Psychopharmacol. 2011 Nov;25(11):1480-4. Epub 2011 Sep 2.	J Psychopharmacol. 2011	PubMed	citation	PMID:21890593	pubmed	21890593	create date:2011/09/06 | first author:Heberlein A
Clinical and pathogenic aspects of candidate genes for lithium prophylactic efficacy.	/pubmed/21890592	Rybakowski JK, Czerski P, Dmitrzak-Weglarz M, Kliwicki S, Leszczynska-Rodziewicz A, Permoda-Osip A, Skibinska M, Suwalska A, Szczepankiewicz A, Hauser J.	J Psychopharmacol. 2011 Sep 17. [Epub ahead of print]	J Psychopharmacol. 2011	PubMed	citation	PMID:21890592	pubmed	21890592	create date:2011/09/06 | first author:Rybakowski JK
Pharmacokinetics and central nervous system effects of the novel dopamine D2 receptor antagonist JNJ-37822681.	/pubmed/21890591	Te Beek ET, Moerland M, de Boer P, van Nueten L, de Kam ML, Burggraaf J, Cohen AF, van Gerven JM.	J Psychopharmacol. 2011 Sep 2. [Epub ahead of print]	J Psychopharmacol. 2011	PubMed	citation	PMID:21890591	pubmed	21890591	create date:2011/09/06 | first author:Te Beek ET
The effects of sertindole on sensory gating, sensorimotor gating, and cognition in healthy volunteers.	/pubmed/21890590	Holstein DH, Csomor PA, Geyer MA, Huber T, Brugger N, Studerus E, Vollenweider FX.	J Psychopharmacol. 2011 Dec;25(12):1600-13. Epub 2011 Sep 2.	J Psychopharmacol. 2011	PubMed	citation	PMID:21890590	pubmed	21890590	create date:2011/09/06 | first author:Holstein DH
A clozapine-like effect of cyproheptadine on progressive ratio schedule performance.	/pubmed/21890589	Olarte Sánchez CM, Valencia Torres L, Body S, Cassaday HJ, Bradshaw CM, Szabadi E, Goudie A.	J Psychopharmacol. 2011 Sep 2. [Epub ahead of print]	J Psychopharmacol. 2011	PubMed	citation	PMID:21890589	pubmed	21890589	create date:2011/09/06 | first author:Olarte Sánchez CM
The effects of 7.5% carbon dioxide inhalation on task performance in healthy volunteers.	/pubmed/21890588	Diaper A, Nutt DJ, Munafó MR, White JL, Farmer EW, Bailey JE.	J Psychopharmacol. 2011 Sep 2. [Epub ahead of print]	J Psychopharmacol. 2011	PubMed	citation	PMID:21890588	pubmed	21890588	create date:2011/09/06 | first author:Diaper A
Long-term ovariectomy modulates the antidepressant-like action of estrogens, but not of antidepressants.	/pubmed/21890587	Estrada-Camarena E, López-Rubalcava C, Hernández-Aragón A, Mejía-Mauries S, Picazo O.	J Psychopharmacol. 2011 Oct;25(10):1365-77. Epub 2011 Sep 2.	J Psychopharmacol. 2011	PubMed	citation	PMID:21890587	pubmed	21890587	create date:2011/09/06 | first author:Estrada-Camarena E
Effects of positive modulators of {alpha}-amino-3-hydroxy-5-methyl-4-isoxazolepropionic acid (AMPA)-type glutamate receptors in a benzodiazepine-induced deficit of spatial discrimination in mice.	/pubmed/21890586	Vandesquille M, Carrié I, Louis C, Beracochea D, Lestage P.	J Psychopharmacol. 2011 Sep 2. [Epub ahead of print]	J Psychopharmacol. 2011	PubMed	citation	PMID:21890586	pubmed	21890586	create date:2011/09/06 | first author:Vandesquille M
The effects of TPA023, a GABAAα2,3 subtype-selective partial agonist, on essential tremor in comparison to alcohol.	/pubmed/21890585	de Haas S, Zoethout R, Van Dyck K, De Smet M, Rosen L, Murphy M, Gottesdiener K, Schoemaker R, Cohen A, van Gerven J.	J Psychopharmacol. 2012 Feb;26(2):282-91. Epub 2011 Sep 2.	J Psychopharmacol. 2012	PubMed	citation	PMID:21890585	pubmed	21890585	create date:2011/09/06 | first author:de Haas S
Task demands dissociate the effects of muscarinic M1 receptor blockade and protein kinase C inhibition on attentional performance in rats.	/pubmed/21890584	Robinson AM, Mangini DF, Burk JA.	J Psychopharmacol. 2011 Sep 2. [Epub ahead of print]	J Psychopharmacol. 2011	PubMed	citation	PMID:21890584	pubmed	21890584	create date:2011/09/06 | first author:Robinson AM
Alcohol selectively impairs negative self-relevant associations in young drinkers.	/pubmed/21890583	Aramakis VB, Khamba BK, Macleod CM, Poulos CX, Zack M.	J Psychopharmacol. 2012 Feb;26(2):221-31. Epub 2011 Sep 2.	J Psychopharmacol. 2012	PubMed	citation	PMID:21890583	pubmed	21890583	create date:2011/09/06 | first author:Aramakis VB
Modulation of anxiety behavior in the elevated plus maze using peptidic oxytocin and vasopressin receptor ligands in the rat.	/pubmed/21890582	Mak P, Broussard C, Vacy K, Broadbear JH.	J Psychopharmacol. 2011 Sep 2. [Epub ahead of print]	J Psychopharmacol. 2011	PubMed	citation	PMID:21890582	pubmed	21890582	create date:2011/09/06 | first author:Mak P
The role of the endocannabinoid system in the neuroendocrine regulation of energy balance.	/pubmed/21824982	Bermudez-Silva FJ, Cardinal P, Cota D.	J Psychopharmacol. 2012 Jan;26(1):114-24. Epub 2011 Aug 8.	J Psychopharmacol. 2012	PubMed	citation	PMID:21824982	pubmed	21824982	create date:2011/08/10 | first author:Bermudez-Silva FJ
Tolerability profile of aripiprazole in patients with Tourette syndrome.	/pubmed/21824981	Cavanna AE, Selvini C, Termine C, Luoni C, Eddy CM, Rickards H.	J Psychopharmacol. 2011 Aug 8. [Epub ahead of print]	J Psychopharmacol. 2011	PubMed	citation	PMID:21824981	pubmed	21824981	create date:2011/08/10 | first author:Cavanna AE
The endocannabinoid system in anxiety, fear memory and habituation.	/pubmed/21768162	Ruehle S, Rey AA, Remmers F, Lutz B.	J Psychopharmacol. 2012 Jan;26(1):23-39. Epub 2011 Jul 18.	J Psychopharmacol. 2012	PubMed	citation	PMID:21768162	pubmed	21768162	create date:2011/07/20 | first author:Ruehle S
Differences in craving for cannabis between schizophrenia patients using risperidone, olanzapine or clozapine.	/pubmed/21768161	Machielsen M, Scheltema Beduin A, Dekker N, Kahn RS, Linszen DH, van Os J, Wiersma D, Bruggeman R, Cahn W, de Haan L, Krabbendam L, Myin-Germeys I.	J Psychopharmacol. 2012 Jan;26(1):189-95. Epub 2011 Jul 18.	J Psychopharmacol. 2012	PubMed	citation	PMID:21768161	pubmed	21768161	create date:2011/07/20 | first author:Machielsen M
Adolescent exposure to cannabis as a risk factor for psychiatric disorders.	/pubmed/21768160	Rubino T, Zamberletti E, Parolaro D.	J Psychopharmacol. 2012 Jan;26(1):177-88. Epub 2011 Jul 18.	J Psychopharmacol. 2012	PubMed	citation	PMID:21768160	pubmed	21768160	create date:2011/07/20 | first author:Rubino T
Increased prefrontal cortical D1 receptors in drug naive patients with schizophrenia: a PET study with [11C]NNC112.	/pubmed/21768159	Abi-Dargham A, Xu X, Thompson JL, Gil R, Kegeles LS, Urban NB, Narendran R, Hwang DR, Laruelle M, Slifstein M.	J Psychopharmacol. 2011 Jul 18. [Epub ahead of print]	J Psychopharmacol. 2011	PubMed	citation	PMID:21768159	pubmed	21768159	create date:2011/07/20 | first author:Abi-Dargham A
Combined analysis of CHRNA5, CHRNA3 and CYP2A6 in relation to adolescent smoking behaviour.	/pubmed/21765098	Rodriguez S, Cook DG, Gaunt TR, Nightingale CM, Whincup PH, Day IN.	J Psychopharmacol. 2011 Jul;25(7):915-23.	J Psychopharmacol. 2011	PubMed	citation	PMID:21765098	pubmed	21765098	create date:2011/07/19 | first author:Rodriguez S
Amisulpride-induced acute akathisia in OCD: an example of dysfunctional dopamine-serotonin interactions?	/pubmed/21746752	Ersche KD, Cumming P, Craig KJ, Müller U, Fineberg NA, Bullmore ET, Robbins TW.	J Psychopharmacol. 2011 Jul 11. [Epub ahead of print]	J Psychopharmacol. 2011	PubMed	citation	PMID:21746752	pubmed	21746752	create date:2011/07/13 | first author:Ersche KD
Substitution therapy for alcoholism: time for a reappraisal?	/pubmed/21742726	Chick J, Nutt DJ.	J Psychopharmacol. 2012 Feb;26(2):205-12. Epub 2011 Jul 8.	J Psychopharmacol. 2012	PubMed	citation	PMID:21742726	pubmed	21742726	create date:2011/07/12 | first author:Chick J
The course of brain abnormalities in schizophrenia: can we slow the progression?	/pubmed/21730018	Haren NV, Cahn W, Hulshoff Pol HE, Kahn RS.	J Psychopharmacol. 2011 Jul 5. [Epub ahead of print]	J Psychopharmacol. 2011	PubMed	citation	PMID:21730018	pubmed	21730018	create date:2011/07/07 | first author:Haren NV
Phase I studies on the safety, tolerability, pharmacokinetics and pharmacodynamics of SB-649868, a novel dual orexin receptor antagonist.	/pubmed/21730017	Bettica P, Nucci G, Pyke C, Squassante L, Zamuner S, Ratti E, Gomeni R, Alexander R.	J Psychopharmacol. 2011 Jul 5. [Epub ahead of print]	J Psychopharmacol. 2011	PubMed	citation	PMID:21730017	pubmed	21730017	create date:2011/07/07 | first author:Bettica P
Chronic tiagabine administration and aggressive responding in individuals with a history of substance abuse and antisocial behavior.	/pubmed/21730016	Gowin JL, Green CE, Alcorn JL, Swann AC, Moeller FG, Lane SD.	J Psychopharmacol. 2011 Jul 5. [Epub ahead of print]	J Psychopharmacol. 2011	PubMed	citation	PMID:21730016	pubmed	21730016	create date:2011/07/07 | first author:Gowin JL
Short term effects of melatonin and pinealectomy on serotonergic neuronal activity across the light-dark cycle.	/pubmed/21730015	Domínguez-López S, Mahar I, Bambico FR, Labonté B, Ochoa-Sánchez R, Leyton M, Gobbi G.	J Psychopharmacol. 2011 Jul 5. [Epub ahead of print]	J Psychopharmacol. 2011	PubMed	citation	PMID:21730015	pubmed	21730015	create date:2011/07/07 | first author:Domínguez-López S
Effects of acute alcohol consumption on alcohol-related cognitive biases in light and heavy drinkers are task-dependent.	/pubmed/21708838	Adams S, Ataya AF, Attwood AS, Munafò MR.	J Psychopharmacol. 2012 Feb;26(2):245-53. Epub 2011 Jun 27.	J Psychopharmacol. 2012	PubMed	citation	PMID:21708838	pubmed	21708838	create date:2011/06/29 | first author:Adams S
Endocannabinoids and the cardiovascular response to stress.	/pubmed/21708837	O'Sullivan SE, Kendall PJ, Kendall DA.	J Psychopharmacol. 2012 Jan;26(1):71-82. Epub 2011 Jun 27.	J Psychopharmacol. 2012	PubMed	citation	PMID:21708837	pubmed	21708837	create date:2011/06/29 | first author:O'Sullivan SE
Complexity analysis of spontaneous brain activity: effects of depression and antidepressant treatment.	/pubmed/21708836	Mendez MA, Zuluaga P, Hornero R, Gómez C, Escudero J, Rodríguez-Palancas A, Ortiz T, Fernández A.	J Psychopharmacol. 2011 Jun 27. [Epub ahead of print]	J Psychopharmacol. 2011	PubMed	citation	PMID:21708836	pubmed	21708836	create date:2011/06/29 | first author:Mendez MA
Specific targeting of the GABA-A receptor α5 subtype by a selective inverse agonist restores cognitive deficits in Down syndrome mice.	/pubmed/21693554	Braudeau J, Delatour B, Duchon A, Pereira PL, Dauphinot L, de Chaumont F, Olivo-Marin JC, Dodd RH, Hérault Y, Potier MC.	J Psychopharmacol. 2011 Aug;25(8):1030-42. Epub 2011 Jun 21.	J Psychopharmacol. 2011	PubMed	citation	PMID:21693554	pubmed	21693554	create date:2011/06/23 | first author:Braudeau J
Relaxin polymorphisms associated with metabolic disturbance in patients treated with antipsychotics.	/pubmed/21693553	Munro J, Skrobot O, Sanyoura M, Kay V, Susce MT, Glaser PE, de Leon J, Blakemore AI, Arranz MJ.	J Psychopharmacol. 2011 Jun 21. [Epub ahead of print]	J Psychopharmacol. 2011	PubMed	citation	PMID:21693553	pubmed	21693553	create date:2011/06/23 | first author:Munro J
A meta-analysis of selective serotonin reuptake inhibitors in acute coronary syndrome: cause for concern.	/pubmed/21693552	Delisle VC, Arthurs E, Ziegelstein RC, Thombs BD.	J Psychopharmacol. 2011 Dec;25(12):1730-1. Epub 2011 Jun 21. No abstract available.	J Psychopharmacol. 2011	PubMed	citation	PMID:21693552	pubmed	21693552	create date:2011/06/23 | first author:Delisle VC
The endocannabinoid system in the regulation of emotions throughout lifespan: a discussion on therapeutic perspectives.	/pubmed/21693551	Marco EM, Laviola G.	J Psychopharmacol. 2012 Jan;26(1):150-63. Epub 2011 Jun 21.	J Psychopharmacol. 2012	PubMed	citation	PMID:21693551	pubmed	21693551	create date:2011/06/23 | first author:Marco EM
Clinically unintended medication switches and inability to prescribe preferred medications under Medicare Part D.	/pubmed/21693550	West JC, Rae DS, Mojtabai R, Rubio-Stipec M, Kreyenbuhl JA, Alter CL, Crystal S.	J Psychopharmacol. 2011 Jun 21. [Epub ahead of print]	J Psychopharmacol. 2011	PubMed	citation	PMID:21693550	pubmed	21693550	create date:2011/06/23 | first author:West JC
Switching from long-term benzodiazepine therapy to pregabalin in patients with generalized anxiety disorder: a double-blind, placebo-controlled trial.	/pubmed/21693549	Hadley SJ, Mandel FS, Schweizer E.	J Psychopharmacol. 2011 Jun 21. [Epub ahead of print]	J Psychopharmacol. 2011	PubMed	citation	PMID:21693549	pubmed	21693549	create date:2011/06/23 | first author:Hadley SJ
Title	URL	Description	Details	ShortDetails	Resource	Type	Identifiers	Db	EntrezUID	Properties
The endocannabinoid system in critical neurodevelopmental periods: sex differences and neuropsychiatric implications.	/pubmed/21669929	Viveros M, Llorente R, Suarez J, Llorente-Berzal A, López-Gallardo M, Rodriguez de Fonseca F.	J Psychopharmacol. 2012 Jan;26(1):164-76. Epub 2011 Jun 13.	J Psychopharmacol. 2012	PubMed	citation	PMID:21669929	pubmed	21669929	create date:2011/06/15 | first author:Viveros M
A pharmacogenetic study of risperidone on histamine H3 receptor gene (HRH3) in Chinese Han schizophrenia patients.	/pubmed/21652606	Wei Z, Wang L, Zhang M, Xuan J, Wang Y, Liu B, Shao L, Li J, Zeng Z, Li T, Liu J, Wang T, Zhang M, Qin S, Xu Y, Feng G, He L, Xing Q.	J Psychopharmacol. 2011 Jun 7. [Epub ahead of print]	J Psychopharmacol. 2011	PubMed	citation	PMID:21652606	pubmed	21652606	create date:2011/06/10 | first author:Wei Z
Psychopharmacology of the endocannabinoids: far beyond anandamide.	/pubmed/21652605	Pamplona F, Takahashi R.	J Psychopharmacol. 2012 Jan;26(1):7-22. Epub 2011 Jun 7.	J Psychopharmacol. 2012	PubMed	citation	PMID:21652605	pubmed	21652605	create date:2011/06/10 | first author:Pamplona F
D1 and D2 dopaminergic systems in the rat basolateral amygdala are involved in anxiogenic-like effects induced by histamine.	/pubmed/21628344	Bananej M, Karimi-Sori A, Zarrindast MR, Ahmadi S.	J Psychopharmacol. 2011 May 31. [Epub ahead of print]	J Psychopharmacol. 2011	PubMed	citation	PMID:21628344	pubmed	21628344	create date:2011/06/02 | first author:Bananej M
Norepinephrine transporter -3081(A/T) and alpha-2A-adrenergic receptor MspI polymorphisms are associated with cardiovascular side effects of OROS-methylphenidate treatment.	/pubmed/21628343	Cho SC, Kim BN, Cummins TD, Kim JW, Bellgrove MA.	J Psychopharmacol. 2011 May 31. [Epub ahead of print]	J Psychopharmacol. 2011	PubMed	citation	PMID:21628343	pubmed	21628343	create date:2011/06/02 | first author:Cho SC
Lack of effect of ketamine on cortical glutamate and glutamine in healthy volunteers: a proton magnetic resonance spectroscopy study.	/pubmed/21616979	Taylor MJ, Tiangga ER, Ní Mhuircheartaigh R, Cowen P.	J Psychopharmacol. 2011 May 26. [Epub ahead of print]	J Psychopharmacol. 2011	PubMed	citation	PMID:21616979	pubmed	21616979	create date:2011/05/28 | first author:Taylor MJ
Nicotine restores morphine-induced memory deficit through the D1 and D2 dopamine receptor mechanisms in the nucleus accumbens.	/pubmed/21616978	Azizbeigi R, Ahmadi S, Babapour V, Rezayof A, Zarrindast MR.	J Psychopharmacol. 2011 Aug;25(8):1126-33. Epub 2011 May 26.	J Psychopharmacol. 2011	PubMed	citation	PMID:21616978	pubmed	21616978	create date:2011/05/28 | first author:Azizbeigi R
MDMA intoxication and verbal memory performance: a placebo-controlled pharmaco-MRI study.	/pubmed/21616977	Kuypers KP, Wingen M, Heinecke A, Formisano E, Ramaekers JG.	J Psychopharmacol. 2011 Aug;25(8):1053-61. Epub 2011 May 26.	J Psychopharmacol. 2011	PubMed	citation	PMID:21616977	pubmed	21616977	create date:2011/05/28 | first author:Kuypers KP
Neuroanatomical substrates involved in cannabinoid modulation of defensive responses.	/pubmed/21616976	Moreira F, Aguiar D, Resstel L, Lisboa S, Campos A, Gomes F, Guimarães F.	J Psychopharmacol. 2012 Jan;26(1):40-55. Epub 2011 May 26.	J Psychopharmacol. 2012	PubMed	citation	PMID:21616976	pubmed	21616976	create date:2011/05/28 | first author:Moreira F
Effect of adjunctive treatment with aripiprazole to atypical antipsychotics on cognitive function in schizophrenia patients.	/pubmed/21616975	Yasui-Furukori N, Kaneda A, Sugawara N, Tomita T, Kaneko S.	J Psychopharmacol. 2011 May 26. [Epub ahead of print]	J Psychopharmacol. 2011	PubMed	citation	PMID:21616975	pubmed	21616975	create date:2011/05/28 | first author:Yasui-Furukori N
Effects of acute alcohol intoxication on automated processing: evidence from the double-step paradigm.	/pubmed/21555333	Vorstius C, Radach R, Lang AR.	J Psychopharmacol. 2012 Feb;26(2):262-72. Epub 2011 May 9.	J Psychopharmacol. 2012	PubMed	citation	PMID:21555333	pubmed	21555333	create date:2011/05/11 | first author:Vorstius C
Anxiolytic-like effect of oxytocin in the simulated public speaking test.	/pubmed/21555332	de Oliveira DC, Zuardi AW, Graeff FG, Queiroz RH, Crippa JA.	J Psychopharmacol. 2011 May 9. [Epub ahead of print]	J Psychopharmacol. 2011	PubMed	citation	PMID:21555332	pubmed	21555332	create date:2011/05/11 | first author:de Oliveira DC
Preliminary evidence of anxiolytic effects of the CRF(1) receptor antagonist R317573 in the 7.5% CO(2) proof-of-concept experimental model of human anxiety.	/pubmed/21555331	Bailey JE, Papadopoulos A, Diaper A, Phillips S, Schmidt M, van der Ark P, Dourish CT, Dawson GR, Nutt DJ.	J Psychopharmacol. 2011 Sep;25(9):1199-206. Epub 2011 May 9.	J Psychopharmacol. 2011	PubMed	citation	PMID:21555331	pubmed	21555331	create date:2011/05/11 | first author:Bailey JE
Behavioural phenotyping of knockout mice for the sigma-1 (σ₁) chaperone protein revealed gender-related anxiety, depressive-like and memory alterations.	/pubmed/21555330	Chevallier N, Keller E, Maurice T.	J Psychopharmacol. 2011 Jul;25(7):960-75. Epub 2011 May 9.	J Psychopharmacol. 2011	PubMed	citation	PMID:21555330	pubmed	21555330	create date:2011/05/11 | first author:Chevallier N
Antipsychotic prescribing in Black and White hospitalised patients.	/pubmed/21511740	Connolly A, Taylor D, Sparshatt A, Cornelius V.	J Psychopharmacol. 2011 May;25(5):704-9.	J Psychopharmacol. 2011	PubMed	citation	PMID:21511740	pubmed	21511740	create date:2011/04/23 | first author:Connolly A
Sleep and its disorders in translational medicine.	/pubmed/21490119	Paterson LM, Nutt DJ, Wilson SJ.	J Psychopharmacol. 2011 Sep;25(9):1226-34. Epub 2011 Apr 13. Review.	J Psychopharmacol. 2011	PubMed	citation	PMID:21490119	pubmed	21490119	create date:2011/04/15 | first author:Paterson LM
Dopamine metabolism in adults with 22q11 deletion syndrome, with and without schizophrenia--relationship with COMT Val¹⁰⁸/¹⁵⁸Met polymorphism, gender and symptomatology.	/pubmed/21447540	Boot E, Booij J, Abeling N, Meijer J, da Silva Alves F, Zinkstok J, Baas F, Linszen D, van Amelsvoort T.	J Psychopharmacol. 2011 Jul;25(7):888-95. Epub 2011 Mar 29.	J Psychopharmacol. 2011	PubMed	citation	PMID:21447540	pubmed	21447540	create date:2011/03/31 | first author:Boot E
Bupropion in the treatment of problematic online game play in patients with major depressive disorder.	/pubmed/21447539	Han DH, Renshaw PF.	J Psychopharmacol. 2011 Mar 29. [Epub ahead of print]	J Psychopharmacol. 2011	PubMed	citation	PMID:21447539	pubmed	21447539	create date:2011/03/31 | first author:Han DH
CNS effects of CB2 cannabinoid receptors: beyond neuro-immuno-cannabinoid activity.	/pubmed/21447538	Onaivi ES, Ishiguro H, Gu S, Liu QR.	J Psychopharmacol. 2012 Jan;26(1):92-103. Epub 2011 Mar 29.	J Psychopharmacol. 2012	PubMed	citation	PMID:21447538	pubmed	21447538	create date:2011/03/31 | first author:Onaivi ES
Effect of Mimosa pudica (Linn.) extract on anxiety behaviour and GABAergic regulation of 5-HT neuronal activity in the mouse.	/pubmed/21427203	Ayissi Mbomo R, Gartside S, Ngo Bum E, Njikam N, Okello E, McQuade R.	J Psychopharmacol. 2011 Mar 22. [Epub ahead of print]	J Psychopharmacol. 2011	PubMed	citation	PMID:21427203	pubmed	21427203	create date:2011/03/24 | first author:Ayissi Mbomo R
Increased risk-taking behavior in dopamine transporter knockdown mice: further support for a mouse model of mania.	/pubmed/21421642	Young JW, van Enkhuizen J, Winstanley CA, Geyer MA.	J Psychopharmacol. 2011 Jul;25(7):934-43. Epub 2011 Mar 18.	J Psychopharmacol. 2011	PubMed	citation	PMID:21421642	pubmed	21421642	create date:2011/03/23 | first author:Young JW
Mortality in schizophrenia.	/pubmed/21421641	Hasnain M, Vieweg WV, Mezuk B.	J Psychopharmacol. 2011 Jun;25(6):846-7. Epub 2011 Mar 18. No abstract available.	J Psychopharmacol. 2011	PubMed	citation	PMID:21421641	pubmed	21421641	create date:2011/03/23 | first author:Hasnain M
Effects of 7 days of treatment with the cannabinoid type 1 receptor antagonist, rimonabant, on emotional processing.	/pubmed/21406493	Horder J, Browning M, Di Simplicio M, Cowen PJ, Harmer CJ.	J Psychopharmacol. 2012 Jan;26(1):125-32. Epub 2011 Mar 15.	J Psychopharmacol. 2012	PubMed	citation	PMID:21406493	pubmed	21406493	create date:2011/03/17 | first author:Horder J
The effects of a novel histamine-3 receptor inverse agonist on essential tremor in comparison to stable levels of alcohol.	/pubmed/21335358	Zoethout R, Iannone R, Bloem B, Palcza J, Murphy G, Chodakewitz J, Buntinx A, Gottesdiener K, Marsilio S, Rosen L, van Dyck K, Louis E, Cohen A, Schoemaker R, Tokita S, Sato N, Koblan K, Hargreaves R, Renger J, van Gerven J.	J Psychopharmacol. 2012 Feb;26(2):292-302. Epub 2011 Feb 18.	J Psychopharmacol. 2012	PubMed	citation	PMID:21335358	pubmed	21335358	create date:2011/02/22 | first author:Zoethout R
Impact of pharmacological treatments on outcome in adult rodents after traumatic brain injury: a meta-analysis.	/pubmed/21300634	Wheaton P, Mathias J, Vink R.	J Psychopharmacol. 2011 Dec;25(12):1581-99. Epub 2011 Feb 7.	J Psychopharmacol. 2011	PubMed	citation	PMID:21300634	pubmed	21300634	create date:2011/02/09 | first author:Wheaton P
Spatial and sustained attention in relation to smoking status: behavioural performance and brain activation patterns.	/pubmed/21300633	Vossel S, Warbrick T, Mobascher A, Winterer G, Fink GR.	J Psychopharmacol. 2011 Nov;25(11):1485-95. Epub 2011 Feb 7.	J Psychopharmacol. 2011	PubMed	citation	PMID:21300633	pubmed	21300633	create date:2011/02/09 | first author:Vossel S
Evidence-based guidelines for the pharmacological treatment of schizophrenia: recommendations from the British Association for Psychopharmacology.	/pubmed/21292923	Barnes TR; Schizophrenia Consensus Group of British Association for Psychopharmacology.	J Psychopharmacol. 2011 May;25(5):567-620. Epub 2011 Feb 3.	J Psychopharmacol. 2011	PubMed	citation	PMID:21292923	pubmed	21292923	create date:2011/02/05 | first author:Barnes TR
Effectiveness of haloperidol, risperidone and olanzapine in the treatment of first-episode non-affective psychosis: results of a randomized, flexible-dose, open-label 1-year follow-up comparison.	/pubmed/21292922	Crespo-Facorro B, Pérez-Iglesias R, Mata I, Ramirez-Bonilla M, Martínez-Garcia O, Pardo-Garcia G, Caseiro O, Pelayo-Terán JM, Vázquez-Barquero JL.	J Psychopharmacol. 2011 Jun;25(6):744-54. Epub 2011 Feb 3.	J Psychopharmacol. 2011	PubMed	citation	PMID:21292922	pubmed	21292922	create date:2011/02/05 | first author:Crespo-Facorro B
The A2a adenosine receptor modulates the reinforcement efficacy and neurotoxicity of MDMA.	/pubmed/21262860	Ruiz-Medina J, Ledent C, Carretón O, Valverde O.	J Psychopharmacol. 2011 Apr;25(4):550-64. Epub 2011 Jan 24.	J Psychopharmacol. 2011	PubMed	citation	PMID:21262860	pubmed	21262860	create date:2011/01/26 | first author:Ruiz-Medina J
Alcohol Use Disorders Identification Test (AUDIT) scores are elevated in antipsychotic-induced hyperprolactinaemia.	/pubmed/21262859	Lawford BR, Barnes M, Connor JP, Heslop K, Nyst P, Young RM.	J Psychopharmacol. 2012 Feb;26(2):324-9. Epub 2011 Jan 24.	J Psychopharmacol. 2012	PubMed	citation	PMID:21262859	pubmed	21262859	create date:2011/01/26 | first author:Lawford BR
Acute effects of donepezil in healthy young adults underline the fractionation of executive functioning.	/pubmed/21262858	Ginani GE, Tufik S, Bueno OF, Pradella-Hallinan M, Rusted J, Pompéia S.	J Psychopharmacol. 2011 Nov;25(11):1508-16. Epub 2011 Jan 24.	J Psychopharmacol. 2011	PubMed	citation	PMID:21262858	pubmed	21262858	create date:2011/01/26 | first author:Ginani GE
The effects of acute tryptophan depletion on neuropsychological function, mood and movement in the healthy elderly.	/pubmed/21262857	Mace JL, Porter RJ, Dalrymple-Alford JC, Wesnes KA, Anderson TJ.	J Psychopharmacol. 2011 Oct;25(10):1337-43. Epub 2011 Jan 24.	J Psychopharmacol. 2011	PubMed	citation	PMID:21262857	pubmed	21262857	create date:2011/01/26 | first author:Mace JL
Dissociation of antidepressant-like activity of escitalopram and nortriptyline on behaviour and hippocampal BDNF expression in female rats.	/pubmed/21262856	Hansson AC, Rimondini R, Heilig M, Mathé AA, Sommer WH.	J Psychopharmacol. 2011 Oct;25(10):1378-87. Epub 2011 Jan 24.	J Psychopharmacol. 2011	PubMed	citation	PMID:21262856	pubmed	21262856	create date:2011/01/26 | first author:Hansson AC
Dopamine in nucleus accumbens: salience modulation in latent inhibition and overshadowing.	/pubmed/21262855	Nelson A, Thur K, Marsden C, Cassaday H.	J Psychopharmacol. 2011 Dec;25(12):1649-60. Epub 2011 Jan 24.	J Psychopharmacol. 2011	PubMed	citation	PMID:21262855	pubmed	21262855	create date:2011/01/26 | first author:Nelson A
Intravenous flumazenil infusion to treat benzodiazepine dependence should be performed in the inpatient clinical setting for high risk of seizure.	/pubmed/21262854	Lugoboni F, Faccini M, Quaglio GL, Albiero A, Casari R, Pajusco B.	J Psychopharmacol. 2011 Jun;25(6):848-9. Epub 2011 Jan 24. No abstract available.	J Psychopharmacol. 2011	PubMed	citation	PMID:21262854	pubmed	21262854	create date:2011/01/26 | first author:Lugoboni F
Effects of dieting status and cigarette deprivation on progressive ratio responding for cigarette puffs by young women smokers.	/pubmed/21169394	Jenks RA, Higgs S.	J Psychopharmacol. 2011 Apr;25(4):530-7. Epub 2010 Dec 17.	J Psychopharmacol. 2011	PubMed	citation	PMID:21169394	pubmed	21169394	create date:2010/12/21 | first author:Jenks RA
The role of nucleus accumbens shell GABA receptors on ventral tegmental area intracranial self-stimulation and a potential role for the 5-HT2C receptor.	/pubmed/21169393	Hayes DJ, Hoang J, Greenshaw AJ.	J Psychopharmacol. 2011 Dec;25(12):1661-75. Epub 2010 Dec 17.	J Psychopharmacol. 2011	PubMed	citation	PMID:21169393	pubmed	21169393	create date:2010/12/21 | first author:Hayes DJ
Examining antidepressant drug response by smoking status: why is it important and how often is it done?	/pubmed/21169392	Weinberger AH, McKee SA, Picciotto MR, Mazure CM.	J Psychopharmacol. 2011 Oct;25(10):1269-76. Epub 2010 Dec 17.	J Psychopharmacol. 2011	PubMed	citation	PMID:21169392	pubmed	21169392	create date:2010/12/21 | first author:Weinberger AH
Experimental medicine in drug addiction: towards behavioral, cognitive and neurobiological biomarkers.	/pubmed/21169391	Duka T, Crombag HS, Stephens DN.	J Psychopharmacol. 2011 Sep;25(9):1235-55. Epub 2010 Dec 17. Review.	J Psychopharmacol. 2011	PubMed	citation	PMID:21169391	pubmed	21169391	create date:2010/12/21 | first author:Duka T
Metformin for obesity and glucose dysregulation in patients with schizophrenia receiving antipsychotic drugs.	/pubmed/21169390	Hasnain M, Fredrickson SK, Vieweg WV.	J Psychopharmacol. 2011 Jun;25(6):715-21. Epub 2010 Dec 17. Review.	J Psychopharmacol. 2011	PubMed	citation	PMID:21169390	pubmed	21169390	create date:2010/12/21 | first author:Hasnain M
Hyperhomocysteinemia does not affect global DNA methylation and nicotinamide N-methyltransferase expression in mice.	/pubmed/21169389	Bromberg A, Levine J, Belmaker R, Agam G.	J Psychopharmacol. 2011 Jul;25(7):976-81. Epub 2010 Dec 17.	J Psychopharmacol. 2011	PubMed	citation	PMID:21169389	pubmed	21169389	create date:2010/12/21 | first author:Bromberg A
Nicotine reverses anhedonic-like response and cognitive impairment in the rat chronic mild stress model of depression: comparison with sertraline.	/pubmed/21169388	Andreasen JT, Henningsen K, Bate S, Christiansen S, Wiborg O.	J Psychopharmacol. 2011 Aug;25(8):1134-41. Epub 2010 Dec 17.	J Psychopharmacol. 2011	PubMed	citation	PMID:21169388	pubmed	21169388	create date:2010/12/21 | first author:Andreasen JT
Antipsychotic prescribing in Black and White hospitalised patients.	/pubmed/21148027	Connolly A, Taylor D, Sparshatt A, Cornelius V.	J Psychopharmacol. 2010 Dec 8. [Epub ahead of print]	J Psychopharmacol. 2010	PubMed	citation	PMID:21148027	pubmed	21148027	create date:2010/12/15 | first author:Connolly A
Central, but not basolateral, amygdala involvement in the anxiolytic-like effects of midazolam in rats in the elevated plus maze.	/pubmed/21148026	Carvalho MC, Moreira CM, Zanoveli JM, Brandão ML.	J Psychopharmacol. 2010 Dec 8. [Epub ahead of print]	J Psychopharmacol. 2010	PubMed	citation	PMID:21148026	pubmed	21148026	create date:2010/12/15 | first author:Carvalho MC
Novel object recognition memory: measurement issues and effects of MDMA self-administration following short inter-trial intervals.	/pubmed/21148025	Schenk S, Harper DN, Do J.	J Psychopharmacol. 2011 Aug;25(8):1043-52. Epub 2010 Dec 8.	J Psychopharmacol. 2011	PubMed	citation	PMID:21148025	pubmed	21148025	create date:2010/12/15 | first author:Schenk S
Gender differences in brain serotonin transporter availability in panic disorder.	/pubmed/21148024	Maron E, Tõru I, Hirvonen J, Tuominen L, Lumme V, Vasar V, Shlik J, Nutt DJ, Helin S, Någren K, Tiihonen J, Hietala J.	J Psychopharmacol. 2011 Jul;25(7):952-9. Epub 2010 Dec 8.	J Psychopharmacol. 2011	PubMed	citation	PMID:21148024	pubmed	21148024	create date:2010/12/15 | first author:Maron E
Behavioral pattern analysis and dopamine release in quinpirole-induced repetitive behavior in rats.	/pubmed/21148023	de Haas R, Nijdam A, Westra TA, Kas MJ, Westenberg HG.	J Psychopharmacol. 2011 Dec;25(12):1712-9. Epub 2010 Dec 8.	J Psychopharmacol. 2011	PubMed	citation	PMID:21148023	pubmed	21148023	create date:2010/12/15 | first author:de Haas R
Cytochrome P450 and ABCB1 genetics: association with quetiapine and norquetiapine plasma and cerebrospinal fluid concentrations and with clinical response in patients suffering from schizophrenia. A pilot study.	/pubmed/21148022	Nikisch G, Baumann P, Oneda B, Kiessling B, Weisser H, Mathé AA, Yoshitake T, Kehr J, Wiedemann G, Eap CB.	J Psychopharmacol. 2011 Jul;25(7):896-907. Epub 2010 Dec 8.	J Psychopharmacol. 2011	PubMed	citation	PMID:21148022	pubmed	21148022	create date:2010/12/15 | first author:Nikisch G
Differential contributions of serotonin receptors to the behavioral effects of indoleamine hallucinogens in mice.	/pubmed/21148021	Halberstadt AL, Koedood L, Powell SB, Geyer MA.	J Psychopharmacol. 2011 Nov;25(11):1548-61. Epub 2010 Dec 8.	J Psychopharmacol. 2011	PubMed	citation	PMID:21148021	pubmed	21148021	create date:2010/12/15 | first author:Halberstadt AL
Cannabidiol injected into the bed nucleus of the stria terminalis reduces the expression of contextual fear conditioning via 5-HT1A receptors.	/pubmed/21148020	Gomes FV, Reis DG, Alves FH, Corrêa FM, Guimarães FS, Resstel LB.	J Psychopharmacol. 2012 Jan;26(1):104-13. Epub 2010 Dec 8.	J Psychopharmacol. 2012	PubMed	citation	PMID:21148020	pubmed	21148020	create date:2010/12/15 | first author:Gomes FV
Title	URL	Description	Details	ShortDetails	Resource	Type	Identifiers	Db	EntrezUID	Properties
Venlafaxine plus mirtazapine as first-line treatment for melancholia: preliminary results.	/pubmed/21138931	Ruiz-Doblado S, Rueda-Villar T, Zurita-Gotor P, Sanz-Cortes S.	J Psychopharmacol. 2010 Dec;24(12):1837. No abstract available.	J Psychopharmacol. 2010	PubMed	citation	PMID:21138931	pubmed	21138931	create date:2010/12/09 | first author:Ruiz-Doblado S
Measurement of the serotonin 1A receptor availability in patients with schizophrenia during treatment with the antipsychotic medication ziprasidone.	/pubmed/21109614	Frankle WG, Lombardo I, Kegeles LS, Slifstein M, Martin JH, Huang Y, Hwang DR, Reich E, Cangiano C, Gil R, Abi-Dargham A, Laruelle M.	J Psychopharmacol. 2011 Jun;25(6):734-43. Epub 2010 Nov 25.	J Psychopharmacol. 2011	PubMed	citation	PMID:21109614	pubmed	21109614	create date:2010/11/27 | first author:Frankle WG
D-cycloserine, sarcosine and D-serine diminish the expression of cocaine-induced conditioned place preference.	/pubmed/21106609	Yang FY, Lee YS, Cherng CG, Cheng LY, Chang WT, Chuang JY, Kao GS, Yu L.	J Psychopharmacol. 2010 Nov 24. [Epub ahead of print]	J Psychopharmacol. 2010	PubMed	citation	PMID:21106609	pubmed	21106609	create date:2010/11/26 | first author:Yang FY
The use of the EEG in measuring therapeutic drug action: focus on depression and antidepressants.	/pubmed/21106608	Alhaj H, Wisniewski G, McAllister-Williams RH.	J Psychopharmacol. 2011 Sep;25(9):1175-91. Epub 2010 Nov 24. Review.	J Psychopharmacol. 2011	PubMed	citation	PMID:21106608	pubmed	21106608	create date:2010/11/26 | first author:Alhaj H
Effects of diazepam on BOLD activation during the processing of aversive faces.	/pubmed/21106607	Del-Ben CM, Ferreira CA, Sanchez TA, Alves-Neto WC, Guapo VG, de Araujo DB, Graeff FG.	J Psychopharmacol. 2010 Nov 24. [Epub ahead of print]	J Psychopharmacol. 2010	PubMed	citation	PMID:21106607	pubmed	21106607	create date:2010/11/26 | first author:Del-Ben CM
Combined neuropsychological and neurophysiological assessment of drug effects on groups and individuals.	/pubmed/21106606	Gevins A, Ilan AB, Jiang A, Sam-Vargas L, Baum C, Chan CS.	J Psychopharmacol. 2011 Aug;25(8):1062-75. Epub 2010 Nov 24.	J Psychopharmacol. 2011	PubMed	citation	PMID:21106606	pubmed	21106606	create date:2010/11/26 | first author:Gevins A
Further characterization of the predictive validity of the Brattleboro rat model for antipsychotic efficacy.	/pubmed/21106605	Feifel D, Shilling PD, Melendez G.	J Psychopharmacol. 2011 Jun;25(6):836-41. Epub 2010 Nov 24.	J Psychopharmacol. 2011	PubMed	citation	PMID:21106605	pubmed	21106605	create date:2010/11/26 | first author:Feifel D
Attentional bias in smokers: exposure to dynamic smoking cues in contemporary movies.	/pubmed/21098549	Lochbuehler K, Voogd H, Scholte RH, Engels RC.	J Psychopharmacol. 2011 Apr;25(4):514-9. Epub 2010 Nov 23.	J Psychopharmacol. 2011	PubMed	citation	PMID:21098549	pubmed	21098549	create date:2010/11/26 | first author:Lochbuehler K
Effect of antipsychotics on spontaneous hyperactivity and hypersensitivity to MK-801-induced hyperactivity in rats prenatally exposed to methylazoxymethanol.	/pubmed/21088043	Le Pen G, Jay TM, Krebs MO.	J Psychopharmacol. 2011 Jun;25(6):822-35. Epub 2010 Nov 18.	J Psychopharmacol. 2011	PubMed	citation	PMID:21088043	pubmed	21088043	create date:2010/11/23 | first author:Le Pen G
PD168077, a D(4) receptor agonist, reverses object recognition deficits in rats: potential role for D(4) receptor mechanisms in improving cognitive dysfunction in schizophrenia.	/pubmed/21088042	Sood P, Idris NF, Cole S, Grayson B, Neill JC, Young AM.	J Psychopharmacol. 2011 Jun;25(6):792-800. Epub 2010 Nov 18.	J Psychopharmacol. 2011	PubMed	citation	PMID:21088042	pubmed	21088042	create date:2010/11/23 | first author:Sood P
Increased expression of the 5-HT6 receptor by viral mediated gene transfer into posterior but not anterior dorsomedial striatum interferes with acquisition of a discrete action-outcome task.	/pubmed/21088040	Eskenazi D, Neumaier JF.	J Psychopharmacol. 2011 Jul;25(7):944-51. Epub 2010 Nov 18.	J Psychopharmacol. 2011	PubMed	citation	PMID:21088040	pubmed	21088040	create date:2010/11/23 | first author:Eskenazi D
Correlation of rat cortical Fas-associated death domain (FADD) protein phosphorylation with the severity of spontaneous morphine abstinence syndrome: role of α2-adrenoceptors and extracellular signal-regulated kinases.	/pubmed/21088039	Ramos-Miguel A, Miralles A, García-Sevilla JA.	J Psychopharmacol. 2011 Dec;25(12):1691-702. Epub 2010 Nov 18.	J Psychopharmacol. 2011	PubMed	citation	PMID:21088039	pubmed	21088039	create date:2010/11/23 | first author:Ramos-Miguel A
Clinical practice with anti-dementia drugs: a revised (second) consensus statement from the British Association for Psychopharmacology.	/pubmed/21088041	O'Brien JT, Burns A; BAP Dementia Consensus Group.	J Psychopharmacol. 2011 Aug;25(8):997-1019. Epub 2010 Nov 18.	J Psychopharmacol. 2011	PubMed	citation	PMID:21088041	pubmed	21088041	create date:2010/11/20 | first author:O'Brien JT
Effects of lamotrigine on PCP-evoked elevations in monoamine levels in the medial prefrontal cortex of freely moving rats.	/pubmed/21041417	Quarta D, Large CH.	J Psychopharmacol. 2011 Dec;25(12):1703-11. Epub 2010 Nov 1.	J Psychopharmacol. 2011	PubMed	citation	PMID:21041417	pubmed	21041417	create date:2010/11/03 | first author:Quarta D
Discriminative stimulus, subject-rated and cardiovascular effects of cocaine alone and in combination with aripiprazole in humans.	/pubmed/20952456	Lile JA, Stoops WW, Glaser PE, Hays LR, Rush CR.	J Psychopharmacol. 2011 Nov;25(11):1469-79. Epub 2010 Oct 15.	J Psychopharmacol. 2011	PubMed	citation	PMID:20952456	pubmed	20952456	create date:2010/10/19 | first author:Lile JA
Effect of isolation rearing on the expression of AMPA glutamate receptors in the hippocampal formation.	/pubmed/20952455	Sestito RS, Trindade LB, de Souza RG, Kerbauy LN, Iyomasa MM, Rosa ML.	J Psychopharmacol. 2011 Dec;25(12):1720-9. Epub 2010 Oct 15.	J Psychopharmacol. 2011	PubMed	citation	PMID:20952455	pubmed	20952455	create date:2010/10/19 | first author:Sestito RS
Treatment with paroxetine, but not amitriptyline, lowers levels of lipoprotein(a) in patients with major depression.	/pubmed/20952454	Paslakis G, Kopf D, Westphal S, Gilles M, Lederbogen F, Hamann B, Heuser I, Deuschle M.	J Psychopharmacol. 2011 Oct;25(10):1344-6. Epub 2010 Oct 15.	J Psychopharmacol. 2011	PubMed	citation	PMID:20952454	pubmed	20952454	create date:2010/10/19 | first author:Paslakis G
The incidence and associated risk factors for sudden unexplained death in psychiatric in-patients in England and Wales.	/pubmed/20952453	Windfuhr K, Turnbull P, While D, Swinson N, Mehta H, Hadfield K, Hiroeh U, Watkinson H, Dixon C, Flynn S, Thomas S, Lewis G, Ferrier IN, Amos T, Skapinakis P, Shaw J, Kapur N, Appleby L.	J Psychopharmacol. 2011 Nov;25(11):1533-42. Epub 2010 Oct 15.	J Psychopharmacol. 2011	PubMed	citation	PMID:20952453	pubmed	20952453	create date:2010/10/19 | first author:Windfuhr K
A systematic review of hypothalamic-pituitary-adrenal axis function in schizophrenia: implications for mortality.	/pubmed/20923924	Bradley AJ, Dinan TG.	J Psychopharmacol. 2010 Nov;24(4 Suppl):91-118. Review.	J Psychopharmacol. 2010	PubMed	citation	PMID:20923924	pubmed	20923924	create date:2010/10/15 | first author:Bradley AJ
Suicide and schizophrenia: a systematic review of rates and risk factors.	/pubmed/20923923	Hor K, Taylor M.	J Psychopharmacol. 2010 Nov;24(4 Suppl):81-90. Review.	J Psychopharmacol. 2010	PubMed	citation	PMID:20923923	pubmed	20923923	create date:2010/10/15 | first author:Hor K
Do deficits in cardiac care influence high mortality rates in schizophrenia? A systematic review and pooled analysis.	/pubmed/20923922	Mitchell AJ, Lord O.	J Psychopharmacol. 2010 Nov;24(4 Suppl):69-80. Review.	J Psychopharmacol. 2010	PubMed	citation	PMID:20923922	pubmed	20923922	create date:2010/10/15 | first author:Mitchell AJ
Inequalities in healthcare provision for people with severe mental illness.	/pubmed/20923921	Lawrence D, Kisely S.	J Psychopharmacol. 2010 Nov;24(4 Suppl):61-8. Review.	J Psychopharmacol. 2010	PubMed	citation	PMID:20923921	pubmed	20923921	create date:2010/10/15 | first author:Lawrence D
Cancer and schizophrenia: is there a paradox?	/pubmed/20923920	Hodgson R, Wildgust HJ, Bushe CJ.	J Psychopharmacol. 2010 Nov;24(4 Suppl):51-60. Review.	J Psychopharmacol. 2010	PubMed	citation	PMID:20923920	pubmed	20923920	create date:2010/10/15 | first author:Hodgson R
Are there modifiable risk factors which will reduce the excess mortality in schizophrenia?	/pubmed/20923919	Wildgust HJ, Beary M.	J Psychopharmacol. 2010 Nov;24(4 Suppl):37-50. Review.	J Psychopharmacol. 2010	PubMed	citation	PMID:20923919	pubmed	20923919	create date:2010/10/15 | first author:Wildgust HJ
Mortality trends in the general population: the importance of cardiorespiratory fitness.	/pubmed/20923918	Lee DC, Artero EG, Sui X, Blair SN.	J Psychopharmacol. 2010 Nov;24(4 Suppl):27-35. Review.	J Psychopharmacol. 2010	PubMed	citation	PMID:20923918	pubmed	20923918	create date:2010/10/15 | first author:Lee DC
Mortality in schizophrenia: a measurable clinical endpoint.	/pubmed/20923917	Bushe CJ, Taylor M, Haukka J.	J Psychopharmacol. 2010 Nov;24(4 Suppl):17-25. Review.	J Psychopharmacol. 2010	PubMed	citation	PMID:20923917	pubmed	20923917	create date:2010/10/15 | first author:Bushe CJ
The paradox of premature mortality in schizophrenia: new research questions.	/pubmed/20923916	Wildgust HJ, Hodgson R, Beary M.	J Psychopharmacol. 2010 Nov;24(4 Suppl):9-15.	J Psychopharmacol. 2010	PubMed	citation	PMID:20923916	pubmed	20923916	create date:2010/10/15 | first author:Wildgust HJ
Schizophrenia: a multisystem disease?	/pubmed/20923915	Mitchell AJ, Dinan TG.	J Psychopharmacol. 2010 Nov;24(4 Suppl):5-7. No abstract available.	J Psychopharmacol. 2010	PubMed	citation	PMID:20923915	pubmed	20923915	create date:2010/10/15 | first author:Mitchell AJ
Monoterpenoid extract of sage (Salvia lavandulaefolia) with cholinesterase inhibiting properties improves cognitive performance and mood in healthy adults.	/pubmed/20937617	Kennedy DO, Dodd FL, Robertson BC, Okello EJ, Reay JL, Scholey AB, Haskell CF.	J Psychopharmacol. 2011 Aug;25(8):1088-100. Epub 2010 Oct 11.	J Psychopharmacol. 2011	PubMed	citation	PMID:20937617	pubmed	20937617	create date:2010/10/13 | first author:Kennedy DO
Salvia divinorum use and phenomenology: results from an online survey.	/pubmed/20937616	Sumnall HR, Measham F, Brandt SD, Cole JC.	J Psychopharmacol. 2011 Nov;25(11):1496-507. Epub 2010 Oct 11.	J Psychopharmacol. 2011	PubMed	citation	PMID:20937616	pubmed	20937616	create date:2010/10/13 | first author:Sumnall HR
Effects of acute alcohol consumption on the perception of eye gaze direction.	/pubmed/20937615	Penton-Voak IS, Cooper RM, Roberts RE, Attwood AS, Munafò MR.	J Psychopharmacol. 2012 Feb;26(2):254-61. Epub 2010 Oct 11.	J Psychopharmacol. 2012	PubMed	citation	PMID:20937615	pubmed	20937615	create date:2010/10/13 | first author:Penton-Voak IS
Psychostimulant treatment of combat-related posttraumatic stress disorder.	/pubmed/20935024	Houlihan DJ.	J Psychopharmacol. 2011 Nov;25(11):1568-72. Epub 2010 Oct 8.	J Psychopharmacol. 2011	PubMed	citation	PMID:20935024	pubmed	20935024	create date:2010/10/12 | first author:Houlihan DJ
A [11C]Ro15 4513 PET study suggests that alcohol dependence in man is associated with reduced α5 benzodiazepine receptors in limbic regions.	/pubmed/20870689	Lingford-Hughes A, Reid AG, Myers J, Feeney A, Hammers A, Taylor LG, Rosso L, Turkheimer F, Brooks DJ, Grasby P, Nutt DJ.	J Psychopharmacol. 2012 Feb;26(2):273-81. Epub 2010 Sep 24.	J Psychopharmacol. 2012	PubMed	citation	PMID:20870689	pubmed	20870689	create date:2010/09/28 | first author:Lingford-Hughes A
Acute and subchronic effects of bilastine (20 and 40 mg) and hydroxyzine (50 mg) on actual driving performance in healthy volunteers.	/pubmed/20855350	Conen S, Theunissen EL, Van Oers AC, Valiente R, Ramaekers JG.	J Psychopharmacol. 2011 Nov;25(11):1517-23. Epub 2010 Sep 20.	J Psychopharmacol. 2011	PubMed	citation	PMID:20855350	pubmed	20855350	create date:2010/09/22 | first author:Conen S
Acute, subacute and long-term subjective effects of psilocybin in healthy humans: a pooled analysis of experimental studies.	/pubmed/20855349	Studerus E, Kometer M, Hasler F, Vollenweider FX.	J Psychopharmacol. 2011 Nov;25(11):1434-52. Epub 2010 Sep 20.	J Psychopharmacol. 2011	PubMed	citation	PMID:20855349	pubmed	20855349	create date:2010/09/22 | first author:Studerus E
Does intravenous Δ9-tetrahydrocannabinol increase dopamine release? A SPET study.	/pubmed/20851843	Barkus E, Morrison PD, Vuletic D, Dickson JC, Ell PJ, Pilowsky LS, Brenneisen R, Holt DW, Powell J, Kapur S, Murray RM.	J Psychopharmacol. 2011 Nov;25(11):1462-8. Epub 2010 Sep 17.	J Psychopharmacol. 2011	PubMed	citation	PMID:20851843	pubmed	20851843	create date:2010/09/21 | first author:Barkus E
Nitric oxide modulates dopaminergic regulation of prepulse inhibition in the basolateral amygdala.	/pubmed/20837567	Salum C, Issy A, Brandão M, Guimarães F, Bel ED.	J Psychopharmacol. 2011 Dec;25(12):1639-48. Epub 2010 Sep 13.	J Psychopharmacol. 2011	PubMed	citation	PMID:20837567	pubmed	20837567	create date:2010/09/15 | first author:Salum C
The possible contributory role of the S allele of 5-HTTLPR in the emergence of suicidality.	/pubmed/20837566	Gonda X, Fountoulakis KN, Harro J, Pompili M, Akiskal HS, Bagdy G, Rihmer Z.	J Psychopharmacol. 2011 Jul;25(7):857-66. Epub 2010 Sep 13. Review.	J Psychopharmacol. 2011	PubMed	citation	PMID:20837566	pubmed	20837566	create date:2010/09/15 | first author:Gonda X
Lithium differentially affects clock gene expression in serum-shocked NIH-3T3 cells.	/pubmed/20837565	Osland TM, Fernø J, Håvik B, Heuch I, Ruoff P, Lærum OD, Steen VM.	J Psychopharmacol. 2011 Jul;25(7):924-33. Epub 2010 Sep 13.	J Psychopharmacol. 2011	PubMed	citation	PMID:20837565	pubmed	20837565	create date:2010/09/15 | first author:Osland TM
Overexpression of CB2 cannabinoid receptors decreased vulnerability to anxiety and impaired anxiolytic action of alprazolam in mice.	/pubmed/20837564	García-Gutiérrez MS, Manzanares J.	J Psychopharmacol. 2011 Jan;25(1):111-20. Epub 2010 Sep 13.	J Psychopharmacol. 2011	PubMed	citation	PMID:20837564	pubmed	20837564	create date:2010/09/15 | first author:García-Gutiérrez MS
Effects of antidepressant drug treatment and psychotherapy on striatal and thalamic dopamine D2/3 receptors in major depressive disorder studied with [11C]raclopride PET.	/pubmed/20829308	Hirvonen J, Hietala J, Kajander J, Markkula J, Rasi-Hakala H, Salminen JK, Någren K, Aalto S, Karlsson H.	J Psychopharmacol. 2011 Oct;25(10):1329-36. Epub 2010 Sep 9.	J Psychopharmacol. 2011	PubMed	citation	PMID:20829308	pubmed	20829308	create date:2010/09/11 | first author:Hirvonen J
Anti-amnesic and neuroprotective potentials of the mixed muscarinic receptor/sigma 1 (σ1) ligand ANAVEX2-73, a novel aminotetrahydrofuran derivative.	/pubmed/20829307	Villard V, Espallergues J, Keller E, Vamvakides A, Maurice T.	J Psychopharmacol. 2011 Aug;25(8):1101-17. Epub 2010 Sep 9.	J Psychopharmacol. 2011	PubMed	citation	PMID:20829307	pubmed	20829307	create date:2010/09/11 | first author:Villard V
Neural basis of anxiolytic effects of cannabidiol (CBD) in generalized social anxiety disorder: a preliminary report.	/pubmed/20829306	Crippa JA, Derenusson GN, Ferrari TB, Wichert-Ana L, Duran FL, Martin-Santos R, Simões MV, Bhattacharyya S, Fusar-Poli P, Atakan Z, Santos Filho A, Freitas-Ferrari MC, McGuire PK, Zuardi AW, Busatto GF, Hallak JE.	J Psychopharmacol. 2011 Jan;25(1):121-30. Epub 2010 Sep 9.	J Psychopharmacol. 2011	PubMed	citation	PMID:20829306	pubmed	20829306	create date:2010/09/11 | first author:Crippa JA
Instability of the ecstasy market and a new kid on the block: mephedrone.	/pubmed/20826554	Brunt TM, Poortman A, Niesink RJ, van den Brink W.	J Psychopharmacol. 2011 Nov;25(11):1543-7. Epub 2010 Sep 8.	J Psychopharmacol. 2011	PubMed	citation	PMID:20826554	pubmed	20826554	create date:2010/09/10 | first author:Brunt TM
Variation in GNB3 predicts response and adverse reactions to antidepressants.	/pubmed/20826553	Keers R, Bonvicini C, Scassellati C, Uher R, Placentino A, Giovannini C, Rietschel M, Henigsberg N, Kozel D, Mors O, Maier W, Hauser J, Souery D, Mendlewicz J, Schmäl C, Zobel A, Larsen ER, Szczepankiewicz A, Kovacic Z, Elkin A, Craig I, McGuffin P, et al.	J Psychopharmacol. 2011 Jul;25(7):867-74. Epub 2010 Sep 8.	J Psychopharmacol. 2011	PubMed	citation	PMID:20826553	pubmed	20826553	create date:2010/09/10 | first author:Keers R
Effects on prolongation of Bazett's corrected QT interval of seven second-generation antipsychotics in the treatment of schizophrenia: a meta-analysis.	/pubmed/20826552	Chung AK, Chua SE.	J Psychopharmacol. 2011 May;25(5):646-66. Epub 2010 Sep 8.	J Psychopharmacol. 2011	PubMed	citation	PMID:20826552	pubmed	20826552	create date:2010/09/10 | first author:Chung AK
Lower vitamin D levels are associated with depression among community-dwelling European men.	/pubmed/20823081	Lee DM, Tajar A, O'Neill TW, O'Connor DB, Bartfai G, Boonen S, Bouillon R, Casanueva FF, Finn JD, Forti G, Giwercman A, Han TS, Huhtaniemi IT, Kula K, Lean ME, Punab M, Silman AJ, Vanderschueren D, Wu FC, Pendleton N; EMAS study group.	J Psychopharmacol. 2011 Oct;25(10):1320-8. Epub 2010 Sep 7.	J Psychopharmacol. 2011	PubMed	citation	PMID:20823081	pubmed	20823081	create date:2010/09/09 | first author:Lee DM
Lamotrigine: when and where does it act in affective disorders? A systematic review.	/pubmed/20823080	Amann B, Born C, Crespo JM, Pomarol-Clotet E, McKenna P.	J Psychopharmacol. 2011 Oct;25(10):1289-94. Epub 2010 Sep 7.	J Psychopharmacol. 2011	PubMed	citation	PMID:20823080	pubmed	20823080	create date:2010/09/09 | first author:Amann B
Scopolamine disrupts hippocampal activity during allocentric spatial memory in humans: an fMRI study using a virtual reality analogue of the Morris Water Maze.	/pubmed/20823079	Antonova E, Parslow D, Brammer M, Simmons A, Williams S, Dawson GR, Morris R.	J Psychopharmacol. 2011 Sep;25(9):1256-65. Epub 2010 Sep 7.	J Psychopharmacol. 2011	PubMed	citation	PMID:20823079	pubmed	20823079	create date:2010/09/09 | first author:Antonova E
Knocking down the transcript of protein kinase C-lambda modulates hypothalamic glutathione peroxidase, melanocortin receptor and neuropeptide Y gene expression in amphetamine-treated rats.	/pubmed/20817751	Hsieh YS, Yang SF, Chen PN, Chu SC, Chen CH, Kuo DY.	J Psychopharmacol. 2011 Jul;25(7):982-94. Epub 2010 Sep 3.	J Psychopharmacol. 2011	PubMed	citation	PMID:20817751	pubmed	20817751	create date:2010/09/08 | first author:Hsieh YS
Title	URL	Description	Details	ShortDetails	Resource	Type	Identifiers	Db	EntrezUID	Properties
Stress decreases the ability to resist smoking and potentiates smoking intensity and reward.	/pubmed/20817750	McKee SA, Sinha R, Weinberger AH, Sofuoglu M, Harrison EL, Lavery M, Wanzer J.	J Psychopharmacol. 2011 Apr;25(4):490-502. Epub 2010 Sep 3.	J Psychopharmacol. 2011	PubMed	citation	PMID:20817750	pubmed	20817750	create date:2010/09/08 | first author:McKee SA
Acute psychomotor, memory and subjective effects of MDMA and THC co-administration over time in healthy volunteers.	/pubmed/20817749	Dumont GJ, van Hasselt JG, de Kam M, van Gerven JM, Touw DJ, Buitelaar JK, Verkes RJ.	J Psychopharmacol. 2011 Apr;25(4):478-89. Epub 2010 Sep 3.	J Psychopharmacol. 2011	PubMed	citation	PMID:20817749	pubmed	20817749	create date:2010/09/08 | first author:Dumont GJ
British Association for Psychopharmacology consensus statement on evidence-based treatment of insomnia, parasomnias and circadian rhythm disorders.	/pubmed/20813762	Wilson SJ, Nutt DJ, Alford C, Argyropoulos SV, Baldwin DS, Bateson AN, Britton TC, Crowe C, Dijk DJ, Espie CA, Gringras P, Hajak G, Idzikowski C, Krystal AD, Nash JR, Selsick H, Sharpley AL, Wade AG.	J Psychopharmacol. 2010 Nov;24(11):1577-601. Epub 2010 Sep 2. Review.	J Psychopharmacol. 2010	PubMed	citation	PMID:20813762	pubmed	20813762	create date:2010/09/04 | first author:Wilson SJ
Implicit and explicit selective attention to smoking cues in smokers indexed by brain potentials.	/pubmed/20716580	Littel M, Franken IH.	J Psychopharmacol. 2011 Apr;25(4):503-13. Epub 2010 Aug 17.	J Psychopharmacol. 2011	PubMed	citation	PMID:20716580	pubmed	20716580	create date:2010/08/19 | first author:Littel M
Prolactin and smoking status in antipsychotic-treated patients.	/pubmed/20699354	Mackin P, Waton A, Nulkar A, Watkinson HM.	J Psychopharmacol. 2011 May;25(5):698-703. Epub 2010 Aug 10.	J Psychopharmacol. 2011	PubMed	citation	PMID:20699354	pubmed	20699354	create date:2010/08/12 | first author:Mackin P
Attenuation of chronic mild stress-induced 'anhedonia' by asenapine is not associated with a 'hedonic' profile in intracranial self-stimulation.	/pubmed/20699353	Marston HM, Martin FD, Papp M, Gold L, Wong EH, Shahid M.	J Psychopharmacol. 2011 Oct;25(10):1388-98. Epub 2010 Aug 10.	J Psychopharmacol. 2011	PubMed	citation	PMID:20699353	pubmed	20699353	create date:2010/08/12 | first author:Marston HM
Dexamphetamine-induced reduction of P3a and P3b in healthy participants.	/pubmed/20699352	Albrecht MA, Martin-Iverson MT, Price G, Lee J, Iyyalol R.	J Psychopharmacol. 2011 Dec;25(12):1623-31. Epub 2010 Aug 10.	J Psychopharmacol. 2011	PubMed	citation	PMID:20699352	pubmed	20699352	create date:2010/08/12 | first author:Albrecht MA
Anti-aversive effects of the atypical antipsychotic, aripiprazole, in animal models of anxiety.	/pubmed/20699351	Biojone C, Casarotto PC, Resstel LB, Zangrossi H Jr, Guimarães FS, Moreira FA.	J Psychopharmacol. 2011 Jun;25(6):801-7. Epub 2010 Aug 10.	J Psychopharmacol. 2011	PubMed	citation	PMID:20699351	pubmed	20699351	create date:2010/08/12 | first author:Biojone C
The importance of early symptom relief in antidepressant treatment: focus on agomelatine.	/pubmed/20663806	Lam RW.	J Psychopharmacol. 2010 Aug;24(2 Suppl):27-30. Review.	J Psychopharmacol. 2010	PubMed	citation	PMID:20663806	pubmed	20663806	create date:2010/08/07 | first author:Lam RW
The antidepressant agomelatine improves the quality of life of depressed patients: implications for remission.	/pubmed/20663805	Llorca PM.	J Psychopharmacol. 2010 Aug;24(2 Suppl):21-6. Review.	J Psychopharmacol. 2010	PubMed	citation	PMID:20663805	pubmed	20663805	create date:2010/08/07 | first author:Llorca PM
Restoring circadian rhythms: a new way to successfully manage depression.	/pubmed/20663804	Gorwood P.	J Psychopharmacol. 2010 Aug;24(2 Suppl):15-9. Review.	J Psychopharmacol. 2010	PubMed	citation	PMID:20663804	pubmed	20663804	create date:2010/08/07 | first author:Gorwood P
Clock genes at the heart of depression.	/pubmed/20663803	Kennaway DJ.	J Psychopharmacol. 2010 Aug;24(2 Suppl):5-14. Review.	J Psychopharmacol. 2010	PubMed	citation	PMID:20663803	pubmed	20663803	create date:2010/08/07 | first author:Kennaway DJ
New therapeutic strategy in depression. Introduction.	/pubmed/20663802	Goodwin GM.	J Psychopharmacol. 2010 Aug;24(2 Suppl):2. No abstract available.	J Psychopharmacol. 2010	PubMed	citation	PMID:20663802	pubmed	20663802	create date:2010/08/07 | first author:Goodwin GM
Anxiolytic-like effect induced by the cannabinoid CB1 receptor agonist, arachydonilcyclopropylamide (ACPA), in the rat amygdala is mediated through the D1 and D2 dopaminergic systems.	/pubmed/20685770	Zarrindast MR, Mahboobi S, Sadat-Shirazi MS, Ahmadi S.	J Psychopharmacol. 2011 Jan;25(1):131-40. Epub 2010 Aug 4.	J Psychopharmacol. 2011	PubMed	citation	PMID:20685770	pubmed	20685770	create date:2010/08/06 | first author:Zarrindast MR
What one hand giveth the other taketh away: some unpredicted effects of enantiomers in psychopharmacology.	/pubmed/20663810	Nutt DJ, Feetam CL.	J Psychopharmacol. 2010 Aug;24(8):1137-41.	J Psychopharmacol. 2010	PubMed	citation	PMID:20663810	pubmed	20663810	create date:2010/07/29 | first author:Nutt DJ
Agomelatine facilitates positive versus negative affective processing in healthy volunteer models.	/pubmed/20660010	Harmer CJ, de Bodinat C, Dawson GR, Dourish CT, Waldenmaier L, Adams S, Cowen PJ, Goodwin GM.	J Psychopharmacol. 2011 Sep;25(9):1159-67. Epub 2010 Jul 21.	J Psychopharmacol. 2011	PubMed	citation	PMID:20660010	pubmed	20660010	create date:2010/07/28 | first author:Harmer CJ
The safety and efficacy of {+/-}3,4-methylenedioxymethamphetamine-assisted psychotherapy in subjects with chronic, treatment-resistant posttraumatic stress disorder: the first randomized controlled pilot study.	/pubmed/20643699	Mithoefer MC, Wagner MT, Mithoefer AT, Jerome L, Doblin R.	J Psychopharmacol. 2011 Apr;25(4):439-52. Epub 2010 Jul 19. Erratum in: J Psychopharmacol. 2011 Jun;25(6):852.	J Psychopharmacol. 2011	PubMed	citation	PMID:20643699	pubmed	20643699	create date:2010/07/21 | first author:Mithoefer MC
Elucidation of neurobiology of anxiety disorders in children through pharmacological challenge tests and cortisol measurements: a systematic review.	/pubmed/20643698	Garcia de Miguel B, Nutt D, Hood SD, Davies SJ.	J Psychopharmacol. 2010 Jul 19. [Epub ahead of print]	J Psychopharmacol. 2010	PubMed	citation	PMID:20643698	pubmed	20643698	create date:2010/07/21 | first author:Garcia de Miguel B
Support for two increased vasopressinergic activities in depression at large and the differential effect of antidepressant treatment.	/pubmed/20624797	Goekoop J, de Winter R, Wolterbeek R, Wiegant V.	J Psychopharmacol. 2011 Oct;25(10):1304-12. Epub 2010 Jul 12.	J Psychopharmacol. 2011	PubMed	citation	PMID:20624797	pubmed	20624797	create date:2010/07/14 | first author:Goekoop J
A 52-week open-label study of the safety and tolerability of paliperidone palmitate in patients with schizophrenia.	/pubmed/20615933	Gopal S, Vijapurkar U, Lim P, Morozova M, Eerdekens M, Hough D.	J Psychopharmacol. 2011 May;25(5):685-97. Epub 2010 Jul 8.	J Psychopharmacol. 2011	PubMed	citation	PMID:20615933	pubmed	20615933	create date:2010/07/10 | first author:Gopal S
Procedural and declarative memory task performance, and the memory consolidation function of sleep, in recent and abstinent ecstasy/MDMA users.	/pubmed/20615932	Blagrove M, Seddon J, George S, Parrott AC, Stickgold R, Walker MP, Jones KA, Morgan MJ.	J Psychopharmacol. 2011 Apr;25(4):465-77. Epub 2010 Jul 8.	J Psychopharmacol. 2011	PubMed	citation	PMID:20615932	pubmed	20615932	create date:2010/07/10 | first author:Blagrove M
High-dose glycine impairs the prepulse inhibition measure of sensorimotor gating in humans.	/pubmed/20615931	O'Neill B, Croft R, Mann C, Dang O, Leung S, Galloway M, Phan K, Nathan P.	J Psychopharmacol. 2011 Dec;25(12):1632-8. Epub 2010 Jul 8.	J Psychopharmacol. 2011	PubMed	citation	PMID:20615931	pubmed	20615931	create date:2010/07/10 | first author:O'Neill B
Topiramate augmentation of clozapine in schizophrenia: a double-blind, placebo-controlled study.	/pubmed/20615930	Muscatello MR, Bruno A, Pandolfo G, Micò U, Bellinghieri PM, Scimeca G, Cacciola M, Campolo D, Settineri S, Zoccali R.	J Psychopharmacol. 2011 May;25(5):667-74. Epub 2010 Jul 8.	J Psychopharmacol. 2011	PubMed	citation	PMID:20615930	pubmed	20615930	create date:2010/07/10 | first author:Muscatello MR
Genetic moderation of CO2-induced fear by 5-HTTLPR genotype.	/pubmed/20584994	Schruers K, Esquivel G, van Duinen M, Wichers M, Kenis G, Colasanti A, Knuts I, Goossens L, Jacobs N, van Rozendaal J, Smeets H, van Os J, Griez E.	J Psychopharmacol. 2011 Jan;25(1):37-42. Epub 2010 Jun 28.	J Psychopharmacol. 2011	PubMed	citation	PMID:20584994	pubmed	20584994	create date:2010/06/30 | first author:Schruers K
Using MRI to measure drug action: caveats and new directions.	/pubmed/20584993	Murphy SE, Mackay CE.	J Psychopharmacol. 2011 Sep;25(9):1168-74. Epub 2010 Jun 28. Review.	J Psychopharmacol. 2011	PubMed	citation	PMID:20584993	pubmed	20584993	create date:2010/06/30 | first author:Murphy SE
Placebo, prozac and PLoS: significant lessons for psychopharmacology.	/pubmed/20571143	Horder J, Matthews P, Waldmann R.	J Psychopharmacol. 2011 Oct;25(10):1277-88. Epub 2010 Jun 22.	J Psychopharmacol. 2011	PubMed	citation	PMID:20571143	pubmed	20571143	create date:2010/06/24 | first author:Horder J
Interaction of estrogen with central serotonergic mechanisms in human sensory processing: loudness dependence of the auditory evoked potential and mismatch negativity.	/pubmed/20562170	Guille V, Gogos A, Nathan PJ, Croft RJ, van den Buuse M.	J Psychopharmacol. 2011 Dec;25(12):1614-22. Epub 2010 Jun 18.	J Psychopharmacol. 2011	PubMed	citation	PMID:20562170	pubmed	20562170	create date:2010/06/22 | first author:Guille V
Adolescent exposure to nicotine and/or the cannabinoid agonist CP 55,940 induces gender-dependent long-lasting memory impairments and changes in brain nicotinic and CB1 cannabinoid receptors.	/pubmed/20562169	Mateos B, Borcel E, Loriga R, Luesu W, Bini V, Llorente R, Castelli M, Viveros MP.	J Psychopharmacol. 2011 Dec;25(12):1676-90. Epub 2010 Jun 18.	J Psychopharmacol. 2011	PubMed	citation	PMID:20562169	pubmed	20562169	create date:2010/06/22 | first author:Mateos B
Predictors of offending among prisoners: the role of attention-deficit hyperactivity disorder and substance use.	/pubmed/20558498	Young S, Wells J, Gudjonsson GH.	J Psychopharmacol. 2011 Nov;25(11):1524-32. Epub 2010 Jun 17.	J Psychopharmacol. 2011	PubMed	citation	PMID:20558498	pubmed	20558498	create date:2010/06/19 | first author:Young S
Weight changes over time in adults treated with the oral or depot formulations of olanzapine: a pooled analysis of 86 clinical trials.	/pubmed/20558497	Millen BA, Campbell GM, Beasley CM.	J Psychopharmacol. 2011 May;25(5):639-45. Epub 2010 Jun 17.	J Psychopharmacol. 2011	PubMed	citation	PMID:20558497	pubmed	20558497	create date:2010/06/19 | first author:Millen BA
CYP2D6 genotype and smoking influence fluvoxamine steady-state concentration in Japanese psychiatric patients: lessons for genotype-phenotype association study design in translational pharmacogenetics.	/pubmed/20547595	Suzuki Y, Sugai T, Fukui N, Watanabe J, Ono S, Inoue Y, Ozdemir V, Someya T.	J Psychopharmacol. 2011 Jul;25(7):908-14. Epub 2010 Jun 14.	J Psychopharmacol. 2011	PubMed	citation	PMID:20547595	pubmed	20547595	create date:2010/06/16 | first author:Suzuki Y
A randomized double-blind study comparing 25 and 50 mg TC-1734 (AZD3480) with placebo, in older subjects with age-associated memory impairment.	/pubmed/20542923	Dunbar GC, Kuchibhatla RV, Lee G; TC-1734 (AZD3480) AAMI Clinical Study Group (USA).	J Psychopharmacol. 2011 Aug;25(8):1020-9. Epub 2010 Jun 11.	J Psychopharmacol. 2011	PubMed	citation	PMID:20542923	pubmed	20542923	create date:2010/06/15 | first author:Dunbar GC
Melatonin ameliorates Alzheimer-like pathological changes and spatial memory retention impairment induced by calyculin A.	/pubmed/20542922	Yang X, Yang Y, Fu Z, Li Y, Feng J, Luo J, Zhang Q, Wang Q, Tian Q.	J Psychopharmacol. 2011 Aug;25(8):1118-25. Epub 2010 Jun 11.	J Psychopharmacol. 2011	PubMed	citation	PMID:20542922	pubmed	20542922	create date:2010/06/15 | first author:Yang X
Dopaminergic modulation of the human reward system: a placebo-controlled dopamine depletion fMRI study.	/pubmed/20530591	da Silva Alves F, Schmitz N, Figee M, Abeling N, Hasler G, van der Meer J, Nederveen A, de Haan L, Linszen D, van Amelsvoort T.	J Psychopharmacol. 2011 Apr;25(4):538-49. Epub 2010 Jun 8.	J Psychopharmacol. 2011	PubMed	citation	PMID:20530591	pubmed	20530591	create date:2010/06/10 | first author:da Silva Alves F
Efficacy markers in depression.	/pubmed/20530590	Harmer CJ, Cowen PJ, Goodwin GM.	J Psychopharmacol. 2011 Sep;25(9):1148-58. Epub 2010 Jun 8. Review.	J Psychopharmacol. 2011	PubMed	citation	PMID:20530590	pubmed	20530590	create date:2010/06/10 | first author:Harmer CJ
Transient inactivation of the infralimbic cortex induces antidepressant-like effects in the rat.	/pubmed/20530589	Slattery DA, Neumann ID, Cryan JF.	J Psychopharmacol. 2011 Oct;25(10):1295-303. Epub 2010 Jun 8.	J Psychopharmacol. 2011	PubMed	citation	PMID:20530589	pubmed	20530589	create date:2010/06/10 | first author:Slattery DA
Opioids and anxiety.	/pubmed/20530588	Colasanti A, Rabiner EA, Lingford-Hughes A, Nutt DJ.	J Psychopharmacol. 2011 Nov;25(11):1415-33. Epub 2010 Jun 8.	J Psychopharmacol. 2011	PubMed	citation	PMID:20530588	pubmed	20530588	create date:2010/06/10 | first author:Colasanti A
Prodynorphin gene deletion increased anxiety-like behaviours, impaired the anxiolytic effect of bromazepam and altered GABAA receptor subunits gene expression in the amygdala.	/pubmed/20530587	Femenía T, Pérez-Rial S, Urigüen L, Manzanares J.	J Psychopharmacol. 2011 Jan;25(1):87-96. Epub 2010 Jun 8.	J Psychopharmacol. 2011	PubMed	citation	PMID:20530587	pubmed	20530587	create date:2010/06/10 | first author:Femenía T
The role of central noradrenergic dysregulation in anxiety disorders: evidence from clinical studies.	/pubmed/20530586	Kalk NJ, Nutt DJ, Lingford-Hughes AR.	J Psychopharmacol. 2011 Jan;25(1):3-16. Epub 2010 Jun 8. Review.	J Psychopharmacol. 2011	PubMed	citation	PMID:20530586	pubmed	20530586	create date:2010/06/10 | first author:Kalk NJ
One milligram of lorazepam does not decrease anxiety induced by CCK-4 in healthy volunteers: investigation of neural correlates with BOLD MRI.	/pubmed/20498136	Schunck T, Mathis A, Erb G, Namer IJ, Hode Y, Demazières A, Luthringer R.	J Psychopharmacol. 2011 Jan;25(1):52-9. Epub 2010 May 24.	J Psychopharmacol. 2011	PubMed	citation	PMID:20498136	pubmed	20498136	create date:2010/05/26 | first author:Schunck T
Metabolic parameters in patients treated with olanzapine or other atypical antipsychotics.	/pubmed/20498135	Osuntokun O, Millen B, Xu WI, Kryzhanovskaya LA, Robertson-Plouch C, Carlson JL, Acharya N, Corya SA.	J Psychopharmacol. 2011 May;25(5):630-8. Epub 2010 May 24.	J Psychopharmacol. 2011	PubMed	citation	PMID:20498135	pubmed	20498135	create date:2010/05/26 | first author:Osuntokun O
Blockade of mGLUR5 receptors differentially alters amphetamine-induced enhancement of locomotor activity and of brain stimulation reward.	/pubmed/20498134	Gormley S, Rompré PP.	J Psychopharmacol. 2011 Mar;25(3):393-401. Epub 2010 May 24.	J Psychopharmacol. 2011	PubMed	citation	PMID:20498134	pubmed	20498134	create date:2010/05/26 | first author:Gormley S
Selective influences of oxytocin on the evaluative processing of social stimuli.	/pubmed/20498133	Norman GJ, Cacioppo JT, Morris JS, Karelina K, Malarkey WB, Devries AC, Berntson GG.	J Psychopharmacol. 2011 Oct;25(10):1313-9. Epub 2010 May 24.	J Psychopharmacol. 2011	PubMed	citation	PMID:20498133	pubmed	20498133	create date:2010/05/26 | first author:Norman GJ
Expression of the mRNA coding the cannabinoid receptor 2 in the pallidal complex of Macaca fascicularis.	/pubmed/20488834	Lanciego JL, Barroso-Chinea P, Rico AJ, Conte-Perales L, Callén L, Roda E, Gómez-Bautista V, López IP, Lluis C, Labandeira-García JL, Franco R.	J Psychopharmacol. 2011 Jan;25(1):97-104. Epub 2010 May 20.	J Psychopharmacol. 2011	PubMed	citation	PMID:20488834	pubmed	20488834	create date:2010/05/22 | first author:Lanciego JL
Neuroleptic malignant syndrome, poor science and inaccurate measurements.	/pubmed/20488833	Gillman PK.	J Psychopharmacol. 2011 Jun;25(6):850. Epub 2010 May 20. No abstract available.	J Psychopharmacol. 2011	PubMed	citation	PMID:20488833	pubmed	20488833	create date:2010/05/22 | first author:Gillman PK
Lithium in bipolar and other affective disorders: prescribing practice in the UK.	/pubmed/20488832	Paton C, Barnes TR, Shingleton-Smith A, McAllister-Williams RH, Kirkbride J, Jones PB, McIntyre S; POMH-UK project team.	J Psychopharmacol. 2010 Dec;24(12):1739-46. Epub 2010 May 20.	J Psychopharmacol. 2010	PubMed	citation	PMID:20488832	pubmed	20488832	create date:2010/05/22 | first author:Paton C
The involvement of gamma-hydroxybutyrate in reported sexual assaults: a systematic review.	/pubmed/20488831	Németh Z, Kun B, Demetrovics Z.	J Psychopharmacol. 2010 Sep;24(9):1281-7. Epub 2010 May 20. Review.	J Psychopharmacol. 2010	PubMed	citation	PMID:20488831	pubmed	20488831	create date:2010/05/22 | first author:Németh Z
Dose-response investigation into glucose facilitation of memory performance and mood in healthy young adults.	/pubmed/20488830	Sünram-Lea SI, Owen L, Finnegan Y, Hu H.	J Psychopharmacol. 2011 Aug;25(8):1076-87. Epub 2010 May 20.	J Psychopharmacol. 2011	PubMed	citation	PMID:20488830	pubmed	20488830	create date:2010/05/22 | first author:Sünram-Lea SI
Strain differences in the dose-response relationship for morphine self-administration and impulsive choice between Lewis and Fischer 344 rats.	/pubmed/20488829	García-Lecumberri C, Torres I, Martín S, Crespo JA, Miguéns M, Nicanor C, Higuera-Matas A, Ambrosio E.	J Psychopharmacol. 2011 Jun;25(6):783-91. Epub 2010 May 20.	J Psychopharmacol. 2011	PubMed	citation	PMID:20488829	pubmed	20488829	create date:2010/05/22 | first author:García-Lecumberri C
Differential effects produced by ketamine on oscillatory activity recorded in the rat hippocampus, dorsal striatum and nucleus accumbens.	/pubmed/20413405	Hunt MJ, Falinska M, Łeski S, Wójcik DK, Kasicki S.	J Psychopharmacol. 2011 Jun;25(6):808-21. Epub 2010 Apr 22.	J Psychopharmacol. 2011	PubMed	citation	PMID:20413405	pubmed	20413405	create date:2010/04/24 | first author:Hunt MJ
Title	URL	Description	Details	ShortDetails	Resource	Type	Identifiers	Db	EntrezUID	Properties
The administration of psilocybin to healthy, hallucinogen-experienced volunteers in a mock-functional magnetic resonance imaging environment: a preliminary investigation of tolerability.	/pubmed/20395317	Carhart-Harris RL, Williams TM, Sessa B, Tyacke RJ, Rich AS, Feilding A, Nutt DJ.	J Psychopharmacol. 2011 Nov;25(11):1562-7. Epub 2010 Apr 15.	J Psychopharmacol. 2011	PubMed	citation	PMID:20395317	pubmed	20395317	create date:2010/04/17 | first author:Carhart-Harris RL
Meta-analyses and antidepressant prescribing.	/pubmed/20360160	Lenox-Smith A, D'yachkova Y, Deberdt W, Raskin J.	J Psychopharmacol. 2010 Apr;24(4):629-30. No abstract available.	J Psychopharmacol. 2010	PubMed	citation	PMID:20360160	pubmed	20360160	create date:2010/04/03 | first author:Lenox-Smith A
Subtype-selective nicotinic acetylcholine receptor agonists enhance the responsiveness to citalopram and reboxetine in the mouse forced swim test.	/pubmed/20360159	Andreasen JT, Nielsen EØ, Christensen JK, Olsen GM, Peters D, Mirza NR, Redrobe JP.	J Psychopharmacol. 2011 Oct;25(10):1347-56. Epub 2010 Apr 1.	J Psychopharmacol. 2011	PubMed	citation	PMID:20360159	pubmed	20360159	create date:2010/04/03 | first author:Andreasen JT
Emotion processing in schizophrenia: fMRI study of patients treated with risperidone long-acting injections or conventional depot medication.	/pubmed/20360158	Surguladze SA, Chu EM, Marshall N, Evans A, Anilkumar AP, Timehin C, McDonald C, Ecker C, Phillips ML, David AS.	J Psychopharmacol. 2011 Jun;25(6):722-33. Epub 2010 Apr 1.	J Psychopharmacol. 2011	PubMed	citation	PMID:20360158	pubmed	20360158	create date:2010/04/03 | first author:Surguladze SA
Hospital psychiatric comorbidity and its role in heroin dependence treatment outcomes using naltrexone implant or methadone maintenance.	/pubmed/20360157	Ngo HT, Tait RJ, Hulse GK.	J Psychopharmacol. 2011 Jun;25(6):774-82. Epub 2010 Apr 1.	J Psychopharmacol. 2011	PubMed	citation	PMID:20360157	pubmed	20360157	create date:2010/04/03 | first author:Ngo HT
Anterior internal capsule volumes increase in patients with schizophrenia switched from typical antipsychotics to olanzapine.	/pubmed/20360156	Goghari VM, Lang DJ, Khorram B, Götz J, Vandorpe RA, Smith GN, Kopala LC, Barr AM, Honer WG.	J Psychopharmacol. 2011 May;25(5):621-9. Epub 2010 Apr 1.	J Psychopharmacol. 2011	PubMed	citation	PMID:20360156	pubmed	20360156	create date:2010/04/03 | first author:Goghari VM
The importance of the recognition of benign ethnic neutropenia in black patients during treatment with clozapine: case reports and database study.	/pubmed/20305043	Whiskey E, Olofinjana O, Taylor D.	J Psychopharmacol. 2011 Jun;25(6):842-5. Epub 2010 Mar 19.	J Psychopharmacol. 2011	PubMed	citation	PMID:20305043	pubmed	20305043	create date:2010/03/23 | first author:Whiskey E
The triple reuptake inhibitor DOV216,303 exhibits limited antidepressant-like properties in the differential reinforcement of low-rate 72-second responding assay, likely due to dopamine reuptake inhibition.	/pubmed/20305042	Paterson NE, Balci F, Campbell U, Olivier BE, Hanania T.	J Psychopharmacol. 2011 Oct;25(10):1357-64. Epub 2010 Mar 19.	J Psychopharmacol. 2011	PubMed	citation	PMID:20305042	pubmed	20305042	create date:2010/03/23 | first author:Paterson NE
Novel protective mechanisms of antidepressants against 3-nitropropionic acid induced Huntington's-like symptoms: a comparative study.	/pubmed/20305041	Kumar P, Kalonia H, Kumar A.	J Psychopharmacol. 2011 Oct;25(10):1399-411. Epub 2010 Mar 19.	J Psychopharmacol. 2011	PubMed	citation	PMID:20305041	pubmed	20305041	create date:2010/03/23 | first author:Kumar P
Effects of alcohol on attention orienting and dual-task performance during simulated driving: an event-related potential study.	/pubmed/20305040	Wester AE, Verster JC, Volkerts ER, Böcker KB, Kenemans JL.	J Psychopharmacol. 2010 Sep;24(9):1333-48. Epub 2010 Mar 19.	J Psychopharmacol. 2010	PubMed	citation	PMID:20305040	pubmed	20305040	create date:2010/03/23 | first author:Wester AE
Effects of 7.5% CO2 challenge in generalized anxiety disorder.	/pubmed/20233897	Seddon K, Morris K, Bailey J, Potokar J, Rich A, Wilson S, Bettica P, Nutt DJ.	J Psychopharmacol. 2011 Jan;25(1):43-51. Epub 2010 Mar 16.	J Psychopharmacol. 2011	PubMed	citation	PMID:20233897	pubmed	20233897	create date:2010/03/18 | first author:Seddon K
Neuroethical issues in cognitive enhancement.	/pubmed/20212064	Sahakian BJ, Morein-Zamir S.	J Psychopharmacol. 2011 Feb;25(2):197-204. Epub 2010 Mar 8. Review.	J Psychopharmacol. 2011	PubMed	citation	PMID:20212064	pubmed	20212064	create date:2010/03/10 | first author:Sahakian BJ
Schizophrenia genes, epigenetics and psychoneuroimmunology therapeutics: all make sense now?	/pubmed/20194572	Müller N, Dursun SM.	J Psychopharmacol. 2011 Jun;25(6):713-4. Epub 2010 Mar 1.	J Psychopharmacol. 2011	PubMed	citation	PMID:20194572	pubmed	20194572	create date:2010/03/03 | first author:Müller N
Costs and outcomes associated with an aripiprazole add-on or switching open-label study in psychosis.	/pubmed/20176773	Aitchison KJ, Mir A, Shivakumar K, McAllister VD, O'Keane V, McCrone P.	J Psychopharmacol. 2011 May;25(5):675-84. Epub 2010 Feb 22.	J Psychopharmacol. 2011	PubMed	citation	PMID:20176773	pubmed	20176773	create date:2010/02/24 | first author:Aitchison KJ
Preclinical and clinical pharmacology of TPA023B, a GABAA receptor α2/α3 subtype-selective partial agonist.	/pubmed/20156926	Atack JR, Hallett DJ, Tye S, Wafford KA, Ryan C, Sanabria-Bohórquez SM, Eng WS, Gibson RE, Burns HD, Dawson GR, Carling RW, Street LJ, Pike A, De Lepeleire I, Van Laere K, Bormans G, de Hoon JN, Van Hecken A, McKernan RM, Murphy MG, Hargreaves RJ.	J Psychopharmacol. 2011 Mar;25(3):329-44. Epub 2010 Feb 15.	J Psychopharmacol. 2011	PubMed	citation	PMID:20156926	pubmed	20156926	create date:2010/02/17 | first author:Atack JR
Antidepressant discontinuation manic states: a critical review of the literature and suggested diagnostic criteria.	/pubmed/20156925	Narayan V, Haddad PM.	J Psychopharmacol. 2011 Mar;25(3):306-13. Epub 2010 Feb 15. Review.	J Psychopharmacol. 2011	PubMed	citation	PMID:20156925	pubmed	20156925	create date:2010/02/17 | first author:Narayan V
Escitalopram--translating molecular properties into clinical benefit: reviewing the evidence in major depression.	/pubmed/20147575	Leonard B, Taylor D.	J Psychopharmacol. 2010 Aug;24(8):1143-52. Epub 2010 Feb 10. Review.	J Psychopharmacol. 2010	PubMed	citation	PMID:20147575	pubmed	20147575	create date:2010/02/12 | first author:Leonard B
Pattern of acute induction of Homer1a gene is preserved after chronic treatment with first- and second-generation antipsychotics: effect of short-term drug discontinuation and comparison with Homer1a-interacting genes.	/pubmed/20147574	Iasevoli F, Ambesi-Impiombato A, Fiore G, Panariello F, Muscettola G, de Bartolomeis A.	J Psychopharmacol. 2011 Jul;25(7):875-87. Epub 2010 Feb 10.	J Psychopharmacol. 2011	PubMed	citation	PMID:20147574	pubmed	20147574	create date:2010/02/12 | first author:Iasevoli F
A naturalistic controlled study of relapsing schizophrenic patients with tardive dyskinesia and supersensitivity psychosis.	/pubmed/20147573	Fallon P, Dursun SM.	J Psychopharmacol. 2011 Jun;25(6):755-62. Epub 2010 Feb 10.	J Psychopharmacol. 2011	PubMed	citation	PMID:20147573	pubmed	20147573	create date:2010/02/12 | first author:Fallon P
Evaluation of the subjective and reinforcing effects of diphenhydramine, levetiracetam, and valproic acid.	/pubmed/20147572	Feltner DE, Haig G.	J Psychopharmacol. 2011 Jun;25(6):763-73. Epub 2010 Feb 10.	J Psychopharmacol. 2011	PubMed	citation	PMID:20147572	pubmed	20147572	create date:2010/02/12 | first author:Feltner DE
MRK-409 (MK-0343), a GABAA receptor subtype-selective partial agonist, is a non-sedating anxiolytic in preclinical species but causes sedation in humans.	/pubmed/20147571	Atack JR, Wafford KA, Street LJ, Dawson GR, Tye S, Van Laere K, Bormans G, Sanabria-Bohórquez SM, De Lepeleire I, de Hoon JN, Van Hecken A, Burns HD, McKernan RM, Murphy MG, Hargreaves RJ.	J Psychopharmacol. 2011 Mar;25(3):314-28. Epub 2010 Feb 10.	J Psychopharmacol. 2011	PubMed	citation	PMID:20147571	pubmed	20147571	create date:2010/02/12 | first author:Atack JR
A pharmacological tool to assess vasopressinergic co-activation of the hypothalamus-pituitary-adrenal axis more integrally in healthy volunteers.	/pubmed/20147570	Jacobs GE, van Gerven JM, de Kam M, Elassaiss-Schaap J, Ruigt G, van Pelt J, Peeters BW, Peeters PA, Hulskotte EG.	J Psychopharmacol. 2011 Mar;25(3):361-9. Epub 2010 Feb 10.	J Psychopharmacol. 2011	PubMed	citation	PMID:20147570	pubmed	20147570	create date:2010/02/12 | first author:Jacobs GE
Reactivity to smoking- and food-related cues in currently dieting and non-dieting young women smokers.	/pubmed/20147569	Jenks RA, Higgs S.	J Psychopharmacol. 2011 Apr;25(4):520-9. Epub 2010 Feb 10.	J Psychopharmacol. 2011	PubMed	citation	PMID:20147569	pubmed	20147569	create date:2010/02/12 | first author:Jenks RA
Antagonist-agonist combinations as therapies for heroin addiction: back to the future?	/pubmed/20145102	Nutt DJ.	J Psychopharmacol. 2010 Feb;24(2):141-5.	J Psychopharmacol. 2010	PubMed	citation	PMID:20145102	pubmed	20145102	create date:2010/02/11 | first author:Nutt DJ
The effects of the glycine reuptake inhibitor R213129 on the central nervous system and on scopolamine-induced impairments in psychomotor and cognitive function in healthy subjects.	/pubmed/20142308	Liem-Moolenaar M, Zoethout RW, de Boer P, Schmidt M, de Kam ML, Cohen AF, Franson KL, van Gerven JM.	J Psychopharmacol. 2010 Nov;24(11):1671-9. Epub 2010 Feb 8.	J Psychopharmacol. 2010	PubMed	citation	PMID:20142308	pubmed	20142308	create date:2010/02/10 | first author:Liem-Moolenaar M
Utility of saccadic eye movement analysis as an objective biomarker to detect the sedative interaction between opioids and sleep deprivation in opioid-naive and opioid-tolerant populations.	/pubmed/20142307	Grace PM, Stanford T, Gentgall M, Rolan PE.	J Psychopharmacol. 2010 Nov;24(11):1631-40. Epub 2010 Feb 8.	J Psychopharmacol. 2010	PubMed	citation	PMID:20142307	pubmed	20142307	create date:2010/02/10 | first author:Grace PM
Desmopressin as a pharmacological tool in vasopressinergic hypothalamus-pituitary-adrenal axis modulation: neuroendocrine, cardiovascular and coagulatory effects.	/pubmed/20142306	Jacobs GE, Hulskotte EG, van Gerven JM, Zuurman L, de Kam ML, Elassaiss-Schaap J, Ruigt G, van Pelt J, Peeters BW, Peeters PA, Burggraaf J.	J Psychopharmacol. 2011 Mar;25(3):353-60. Epub 2010 Feb 8.	J Psychopharmacol. 2011	PubMed	citation	PMID:20142306	pubmed	20142306	create date:2010/02/10 | first author:Jacobs GE
Further evidence supporting the influence of brain-derived neurotrophic factor on the outcome of bipolar depression: independent effect of brain-derived neurotrophic factor and harm avoidance.	/pubmed/20142305	Mandelli L, Mazza M, Martinotti G, Tavian D, Colombo E, Missaglia S, Di Nicola M, De Ronchi D, Negri G, Colombo R, Janiri L, Serretti A.	J Psychopharmacol. 2010 Dec;24(12):1747-54. Epub 2010 Feb 8.	J Psychopharmacol. 2010	PubMed	citation	PMID:20142305	pubmed	20142305	create date:2010/02/10 | first author:Mandelli L
The long-term effectiveness of clozapine and lamotrigine in a patient with treatment-resistant rapid-cycling bipolar disorder.	/pubmed/20142304	Bastiampillai TJ, Reid CE, Dhillon R.	J Psychopharmacol. 2010 Dec;24(12):1834-6. Epub 2010 Feb 8.	J Psychopharmacol. 2010	PubMed	citation	PMID:20142304	pubmed	20142304	create date:2010/02/10 | first author:Bastiampillai TJ
CNS toxicity involving methylene blue: the exemplar for understanding and predicting drug interactions that precipitate serotonin toxicity.	/pubmed/20142303	Gillman PK.	J Psychopharmacol. 2011 Mar;25(3):429-36. Epub 2010 Feb 8. Review.	J Psychopharmacol. 2011	PubMed	citation	PMID:20142303	pubmed	20142303	create date:2010/02/10 | first author:Gillman PK
Central nervous system effects of haloperidol on THC in healthy male volunteers.	/pubmed/20142302	Liem-Moolenaar M, te Beek ET, de Kam ML, Franson KL, Kahn RS, Hijman R, Touw D, van Gerven JM.	J Psychopharmacol. 2010 Nov;24(11):1697-708. Epub 2010 Feb 8.	J Psychopharmacol. 2010	PubMed	citation	PMID:20142302	pubmed	20142302	create date:2010/02/10 | first author:Liem-Moolenaar M
PG01037, a novel dopamine D3 receptor antagonist, inhibits the effects of methamphetamine in rats.	/pubmed/20142301	Higley AE, Spiller K, Grundt P, Newman AH, Kiefer SW, Xi ZX, Gardner EL.	J Psychopharmacol. 2011 Feb;25(2):263-73. Epub 2010 Feb 8.	J Psychopharmacol. 2011	PubMed	citation	PMID:20142301	pubmed	20142301	create date:2010/02/10 | first author:Higley AE
Age-dependent effects of methylphenidate in the prefrontal cortex: evidence from electrophysiological and Arc gene expression measurements.	/pubmed/20142300	Gronier B, Aston J, Liauzun C, Zetterström T.	J Psychopharmacol. 2010 Dec;24(12):1819-27. Epub 2010 Feb 8. Erratum in: J Psychopharmacol. 2011 Jun;25(6):851. Benjamin, Gronier [corrected to Gronier, Benjamin]; James, Aston [corrected to Aston, James]; Claire, Liauzun [corrected to Liauzun, Claire].	J Psychopharmacol. 2010	PubMed	citation	PMID:20142300	pubmed	20142300	create date:2010/02/10 | first author:Gronier B
Effects of a Rhodiola rosea L. extract on acquisition and expression of morphine tolerance and dependence in mice.	/pubmed/20142299	Mattioli L, Perfumi M.	J Psychopharmacol. 2011 Mar;25(3):411-20. Epub 2010 Feb 8.	J Psychopharmacol. 2011	PubMed	citation	PMID:20142299	pubmed	20142299	create date:2010/02/10 | first author:Mattioli L
Proteomic research in psychiatry.	/pubmed/20142298	Taurines R, Dudley E, Grassl J, Warnke A, Gerlach M, Coogan AN, Thome J.	J Psychopharmacol. 2011 Feb;25(2):151-96. Epub 2010 Feb 8. Review.	J Psychopharmacol. 2011	PubMed	citation	PMID:20142298	pubmed	20142298	create date:2010/02/10 | first author:Taurines R
Decreased GABAA and GABAB receptor functional activity in cannabinoid CB1 receptor knockout mice.	/pubmed/20142297	Urigüen L, García-Gutiérrez MS, Manzanares J.	J Psychopharmacol. 2011 Jan;25(1):105-10. Epub 2010 Feb 8.	J Psychopharmacol. 2011	PubMed	citation	PMID:20142297	pubmed	20142297	create date:2010/02/10 | first author:Urigüen L
Dose-dependent attenuation of heroin self-administration with lobeline.	/pubmed/20130110	Hart N, Rocha A, Miller DK, Nation JR.	J Psychopharmacol. 2010 Jan;24(1):51-5.	J Psychopharmacol. 2010	PubMed	citation	PMID:20130110	pubmed	20130110	create date:2010/02/05 | first author:Hart N
The mood stabilizer lamotrigine produces antidepressant behavioral effects in rats: role of brain-derived neurotrophic factor.	/pubmed/20123938	Li N, He X, Qi X, Zhang Y, He S.	J Psychopharmacol. 2010 Dec;24(12):1772-8. Epub 2010 Feb 1.	J Psychopharmacol. 2010	PubMed	citation	PMID:20123938	pubmed	20123938	create date:2010/02/04 | first author:Li N
The auspicious role of the 5-HT3 receptor in depression: a probable neuronal target?	/pubmed/20123937	Rajkumar R, Mahesh R.	J Psychopharmacol. 2010 Apr;24(4):455-69. Epub 2010 Feb 1. Review.	J Psychopharmacol. 2010	PubMed	citation	PMID:20123937	pubmed	20123937	create date:2010/02/04 | first author:Rajkumar R
Everyday and prospective memory deficits in ecstasy/polydrug users.	/pubmed/20123936	Hadjiefthyvoulou F, Fisk JE, Montgomery C, Bridges N.	J Psychopharmacol. 2011 Apr;25(4):453-64. Epub 2010 Feb 1.	J Psychopharmacol. 2011	PubMed	citation	PMID:20123936	pubmed	20123936	create date:2010/02/04 | first author:Hadjiefthyvoulou F
Differential effect of glucocorticoid receptor antagonists on glucocorticoid receptor nuclear translocation and DNA binding.	/pubmed/20093322	Spiga F, Knight DM, Droste SK, Conway-Campbell B, Kershaw Y, MacSweeney CP, Thomson FJ, Craighead M, Peeters BW, Lightman SL.	J Psychopharmacol. 2011 Feb;25(2):211-21. Epub 2010 Jan 21.	J Psychopharmacol. 2011	PubMed	citation	PMID:20093322	pubmed	20093322	create date:2010/01/23 | first author:Spiga F
Withdrawal from repeated administration of morphine alters histamine-induced anxiogenic effects produced by intra-ventral hippocampal microinjection.	/pubmed/20093321	Zarrindast MR, Khodarahmi P, Rezayof A, Oryan S.	J Psychopharmacol. 2010 Jun;24(6):881-9. Epub 2010 Jan 21.	J Psychopharmacol. 2010	PubMed	citation	PMID:20093321	pubmed	20093321	create date:2010/01/23 | first author:Zarrindast MR
Ethical issues in consenting vulnerable patients for neuroscience research.	/pubmed/20093320	Labuzetta JN, Burnstein R, Pickard J.	J Psychopharmacol. 2011 Feb;25(2):205-10. Epub 2010 Jan 21.	J Psychopharmacol. 2011	PubMed	citation	PMID:20093320	pubmed	20093320	create date:2010/01/23 | first author:Labuzetta JN
Multiple 'hits' during postnatal and early adulthood periods disrupt the normal development of sensorimotor gating ability in rats.	/pubmed/20093319	Chen J, Wang Z, Li M.	J Psychopharmacol. 2011 Mar;25(3):379-92. Epub 2010 Jan 21.	J Psychopharmacol. 2011	PubMed	citation	PMID:20093319	pubmed	20093319	create date:2010/01/23 | first author:Chen J
Autonomic dysregulation and the Window of Tolerance model of the effects of complex emotional trauma.	/pubmed/20093318	Corrigan FM, Fisher JJ, Nutt DJ.	J Psychopharmacol. 2011 Jan;25(1):17-25. Epub 2010 Jan 21. Review.	J Psychopharmacol. 2011	PubMed	citation	PMID:20093318	pubmed	20093318	create date:2010/01/23 | first author:Corrigan FM
Noradrenergic function in generalized anxiety disorder: impact of treatment with venlafaxine on the physiological and psychological responses to clonidine challenge.	/pubmed/20093317	Hood SD, Melichar JK, Taylor LG, Kalk N, Edwards TR, Hince DA, Lenox-Smith A, Lingford-Hughes AR, Nutt DJ.	J Psychopharmacol. 2011 Jan;25(1):78-86. Epub 2010 Jan 21.	J Psychopharmacol. 2011	PubMed	citation	PMID:20093317	pubmed	20093317	create date:2010/01/23 | first author:Hood SD
Reversal of SSRI-induced female sexual dysfunction by adjunctive bupropion in menstruating women: a double-blind, placebo-controlled and randomized study.	/pubmed/20080928	Safarinejad MR.	J Psychopharmacol. 2011 Mar;25(3):370-8. Epub 2010 Jan 15.	J Psychopharmacol. 2011	PubMed	citation	PMID:20080928	pubmed	20080928	create date:2010/01/19 | first author:Safarinejad MR
Lactational exposure to atypical antipsychotic drugs disrupts the pituitary-testicular axis in mice neonates during post-natal development.	/pubmed/20080927	Mishra AC, Mohanty B.	J Psychopharmacol. 2010 Jul;24(7):1097-104. Epub 2010 Jan 15.	J Psychopharmacol. 2010	PubMed	citation	PMID:20080927	pubmed	20080927	create date:2010/01/19 | first author:Mishra AC
The influence of 5-HTT and COMT genotypes on verbal fluency in ecstasy users.	/pubmed/20080926	Fagundo AB, Cuyàs E, Verdejo-Garcia A, Khymenets O, Langohr K, Martín-Santos R, Farré M, de la Torre R.	J Psychopharmacol. 2010 Sep;24(9):1381-93. Epub 2010 Jan 15.	J Psychopharmacol. 2010	PubMed	citation	PMID:20080926	pubmed	20080926	create date:2010/01/19 | first author:Fagundo AB
Metformin for weight reduction in non-diabetic patients on antipsychotic drugs: a systematic review and meta-analysis.	/pubmed/20080925	Björkhem-Bergman L, Asplund AB, Lindh JD.	J Psychopharmacol. 2011 Mar;25(3):299-305. Epub 2010 Jan 15. Review.	J Psychopharmacol. 2011	PubMed	citation	PMID:20080925	pubmed	20080925	create date:2010/01/19 | first author:Björkhem-Bergman L
Title	URL	Description	Details	ShortDetails	Resource	Type	Identifiers	Db	EntrezUID	Properties
Induction of c-Fos in 'panic/defence'-related brain circuits following brief hypercarbic gas exposure.	/pubmed/20080924	Johnson PL, Fitz SD, Hollis JH, Moratalla R, Lightman SL, Shekhar A, Lowry CA.	J Psychopharmacol. 2011 Jan;25(1):26-36. Epub 2010 Jan 15.	J Psychopharmacol. 2011	PubMed	citation	PMID:20080924	pubmed	20080924	create date:2010/01/19 | first author:Johnson PL
Perturbed reward processing in pediatric bipolar disorder: an antisaccade study.	/pubmed/20080923	Mueller SC, Ng P, Temple V, Hardin MG, Pine DS, Leibenluft E, Ernst M.	J Psychopharmacol. 2010 Dec;24(12):1779-84. Epub 2010 Jan 15.	J Psychopharmacol. 2010	PubMed	citation	PMID:20080923	pubmed	20080923	create date:2010/01/19 | first author:Mueller SC
Evaluation of akathisia in patients with schizophrenia, schizoaffective disorder, or bipolar I disorder: a post hoc analysis of pooled data from short- and long-term aripiprazole trials.	/pubmed/20008446	Kane JM, Barnes TR, Correll CU, Sachs G, Buckley P, Eudicone J, McQuade R, Tran QV, Pikalov A 3rd, Assunção-Talbott S.	J Psychopharmacol. 2010 Jul;24(7):1019-29. Epub 2009 Dec 14. Review.	J Psychopharmacol. 2010	PubMed	citation	PMID:20008446	pubmed	20008446	create date:2009/12/17 | first author:Kane JM
Neuropsychological consequences of alcohol and drug abuse on different components of executive functions.	/pubmed/20007413	Fernández-Serrano MJ, Pérez-García M, Schmidt Río-Valle J, Verdejo-García A.	J Psychopharmacol. 2010 Sep;24(9):1317-32. Epub 2009 Dec 9.	J Psychopharmacol. 2010	PubMed	citation	PMID:20007413	pubmed	20007413	create date:2009/12/17 | first author:Fernández-Serrano MJ
Why anguish?	/pubmed/20007412	Gentil V, Gentil ML.	J Psychopharmacol. 2011 Jan;25(1):146-7. Epub 2009 Dec 9. No abstract available.	J Psychopharmacol. 2011	PubMed	citation	PMID:20007412	pubmed	20007412	create date:2009/12/17 | first author:Gentil V
Progesterone reduces depressive behavior of young ovariectomized, aged progestin receptor knockout, and aged wild type mice in the tail suspension test.	/pubmed/19965943	Frye CA.	J Psychopharmacol. 2011 Mar;25(3):421-8. Epub 2009 Dec 4.	J Psychopharmacol. 2011	PubMed	citation	PMID:19965943	pubmed	19965943	create date:2009/12/08 | first author:Frye CA
Comparing effectiveness of risperidone with first-generation antipsychotic medications in patients with schizophrenia-spectrum disorders.	/pubmed/19965942	Liew A, Verma S, Lye Yin Poon, Edimansyah A, Subramaniam M, Vaingankar J, Siow Ann Chong.	J Psychopharmacol. 2010 Jul;24(7):973-80. Epub 2009 Dec 4.	J Psychopharmacol. 2010	PubMed	citation	PMID:19965942	pubmed	19965942	create date:2009/12/08 | first author:Liew A
Effect of acute brain tyrosine depletion on MDMA-induced changes in brain 5-HT.	/pubmed/19965941	Rodsiri R, Green AR, Marsden CA, Fone KC.	J Psychopharmacol. 2010 Feb;24(2):267-74. Epub 2009 Dec 4.	J Psychopharmacol. 2010	PubMed	citation	PMID:19965941	pubmed	19965941	create date:2009/12/08 | first author:Rodsiri R
Olanzapine, not resperidone, exacerbates beta-cell function and mass in ovariectomized diabetic rats and estrogen replacement reverses them.	/pubmed/19965940	Park S, Sang Mee Hong, Il Sung Ahn, Sung Hoon Kim.	J Psychopharmacol. 2010 Jul;24(7):1105-14. Epub 2009 Dec 4.	J Psychopharmacol. 2010	PubMed	citation	PMID:19965940	pubmed	19965940	create date:2009/12/08 | first author:Park S
Selective serotonin reuptake inhibitors provide significant lower re-hospitalization rates in patients recovering from acute coronary syndromes: evidence from a meta-analysis.	/pubmed/19965939	Mazza M, Lotrionte M, Biondi-Zoccai G, Abbate A, Sheiban I, Romagnoli E.	J Psychopharmacol. 2010 Dec;24(12):1785-92. Epub 2009 Dec 4.	J Psychopharmacol. 2010	PubMed	citation	PMID:19965939	pubmed	19965939	create date:2009/12/08 | first author:Mazza M
The combined use of risperidone long-acting injection and clozapine in patients with schizophrenia non-adherent to clozapine: a case series.	/pubmed/19942641	Se Hyun Kim, Dong Chung Jung, Yong Min Ahn, Yong Sik Kim.	J Psychopharmacol. 2010 Jul;24(7):981-6. Epub 2009 Nov 26.	J Psychopharmacol. 2010	PubMed	citation	PMID:19942641	pubmed	19942641	create date:2009/11/28 | first author:Se Hyun Kim
Consumption of cocoa flavanols results in acute improvements in mood and cognitive performance during sustained mental effort.	/pubmed/19942640	Scholey AB, French SJ, Morris PJ, Kennedy DO, Milne AL, Haskell CF.	J Psychopharmacol. 2010 Oct;24(10):1505-14. Epub 2009 Nov 26.	J Psychopharmacol. 2010	PubMed	citation	PMID:19942640	pubmed	19942640	create date:2009/11/28 | first author:Scholey AB
Clinician experiences of employing the AmpliChip(R) CYP450 test in routine psychiatric practice.	/pubmed/19942639	Dunbar L, Butler R, Wheeler A, Pulford J, Miles W, Sheridan J.	J Psychopharmacol. 2009 Nov 26. [Epub ahead of print]	J Psychopharmacol. 2009	PubMed	citation	PMID:19942639	pubmed	19942639	create date:2009/11/28 | first author:Dunbar L
Searching for perfect sleep: the continuing evolution of GABAA receptor modulators as hypnotics.	/pubmed/19942638	Nutt DJ, Stahl SM.	J Psychopharmacol. 2010 Nov;24(11):1601-12. Epub 2009 Nov 26. Review.	J Psychopharmacol. 2010	PubMed	citation	PMID:19942638	pubmed	19942638	create date:2009/11/28 | first author:Nutt DJ
Cyproterone to treat aggressivity in dementia: a clinical case and systematic review.	/pubmed/19942637	Bolea-Alamanac BM, Davies SJ, Christmas DM, Baxter H, Cullum S, Nutt DJ.	J Psychopharmacol. 2011 Jan;25(1):141-5. Epub 2009 Nov 26. Review.	J Psychopharmacol. 2011	PubMed	citation	PMID:19942637	pubmed	19942637	create date:2009/11/28 | first author:Bolea-Alamanac BM
Evidence of vasopressinergic-noradrenergic mechanisms in depression with above-normal plasma vasopressin concentration with and without psychotic features.	/pubmed/19942636	Goekoop JG, de Winter RF, Wolterbeek R, van Kempen GM, Wiegant VM.	J Psychopharmacol. 2011 Mar;25(3):345-52. Epub 2009 Nov 26.	J Psychopharmacol. 2011	PubMed	citation	PMID:19942636	pubmed	19942636	create date:2009/11/28 | first author:Goekoop JG
Chronic stress and antidepressant treatment have opposite effects on P-glycoprotein at the blood-brain barrier: an experimental PET study in rats.	/pubmed/19942635	de Klerk OL, Bosker FJ, Willemsen AT, Van Waarde A, Visser AK, de Jager T, Dagyte G, den Boer JA, Dierckx RA, Meerlo P.	J Psychopharmacol. 2010 Aug;24(8):1237-42. Epub 2009 Nov 26.	J Psychopharmacol. 2010	PubMed	citation	PMID:19942635	pubmed	19942635	create date:2009/11/28 | first author:de Klerk OL
Social separation and diazepam withdrawal increase anxiety in the elevated plus-maze and serotonin turnover in the median raphe and hippocampus.	/pubmed/19939879	dos Santos L, de Andrade TG, Graeff FG.	J Psychopharmacol. 2010 May;24(5):725-31. Epub 2009 Nov 25.	J Psychopharmacol. 2010	PubMed	citation	PMID:19939879	pubmed	19939879	create date:2009/11/27 | first author:dos Santos L
Glucose enhancement of memory is modulated by trait anxiety in healthy adolescent males.	/pubmed/19939878	Smith MA, Hii HL, Foster JK, van Eekelen JA.	J Psychopharmacol. 2011 Jan;25(1):60-70. Epub 2009 Nov 25.	J Psychopharmacol. 2011	PubMed	citation	PMID:19939878	pubmed	19939878	create date:2009/11/27 | first author:Smith MA
Sex differences in affective response to opioid withdrawal during adolescence.	/pubmed/19939877	Hodgson SR, Hofford RS, Roberts KW, Eitan D, Wellman PJ, Eitan S.	J Psychopharmacol. 2010 Sep;24(9):1411-7. Epub 2009 Nov 25.	J Psychopharmacol. 2010	PubMed	citation	PMID:19939877	pubmed	19939877	create date:2009/11/27 | first author:Hodgson SR
Effects of tyrosine/phenylalanine depletion on electrophysiological correlates of memory in healthy volunteers.	/pubmed/19939876	Linssen AM, Riedel WJ, Sambeth A.	J Psychopharmacol. 2011 Feb;25(2):230-8. Epub 2009 Nov 25.	J Psychopharmacol. 2011	PubMed	citation	PMID:19939876	pubmed	19939876	create date:2009/11/27 | first author:Linssen AM
Harms associated with psychoactive substances: findings of the UK National Drug Survey.	/pubmed/19939875	Morgan CJ, Muetzelfeldt L, Muetzelfeldt M, Nutt DJ, Curran HV.	J Psychopharmacol. 2010 Feb;24(2):147-53. Epub 2009 Nov 25.	J Psychopharmacol. 2010	PubMed	citation	PMID:19939875	pubmed	19939875	create date:2009/11/27 | first author:Morgan CJ
Electrophysiological evidence of nicotine's distracter-filtering properties in non-smokers.	/pubmed/19939874	Knott V, Heenan A, Shah D, Bolton K, Fisher D, Villeneuve C.	J Psychopharmacol. 2011 Feb;25(2):239-48. Epub 2009 Nov 25.	J Psychopharmacol. 2011	PubMed	citation	PMID:19939874	pubmed	19939874	create date:2009/11/27 | first author:Knott V
Recognizing emotions in faces: effects of acute tryptophan depletion and bright light.	/pubmed/19939873	aan het Rot M, Coupland N, Boivin DB, Benkelfat C, Young SN.	J Psychopharmacol. 2010 Oct;24(10):1447-54. Epub 2009 Nov 25.	J Psychopharmacol. 2010	PubMed	citation	PMID:19939873	pubmed	19939873	create date:2009/11/27 | first author:aan het Rot M
Pharmacodynamic and pharmacokinetic effects of the intravenous CB1 receptor agonist Org 26828 in healthy male volunteers.	/pubmed/19939872	Zuurman L, Passier PC, de Kam ML, Kleijn HJ, Cohen AF, van Gerven JM.	J Psychopharmacol. 2010 Nov;24(11):1689-96. Epub 2009 Nov 25.	J Psychopharmacol. 2010	PubMed	citation	PMID:19939872	pubmed	19939872	create date:2009/11/27 | first author:Zuurman L
Evidence from knockout mice that neuropeptide-Y Y2 and Y4 receptor signalling prevents long-term depression-like behaviour caused by immune challenge.	/pubmed/19939871	Painsipp E, Herzog H, Holzer P.	J Psychopharmacol. 2010 Oct;24(10):1551-60. Epub 2009 Nov 25.	J Psychopharmacol. 2010	PubMed	citation	PMID:19939871	pubmed	19939871	create date:2009/11/27 | first author:Painsipp E
Double-blind, placebo-controlled comparison of the antidepressant efficacy and tolerability of bupropion XR and venlafaxine XR.	/pubmed/19939870	Hewett K, Gee MD, Krishen A, Wunderlich HP, Le Clus A, Evoniuk G, Modell JG.	J Psychopharmacol. 2010 Aug;24(8):1209-16. Epub 2009 Nov 25.	J Psychopharmacol. 2010	PubMed	citation	PMID:19939870	pubmed	19939870	create date:2009/11/27 | first author:Hewett K
Comments on 'The effect of risperidone on D-amino acid oxidase activity as a hypothesis for a novel mechanism of action in the treatment of schizophrenia'.	/pubmed/19939869	Hashimoto K.	J Psychopharmacol. 2010 Jul;24(7):1133-4. Epub 2009 Nov 25. No abstract available.	J Psychopharmacol. 2010	PubMed	citation	PMID:19939869	pubmed	19939869	create date:2009/11/27 | first author:Hashimoto K
Combined treatment with quetiapine and sertindole in therapy refractory insomnia after clozapine discontinuation.	/pubmed/19939868	Hanisch F, Friedemann J, Pillmann F.	J Psychopharmacol. 2010 Nov;24(11):1725-6. Epub 2009 Nov 25.	J Psychopharmacol. 2010	PubMed	citation	PMID:19939868	pubmed	19939868	create date:2009/11/27 | first author:Hanisch F
Evaluation of Rhodiola rosea L. extract on affective and physical signs of nicotine withdrawal in mice.	/pubmed/19939867	Mattioli L, Perfumi M.	J Psychopharmacol. 2011 Mar;25(3):402-10. Epub 2009 Nov 25.	J Psychopharmacol. 2011	PubMed	citation	PMID:19939867	pubmed	19939867	create date:2009/11/27 | first author:Mattioli L
Effects of cannabidiol on amphetamine-induced oxidative stress generation in an animal model of mania.	/pubmed/19939866	Valvassori SS, Elias G, de Souza B, Petronilho F, Dal-Pizzol F, Kapczinski F, Trzesniak C, Tumas V, Dursun S, Chagas MH, Hallak JE, Zuardi AW, Quevedo J, Crippa JA.	J Psychopharmacol. 2011 Feb;25(2):274-80. Epub 2009 Nov 25.	J Psychopharmacol. 2011	PubMed	citation	PMID:19939866	pubmed	19939866	create date:2009/11/27 | first author:Valvassori SS
Review: The biological basis of antipsychotic response in schizophrenia.	/pubmed/19939865	Stone JM, Raffin M, Morrison P, McGuire PK.	J Psychopharmacol. 2010 Jul;24(7):953-64. Epub 2009 Nov 25. Review.	J Psychopharmacol. 2010	PubMed	citation	PMID:19939865	pubmed	19939865	create date:2009/11/27 | first author:Stone JM
A controlled trial of flumazenil and gabapentin for initial treatment of methylamphetamine dependence.	/pubmed/19939864	Urschel HC 3rd, Hanselka LL, Baron M.	J Psychopharmacol. 2011 Feb;25(2):254-62. Epub 2009 Nov 25.	J Psychopharmacol. 2011	PubMed	citation	PMID:19939864	pubmed	19939864	create date:2009/11/27 | first author:Urschel HC 3rd
During pregnancy, recreational drug-using women stop taking ecstasy (3,4-methylenedioxy-N-methylamphetamine) and reduce alcohol consumption, but continue to smoke tobacco and cannabis: initial findings from the Development and Infancy Study.	/pubmed/19939863	Moore DG, Turner JD, Parrott AC, Goodwin JE, Fulton SE, Min MO, Fox HC, Braddick FM, Axelsson EL, Lynch S, Ribeiro H, Frostick CJ, Singer LT.	J Psychopharmacol. 2010 Sep;24(9):1403-10. Epub 2009 Nov 25.	J Psychopharmacol. 2010	PubMed	citation	PMID:19939863	pubmed	19939863	create date:2009/11/27 | first author:Moore DG
Effects of acute and sustained administration of the catecholamine reuptake inhibitor nomifensine on the firing activity of monoaminergic neurons.	/pubmed/19939862	Katz NS, Guiard BP, El Mansari M, Blier P.	J Psychopharmacol. 2010 Aug;24(8):1223-35. Epub 2009 Nov 25.	J Psychopharmacol. 2010	PubMed	citation	PMID:19939862	pubmed	19939862	create date:2009/11/27 | first author:Katz NS
Depression, anxiety and obsessive-compulsive symptoms and quality of life in children with attention-deficit hyperactivity disorder (ADHD) during three-month methylphenidate treatment.	/pubmed/19939861	Gürkan K, Bilgiç A, Türkoglu S, Kiliç BG, Aysev A, Uslu R.	J Psychopharmacol. 2010 Dec;24(12):1810-8. Epub 2009 Nov 25.	J Psychopharmacol. 2010	PubMed	citation	PMID:19939861	pubmed	19939861	create date:2009/11/27 | first author:Gürkan K
Carryover effects to addiction-associated stimuli in a group of marijuana and cocaine users.	/pubmed/19939860	Sharma D, Money S.	J Psychopharmacol. 2010 Sep;24(9):1309-16. Epub 2009 Nov 25.	J Psychopharmacol. 2010	PubMed	citation	PMID:19939860	pubmed	19939860	create date:2009/11/27 | first author:Sharma D
Cocaine self-administration alters the expression of chromatin-remodelling proteins; modulation by histone deacetylase inhibition.	/pubmed/19939859	Host L, Dietrich JB, Carouge D, Aunis D, Zwiller J.	J Psychopharmacol. 2011 Feb;25(2):222-9. Epub 2009 Nov 25.	J Psychopharmacol. 2011	PubMed	citation	PMID:19939859	pubmed	19939859	create date:2009/11/27 | first author:Host L
Prescribing antidepressants post Cipriani et al.	/pubmed/19892862	Nutt DJ.	J Psychopharmacol. 2009 Nov;23(8):865-6. No abstract available.	J Psychopharmacol. 2009	PubMed	citation	PMID:19892862	pubmed	19892862	create date:2009/11/07 | first author:Nutt DJ
5-HT2A receptor antagonism by MDL 11,939 during inescapable stress prevents subsequent exaggeration of acoustic startle response and reduced body weight in rats.	/pubmed/19889890	Jiang X, Zhang ZJ, Zhang S, Gamble EH, Jia M, Ursano RJ, Li H.	J Psychopharmacol. 2011 Feb;25(2):289-97. Epub 2009 Nov 4.	J Psychopharmacol. 2011	PubMed	citation	PMID:19889890	pubmed	19889890	create date:2009/11/06 | first author:Jiang X
Reduced attentional blink for alcohol-related stimuli in heavy social drinkers.	/pubmed/19843628	Tibboel H, De Houwer J, Field M.	J Psychopharmacol. 2010 Sep;24(9):1349-56. Epub 2009 Oct 20.	J Psychopharmacol. 2010	PubMed	citation	PMID:19843628	pubmed	19843628	create date:2009/10/22 | first author:Tibboel H
Olanzapine in the long-term treatment of bipolar disorder: a systematic review and meta-analysis.	/pubmed/19828571	Cipriani A, Rendell J, Geddes JR.	J Psychopharmacol. 2010 Dec;24(12):1729-38. Epub 2009 Oct 14. Review.	J Psychopharmacol. 2010	PubMed	citation	PMID:19828571	pubmed	19828571	create date:2009/10/16 | first author:Cipriani A
Eplerenone, a selective mineralocorticoid receptor blocker, exerts anxiolytic effects accompanied by changes in stress hormone release.	/pubmed/19825909	Hlavacova N, Bakos J, Jezova D.	J Psychopharmacol. 2010 May;24(5):779-86. Epub 2009 Oct 13.	J Psychopharmacol. 2010	PubMed	citation	PMID:19825909	pubmed	19825909	create date:2009/10/15 | first author:Hlavacova N
A comparison of serum prolactin concentrations after administration of paliperidone extended-release and risperidone tablets in patients with schizophrenia.	/pubmed/19825908	Berwaerts J, Cleton A, Rossenu S, Talluri K, Remmerie B, Janssens L, Boom S, Kramer M, Eerdekens M.	J Psychopharmacol. 2010 Jul;24(7):1011-8. Epub 2009 Oct 13.	J Psychopharmacol. 2010	PubMed	citation	PMID:19825908	pubmed	19825908	create date:2009/10/15 | first author:Berwaerts J
Predictive factors for responding to sertraline treatment: views from plasma catecholamine metabolites and serotonin transporter polymorphism.	/pubmed/19825907	Umene-Nakano W, Yoshimura R, Ueda N, Suzuki A, Ikenouchi-Sugita A, Hori H, Otani K, Nakamura J.	J Psychopharmacol. 2010 Dec;24(12):1764-71. Epub 2009 Oct 13.	J Psychopharmacol. 2010	PubMed	citation	PMID:19825907	pubmed	19825907	create date:2009/10/15 | first author:Umene-Nakano W
Serotonin function in pathological gambling: blunted growth hormone response to sumatriptan.	/pubmed/19825906	Pallanti S, Bernardi S, Allen A, Hollander E.	J Psychopharmacol. 2010 Dec;24(12):1802-9. Epub 2009 Oct 13.	J Psychopharmacol. 2010	PubMed	citation	PMID:19825906	pubmed	19825906	create date:2009/10/15 | first author:Pallanti S
Two histamine H2 receptor antagonists, zolantidine and cimetidine, modulate nociception in cholestatic rats.	/pubmed/19825905	Hasanein P.	J Psychopharmacol. 2011 Feb;25(2):281-8. Epub 2009 Oct 13.	J Psychopharmacol. 2011	PubMed	citation	PMID:19825905	pubmed	19825905	create date:2009/10/15 | first author:Hasanein P
Does cannabis use affect prospective memory in young adults?	/pubmed/19825904	Bartholomew J, Holroyd S, Heffernan TM.	J Psychopharmacol. 2010 Feb;24(2):241-6. Epub 2009 Oct 13.	J Psychopharmacol. 2010	PubMed	citation	PMID:19825904	pubmed	19825904	create date:2009/10/15 | first author:Bartholomew J
The anxiolytic effect of pregabalin in outpatients undergoing minor orthopaedic surgery.	/pubmed/19825903	Gonano C, Latzke D, Sabeti-Aschraf M, Kettner SC, Chiari A, Gustorff B.	J Psychopharmacol. 2011 Feb;25(2):249-53. Epub 2009 Oct 13.	J Psychopharmacol. 2011	PubMed	citation	PMID:19825903	pubmed	19825903	create date:2009/10/15 | first author:Gonano C
Acute and chronic treatment with serotonin reuptake inhibitors exert opposite effects on respiration in rats: possible implications for panic disorder.	/pubmed/19825902	Annerbrink K, Olsson M, Hedner J, Eriksson E.	J Psychopharmacol. 2010 Dec;24(12):1793-801. Epub 2009 Oct 13.	J Psychopharmacol. 2010	PubMed	citation	PMID:19825902	pubmed	19825902	create date:2009/10/15 | first author:Annerbrink K
Title	URL	Description	Details	ShortDetails	Resource	Type	Identifiers	Db	EntrezUID	Properties
The clinical significance of antidepressant treatment effects cannot be derived from placebo-verum response differences.	/pubmed/19825901	Hegerl U, Mergl R.	J Psychopharmacol. 2010 Apr;24(4):445-8. Epub 2009 Oct 13.	J Psychopharmacol. 2010	PubMed	citation	PMID:19825901	pubmed	19825901	create date:2009/10/15 | first author:Hegerl U
Persistent tinnitus induced by tricyclic antidepressants.	/pubmed/19825900	Langguth B, Landgrebe M, Wittmann M, Kleinjung T, Hajak G.	J Psychopharmacol. 2010 Aug;24(8):1273-5. Epub 2009 Oct 13. No abstract available.	J Psychopharmacol. 2010	PubMed	citation	PMID:19825900	pubmed	19825900	create date:2009/10/15 | first author:Langguth B
The cannabinoid CB1 receptor is involved in the anxiolytic, sedative and amnesic actions of benzodiazepines.	/pubmed/19825899	García-Gutiérrez MS, Manzanares J.	J Psychopharmacol. 2010 May;24(5):757-65. Epub 2009 Oct 13.	J Psychopharmacol. 2010	PubMed	citation	PMID:19825899	pubmed	19825899	create date:2009/10/15 | first author:García-Gutiérrez MS
Pentagastrin-induced hemoconcentration in healthy volunteers and patients with panic disorder: effect of pretreatment with ethinyl estradiol.	/pubmed/19825898	Le Melledo JM, Perez-Parada J, Morrow J, Bellavance F, Lara N, Jahandar F, Granger R, Tait G, McManus K.	J Psychopharmacol. 2011 Jan;25(1):71-7. Epub 2009 Oct 13.	J Psychopharmacol. 2011	PubMed	citation	PMID:19825898	pubmed	19825898	create date:2009/10/15 | first author:Le Melledo JM
Pharmacokinetics, pharmacodynamics and the pharmacokinetic/ pharmacodynamic relationship of zolpidem in healthy subjects.	/pubmed/19648220	de Haas SL, Schoemaker RC, van Gerven JM, Hoever P, Cohen AF, Dingemanse J.	J Psychopharmacol. 2010 Nov;24(11):1619-29. Epub 2009 Jul 31.	J Psychopharmacol. 2010	PubMed	citation	PMID:19648220	pubmed	19648220	create date:2009/08/04 | first author:de Haas SL
Attenuation of cue-induced smoking urges and brain reward activity in smokers treated successfully with bupropion.	/pubmed/19648219	Weinstein A, Greif J, Yemini Z, Lerman H, Weizman A, Even-Sapir E.	J Psychopharmacol. 2010 Jun;24(6):829-38. Epub 2009 Jul 31.	J Psychopharmacol. 2010	PubMed	citation	PMID:19648219	pubmed	19648219	create date:2009/08/04 | first author:Weinstein A
The effects of a glycine reuptake inhibitor R231857 on the central nervous system and on scopolamine-induced impairments in cognitive and psychomotor function in healthy subjects.	/pubmed/19648218	Liem-Moolenaar M, Zoethout RW, de Boer P, Schmidt M, de Kam ML, Cohen AF, Franson KL, van Gerven JM.	J Psychopharmacol. 2010 Nov;24(11):1681-7. Epub 2009 Jul 31.	J Psychopharmacol. 2010	PubMed	citation	PMID:19648218	pubmed	19648218	create date:2009/08/04 | first author:Liem-Moolenaar M
The effects of acute tryptophan depletion on mood in patients with Parkinson's disease and the healthy elderly.	/pubmed/19625388	Mace JL, Porter RJ, Dalrymple-Alford JC, Anderson TJ.	J Psychopharmacol. 2010 Apr;24(4):615-9. Epub 2009 Jul 22.	J Psychopharmacol. 2010	PubMed	citation	PMID:19625388	pubmed	19625388	create date:2009/07/25 | first author:Mace JL
Impact of drugs approved for treating ADHD on the cell survival and energy metabolism: an in-vitro study in human neuronal and immune cells.	/pubmed/19605603	Schmidt AJ, Krieg JC, Clement HW, Gebhardt S, Schulz E, Heiser P.	J Psychopharmacol. 2010 Dec;24(12):1829-33. Epub 2009 Jul 15.	J Psychopharmacol. 2010	PubMed	citation	PMID:19605603	pubmed	19605603	create date:2009/07/17 | first author:Schmidt AJ
Regional distribution of clomipramine and desmethylclomipramine in rat brain and peripheral organs on chronic clomipramine administration.	/pubmed/19553387	Aitchison K, Datla K, Rooprai H, Fernando J, Dexter D.	J Psychopharmacol. 2010 Aug;24(8):1261-8. Epub 2009 Jun 24.	J Psychopharmacol. 2010	PubMed	citation	PMID:19553387	pubmed	19553387	create date:2009/06/26 | first author:Aitchison K
Drug-drug interaction primer. A compendium of case vignettes for the practicing clinician.	/pubmed/19542248	Gupta N.	J Psychopharmacol. 2009 Jun 19. [Epub ahead of print] No abstract available.	J Psychopharmacol. 2009	PubMed	citation	PMID:19542248	pubmed	19542248	create date:2009/06/23 | first author:Gupta N
Nabilone produces marked impairments to cognitive function and changes in subjective state in healthy volunteers.	/pubmed/19525335	Wesnes KA, Annas P, Edgar CJ, Deeprose C, Karlsten R, Philipp A, Kalliomäki J, Segerdahl M.	J Psychopharmacol. 2010 Nov;24(11):1659-69. Epub 2009 Jun 12.	J Psychopharmacol. 2010	PubMed	citation	PMID:19525335	pubmed	19525335	create date:2009/06/16 | first author:Wesnes KA
Clinical Manual of Child and Adolescent Psychopharmacology.	/pubmed/19525333	Osunsanmi S.	J Psychopharmacol. 2009 Jun 12. [Epub ahead of print] No abstract available.	J Psychopharmacol. 2009	PubMed	citation	PMID:19525333	pubmed	19525333	create date:2009/06/16 | first author:Osunsanmi S
Clinical Guide to the Diagnosis and Treatment of Mental Disorders.	/pubmed/19525332	Mitchell A.	J Psychopharmacol. 2009 Jun 12. [Epub ahead of print] No abstract available.	J Psychopharmacol. 2009	PubMed	citation	PMID:19525332	pubmed	19525332	create date:2009/06/16 | first author:Mitchell A
Foetal response to maternal coffee intake: role of habitual versus non-habitual caffeine consumption.	/pubmed/19506007	Mulder EJ, Tegaldo L, Bruschettini P, Visser GH.	J Psychopharmacol. 2010 Nov;24(11):1641-8. Epub 2009 Jun 8.	J Psychopharmacol. 2010	PubMed	citation	PMID:19506007	pubmed	19506007	create date:2009/06/10 | first author:Mulder EJ
Brain-derived neurotrophic factor gene polymorphisms and mirtazapine responses in Koreans with major depression.	/pubmed/19493959	Kang RH, Chang HS, Wong ML, Choi MJ, Park JY, Lee HY, Jung IK, Joe SH, Kim L, Kim SH, Kim YK, Han CS, Ham BJ, Lee HJ, Ko YH, Lee MS, Lee MS.	J Psychopharmacol. 2010 Dec;24(12):1755-63. Epub 2009 Jun 3.	J Psychopharmacol. 2010	PubMed	citation	PMID:19493959	pubmed	19493959	create date:2009/06/06 | first author:Kang RH
Effects of modafinil and prazosin on cognitive and physiological functions in healthy volunteers.	/pubmed/19493958	Winder-Rhodes SE, Chamberlain SR, Idris MI, Robbins TW, Sahakian BJ, Müller U.	J Psychopharmacol. 2010 Nov;24(11):1649-57. Epub 2009 Jun 3.	J Psychopharmacol. 2010	PubMed	citation	PMID:19493958	pubmed	19493958	create date:2009/06/06 | first author:Winder-Rhodes SE
The neurosteroid dehydroepiandrosterone (DHEA) and its metabolites alter 5-HT neuronal activity via modulation of GABAA receptors.	/pubmed/19493957	Gartside SE, Griffith NC, Kaura V, Ingram CD.	J Psychopharmacol. 2010 Nov;24(11):1717-24. Epub 2009 Jun 3.	J Psychopharmacol. 2010	PubMed	citation	PMID:19493957	pubmed	19493957	create date:2009/06/06 | first author:Gartside SE
Incidence and persistence of tardive dyskinesia and extrapyramidal symptoms in schizophrenia.	/pubmed/19487321	Tenback DE, van Harten PN, Slooff CJ, van Os J.	J Psychopharmacol. 2010 Jul;24(7):1031-5. Epub 2009 Jun 1.	J Psychopharmacol. 2010	PubMed	citation	PMID:19487321	pubmed	19487321	create date:2009/06/03 | first author:Tenback DE
Sex differences and the effect of gaboxadol and zolpidem on EEG power spectra in NREM and REM sleep.	/pubmed/19487320	Dijk DJ, James LM, Peters S, Walsh JK, Deacon S.	J Psychopharmacol. 2010 Nov;24(11):1613-8. Epub 2009 Jun 1.	J Psychopharmacol. 2010	PubMed	citation	PMID:19487320	pubmed	19487320	create date:2009/06/03 | first author:Dijk DJ
Psychiatrists' use, knowledge and attitudes to first- and second-generation antipsychotic long-acting injections: comparisons over 5 years.	/pubmed/19477883	Patel MX, Haddad PM, Chaudhry IB, McLoughlin S, Husain N, David AS.	J Psychopharmacol. 2010 Oct;24(10):1473-82. Epub 2009 May 28.	J Psychopharmacol. 2010	PubMed	citation	PMID:19477883	pubmed	19477883	create date:2009/05/30 | first author:Patel MX
Clinical response to risperidone in relation to plasma drug concentrations in acutely exacerbated schizophrenic patients.	/pubmed/19477882	Yasui-Furukori N, Saito M, Nakagami T, Furukori H, Suzuki A, Kondo T, Kaneko S.	J Psychopharmacol. 2010 Jul;24(7):987-94. Epub 2009 May 28.	J Psychopharmacol. 2010	PubMed	citation	PMID:19477882	pubmed	19477882	create date:2009/05/30 | first author:Yasui-Furukori N
The effect of nicotine on visuospatial attention in chronic spatial neglect depends upon lesion location.	/pubmed/19477881	Vossel S, Kukolja J, Thimm M, Thiel CM, Fink GR.	J Psychopharmacol. 2010 Sep;24(9):1357-65. Epub 2009 May 28.	J Psychopharmacol. 2010	PubMed	citation	PMID:19477881	pubmed	19477881	create date:2009/05/30 | first author:Vossel S
Acids in the brain: a factor in panic?	/pubmed/19460873	Esquivel G, Schruers KR, Maddock RJ, Colasanti A, Griez EJ.	J Psychopharmacol. 2010 May;24(5):639-47. Epub 2009 May 21. Review.	J Psychopharmacol. 2010	PubMed	citation	PMID:19460873	pubmed	19460873	create date:2009/05/23 | first author:Esquivel G
Effects of acute tryptophan depletion on neuropsychological and motor function in Parkinson's disease.	/pubmed/19460872	Mace JL, Porter RJ, Dalrymple-Alford JC, Wesnes KA, Anderson TJ.	J Psychopharmacol. 2010 Oct;24(10):1465-72. Epub 2009 May 21.	J Psychopharmacol. 2010	PubMed	citation	PMID:19460872	pubmed	19460872	create date:2009/05/23 | first author:Mace JL
Effects of lorazepam on brain activity pattern during an anxiety symptom provocation challenge.	/pubmed/19460871	Schunck T, Mathis A, Erb G, Namer IJ, Demazières A, Luthringer R.	J Psychopharmacol. 2010 May;24(5):701-8. Epub 2009 May 21.	J Psychopharmacol. 2010	PubMed	citation	PMID:19460871	pubmed	19460871	create date:2009/05/23 | first author:Schunck T
Neural activity changes to emotional stimuli in healthy individuals under chronic use of clomipramine.	/pubmed/19460870	de Almeida JR, Phillips ML, Cerqueira CT, Zilberman M, Lobo D, Henna E, Tavares H, Amaro E, Gorenstein C, Gentil V, Busatto GF.	J Psychopharmacol. 2010 Aug;24(8):1165-74. Epub 2009 May 21.	J Psychopharmacol. 2010	PubMed	citation	PMID:19460870	pubmed	19460870	create date:2009/05/23 | first author:de Almeida JR
Beyond psychoanaleptics - can we improve antidepressant drug nomenclature?	/pubmed/19433474	Nutt DJ.	J Psychopharmacol. 2009 Jun;23(4):343-5. No abstract available. Erratum in: J Psychopharmacol. 2009 Sept;23(7):861.	J Psychopharmacol. 2009	PubMed	citation	PMID:19433474	pubmed	19433474	create date:2009/05/13 | first author:Nutt DJ
Lack of effect of citalopram on magnetic resonance spectroscopy measures of glutamate and glutamine in frontal cortex of healthy volunteers.	/pubmed/19423614	Taylor MJ, Norbury R, Murphy S, Rudebeck S, Jezzard P, Cowen PJ.	J Psychopharmacol. 2010 Aug;24(8):1217-21. Epub 2009 May 7.	J Psychopharmacol. 2010	PubMed	citation	PMID:19423614	pubmed	19423614	create date:2009/05/09 | first author:Taylor MJ
Influence of gender and menopausal status on antidepressant treatment response in depressed inpatients.	/pubmed/19423613	Vermeiden M, van den Broek WW, Mulder PG, Birkenhäger TK.	J Psychopharmacol. 2010 Apr;24(4):497-502. Epub 2009 May 7.	J Psychopharmacol. 2010	PubMed	citation	PMID:19423613	pubmed	19423613	create date:2009/05/09 | first author:Vermeiden M
Effects of acute abstinence and nicotine administration on taste perception in cigarette smokers.	/pubmed/19423612	Mullings EL, Donaldson LF, Melichar JK, Munafò MR.	J Psychopharmacol. 2010 Nov;24(11):1709-15. Epub 2009 May 7.	J Psychopharmacol. 2010	PubMed	citation	PMID:19423612	pubmed	19423612	create date:2009/05/09 | first author:Mullings EL
Behavioural and endocrine effects of chronic cola intake.	/pubmed/19423611	Celec P, Behuliak M.	J Psychopharmacol. 2010 Oct;24(10):1569-72. Epub 2009 May 7.	J Psychopharmacol. 2010	PubMed	citation	PMID:19423611	pubmed	19423611	create date:2009/05/09 | first author:Celec P
Risk of severe serotonin toxicity following co-administration of methylene blue and serotonin reuptake inhibitors: an update on a case report of post-operative delirium.	/pubmed/19423610	Stanford SC, Stanford BJ, Gillman PK.	J Psychopharmacol. 2010 Oct;24(10):1433-8. Epub 2009 May 7. Review.	J Psychopharmacol. 2010	PubMed	citation	PMID:19423610	pubmed	19423610	create date:2009/05/09 | first author:Stanford SC
Off-label psychotropic prescribing for young persons in medium security.	/pubmed/19423609	Haw C, Stubbs J.	J Psychopharmacol. 2010 Oct;24(10):1491-8. Epub 2009 May 7.	J Psychopharmacol. 2010	PubMed	citation	PMID:19423609	pubmed	19423609	create date:2009/05/09 | first author:Haw C
Effects of delta9-tetrahydrocannabinol on reward and anxiety in rats exposed to chronic unpredictable stress.	/pubmed/19406854	Fokos S, Panagis G.	J Psychopharmacol. 2010 May;24(5):767-77. Epub 2009 Apr 30.	J Psychopharmacol. 2010	PubMed	citation	PMID:19406854	pubmed	19406854	create date:2009/05/02 | first author:Fokos S
Paradoxical enhancement of choice reaction time performance in patients with major depression.	/pubmed/19406853	Chase HW, Michael A, Bullmore ET, Sahakian BJ, Robbins TW.	J Psychopharmacol. 2010 Apr;24(4):471-9. Epub 2009 Apr 30.	J Psychopharmacol. 2010	PubMed	citation	PMID:19406853	pubmed	19406853	create date:2009/05/02 | first author:Chase HW
Striatal D₂ receptor binding in 22q11 deletion syndrome: an [¹²³I]IBZM SPECT study.	/pubmed/19406852	Boot E, Booij J, Zinkstok JR, de Haan L, Linszen DH, Baas F, van Amelsvoort TA.	J Psychopharmacol. 2010 Oct;24(10):1525-31. Epub 2009 Apr 30.	J Psychopharmacol. 2010	PubMed	citation	PMID:19406852	pubmed	19406852	create date:2009/05/02 | first author:Boot E
Clinical outcome and tolerability of duloxetine in the treatment of major depressive disorder: a 12-week study with plasma levels.	/pubmed/19406851	Volonteri LS, Colasanti A, Cerveri G, Fiorentini A, De Gaspari IF, Mauri MC, Valli A, Papa P, Mencacci C.	J Psychopharmacol. 2010 Aug;24(8):1193-9. Epub 2009 Apr 30.	J Psychopharmacol. 2010	PubMed	citation	PMID:19406851	pubmed	19406851	create date:2009/05/02 | first author:Volonteri LS
Meta-analysis of the effects of lithium usage on serum creatinine levels.	/pubmed/19395432	Paul R, Minay J, Cardwell C, Fogarty D, Kelly C.	J Psychopharmacol. 2010 Oct;24(10):1425-31. Epub 2009 Apr 24. Review.	J Psychopharmacol. 2010	PubMed	citation	PMID:19395432	pubmed	19395432	create date:2009/04/28 | first author:Paul R
Commentary on STAR*D: a summary and UK perspective.	/pubmed/19395431	Cowen PJ.	J Psychopharmacol. 2009 Aug;23(6):618-9; discussion 622-4. Epub 2009 Apr 24. No abstract available.	J Psychopharmacol. 2009	PubMed	citation	PMID:19395431	pubmed	19395431	create date:2009/04/28 | first author:Cowen PJ
Dissection of placebo analgesia in mice: the conditions for activation of opioid and non-opioid systems.	/pubmed/19395430	Guo JY, Wang JY, Luo F.	J Psychopharmacol. 2010 Oct;24(10):1561-7. Epub 2009 Apr 24.	J Psychopharmacol. 2010	PubMed	citation	PMID:19395430	pubmed	19395430	create date:2009/04/28 | first author:Guo JY
Characterisation of the effects of caffeine on sleep in the rat: a potential model of sleep disruption.	/pubmed/19395429	Paterson LM, Wilson SJ, Nutt DJ, Hutson PH, Ivarsson M.	J Psychopharmacol. 2009 Jul;23(5):475-86. Epub 2009 Apr 24.	J Psychopharmacol. 2009	PubMed	citation	PMID:19395429	pubmed	19395429	create date:2009/04/28 | first author:Paterson LM
STAR*D: a summary and UK perspective.	/pubmed/19395428	Deakin J, O'Loughlin C.	J Psychopharmacol. 2009 Aug;23(6):605-12. Epub 2009 Apr 24. Review. No abstract available.	J Psychopharmacol. 2009	PubMed	citation	PMID:19395428	pubmed	19395428	create date:2009/04/28 | first author:Deakin J
Can atypical antipsychotics improve tardive dyskinesia associated with other atypical antipsychotics? Case report and brief review of the literature.	/pubmed/19395427	Peritogiannis V, Tsouli S.	J Psychopharmacol. 2010 Jul;24(7):1121-5. Epub 2009 Apr 24.	J Psychopharmacol. 2010	PubMed	citation	PMID:19395427	pubmed	19395427	create date:2009/04/28 | first author:Peritogiannis V
Relationship between response to risperidone, plasma concentrations of risperidone and CYP3A4 polymorphisms in schizophrenia patients.	/pubmed/19395426	Du J, Zhang A, Wang L, Xuan J, Yu L, Che R, Li X, Gu N, Lin Z, Feng G, Xing Q, He L.	J Psychopharmacol. 2010 Jul;24(7):1115-20. Epub 2009 Apr 24.	J Psychopharmacol. 2010	PubMed	citation	PMID:19395426	pubmed	19395426	create date:2009/04/28 | first author:Du J
Orosomucoid influences the response to antidepressants in major depressive disorder.	/pubmed/19395425	Harley J, Roberts R, Joyce P, Mulder R, Luty S, Frampton C, Kennedy M.	J Psychopharmacol. 2010 Apr;24(4):531-5. Epub 2009 Apr 24.	J Psychopharmacol. 2010	PubMed	citation	PMID:19395425	pubmed	19395425	create date:2009/04/28 | first author:Harley J
Delayed stress-induced differences in locomotor and depression-related behaviour in female neuropeptide-Y Y1 receptor knockout mice.	/pubmed/19351805	Painsipp E, Sperk G, Herzog H, Holzer P.	J Psychopharmacol. 2010 Oct;24(10):1541-9. Epub 2009 Apr 7.	J Psychopharmacol. 2010	PubMed	citation	PMID:19351805	pubmed	19351805	create date:2009/04/09 | first author:Painsipp E
Commentary on STAR*D: a summary and UK perspective.	/pubmed/19351804	Anderson I.	J Psychopharmacol. 2009 Aug;23(6):613-4; discussion 622-4. Epub 2009 Apr 7. No abstract available.	J Psychopharmacol. 2009	PubMed	citation	PMID:19351804	pubmed	19351804	create date:2009/04/09 | first author:Anderson I
High-dose selective serotonin reuptake inhibitors in OCD: a systematic retrospective case notes survey.	/pubmed/19351803	Pampaloni I, Sivakumaran T, Hawley CJ, Al Allaq A, Farrow J, Nelson S, Fineberg NA.	J Psychopharmacol. 2010 Oct;24(10):1439-45. Epub 2009 Apr 7.	J Psychopharmacol. 2010	PubMed	citation	PMID:19351803	pubmed	19351803	create date:2009/04/09 | first author:Pampaloni I
NMDA receptor antagonists augment antidepressant-like effects of lithium in the mouse forced swimming test.	/pubmed/19351802	Ghasemi M, Raza M, Dehpour AR.	J Psychopharmacol. 2010 Apr;24(4):585-94. Epub 2009 Apr 7.	J Psychopharmacol. 2010	PubMed	citation	PMID:19351802	pubmed	19351802	create date:2009/04/09 | first author:Ghasemi M
Title	URL	Description	Details	ShortDetails	Resource	Type	Identifiers	Db	EntrezUID	Properties
Effects on sleep stages and microarchitecture of caffeine and its combination with zolpidem or trazodone in healthy volunteers.	/pubmed/19351801	Paterson LM, Nutt DJ, Ivarsson M, Hutson PH, Wilson SJ.	J Psychopharmacol. 2009 Jul;23(5):487-94. Epub 2009 Apr 7.	J Psychopharmacol. 2009	PubMed	citation	PMID:19351801	pubmed	19351801	create date:2009/04/09 | first author:Paterson LM
Recording of clinical information in a Scotland-wide drug deaths study.	/pubmed/19351800	Baldacchino A, Crome IB, Zador D, McGarrol S, Taylor A, Hutchison S, Fahey T, Hickman M, Kidd B.	J Psychopharmacol. 2010 Sep;24(9):1289-98. Epub 2009 Apr 7.	J Psychopharmacol. 2010	PubMed	citation	PMID:19351800	pubmed	19351800	create date:2009/04/09 | first author:Baldacchino A
An investigation of the subacute effects of ecstasy on neuropsychological performance, sleep and mood in regular ecstasy users.	/pubmed/19351799	Pirona A, Morgan MJ.	J Psychopharmacol. 2010 Feb;24(2):175-85. Epub 2009 Apr 7.	J Psychopharmacol. 2010	PubMed	citation	PMID:19351799	pubmed	19351799	create date:2009/04/09 | first author:Pirona A
NK1 receptor antagonism and emotional processing in healthy volunteers.	/pubmed/19351798	Chandra P, Hafizi S, Massey-Chase RM, Goodwin GM, Cowen PJ, Harmer CJ.	J Psychopharmacol. 2010 Apr;24(4):481-7. Epub 2009 Apr 7.	J Psychopharmacol. 2010	PubMed	citation	PMID:19351798	pubmed	19351798	create date:2009/04/09 | first author:Chandra P
Commentary on STAR*D: a summary and UK perspective.	/pubmed/19351797	McAllister-Williams R.	J Psychopharmacol. 2009 Aug;23(6):615-7; discussion 622-4. Epub 2009 Apr 7. No abstract available.	J Psychopharmacol. 2009	PubMed	citation	PMID:19351797	pubmed	19351797	create date:2009/04/09 | first author:McAllister-Williams R
Commentary on STAR*D: a summary and UK perspective.	/pubmed/19351796	Hawley CJ, Fineberg NA.	J Psychopharmacol. 2009 Aug;23(6):620-1; discussion 622-4. Epub 2009 Apr 7.	J Psychopharmacol. 2009	PubMed	citation	PMID:19351796	pubmed	19351796	create date:2009/04/09 | first author:Hawley CJ
Anxiety--bridging the heart/mind divide.	/pubmed/19346282	Davies SJ, Esler M, Nutt DJ.	J Psychopharmacol. 2010 May;24(5):633-8. Epub 2009 Apr 3. Review.	J Psychopharmacol. 2010	PubMed	citation	PMID:19346282	pubmed	19346282	create date:2009/04/07 | first author:Davies SJ
Proteomic analysis of rat hippocampus exposed to the antidepressant paroxetine.	/pubmed/19346281	McHugh PC, Rogers GR, Glubb DM, Joyce PR, Kennedy MA.	J Psychopharmacol. 2010 Aug;24(8):1243-51. Epub 2009 Apr 3.	J Psychopharmacol. 2010	PubMed	citation	PMID:19346281	pubmed	19346281	create date:2009/04/07 | first author:McHugh PC
Relation of exploratory behaviour to plasma corticosterone and Wfs1 gene expression in Wistar rats.	/pubmed/19346280	Sütt S, Raud S, Abramov U, Innos J, Luuk H, Plaas M, Kõks S, Zilmer K, Mahlapuu R, Zilmer M, Vasar E.	J Psychopharmacol. 2010 Jun;24(6):905-13. Epub 2009 Apr 3.	J Psychopharmacol. 2010	PubMed	citation	PMID:19346280	pubmed	19346280	create date:2009/04/07 | first author:Sütt S
Pregabalin versus naltrexone in alcohol dependence: a randomised, double-blind, comparison trial.	/pubmed/19346279	Martinotti G, Di Nicola M, Tedeschi D, Andreoli S, Reina D, Pomponi M, Mazza M, Romanelli R, Moroni N, De Filippis R, Di Giannantonio M, Pozzi G, Bria P, Janiri L.	J Psychopharmacol. 2010 Sep;24(9):1367-74. Epub 2009 Apr 3.	J Psychopharmacol. 2010	PubMed	citation	PMID:19346279	pubmed	19346279	create date:2009/04/07 | first author:Martinotti G
An open pilot study of tiagabine in alcohol dependence: tolerability and clinical effects.	/pubmed/19346278	Paparrigopoulos T, Tzavellas E, Karaiskos D, Malitas P, Liappas I.	J Psychopharmacol. 2010 Sep;24(9):1375-80. Epub 2009 Apr 3.	J Psychopharmacol. 2010	PubMed	citation	PMID:19346278	pubmed	19346278	create date:2009/04/07 | first author:Paparrigopoulos T
Long-term anxiolytic and antidepressant-like behavioural effects of tiagabine, a selective GABA transporter-1 (GAT-1) inhibitor, coincide with a decrease in HPA system activity in C57BL/6 mice.	/pubmed/19346277	Thoeringer CK, Erhardt A, Sillaber I, Mueller MB, Ohl F, Holsboer F, Keck ME.	J Psychopharmacol. 2010 May;24(5):733-43. Epub 2009 Apr 3.	J Psychopharmacol. 2010	PubMed	citation	PMID:19346277	pubmed	19346277	create date:2009/04/07 | first author:Thoeringer CK
Lithium-induced suicidal erythrocyte death.	/pubmed/19346276	Nicolay JP, Gatz S, Lang F, Lang UE.	J Psychopharmacol. 2010 Oct;24(10):1533-9. Epub 2009 Apr 3.	J Psychopharmacol. 2010	PubMed	citation	PMID:19346276	pubmed	19346276	create date:2009/04/07 | first author:Nicolay JP
Prevalence and impact of antidepressant-associated sexual dysfunction in three European countries: replication in a cross-sectional patient survey.	/pubmed/19329551	Williams VS, Edin HM, Hogue SL, Fehnel SE, Baldwin DS.	J Psychopharmacol. 2010 Apr;24(4):489-96. Epub 2009 Mar 27.	J Psychopharmacol. 2010	PubMed	citation	PMID:19329551	pubmed	19329551	create date:2009/03/31 | first author:Williams VS
Acute effects of olanzapine on behavioural expression including the behavioural satiety sequence in female rats.	/pubmed/19329550	Cooper GD, Goudie AJ, Halford JC.	J Psychopharmacol. 2010 Jul;24(7):1069-78. Epub 2009 Mar 27.	J Psychopharmacol. 2010	PubMed	citation	PMID:19329550	pubmed	19329550	create date:2009/03/31 | first author:Cooper GD
The effect of risperidone on D-amino acid oxidase activity as a hypothesis for a novel mechanism of action in the treatment of schizophrenia.	/pubmed/19329549	Abou El-Magd RM, Park HK, Kawazoe T, Iwana S, Ono K, Chung SP, Miyano M, Yorita K, Sakai T, Fukui K.	J Psychopharmacol. 2010 Jul;24(7):1055-67. Epub 2009 Mar 27.	J Psychopharmacol. 2010	PubMed	citation	PMID:19329549	pubmed	19329549	create date:2009/03/31 | first author:Abou El-Magd RM
Local injection of MK801 modifies oscillatory activity in the nucleus accumbens in awake rats.	/pubmed/19329548	Hunt MJ, Falinska M, Kasicki S.	J Psychopharmacol. 2010 Jun;24(6):931-41. Epub 2009 Mar 27.	J Psychopharmacol. 2010	PubMed	citation	PMID:19329548	pubmed	19329548	create date:2009/03/31 | first author:Hunt MJ
Abuse liability and safety of oral lisdexamfetamine dimesylate in individuals with a history of stimulant abuse.	/pubmed/19329547	Jasinski DR, Krishnan S.	J Psychopharmacol. 2009 Jun;23(4):419-27. Epub 2009 Mar 27.	J Psychopharmacol. 2009	PubMed	citation	PMID:19329547	pubmed	19329547	create date:2009/03/31 | first author:Jasinski DR
Randomised double-blind, placebo-controlled trial of the effects of the 'party pills' BZP/TFMPP alone and in combination with alcohol.	/pubmed/19329546	Thompson I, Williams G, Caldwell B, Aldington S, Dickson S, Lucas N, McDowall J, Weatherall M, Robinson G, Beasley R.	J Psychopharmacol. 2010 Sep;24(9):1299-308. Epub 2009 Mar 27.	J Psychopharmacol. 2010	PubMed	citation	PMID:19329546	pubmed	19329546	create date:2009/03/31 | first author:Thompson I
Method development studies for repeatedly measuring anxiolytic drug effects in healthy humans.	/pubmed/19329545	Klumpers F, van Gerven JM, Prinssen EP, Niklson I, Roesch F, Riedel WJ, Kenemans JL, Baas JM.	J Psychopharmacol. 2010 May;24(5):657-66. Epub 2009 Mar 27.	J Psychopharmacol. 2010	PubMed	citation	PMID:19329545	pubmed	19329545	create date:2009/03/31 | first author:Klumpers F
Avoidance-suppressing effect of antipsychotic drugs is progressively potentiated after repeated administration: an interoceptive drug state mechanism.	/pubmed/19329544	Mead A, Li M.	J Psychopharmacol. 2010 Jul;24(7):1045-53. Epub 2009 Mar 27.	J Psychopharmacol. 2010	PubMed	citation	PMID:19329544	pubmed	19329544	create date:2009/03/31 | first author:Mead A
Evidence-based guidelines for treating bipolar disorder: revised second edition--recommendations from the British Association for Psychopharmacology.	/pubmed/19329543	Goodwin GM; Consensus Group of the British Association for Psychopharmacology.	J Psychopharmacol. 2009 Jun;23(4):346-88. Epub 2009 Mar 27.	J Psychopharmacol. 2009	PubMed	citation	PMID:19329543	pubmed	19329543	create date:2009/03/31 | first author:Goodwin GM
The prevalence of undiagnosed metabolic abnormalities in people with serious mental illness.	/pubmed/19304868	Holt RI, Abdelrahman T, Hirsch M, Dhesi Z, George T, Blincoe T, Peveler RC.	J Psychopharmacol. 2010 Jun;24(6):867-73. Epub 2009 Mar 20.	J Psychopharmacol. 2010	PubMed	citation	PMID:19304868	pubmed	19304868	create date:2009/03/24 | first author:Holt RI
Activation of the JAK-STAT pathway by olanzapine is necessary for desensitization of serotonin2A receptor-stimulated phospholipase C signaling in rat frontal cortex but not serotonin2A receptor-stimulated hormone release.	/pubmed/19304867	Singh RK, Jia C, Garcia F, Carrasco GA, Battaglia G, Muma NA.	J Psychopharmacol. 2010 Jul;24(7):1079-88. Epub 2009 Mar 20.	J Psychopharmacol. 2010	PubMed	citation	PMID:19304867	pubmed	19304867	create date:2009/03/24 | first author:Singh RK
MDMA (ecstasy) use is associated with reduced BOLD signal change during semantic recognition in abstinent human polydrug users: a preliminary fMRI study.	/pubmed/19304866	Raj V, Liang HC, Woodward ND, Bauernfeind AL, Lee J, Dietrich MS, Park S, Cowan RL.	J Psychopharmacol. 2010 Feb;24(2):187-201. Epub 2009 Mar 20.	J Psychopharmacol. 2010	PubMed	citation	PMID:19304866	pubmed	19304866	create date:2009/03/24 | first author:Raj V
Are depot antipsychotics more coercive than tablets? The patient's perspective.	/pubmed/19304865	Patel MX, de Zoysa N, Bernadt M, Bindman J, David AS.	J Psychopharmacol. 2010 Oct;24(10):1483-9. Epub 2009 Mar 20.	J Psychopharmacol. 2010	PubMed	citation	PMID:19304865	pubmed	19304865	create date:2009/03/24 | first author:Patel MX
An investigation of bupropion substitution for the interoceptive stimulus effects of nicotine.	/pubmed/19304864	Wilkinson JL, Carroll FI, Bevins RA.	J Psychopharmacol. 2010 Jun;24(6):817-28. Epub 2009 Mar 20.	J Psychopharmacol. 2010	PubMed	citation	PMID:19304864	pubmed	19304864	create date:2009/03/24 | first author:Wilkinson JL
mCPP: an undesired addition to the ecstasy market.	/pubmed/19304863	Bossong MG, Brunt TM, Van Dijk JP, Rigter SM, Hoek J, Goldschmidt HM, Niesink RJ.	J Psychopharmacol. 2010 Sep;24(9):1395-401. Epub 2009 Mar 20.	J Psychopharmacol. 2010	PubMed	citation	PMID:19304863	pubmed	19304863	create date:2009/03/24 | first author:Bossong MG
A single high dose of escitalopram increases mismatch negativity without affecting processing negativity or P300 amplitude in healthy volunteers.	/pubmed/19304862	Wienberg M, Glenthoj BY, Jensen KS, Oranje B.	J Psychopharmacol. 2010 Aug;24(8):1183-92. Epub 2009 Mar 20.	J Psychopharmacol. 2010	PubMed	citation	PMID:19304862	pubmed	19304862	create date:2009/03/24 | first author:Wienberg M
Timing of stroke in elderly people exposed to typical and atypical antipsychotics: a replication cohort study after the paper of Kleijer, et al.	/pubmed/19304861	Sacchetti E, Turrina C, Cesana B, Mazzaglia G.	J Psychopharmacol. 2010 Jul;24(7):1131-2. Epub 2009 Mar 20. No abstract available.	J Psychopharmacol. 2010	PubMed	citation	PMID:19304861	pubmed	19304861	create date:2009/03/24 | first author:Sacchetti E
Acute tryptophan depletion selectively attenuates cardiac slowing in an Eriksen flanker task.	/pubmed/19304860	Van der Veen FM, Evers EA, Mies GW, Vuurman EF, Jolles J.	J Psychopharmacol. 2010 Oct;24(10):1455-63. Epub 2009 Mar 20.	J Psychopharmacol. 2010	PubMed	citation	PMID:19304860	pubmed	19304860	create date:2009/03/24 | first author:Van der Veen FM
Neuronal correlates of visual and auditory alertness in the DMT and ketamine model of psychosis.	/pubmed/19304859	Daumann J, Wagner D, Heekeren K, Neukirch A, Thiel CM, Gouzoulis-Mayfrank E.	J Psychopharmacol. 2010 Oct;24(10):1515-24. Epub 2009 Mar 20.	J Psychopharmacol. 2010	PubMed	citation	PMID:19304859	pubmed	19304859	create date:2009/03/24 | first author:Daumann J
Clinical alertness to valproic acid-induced hyperammonemia--two case reports.	/pubmed/19304858	Shan JC, Hsieh MH, Liu CC, Wen CC, Liu CM.	J Psychopharmacol. 2010 Jun;24(6):943-5. Epub 2009 Mar 20. No abstract available.	J Psychopharmacol. 2010	PubMed	citation	PMID:19304858	pubmed	19304858	create date:2009/03/24 | first author:Shan JC
Elevated C-reactive protein in depression: a predictor of good long-term outcome with antidepressants and poor outcome with psychotherapy.	/pubmed/19282426	Harley J, Luty S, Carter J, Mulder R, Joyce P.	J Psychopharmacol. 2010 Apr;24(4):625-6. Epub 2009 Mar 12. No abstract available.	J Psychopharmacol. 2010	PubMed	citation	PMID:19282426	pubmed	19282426	create date:2009/03/14 | first author:Harley J
Effects of ethanol and ecstasy on conditioned place preference in the rat.	/pubmed/19282425	Jones BC, Ben-Hamida S, de Vasconcelos AP, Kelche C, Lazarus C, Jackisch R, Cassel JC.	J Psychopharmacol. 2010 Feb;24(2):275-9. Epub 2009 Mar 12.	J Psychopharmacol. 2010	PubMed	citation	PMID:19282425	pubmed	19282425	create date:2009/03/14 | first author:Jones BC
Risperidone long-acting injection: factors associated with changes in bed stay and hospitalisation in a 3-year naturalistic follow-up.	/pubmed/19282424	Taylor D, Cornelius V.	J Psychopharmacol. 2010 Jul;24(7):995-9. Epub 2009 Mar 12.	J Psychopharmacol. 2010	PubMed	citation	PMID:19282424	pubmed	19282424	create date:2009/03/14 | first author:Taylor D
Effects of adjunctive reboxetine in patients with duloxetine-resistant depression: a 12-week prospective study.	/pubmed/19282423	Seguí J, López-Muñoz F, Alamo C, Camarasa X, García-García P, Pardo A.	J Psychopharmacol. 2010 Aug;24(8):1201-7. Epub 2009 Mar 12.	J Psychopharmacol. 2010	PubMed	citation	PMID:19282423	pubmed	19282423	create date:2009/03/14 | first author:Seguí J
Involvement of PLC-beta3 in the effect of morphine on memory retrieval in passive avoidance task.	/pubmed/19282422	Bianchi E, Lehmann D, Vivoli E, Norcini M, Ghelardini C.	J Psychopharmacol. 2010 Jun;24(6):891-6. Epub 2009 Mar 12.	J Psychopharmacol. 2010	PubMed	citation	PMID:19282422	pubmed	19282422	create date:2009/03/14 | first author:Bianchi E
Agmatine disrupts prepulse inhibition of acoustic startle reflex in rats.	/pubmed/19282421	Uzbay T, Kayir H, Goktalay G, Yildirim M.	J Psychopharmacol. 2010 Jun;24(6):923-9. Epub 2009 Mar 12.	J Psychopharmacol. 2010	PubMed	citation	PMID:19282421	pubmed	19282421	create date:2009/03/14 | first author:Uzbay T
Conditioned place preference and locomotor activity in response to methylphenidate, amphetamine and cocaine in mice lacking dopamine D4 receptors.	/pubmed/19282420	Thanos PK, Bermeo C, Rubinstein M, Suchland KL, Wang GJ, Grandy DK, Volkow ND.	J Psychopharmacol. 2010 Jun;24(6):897-904. Epub 2009 Mar 12.	J Psychopharmacol. 2010	PubMed	citation	PMID:19282420	pubmed	19282420	create date:2009/03/14 | first author:Thanos PK
Effects of antipsychotics and vitamin C on the formation of reactive oxygen species.	/pubmed/19282419	Heiser P, Sommer O, Schmidt AJ, Clement HW, Hoinkes A, Hopt UT, Schulz E, Krieg JC, Dobschütz E.	J Psychopharmacol. 2010 Oct;24(10):1499-504. Epub 2009 Mar 12.	J Psychopharmacol. 2010	PubMed	citation	PMID:19282419	pubmed	19282419	create date:2009/03/14 | first author:Heiser P
How could MDMA (ecstasy) help anxiety disorders? A neurobiological rationale.	/pubmed/19273493	Johansen PØ, Krebs TS.	J Psychopharmacol. 2009 Jun;23(4):389-91. Epub 2009 Mar 9.	J Psychopharmacol. 2009	PubMed	citation	PMID:19273493	pubmed	19273493	create date:2009/03/11 | first author:Johansen PØ
Venlafaxine-associated nocturnal bruxism in a depressive patient successfully treated with buspirone.	/pubmed/19264817	Kuloglu M, Ekinci O, Caykoylu A.	J Psychopharmacol. 2010 Apr;24(4):627-8. Epub 2009 Mar 5. No abstract available.	J Psychopharmacol. 2010	PubMed	citation	PMID:19264817	pubmed	19264817	create date:2009/03/07 | first author:Kuloglu M
Alternative routes to oral antidepressant therapy: case vignette and literature review.	/pubmed/19264816	Attard A, Ranjith G, Taylor D.	J Psychopharmacol. 2010 Apr;24(4):449-54. Epub 2009 Mar 5. Review. No abstract available.	J Psychopharmacol. 2010	PubMed	citation	PMID:19264816	pubmed	19264816	create date:2009/03/07 | first author:Attard A
Clozapine-associated weight loss.	/pubmed/19264815	Hanwella R, de Silva V, Wijeratne C, Ketharanathan T, de Silva J.	J Psychopharmacol. 2010 Jul;24(7):1127-9. Epub 2009 Mar 5.	J Psychopharmacol. 2010	PubMed	citation	PMID:19264815	pubmed	19264815	create date:2009/03/07 | first author:Hanwella R
Effects of subchronic phencyclidine on behaviour of female rats on the elevated plus maze and open field.	/pubmed/19264814	McLean SL, Woolley ML, Neill JC.	J Psychopharmacol. 2010 May;24(5):787-90. Epub 2009 Mar 5.	J Psychopharmacol. 2010	PubMed	citation	PMID:19264814	pubmed	19264814	create date:2009/03/07 | first author:McLean SL
Acute increase in urinary 6-sulfatoximelatonin after clomipramine, as a predictive measure for emotional improvement.	/pubmed/19264813	Markus RP, Franco DG, Carvalho LA, Gentil V, Gorenstein C.	J Psychopharmacol. 2010 Jun;24(6):855-60. Epub 2009 Mar 5.	J Psychopharmacol. 2010	PubMed	citation	PMID:19264813	pubmed	19264813	create date:2009/03/07 | first author:Markus RP
Escitalopram prolonged fear induced by simulated public speaking and released hypothalamic-pituitary-adrenal axis activation.	/pubmed/19251828	Garcia-Leal C, Del-Ben CM, Leal FM, Graeff FG, Guimarães FS.	J Psychopharmacol. 2010 May;24(5):683-94. Epub 2009 Feb 27.	J Psychopharmacol. 2010	PubMed	citation	PMID:19251828	pubmed	19251828	create date:2009/03/03 | first author:Garcia-Leal C
Nicotinic receptors and stages of nicotine dependence.	/pubmed/19251827	Brennan KA, Lea RA, Fitzmaurice PS, Truman P.	J Psychopharmacol. 2010 Jun;24(6):793-808. Epub 2009 Feb 27. Review.	J Psychopharmacol. 2010	PubMed	citation	PMID:19251827	pubmed	19251827	create date:2009/03/03 | first author:Brennan KA
Lhermitte's sign, electric shock sensations and high dose ecstasy consumption: preliminary findings.	/pubmed/19240087	Boland B, Mitcheson L, Wolff K.	J Psychopharmacol. 2010 Feb;24(2):213-20. Epub 2009 Feb 24.	J Psychopharmacol. 2010	PubMed	citation	PMID:19240087	pubmed	19240087	create date:2009/02/26 | first author:Boland B
Title	URL	Description	Details	ShortDetails	Resource	Type	Identifiers	Db	EntrezUID	Properties
Antidepressants that inhibit neuronal norepinephrine reuptake are not associated with increased spontaneous reporting of cardiomyopathy.	/pubmed/19240086	Ratcliffe S, Younus M, Hauben M, Reich L.	J Psychopharmacol. 2010 Apr;24(4):503-11. Epub 2009 Feb 24.	J Psychopharmacol. 2010	PubMed	citation	PMID:19240086	pubmed	19240086	create date:2009/02/26 | first author:Ratcliffe S
Comparison of metabolic and prolactin variables from a six-month randomised trial of olanzapine and quetiapine in schizophrenia.	/pubmed/19240085	Bushe C, Sniadecki J, Bradley AJ, Poole Hoffmann V.	J Psychopharmacol. 2010 Jul;24(7):1001-9. Epub 2009 Feb 24.	J Psychopharmacol. 2010	PubMed	citation	PMID:19240085	pubmed	19240085	create date:2009/02/26 | first author:Bushe C
NK1 (TACR1) receptor gene 'knockout' mouse phenotype predicts genetic association with ADHD.	/pubmed/19204064	Yan TC, McQuillin A, Thapar A, Asherson P, Hunt SP, Stanford SC, Gurling H.	J Psychopharmacol. 2010 Jan;24(1):27-38. Epub 2009 Feb 9.	J Psychopharmacol. 2010	PubMed	citation	PMID:19204064	pubmed	19204064	create date:2009/02/11 | first author:Yan TC
Further neurochemical and behavioural investigation of Brattleboro rats as a putative model of schizophrenia.	/pubmed/19204063	Cilia J, Gartlon JE, Shilliam C, Dawson LA, Moore SH, Jones DN.	J Psychopharmacol. 2010 Mar;24(3):407-19. Epub 2009 Feb 9.	J Psychopharmacol. 2010	PubMed	citation	PMID:19204063	pubmed	19204063	create date:2009/02/11 | first author:Cilia J
A pilot study of the effects of chronic paroxetine administration on hippocampal N-acetylaspartate in generalized anxiety disorder.	/pubmed/19204062	Mathew SJ, Price RB, Shungu DC, Mao X, Smith EL, Amiel JM, Coplan JD.	J Psychopharmacol. 2010 Aug;24(8):1175-81. Epub 2009 Feb 9.	J Psychopharmacol. 2010	PubMed	citation	PMID:19204062	pubmed	19204062	create date:2009/02/11 | first author:Mathew SJ
Morphine-induced stereotyped thigmotaxis could appear as enhanced fear and anxiety in some behavioural tests.	/pubmed/19164501	Hodgson SR, Hofford RS, Buckman SG, Wellman PJ, Eitan S.	J Psychopharmacol. 2010 Jun;24(6):875-80. Epub 2009 Jan 22.	J Psychopharmacol. 2010	PubMed	citation	PMID:19164501	pubmed	19164501	create date:2009/01/24 | first author:Hodgson SR
Ziprasidone-induced spontaneous orgasm.	/pubmed/19164500	Boora K, Chiappone K, Dubovsky S, Xu J.	J Psychopharmacol. 2010 Jun;24(6):947-8. Epub 2009 Jan 22.	J Psychopharmacol. 2010	PubMed	citation	PMID:19164500	pubmed	19164500	create date:2009/01/24 | first author:Boora K
Psychiatrists' attitude towards and knowledge of clozapine treatment.	/pubmed/19164499	Nielsen J, Dahm M, Lublin H, Taylor D.	J Psychopharmacol. 2010 Jul;24(7):965-71. Epub 2009 Jan 22.	J Psychopharmacol. 2010	PubMed	citation	PMID:19164499	pubmed	19164499	create date:2009/01/24 | first author:Nielsen J
Acute psychomotor effects of MDMA and ethanol (co-) administration over time in healthy volunteers.	/pubmed/19164498	Dumont GJ, Schoemaker RC, Touw DJ, Sweep FC, Buitelaar JK, van Gerven JM, Verkes RJ.	J Psychopharmacol. 2010 Feb;24(2):155-64. Epub 2009 Jan 22.	J Psychopharmacol. 2010	PubMed	citation	PMID:19164498	pubmed	19164498	create date:2009/01/24 | first author:Dumont GJ
Mood state moderates the role of serotonin in cognitive biases.	/pubmed/19164497	Robinson OJ, Cools R, Crockett MJ, Sahakian BJ.	J Psychopharmacol. 2010 Apr;24(4):573-83. Epub 2009 Jan 22.	J Psychopharmacol. 2010	PubMed	citation	PMID:19164497	pubmed	19164497	create date:2009/01/24 | first author:Robinson OJ
Effect of lactational exposure of olanzapine on body weight of mice: a comparative study on neonates of both the sexes during post-natal development.	/pubmed/19164496	Mishra AC, Mohanty B.	J Psychopharmacol. 2010 Jul;24(7):1089-96. Epub 2009 Jan 22.	J Psychopharmacol. 2010	PubMed	citation	PMID:19164496	pubmed	19164496	create date:2009/01/24 | first author:Mishra AC
The role of flumazenil in the treatment of benzodiazepine dependence: physiological and psychological profiles.	/pubmed/19164495	Hood S, O'Neil G, Hulse G.	J Psychopharmacol. 2009 Jun;23(4):401-9. Epub 2009 Jan 22.	J Psychopharmacol. 2009	PubMed	citation	PMID:19164495	pubmed	19164495	create date:2009/01/24 | first author:Hood S
Cognitive effects of antipsychotic dosage and polypharmacy: a study with the BACS in patients with schizophrenia and schizoaffective disorder.	/pubmed/19164494	Elie D, Poirier M, Chianetta J, Durand M, Grégoire C, Grignon S.	J Psychopharmacol. 2010 Jul;24(7):1037-44. Epub 2009 Jan 22.	J Psychopharmacol. 2010	PubMed	citation	PMID:19164494	pubmed	19164494	create date:2009/01/24 | first author:Elie D
The uses and outcomes of quetiapine in depressive and bipolar mood disorders in clinical practice.	/pubmed/19164493	Shajahan P, Taylor M.	J Psychopharmacol. 2010 Apr;24(4):565-72. Epub 2009 Jan 22.	J Psychopharmacol. 2010	PubMed	citation	PMID:19164493	pubmed	19164493	create date:2009/01/24 | first author:Shajahan P
Double-blind, placebo-controlled evaluation of extended-release bupropion in elderly patients with major depressive disorder.	/pubmed/19164492	Hewett K, Chrzanowski W, Jokinen R, Felgentreff R, Shrivastava RK, Gee MD, Wightman DS, O'Leary MC, Millen LS, Leon MC, Briggs MA, Krishen A, Modell JG.	J Psychopharmacol. 2010 Apr;24(4):521-9. Epub 2009 Jan 22.	J Psychopharmacol. 2010	PubMed	citation	PMID:19164492	pubmed	19164492	create date:2009/01/24 | first author:Hewett K
N-methyl-D-aspartate receptors are involved in lithium-induced state-dependent learning in mice.	/pubmed/19164491	Rezayat M, Niasari H, Ahmadi S, Parsaei L, Zarrindast MR.	J Psychopharmacol. 2010 Jun;24(6):915-21. Epub 2009 Jan 22.	J Psychopharmacol. 2010	PubMed	citation	PMID:19164491	pubmed	19164491	create date:2009/01/24 | first author:Rezayat M
Quetiapine versus clomipramine in the augmentation of selective serotonin reuptake inhibitors for the treatment of obsessive-compulsive disorder: a randomized, open-label trial.	/pubmed/19164490	Diniz JB, Shavitt RG, Pereira CA, Hounie AG, Pimentel I, Koran LM, Dainesi SM, Miguel EC.	J Psychopharmacol. 2010 Mar;24(3):297-307. Epub 2009 Jan 22.	J Psychopharmacol. 2010	PubMed	citation	PMID:19164490	pubmed	19164490	create date:2009/01/24 | first author:Diniz JB
Equasy-- an overlooked addiction with implications for the current debate on drug harms.	/pubmed/19158127	Nutt DJ.	J Psychopharmacol. 2009 Jan;23(1):3-5. No abstract available.	J Psychopharmacol. 2009	PubMed	citation	PMID:19158127	pubmed	19158127	create date:2009/01/23 | first author:Nutt DJ
Paroxetine-induced increase in LDL cholesterol levels.	/pubmed/19074543	Le Melledo JM, Mailo K, Lara N, Abadia MC, Gil L, Van Ameringen M, Baker G, Perez-Parada J.	J Psychopharmacol. 2009 Sep;23(7):826-30. Epub 2008 Dec 12.	J Psychopharmacol. 2009	PubMed	citation	PMID:19074543	pubmed	19074543	create date:2008/12/17 | first author:Le Melledo JM
The funding crisis in psychopharmacology: an historical perspective.	/pubmed/19074542	Hendrie CA.	J Psychopharmacol. 2010 Mar;24(3):439-40. Epub 2008 Dec 12. No abstract available.	J Psychopharmacol. 2010	PubMed	citation	PMID:19074542	pubmed	19074542	create date:2008/12/17 | first author:Hendrie CA
Lamotrigine augmentation in schizophrenia and schizoaffective patients with obsessive-compulsive symptoms.	/pubmed/19074541	Poyurovsky M, Glick I, Koran LM.	J Psychopharmacol. 2010 Jun;24(6):861-6. Epub 2008 Dec 12.	J Psychopharmacol. 2010	PubMed	citation	PMID:19074541	pubmed	19074541	create date:2008/12/17 | first author:Poyurovsky M
Desynchrony of fear in phobic exposure.	/pubmed/19074540	van Duinen MA, Schruers KR, Griez EJ.	J Psychopharmacol. 2010 May;24(5):695-9. Epub 2008 Dec 12.	J Psychopharmacol. 2010	PubMed	citation	PMID:19074540	pubmed	19074540	create date:2008/12/17 | first author:van Duinen MA
That warm fuzzy feeling: brain serotonergic neurons and the regulation of emotion.	/pubmed/19074539	Lowry CA, Lightman SL, Nutt DJ.	J Psychopharmacol. 2009 Jun;23(4):392-400. Epub 2008 Dec 12. Review.	J Psychopharmacol. 2009	PubMed	citation	PMID:19074539	pubmed	19074539	create date:2008/12/17 | first author:Lowry CA
Plasma free tryptophan revisited: what you need to know and do before measuring it.	/pubmed/19074538	Badawy AA.	J Psychopharmacol. 2010 Jun;24(6):809-15. Epub 2008 Dec 12.	J Psychopharmacol. 2010	PubMed	citation	PMID:19074538	pubmed	19074538	create date:2008/12/17 | first author:Badawy AA
The effects of acute tryptophan depletion on affective behaviour and cognition in Brown Norway and Sprague Dawley rats.	/pubmed/19074537	Jans LA, Korte-Bouws GA, Korte SM, Blokland A.	J Psychopharmacol. 2010 Apr;24(4):605-14. Epub 2008 Dec 12.	J Psychopharmacol. 2010	PubMed	citation	PMID:19074537	pubmed	19074537	create date:2008/12/17 | first author:Jans LA
Ziprasidone in the treatment of acute mania: a 12-week, placebo-controlled, haloperidol-referenced study.	/pubmed/19074536	Vieta E, Ramey T, Keller D, English PA, Loebel AD, Miceli J.	J Psychopharmacol. 2010 Apr;24(4):547-58. Epub 2008 Dec 12.	J Psychopharmacol. 2010	PubMed	citation	PMID:19074536	pubmed	19074536	create date:2008/12/17 | first author:Vieta E
Successful management of depression with reboxetine in a patient who developed Parkinsonism related to paroxetine use.	/pubmed/19074535	Kuloglu M, Caykoylu A, Ekinci O, Bayindirli D, Vural G, Deniz O.	J Psychopharmacol. 2010 Apr;24(4):623-4. Epub 2008 Dec 12. No abstract available.	J Psychopharmacol. 2010	PubMed	citation	PMID:19074535	pubmed	19074535	create date:2008/12/17 | first author:Kuloglu M
Ethanol co-administration moderates 3,4-methylenedioxymethamphetamine effects on human physiology.	/pubmed/19074534	Dumont GJ, Kramers C, Sweep FC, Willemsen JJ, Touw DJ, Schoemaker RC, van Gerven JM, Buitelaar JK, Verkes RJ.	J Psychopharmacol. 2010 Feb;24(2):165-74. Epub 2008 Dec 12.	J Psychopharmacol. 2010	PubMed	citation	PMID:19074534	pubmed	19074534	create date:2008/12/17 | first author:Dumont GJ
Housekeeping gene expression is affected by antidepressant treatment in a mouse fibroblast cell line.	/pubmed/19074533	Sugden K, Pariante CM, McGuffin P, Aitchison KJ, D'Souza UM.	J Psychopharmacol. 2010 Aug;24(8):1253-9. Epub 2008 Dec 12.	J Psychopharmacol. 2010	PubMed	citation	PMID:19074533	pubmed	19074533	create date:2008/12/17 | first author:Sugden K
Depression-prone mice with reduced glucocorticoid receptor expression display an altered stress-dependent regulation of brain-derived neurotrophic factor and activity-regulated cytoskeleton-associated protein.	/pubmed/19074532	Molteni R, Calabrese F, Chourbaji S, Brandwein C, Racagni G, Gass P, Riva MA.	J Psychopharmacol. 2010 Apr;24(4):595-603. Epub 2008 Dec 12.	J Psychopharmacol. 2010	PubMed	citation	PMID:19074532	pubmed	19074532	create date:2008/12/17 | first author:Molteni R
Methylphenidate-induced impulsivity: pharmacological antagonism by beta-adrenoreceptor blockade.	/pubmed/19074531	Milstein JA, Dalley JW, Robbins TW.	J Psychopharmacol. 2010 Mar;24(3):309-21. Epub 2008 Dec 12.	J Psychopharmacol. 2010	PubMed	citation	PMID:19074531	pubmed	19074531	create date:2008/12/17 | first author:Milstein JA
Treating each and every depressed patient.	/pubmed/18753279	Kennedy SH.	J Psychopharmacol. 2008 Sep;22(7 Suppl):19-23. Review.	J Psychopharmacol. 2008	PubMed	citation	PMID:18753279	pubmed	18753279	create date:2008/12/17 | first author:Kennedy SH
Addressing circadian rhythm disturbances in depressed patients.	/pubmed/18753278	Lam RW.	J Psychopharmacol. 2008 Sep;22(7 Suppl):13-8. Review.	J Psychopharmacol. 2008	PubMed	citation	PMID:18753278	pubmed	18753278	create date:2008/12/17 | first author:Lam RW
Innovation translates into antidepressant effectiveness.	/pubmed/18753277	Goodwin GM.	J Psychopharmacol. 2008 Sep;22(7 Suppl):9-12. Review.	J Psychopharmacol. 2008	PubMed	citation	PMID:18753277	pubmed	18753277	create date:2008/12/17 | first author:Goodwin GM
Agomelatine, an innovative pharmacological response to unmet needs.	/pubmed/18753276	Le Strat Y, Gorwood P.	J Psychopharmacol. 2008 Sep;22(7 Suppl):4-8. Review.	J Psychopharmacol. 2008	PubMed	citation	PMID:18753276	pubmed	18753276	create date:2008/12/17 | first author:Le Strat Y
Major depression is sometimes described as the common cold of psychiatry.	/pubmed/18753275	Goodwin GM.	J Psychopharmacol. 2008 Sep;22(7 Suppl):3. No abstract available.	J Psychopharmacol. 2008	PubMed	citation	PMID:18753275	pubmed	18753275	create date:2008/12/17 | first author:Goodwin GM
Moderate alcohol disrupts a mechanism for detection of rare events in human visual cortex.	/pubmed/19028837	Kenemans JL, Hebly W, van den Heuvel EH, Grent-'T-Jong T.	J Psychopharmacol. 2010 Jun;24(6):839-45. Epub 2008 Nov 21.	J Psychopharmacol. 2010	PubMed	citation	PMID:19028837	pubmed	19028837	create date:2008/11/26 | first author:Kenemans JL
Noradrenergic function in pathological gambling: blunted growth hormone response to clonidine.	/pubmed/19028836	Pallanti S, Bernardi S, Allen A, Chaplin W, Watner D, DeCaria CM, Hollander E.	J Psychopharmacol. 2010 Jun;24(6):847-53. Epub 2008 Nov 21.	J Psychopharmacol. 2010	PubMed	citation	PMID:19028836	pubmed	19028836	create date:2008/11/26 | first author:Pallanti S
Ethanol-like effects of thiopental and ketamine in healthy humans.	/pubmed/19028835	Dickerson D, Pittman B, Ralevski E, Perrino A, Limoncelli D, Edgecombe J, Acampora G, Krystal JH, Petrakis I.	J Psychopharmacol. 2010 Feb;24(2):203-11. Epub 2008 Nov 21.	J Psychopharmacol. 2010	PubMed	citation	PMID:19028835	pubmed	19028835	create date:2008/11/26 | first author:Dickerson D
Prevalence of trait anxiety in a sample of depressed inpatients and its influence on response to antidepressants.	/pubmed/19028834	Heijnen WT, van den Broek WW, Mulder PG, Birkenhäger TK.	J Psychopharmacol. 2010 Apr;24(4):559-63. Epub 2008 Nov 21.	J Psychopharmacol. 2010	PubMed	citation	PMID:19028834	pubmed	19028834	create date:2008/11/26 | first author:Heijnen WT
Lamotrigine as an augmentation agent in treatment-resistant obsessive-compulsive disorder: a case report.	/pubmed/19010977	Uzun O.	J Psychopharmacol. 2010 Mar;24(3):425-7. Epub 2008 Nov 14.	J Psychopharmacol. 2010	PubMed	citation	PMID:19010977	pubmed	19010977	create date:2008/11/18 | first author:Uzun O
Threat and anxiety affect visual contrast perception.	/pubmed/19010976	Laretzaki G, Plainis S, Argyropoulos S, Pallikaris IG, Bitsios P.	J Psychopharmacol. 2010 May;24(5):667-75. Epub 2008 Nov 14.	J Psychopharmacol. 2010	PubMed	citation	PMID:19010976	pubmed	19010976	create date:2008/11/18 | first author:Laretzaki G
Successful duloxetine treatment of a binge eating disorder: a case report.	/pubmed/19010975	Bernardi S, Pallanti S.	J Psychopharmacol. 2010 Aug;24(8):1269-72. Epub 2008 Nov 14.	J Psychopharmacol. 2010	PubMed	citation	PMID:19010975	pubmed	19010975	create date:2008/11/18 | first author:Bernardi S
A UK consensus on the administration of aripiprazole for the treatment of mania.	/pubmed/19010974	Aitchison KJ, Bienroth M, Cookson J, Gray R, Haddad PM, Moore B, Ratna L, Sullivan G, Taylor D, Taylor M, Goodwin GM.	J Psychopharmacol. 2009 May;23(3):231-40. Epub 2008 Nov 14.	J Psychopharmacol. 2009	PubMed	citation	PMID:19010974	pubmed	19010974	create date:2008/11/18 | first author:Aitchison KJ
Memory and mood during the night and in the morning after repeated evening doses of MDMA.	/pubmed/18974173	Kuypers KP, Wingen M, Ramaekers JG.	J Psychopharmacol. 2008 Nov;22(8):895-903.	J Psychopharmacol. 2008	PubMed	citation	PMID:18974173	pubmed	18974173	create date:2008/11/01 | first author:Kuypers KP
Torsade de pointes associated with low-dose amisulpride: a case report.	/pubmed/18957479	Chung AK, Chua SE.	J Psychopharmacol. 2010 Mar;24(3):433-5. Epub 2008 Oct 28. No abstract available.	J Psychopharmacol. 2010	PubMed	citation	PMID:18957479	pubmed	18957479	create date:2008/10/30 | first author:Chung AK
Ibuprofen modifies cognitive disease progression in an Alzheimer's mouse model.	/pubmed/18957478	Van Dam D, Coen K, De Deyn PP.	J Psychopharmacol. 2010 Mar;24(3):383-8. Epub 2008 Oct 28.	J Psychopharmacol. 2010	PubMed	citation	PMID:18957478	pubmed	18957478	create date:2008/10/30 | first author:Van Dam D
Aripiprazole-induced rabbit syndrome: a case report.	/pubmed/18957477	Caykoylu A, Ekinci O, Kuloglu M, Deniz O.	J Psychopharmacol. 2010 Mar;24(3):429-31. Epub 2008 Oct 28.	J Psychopharmacol. 2010	PubMed	citation	PMID:18957477	pubmed	18957477	create date:2008/10/30 | first author:Caykoylu A
Increased prevalence of white matter hyperintensities in patients with panic disorder.	/pubmed/18957476	Bae S, Kim JE, Hwang J, Lee YS, Lee HH, Lee J, Lyoo IK, Renshaw PF, Yoon SJ.	J Psychopharmacol. 2010 May;24(5):717-23. Epub 2008 Oct 28.	J Psychopharmacol. 2010	PubMed	citation	PMID:18957476	pubmed	18957476	create date:2008/10/30 | first author:Bae S
Cigarette craving increases after a psychosocial stress test and is related to cortisol stress response but not to dependence scores in daily smokers.	/pubmed/18957475	Buchmann AF, Laucht M, Schmid B, Wiedemann K, Mann K, Zimmermann US.	J Psychopharmacol. 2010 Feb;24(2):247-55. Epub 2008 Oct 28.	J Psychopharmacol. 2010	PubMed	citation	PMID:18957475	pubmed	18957475	create date:2008/10/30 | first author:Buchmann AF
Title	URL	Description	Details	ShortDetails	Resource	Type	Identifiers	Db	EntrezUID	Properties
Dopaminergic challenges in social anxiety disorder: evidence for dopamine D3 desensitisation following successful treatment with serotonergic antidepressants.	/pubmed/18838500	Hood SD, Potokar JP, Davies SJ, Hince DA, Morris K, Seddon KM, Nutt DJ, Argyropoulos SV.	J Psychopharmacol. 2010 May;24(5):709-16. Epub 2008 Oct 6.	J Psychopharmacol. 2010	PubMed	citation	PMID:18838500	pubmed	18838500	create date:2008/10/08 | first author:Hood SD
Low-dose quetiapine for patients with dysregulation of hyperthymic and cyclothymic temperaments.	/pubmed/18838499	Bisol LW, Lara DR.	J Psychopharmacol. 2010 Mar;24(3):421-4. Epub 2008 Oct 6.	J Psychopharmacol. 2010	PubMed	citation	PMID:18838499	pubmed	18838499	create date:2008/10/08 | first author:Bisol LW
Association of HPA axis genes with suicidal behaviour in schizophrenia.	/pubmed/18838498	De Luca V, Tharmalingam S, Zai C, Potapova N, Strauss J, Vincent J, Kennedy JL.	J Psychopharmacol. 2010 May;24(5):677-82. Epub 2008 Oct 6.	J Psychopharmacol. 2010	PubMed	citation	PMID:18838498	pubmed	18838498	create date:2008/10/08 | first author:De Luca V
Tolerance to the cataleptic effect that follows repeated nitric oxide synthase inhibition may be related to functional enzymatic recovery.	/pubmed/18838497	Del-Bel EA, Guimarães FS, Joca SR, Echeverry MB, Ferreira FR.	J Psychopharmacol. 2010 Mar;24(3):397-405. Epub 2008 Oct 6.	J Psychopharmacol. 2010	PubMed	citation	PMID:18838497	pubmed	18838497	create date:2008/10/08 | first author:Del-Bel EA
Anxious versus non-anxious depression: difference in treatment outcome.	/pubmed/18838496	Domschke K, Deckert J, Arolt V, Baune BT.	J Psychopharmacol. 2010 Apr;24(4):621-2. Epub 2008 Oct 6. No abstract available.	J Psychopharmacol. 2010	PubMed	citation	PMID:18838496	pubmed	18838496	create date:2008/10/08 | first author:Domschke K
Models of mania: from facets to domains and from animal models to model animals.	/pubmed/18838495	Flaisher-Grinberg S, Kronfeld-Schor N, Einat H.	J Psychopharmacol. 2010 Mar;24(3):437-8. Epub 2008 Oct 6. No abstract available.	J Psychopharmacol. 2010	PubMed	citation	PMID:18838495	pubmed	18838495	create date:2008/10/08 | first author:Flaisher-Grinberg S
A neurotensin agonist and antagonist decrease and increase activity, respectively, but do not preclude discrete cue conditioning.	/pubmed/18838494	Norman C, Grimond-Billa SK, Bennett GW, Cassaday HJ.	J Psychopharmacol. 2010 Mar;24(3):373-81. Epub 2008 Oct 6.	J Psychopharmacol. 2010	PubMed	citation	PMID:18838494	pubmed	18838494	create date:2008/10/08 | first author:Norman C
Effects of amisulpride on emotional memory using a dual-process model in healthy male volunteers.	/pubmed/18838493	Gibbs AA, Naudts KH, Spencer EP, David AS.	J Psychopharmacol. 2010 Mar;24(3):323-31. Epub 2008 Oct 6.	J Psychopharmacol. 2010	PubMed	citation	PMID:18838493	pubmed	18838493	create date:2008/10/08 | first author:Gibbs AA
The effects of single dose anxiolytic medication on the CO2 models of anxiety: differentiation of subjective and objective measures.	/pubmed/18832434	Papadopoulos A, Rich A, Nutt DJ, Bailey JE.	J Psychopharmacol. 2010 May;24(5):649-56. Epub 2008 Oct 2.	J Psychopharmacol. 2010	PubMed	citation	PMID:18832434	pubmed	18832434	create date:2008/10/04 | first author:Papadopoulos A
Low striatal serotonin transporter protein in a human polydrug MDMA (ecstasy) user: a case study.	/pubmed/18832433	Kish SJ, Fitzmaurice PS, Chang LJ, Furukawa Y, Tong J.	J Psychopharmacol. 2010 Feb;24(2):281-4. Epub 2008 Oct 2.	J Psychopharmacol. 2010	PubMed	citation	PMID:18832433	pubmed	18832433	create date:2008/10/04 | first author:Kish SJ
Augmenting serotonin neurotransmission with citalopram modulates emotional expression decoding but not structural encoding of moderate intensity sad facial emotional stimuli: an event-related potential (ERP) investigation.	/pubmed/18832432	Labuschagne I, Croft RJ, Phan KL, Nathan PJ.	J Psychopharmacol. 2010 Aug;24(8):1153-64. Epub 2008 Oct 2.	J Psychopharmacol. 2010	PubMed	citation	PMID:18832432	pubmed	18832432	create date:2008/10/04 | first author:Labuschagne I
A psychopharmacological treatment algorithm for generalised anxiety disorder (GAD).	/pubmed/18832431	Davidson JR, Zhang W, Connor KM, Ji J, Jobson K, Lecrubier Y, McFarlane AC, Newport DJ, Nutt DJ, Osser DN, Stein DJ, Stowe ZN, Tajima O, Versiani M.	J Psychopharmacol. 2010 Jan;24(1):3-26. Epub 2008 Oct 2. Review.	J Psychopharmacol. 2010	PubMed	citation	PMID:18832431	pubmed	18832431	create date:2008/10/04 | first author:Davidson JR
Propranolol transiently inhibits reinstatement of nicotine-seeking behaviour in rats.	/pubmed/18832430	Chiamulera C, Tedesco V, Zangrandi L, Giuliano C, Fumagalli G.	J Psychopharmacol. 2010 Mar;24(3):389-95. Epub 2008 Oct 2.	J Psychopharmacol. 2010	PubMed	citation	PMID:18832430	pubmed	18832430	create date:2008/10/04 | first author:Chiamulera C
Ecstasy (MDMA) and high prevalence psychiatric symptomatology: somatic anxiety symptoms are associated with polydrug, not ecstasy, use.	/pubmed/18832429	Bedi G, Van Dam NT, Redman J.	J Psychopharmacol. 2010 Feb;24(2):233-40. Epub 2008 Oct 2.	J Psychopharmacol. 2010	PubMed	citation	PMID:18832429	pubmed	18832429	create date:2008/10/04 | first author:Bedi G
Pindolol augmentation of serotonin reuptake inhibitors for the treatment of depressive disorder: a systematic review.	/pubmed/18832428	Whale R, Terao T, Cowen P, Freemantle N, Geddes J.	J Psychopharmacol. 2010 Apr;24(4):513-20. Epub 2008 Oct 2. Review.	J Psychopharmacol. 2010	PubMed	citation	PMID:18832428	pubmed	18832428	create date:2008/10/04 | first author:Whale R
The pharmacokinetics of standard antidepressants with aripiprazole as adjunctive therapy: studies in healthy subjects and in patients with major depressive disorder.	/pubmed/18832427	Boulton DW, Balch AH, Royzman K, Patel CG, Berman RM, Mallikaarjun S, Reeves RA.	J Psychopharmacol. 2010 Apr;24(4):537-46. Epub 2008 Oct 2.	J Psychopharmacol. 2010	PubMed	citation	PMID:18832427	pubmed	18832427	create date:2008/10/04 | first author:Boulton DW
Olanzapine and breast-feeding: changes of plasma concentrations of olanzapine in a breast-fed infant over a period of 5 months.	/pubmed/18801835	Whitworth A, Stuppaeck C, Yazdi K, Kralovec K, Geretsegger C, Zernig G, Aichhorn W.	J Psychopharmacol. 2010 Jan;24(1):121-3. Epub 2008 Sep 18.	J Psychopharmacol. 2010	PubMed	citation	PMID:18801835	pubmed	18801835	create date:2008/09/20 | first author:Whitworth A
Psychosis and depression associated with alteration to amiodarone therapy.	/pubmed/18801834	Cheesman N, Taylor D.	J Psychopharmacol. 2010 Jan;24(1):131-3. Epub 2008 Sep 18.	J Psychopharmacol. 2010	PubMed	citation	PMID:18801834	pubmed	18801834	create date:2008/09/20 | first author:Cheesman N
Voluntary exercise alters GABA(A) receptor subunit and glutamic acid decarboxylase-67 gene expression in the rat forebrain.	/pubmed/18801833	Hill LE, Droste SK, Nutt DJ, Linthorst AC, Reul JM.	J Psychopharmacol. 2010 May;24(5):745-56. Epub 2008 Sep 18.	J Psychopharmacol. 2010	PubMed	citation	PMID:18801833	pubmed	18801833	create date:2008/09/20 | first author:Hill LE
The mu-opioid receptor agonist remifentanil induces acute dysphoria irrespective of its analgesic properties.	/pubmed/18801832	Wagner KJ, Valet M, Kochs EF, Kriner M, Tölle TR, Sprenger T.	J Psychopharmacol. 2010 Mar;24(3):355-61. Epub 2008 Sep 18.	J Psychopharmacol. 2010	PubMed	citation	PMID:18801832	pubmed	18801832	create date:2008/09/20 | first author:Wagner KJ
Is emotional intelligence impaired in ecstasy-polydrug users?	/pubmed/18801831	Craig L, Fisk JE, Montgomery C, Murphy PN, Wareing M.	J Psychopharmacol. 2010 Feb;24(2):221-31. Epub 2008 Sep 18.	J Psychopharmacol. 2010	PubMed	citation	PMID:18801831	pubmed	18801831	create date:2008/09/20 | first author:Craig L
A randomised controlled study of risperidone and olanzapine for schizophrenic patients with neuroleptic-induced acute dystonia or parkinsonism.	/pubmed/18801830	Chan HY, Chang CJ, Chiang SC, Chen JJ, Chen CH, Sun HJ, Hwu HG, Lai MS.	J Psychopharmacol. 2010 Jan;24(1):91-8. Epub 2008 Sep 18.	J Psychopharmacol. 2010	PubMed	citation	PMID:18801830	pubmed	18801830	create date:2008/09/20 | first author:Chan HY
Oxytocin enhances processing of positive versus negative emotional information in healthy male volunteers.	/pubmed/18801829	Di Simplicio M, Massey-Chase R, Cowen PJ, Harmer CJ.	J Psychopharmacol. 2009 May;23(3):241-8. Epub 2008 Sep 18.	J Psychopharmacol. 2009	PubMed	citation	PMID:18801829	pubmed	18801829	create date:2008/09/20 | first author:Di Simplicio M
Intravenous anti-obsessive agents: a review.	/pubmed/18801828	Ravindran LN, Jung SM, Ravindran AV.	J Psychopharmacol. 2010 Mar;24(3):287-96. Epub 2008 Sep 18. Review.	J Psychopharmacol. 2010	PubMed	citation	PMID:18801828	pubmed	18801828	create date:2008/09/20 | first author:Ravindran LN
Inhibition of THC-induced effects on the central nervous system and heart rate by a novel CB1 receptor antagonist AVE1625.	/pubmed/18801827	Zuurman L, Roy C, Schoemaker RC, Amatsaleh A, Guimaeres L, Pinquier JL, Cohen AF, van Gerven JM.	J Psychopharmacol. 2010 Mar;24(3):363-71. Epub 2008 Sep 18.	J Psychopharmacol. 2010	PubMed	citation	PMID:18801827	pubmed	18801827	create date:2008/09/20 | first author:Zuurman L
Olanzapine-induced hyperglycaemic coma and neuroleptic malignant syndrome: case report and review of literature.	/pubmed/18801826	Ahuja N, Palanichamy N, Mackin P, Lloyd A.	J Psychopharmacol. 2010 Jan;24(1):125-30. Epub 2008 Sep 18.	J Psychopharmacol. 2010	PubMed	citation	PMID:18801826	pubmed	18801826	create date:2008/09/20 | first author:Ahuja N
Better sexual acceptability of agomelatine (25 and 50 mg) compared with paroxetine (20 mg) in healthy male volunteers. An 8-week, placebo-controlled study using the PRSEXDQ-SALSEX scale.	/pubmed/18801825	Montejo AL, Prieto N, Terleira A, Matias J, Alonso S, Paniagua G, Naval S, Parra DG, Gabriel C, Mocaër E, Portolés A.	J Psychopharmacol. 2010 Jan;24(1):111-20. Epub 2008 Sep 18.	J Psychopharmacol. 2010	PubMed	citation	PMID:18801825	pubmed	18801825	create date:2008/09/20 | first author:Montejo AL
RETRACTION: Effects of 7.5% CO2 inhalation on allocation of spatial attention to facial cues of emotional expression.	/pubmed/18801824	Munafò M, Bailey J, Diaper A, Cooper R, Benton C, Penton-Voak I, Nutt D.	J Psychopharmacol. 2009 Mar 13. [Epub ahead of print] No abstract available.	J Psychopharmacol. 2009	PubMed	citation	PMID:18801824	pubmed	18801824	create date:2008/09/20 | first author:Munafò M
Cannabidiol was ineffective for manic episode of bipolar affective disorder.	/pubmed/18801823	Zuardi A, Crippa J, Dursun S, Morais S, Vilela J, Sanches R, Hallak J.	J Psychopharmacol. 2010 Jan;24(1):135-7. Epub 2008 Sep 18.	J Psychopharmacol. 2010	PubMed	citation	PMID:18801823	pubmed	18801823	create date:2008/09/20 | first author:Zuardi A
Liking and wanting of drug and non-drug rewards in active cocaine users: the STRAP-R questionnaire.	/pubmed/18801822	Goldstein RZ, Woicik PA, Moeller SJ, Telang F, Jayne M, Wong C, Wang GJ, Fowler JS, Volkow ND.	J Psychopharmacol. 2010 Feb;24(2):257-66. Epub 2008 Sep 18.	J Psychopharmacol. 2010	PubMed	citation	PMID:18801822	pubmed	18801822	create date:2008/09/20 | first author:Goldstein RZ
Cannabidiol for the treatment of psychosis in Parkinson's disease.	/pubmed/18801821	Zuardi AW, Crippa JA, Hallak JE, Pinto JP, Chagas MH, Rodrigues GG, Dursun SM, Tumas V.	J Psychopharmacol. 2009 Nov;23(8):979-83. Epub 2008 Sep 18.	J Psychopharmacol. 2009	PubMed	citation	PMID:18801821	pubmed	18801821	create date:2008/09/20 | first author:Zuardi AW
The effects of sibutramine on the microstructure of eating behaviour and energy expenditure in obese women.	/pubmed/18755818	Halford JC, Boyland EJ, Cooper SJ, Dovey TM, Huda MS, Dourish CT, Dawson GR, Wilding JP.	J Psychopharmacol. 2010 Jan;24(1):99-109. Epub 2008 Aug 28.	J Psychopharmacol. 2010	PubMed	citation	PMID:18755818	pubmed	18755818	create date:2008/08/30 | first author:Halford JC
Psychomotor and cognitive effects of a single oral dose of talnetant (SB223412) in healthy volunteers compared with placebo or haloperidol.	/pubmed/18755817	Liem-Moolenaar M, Gray FA, de Visser SJ, Franson KL, Schoemaker RC, Schmitt JA, Cohen AF, van Gerven JM.	J Psychopharmacol. 2010 Jan;24(1):73-82. Epub 2008 Aug 28.	J Psychopharmacol. 2010	PubMed	citation	PMID:18755817	pubmed	18755817	create date:2008/08/30 | first author:Liem-Moolenaar M
Sex-related differential response to clomipramine treatment in a rat model of depression.	/pubmed/18755816	Kokras N, Antoniou K, Dalla C, Bekris S, Xagoraris M, Ovestreet DH, Papadopoulou-Daifoti Z.	J Psychopharmacol. 2009 Nov;23(8):945-56. Epub 2008 Aug 28.	J Psychopharmacol. 2009	PubMed	citation	PMID:18755816	pubmed	18755816	create date:2008/08/30 | first author:Kokras N
Effects of quetiapine, risperidone, 9-hydroxyrisperidone and ziprasidone on the survival of human neuronal and immune cells in vitro.	/pubmed/18755815	Schmidt AJ, Krieg JC, Clement HW, Hemmeter UM, Schulz E, Vedder H, Heiser P.	J Psychopharmacol. 2010 Mar;24(3):349-54. Epub 2008 Aug 28.	J Psychopharmacol. 2010	PubMed	citation	PMID:18755815	pubmed	18755815	create date:2008/08/30 | first author:Schmidt AJ
Normalisation of immune cell imbalance after pharmacological treatments of patients suffering from obsessive-compulsive disorder.	/pubmed/18755814	Marazziti D, Mungai F, Masala I, Baroni S, Vivarelli L, Ambrogi F, Catena Dell'Osso M, Consoli G, Massimetti G, Dell'Osso L.	J Psychopharmacol. 2009 Jul;23(5):567-73. Epub 2008 Aug 28.	J Psychopharmacol. 2009	PubMed	citation	PMID:18755814	pubmed	18755814	create date:2008/08/30 | first author:Marazziti D
Switching antipsychotics. Antipsychotic tolerance, withdrawal and relapse: unresolved issues and research implications.	/pubmed/18753274	Goudie AJ, Cole JC.	J Psychopharmacol. 2008 Sep;22(7):815-7. No abstract available.	J Psychopharmacol. 2008	PubMed	citation	PMID:18753274	pubmed	18753274	create date:2008/08/30 | first author:Goudie AJ
Changes in brain orexin levels in a rat model of depression induced by neonatal administration of clomipramine.	/pubmed/18753273	Feng P, Vurbic D, Wu Z, Hu Y, Strohl KP.	J Psychopharmacol. 2008 Sep;22(7):784-91.	J Psychopharmacol. 2008	PubMed	citation	PMID:18753273	pubmed	18753273	create date:2008/08/30 | first author:Feng P
Drug treatment of chronic insomnia -- dawn at the end of a long night?	/pubmed/18753272	Wilson S, Nutt D.	J Psychopharmacol. 2008 Sep;22(7):703-6. No abstract available.	J Psychopharmacol. 2008	PubMed	citation	PMID:18753272	pubmed	18753272	create date:2008/08/30 | first author:Wilson S
Resiliency of monoaminergic systems: the 80% rule and its relevance to drug development.	/pubmed/18753271	Blier P.	J Psychopharmacol. 2008 Aug;22(6):587-9. No abstract available.	J Psychopharmacol. 2008	PubMed	citation	PMID:18753271	pubmed	18753271	create date:2008/08/30 | first author:Blier P
Asenapine induces differential regional effects on serotonin receptor subtypes.	/pubmed/18719049	Tarazi FI, Moran-Gates T, Wong EH, Henry B, Shahid M.	J Psychopharmacol. 2010 Mar;24(3):341-8. Epub 2008 Aug 21.	J Psychopharmacol. 2010	PubMed	citation	PMID:18719049	pubmed	18719049	create date:2008/08/23 | first author:Tarazi FI
Enhanced tolerability of the 5-hydroxytryptophane challenge test combined with granisetron.	/pubmed/18719048	Jacobs GE, Kamerling IM, de Kam ML, Derijk RH, van Pelt J, Zitman FG, van Gerven JM.	J Psychopharmacol. 2010 Jan;24(1):65-72. Epub 2008 Aug 21.	J Psychopharmacol. 2010	PubMed	citation	PMID:18719048	pubmed	18719048	create date:2008/08/23 | first author:Jacobs GE
Efficacy and tolerability of duloxetine in the treatment of patients with borderline personality disorder: a pilot study.	/pubmed/18719047	Bellino S, Paradiso E, Bozzatello P, Bogetto F.	J Psychopharmacol. 2010 Mar;24(3):333-9. Epub 2008 Aug 21.	J Psychopharmacol. 2010	PubMed	citation	PMID:18719047	pubmed	18719047	create date:2008/08/23 | first author:Bellino S
'Let's not give in to Descartes: we need pharmacology and psychotherapy'.	/pubmed/18719046	Sessa B.	J Psychopharmacol. 2009 Mar;23(2):227-8. Epub 2008 Aug 21. No abstract available.	J Psychopharmacol. 2009	PubMed	citation	PMID:18719046	pubmed	18719046	create date:2008/08/23 | first author:Sessa B
Neurocognitive performance during acute THC intoxication in heavy and occasional cannabis users.	/pubmed/18719045	Ramaekers JG, Kauert G, Theunissen EL, Toennes SW, Moeller MR.	J Psychopharmacol. 2009 May;23(3):266-77. Epub 2008 Aug 21.	J Psychopharmacol. 2009	PubMed	citation	PMID:18719045	pubmed	18719045	create date:2008/08/23 | first author:Ramaekers JG
Electrophysiological effects of the co-administration of escitalopram and bupropion on rat serotonin and norepinephrine neurons.	/pubmed/18719044	Ghanbari R, El Mansari M, Blier P.	J Psychopharmacol. 2010 Jan;24(1):39-50. Epub 2008 Aug 21.	J Psychopharmacol. 2010	PubMed	citation	PMID:18719044	pubmed	18719044	create date:2008/08/23 | first author:Ghanbari R
Lamotrigine-induced obsessional symptoms in a patient with bipolar II disorder: a case report.	/pubmed/18719043	Kuloglu M, Caykoylu A, Ekinci O, Yilmaz E.	J Psychopharmacol. 2009 Nov;23(8):1001-3. Epub 2008 Aug 21.	J Psychopharmacol. 2009	PubMed	citation	PMID:18719043	pubmed	18719043	create date:2008/08/23 | first author:Kuloglu M
RETRACTION: The biphasic changes of insulin secretion in schizophrenic patients treated with olanzapine.	/pubmed/18719042	Lu M, Chen C, Liu H, Chen P, Yu S, Chiu C.	J Psychopharmacol. 2009 Mar 12. [Epub ahead of print] No abstract available.	J Psychopharmacol. 2009	PubMed	citation	PMID:18719042	pubmed	18719042	create date:2008/08/23 | first author:Lu M
Patient factors associated with receipt of combination antipsychotic drug therapy in the treatment of schizophrenia.	/pubmed/18719041	Hayhurst KP, Drake RJ, Lewis SW.	J Psychopharmacol. 2010 Jan;24(1):83-9. Epub 2008 Aug 21.	J Psychopharmacol. 2010	PubMed	citation	PMID:18719041	pubmed	18719041	create date:2008/08/23 | first author:Hayhurst KP
Pituitary volume in psychosis: the first review of the evidence.	/pubmed/18709702	Pariante CM.	J Psychopharmacol. 2008 Mar;22(2 Suppl):76-81. Review.	J Psychopharmacol. 2008	PubMed	citation	PMID:18709702	pubmed	18709702	create date:2008/08/19 | first author:Pariante CM
Title	URL	Description	Details	ShortDetails	Resource	Type	Identifiers	Db	EntrezUID	Properties
Adverse effects of prolactin in rodents and humans: breast and prostate cancer.	/pubmed/18709700	Harvey PW, Everett DJ, Springall CJ.	J Psychopharmacol. 2008 Mar;22(2 Suppl):20-7. Review.	J Psychopharmacol. 2008	PubMed	citation	PMID:18709700	pubmed	18709700	create date:2008/08/19 | first author:Harvey PW
Antipsychotics and hyperprolactinaemia: clinical recommendations.	/pubmed/18477626	Peveler RC, Branford D, Citrome L, Fitzgerald P, Harvey PW, Holt RI, Howard L, Kohen D, Jones I, O'Keane V, Pariente CM, Pendlebury J, Smith SM, Yeomans D.	J Psychopharmacol. 2008 Mar;22(2 Suppl):98-103. Review.	J Psychopharmacol. 2008	PubMed	citation	PMID:18477626	pubmed	18477626	create date:2008/08/16 | first author:Peveler RC
Current guidelines and their recommendations for prolactin monitoring in psychosis.	/pubmed/18477625	Citrome L.	J Psychopharmacol. 2008 Mar;22(2 Suppl):90-7. Review.	J Psychopharmacol. 2008	PubMed	citation	PMID:18477625	pubmed	18477625	create date:2008/08/16 | first author:Citrome L
Clinical questions and uncertainty--prolactin measurement in patients with schizophrenia and bipolar disorder.	/pubmed/18477624	Walters J, Jones I.	J Psychopharmacol. 2008 Mar;22(2 Suppl):82-9. Review.	J Psychopharmacol. 2008	PubMed	citation	PMID:18477624	pubmed	18477624	create date:2008/08/16 | first author:Walters J
Antipsychotic-induced hyperprolactinaemia, hypogonadism and osteoporosis in the treatment of schizophrenia.	/pubmed/18477623	O'Keane V.	J Psychopharmacol. 2008 Mar;22(2 Suppl):70-5. Review.	J Psychopharmacol. 2008	PubMed	citation	PMID:18477623	pubmed	18477623	create date:2008/08/16 | first author:O'Keane V
The impact of hyperprolactinaemia on sexual function in patients with psychosis.	/pubmed/18477622	Smith SM.	J Psychopharmacol. 2008 Mar;22(2 Suppl):63-9. Review.	J Psychopharmacol. 2008	PubMed	citation	PMID:18477622	pubmed	18477622	create date:2008/08/16 | first author:Smith SM
Categorical prevalence and severity of hyperprolactinaemia in two UK cohorts of patients with severe mental illness during treatment with antipsychotics.	/pubmed/18477621	Bushe C, Yeomans D, Floyd T, Smith SM.	J Psychopharmacol. 2008 Mar;22(2 Suppl):56-62.	J Psychopharmacol. 2008	PubMed	citation	PMID:18477621	pubmed	18477621	create date:2008/08/16 | first author:Bushe C
A review of the association between antipsychotic use and hyperprolactinaemia.	/pubmed/18477620	Bushe C, Shaw M, Peveler RC.	J Psychopharmacol. 2008 Mar;22(2 Suppl):46-55. Review.	J Psychopharmacol. 2008	PubMed	citation	PMID:18477620	pubmed	18477620	create date:2008/08/16 | first author:Bushe C
Understanding osteoporosis.	/pubmed/18477619	Javaid MK, Holt RI.	J Psychopharmacol. 2008 Mar;22(2 Suppl):38-45. Review.	J Psychopharmacol. 2008	PubMed	citation	PMID:18477619	pubmed	18477619	create date:2008/08/16 | first author:Javaid MK
Medical causes and consequences of hyperprolactinaemia. A context for psychiatrists.	/pubmed/18477618	Holt RI.	J Psychopharmacol. 2008 Mar;22(2 Suppl):28-37. Review.	J Psychopharmacol. 2008	PubMed	citation	PMID:18477618	pubmed	18477618	create date:2008/08/16 | first author:Holt RI
Prolactin and dopamine: what is the connection? A review article.	/pubmed/18477617	Fitzgerald P, Dinan TG.	J Psychopharmacol. 2008 Mar;22(2 Suppl):12-9. Review.	J Psychopharmacol. 2008	PubMed	citation	PMID:18477617	pubmed	18477617	create date:2008/08/16 | first author:Fitzgerald P
The evolution of hyperprolactinaemia as an entity in psychiatric patients.	/pubmed/18477616	Kohen D, Wildgust HJ.	J Psychopharmacol. 2008 Mar;22(2 Suppl):6-11. Review.	J Psychopharmacol. 2008	PubMed	citation	PMID:18477616	pubmed	18477616	create date:2008/08/16 | first author:Kohen D
The emerging physical health challenges of antipsychotic associated hyperprolactinaemia in patients with serious mental illness.	/pubmed/18477615	Dursun SM, Wildgust HJ, Strickland P, Goodwin GM, Citrome L, Lean M.	J Psychopharmacol. 2008 Mar;22(2 Suppl):3-5. No abstract available.	J Psychopharmacol. 2008	PubMed	citation	PMID:18477615	pubmed	18477615	create date:2008/08/16 | first author:Dursun SM
An examination of the effects of the antioxidant Pycnogenol on cognitive performance, serum lipid profile, endocrinological and oxidative stress biomarkers in an elderly population.	/pubmed/18701642	Ryan J, Croft K, Mori T, Wesnes K, Spong J, Downey L, Kure C, Lloyd J, Stough C.	J Psychopharmacol. 2008 Jul;22(5):553-62.	J Psychopharmacol. 2008	PubMed	citation	PMID:18701642	pubmed	18701642	create date:2008/08/15 | first author:Ryan J
Homeopathic pathogenetic trials produce more specific than non-specific symptoms: results from two double-blind placebo controlled trials.	/pubmed/18701641	Walach H, Möllinger H, Sherr J, Schneider R.	J Psychopharmacol. 2008 Jul;22(5):543-52.	J Psychopharmacol. 2008	PubMed	citation	PMID:18701641	pubmed	18701641	create date:2008/08/15 | first author:Walach H
Glutamate and cortisol--a critical confluence in PTSD?	/pubmed/18701640	Reul JM, Nutt DJ.	J Psychopharmacol. 2008 Jul;22(5):469-72. No abstract available.	J Psychopharmacol. 2008	PubMed	citation	PMID:18701640	pubmed	18701640	create date:2008/08/15 | first author:Reul JM
Reply to letter by Green, Marsden and Fone (2007) about Sessa and Nutt's editorial (MDMA: baby with the bath water) in the November 2007 journal.	/pubmed/18635726	Sessa B, Nutt D.	J Psychopharmacol. 2008 Jun;22(4):457-8. No abstract available.	J Psychopharmacol. 2008	PubMed	citation	PMID:18635726	pubmed	18635726	create date:2008/07/19 | first author:Sessa B
Bouncing back: is the bipolar rebound phenomenon peculiar to lithium? A retrospective naturalistic study.	/pubmed/18635725	Franks MA, Macritchie KA, Mahmood T, Young AH.	J Psychopharmacol. 2008 Jun;22(4):452-6.	J Psychopharmacol. 2008	PubMed	citation	PMID:18635725	pubmed	18635725	create date:2008/07/19 | first author:Franks MA
A study investigating the acute dose-response effects of 13 mg and 17 mg Delta 9- tetrahydrocannabinol on cognitive-motor skills, subjective and autonomic measures in regular users of marijuana.	/pubmed/18635724	Weinstein A, Brickner O, Lerman H, Greemland M, Bloch M, Lester H, Chisin R, Sarne Y, Mechoulam R, Bar-Hamburger R, Freedman N, Even-Sapir E.	J Psychopharmacol. 2008 Jun;22(4):441-51.	J Psychopharmacol. 2008	PubMed	citation	PMID:18635724	pubmed	18635724	create date:2008/07/19 | first author:Weinstein A
Adequacy of venlafaxine dose prescribing in major depression and hospital resources implications.	/pubmed/18635723	Vanoli A, Lane CJ, Harrison C, Steen NI, Young AH.	J Psychopharmacol. 2008 Jun;22(4):434-40.	J Psychopharmacol. 2008	PubMed	citation	PMID:18635723	pubmed	18635723	create date:2008/07/19 | first author:Vanoli A
A non-inferiority comparison of duloxetine and venlafaxine in the treatment of adult patients with generalized anxiety disorder.	/pubmed/18635722	Allgulander C, Nutt D, Detke M, Erickson J, Spann M, Walker D, Ball SG, Russell JM.	J Psychopharmacol. 2008 Jun;22(4):417-25.	J Psychopharmacol. 2008	PubMed	citation	PMID:18635722	pubmed	18635722	create date:2008/07/19 | first author:Allgulander C
Establishing non-inferiority in treatment trials in psychiatry: guidelines from an Expert Consensus Meeting.	/pubmed/18635721	Nutt D, Allgulander C, Lecrubier Y, Peters T, Wittchen U.	J Psychopharmacol. 2008 Jun;22(4):409-16.	J Psychopharmacol. 2008	PubMed	citation	PMID:18635721	pubmed	18635721	create date:2008/07/19 | first author:Nutt D
Overcoming the current approach in bipolar disorder research: towards DSM-V and beyond.	/pubmed/18635719	Vieta E.	J Psychopharmacol. 2008 Jun;22(4):406-7; discussion 408. No abstract available.	J Psychopharmacol. 2008	PubMed	citation	PMID:18635719	pubmed	18635719	create date:2008/07/19 | first author:Vieta E
Commentary on the paper of Smith, et al.	/pubmed/18635718	Angst J.	J Psychopharmacol. 2008 Jun;22(4):404-5; discussion 408. No abstract available.	J Psychopharmacol. 2008	PubMed	citation	PMID:18635718	pubmed	18635718	create date:2008/07/19 | first author:Angst J
On being bipolar without being bipolar.	/pubmed/18635717	Goldberg JF.	J Psychopharmacol. 2008 Jun;22(4):402-3; discussion 408. No abstract available.	J Psychopharmacol. 2008	PubMed	citation	PMID:18635717	pubmed	18635717	create date:2008/07/19 | first author:Goldberg JF
The broad spectrum of bipolar disorder: implications for research and practice -- a commentary.	/pubmed/18635716	Young AH.	J Psychopharmacol. 2008 Jun;22(4):401; discussion 408. No abstract available.	J Psychopharmacol. 2008	PubMed	citation	PMID:18635716	pubmed	18635716	create date:2008/07/19 | first author:Young AH
The broad clinical spectrum of bipolar disorder: implications for research and practice.	/pubmed/18635715	Smith DJ, Ghaemi SN, Craddock N.	J Psychopharmacol. 2008 Jun;22(4):397-400. No abstract available.	J Psychopharmacol. 2008	PubMed	citation	PMID:18635715	pubmed	18635715	create date:2008/07/19 | first author:Smith DJ
Wine and drug evaluations: lessons on making comparisons of noninferiority.	/pubmed/18635714	Allgulander C, Nutt DJ.	J Psychopharmacol. 2008 Jun;22(4):341-2. No abstract available.	J Psychopharmacol. 2008	PubMed	citation	PMID:18635714	pubmed	18635714	create date:2008/07/19 | first author:Allgulander C
Outcomes for schizophrenia patients with clozapine treatment: how good does it get?	/pubmed/18635713	Wheeler A, Humberstone V, Robinson G.	J Psychopharmacol. 2009 Nov;23(8):957-65. Epub 2008 Jul 17.	J Psychopharmacol. 2009	PubMed	citation	PMID:18635713	pubmed	18635713	create date:2008/07/19 | first author:Wheeler A
Positive interference of the analgesic nefopam in the urine immunoassay for benzodiazepines in a secure setting.	/pubmed/18635712	Reid KS.	J Psychopharmacol. 2009 Nov;23(8):997. Epub 2008 Jul 17.	J Psychopharmacol. 2009	PubMed	citation	PMID:18635712	pubmed	18635712	create date:2008/07/19 | first author:Reid KS
The effects of opioid receptor blockade on experimental panic provocation with CO2.	/pubmed/18635711	Esquivel G, Fernández-Torre O, Schruers KR, Wijnhoven LL, Griez EJ.	J Psychopharmacol. 2009 Nov;23(8):975-8. Epub 2008 Jul 17.	J Psychopharmacol. 2009	PubMed	citation	PMID:18635711	pubmed	18635711	create date:2008/07/19 | first author:Esquivel G
The potential relationship between QTc interval prolongation and ziprasidone treatment: three cases.	/pubmed/18635710	Eker SS, Sarandol A, Akkaya C, Sivrioglu EY, Kirli S.	J Psychopharmacol. 2009 Nov;23(8):993-6. Epub 2008 Jul 17.	J Psychopharmacol. 2009	PubMed	citation	PMID:18635710	pubmed	18635710	create date:2008/07/19 | first author:Eker SS
Reduced memory and attention performance in a population-based sample of young adults with a moderate lifetime use of cannabis, ecstasy and alcohol.	/pubmed/18635709	Indlekofer F, Piechatzek M, Daamen M, Glasmacher C, Lieb R, Pfister H, Tucha O, Lange KW, Wittchen HU, Schütz CG.	J Psychopharmacol. 2009 Jul;23(5):495-509. Epub 2008 Jul 17.	J Psychopharmacol. 2009	PubMed	citation	PMID:18635709	pubmed	18635709	create date:2008/07/19 | first author:Indlekofer F
Isolation rearing impairs novel object recognition and attentional set shifting performance in female rats.	/pubmed/18635708	McLean S, Grayson B, Harris M, Protheroe C, Woolley M, Neill J.	J Psychopharmacol. 2010 Jan;24(1):57-63. Epub 2008 Jul 17.	J Psychopharmacol. 2010	PubMed	citation	PMID:18635708	pubmed	18635708	create date:2008/07/19 | first author:McLean S
Human pharmacology of intravenous lisdexamfetamine dimesylate: abuse liability in adult stimulant abusers.	/pubmed/18635707	Jasinski DR, Krishnan S.	J Psychopharmacol. 2009 Jun;23(4):410-8. Epub 2008 Jul 17.	J Psychopharmacol. 2009	PubMed	citation	PMID:18635707	pubmed	18635707	create date:2008/07/19 | first author:Jasinski DR
Repeated administrations of dopamine receptor agents affect lithium-induced state-dependent learning in mice.	/pubmed/18635706	Zarrindast M, Madadi F, Ahmadi S.	J Psychopharmacol. 2009 Aug;23(6):645-51. Epub 2008 Jul 17.	J Psychopharmacol. 2009	PubMed	citation	PMID:18635706	pubmed	18635706	create date:2008/07/19 | first author:Zarrindast M
Cholinergic agonism alters cognitive processing and enhances brain functional connectivity in patients with multiple sclerosis.	/pubmed/18635705	Cader S, Palace J, Matthews PM.	J Psychopharmacol. 2009 Aug;23(6):686-96. Epub 2008 Jul 17.	J Psychopharmacol. 2009	PubMed	citation	PMID:18635705	pubmed	18635705	create date:2008/07/19 | first author:Cader S
Lack of association between AKT1 variances versus clinical manifestations and social function in patients with schizophrenia.	/pubmed/18635704	Liu YC, Huang CL, Wu PL, Chang YC, Huang CH, Lane HY.	J Psychopharmacol. 2009 Nov;23(8):937-43. Epub 2008 Jul 17.	J Psychopharmacol. 2009	PubMed	citation	PMID:18635704	pubmed	18635704	create date:2008/07/19 | first author:Liu YC
Pharmacodynamic and pharmacokinetic effects of the intravenously administered CB1 receptor agonist Org 28611 in healthy male volunteers.	/pubmed/18635703	Zuurman L, Passier PC, de Kam M, Kleijn HJ, Cohen AF, van Gerven JM.	J Psychopharmacol. 2009 Aug;23(6):633-44. Epub 2008 Jul 17.	J Psychopharmacol. 2009	PubMed	citation	PMID:18635703	pubmed	18635703	create date:2008/07/19 | first author:Zuurman L
Problems associated with long-term treatment with selective serotonin reuptake inhibitors.	/pubmed/18635702	Moret C, Isaac M, Briley M.	J Psychopharmacol. 2009 Nov;23(8):967-74. Epub 2008 Jul 17. Review.	J Psychopharmacol. 2009	PubMed	citation	PMID:18635702	pubmed	18635702	create date:2008/07/19 | first author:Moret C
Pharmacological interventions for the prevention of relapse in bipolar disorder: a systematic review of controlled trials.	/pubmed/18635701	Beynon S, Soares-Weiser K, Woolacott N, Duffy S, Geddes JR.	J Psychopharmacol. 2009 Jul;23(5):574-91. Epub 2008 Jul 17. Review.	J Psychopharmacol. 2009	PubMed	citation	PMID:18635701	pubmed	18635701	create date:2008/07/19 | first author:Beynon S
Risk of cerebrovascular events in elderly users of antipsychotics.	/pubmed/18635700	Kleijer BC, van Marum RJ, Egberts AC, Jansen PA, Knol W, Heerdink ER.	J Psychopharmacol. 2009 Nov;23(8):909-14. Epub 2008 Jul 17.	J Psychopharmacol. 2009	PubMed	citation	PMID:18635700	pubmed	18635700	create date:2008/07/19 | first author:Kleijer BC
Neural markers of symptomatic improvement during antidepressant therapy in severe depression: subgenual cingulate and visual cortical responses to sad, but not happy, facial stimuli are correlated with changes in symptom score.	/pubmed/18635699	Keedwell P, Drapier D, Surguladze S, Giampietro V, Brammer M, Phillips M.	J Psychopharmacol. 2009 Sep;23(7):775-88. Epub 2008 Jul 17.	J Psychopharmacol. 2009	PubMed	citation	PMID:18635699	pubmed	18635699	create date:2008/07/19 | first author:Keedwell P
Attributions for psychobiological changes in ecstasy/MDMA and other polydrug users.	/pubmed/18635698	Soar K, Parrott A, Turner J.	J Psychopharmacol. 2009 Sep;23(7):745-58. Epub 2008 Jul 17.	J Psychopharmacol. 2009	PubMed	citation	PMID:18635698	pubmed	18635698	create date:2008/07/19 | first author:Soar K
D1 receptor antagonist-induced long-term depression in the medial prefrontal cortex of rat, in vivo: an animal model of psychiatric hypofrontality.	/pubmed/18635697	Coppa-Hopman R, Galle J, Pimkine D.	J Psychopharmacol. 2009 Aug;23(6):672-85. Epub 2008 Jul 17.	J Psychopharmacol. 2009	PubMed	citation	PMID:18635697	pubmed	18635697	create date:2008/07/19 | first author:Coppa-Hopman R
The pharmacokinetic and pharmacodynamic effects of SL65.1498, a GABA-A alpha2,3 selective agonist, in comparison with lorazepam in healthy volunteers.	/pubmed/18635696	de Haas SL, Franson KL, Schmitt JA, Cohen AF, Fau JB, Dubruc C, van Gerven JM.	J Psychopharmacol. 2009 Aug;23(6):625-32. Epub 2008 Jul 17.	J Psychopharmacol. 2009	PubMed	citation	PMID:18635696	pubmed	18635696	create date:2008/07/19 | first author:de Haas SL
Eight-week, placebo-controlled, double-blind comparison of the antidepressant efficacy and tolerability of bupropion XR and venlafaxine XR.	/pubmed/18635695	Hewett K, Chrzanowski W, Schmitz M, Savela A, Milanova V, Gee M, Krishen A, Millen L, Leary MO, Modell J.	J Psychopharmacol. 2009 Jul;23(5):531-8. Epub 2008 Jul 17.	J Psychopharmacol. 2009	PubMed	citation	PMID:18635695	pubmed	18635695	create date:2008/07/19 | first author:Hewett K
Olanzapine treatment in Jarisch-Herxheimer reaction due to neurosyphilis with dementia: a case report.	/pubmed/18635694	Ates MA, Algul A, Gecici O, Semiz UB, Yilmaz O, Gulsun M.	J Psychopharmacol. 2009 Nov;23(8):999-1000. Epub 2008 Jul 17.	J Psychopharmacol. 2009	PubMed	citation	PMID:18635694	pubmed	18635694	create date:2008/07/19 | first author:Ates MA
Investigation of serotonin-1A receptor function in the human psychopharmacology of MDMA.	/pubmed/18635693	Hasler F, Studerus E, Lindner K, Ludewig S, Vollenweider FX.	J Psychopharmacol. 2009 Nov;23(8):923-35. Epub 2008 Jul 17.	J Psychopharmacol. 2009	PubMed	citation	PMID:18635693	pubmed	18635693	create date:2008/07/19 | first author:Hasler F
Antimanic potency of typical neuroleptic drugs and affinity for dopamine D2 and serotonin 5-HT2A receptors--a new analysis of data from the archives and implications for improved antimanic treatments.	/pubmed/18635692	Harrison-Read PE.	J Psychopharmacol. 2009 Nov;23(8):899-907. Epub 2008 Jul 17.	J Psychopharmacol. 2009	PubMed	citation	PMID:18635692	pubmed	18635692	create date:2008/07/19 | first author:Harrison-Read PE
Title	URL	Description	Details	ShortDetails	Resource	Type	Identifiers	Db	EntrezUID	Properties
Metabolic syndrome in female patients with schizophrenia treated with second generation antipsychotics: a 3-month follow-up.	/pubmed/18635691	Medved V, Kuzman MR, Jovanovic N, Grubisin J, Kuzman T.	J Psychopharmacol. 2009 Nov;23(8):915-22. Epub 2008 Jul 17.	J Psychopharmacol. 2009	PubMed	citation	PMID:18635691	pubmed	18635691	create date:2008/07/19 | first author:Medved V
Early onset anxiolytic efficacy after a single dose of pregabalin: double-blind, placebo- and active-comparator controlled evaluation using a dental anxiety model.	/pubmed/18635690	Nutt D, Mandel F, Baldinetti F.	J Psychopharmacol. 2009 Nov;23(8):867-73. Epub 2008 Jul 17.	J Psychopharmacol. 2009	PubMed	citation	PMID:18635690	pubmed	18635690	create date:2008/07/19 | first author:Nutt D
Incidence of craving for and abuse of gamma-hydroxybutyric acid (GHB) in different populations of treated alcoholics: an open comparative study.	/pubmed/18635689	Caputo F, Francini S, Stoppo M, Lorenzini F, Vignoli T, Del Re A, Comaschi C, Leggio L, Addolorato G, Zoli G, Bernardi M.	J Psychopharmacol. 2009 Nov;23(8):883-90. Epub 2008 Jul 17.	J Psychopharmacol. 2009	PubMed	citation	PMID:18635689	pubmed	18635689	create date:2008/07/19 | first author:Caputo F
Reply to OCD letter.	/pubmed/18623627	Nutt D.	J Psychopharmacol. 2008 May;22(3):338. No abstract available.	J Psychopharmacol. 2008	PubMed	citation	PMID:18623627	pubmed	18623627	create date:2008/07/16 | first author:Nutt D
Mystical-type experiences occasioned by psilocybin mediate the attribution of personal meaning and spiritual significance 14 months later.	/pubmed/18593735	Griffiths R, Richards W, Johnson M, McCann U, Jesse R.	J Psychopharmacol. 2008 Aug;22(6):621-32. Epub 2008 Jul 1.	J Psychopharmacol. 2008	PubMed	citation	PMID:18593735	pubmed	18593735	create date:2008/07/03 | first author:Griffiths R
Human hallucinogen research: guidelines for safety.	/pubmed/18593734	Johnson M, Richards W, Griffiths R.	J Psychopharmacol. 2008 Aug;22(6):603-20. Epub 2008 Jul 1. Review.	J Psychopharmacol. 2008	PubMed	citation	PMID:18593734	pubmed	18593734	create date:2008/07/03 | first author:Johnson M
Remission in schizophrenia: the relationship to baseline symptoms and changes in symptom domains during a one-year study.	/pubmed/18583442	Kelly DL, Weiner E, Ball MP, McMahon RP, Carpenter WT, Buchanan RW.	J Psychopharmacol. 2009 Jun;23(4):436-41. Epub 2008 Jun 26.	J Psychopharmacol. 2009	PubMed	citation	PMID:18583442	pubmed	18583442	create date:2008/06/28 | first author:Kelly DL
Improved stress response in bipolar affective disorder with adjunctive spironolactone (mineralocorticoid receptor antagonist): case series.	/pubmed/18583441	Juruena MF, Gama CS, Berk M, Belmonte-de-Abreu PS.	J Psychopharmacol. 2009 Nov;23(8):985-7. Epub 2008 Jun 26.	J Psychopharmacol. 2009	PubMed	citation	PMID:18583441	pubmed	18583441	create date:2008/06/28 | first author:Juruena MF
Duloxetine for major depressive episodes in the course of psychotic disorders: an observational clinical trial.	/pubmed/18583440	Englisch S, Knopf U, Scharnholz B, Kuwilsky A, Deuschle M, Zink M.	J Psychopharmacol. 2009 Nov;23(8):875-82. Epub 2008 Jun 26.	J Psychopharmacol. 2009	PubMed	citation	PMID:18583440	pubmed	18583440	create date:2008/06/28 | first author:Englisch S
A 60-year-old woman with agitation and psychosis following ingestion of dextromethorphan and opioid analgesics.	/pubmed/18583439	Jamison SC, Vasudeva S.	J Psychopharmacol. 2009 Nov;23(8):989-91. Epub 2008 Jun 26.	J Psychopharmacol. 2009	PubMed	citation	PMID:18583439	pubmed	18583439	create date:2008/06/28 | first author:Jamison SC
Depot and oral antipsychotics: patient preferences and attitudes are not the same thing.	/pubmed/18583438	Patel MX, De Zoysa N, Bernadt M, David A.	J Psychopharmacol. 2009 Sep;23(7):789-96. Epub 2008 Jun 26.	J Psychopharmacol. 2009	PubMed	citation	PMID:18583438	pubmed	18583438	create date:2008/06/28 | first author:Patel MX
Reduced cooperativeness and reward-dependence in depression with above-normal plasma vasopressin concentration.	/pubmed/18583437	Goekoop JG, de Winter RF, Wolterbeek R, Spinhoven P, Zitman FG, Wiegant VM.	J Psychopharmacol. 2009 Nov;23(8):891-7. Epub 2008 Jun 26.	J Psychopharmacol. 2009	PubMed	citation	PMID:18583437	pubmed	18583437	create date:2008/06/28 | first author:Goekoop JG
Omega-3 fatty acids (fish-oil) and depression-related cognition in healthy volunteers.	/pubmed/18583436	Antypa N, Van der Does AJ, Smelt AH, Rogers RD.	J Psychopharmacol. 2009 Sep;23(7):831-40. Epub 2008 Jun 26.	J Psychopharmacol. 2009	PubMed	citation	PMID:18583436	pubmed	18583436	create date:2008/06/28 | first author:Antypa N
Should ethanol be scheduled as a drug of high risk to public health?	/pubmed/18583435	Sellman JD, Robinson GM, Beasley R.	J Psychopharmacol. 2009 Jan;23(1):94-100. Epub 2008 Jun 26. Review.	J Psychopharmacol. 2009	PubMed	citation	PMID:18583435	pubmed	18583435	create date:2008/06/28 | first author:Sellman JD
Effect of valproic acid on body weight, food intake, physical activity and hormones: results of a randomized controlled trial.	/pubmed/18583434	Martin CK, Han H, Anton SD, Greenway FL, Smith SR.	J Psychopharmacol. 2009 Sep;23(7):814-25. Epub 2008 Jun 26.	J Psychopharmacol. 2009	PubMed	citation	PMID:18583434	pubmed	18583434	create date:2008/06/28 | first author:Martin CK
Modelling of the concentration--effect relationship of THC on central nervous system parameters and heart rate -- insight into its mechanisms of action and a tool for clinical research and development of cannabinoids.	/pubmed/18583433	Strougo A, Zuurman L, Roy C, Pinquier JL, van Gerven JM, Cohen AF, Schoemaker RC.	J Psychopharmacol. 2008 Sep;22(7):717-26. Epub 2008 Jun 26.	J Psychopharmacol. 2008	PubMed	citation	PMID:18583433	pubmed	18583433	create date:2008/06/28 | first author:Strougo A
Antidepressant-like effects of nicotinic acetylcholine receptor antagonists, but not agonists, in the mouse forced swim and mouse tail suspension tests.	/pubmed/18583432	Andreasen JT, Olsen GM, Wiborg O, Redrobe JP.	J Psychopharmacol. 2009 Sep;23(7):797-804. Epub 2008 Jun 26.	J Psychopharmacol. 2009	PubMed	citation	PMID:18583432	pubmed	18583432	create date:2008/06/28 | first author:Andreasen JT
Models of mania and antimanic drug actions: progressing the endophenotype approach.	/pubmed/18583431	Harrison-Read PE.	J Psychopharmacol. 2009 May;23(3):334-7. Epub 2008 Jun 26. No abstract available.	J Psychopharmacol. 2009	PubMed	citation	PMID:18583431	pubmed	18583431	create date:2008/06/28 | first author:Harrison-Read PE
Effects of the atypical stimulant modafinil on a brief gambling episode in pathological gamblers with high vs. low impulsivity.	/pubmed/18583430	Zack M, Poulos CX.	J Psychopharmacol. 2009 Aug;23(6):660-71. Epub 2008 Jun 26.	J Psychopharmacol. 2009	PubMed	citation	PMID:18583430	pubmed	18583430	create date:2008/06/28 | first author:Zack M
Adult female wildtype, but not oestrogen receptor beta knockout, mice have decreased depression-like behaviour during pro-oestrus and following administration of oestradiol or diarylpropionitrile.	/pubmed/18562442	Walf AA, Koonce CJ, Frye CA.	J Psychopharmacol. 2009 Jun;23(4):442-50. Epub 2008 Jun 18.	J Psychopharmacol. 2009	PubMed	citation	PMID:18562442	pubmed	18562442	create date:2008/06/20 | first author:Walf AA
Duloxetine-induced hypomania: case report and brief review of the literature on SNRIs-induced mood switching.	/pubmed/18562441	Peritogiannis V, Antoniou K, Mouka V, Mavreas V, Hyphantis TN.	J Psychopharmacol. 2009 Jul;23(5):592-6. Epub 2008 Jun 18.	J Psychopharmacol. 2009	PubMed	citation	PMID:18562441	pubmed	18562441	create date:2008/06/20 | first author:Peritogiannis V
High-dose venlafaxine in delusional and severely depressed patients.	/pubmed/18562440	Ruiz-Doblado S, Rueda-Villar T, Casillas-Lara L.	J Psychopharmacol. 2009 Sep;23(7):859-60. Epub 2008 Jun 18. No abstract available.	J Psychopharmacol. 2009	PubMed	citation	PMID:18562440	pubmed	18562440	create date:2008/06/20 | first author:Ruiz-Doblado S
Anhedonia and activity deficits in rats: impact of post-stroke depression.	/pubmed/18562439	Wang SH, Zhang ZJ, Guo YJ, Zhou H, Teng GJ, Chen BA.	J Psychopharmacol. 2009 May;23(3):295-304. Epub 2008 Jun 18.	J Psychopharmacol. 2009	PubMed	citation	PMID:18562439	pubmed	18562439	create date:2008/06/20 | first author:Wang SH
The effect of clomipramine on wake/sleep and orexinergic expression in rats.	/pubmed/18562438	Feng P, Hu Y, Li D, Vurbic D, Fan H, Wang S, Strohl KP.	J Psychopharmacol. 2009 Jul;23(5):559-66. Epub 2008 Jun 18.	J Psychopharmacol. 2009	PubMed	citation	PMID:18562438	pubmed	18562438	create date:2008/06/20 | first author:Feng P
A proteomic investigation of similarities between conventional and herbal antidepressant treatments.	/pubmed/18562437	Pennington K, Föcking M, McManus CA, Pariante CM, Dunn MJ, Cotter DR.	J Psychopharmacol. 2009 Jul;23(5):520-30. Epub 2008 Jun 18.	J Psychopharmacol. 2009	PubMed	citation	PMID:18562437	pubmed	18562437	create date:2008/06/20 | first author:Pennington K
Infusion of gliotoxins or a gap junction blocker in the prelimbic cortex increases alcohol preference in Wistar rats.	/pubmed/18562436	Miguel-Hidalgo J, Shoyama Y, Wanzo V.	J Psychopharmacol. 2009 Jul;23(5):550-7. Epub 2008 Jun 18.	J Psychopharmacol. 2009	PubMed	citation	PMID:18562436	pubmed	18562436	create date:2008/06/20 | first author:Miguel-Hidalgo J
Does oral alprazolam affect ventilation? A randomised, double-blind, placebo-controlled trial.	/pubmed/18562435	Carraro GE, Russi EW, Buechi S, Bloch KE.	J Psychopharmacol. 2009 May;23(3):322-7. Epub 2008 Jun 18.	J Psychopharmacol. 2009	PubMed	citation	PMID:18562435	pubmed	18562435	create date:2008/06/20 | first author:Carraro GE
Balancing ethical research and placebo administration.	/pubmed/18562434	Capps B.	J Psychopharmacol. 2008 Aug;22(6):600-2. Epub 2008 Jun 18. No abstract available.	J Psychopharmacol. 2008	PubMed	citation	PMID:18562434	pubmed	18562434	create date:2008/06/20 | first author:Capps B
Effect of acute tryptophan depletion on noradrenaline and dopamine in the rat brain.	/pubmed/18562433	Ardis TC, Cahir M, Elliott JJ, Bell R, Reynolds GP, Cooper SJ.	J Psychopharmacol. 2009 Jan;23(1):51-5. Epub 2008 Jun 18.	J Psychopharmacol. 2009	PubMed	citation	PMID:18562433	pubmed	18562433	create date:2008/06/20 | first author:Ardis TC
Effect of antidepressants on melatonin metabolite in depressed patients.	/pubmed/18562432	Carvalho LA, Gorenstein C, Moreno R, Pariante C, Markus RP.	J Psychopharmacol. 2009 May;23(3):315-21. Epub 2008 Jun 18.	J Psychopharmacol. 2009	PubMed	citation	PMID:18562432	pubmed	18562432	create date:2008/06/20 | first author:Carvalho LA
Severe and symptomatic hyponatremia following duloxetine treatment.	/pubmed/18562431	Müssig K, Mörike K, Häring HU.	J Psychopharmacol. 2009 May;23(3):338-9. Epub 2008 Jun 18. No abstract available.	J Psychopharmacol. 2009	PubMed	citation	PMID:18562431	pubmed	18562431	create date:2008/06/20 | first author:Müssig K
MDMA as a clinical tool: a note of caution. A response to Sessa and Nutt.	/pubmed/18562430	Green A, Marsden C, Fone K.	J Psychopharmacol. 2008 Nov;22(8):929-31. Epub 2008 Jun 18. No abstract available.	J Psychopharmacol. 2008	PubMed	citation	PMID:18562430	pubmed	18562430	create date:2008/06/20 | first author:Green A
CCK-4-induced anxiety but not panic is associated with serum brain-derived neurotrophic factor in healthy subjects.	/pubmed/18562429	Maron E, Tõru I, Mäemets K, Sepp S, Vasar V, Shlik J, Zharkovsky A.	J Psychopharmacol. 2009 Jun;23(4):460-4. Epub 2008 Jun 18.	J Psychopharmacol. 2009	PubMed	citation	PMID:18562429	pubmed	18562429	create date:2008/06/20 | first author:Maron E
Behavioural signs of depression and apoptosis in the limbic system following myocardial infarction: effects of sertraline.	/pubmed/18562428	Wann BP, Bah TM, Kaloustian S, Boucher M, Dufort AM, Le Marec N, Godbout R, Rousseau G.	J Psychopharmacol. 2009 Jun;23(4):451-9. Epub 2008 Jun 18.	J Psychopharmacol. 2009	PubMed	citation	PMID:18562428	pubmed	18562428	create date:2008/06/20 | first author:Wann BP
A comparison of the effects of a subtype selective and non-selective benzodiazepine receptor agonist in two CO(2) models of experimental human anxiety.	/pubmed/18562427	Bailey JE, Papadopoulos A, Seddon K, Nutt DJ.	J Psychopharmacol. 2009 Mar;23(2):117-22. Epub 2008 Jun 18.	J Psychopharmacol. 2009	PubMed	citation	PMID:18562427	pubmed	18562427	create date:2008/06/20 | first author:Bailey JE
Varenicline reduced smoking behaviour in a mentally ill person.	/pubmed/18562426	Ochoa EL.	J Psychopharmacol. 2009 May;23(3):340-1. Epub 2008 Jun 18. No abstract available.	J Psychopharmacol. 2009	PubMed	citation	PMID:18562426	pubmed	18562426	create date:2008/06/20 | first author:Ochoa EL
Modafinil treatment of amphetamine abuse in adult ADHD.	/pubmed/18562425	Mann N, Bitsios P.	J Psychopharmacol. 2009 Jun;23(4):468-71. Epub 2008 Jun 18.	J Psychopharmacol. 2009	PubMed	citation	PMID:18562425	pubmed	18562425	create date:2008/06/20 | first author:Mann N
Efficacy of venlafaxine compared with tricyclic antidepressants in depressive disorder: a meta-analysis.	/pubmed/18562424	van den Broek WW, Mulder PG, van Os E, Birkenhäger TK, Pluijms E, Bruijn JA.	J Psychopharmacol. 2009 Aug;23(6):708-13. Epub 2008 Jun 18. Review.	J Psychopharmacol. 2009	PubMed	citation	PMID:18562424	pubmed	18562424	create date:2008/06/20 | first author:van den Broek WW
Efficacy and tolerability of ziprasidone versus risperidone as augmentation in patients partially responsive to clozapine: a randomised controlled clinical trial.	/pubmed/18562423	Zink M, Kuwilsky A, Krumm B, Dressing H.	J Psychopharmacol. 2009 May;23(3):305-14. Epub 2008 Jun 18.	J Psychopharmacol. 2009	PubMed	citation	PMID:18562423	pubmed	18562423	create date:2008/06/20 | first author:Zink M
Ketamine and schizophrenic speech: more difference than originally reported.	/pubmed/18562422	Covington MA, Riedel WJ, Brown C, He C, Morris E, Weinstein S, Semple J, Brown J.	J Psychopharmacol. 2009 Jan;23(1):111-2. Epub 2008 Jun 18. No abstract available.	J Psychopharmacol. 2009	PubMed	citation	PMID:18562422	pubmed	18562422	create date:2008/06/20 | first author:Covington MA
Is it time to revisit the role of psychedelic drugs in enhancing human creativity?	/pubmed/18562421	Sessa B.	J Psychopharmacol. 2008 Nov;22(8):821-7. Epub 2008 Jun 18. Review.	J Psychopharmacol. 2008	PubMed	citation	PMID:18562421	pubmed	18562421	create date:2008/06/20 | first author:Sessa B
Cardiovascular variability during treatment with haloperidol, olanzapine or risperidone in recent-onset schizophrenia.	/pubmed/18562420	Hempel RJ, Tulen JH, van Beveren NJ, Röder CH, Hengeveld MW.	J Psychopharmacol. 2009 Aug;23(6):697-707. Epub 2008 Jun 18.	J Psychopharmacol. 2009	PubMed	citation	PMID:18562420	pubmed	18562420	create date:2008/06/20 | first author:Hempel RJ
Current and former ecstasy users report different sleep to matched controls: a web-based questionnaire study.	/pubmed/18562419	Carhart-Harris RL, Nutt DJ, Munafò M, Wilson SJ.	J Psychopharmacol. 2009 May;23(3):249-57. Epub 2008 Jun 18.	J Psychopharmacol. 2009	PubMed	citation	PMID:18562419	pubmed	18562419	create date:2008/06/20 | first author:Carhart-Harris RL
Long-term treatment with flupentixol results of a post-marketing surveillance study.	/pubmed/18562418	Messer T, Glaser T, Landen H, Schmauss M.	J Psychopharmacol. 2009 Sep;23(7):805-13. Epub 2008 Jun 18.	J Psychopharmacol. 2009	PubMed	citation	PMID:18562418	pubmed	18562418	create date:2008/06/20 | first author:Messer T
An experimental study of aggressive and neutral interpretative bias in opiate-dependent and opiate-abstinent men.	/pubmed/18562417	Clair J, Martin L, Bond AJ, O'Ryan D, Davis P, Curran HV.	J Psychopharmacol. 2009 Jun;23(4):428-35. Epub 2008 Jun 18.	J Psychopharmacol. 2009	PubMed	citation	PMID:18562417	pubmed	18562417	create date:2008/06/20 | first author:Clair J
Limits of meta-analysis: methylphenidate in the treatment of adult attention-deficit hyperactivity disorder.	/pubmed/18562416	Koesters M, Becker T, Kilian R, Fegert JM, Weinmann S.	J Psychopharmacol. 2009 Sep;23(7):733-44. Epub 2008 Jun 18. Review.	J Psychopharmacol. 2009	PubMed	citation	PMID:18562416	pubmed	18562416	create date:2008/06/20 | first author:Koesters M
Long-term effects of cannabis on oculomotor function in humans.	/pubmed/18562415	Huestegge L, Radach R, Kunert HJ.	J Psychopharmacol. 2009 Aug;23(6):714-22. Epub 2008 Jun 18.	J Psychopharmacol. 2009	PubMed	citation	PMID:18562415	pubmed	18562415	create date:2008/06/20 | first author:Huestegge L
Neuroendocrine and subjective responses to pharmacological challenge with citalopram: a controlled study in male and female ecstasy/MDMA users.	/pubmed/18562414	Allott K, Canny BK, Broadbear JH, Stepto NK, Murphy B, Redman J.	J Psychopharmacol. 2009 Sep;23(7):759-74. Epub 2008 Jun 18.	J Psychopharmacol. 2009	PubMed	citation	PMID:18562414	pubmed	18562414	create date:2008/06/20 | first author:Allott K
The addiction Stroop task: examining the fast and slow effects of smoking and marijuana-related cues.	/pubmed/18562413	Cane JE, Sharma D, Albery IP.	J Psychopharmacol. 2009 Jul;23(5):510-9. Epub 2008 Jun 18.	J Psychopharmacol. 2009	PubMed	citation	PMID:18562413	pubmed	18562413	create date:2008/06/20 | first author:Cane JE
Restless legs syndrome and periodic limb movements during sleep probably associated with olanzapine.	/pubmed/18562412	Kang SG, Lee HJ, Kim L.	J Psychopharmacol. 2009 Jul;23(5):597-601. Epub 2008 Jun 18.	J Psychopharmacol. 2009	PubMed	citation	PMID:18562412	pubmed	18562412	create date:2008/06/20 | first author:Kang SG
Title	URL	Description	Details	ShortDetails	Resource	Type	Identifiers	Db	EntrezUID	Properties
Amisulpride doses and plasma levels in different age groups of patients with schizophrenia or schizoaffective disorder.	/pubmed/18562411	Müller MJ, Eich FX, Regenbogen B, Sachse J, Härtter S, Hiemke C.	J Psychopharmacol. 2009 May;23(3):278-86. Epub 2008 Jun 18.	J Psychopharmacol. 2009	PubMed	citation	PMID:18562411	pubmed	18562411	create date:2008/06/20 | first author:Müller MJ
Rapid dose-dependent effect of clozapine on a schizophrenic patient's lipid profile.	/pubmed/18562410	Chiang HL, Liu CC, Hwang TJ.	J Psychopharmacol. 2009 Jun;23(4):465-7. Epub 2008 Jun 18.	J Psychopharmacol. 2009	PubMed	citation	PMID:18562410	pubmed	18562410	create date:2008/06/20 | first author:Chiang HL
Effects of acute alcohol consumption and alcohol expectancy on processing of perceptual cues of emotional expression.	/pubmed/18562409	Craig LC, Attwood AS, Benton CP, Penton-Voak IS, Munafò MR.	J Psychopharmacol. 2009 May;23(3):258-65. Epub 2008 Jun 18.	J Psychopharmacol. 2009	PubMed	citation	PMID:18562409	pubmed	18562409	create date:2008/06/20 | first author:Craig LC
Hyperprolactinemia and possibly related development of prolactinoma during amisulpride treatment; three cases.	/pubmed/18562408	Akkaya C, Kaya B, Kotan Z, Sarandol A, Ersoy C, Kirli S.	J Psychopharmacol. 2009 Aug;23(6):723-6. Epub 2008 Jun 18.	J Psychopharmacol. 2009	PubMed	citation	PMID:18562408	pubmed	18562408	create date:2008/06/20 | first author:Akkaya C
Efficacy, tolerability and side-effect profile of fluvoxamine for major depression: meta-analysis.	/pubmed/18562407	Omori IM, Watanabe N, Nakagawa A, Akechi T, Cipriani A, Barbui C, McGuire H, Churchill R, Furukawa TA; Meta-Analysis of New Generation Antidepressants (MANGA) Study Group.	J Psychopharmacol. 2009 Jul;23(5):539-50. Epub 2008 Jun 18. Review.	J Psychopharmacol. 2009	PubMed	citation	PMID:18562407	pubmed	18562407	create date:2008/06/20 | first author:Omori IM
Catatonia, neuroleptics and brain damage--a case report.	/pubmed/18562406	Chandran M, El-Shazly M.	J Psychopharmacol. 2009 Mar;23(2):223-6. Epub 2008 Jun 18.	J Psychopharmacol. 2009	PubMed	citation	PMID:18562406	pubmed	18562406	create date:2008/06/20 | first author:Chandran M
Pharmacological enhancers of psychotherapeutical processes: the placebo problem.	/pubmed/18562405	Vervliet B.	J Psychopharmacol. 2009 Jul;23(5):602. Epub 2008 Jun 18. No abstract available.	J Psychopharmacol. 2009	PubMed	citation	PMID:18562405	pubmed	18562405	create date:2008/06/20 | first author:Vervliet B
Kynurenine pathway in psychosis: evidence of increased tryptophan degradation.	/pubmed/18562404	Barry S, Clarke G, Scully P, Dinan TG.	J Psychopharmacol. 2009 May;23(3):287-94. Epub 2008 Jun 18.	J Psychopharmacol. 2009	PubMed	citation	PMID:18562404	pubmed	18562404	create date:2008/06/20 | first author:Barry S
Effects of bupropion augmentation on pro-inflammatory cytokines in escitalopram-resistant patients with major depressive disorder.	/pubmed/18562403	Eller T, Vasar V, Shlik J, Maron E.	J Psychopharmacol. 2009 Sep;23(7):854-8. Epub 2008 Jun 18.	J Psychopharmacol. 2009	PubMed	citation	PMID:18562403	pubmed	18562403	create date:2008/06/20 | first author:Eller T
Risperidone-induced sexual dysfunction in a prepubertal child - a case report.	/pubmed/18562402	Wadoo O, Chalhoub N.	J Psychopharmacol. 2009 Aug;23(6):727-8. Epub 2008 Jun 18.	J Psychopharmacol. 2009	PubMed	citation	PMID:18562402	pubmed	18562402	create date:2008/06/20 | first author:Wadoo O
The role of dopamine D3, 5-HT2A and 5-HT2C receptor variants as pharmacogenetic determinants in tardive dyskinesia in African-Caribbean patients under chronic antipsychotic treatment: Curacao extrapyramidal syndromes study IX.	/pubmed/18562401	Wilffert B, Al Hadithy AF, Sing VJ, Matroos G, Hoek HW, van Os J, Bruggeman R, Brouwers JR, van Harten PN.	J Psychopharmacol. 2009 Aug;23(6):652-9. Epub 2008 Jun 18.	J Psychopharmacol. 2009	PubMed	citation	PMID:18562401	pubmed	18562401	create date:2008/06/20 | first author:Wilffert B
Is there a neuroendocrinological rationale for testosterone as a therapeutic option in depression?	/pubmed/18562400	Ebinger M, Sievers C, Ivan D, Schneider HJ, Stalla GK.	J Psychopharmacol. 2009 Sep;23(7):841-53. Epub 2008 Jun 18. Review.	J Psychopharmacol. 2009	PubMed	citation	PMID:18562400	pubmed	18562400	create date:2008/06/20 | first author:Ebinger M
Interrater reliability of the Antipsychotic Non-Neurological Side-Effects Rating Scale measured in patients treated with clozapine.	/pubmed/18541627	Ohlsen RI, Williamson R, Yusufi B, Mullan J, Irving D, Mukherjee S, Page E, Aitchison KJ, Barnes TR.	J Psychopharmacol. 2008 May;22(3):323-9.	J Psychopharmacol. 2008	PubMed	citation	PMID:18541627	pubmed	18541627	create date:2008/06/11 | first author:Ohlsen RI
The group II metabotropic glutamate receptor 3 (mGluR3, mGlu3, GRM3): expression, function and involvement in schizophrenia.	/pubmed/18541626	Harrison PJ, Lyon L, Sartorius LJ, Burnet PW, Lane TA.	J Psychopharmacol. 2008 May;22(3):308-22. Review.	J Psychopharmacol. 2008	PubMed	citation	PMID:18541626	pubmed	18541626	create date:2008/06/11 | first author:Harrison PJ
Reorganization of the composition of brain oscillations and their temporal characteristics during opioid withdrawal.	/pubmed/18541625	Fingelkurts A, Kähkönen S, Fingelkurts A, Kivisaari R, Borisov S, Puuskari V, Jokela O, Autti T.	J Psychopharmacol. 2008 May;22(3):270-84.	J Psychopharmacol. 2008	PubMed	citation	PMID:18541625	pubmed	18541625	create date:2008/06/11 | first author:Fingelkurts A
A new self-rating scale for detecting atypical or second-generation antipsychotic side effects.	/pubmed/18541624	Waddell L, Taylor M.	J Psychopharmacol. 2008 May;22(3):238-43.	J Psychopharmacol. 2008	PubMed	citation	PMID:18541624	pubmed	18541624	create date:2008/06/11 | first author:Waddell L
ADHD, methylphenidate and driving: does some legislation endanger public health?	/pubmed/18541623	Verster JC, Cox DJ.	J Psychopharmacol. 2008 May;22(3):227-9. No abstract available.	J Psychopharmacol. 2008	PubMed	citation	PMID:18541623	pubmed	18541623	create date:2008/06/11 | first author:Verster JC
Why does the world have such a 'down' on antidepressants?	/pubmed/18541622	Nutt DJ, Malizia AL.	J Psychopharmacol. 2008 May;22(3):223-6. No abstract available.	J Psychopharmacol. 2008	PubMed	citation	PMID:18541622	pubmed	18541622	create date:2008/06/11 | first author:Nutt DJ
A case of aripiprazole and tardive dyskinesia.	/pubmed/18515468	Abbasian C, Power P.	J Psychopharmacol. 2009 Mar;23(2):214-5. Epub 2008 May 30.	J Psychopharmacol. 2009	PubMed	citation	PMID:18515468	pubmed	18515468	create date:2008/06/03 | first author:Abbasian C
Clozapine: more than 900 mg/day may be needed.	/pubmed/18515467	Maccall C, Billcliff N, Igbrude W, Natynczuk S, Spencer EP, Flanagan RJ.	J Psychopharmacol. 2009 Mar;23(2):206-10. Epub 2008 May 30.	J Psychopharmacol. 2009	PubMed	citation	PMID:18515467	pubmed	18515467	create date:2008/06/03 | first author:Maccall C
Antidepressant-associated mania: soon after switch from fluoxetine to mirtazapine in an elderly woman with mixed depressive features.	/pubmed/18515466	Liu CC, Liang KY, Liao SC.	J Psychopharmacol. 2009 Mar;23(2):220-2. Epub 2008 May 30.	J Psychopharmacol. 2009	PubMed	citation	PMID:18515466	pubmed	18515466	create date:2008/06/03 | first author:Liu CC
Topiramate add-on treatment in schizophrenia: a randomised, double-blind, placebo-controlled clinical trial.	/pubmed/18515465	Afshar H, Roohafza H, Mousavi G, Golchin S, Toghianifar N, Sadeghi M, Talaei M.	J Psychopharmacol. 2009 Mar;23(2):157-62. Epub 2008 May 30.	J Psychopharmacol. 2009	PubMed	citation	PMID:18515465	pubmed	18515465	create date:2008/06/03 | first author:Afshar H
Disrupted 'reflection' impulsivity in cannabis users but not current or former ecstasy users.	/pubmed/18515464	Clark L, Roiser JP, Robbins TW, Sahakian BJ.	J Psychopharmacol. 2009 Jan;23(1):14-22. Epub 2008 May 30.	J Psychopharmacol. 2009	PubMed	citation	PMID:18515464	pubmed	18515464	create date:2008/06/03 | first author:Clark L
Recurrent relapses of depression in a patient established on sertraline after taking herbal medicinal mixtures--a herb-drug interaction?	/pubmed/18515463	Prasad KP, Tharangani PG, Samaranayake CN.	J Psychopharmacol. 2009 Mar;23(2):216-9. Epub 2008 May 30.	J Psychopharmacol. 2009	PubMed	citation	PMID:18515463	pubmed	18515463	create date:2008/06/03 | first author:Prasad KP
Pathological yawning in a patient with anxiety and chronic disease anaemia.	/pubmed/18515462	Taskapilioglu O, Akkaya C, Sarandol A, Kirli S.	J Psychopharmacol. 2009 Mar;23(2):211-3. Epub 2008 May 30.	J Psychopharmacol. 2009	PubMed	citation	PMID:18515462	pubmed	18515462	create date:2008/06/03 | first author:Taskapilioglu O
Evidence for selective executive function deficits in ecstasy/polydrug users.	/pubmed/18515461	Fisk JE, Montgomery C.	J Psychopharmacol. 2009 Jan;23(1):40-50. Epub 2008 May 30.	J Psychopharmacol. 2009	PubMed	citation	PMID:18515461	pubmed	18515461	create date:2008/06/03 | first author:Fisk JE
Aripiprazole in the treatment of patients with alcohol dependence: a double-blind, comparison trial vs. naltrexone.	/pubmed/18515460	Martinotti G, Di Nicola M, Di Giannantonio M, Janiri L.	J Psychopharmacol. 2009 Mar;23(2):123-9. Epub 2008 May 30.	J Psychopharmacol. 2009	PubMed	citation	PMID:18515460	pubmed	18515460	create date:2008/06/03 | first author:Martinotti G
Safety of therapeutic methylphenidate in adults: a systematic review of the evidence.	/pubmed/18515459	Godfrey J.	J Psychopharmacol. 2009 Mar;23(2):194-205. Epub 2008 May 30. Review.	J Psychopharmacol. 2009	PubMed	citation	PMID:18515459	pubmed	18515459	create date:2008/06/03 | first author:Godfrey J
Is valproate promising in cardiac fatal arrhythmias? Comparison of P- and Q-wave dispersion in bipolar affective patients on valproate or lithium-valproate maintenance therapy with healthy controls.	/pubmed/18515458	Kurt E, Emul M, Ozbulut O, Guler O, Erdur F, Sağlam H, Gecici O.	J Psychopharmacol. 2009 May;23(3):328-33. Epub 2008 May 30.	J Psychopharmacol. 2009	PubMed	citation	PMID:18515458	pubmed	18515458	create date:2008/06/03 | first author:Kurt E
Consequences of chronic social stress on behaviour and vasopressin gene expression in the PVN of DBA/2OlaHsd mice--influence of treatment with the CRHR1-antagonist R121919/NBI 30775.	/pubmed/18515457	Erhardt A, Müller MB, Rödel A, Welt T, Ohl F, Holsboer F, Keck ME.	J Psychopharmacol. 2009 Jan;23(1):31-9. Epub 2008 May 30.	J Psychopharmacol. 2009	PubMed	citation	PMID:18515457	pubmed	18515457	create date:2008/06/03 | first author:Erhardt A
Effects of Rhodiola rosea L. extract on behavioural and physiological alterations induced by chronic mild stress in female rats.	/pubmed/18515456	Mattioli L, Funari C, Perfumi M.	J Psychopharmacol. 2009 Mar;23(2):130-42. Epub 2008 May 30.	J Psychopharmacol. 2009	PubMed	citation	PMID:18515456	pubmed	18515456	create date:2008/06/03 | first author:Mattioli L
Effects of acute alcohol consumption on processing of perceptual cues of emotional expression.	/pubmed/18515455	Attwood AS, Ohlson C, Benton CP, Penton-Voak IS, Munafò MR.	J Psychopharmacol. 2009 Jan;23(1):23-30. Epub 2008 May 30.	J Psychopharmacol. 2009	PubMed	citation	PMID:18515455	pubmed	18515455	create date:2008/06/03 | first author:Attwood AS
Memory impairments in humans after acute tryptophan depletion using a novel gelatin-based protein drink.	/pubmed/18515454	Sambeth A, Riedel WJ, Tillie DE, Blokland A, Postma A, Schmitt JA.	J Psychopharmacol. 2009 Jan;23(1):56-64. Epub 2008 May 30.	J Psychopharmacol. 2009	PubMed	citation	PMID:18515454	pubmed	18515454	create date:2008/06/03 | first author:Sambeth A
Effect of distigmine bromide on the central cholinergic system.	/pubmed/18515453	Nakayama K, Katsu H, Kitazumi K.	J Psychopharmacol. 2009 Mar;23(2):190-3. Epub 2008 May 30.	J Psychopharmacol. 2009	PubMed	citation	PMID:18515453	pubmed	18515453	create date:2008/06/03 | first author:Nakayama K
Modelling the anxiety-depression continuum in chicks.	/pubmed/18515452	Warnick JE, Huang CJ, Acevedo EO, Sufka KJ.	J Psychopharmacol. 2009 Mar;23(2):143-56. Epub 2008 May 30.	J Psychopharmacol. 2009	PubMed	citation	PMID:18515452	pubmed	18515452	create date:2008/06/03 | first author:Warnick JE
Lithium carbonate in the management of cannabis withdrawal in humans: an open-label study.	/pubmed/18515451	Winstock AR, Lea T, Copeland J.	J Psychopharmacol. 2009 Jan;23(1):84-93. Epub 2008 May 30.	J Psychopharmacol. 2009	PubMed	citation	PMID:18515451	pubmed	18515451	create date:2008/06/03 | first author:Winstock AR
The influences of depression and venlafaxine use at therapeutic doses on atrial conduction.	/pubmed/18515450	Emul M, Dalkiran M, Samim S, Yildirim E, Bayar R, Balcioglu I, Keles I.	J Psychopharmacol. 2009 Mar;23(2):163-7. Epub 2008 May 30.	J Psychopharmacol. 2009	PubMed	citation	PMID:18515450	pubmed	18515450	create date:2008/06/03 | first author:Emul M
Obsessive-compulsive disorder in UK clozapine-treated schizophrenia and schizoaffective disorder: a cause for clinical concern.	/pubmed/18515449	Mukhopadhaya K, Krishnaiah R, Taye T, Nigam A, Bailey AJ, Sivakumaran T, Fineberg NA.	J Psychopharmacol. 2009 Jan;23(1):6-13. Epub 2008 May 30.	J Psychopharmacol. 2009	PubMed	citation	PMID:18515449	pubmed	18515449	create date:2008/06/03 | first author:Mukhopadhaya K
The effect of rate of antidepressant tapering on the incidence of discontinuation symptoms: a randomised study.	/pubmed/18515448	Tint A, Haddad PM, Anderson IM.	J Psychopharmacol. 2008 May;22(3):330-2. Erratum in: J Psychopharmacol. 2009 Nov;23(8):1006.	J Psychopharmacol. 2008	PubMed	citation	PMID:18515448	pubmed	18515448	create date:2008/06/03 | first author:Tint A
Effect of intrapulmonary tetrahydrocannabinol administration in humans.	/pubmed/18515447	Zuurman L, Roy C, Schoemaker RC, Hazekamp A, den Hartigh J, Bender JC, Verpoorte R, Pinquier JL, Cohen AF, van Gerven JM.	J Psychopharmacol. 2008 Sep;22(7):707-16. Epub 2008 May 30.	J Psychopharmacol. 2008	PubMed	citation	PMID:18515447	pubmed	18515447	create date:2008/06/03 | first author:Zuurman L
Effects of atomoxetine on subjective and neurocognitive symptoms of nicotine abstinence.	/pubmed/18515446	Ray R, Rukstalis M, Jepson C, Strasser A, Patterson F, Lynch K, Lerman C.	J Psychopharmacol. 2009 Mar;23(2):168-76. Epub 2008 May 30.	J Psychopharmacol. 2009	PubMed	citation	PMID:18515446	pubmed	18515446	create date:2008/06/03 | first author:Ray R
Ethical questions in human clinical psychopharmacology: should the focus be on placebo administration?	/pubmed/18515445	Kotzalidis G, Pacchiarotti I, Manfredi G, Savoja V, Torrent C, Mazzarini L, Tatarelli C, Amann B, Di Marzo S, Sánchez-Moreno J, Sani G, Girardi P, Colom F, Vieta E.	J Psychopharmacol. 2008 Aug;22(6):590-7. Epub 2008 May 30.	J Psychopharmacol. 2008	PubMed	citation	PMID:18515445	pubmed	18515445	create date:2008/06/03 | first author:Kotzalidis G
Effects of bifeprunox and aripiprazole on rat serotonin and dopamine neuronal activity and anxiolytic behaviour.	/pubmed/18515444	Dahan L, Husum H, Mnie-Filali O, Arnt J, Hertel P, Haddjeri N.	J Psychopharmacol. 2009 Mar;23(2):177-89. Epub 2008 May 30.	J Psychopharmacol. 2009	PubMed	citation	PMID:18515444	pubmed	18515444	create date:2008/06/03 | first author:Dahan L
Evidence-based guidelines for treating depressive disorders with antidepressants: a revision of the 2000 British Association for Psychopharmacology guidelines.	/pubmed/18413657	Anderson IM, Ferrier IN, Baldwin RC, Cowen PJ, Howard L, Lewis G, Matthews K, McAllister-Williams RH, Peveler RC, Scott J, Tylee A.	J Psychopharmacol. 2008 Jun;22(4):343-96. Epub 2008 Apr 15.	J Psychopharmacol. 2008	PubMed	citation	PMID:18413657	pubmed	18413657	create date:2008/04/17 | first author:Anderson IM
Abstracts of the summer meeting of the British Association for Psychopharmacology. July 23-26, 2006. Oxford, United Kingdom.	/pubmed/18333311	[No authors listed]	J Psychopharmacol. 2006 Sep;20(5 Suppl):A1-73. No abstract available.	J Psychopharmacol. 2006	PubMed	citation	PMID:18333311	pubmed	18333311	create date:2008/03/13
OCD and anxiety: from afterthought to independence.	/pubmed/18332050	Craig KJ, Fineberg NA.	J Psychopharmacol. 2008 Mar;22(2):217-9. No abstract available.	J Psychopharmacol. 2008	PubMed	citation	PMID:18332050	pubmed	18332050	create date:2008/03/12 | first author:Craig KJ
ABPI/Bioscience Federation 'In vivo sciences in the UK: sustaining the supply of skills in the 21st century': fast-tracking a u-turn.	/pubmed/18332049	Stanford SC.	J Psychopharmacol. 2008 Mar;22(2):117-8. No abstract available.	J Psychopharmacol. 2008	PubMed	citation	PMID:18332049	pubmed	18332049	create date:2008/03/12 | first author:Stanford SC
Impact of risperidone long acting injection on resource utilization in psychiatric secondary care.	/pubmed/18308820	Taylor M, Currie A, Lloyd K, Price M, Peperell K.	J Psychopharmacol. 2008 Mar;22(2):128-31. Epub 2008 Feb 28.	J Psychopharmacol. 2008	PubMed	citation	PMID:18308820	pubmed	18308820	create date:2008/03/01 | first author:Taylor M
An unusual case of prolonged tinnitus following low-dose amitriptyline.	/pubmed/18308819	Mendis D, Johnston M.	J Psychopharmacol. 2008 Jul;22(5):574-5. Epub 2008 Feb 28.	J Psychopharmacol. 2008	PubMed	citation	PMID:18308819	pubmed	18308819	create date:2008/03/01 | first author:Mendis D
Ethnicity and psychopharmacology.	/pubmed/18308818	Chaudhry I, Neelam K, Duddu V, Husain N.	J Psychopharmacol. 2008 Aug;22(6):673-80. Epub 2008 Feb 28. Review.	J Psychopharmacol. 2008	PubMed	citation	PMID:18308818	pubmed	18308818	create date:2008/03/01 | first author:Chaudhry I
Title	URL	Description	Details	ShortDetails	Resource	Type	Identifiers	Db	EntrezUID	Properties
Clozapine-induced myocarditis after long-term treatment: case presentation and clinical perspectives.	/pubmed/18308817	Lang UE, Willbring M, von Golitschek R, Schmeisser A, Matschke K, Malte Tugtekin S.	J Psychopharmacol. 2008 Jul;22(5):576-80. Epub 2008 Feb 28.	J Psychopharmacol. 2008	PubMed	citation	PMID:18308817	pubmed	18308817	create date:2008/03/01 | first author:Lang UE
Increased cortical inhibition in persons with schizophrenia treated with clozapine.	/pubmed/18308816	Daskalakis ZJ, Christensen BK, Fitzgerald PB, Moller B, Fountain SI, Chen R.	J Psychopharmacol. 2008 Mar;22(2):203-9. Epub 2008 Feb 28.	J Psychopharmacol. 2008	PubMed	citation	PMID:18308816	pubmed	18308816	create date:2008/03/01 | first author:Daskalakis ZJ
Effect of chewing a single betel-quid on autonomic nervous modulation in healthy young adults.	/pubmed/18308815	Chiou SS, Kuo CD.	J Psychopharmacol. 2008 Nov;22(8):910-7. Epub 2008 Feb 28.	J Psychopharmacol. 2008	PubMed	citation	PMID:18308815	pubmed	18308815	create date:2008/03/01 | first author:Chiou SS
Asenapine: a novel psychopharmacologic agent with a unique human receptor signature.	/pubmed/18308814	Shahid M, Walker GB, Zorn SH, Wong EH.	J Psychopharmacol. 2009 Jan;23(1):65-73. Epub 2008 Feb 28.	J Psychopharmacol. 2009	PubMed	citation	PMID:18308814	pubmed	18308814	create date:2008/03/01 | first author:Shahid M
Involvement of sigma (sigma1) receptors in modulating the anti-depressant effect of neurosteroids (dehydroepiandrosterone or pregnenolone) in mouse tail-suspension test.	/pubmed/18308813	Dhir A, Kulkarni S.	J Psychopharmacol. 2008 Aug;22(6):691-6. Epub 2008 Feb 28.	J Psychopharmacol. 2008	PubMed	citation	PMID:18308813	pubmed	18308813	create date:2008/03/01 | first author:Dhir A
Structural brain correlates of response inhibition in Bipolar Disorder I.	/pubmed/18308812	Haldane M, Cunningham G, Androutsos C, Frangou S.	J Psychopharmacol. 2008 Mar;22(2):138-43. Epub 2008 Feb 28.	J Psychopharmacol. 2008	PubMed	citation	PMID:18308812	pubmed	18308812	create date:2008/03/01 | first author:Haldane M
Diphenhydramine abuse and detoxification: a brief review and case report.	/pubmed/18308811	Thomas A, Nallur DG, Jones N, Deslandes PN.	J Psychopharmacol. 2009 Jan;23(1):101-5. Epub 2008 Feb 28.	J Psychopharmacol. 2009	PubMed	citation	PMID:18308811	pubmed	18308811	create date:2008/03/01 | first author:Thomas A
Olanzapine plasma concentration in a newborn.	/pubmed/18308810	Aichhorn W, Yazdi K, Kralovec K, Steiner H, Whitworth S, Stuppaeck C.	J Psychopharmacol. 2008 Nov;22(8):923-4. Epub 2008 Feb 28.	J Psychopharmacol. 2008	PubMed	citation	PMID:18308810	pubmed	18308810	create date:2008/03/01 | first author:Aichhorn W
The effects of experimentally lowered serotonin function on emotional information processing and memory in remitted depressed patients.	/pubmed/18308809	Merens W, Booij L, Haffmans PJ, van der Does A.	J Psychopharmacol. 2008 Aug;22(6):653-62. Epub 2008 Feb 28.	J Psychopharmacol. 2008	PubMed	citation	PMID:18308809	pubmed	18308809	create date:2008/03/01 | first author:Merens W
Risperidone depot in the treatment of psychosis associated with multiple sclerosis -- a case report.	/pubmed/18308807	Hussain A, Belderbos S.	J Psychopharmacol. 2008 Nov;22(8):925-6. Epub 2008 Feb 28.	J Psychopharmacol. 2008	PubMed	citation	PMID:18308807	pubmed	18308807	create date:2008/03/01 | first author:Hussain A
Use of Aripiprazole in treatment resistant schizophrenia.	/pubmed/18308805	Hughes D, Morcos M.	J Psychopharmacol. 2008 Nov;22(8):927-8. Epub 2008 Feb 28.	J Psychopharmacol. 2008	PubMed	citation	PMID:18308805	pubmed	18308805	create date:2008/03/01 | first author:Hughes D
Long-acting risperidone improves negative symptoms in stable psychotic patients.	/pubmed/18308804	Curtis VA, Katsafouros K, Möller HJ, Medori R, Sacchetti E.	J Psychopharmacol. 2008 May;22(3):254-61.	J Psychopharmacol. 2008	PubMed	citation	PMID:18308804	pubmed	18308804	create date:2008/03/01 | first author:Curtis VA
Investigation into the influence of a high fat diet on antipsychotic-induced weight gain in female rats.	/pubmed/18308803	Fell MJ, Neill JC, Anjum N, Peltola LM, Marshall KM.	J Psychopharmacol. 2008 Mar;22(2):182-6. Epub 2008 Feb 28.	J Psychopharmacol. 2008	PubMed	citation	PMID:18308803	pubmed	18308803	create date:2008/03/01 | first author:Fell MJ
Endogenous cannabinoids in patients with schizophrenia and substance use disorder during quetiapine therapy.	/pubmed/18308802	Potvin S, Kouassi E, Lipp O, Bouchard RH, Roy MA, Demers MF, Gendron A, Astarita G, Piomelli D, Stip E.	J Psychopharmacol. 2008 May;22(3):262-9.	J Psychopharmacol. 2008	PubMed	citation	PMID:18308802	pubmed	18308802	create date:2008/03/01 | first author:Potvin S
A meta-analysis of clinical trials comparing mirtazapine with selective serotonin reuptake inhibitors for the treatment of major depressive disorder.	/pubmed/18308801	Papakostas GI, Homberger CH, Fava M.	J Psychopharmacol. 2008 Nov;22(8):843-8. Epub 2008 Feb 28.	J Psychopharmacol. 2008	PubMed	citation	PMID:18308801	pubmed	18308801	create date:2008/03/01 | first author:Papakostas GI
MDMA-induced impairment in primates: antagonism by a selective norepinephrine or serotonin, but not by a dopamine/norepinephrine transport inhibitor.	/pubmed/18308800	Verrico CD, Lynch L, Fahey MA, Fryer AK, Miller GM, Madras BK.	J Psychopharmacol. 2008 Mar;22(2):187-202. Epub 2008 Feb 28.	J Psychopharmacol. 2008	PubMed	citation	PMID:18308800	pubmed	18308800	create date:2008/03/01 | first author:Verrico CD
Ethics and science of placebo-controlled trials.	/pubmed/18308799	Healy D.	J Psychopharmacol. 2008 Aug;22(6):598-9. Epub 2008 Feb 28. No abstract available.	J Psychopharmacol. 2008	PubMed	citation	PMID:18308799	pubmed	18308799	create date:2008/03/01 | first author:Healy D
Delusional disorder, somatic type treated with aripiprazole--mirtazapine combination.	/pubmed/18308798	Dimopoulos NP, Mitsonis CI, Psarra VV.	J Psychopharmacol. 2008 Sep;22(7):812-4. Epub 2008 Feb 28.	J Psychopharmacol. 2008	PubMed	citation	PMID:18308798	pubmed	18308798	create date:2008/03/01 | first author:Dimopoulos NP
Chronic inhibition of GABA synthesis in the bed nucleus of the stria terminalis elicits anxiety-like behavior.	/pubmed/18308797	Sajdyk T, Johnson P, Fitz S, Shekhar A.	J Psychopharmacol. 2008 Aug;22(6):633-41. Epub 2008 Feb 28.	J Psychopharmacol. 2008	PubMed	citation	PMID:18308797	pubmed	18308797	create date:2008/03/01 | first author:Sajdyk T
Endocannabinoid modulation of fear responses: learning and state-dependent performance effects.	/pubmed/18308796	Reich CG, Mohammadi MH, Alger BE.	J Psychopharmacol. 2008 Sep;22(7):769-77. Epub 2008 Feb 28.	J Psychopharmacol. 2008	PubMed	citation	PMID:18308796	pubmed	18308796	create date:2008/03/01 | first author:Reich CG
Pharmacology of rising oral doses of 5-hydroxytryptophan with carbidopa.	/pubmed/18308795	Smarius LJ, Jacobs GE, Hoeberechts-Lefrandt DH, de Kam ML, van der Post JP, de Rijk R, van Pelt J, Schoemaker RC, Zitman FG, van Gerven JM, Gijsman HJ.	J Psychopharmacol. 2008 Jun;22(4):426-33. Epub 2008 Feb 28.	J Psychopharmacol. 2008	PubMed	citation	PMID:18308795	pubmed	18308795	create date:2008/03/01 | first author:Smarius LJ
Comparative effects of the dopaminergic agonists piribedil and bromocriptine in three different memory paradigms in rodents.	/pubmed/18308794	Marighetto A, Valerio S, Philippin JN, Bertaina-Anglade V, Drieu la Rochelle C, Jaffard R, Morain P.	J Psychopharmacol. 2008 Jul;22(5):511-21. Epub 2008 Feb 28.	J Psychopharmacol. 2008	PubMed	citation	PMID:18308794	pubmed	18308794	create date:2008/03/01 | first author:Marighetto A
Pharmacokinetics and time-course of D(2) receptor occupancy induced by atypical antipsychotics in stabilized schizophrenic patients.	/pubmed/18308793	Catafau AM, Penengo MM, Nucci G, Bullich S, Corripio I, Parellada E, García-Ribera C, Gomeni R, Merlo-Pich E; Barcelona Clinical Imaging in Psychiatry Group.	J Psychopharmacol. 2008 Nov;22(8):882-94. Epub 2008 Feb 28.	J Psychopharmacol. 2008	PubMed	citation	PMID:18308793	pubmed	18308793	create date:2008/03/01 | first author:Catafau AM
Interferon-alpha-induced serotonin uptake in Jurkat T cells via mitogen-activated protein kinase and transcriptional regulation of the serotonin transporter.	/pubmed/18308792	Tsao CW, Lin YS, Cheng JT, Lin CF, Wu HT, Wu SR, Tsai WH.	J Psychopharmacol. 2008 Sep;22(7):753-60. Epub 2008 Feb 28.	J Psychopharmacol. 2008	PubMed	citation	PMID:18308792	pubmed	18308792	create date:2008/03/01 | first author:Tsao CW
Disruption of GABAergic tone in the dorsomedial hypothalamus attenuates responses in a subset of serotonergic neurons in the dorsal raphe nucleus following lactate-induced panic.	/pubmed/18308791	Johnson P, Lowry C, Truitt W, Shekhar A.	J Psychopharmacol. 2008 Aug;22(6):642-52. Epub 2008 Feb 28.	J Psychopharmacol. 2008	PubMed	citation	PMID:18308791	pubmed	18308791	create date:2008/03/01 | first author:Johnson P
Who responds to aripiprazole in clinical practice? An observational study of combination versus monotherapy.	/pubmed/18308790	Shajahan P, Macrae A, Bashir M, Taylor M.	J Psychopharmacol. 2008 Sep;22(7):778-83. Epub 2008 Feb 28.	J Psychopharmacol. 2008	PubMed	citation	PMID:18308790	pubmed	18308790	create date:2008/03/01 | first author:Shajahan P
Change in sexual dysfunction with aripiprazole: a switching or add-on study.	/pubmed/18308789	Mir A, Shivakumar K, Williamson RJ, McAllister V, O'Keane V, Aitchison KJ.	J Psychopharmacol. 2008 May;22(3):244-53.	J Psychopharmacol. 2008	PubMed	citation	PMID:18308789	pubmed	18308789	create date:2008/03/01 | first author:Mir A
Methylphenidate significantly improves driving performance of adults with attention-deficit hyperactivity disorder: a randomized crossover trial.	/pubmed/18308788	Verster JC, Bekker EM, de Roos M, Minova A, Eijken EJ, Kooij JJ, Buitelaar JK, Kenemans JL, Verbaten MN, Olivier B, Volkerts ER.	J Psychopharmacol. 2008 May;22(3):230-7.	J Psychopharmacol. 2008	PubMed	citation	PMID:18308788	pubmed	18308788	create date:2008/03/01 | first author:Verster JC
Effects of acute or 3-day treatments of Hypericum caprifoliatum Cham. & Schltdt. (Guttiferae) extract or of two established antidepressants on basal and stress-induced increase in serum and brain corticosterone levels.	/pubmed/18308787	Viana A, Rates S, Naudin B, Janin F, Costentin J, do Rego JC.	J Psychopharmacol. 2008 Aug;22(6):681-90. Epub 2008 Feb 28.	J Psychopharmacol. 2008	PubMed	citation	PMID:18308787	pubmed	18308787	create date:2008/03/01 | first author:Viana A
The --1019 C/G polymorphism of the 5-HT(1)A receptor gene is associated with negative symptom response to risperidone treatment in schizophrenia patients.	/pubmed/18308786	Wang L, Fang C, Zhang A, Du J, Yu L, Ma J, Feng G, Xing Q, He L.	J Psychopharmacol. 2008 Nov;22(8):904-9. Epub 2008 Feb 28.	J Psychopharmacol. 2008	PubMed	citation	PMID:18308786	pubmed	18308786	create date:2008/03/01 | first author:Wang L
Review: Bupropion and SSRI-induced side effects.	/pubmed/18308785	Demyttenaere K, Jaspers L.	J Psychopharmacol. 2008 Sep;22(7):792-804. Epub 2008 Feb 28. Review.	J Psychopharmacol. 2008	PubMed	citation	PMID:18308785	pubmed	18308785	create date:2008/03/01 | first author:Demyttenaere K
Ginsenoside Rg1 restores the impairment of learning induced by chronic morphine administration in rats.	/pubmed/18308784	Qi D, Zhu Y, Wen L, Liu Q, Qiao H.	J Psychopharmacol. 2009 Jan;23(1):74-83. Epub 2008 Feb 28.	J Psychopharmacol. 2009	PubMed	citation	PMID:18308784	pubmed	18308784	create date:2008/03/01 | first author:Qi D
Psychopharmacology of pediatric obsessive-compulsive disorder: three case reports.	/pubmed/18308783	Oner O, Oner P.	J Psychopharmacol. 2008 Sep;22(7):809-11. Epub 2008 Feb 28.	J Psychopharmacol. 2008	PubMed	citation	PMID:18308783	pubmed	18308783	create date:2008/03/01 | first author:Oner O
8-OH-DPAT inhibits both prandial and waterspray-induced grooming.	/pubmed/18308782	Hartley JE, Montgomery AM.	J Psychopharmacol. 2008 Sep;22(7):746-52. Epub 2008 Feb 28.	J Psychopharmacol. 2008	PubMed	citation	PMID:18308782	pubmed	18308782	create date:2008/03/01 | first author:Hartley JE
Galantamine treatment in Alzheimer's disease with cerebrovascular disease: responder analyses from a randomized, controlled trial (GAL-INT-6).	/pubmed/18308781	Erkinjuntti T, Gauthier S, Bullock R, Kurz A, Hammond G, Schwalen S, Zhu Y, Brashear R.	J Psychopharmacol. 2008 Sep;22(7):761-8. Epub 2008 Feb 28.	J Psychopharmacol. 2008	PubMed	citation	PMID:18308781	pubmed	18308781	create date:2008/03/01 | first author:Erkinjuntti T
Antidepressant effect and changes of GABAA receptor gamma2 subunit mRNA after hippocampal administration of allopregnanolone in rats.	/pubmed/18308780	Nin MS, Salles FB, Azeredo LA, Frazon AP, Gomez R, Barros HM.	J Psychopharmacol. 2008 Jul;22(5):477-85. Epub 2008 Feb 28.	J Psychopharmacol. 2008	PubMed	citation	PMID:18308780	pubmed	18308780	create date:2008/03/01 | first author:Nin MS
Chlorpromazine attenuates pancreatic beta-cell function and mass through IRS2 degradation, while exercise partially reverses the attenuation.	/pubmed/18308779	Park S, Hong SM, Lee JE, Sung SR, Kim SH.	J Psychopharmacol. 2008 Jul;22(5):522-31. Epub 2008 Feb 28.	J Psychopharmacol. 2008	PubMed	citation	PMID:18308779	pubmed	18308779	create date:2008/03/01 | first author:Park S
Combined low-dose clozapine with low-dose aripiprazole in a schizophrenic patient.	/pubmed/18308778	Hung GC, Chen YY.	J Psychopharmacol. 2009 Jan;23(1):106-8. Epub 2008 Feb 28.	J Psychopharmacol. 2009	PubMed	citation	PMID:18308778	pubmed	18308778	create date:2008/03/01 | first author:Hung GC
Lamotrigine treatment of aggression in female borderline patients, Part II: an 18-month follow-up.	/pubmed/18308777	Leiberich P, Nickel MK, Tritt K, Pedrosa Gil F.	J Psychopharmacol. 2008 Sep;22(7):805-8. Epub 2008 Feb 28.	J Psychopharmacol. 2008	PubMed	citation	PMID:18308777	pubmed	18308777	create date:2008/03/01 | first author:Leiberich P
Selectively increased trace conditioning under the neurotensin agonist PD 149163 in an aversive procedure in which SR 142948A was without intrinsic effect.	/pubmed/18308776	Grimond-Billa SK, Norman C, G W B, Cassaday HJ.	J Psychopharmacol. 2008 May;22(3):290-9.	J Psychopharmacol. 2008	PubMed	citation	PMID:18308776	pubmed	18308776	create date:2008/03/01 | first author:Grimond-Billa SK
A case of mirtazapine-induced spontaneous orgasms in a female patient.	/pubmed/18208938	Shalev H, Ben-Zion I, Shiber A.	J Psychopharmacol. 2009 Jan;23(1):109-10. Epub 2008 Jan 21.	J Psychopharmacol. 2009	PubMed	citation	PMID:18208938	pubmed	18208938	create date:2008/01/23 | first author:Shalev H
Effects of threat of electric shock and diazepam on the N1/P2 auditory-evoked potential elicited by low-intensity auditory stimuli.	/pubmed/18208937	Al-Abduljawad KA, Baqui F, Langley RW, Bradshaw CM, Szabadi E.	J Psychopharmacol. 2008 Nov;22(8):828-35. Epub 2008 Jan 21.	J Psychopharmacol. 2008	PubMed	citation	PMID:18208937	pubmed	18208937	create date:2008/01/23 | first author:Al-Abduljawad KA
Oestradiol attenuates the cognitive deficit induced by acute phencyclidine treatment in mature female hooded-Lister rats.	/pubmed/18208936	Sutcliffe JS, Rhaman F, Marshall KM, Neill JC.	J Psychopharmacol. 2008 Nov;22(8):918-22. Epub 2008 Jan 21.	J Psychopharmacol. 2008	PubMed	citation	PMID:18208936	pubmed	18208936	create date:2008/01/23 | first author:Sutcliffe JS
Akathisia--seen from the patients' perspective.	/pubmed/18208935	Hansen LK.	J Psychopharmacol. 2008 Jul;22(5):572-3. Epub 2008 Jan 21.	J Psychopharmacol. 2008	PubMed	citation	PMID:18208935	pubmed	18208935	create date:2008/01/23 | first author:Hansen LK
Hypotension caused by therapeutic doses of venlafaxine: case report and proposed pathophysiological mechanisms.	/pubmed/18208934	Alexandrino-Silva C, Nadalini Mauá FH, de Andrade AG, de Toledo Ferraz Alves TC.	J Psychopharmacol. 2008 Mar;22(2):214-6. Epub 2008 Jan 21.	J Psychopharmacol. 2008	PubMed	citation	PMID:18208934	pubmed	18208934	create date:2008/01/23 | first author:Alexandrino-Silva C
Metamemory in recreational ecstasy polydrug users: what do self-reports of memory failures mean?	/pubmed/18208933	Bedi G, Redman J.	J Psychopharmacol. 2008 Nov;22(8):872-81. Epub 2008 Jan 21.	J Psychopharmacol. 2008	PubMed	citation	PMID:18208933	pubmed	18208933	create date:2008/01/23 | first author:Bedi G
P3b versus P3a: an event-related potential investigation of the glucose facilitation effect.	/pubmed/18208932	Riby LM, Sünram-Lea SI, Graham C, Foster JK, Cooper T, Moodie C, Gunn VP.	J Psychopharmacol. 2008 Jul;22(5):486-92. Epub 2008 Jan 21.	J Psychopharmacol. 2008	PubMed	citation	PMID:18208932	pubmed	18208932	create date:2008/01/23 | first author:Riby LM
Switching from serotonin reuptake inhibitors to duloxetine in patients with resistant obsessive compulsive disorder: a case series.	/pubmed/18208931	Dell'osso B, Mundo E, Marazziti D, Altamura AC.	J Psychopharmacol. 2008 Mar;22(2):210-3. Epub 2008 Jan 21.	J Psychopharmacol. 2008	PubMed	citation	PMID:18208931	pubmed	18208931	create date:2008/01/23 | first author:Dell'osso B
Methylphenidate and nicotine focus responding to an informative discrete CS over successive sessions of appetitive conditioning.	/pubmed/18208930	Cassaday HJ, Finger BC, Horsley RR.	J Psychopharmacol. 2008 Nov;22(8):849-59. Epub 2008 Jan 21.	J Psychopharmacol. 2008	PubMed	citation	PMID:18208930	pubmed	18208930	create date:2008/01/23 | first author:Cassaday HJ
Effects of vitamin E supplementation on plasma membrane permeabilization and fluidization induced by chlorpromazine in the rat brain.	/pubmed/18208929	Maruoka N, Murata T, Omata N, Takashima Y, Fujibayashi Y, Wada Y.	J Psychopharmacol. 2008 Mar;22(2):119-27. Epub 2008 Jan 21.	J Psychopharmacol. 2008	PubMed	citation	PMID:18208929	pubmed	18208929	create date:2008/01/23 | first author:Maruoka N
Title	URL	Description	Details	ShortDetails	Resource	Type	Identifiers	Db	EntrezUID	Properties
Is aripiprazole the only choice of treatment of the patients who developed anti-psychotic agents-induced leucopenia and neutropenia? A case report.	/pubmed/18208928	Yalcin DO, Goka E, Aydemir MC, Kisa C.	J Psychopharmacol. 2008 May;22(3):333-5.	J Psychopharmacol. 2008	PubMed	citation	PMID:18208928	pubmed	18208928	create date:2008/01/23 | first author:Yalcin DO
Possible involvement of mu-opioid receptors in effect of lithium on inhibitory avoidance response in mice.	/pubmed/18208927	Zarrindast MR, Lahmi A, Ahamadi S.	J Psychopharmacol. 2008 Nov;22(8):865-71. Epub 2008 Jan 21.	J Psychopharmacol. 2008	PubMed	citation	PMID:18208927	pubmed	18208927	create date:2008/01/23 | first author:Zarrindast MR
Appetitive overshadowing is disrupted by systemic amphetamine but not by electrolytic lesions to the nucleus accumbens shell.	/pubmed/18208926	Horsley RR, Moran PM, Cassaday HJ.	J Psychopharmacol. 2008 Mar;22(2):172-81. Epub 2008 Jan 21.	J Psychopharmacol. 2008	PubMed	citation	PMID:18208926	pubmed	18208926	create date:2008/01/23 | first author:Horsley RR
Histamine H1-receptor blockade in humans affects psychomotor performance but not memory.	/pubmed/18208925	van Ruitenbeek P, Vermeeren A, Riedel W.	J Psychopharmacol. 2008 Aug;22(6):663-72. Epub 2008 Jan 21.	J Psychopharmacol. 2008	PubMed	citation	PMID:18208925	pubmed	18208925	create date:2008/01/23 | first author:van Ruitenbeek P
Modulation of celecoxib- and streptozotocin-induced experimental dementia of Alzheimer's disease by pitavastatin and donepezil.	/pubmed/18208924	Sharma B, Singh N, Singh M.	J Psychopharmacol. 2008 Mar;22(2):162-71. Epub 2008 Jan 21.	J Psychopharmacol. 2008	PubMed	citation	PMID:18208924	pubmed	18208924	create date:2008/01/23 | first author:Sharma B
Adequacy of continuation and maintenance treatments for major depression in Japan.	/pubmed/18208923	Fujita A, Azuma H, Kitamura T, Takahashi K, Akechi T, Furukawa TA.	J Psychopharmacol. 2008 Mar;22(2):153-6. Epub 2008 Jan 21.	J Psychopharmacol. 2008	PubMed	citation	PMID:18208923	pubmed	18208923	create date:2008/01/23 | first author:Fujita A
Do the affective properties of smoking-related cues influence attentional and approach biases in cigarette smokers?	/pubmed/18208922	Bradley BP, Field M, Healy H, Mogg K.	J Psychopharmacol. 2008 Sep;22(7):737-45. Epub 2008 Jan 21.	J Psychopharmacol. 2008	PubMed	citation	PMID:18208922	pubmed	18208922	create date:2008/01/23 | first author:Bradley BP
An open-label study of citalopram for major depression following traumatic brain injury.	/pubmed/18208921	Rapoport MJ, Chan F, Lanctot K, Herrmann N, McCullagh S, Feinstein A.	J Psychopharmacol. 2008 Nov;22(8):860-4. Epub 2008 Jan 21.	J Psychopharmacol. 2008	PubMed	citation	PMID:18208921	pubmed	18208921	create date:2008/01/23 | first author:Rapoport MJ
Mirtazapine associated with recurrent pancreatitis - a case report.	/pubmed/18208920	Hussain A, Burke J.	J Psychopharmacol. 2008 May;22(3):336-7.	J Psychopharmacol. 2008	PubMed	citation	PMID:18208920	pubmed	18208920	create date:2008/01/23 | first author:Hussain A
Pharmacological Treatment of Obsessive-Complsive Disordes.	/pubmed/18208919	Fineberg NA, Craig KJ.	J Psychopharmacol. 2008 Jan 21. [Epub ahead of print] No abstract available.	J Psychopharmacol. 2008	PubMed	citation	PMID:18208919	pubmed	18208919	create date:2008/01/23 | first author:Fineberg NA
A prospective study of glycaemic status in anti-psychotic-treated patients.	/pubmed/18208918	Mackin P, Bishop D, Watkinson HM, Ferrier IN.	J Psychopharmacol. 2008 Jul;22(5):563-6. Epub 2008 Jan 21.	J Psychopharmacol. 2008	PubMed	citation	PMID:18208918	pubmed	18208918	create date:2008/01/23 | first author:Mackin P
Ketamine aggravates symptoms of acute stress disorder in a naturalistic sample of accident victims.	/pubmed/18208917	Schönenberg M, Reichwald U, Domes G, Badke A, Hautzinger M.	J Psychopharmacol. 2008 Jul;22(5):493-7. Epub 2008 Jan 21.	J Psychopharmacol. 2008	PubMed	citation	PMID:18208917	pubmed	18208917	create date:2008/01/23 | first author:Schönenberg M
Differential expression of IEG mRNA in rat brain following acute treatment with clozapine or haloperidol: a semi-quantitative RT-PCR study.	/pubmed/18208916	Robbins MJ, Critchlow HM, Lloyd A, Cilia J, Clarke JD, Bond B, Jones DN, Maycox PR.	J Psychopharmacol. 2008 Jul;22(5):536-42. Epub 2008 Jan 21.	J Psychopharmacol. 2008	PubMed	citation	PMID:18208916	pubmed	18208916	create date:2008/01/23 | first author:Robbins MJ
Similar discontinuation symptoms for withdrawal from medium-dose paroxetine and venlafaxine after nine years in the same patient.	/pubmed/18208915	Kotzalidis GD, de Pisa E, Patrizi B, Savoja V, Ruberto G, Girardi P.	J Psychopharmacol. 2008 Jul;22(5):581-4. Epub 2008 Jan 21.	J Psychopharmacol. 2008	PubMed	citation	PMID:18208915	pubmed	18208915	create date:2008/01/23 | first author:Kotzalidis GD
Ziprasidone and aripiprazole attenuate olanzapine-induced hyperphagia in rats.	/pubmed/18208914	Snigdha S, Thumbi C, Reynolds GP, Neill JC.	J Psychopharmacol. 2008 Jul;22(5):567-71.	J Psychopharmacol. 2008	PubMed	citation	PMID:18208914	pubmed	18208914	create date:2008/01/23 | first author:Snigdha S
Influence of 5,7-dihydroxytryptamine lesions of the rat fornix-fimbria and cingulum bundles on spontaneous activity in an aversive maze.	/pubmed/18208913	Robertson DA, Beattie JE, Reid IC, Balfour DJ.	J Psychopharmacol. 2008 May;22(3):285-9.	J Psychopharmacol. 2008	PubMed	citation	PMID:18208913	pubmed	18208913	create date:2008/01/23 | first author:Robertson DA
Anxiolytic and panicolytic effects of escitalopram in the elevated T-maze.	/pubmed/18208911	Pinheiro SN, Del-Ben CM, Zangrossi H Jr, Graeff FG.	J Psychopharmacol. 2008 Mar;22(2):132-7. Epub 2008 Jan 21.	J Psychopharmacol. 2008	PubMed	citation	PMID:18208911	pubmed	18208911	create date:2008/01/23 | first author:Pinheiro SN
Cognitive performance in recreational ecstasy polydrug users: a two-year follow-up study.	/pubmed/18208910	de Sola Llopis S, Miguelez-Pan M, Peña-Casanova J, Poudevida S, Farré M, Pacifici R, Böhm P, Abanades S, Verdejo García A, Langohr K, Zuccaro P, de la Torre R.	J Psychopharmacol. 2008 Jul;22(5):498-510. Epub 2008 Jan 21.	J Psychopharmacol. 2008	PubMed	citation	PMID:18208910	pubmed	18208910	create date:2008/01/23 | first author:de Sola Llopis S
Differential effects of citalopram and reboxetine on cortical Glx measured with proton MR spectroscopy.	/pubmed/18208909	Taylor M, Murphy SE, Selvaraj S, Wylezinkska M, Jezzard P, Cowen PJ, Evans J.	J Psychopharmacol. 2008 Jul;22(5):473-6. Epub 2008 Jan 21.	J Psychopharmacol. 2008	PubMed	citation	PMID:18208909	pubmed	18208909	create date:2008/01/23 | first author:Taylor M
Real-world memory and executive processes in cannabis users and non-users.	/pubmed/18208908	Fisk JE, Montgomery C.	J Psychopharmacol. 2008 Sep;22(7):727-36. Epub 2008 Jan 21.	J Psychopharmacol. 2008	PubMed	citation	PMID:18208908	pubmed	18208908	create date:2008/01/23 | first author:Fisk JE
Electrophysiological evidence that drug cues have greater salience than other affective stimuli in opiate addiction.	/pubmed/18208907	Lubman DI, Allen NB, Peters LA, Deakin JF.	J Psychopharmacol. 2008 Nov;22(8):836-42. Epub 2008 Jan 21.	J Psychopharmacol. 2008	PubMed	citation	PMID:18208907	pubmed	18208907	create date:2008/01/23 | first author:Lubman DI
Systemic mazindol reduces food intake in rats via suppression of meal size and meal number.	/pubmed/18208906	Wellman PJ.	J Psychopharmacol. 2008 Jul;22(5):532-5. Epub 2008 Jan 21.	J Psychopharmacol. 2008	PubMed	citation	PMID:18208906	pubmed	18208906	create date:2008/01/23 | first author:Wellman PJ
Effects of chronic infusion of neurotensin and a neurotensin NT1 selective analogue PD149163 on amphetamine-induced hyperlocomotion.	/pubmed/18208905	Norman C, Beckett SR, Spicer CH, Ashton D, Langlois X, Bennett GW.	J Psychopharmacol. 2008 May;22(3):300-7. Epub 2008 Jan 21.	J Psychopharmacol. 2008	PubMed	citation	PMID:18208905	pubmed	18208905	create date:2008/01/23 | first author:Norman C
Escitalopram in specific phobia: results of a placebo-controlled pilot trial.	/pubmed/18208904	Alamy S, Wei Zhang, Varia I, Davidson JR, Connor KM.	J Psychopharmacol. 2008 Mar;22(2):157-61. Epub 2008 Jan 21.	J Psychopharmacol. 2008	PubMed	citation	PMID:18208904	pubmed	18208904	create date:2008/01/23 | first author:Alamy S
Clozapine use in two women with schizophrenia during pregnancy.	/pubmed/18187538	Duran A, Ugur MM, Turan S, Emul M.	J Psychopharmacol. 2008 Jan;22(1):111-3.	J Psychopharmacol. 2008	PubMed	citation	PMID:18187538	pubmed	18187538	create date:2008/01/12 | first author:Duran A
High ambient temperature increases intravenous methamphetamine self-administration on fixed and progressive ratio schedules in rats.	/pubmed/18187537	Cornish JL, Clemens KJ, Thompson MR, Callaghan PD, Dawson B, McGregor IS.	J Psychopharmacol. 2008 Jan;22(1):100-10.	J Psychopharmacol. 2008	PubMed	citation	PMID:18187537	pubmed	18187537	create date:2008/01/12 | first author:Cornish JL
Co-morbid substance misuse in psychiatric patients: prevalence and association with length of inpatient stay.	/pubmed/18187536	Sinclair JM, Latifi AH, Latifi AW.	J Psychopharmacol. 2008 Jan;22(1):92-9.	J Psychopharmacol. 2008	PubMed	citation	PMID:18187536	pubmed	18187536	create date:2008/01/12 | first author:Sinclair JM
Development and initial validation of a caffeine craving questionnaire.	/pubmed/18187535	West O, Roderique-Davies G.	J Psychopharmacol. 2008 Jan;22(1):80-91.	J Psychopharmacol. 2008	PubMed	citation	PMID:18187535	pubmed	18187535	create date:2008/01/12 | first author:West O
Cocaine/crack cocaine consumption, treatment demand, seizures, related offences, prices, average purity levels and deaths in the UK (1990 - 2004).	/pubmed/18187534	Schifano F, Corkery J.	J Psychopharmacol. 2008 Jan;22(1):71-9.	J Psychopharmacol. 2008	PubMed	citation	PMID:18187534	pubmed	18187534	create date:2008/01/12 | first author:Schifano F
Effects of addiction-associated and affective stimuli on the attentional blink in a sample of abstinent opiate dependent patients.	/pubmed/18187533	Liu N, Li B, Sun N, Ma Y.	J Psychopharmacol. 2008 Jan;22(1):64-70.	J Psychopharmacol. 2008	PubMed	citation	PMID:18187533	pubmed	18187533	create date:2008/01/12 | first author:Liu N
Depressive symptomatology in young adults with a history of MDMA use: a longitudinal analysis.	/pubmed/18187532	Falck RS, Wang J, Carlson RG.	J Psychopharmacol. 2008 Jan;22(1):47-54.	J Psychopharmacol. 2008	PubMed	citation	PMID:18187532	pubmed	18187532	create date:2008/01/12 | first author:Falck RS
Risk of stroke with typical and atypical anti-psychotics: a retrospective cohort study including unexposed subjects.	/pubmed/18187531	Sacchetti E, Trifirò G, Caputi A, Turrina C, Spina E, Cricelli C, Brignoli O, Sessa E, Mazzaglia G.	J Psychopharmacol. 2008 Jan;22(1):39-46.	J Psychopharmacol. 2008	PubMed	citation	PMID:18187531	pubmed	18187531	create date:2008/01/12 | first author:Sacchetti E
Pharmacodynamic and pharmacokinetic effects of MK-0343, a GABA(A) alpha2,3 subtype selective agonist, compared to lorazepam and placebo in healthy male volunteers.	/pubmed/18187530	de Haas SL, de Visser SJ, van der Post JP, Schoemaker RC, van Dyck K, Murphy MG, de Smet M, Vessey LK, Ramakrishnan R, Xue L, Cohen AF, van Gerven JM.	J Psychopharmacol. 2008 Jan;22(1):24-32.	J Psychopharmacol. 2008	PubMed	citation	PMID:18187530	pubmed	18187530	create date:2008/01/12 | first author:de Haas SL
Acamprosate supports abstinence, naltrexone prevents excessive drinking: evidence from a meta-analysis with unreported outcomes.	/pubmed/18187529	Rösner S, Leucht S, Lehert P, Soyka M.	J Psychopharmacol. 2008 Jan;22(1):11-23.	J Psychopharmacol. 2008	PubMed	citation	PMID:18187529	pubmed	18187529	create date:2008/01/12 | first author:Rösner S
Reduced thalamic grey matter volume in opioid dependence is influenced by degree of alcohol use: a voxel-based morphometry study.	/pubmed/18187528	Reid AG, Daglish MR, Kempton MJ, Williams TM, Watson B, Nutt DJ, Lingford-Hughes AR.	J Psychopharmacol. 2008 Jan;22(1):7-10.	J Psychopharmacol. 2008	PubMed	citation	PMID:18187528	pubmed	18187528	create date:2008/01/12 | first author:Reid AG
Uncritical positive regard? Issues in the efficacy and safety of psychotherapy.	/pubmed/18187527	Nutt DJ, Sharpe M.	J Psychopharmacol. 2008 Jan;22(1):3-6. No abstract available.	J Psychopharmacol. 2008	PubMed	citation	PMID:18187527	pubmed	18187527	create date:2008/01/12 | first author:Nutt DJ
Pregabalin in the treatment of depression.	/pubmed/17984164	Showraki M.	J Psychopharmacol. 2007 Nov;21(8):883-4.	J Psychopharmacol. 2007	PubMed	citation	PMID:17984164	pubmed	17984164	create date:2007/11/07 | first author:Showraki M
The effects of prolonged abstinence on the processing of smoking cues: an ERP study among smokers, ex-smokers and never-smokers.	/pubmed/17984163	Littel M, Franken IH.	J Psychopharmacol. 2007 Nov;21(8):873-82.	J Psychopharmacol. 2007	PubMed	citation	PMID:17984163	pubmed	17984163	create date:2007/11/07 | first author:Littel M
An effect-size analysis of pharmacologic treatments for generalized anxiety disorder.	/pubmed/17984162	Hidalgo RB, Tupler LA, Davidson JR.	J Psychopharmacol. 2007 Nov;21(8):864-72.	J Psychopharmacol. 2007	PubMed	citation	PMID:17984162	pubmed	17984162	create date:2007/11/07 | first author:Hidalgo RB
Role of paroxetine in interferon-alpha-induced immune and behavioural changes in male Wistar rats.	/pubmed/17984161	Myint AM, O'Mahony S, Kubera M, Kim YK, Kenny C, Kaim-Basta A, Steinbusch HW, Leonard BE.	J Psychopharmacol. 2007 Nov;21(8):843-50.	J Psychopharmacol. 2007	PubMed	citation	PMID:17984161	pubmed	17984161	create date:2007/11/07 | first author:Myint AM
Reciprocal effects of combined administration of serotonin, noradrenaline and dopamine reuptake inhibitors on serotonin and dopamine levels in the rat prefrontal cortex: the role of 5-HT1A receptors.	/pubmed/17984160	Weikop P, Kehr J, Scheel-Krüger J.	J Psychopharmacol. 2007 Nov;21(8):795-804.	J Psychopharmacol. 2007	PubMed	citation	PMID:17984160	pubmed	17984160	create date:2007/11/07 | first author:Weikop P
Substance use and the adolescent brain: a toxic combination?	/pubmed/17984159	Lubman DI, Yücel M, Hall WD.	J Psychopharmacol. 2007 Nov;21(8):792-4.	J Psychopharmacol. 2007	PubMed	citation	PMID:17984159	pubmed	17984159	create date:2007/11/07 | first author:Lubman DI
MDMA, politics and medical research: have we thrown the baby out with the bathwater?	/pubmed/17984158	Sessa B, Nutt DJ.	J Psychopharmacol. 2007 Nov;21(8):787-91. No abstract available.	J Psychopharmacol. 2007	PubMed	citation	PMID:17984158	pubmed	17984158	create date:2007/11/07 | first author:Sessa B
Media care and patient pressure.	/pubmed/17901093	Healy D.	J Psychopharmacol. 2007 Aug;21(6):668-9; author reply 670, discussion 670. No abstract available.	J Psychopharmacol. 2007	PubMed	citation	PMID:17901093	pubmed	17901093	create date:2007/09/29 | first author:Healy D
Panic and hypertension: brothers in arms through 5-HT?	/pubmed/17901092	Davies SJ, Lowry CA, Nutt DJ.	J Psychopharmacol. 2007 Aug;21(6):563-6. No abstract available.	J Psychopharmacol. 2007	PubMed	citation	PMID:17901092	pubmed	17901092	create date:2007/09/29 | first author:Davies SJ
Benzodiazepines in generalized anxiety disorder: heterogeneity of outcomes based on a systematic review and meta-analysis of clinical trials.	/pubmed/17881433	Martin JL, Sainz-Pardo M, Furukawa TA, Martín-Sánchez E, Seoane T, Galán C.	J Psychopharmacol. 2007 Sep;21(7):774-82. Review.	J Psychopharmacol. 2007	PubMed	citation	PMID:17881433	pubmed	17881433	create date:2007/09/21 | first author:Martin JL
Informing patients of the teratogenic potential of mood stabilizing drugs: a case note review of the practice of psychiatrists.	/pubmed/17881432	James L, Barnes TR, Lelliott P, Taylor D, Paton C.	J Psychopharmacol. 2007 Nov;21(8):815-9. Epub 2007 Sep 19.	J Psychopharmacol. 2007	PubMed	citation	PMID:17881432	pubmed	17881432	create date:2007/09/21 | first author:James L
Effects of haloperidol, clozapine and olanzapine on the survival of human neuronal and immune cells in vitro.	/pubmed/17881431	Heiser P, Enning F, Krieg JC, Vedder H.	J Psychopharmacol. 2007 Nov;21(8):851-6. Epub 2007 Sep 19.	J Psychopharmacol. 2007	PubMed	citation	PMID:17881431	pubmed	17881431	create date:2007/09/21 | first author:Heiser P
International Conference on Memory (ICOM-4), University of New South Wales, Sydney, Australia, 16-21 July 2006 Ecstasy/MDMA and Memory Symposium.	/pubmed/17881430	Parrott AC, McGregor IS, Lee TM, Scholey AB, Morgan MJ.	J Psychopharmacol. 2007 Nov;21(8):895-7. Epub 2007 Sep 19. No abstract available.	J Psychopharmacol. 2007	PubMed	citation	PMID:17881430	pubmed	17881430	create date:2007/09/21 | first author:Parrott AC
Effects of acute tiagabine administration on aggressive responses of adult male parolees.	/pubmed/17715212	Lieving LM, Cherek DR, Lane SD, Tcheremissine OV, Nouvion SO.	J Psychopharmacol. 2008 Mar;22(2):144-52. Epub 2007 Aug 22.	J Psychopharmacol. 2008	PubMed	citation	PMID:17715212	pubmed	17715212	create date:2007/08/24 | first author:Lieving LM
Title	URL	Description	Details	ShortDetails	Resource	Type	Identifiers	Db	EntrezUID	Properties
Selective serotonin re-uptake inhibitor treatment-emergent sexual dysfunction: randomized double-blind placebo-controlled parallel-group fixed-dose study of a potential adjuvant compound, VML-670.	/pubmed/17715211	Baldwin D, Hutchison J, Donaldson K, Shaw B, Smithers A.	J Psychopharmacol. 2008 Jan;22(1):55-63. Epub 2007 Aug 22.	J Psychopharmacol. 2008	PubMed	citation	PMID:17715211	pubmed	17715211	create date:2007/08/24 | first author:Baldwin D
Chronic heroin and cocaine abuse is associated with decreased serum concentrations of the nerve growth factor and brain-derived neurotrophic factor.	/pubmed/17715210	Angelucci F, Ricci V, Pomponi M, Conte G, Mathé AA, Attilio Tonali P, Bria P.	J Psychopharmacol. 2007 Nov;21(8):820-5. Epub 2007 Aug 22.	J Psychopharmacol. 2007	PubMed	citation	PMID:17715210	pubmed	17715210	create date:2007/08/24 | first author:Angelucci F
Effects of acute tyrosine depletion on subjective craving and selective processing of smoking-related cues in abstinent cigarette smokers.	/pubmed/17715209	Munafò MR, Mannie ZN, Cowen PJ, Harmer CJ, McTavish SB.	J Psychopharmacol. 2007 Nov;21(8):805-14. Epub 2007 Aug 22.	J Psychopharmacol. 2007	PubMed	citation	PMID:17715209	pubmed	17715209	create date:2007/08/24 | first author:Munafò MR
Repeated cortisol administration attenuates the EEG response to buspirone in healthy volunteers: evidence for desensitization of the 5-HT1A autoreceptor.	/pubmed/17715208	McAllister-Williams RH, Massey AE, Fairchild G.	J Psychopharmacol. 2007 Nov;21(8):826-32. Epub 2007 Aug 22.	J Psychopharmacol. 2007	PubMed	citation	PMID:17715208	pubmed	17715208	create date:2007/08/24 | first author:McAllister-Williams RH
Recurrent priapism during treatment with clozapine, quetiapine and haloperidol.	/pubmed/17715207	Casiano H, Globerman D, Enns MW.	J Psychopharmacol. 2007 Nov;21(8):898-9. Epub 2007 Aug 22.	J Psychopharmacol. 2007	PubMed	citation	PMID:17715207	pubmed	17715207	create date:2007/08/24 | first author:Casiano H
Serum prolactin levels, plasma risperidone levels, polymorphism of cytochrome P450 2D6 and clinical response in patients with schizophrenia.	/pubmed/17715206	Wang L, Yu L, Zhang AP, Fang C, Du J, Gu NF, Qin SY, Feng GY, Li XW, Xing QH, He L.	J Psychopharmacol. 2007 Nov;21(8):837-42. Epub 2007 Aug 22.	J Psychopharmacol. 2007	PubMed	citation	PMID:17715206	pubmed	17715206	create date:2007/08/24 | first author:Wang L
Chronic citalopram treatment does not sensitize the adrenal gland to ACTH (1-24) in rats.	/pubmed/17715205	Hesketh SA, Leggett JD, Jessop DS.	J Psychopharmacol. 2007 Nov;21(8):885-7. Epub 2007 Aug 22.	J Psychopharmacol. 2007	PubMed	citation	PMID:17715205	pubmed	17715205	create date:2007/08/24 | first author:Hesketh SA
Statins are effective in treating dyslipidemia among psychiatric patients using second-generation antipsychotic agents.	/pubmed/17715204	Ojala K, Repo-Tiihonen E, Tiihonen J, Niskanen L.	J Psychopharmacol. 2008 Jan;22(1):33-8. Epub 2007 Aug 22.	J Psychopharmacol. 2008	PubMed	citation	PMID:17715204	pubmed	17715204	create date:2007/08/24 | first author:Ojala K
Coronary artery disease risk factors in patients with schizophrenia: effects of short term antipsychotic treatment.	/pubmed/17715203	Sarandol A, Kirli S, Akkaya C, Ocak N, Eroz E, Sarandol E.	J Psychopharmacol. 2007 Nov;21(8):857-63. Epub 2007 Aug 22.	J Psychopharmacol. 2007	PubMed	citation	PMID:17715203	pubmed	17715203	create date:2007/08/24 | first author:Sarandol A
Symptom relapse following switch from Celexa to generic citalopram: an anxiety disorders case series.	/pubmed/17664246	Van Ameringen M, Mancini C, Patterson B, Bennett M.	J Psychopharmacol. 2007 Jul;21(5):472-6.	J Psychopharmacol. 2007	PubMed	citation	PMID:17664246	pubmed	17664246	create date:2007/08/01 | first author:Van Ameringen M
Generic medications: another variable in the treatment of illnesses.	/pubmed/17664245	Blier P.	J Psychopharmacol. 2007 Jul;21(5):459-60. No abstract available.	J Psychopharmacol. 2007	PubMed	citation	PMID:17664245	pubmed	17664245	create date:2007/08/01 | first author:Blier P
The safety of quetiapine: results of a post-marketing surveillance study on 1728 patients in England.	/pubmed/17656426	Twaites BR, Wilton LV, Shakir SA.	J Psychopharmacol. 2007 Jun;21(4):392-9. Erratum in: J Psychopharmacol. 2008 Aug;22(6):699. J Psychopharmacol. 2007 Sep;21(7):783.	J Psychopharmacol. 2007	PubMed	citation	PMID:17656426	pubmed	17656426	create date:2007/07/28 | first author:Twaites BR
Minimising metabolic and cardiovascular risk in schizophrenia: diabetes, obesity and dyslipidaemia.	/pubmed/17656425	Barnett AH, Mackin P, Chaudhry I, Farooqi A, Gadsby R, Heald A, Hill J, Millar H, Peveler R, Rees A, Singh V, Taylor D, Vora J, Jones PB.	J Psychopharmacol. 2007 Jun;21(4):357-73. Review. Erratum in: J Psychopharmacol. 2008 Aug;22(6):699.	J Psychopharmacol. 2007	PubMed	citation	PMID:17656425	pubmed	17656425	create date:2007/07/28 | first author:Barnett AH
Schizophrenia, antipsychotics and metabolic disease.	/pubmed/17656424	Reynolds GP.	J Psychopharmacol. 2007 Jun;21(4):355-6. No abstract available.	J Psychopharmacol. 2007	PubMed	citation	PMID:17656424	pubmed	17656424	create date:2007/07/28 | first author:Reynolds GP
Everyday memory deficits in ecstasy-polydrug users.	/pubmed/17606476	Montgomery C, Fisk JE.	J Psychopharmacol. 2007 Sep;21(7):709-17. Epub 2007 Jul 2.	J Psychopharmacol. 2007	PubMed	citation	PMID:17606476	pubmed	17606476	create date:2007/07/04 | first author:Montgomery C
Pharmacological manipulations of arousal and memory for emotional material: effects of a single dose of methylphenidate or lorazepam.	/pubmed/17606475	Brignell CM, Rosenthal J, Curran HV.	J Psychopharmacol. 2007 Sep;21(7):673-83. Epub 2007 Jul 2.	J Psychopharmacol. 2007	PubMed	citation	PMID:17606475	pubmed	17606475	create date:2007/07/04 | first author:Brignell CM
Attention switching after dietary brain 5-HT challenge in high impulsive subjects.	/pubmed/17606474	Markus CR, Jonkman LM.	J Psychopharmacol. 2007 Sep;21(7):700-8. Epub 2007 Jul 2.	J Psychopharmacol. 2007	PubMed	citation	PMID:17606474	pubmed	17606474	create date:2007/07/04 | first author:Markus CR
Prevalence of hyperprolactinaemia in a naturalistic cohort of schizophrenia and bipolar outpatients during treatment with typical and atypical antipsychotics.	/pubmed/17606473	Bushe C, Shaw M.	J Psychopharmacol. 2007 Sep;21(7):768-73. Epub 2007 Jul 2.	J Psychopharmacol. 2007	PubMed	citation	PMID:17606473	pubmed	17606473	create date:2007/07/04 | first author:Bushe C
Effect of acetaminophen, a cyclooxygenase inhibitor, on Morris water maze task performance in mice.	/pubmed/17606472	Ishida T, Sato T, Irifune M, Tanaka K, Nakamura N, Nishikawa T.	J Psychopharmacol. 2007 Sep;21(7):757-67. Epub 2007 Jul 2.	J Psychopharmacol. 2007	PubMed	citation	PMID:17606472	pubmed	17606472	create date:2007/07/04 | first author:Ishida T
Benzylpiperazine: a drug of abuse?	/pubmed/17606471	Johnstone AC, Lea RA, Brennan KA, Schenk S, Kennedy MA, Fitzmaurice PS.	J Psychopharmacol. 2007 Nov;21(8):888-94. Epub 2007 Jul 2. Review.	J Psychopharmacol. 2007	PubMed	citation	PMID:17606471	pubmed	17606471	create date:2007/07/04 | first author:Johnstone AC
Perceptual organization in ketamine users: preliminary evidence of deficits on night of drug use but not 3 days later.	/pubmed/17591661	Uhlhaas PJ, Millard I, Muetzelfeldt L, Curran HV, Morgan CJ.	J Psychopharmacol. 2007 May;21(3):347-52.	J Psychopharmacol. 2007	PubMed	citation	PMID:17591661	pubmed	17591661	create date:2007/06/27 | first author:Uhlhaas PJ
Does ketamine mimic aspects of schizophrenic speech?	/pubmed/17591660	Covington MA, Riedel WJ, Brown C, He C, Morris E, Weinstein S, Semple J, Brown J.	J Psychopharmacol. 2007 May;21(3):338-46.	J Psychopharmacol. 2007	PubMed	citation	PMID:17591660	pubmed	17591660	create date:2007/06/27 | first author:Covington MA
Ketamine effects on CNS responses assessed with MEG/EEG in a passive auditory sensory-gating paradigm: an attempt for modelling some symptoms of psychosis in man.	/pubmed/17591659	Boeijinga PH, Soufflet L, Santoro F, Luthringer R.	J Psychopharmacol. 2007 May;21(3):321-37. Erratum in: J Psychopharmacol. 2007 Nov;21(8):900.	J Psychopharmacol. 2007	PubMed	citation	PMID:17591659	pubmed	17591659	create date:2007/06/27 | first author:Boeijinga PH
Prepulse inhibition of the startle reflex and its attentional modulation in the human S-ketamine and N,N-dimethyltryptamine (DMT) models of psychosis.	/pubmed/17591658	Heekeren K, Neukirch A, Daumann J, Stoll M, Obradovic M, Kovar KA, Geyer MA, Gouzoulis-Mayfrank E.	J Psychopharmacol. 2007 May;21(3):312-20.	J Psychopharmacol. 2007	PubMed	citation	PMID:17591658	pubmed	17591658	create date:2007/06/27 | first author:Heekeren K
(+/-) Ketamine-induced prepulse inhibition deficits of an acoustic startle response in rats are not reversed by antipsychotics.	/pubmed/17591657	Cilia J, Hatcher P, Reavill C, Jones DN.	J Psychopharmacol. 2007 May;21(3):302-11.	J Psychopharmacol. 2007	PubMed	citation	PMID:17591657	pubmed	17591657	create date:2007/06/27 | first author:Cilia J
Do NMDA receptor antagonist models of schizophrenia predict the clinical efficacy of antipsychotic drugs?	/pubmed/17591656	Large CH.	J Psychopharmacol. 2007 May;21(3):283-301. Review.	J Psychopharmacol. 2007	PubMed	citation	PMID:17591656	pubmed	17591656	create date:2007/06/27 | first author:Large CH
Pharmacological models in healthy volunteers: their use in the clinical development of psychotropic drugs.	/pubmed/17591655	Gilles C, Luthringer R.	J Psychopharmacol. 2007 May;21(3):272-82. Review.	J Psychopharmacol. 2007	PubMed	citation	PMID:17591655	pubmed	17591655	create date:2007/06/27 | first author:Gilles C
Low dose ketamine: a therapeutic and research tool to explore N-methyl-D-aspartate (NMDA) receptor-mediated plasticity in pain pathways.	/pubmed/17591654	Chizh BA.	J Psychopharmacol. 2007 May;21(3):259-71. Review.	J Psychopharmacol. 2007	PubMed	citation	PMID:17591654	pubmed	17591654	create date:2007/06/27 | first author:Chizh BA
Imaging of striatal dopamine release elicited with NMDA antagonists: is there anything there to be seen?	/pubmed/17591653	Rabiner EA.	J Psychopharmacol. 2007 May;21(3):253-8. Review.	J Psychopharmacol. 2007	PubMed	citation	PMID:17591653	pubmed	17591653	create date:2007/06/27 | first author:Rabiner EA
From prediction error to psychosis: ketamine as a pharmacological model of delusions.	/pubmed/17591652	Corlett PR, Honey GD, Fletcher PC.	J Psychopharmacol. 2007 May;21(3):238-52. Review.	J Psychopharmacol. 2007	PubMed	citation	PMID:17591652	pubmed	17591652	create date:2007/06/27 | first author:Corlett PR
Rob Kerwin--an appreciation.	/pubmed/17591651	Nutt D.	J Psychopharmacol. 2007 May;21(3):237. No abstract available.	J Psychopharmacol. 2007	PubMed	citation	PMID:17591651	pubmed	17591651	create date:2007/06/27 | first author:Nutt D
Atomoxetine increases salivary cortisol in healthy volunteers.	/pubmed/17446206	Chamberlain SR, Müller U, Cleary S, Robbins TW, Sahakian BJ.	J Psychopharmacol. 2007 Jul;21(5):545-9. Epub 2007 Apr 19.	J Psychopharmacol. 2007	PubMed	citation	PMID:17446206	pubmed	17446206	create date:2007/04/21 | first author:Chamberlain SR
Effects of alpha-lactalbumin on emotional processing in healthy women.	/pubmed/17446205	Scrutton H, Carbonnier A, Cowen PJ, Harmer CJ.	J Psychopharmacol. 2007 Jul;21(5):519-24. Epub 2007 Apr 19.	J Psychopharmacol. 2007	PubMed	citation	PMID:17446205	pubmed	17446205	create date:2007/04/21 | first author:Scrutton H
Charles Bonnet Syndrome: successful treatment of visual hallucinations due to vision loss with selective serotonin reuptake inhibitors.	/pubmed/17446204	Lang UE, Stogowski D, Schulze D, Domula M, Schmidt E, Gallinat J, Tugtekin SM, Felber W.	J Psychopharmacol. 2007 Jul;21(5):553-5. Epub 2007 Apr 19.	J Psychopharmacol. 2007	PubMed	citation	PMID:17446204	pubmed	17446204	create date:2007/04/21 | first author:Lang UE
Psychotropic drug prescribing in child and adolescent learning disability psychiatry.	/pubmed/17446203	Bramble D.	J Psychopharmacol. 2007 Jul;21(5):486-91. Epub 2007 Apr 19.	J Psychopharmacol. 2007	PubMed	citation	PMID:17446203	pubmed	17446203	create date:2007/04/21 | first author:Bramble D
New onset heightened interest or drive for gambling, shopping, eating or sexual activity in patients with Parkinson's disease: the role of dopamine agonist treatment and age at motor symptoms onset.	/pubmed/17446202	Giladi N, Weitzman N, Schreiber S, Shabtai H, Peretz C.	J Psychopharmacol. 2007 Jul;21(5):501-6. Epub 2007 Apr 19.	J Psychopharmacol. 2007	PubMed	citation	PMID:17446202	pubmed	17446202	create date:2007/04/21 | first author:Giladi N
Review: Serotonin by stress interaction: a susceptibility factor for the development of depression?	/pubmed/17446201	Firk C, Markus CR.	J Psychopharmacol. 2007 Jul;21(5):538-44. Epub 2007 Apr 19. Review.	J Psychopharmacol. 2007	PubMed	citation	PMID:17446201	pubmed	17446201	create date:2007/04/21 | first author:Firk C
An investigation of the subjective experiences of sex after alcohol or drug intoxication.	/pubmed/17446200	Sumnall HR, Beynon CM, Conchie SM, Riley SC, Cole JC.	J Psychopharmacol. 2007 Jul;21(5):525-37. Epub 2007 Apr 19.	J Psychopharmacol. 2007	PubMed	citation	PMID:17446200	pubmed	17446200	create date:2007/04/21 | first author:Sumnall HR
Urticaria and angio-oedema due to ziprasidone.	/pubmed/17446198	Akkaya C, Sarandol A, Aydogan K, Kirli S.	J Psychopharmacol. 2007 Jul;21(5):550-2. Epub 2007 Apr 19.	J Psychopharmacol. 2007	PubMed	citation	PMID:17446198	pubmed	17446198	create date:2007/04/21 | first author:Akkaya C
Is there a case for MDMA-assisted psychotherapy in the UK?	/pubmed/17329304	Sessa B.	J Psychopharmacol. 2007 Mar;21(2):220-4. Erratum in: J Psychopharmacol. 2008 Aug;22(6):699.	J Psychopharmacol. 2007	PubMed	citation	PMID:17329304	pubmed	17329304	create date:2007/03/03 | first author:Sessa B
Risperidone-to-methylphenidate switch reaction in children: three cases.	/pubmed/17329303	Sabuncuoglu O.	J Psychopharmacol. 2007 Mar;21(2):216-9. Erratum in: J Psychopharmacol. 2008 Aug;22(6):699.	J Psychopharmacol. 2007	PubMed	citation	PMID:17329303	pubmed	17329303	create date:2007/03/03 | first author:Sabuncuoglu O
Lack of deleterious effects of buspirone on cognition in healthy male volunteers.	/pubmed/17329302	Chamberlain SR, Müller U, Deakin JB, Corlett PR, Dowson J, Cardinal RN, Aitken MR, Robbins TW, Sahakian BJ.	J Psychopharmacol. 2007 Mar;21(2):210-5. Erratum in: J Psychopharmacol. 2008 Aug;22(6):699.	J Psychopharmacol. 2007	PubMed	citation	PMID:17329302	pubmed	17329302	create date:2007/03/03 | first author:Chamberlain SR
Pharmacological management of acute mania: does current prescribing practice reflect treatment guidelines?	/pubmed/17329301	Streeruwitz A, Barnes TR, Fehler J, Ohlsen R, Curtis VA.	J Psychopharmacol. 2007 Mar;21(2):206-9. Erratum in: J Psychopharmacol. 2008 Aug;22(6):698.	J Psychopharmacol. 2007	PubMed	citation	PMID:17329301	pubmed	17329301	create date:2007/03/03 | first author:Streeruwitz A
Sub-chronic psychotomimetic phencyclidine induces deficits in reversal learning and alterations in parvalbumin-immunoreactive expression in the rat.	/pubmed/17329300	Abdul-Monim Z, Neill JC, Reynolds GP.	J Psychopharmacol. 2007 Mar;21(2):198-205. Erratum in: J Psychopharmacol. 2008 Aug;22(6):698.	J Psychopharmacol. 2007	PubMed	citation	PMID:17329300	pubmed	17329300	create date:2007/03/03 | first author:Abdul-Monim Z
Antipsychotic prescribing quality and ethnicity: a study of hospitalized patients in south east London.	/pubmed/17329299	Connolly A, Rogers P, Taylor D.	J Psychopharmacol. 2007 Mar;21(2):191-7. Erratum in: J Psychopharmacol. 2008 Aug;22(6):698.	J Psychopharmacol. 2007	PubMed	citation	PMID:17329299	pubmed	17329299	create date:2007/03/03 | first author:Connolly A
Cyproheptadine resembles clozapine in vivo following both acute and chronic administration in rats.	/pubmed/17329298	Goudie AJ, Cooper GD, Cole JC, Sumnall HR.	J Psychopharmacol. 2007 Mar;21(2):179-90. Erratum in: J Psychopharmacol. 2008 Aug;22(6):698.	J Psychopharmacol. 2007	PubMed	citation	PMID:17329298	pubmed	17329298	create date:2007/03/03 | first author:Goudie AJ
Effect of ispronicline, a neuronal nicotinic acetylcholine receptor partial agonist, in subjects with age associated memory impairment (AAMI).	/pubmed/17329297	Dunbar GC, Inglis F, Kuchibhatla R, Sharma T, Tomlinson M, Wamsley J.	J Psychopharmacol. 2007 Mar;21(2):171-8. Erratum in: J Psychopharmacol. 2008 Aug;22(6):698.	J Psychopharmacol. 2007	PubMed	citation	PMID:17329297	pubmed	17329297	create date:2007/03/03 | first author:Dunbar GC
A naturalistic, 9-month follow-up, comparing olanzapine and conventional antipsychotics on sexual function and hormonal profile for males with schizophrenia.	/pubmed/17329296	Costa AM, de Lima MS, Faria M, Filho SR, de Oliveira IR, de Jesus Mari J.	J Psychopharmacol. 2007 Mar;21(2):165-70. Erratum in: J Psychopharmacol. 2008 Aug;22(6):698.	J Psychopharmacol. 2007	PubMed	citation	PMID:17329296	pubmed	17329296	create date:2007/03/03 | first author:Costa AM
Venlafaxine-mirtazapine combination in the treatment of persistent depressive illness.	/pubmed/17329295	Hannan N, Hamzah Z, Akinpeloye HO, Meagher D.	J Psychopharmacol. 2007 Mar;21(2):161-4. Erratum in: J Psychopharmacol. 2008 Aug;22(6):698.	J Psychopharmacol. 2007	PubMed	citation	PMID:17329295	pubmed	17329295	create date:2007/03/03 | first author:Hannan N
PRN prescribing in psychiatric inpatients: potential for pharmacokinetic drug interactions.	/pubmed/17329294	Davies SJ, Lennard MS, Ghahramani P, Pratt P, Robertson A, Potokar J.	J Psychopharmacol. 2007 Mar;21(2):153-60. Erratum in: J Psychopharmacol. 2008 Aug;22(6):698.	J Psychopharmacol. 2007	PubMed	citation	PMID:17329294	pubmed	17329294	create date:2007/03/03 | first author:Davies SJ
Title	URL	Description	Details	ShortDetails	Resource	Type	Identifiers	Db	EntrezUID	Properties
Development and validation of the Generalized Anxiety Disorder Inventory (GADI).	/pubmed/17329293	Argyropoulos SV, Ploubidis GB, Wright TS, Palm ME, Hood SD, Nash JR, Taylor AC, Forshall SW, Anderson IM, Nutt DJ, Potokar JP.	J Psychopharmacol. 2007 Mar;21(2):145-52. Erratum in: J Psychopharmacol. 2008 Aug;22(6):698.	J Psychopharmacol. 2007	PubMed	citation	PMID:17329293	pubmed	17329293	create date:2007/03/03 | first author:Argyropoulos SV
Open fields (unlike wheels) can be any shape but still miss the target.	/pubmed/17329292	Stanford SC.	J Psychopharmacol. 2007 Mar;21(2):144. No abstract available.	J Psychopharmacol. 2007	PubMed	citation	PMID:17329292	pubmed	17329292	create date:2007/03/03 | first author:Stanford SC
More haste, considerably less speed.	/pubmed/17329291	Rodgers RJ.	J Psychopharmacol. 2007 Mar;21(2):141-3. No abstract available.	J Psychopharmacol. 2007	PubMed	citation	PMID:17329291	pubmed	17329291	create date:2007/03/03 | first author:Rodgers RJ
The Open Field Test for two.	/pubmed/17329290	Overstreet DH.	J Psychopharmacol. 2007 Mar;21(2):140. No abstract available.	J Psychopharmacol. 2007	PubMed	citation	PMID:17329290	pubmed	17329290	create date:2007/03/03 | first author:Overstreet DH
Test standardization in behavioural neuroscience: a response to Stanford.	/pubmed/17329289	Blizard DA, Takahashi A, Galsworthy MJ, Martin B, Koide T.	J Psychopharmacol. 2007 Mar;21(2):136-9. No abstract available.	J Psychopharmacol. 2007	PubMed	citation	PMID:17329289	pubmed	17329289	create date:2007/03/03 | first author:Blizard DA
The Open Field Test: reinventing the wheel.	/pubmed/17329288	Stanford SC.	J Psychopharmacol. 2007 Mar;21(2):134-5. No abstract available.	J Psychopharmacol. 2007	PubMed	citation	PMID:17329288	pubmed	17329288	create date:2007/03/03 | first author:Stanford SC
The House of Commons Health Committee: 'The Influence of the Pharmaceutical Industry'. Too much too late?	/pubmed/17329287	Kerwin R.	J Psychopharmacol. 2007 Mar;21(2):131-3. No abstract available.	J Psychopharmacol. 2007	PubMed	citation	PMID:17329287	pubmed	17329287	create date:2007/03/03 | first author:Kerwin R
An inverse relationship between typical alcohol consumption and facial symmetry detection ability in young women.	/pubmed/17259210	Oinonen KA, Sterniczuk R.	J Psychopharmacol. 2007 Jul;21(5):507-18. Epub 2007 Jan 26.	J Psychopharmacol. 2007	PubMed	citation	PMID:17259210	pubmed	17259210	create date:2007/01/30 | first author:Oinonen KA
Transmission disequilibrium analysis of the functional 5-HT3A receptor variant C178T in early-onset obsessive compulsive-disorder.	/pubmed/17259209	Mössner R, Döring N, Scherag A, Schäfer H, Herpertz-Dahlmann B, Remschmidt H, Schulz E, Renner T, Wewetzer C, Warnke A, Lesch KP, Walitza S.	J Psychopharmacol. 2007 Nov;21(8):833-6. Epub 2007 Jan 26.	J Psychopharmacol. 2007	PubMed	citation	PMID:17259209	pubmed	17259209	create date:2007/01/30 | first author:Mössner R
Placental transfer of quetiapine in relation to P-glycoprotein activity.	/pubmed/17259208	Rahi M, Heikkinen T, Härtter S, Hakkola J, Hakala K, Wallerman O, Wadelius M, Wadelius C, Laine K.	J Psychopharmacol. 2007 Sep;21(7):751-6. Epub 2007 Jan 26.	J Psychopharmacol. 2007	PubMed	citation	PMID:17259208	pubmed	17259208	create date:2007/01/30 | first author:Rahi M
Glutamate and dopamine dysregulation in schizophrenia--a synthesis and selective review.	/pubmed/17259207	Stone JM, Morrison PD, Pilowsky LS.	J Psychopharmacol. 2007 Jun;21(4):440-52. Epub 2007 Jan 26. Review.	J Psychopharmacol. 2007	PubMed	citation	PMID:17259207	pubmed	17259207	create date:2007/01/30 | first author:Stone JM
A single dose of citalopram increases fear recognition in healthy subjects.	/pubmed/17259206	Browning M, Reid C, Cowen PJ, Goodwin GM, Harmer CJ.	J Psychopharmacol. 2007 Sep;21(7):684-90. Epub 2007 Jan 26.	J Psychopharmacol. 2007	PubMed	citation	PMID:17259206	pubmed	17259206	create date:2007/01/30 | first author:Browning M
Lorazepam induces multiple disturbances in selective attention: attentional overload, decrement in target processing efficiency, and shifts in perceptual discrimination and response bias.	/pubmed/17259205	Michael GA, Bacon E, Offerlin-Meyer I.	J Psychopharmacol. 2007 Sep;21(7):691-9. Epub 2007 Jan 26.	J Psychopharmacol. 2007	PubMed	citation	PMID:17259205	pubmed	17259205	create date:2007/01/30 | first author:Michael GA
Rhodiola rosea L. extract reduces stress- and CRF-induced anorexia in rats.	/pubmed/17259204	Mattioli L, Perfumi M.	J Psychopharmacol. 2007 Sep;21(7):742-50. Epub 2007 Jan 26.	J Psychopharmacol. 2007	PubMed	citation	PMID:17259204	pubmed	17259204	create date:2007/01/30 | first author:Mattioli L
Commentary on a critique for the Journal of Psychopharmacology: NICE--excellence or eccentricity? Reflections on the z-drugs as hypnotics review.	/pubmed/17213250	Capua T, Shapiro CM.	J Psychopharmacol. 2007 Jan;21(1):114-7. No abstract available.	J Psychopharmacol. 2007	PubMed	citation	PMID:17213250	pubmed	17213250	create date:2007/01/11 | first author:Capua T
Alcohol, ecstasy, Aldous Huxley's 'soma'.	/pubmed/17213249	Parrott AC.	J Psychopharmacol. 2007 Jan;21(1):8-9. No abstract available.	J Psychopharmacol. 2007	PubMed	citation	PMID:17213249	pubmed	17213249	create date:2007/01/11 | first author:Parrott AC
Ecstasy versus alcohol: Tolstoy and the variations of unhappiness.	/pubmed/17213247	Parrott AC.	J Psychopharmacol. 2007 Jan;21(1):3-6; discussion 7. No abstract available.	J Psychopharmacol. 2007	PubMed	citation	PMID:17213247	pubmed	17213247	create date:2007/01/11 | first author:Parrott AC
Differential contribution of GABA(A) receptor subtypes to the anticonvulsant efficacy of benzodiazepine site ligands.	/pubmed/17092983	Fradley RL, Guscott MR, Bull S, Hallett DJ, Goodacre SC, Wafford KA, Garrett EM, Newman RJ, O'Meara GF, Whiting PJ, Rosahl TW, Dawson GR, Reynolds DS, Atack JR.	J Psychopharmacol. 2007 Jun;21(4):384-91. Epub 2006 Nov 8.	J Psychopharmacol. 2007	PubMed	citation	PMID:17092983	pubmed	17092983	create date:2006/11/10 | first author:Fradley RL
Comment on 'A community based investigation of the association between cannabis use, injuries and accidents'.	/pubmed/17092982	Sabuncuoglu O.	J Psychopharmacol. 2007 Jul;21(5):559. Epub 2006 Nov 8. No abstract available.	J Psychopharmacol. 2007	PubMed	citation	PMID:17092982	pubmed	17092982	create date:2006/11/10 | first author:Sabuncuoglu O
Effect of the beta3 adrenoceptor agonist CL 316243 on hypothalamic 5-HT synthesis and suppression of REM sleep in the rat.	/pubmed/17092981	Conley RK, Li J, Ivarsson M, Hutson PH.	J Psychopharmacol. 2007 Aug;21(6):597-602. Epub 2006 Nov 8.	J Psychopharmacol. 2007	PubMed	citation	PMID:17092981	pubmed	17092981	create date:2006/11/10 | first author:Conley RK
The smoking Stroop and delay discounting in smokers: effects of environmental smoking cues.	/pubmed/17092980	Field M, Rush M, Cole J, Goudie A.	J Psychopharmacol. 2007 Aug;21(6):603-10. Epub 2006 Nov 8.	J Psychopharmacol. 2007	PubMed	citation	PMID:17092980	pubmed	17092980	create date:2006/11/10 | first author:Field M
A 12-week, double-blind, placebo-controlled trial of donepezil as an adjunct to haloperidol for treating cognitive impairments in patients with chronic schizophrenia.	/pubmed/17092979	Lee BJ, Lee JG, Kim YH.	J Psychopharmacol. 2007 Jun;21(4):421-7. Epub 2006 Nov 8.	J Psychopharmacol. 2007	PubMed	citation	PMID:17092979	pubmed	17092979	create date:2006/11/10 | first author:Lee BJ
Comparison of diphenhydramine and modafinil on arousal and autonomic functions in healthy volunteers.	/pubmed/17092978	Hou RH, Langley RW, Szabadi E, Bradshaw CM.	J Psychopharmacol. 2007 Aug;21(6):567-78. Epub 2006 Nov 8.	J Psychopharmacol. 2007	PubMed	citation	PMID:17092978	pubmed	17092978	create date:2006/11/10 | first author:Hou RH
Effectiveness of olanzapine in neurosyphilis related organic psychosis: a case report.	/pubmed/17092977	Turan S, Emul M, Duran A, Mert A, Ugur M.	J Psychopharmacol. 2007 Jul;21(5):556-8. Epub 2006 Nov 8.	J Psychopharmacol. 2007	PubMed	citation	PMID:17092977	pubmed	17092977	create date:2006/11/10 | first author:Turan S
Review: Combination therapy with non-clozapine atypical antipsychotic medication: a review of current evidence.	/pubmed/17092976	Chan J, Sweeting M.	J Psychopharmacol. 2007 Aug;21(6):657-64. Epub 2006 Nov 8. Review.	J Psychopharmacol. 2007	PubMed	citation	PMID:17092976	pubmed	17092976	create date:2006/11/10 | first author:Chan J
The nootropic and neuroprotective proline-containing dipeptide noopept restores spatial memory and increases immunoreactivity to amyloid in an Alzheimer's disease model.	/pubmed/17092975	Ostrovskaya RU, Gruden MA, Bobkova NA, Sewell RD, Gudasheva TA, Samokhin AN, Seredinin SB, Noppe W, Sherstnev VV, Morozova-Roche LA.	J Psychopharmacol. 2007 Aug;21(6):611-9. Epub 2006 Nov 8.	J Psychopharmacol. 2007	PubMed	citation	PMID:17092975	pubmed	17092975	create date:2006/11/10 | first author:Ostrovskaya RU
The role of sedation tests in identifying sedative drug effects in healthy volunteers and their power to dissociate sedative-related impairments from memory dysfunctions.	/pubmed/17092974	Wezenberg E, Sabbe BG, Hulstijn W, Ruigt GS, Verkes RJ.	J Psychopharmacol. 2007 Aug;21(6):579-87. Epub 2006 Nov 8.	J Psychopharmacol. 2007	PubMed	citation	PMID:17092974	pubmed	17092974	create date:2006/11/10 | first author:Wezenberg E
Ecstasy-induced reduction of the availability of the brain serotonin transporter as revealed by [11C](+)McN5652-PET and the multi-linear reference tissue model: loss of transporters or artifact of tracer kinetic modelling?	/pubmed/17092972	Buchert R, Thiele F, Thomasius R, Wilke F, Petersen K, Brenner W, Mester J, Spies L, Clausen M.	J Psychopharmacol. 2007 Aug;21(6):628-34. Epub 2006 Nov 8.	J Psychopharmacol. 2007	PubMed	citation	PMID:17092972	pubmed	17092972	create date:2006/11/10 | first author:Buchert R
In vitro functional characteristics of dopamine D2 receptor partial agonists in second and third messenger-based assays of cloned human dopamine D2Long receptor signalling.	/pubmed/17092971	Jordan S, Regardie K, Johnson JL, Chen R, Kambayashi J, McQuade R, Kitagawa H, Tadori Y, Kikuchi T.	J Psychopharmacol. 2007 Aug;21(6):620-7. Epub 2006 Nov 8.	J Psychopharmacol. 2007	PubMed	citation	PMID:17092971	pubmed	17092971	create date:2006/11/10 | first author:Jordan S
The G196A polymorphism of the brain-derived neurotrophic factor gene and the antidepressant effect of milnacipran and fluvoxamine.	/pubmed/17092970	Yoshida K, Higuchi H, Kamata M, Takahashi H, Inoue K, Suzuki T, Itoh K, Ozaki N.	J Psychopharmacol. 2007 Aug;21(6):650-6. Epub 2006 Nov 8.	J Psychopharmacol. 2007	PubMed	citation	PMID:17092970	pubmed	17092970	create date:2006/11/10 | first author:Yoshida K
Association study of four dopamine D1 receptor gene polymorphisms and clozapine treatment response.	/pubmed/17092969	Hwang R, Shinkai T, De Luca V, Ni X, Potkin SG, Lieberman JA, Meltzer HY, Kennedy JL.	J Psychopharmacol. 2007 Sep;21(7):718-27. Epub 2006 Nov 8.	J Psychopharmacol. 2007	PubMed	citation	PMID:17092969	pubmed	17092969	create date:2006/11/10 | first author:Hwang R
Pharmacodynamic and pharmacokinetic effects of TPA023, a GABA(A) alpha(2,3) subtype-selective agonist, compared to lorazepam and placebo in healthy volunteers.	/pubmed/17092968	de Haas SL, de Visser SJ, van der Post JP, de Smet M, Schoemaker RC, Rijnbeek B, Cohen AF, Vega JM, Agrawal NG, Goel TV, Simpson RC, Pearson LK, Li S, Hesney M, Murphy MG, van Gerven JM.	J Psychopharmacol. 2007 Jun;21(4):374-83. Epub 2006 Nov 8.	J Psychopharmacol. 2007	PubMed	citation	PMID:17092968	pubmed	17092968	create date:2006/11/10 | first author:de Haas SL
Benzodiazepines--a necessary evil? A survey of prescribing at a specialist UK psychiatric hospital.	/pubmed/17092967	Haw C, Stubbs J.	J Psychopharmacol. 2007 Aug;21(6):645-9. Epub 2006 Nov 8.	J Psychopharmacol. 2007	PubMed	citation	PMID:17092967	pubmed	17092967	create date:2006/11/10 | first author:Haw C
Selective verbal and spatial memory impairment after 5-HT1A and 5-HT2A receptor blockade in healthy volunteers pre-treated with an SSRI.	/pubmed/17092965	Wingen M, Kuypers KP, Ramaekers JG.	J Psychopharmacol. 2007 Jul;21(5):477-85. Epub 2006 Nov 8.	J Psychopharmacol. 2007	PubMed	citation	PMID:17092965	pubmed	17092965	create date:2006/11/10 | first author:Wingen M
Olanzapine prolongs cardiac repolarization by blocking the rapid component of the delayed rectifier potassium current.	/pubmed/17092964	Morissette P, Hreiche R, Mallet L, Vo D, Knaus EE, Turgeon J.	J Psychopharmacol. 2007 Sep;21(7):735-41. Epub 2006 Nov 8.	J Psychopharmacol. 2007	PubMed	citation	PMID:17092964	pubmed	17092964	create date:2006/11/10 | first author:Morissette P
Association study of olanzapine-induced weight gain and therapeutic response with SERT gene polymorphisms in female schizophrenic patients.	/pubmed/17092963	Bozina N, Medved V, Kuzman MR, Sain I, Sertic J.	J Psychopharmacol. 2007 Sep;21(7):728-34. Epub 2006 Nov 8.	J Psychopharmacol. 2007	PubMed	citation	PMID:17092963	pubmed	17092963	create date:2006/11/10 | first author:Bozina N
Evidence-based guidelines for management of attention-deficit/hyperactivity disorder in adolescents in transition to adult services and in adults: recommendations from the British Association for Psychopharmacology.	/pubmed/17092962	Nutt DJ, Fone K, Asherson P, Bramble D, Hill P, Matthews K, Morris KA, Santosh P, Sonuga-Barke E, Taylor E, Weiss M, Young S; British Association for Psychopharmacology.	J Psychopharmacol. 2007 Jan;21(1):10-41. Epub 2006 Nov 8.	J Psychopharmacol. 2007	PubMed	citation	PMID:17092962	pubmed	17092962	create date:2006/11/10 | first author:Nutt DJ
Citalopram-induced SIADH in a hypertensive patient on salt restricted diet.	/pubmed/17092960	Bez Y, Aktolga S, Balci M, Nurmedov S, Topçuoglu V.	J Psychopharmacol. 2007 Aug;21(6):665-7. Epub 2006 Nov 8.	J Psychopharmacol. 2007	PubMed	citation	PMID:17092960	pubmed	17092960	create date:2006/11/10 | first author:Bez Y
Prescribing of venlafaxine and dosulepin in primary care.	/pubmed/17060347	McAllister-Williams RH, Foran K, Forrest S, Ingram G, McMahon L, Taylor M, Rajwal MS, Cornwall PL.	J Psychopharmacol. 2006 Nov;20(6):868. No abstract available.	J Psychopharmacol. 2006	PubMed	citation	PMID:17060347	pubmed	17060347	create date:2006/10/25 | first author:McAllister-Williams RH
Clinical practice with anti-dementia drugs: a consensus statement from British Association for Psychopharmacology.	/pubmed/17060346	Burns A, O'Brien J; BAP Dementia Consensus group, Auriacombe S, Ballard C, Broich K, Bullock R, Feldman H, Ford G, Knapp M, McCaddon A, Iliffe S, Jacova C, Jones R, Lennon S, McKeith I, Orgogozo JM, Purandare N, Richardson M, Ritchie C, Thomas A, Warner J, et al.	J Psychopharmacol. 2006 Nov;20(6):732-55. Review.	J Psychopharmacol. 2006	PubMed	citation	PMID:17060346	pubmed	17060346	create date:2006/10/25 | first author:Burns A
Anxiety and OCD - the chicken or the egg?	/pubmed/17060345	Nutt D, Malizia A.	J Psychopharmacol. 2006 Nov;20(6):729-31. No abstract available.	J Psychopharmacol. 2006	PubMed	citation	PMID:17060345	pubmed	17060345	create date:2006/10/25 | first author:Nutt D
Is clozapine-aripiprazole combination a useful regime in the management of treatment-resistant schizophrenia?	/pubmed/17050662	Karunakaran K, Tungaraza TE, Harborne GC.	J Psychopharmacol. 2007 Jun;21(4):453-6. Epub 2006 Oct 18.	J Psychopharmacol. 2007	PubMed	citation	PMID:17050662	pubmed	17050662	create date:2006/10/20 | first author:Karunakaran K
Cost effectiveness of olanzapine in prevention of affective episodes in bipolar disorder in the United Kingdom.	/pubmed/17050661	McKendrick J, Cerri KH, Lloyd A, D'Ausilio A, Dando S, Chinn C.	J Psychopharmacol. 2007 Aug;21(6):588-96. Epub 2006 Oct 18.	J Psychopharmacol. 2007	PubMed	citation	PMID:17050661	pubmed	17050661	create date:2006/10/20 | first author:McKendrick J
The effect of chronic antipsychotic treatment on sexual behaviour, hormones and organ size in the male rat.	/pubmed/17050660	Zhang X, Zhang Z, Cheng W, Mou X, Reynolds GP.	J Psychopharmacol. 2007 Jun;21(4):428-34. Epub 2006 Oct 18.	J Psychopharmacol. 2007	PubMed	citation	PMID:17050660	pubmed	17050660	create date:2006/10/20 | first author:Zhang X
Altered expression of synaptic protein mRNAs in STOP (MAP6) mutant mice.	/pubmed/17050659	Eastwood SL, Lyon L, George L, Andrieux A, Job D, Harrison PJ.	J Psychopharmacol. 2007 Aug;21(6):635-44. Epub 2006 Oct 18.	J Psychopharmacol. 2007	PubMed	citation	PMID:17050659	pubmed	17050659	create date:2006/10/20 | first author:Eastwood SL
Alterations of glucose metabolism during treatment with clozapine or amisulpride: results from a prospective 16-week study.	/pubmed/17050656	Rettenbacher MA, Hummer M, Hofer A, Baumgartner S, Ebenbichler C, Edlinger M, Kemmler G, Lechleitner M, Wolfgang Fleischhacker W.	J Psychopharmacol. 2007 Jun;21(4):400-4. Epub 2006 Oct 18.	J Psychopharmacol. 2007	PubMed	citation	PMID:17050656	pubmed	17050656	create date:2006/10/20 | first author:Rettenbacher MA
Effects of olanzapine in male rats: enhanced adiposity in the absence of hyperphagia, weight gain or metabolic abnormalities.	/pubmed/17050655	Cooper GD, Pickavance LC, Wilding JP, Harrold JA, Halford JC, Goudie AJ.	J Psychopharmacol. 2007 Jun;21(4):405-13. Epub 2006 Oct 18.	J Psychopharmacol. 2007	PubMed	citation	PMID:17050655	pubmed	17050655	create date:2006/10/20 | first author:Cooper GD
The other face of depression, reduced positive affect: the role of catecholamines in causation and cure.	/pubmed/17050654	Nutt D, Demyttenaere K, Janka Z, Aarre T, Bourin M, Canonico PL, Carrasco JL, Stahl S.	J Psychopharmacol. 2007 Jul;21(5):461-71. Epub 2006 Oct 18. Review.	J Psychopharmacol. 2007	PubMed	citation	PMID:17050654	pubmed	17050654	create date:2006/10/20 | first author:Nutt D
Improving patient outcomes in schizophrenia: achieving remission.	/pubmed/17046987	Nasrallah HA, Lasser R.	J Psychopharmacol. 2006 Nov;20(6 Suppl):57-61. Review.	J Psychopharmacol. 2006	PubMed	citation	PMID:17046987	pubmed	17046987	create date:2006/10/19 | first author:Nasrallah HA
The relationship between patient satisfaction and treatment outcomes in schizophrenia.	/pubmed/17046986	Chue P.	J Psychopharmacol. 2006 Nov;20(6 Suppl):38-56. Review.	J Psychopharmacol. 2006	PubMed	citation	PMID:17046986	pubmed	17046986	create date:2006/10/19 | first author:Chue P
Title	URL	Description	Details	ShortDetails	Resource	Type	Identifiers	Db	EntrezUID	Properties
Review of the evidence for the long-term efficacy of atypical antipsychotic agents in the treatment of patients with schizophrenia and related psychoses.	/pubmed/17046985	Turner MS, Stewart DW.	J Psychopharmacol. 2006 Nov;20(6 Suppl):20-37. Review.	J Psychopharmacol. 2006	PubMed	citation	PMID:17046985	pubmed	17046985	create date:2006/10/19 | first author:Turner MS
Symptom domains of schizophrenia: the role of atypical antipsychotic agents.	/pubmed/17046984	Burton S.	J Psychopharmacol. 2006 Nov;20(6 Suppl):6-19. Review.	J Psychopharmacol. 2006	PubMed	citation	PMID:17046984	pubmed	17046984	create date:2006/10/19 | first author:Burton S
Raising the bar for treatment expectations in schizophrenia: achieving remission as a routine goal of antipsychotic pharmacotherapy.	/pubmed/17046983	Nasrallah HA, Dursun SM.	J Psychopharmacol. 2006 Nov;20(6 Suppl):3-5. No abstract available.	J Psychopharmacol. 2006	PubMed	citation	PMID:17046983	pubmed	17046983	create date:2006/10/19 | first author:Nasrallah HA
Volte-face on venlafaxine--reasons and reflections.	/pubmed/16945931	Taylor D, Scott JR.	J Psychopharmacol. 2006 Sep;20(5):597-601. No abstract available.	J Psychopharmacol. 2006	PubMed	citation	PMID:16945931	pubmed	16945931	create date:2006/09/02 | first author:Taylor D
Electroconvulsive therapy in the treatment of depression in a former ecstasy user.	/pubmed/16891342	Freudenmann RW, Schönfeldt-Lecuona C, Spitzer M, Hermle L, Grön G.	J Psychopharmacol. 2006 Nov;20(6):860-2. Epub 2006 Aug 4.	J Psychopharmacol. 2006	PubMed	citation	PMID:16891342	pubmed	16891342	create date:2006/08/08 | first author:Freudenmann RW
The resistance to depressive relapse in menopausal women undergoing tryptophan depletion: preliminary findings.	/pubmed/16891341	Epperson CN, Amin Z, Naftolin F, Cappiello A, Czarkowski KA, Stiklus S, Anderson GM, Krystal JH.	J Psychopharmacol. 2007 Jun;21(4):414-20. Epub 2006 Aug 4.	J Psychopharmacol. 2007	PubMed	citation	PMID:16891341	pubmed	16891341	create date:2006/08/08 | first author:Epperson CN
Methylphenidate can reduce selectivity in associative learning in an aversive trace conditioning task.	/pubmed/16891340	Horsley RR, Cassaday HJ.	J Psychopharmacol. 2007 Jul;21(5):492-500. Epub 2006 Aug 4.	J Psychopharmacol. 2007	PubMed	citation	PMID:16891340	pubmed	16891340	create date:2006/08/08 | first author:Horsley RR
Aripiprazole use in individuals with intellectual disability and psychotic or behavioural disorders: a case series.	/pubmed/16891339	Shastri M, Alla L, Sabaratnam M.	J Psychopharmacol. 2006 Nov;20(6):863-7. Epub 2006 Aug 4.	J Psychopharmacol. 2006	PubMed	citation	PMID:16891339	pubmed	16891339	create date:2006/08/08 | first author:Shastri M
Preliminary in vivo evidence of increased N-acetyl-aspartate following eicosapentanoic acid treatment in patients with bipolar disorder.	/pubmed/16891338	Frangou S, Lewis M, Wollard J, Simmons A.	J Psychopharmacol. 2007 Jun;21(4):435-9. Epub 2006 Aug 4.	J Psychopharmacol. 2007	PubMed	citation	PMID:16891338	pubmed	16891338	create date:2006/08/08 | first author:Frangou S
Proceedings of the 8th International Meeting on Clinical Pharmacology in Psychiatry. September 2005. Oxford, United Kingdom.	/pubmed/16785279	[No authors listed]	J Psychopharmacol. 2006 Jul;20(4 Suppl):5-111. No abstract available.	J Psychopharmacol. 2006	PubMed	citation	PMID:16785279	pubmed	16785279	create date:2006/06/21
The role of emission tomography in pharmacokinetic and pharmacodynamic studies in clinical psychopharmacology.	/pubmed/16785278	Malizia AL.	J Psychopharmacol. 2006 Jul;20(4 Suppl):100-7. Review.	J Psychopharmacol. 2006	PubMed	citation	PMID:16785278	pubmed	16785278	create date:2006/06/21 | first author:Malizia AL
From genomics to drug targets.	/pubmed/16785277	Dahl SG, Sylte I.	J Psychopharmacol. 2006 Jul;20(4 Suppl):95-9. Review.	J Psychopharmacol. 2006	PubMed	citation	PMID:16785277	pubmed	16785277	create date:2006/06/21 | first author:Dahl SG
Pharmacogenomics, informatics, and individual drug therapy in psychiatry: past, present and future.	/pubmed/16785276	Preskorn SH.	J Psychopharmacol. 2006 Jul;20(4 Suppl):85-94. Review.	J Psychopharmacol. 2006	PubMed	citation	PMID:16785276	pubmed	16785276	create date:2006/06/21 | first author:Preskorn SH
The glucocorticoid receptor: part of the solution or part of the problem?	/pubmed/16785275	Pariante CM.	J Psychopharmacol. 2006 Jul;20(4 Suppl):79-84. Review.	J Psychopharmacol. 2006	PubMed	citation	PMID:16785275	pubmed	16785275	create date:2006/06/21 | first author:Pariante CM
Application of microarray technology in psychotropic drug trials.	/pubmed/16785274	Murphy GM Jr.	J Psychopharmacol. 2006 Jul;20(4 Suppl):72-8. Review.	J Psychopharmacol. 2006	PubMed	citation	PMID:16785274	pubmed	16785274	create date:2006/06/21 | first author:Murphy GM Jr
Meta-analysis in the assessment of treatment outcome.	/pubmed/16785273	Geddes J.	J Psychopharmacol. 2006 Jul;20(4 Suppl):67-71. Review.	J Psychopharmacol. 2006	PubMed	citation	PMID:16785273	pubmed	16785273	create date:2006/06/21 | first author:Geddes J
The neuronal noradrenaline transporter, anxiety and cardiovascular disease.	/pubmed/16785272	Esler M, Alvarenga M, Pier C, Richards J, El-Osta A, Barton D, Haikerwal D, Kaye D, Schlaich M, Guo L, Jennings G, Socratous F, Lambert G.	J Psychopharmacol. 2006 Jul;20(4 Suppl):60-6. Review.	J Psychopharmacol. 2006	PubMed	citation	PMID:16785272	pubmed	16785272	create date:2006/06/21 | first author:Esler M
Therapeutic drug monitoring of psychoactive drugs during pregnancy in the genomic era: challenges and opportunities.	/pubmed/16785271	DeVane CL, Stowe ZN, Donovan JL, Newport DJ, Pennell PB, Ritchie JC, Owens MJ, Wang JS.	J Psychopharmacol. 2006 Jul;20(4 Suppl):54-9. Review.	J Psychopharmacol. 2006	PubMed	citation	PMID:16785271	pubmed	16785271	create date:2006/06/21 | first author:DeVane CL
Assessment of outcome in depression.	/pubmed/16785270	Nelson JC, Portera L, Leon AC.	J Psychopharmacol. 2006 Jul;20(4 Suppl):47-53. Review.	J Psychopharmacol. 2006	PubMed	citation	PMID:16785270	pubmed	16785270	create date:2006/06/21 | first author:Nelson JC
Screening the receptorome.	/pubmed/16785269	Kroeze WK, Roth BL.	J Psychopharmacol. 2006 Jul;20(4 Suppl):41-6. Review.	J Psychopharmacol. 2006	PubMed	citation	PMID:16785269	pubmed	16785269	create date:2006/06/21 | first author:Kroeze WK
Relevance of assessing drug concentration exposure in pharmacogenetic and imaging studies.	/pubmed/16785268	Lotrich FE, Bies RR, Smith GS, Pollock BG.	J Psychopharmacol. 2006 Jul;20(4 Suppl):33-40. Review.	J Psychopharmacol. 2006	PubMed	citation	PMID:16785268	pubmed	16785268	create date:2006/06/21 | first author:Lotrich FE
Contribution of allelic variations in transporters to the phenotype of drug response.	/pubmed/16785267	Kirchheiner J, Gründemann D, Schömig E.	J Psychopharmacol. 2006 Jul;20(4 Suppl):27-32. Review.	J Psychopharmacol. 2006	PubMed	citation	PMID:16785267	pubmed	16785267	create date:2006/06/21 | first author:Kirchheiner J
Using ancestry-informative markers to define populations and detect population stratification.	/pubmed/16785266	Enoch MA, Shen PH, Xu K, Hodgkinson C, Goldman D.	J Psychopharmacol. 2006 Jul;20(4 Suppl):19-26. Review.	J Psychopharmacol. 2006	PubMed	citation	PMID:16785266	pubmed	16785266	create date:2006/06/21 | first author:Enoch MA
The 5-HT2C receptor and antipsychoticinduced weight gain - mechanisms and genetics.	/pubmed/16785265	Reynolds GP, Hill MJ, Kirk SL.	J Psychopharmacol. 2006 Jul;20(4 Suppl):15-8. Review.	J Psychopharmacol. 2006	PubMed	citation	PMID:16785265	pubmed	16785265	create date:2006/06/21 | first author:Reynolds GP
Drugs and genotypes: how pharmacogenetic information could improve smoking cessation treatment.	/pubmed/16785264	Lee AM, Tyndale RF.	J Psychopharmacol. 2006 Jul;20(4 Suppl):7-14. Review.	J Psychopharmacol. 2006	PubMed	citation	PMID:16785264	pubmed	16785264	create date:2006/06/21 | first author:Lee AM
Media pressure and patient care.	/pubmed/16760257	Blier P.	J Psychopharmacol. 2006 Jul;20(4):469-70. No abstract available.	J Psychopharmacol. 2006	PubMed	citation	PMID:16760257	pubmed	16760257	create date:2006/06/09 | first author:Blier P
A case of pancytopenia.	/pubmed/16714327	Keown P, McAllister-Williams H, Young A.	J Psychopharmacol. 2006 Sep;20(5):690-2. Epub 2006 May 19.	J Psychopharmacol. 2006	PubMed	citation	PMID:16714327	pubmed	16714327	create date:2006/05/23 | first author:Keown P
The efficacy of selective serotonin reuptake inhibitors in adult social anxiety disorder: a meta-analysis of double-blind, placebo-controlled trials.	/pubmed/16714326	Hedges DW, Brown BL, Shwalb DA, Godfrey K, Larcher AM.	J Psychopharmacol. 2007 Jan;21(1):102-11. Epub 2006 May 19.	J Psychopharmacol. 2007	PubMed	citation	PMID:16714326	pubmed	16714326	create date:2006/05/23 | first author:Hedges DW
Repeated cannabinoid exposure during perinatal, adolescent or early adult ages produces similar longlasting deficits in object recognition and reduced social interaction in rats.	/pubmed/16714325	O'Shea M, McGregor IS, Mallet PE.	J Psychopharmacol. 2006 Sep;20(5):611-21. Epub 2006 May 19.	J Psychopharmacol. 2006	PubMed	citation	PMID:16714325	pubmed	16714325	create date:2006/05/23 | first author:O'Shea M
Effects of psilocybin on time perception and temporal control of behaviour in humans.	/pubmed/16714323	Wittmann M, Carter O, Hasler F, Cahn BR, Grimberg U, Spring P, Hell D, Flohr H, Vollenweider FX.	J Psychopharmacol. 2007 Jan;21(1):50-64. Epub 2006 May 19.	J Psychopharmacol. 2007	PubMed	citation	PMID:16714323	pubmed	16714323	create date:2006/05/23 | first author:Wittmann M
Implications of mechanism-based inhibition of CYP2D6 for the pharmacokinetics and toxicity of MDMA.	/pubmed/16714321	Yang J, Jamei M, Heydari A, Yeo KR, de la Torre R, Farré M, Tucker GT, Rostami-Hodjegan A.	J Psychopharmacol. 2006 Nov;20(6):842-9. Epub 2006 May 19.	J Psychopharmacol. 2006	PubMed	citation	PMID:16714321	pubmed	16714321	create date:2006/05/23 | first author:Yang J
Neurostimulation in resistant depression.	/pubmed/16644770	Carpenter LL.	J Psychopharmacol. 2006 May;20(3 Suppl):35-40. Review.	J Psychopharmacol. 2006	PubMed	citation	PMID:16644770	pubmed	16644770	create date:2006/04/29 | first author:Carpenter LL
Pharmacological approaches to the treatment of residual symptoms.	/pubmed/16644769	Fava M.	J Psychopharmacol. 2006 May;20(3 Suppl):29-34. Review.	J Psychopharmacol. 2006	PubMed	citation	PMID:16644769	pubmed	16644769	create date:2006/04/29 | first author:Fava M
Enhancing the efficacy of antidepressants with psychotherapy.	/pubmed/16644768	Petersen TJ.	J Psychopharmacol. 2006 May;20(3 Suppl):19-28. Review.	J Psychopharmacol. 2006	PubMed	citation	PMID:16644768	pubmed	16644768	create date:2006/04/29 | first author:Petersen TJ
Augmentation and combination strategies for depression.	/pubmed/16644767	DeBattista C.	J Psychopharmacol. 2006 May;20(3 Suppl):11-8.	J Psychopharmacol. 2006	PubMed	citation	PMID:16644767	pubmed	16644767	create date:2006/04/29 | first author:DeBattista C
Remission in depression: definition and initial treatment approaches.	/pubmed/16644766	Israel JA.	J Psychopharmacol. 2006 May;20(3 Suppl):5-10.	J Psychopharmacol. 2006	PubMed	citation	PMID:16644766	pubmed	16644766	create date:2006/04/29 | first author:Israel JA
Improving depression outcome: new concepts, strategies and technologies.	/pubmed/16644765	Alpert JE.	J Psychopharmacol. 2006 May;20(3 Suppl):3-4. No abstract available.	J Psychopharmacol. 2006	PubMed	citation	PMID:16644765	pubmed	16644765	create date:2006/04/29 | first author:Alpert JE
Ecstasy (MDMA, MDA, MDEA, MBDB) consumption, seizures, related offences, prices, dosage levels and deaths in the UK (1994-2003).	/pubmed/16574720	Schifano F, Corkery J, Deluca P, Oyefeso A, Ghodse AH.	J Psychopharmacol. 2006 May;20(3):456-63.	J Psychopharmacol. 2006	PubMed	citation	PMID:16574720	pubmed	16574720	create date:2006/04/01 | first author:Schifano F
Users' perceptions of the risks and effects of taking ecstasy (MDMA): a questionnaire study.	/pubmed/16574719	Murphy PN, Wareing M, Fisk J.	J Psychopharmacol. 2006 May;20(3):447-55.	J Psychopharmacol. 2006	PubMed	citation	PMID:16574719	pubmed	16574719	create date:2006/04/01 | first author:Murphy PN
Self-reported ecstasy use: the impact of assessment method on dosage estimates in recreational users.	/pubmed/16574718	Bedi G, Redman J.	J Psychopharmacol. 2006 May;20(3):432-6.	J Psychopharmacol. 2006	PubMed	citation	PMID:16574718	pubmed	16574718	create date:2006/04/01 | first author:Bedi G
Eating attitudes, weight concerns and beliefs about drug effects in women who use ecstasy.	/pubmed/16574717	Curran HV, Robjant K.	J Psychopharmacol. 2006 May;20(3):425-31.	J Psychopharmacol. 2006	PubMed	citation	PMID:16574717	pubmed	16574717	create date:2006/04/01 | first author:Curran HV
Problematic versus non-problematic ecstasy/MDMA use: the influence of drug usage patterns and pre-existing psychiatric factors.	/pubmed/16574716	Soar K, Turner JJ, Parrott AC.	J Psychopharmacol. 2006 May;20(3):417-24.	J Psychopharmacol. 2006	PubMed	citation	PMID:16574716	pubmed	16574716	create date:2006/04/01 | first author:Soar K
Recreational ecstasy use and depression.	/pubmed/16574715	Guillot C, Greenway D.	J Psychopharmacol. 2006 May;20(3):411-6.	J Psychopharmacol. 2006	PubMed	citation	PMID:16574715	pubmed	16574715	create date:2006/04/01 | first author:Guillot C
Vasopressin and oxytocin secretion in response to the consumption of ecstasy in a clubbing population.	/pubmed/16574714	Wolff K, Tsapakis EM, Winstock AR, Hartley D, Holt D, Forsling ML, Aitchison KJ.	J Psychopharmacol. 2006 May;20(3):400-10.	J Psychopharmacol. 2006	PubMed	citation	PMID:16574714	pubmed	16574714	create date:2006/04/01 | first author:Wolff K
Memory function and serotonin transporter promoter gene polymorphism in ecstasy (MDMA) users.	/pubmed/16574713	Reneman L, Schilt T, de Win MM, Booij J, Schmand B, van den Brink W, Bakker O.	J Psychopharmacol. 2006 May;20(3):389-99.	J Psychopharmacol. 2006	PubMed	citation	PMID:16574713	pubmed	16574713	create date:2006/04/01 | first author:Reneman L
MDMA polydrug users show process-specific central executive impairments coupled with impaired social and emotional judgement processes.	/pubmed/16574712	Reay JL, Hamilton C, Kennedy DO, Scholey AB.	J Psychopharmacol. 2006 May;20(3):385-8.	J Psychopharmacol. 2006	PubMed	citation	PMID:16574712	pubmed	16574712	create date:2006/04/01 | first author:Reay JL
Memory deficits in abstinent MDMA (ecstasy) users: neuropsychological evidence of frontal dysfunction.	/pubmed/16574711	Quednow BB, Jessen F, Kuhn KU, Maier W, Daum I, Wagner M.	J Psychopharmacol. 2006 May;20(3):373-84.	J Psychopharmacol. 2006	PubMed	citation	PMID:16574711	pubmed	16574711	create date:2006/04/01 | first author:Quednow BB
Selecting antipsychotics in schizophrenia: lessons from CATIE.	/pubmed/16574710	Haddad P, Dursun SM.	J Psychopharmacol. 2006 May;20(3):332-4. No abstract available.	J Psychopharmacol. 2006	PubMed	citation	PMID:16574710	pubmed	16574710	create date:2006/04/01 | first author:Haddad P
Harm reduction: lessons learned from tobacco control.	/pubmed/16574708	Munafò MR.	J Psychopharmacol. 2006 May;20(3):329-30, discussion 331. No abstract available.	J Psychopharmacol. 2006	PubMed	citation	PMID:16574708	pubmed	16574708	create date:2006/04/01 | first author:Munafò MR
Alcohol alternatives: a goal for psychopharmacology?" by David J. Nutt."	/pubmed/16574707	Cox WM.	J Psychopharmacol. 2006 May;20(3):327-8, discussion 331. No abstract available.	J Psychopharmacol. 2006	PubMed	citation	PMID:16574707	pubmed	16574707	create date:2006/04/01 | first author:Cox WM
Title	URL	Description	Details	ShortDetails	Resource	Type	Identifiers	Db	EntrezUID	Properties
Alcohol alternatives--a goal for psychopharmacology?	/pubmed/16574706	Ragan CI.	J Psychopharmacol. 2006 May;20(3):325-6, discussion 331. No abstract available.	J Psychopharmacol. 2006	PubMed	citation	PMID:16574706	pubmed	16574706	create date:2006/04/01 | first author:Ragan CI
For alcohol alternatives, the science is not the hardest part.	/pubmed/16574705	Room R.	J Psychopharmacol. 2006 May;20(3):323-4, discussion 331. No abstract available.	J Psychopharmacol. 2006	PubMed	citation	PMID:16574705	pubmed	16574705	create date:2006/04/01 | first author:Room R
The regulatory challenges in engineering a safer tipple.	/pubmed/16574704	Hall W.	J Psychopharmacol. 2006 May;20(3):321-2, discussion 331. No abstract available.	J Psychopharmacol. 2006	PubMed	citation	PMID:16574704	pubmed	16574704	create date:2006/04/01 | first author:Hall W
Alcohol alternatives--a goal for psychopharmacology?	/pubmed/16574703	Nutt DJ.	J Psychopharmacol. 2006 May;20(3):318-20. No abstract available.	J Psychopharmacol. 2006	PubMed	citation	PMID:16574703	pubmed	16574703	create date:2006/04/01 | first author:Nutt DJ
A tale of two Es.	/pubmed/16574702	Nutt DJ.	J Psychopharmacol. 2006 May;20(3):315-7. No abstract available.	J Psychopharmacol. 2006	PubMed	citation	PMID:16574702	pubmed	16574702	create date:2006/04/01 | first author:Nutt DJ
Managing the aftermath of mania - Newcastle, 2 September 2005: Consensus Meeting Statement.	/pubmed/16551673	Young AH, Cookson J, Elliott B, Hellewell JS, McAllister-Williams RH, Newham J, Ogilvie A, Scott J, Tyrer S, Turner M.	J Psychopharmacol. 2006 Mar;20(2 Suppl):51-4. No abstract available.	J Psychopharmacol. 2006	PubMed	citation	PMID:16551673	pubmed	16551673	create date:2006/03/23 | first author:Young AH
Psychotherapy for bipolar disorders - efficacy and effectiveness.	/pubmed/16551672	Scott J.	J Psychopharmacol. 2006 Mar;20(2 Suppl):46-50. Review.	J Psychopharmacol. 2006	PubMed	citation	PMID:16551672	pubmed	16551672	create date:2006/03/23 | first author:Scott J
A review of the evidence for the use of antipsychotics in the maintenance treatment of bipolar disorders.	/pubmed/16551671	Hellewell JS.	J Psychopharmacol. 2006 Mar;20(2 Suppl):39-45. Review.	J Psychopharmacol. 2006	PubMed	citation	PMID:16551671	pubmed	16551671	create date:2006/03/23 | first author:Hellewell JS
Olanzapine - relapse prevention following mania.	/pubmed/16551670	Dando S, Tohen M.	J Psychopharmacol. 2006 Mar;20(2 Suppl):31-8. Review.	J Psychopharmacol. 2006	PubMed	citation	PMID:16551670	pubmed	16551670	create date:2006/03/23 | first author:Dando S
The use of anticonvulsants in the aftermath of mania.	/pubmed/16551669	Cookson J, Elliott B.	J Psychopharmacol. 2006 Mar;20(2 Suppl):23-30.	J Psychopharmacol. 2006	PubMed	citation	PMID:16551669	pubmed	16551669	create date:2006/03/23 | first author:Cookson J
Lithium in maintenance therapy for bipolar disorder.	/pubmed/16551668	Young AH, Newham JI.	J Psychopharmacol. 2006 Mar;20(2 Suppl):17-22. Review.	J Psychopharmacol. 2006	PubMed	citation	PMID:16551668	pubmed	16551668	create date:2006/03/23 | first author:Young AH
Relapse prevention in bipolar disorder: a critical review of current guidelines.	/pubmed/16551667	McAllister-Williams RH.	J Psychopharmacol. 2006 Mar;20(2 Suppl):12-6. Review.	J Psychopharmacol. 2006	PubMed	citation	PMID:16551667	pubmed	16551667	create date:2006/03/23 | first author:McAllister-Williams RH
What does history teach us about factors associated with relapse in bipolar affective disorder? Presentation at Hilton hotel, Gateshead, 2 September 2005 at Symposium entitled managing The aftermath of mania.	/pubmed/16551666	Tyrer S.	J Psychopharmacol. 2006 Mar;20(2 Suppl):4-11.	J Psychopharmacol. 2006	PubMed	citation	PMID:16551666	pubmed	16551666	create date:2006/03/23 | first author:Tyrer S
Diazepam-induced disruption of classically-conditioned fear-potentiation of late-latency auditory evoked potentials is prevented by flumazenil given before, but not after, CS/US pairing.	/pubmed/16533870	Scaife JC, Hou RH, Samuels ER, Baqui F, Langley RW, Bradshaw CM, Szabadi E.	J Psychopharmacol. 2007 Jan;21(1):93-101. Epub 2006 Mar 13.	J Psychopharmacol. 2007	PubMed	citation	PMID:16533870	pubmed	16533870	create date:2006/03/15 | first author:Scaife JC
Methylphenidate for alpha-interferon induced depression.	/pubmed/16533869	Camacho A, Ng B.	J Psychopharmacol. 2006 Sep;20(5):687-9. Epub 2006 Mar 13.	J Psychopharmacol. 2006	PubMed	citation	PMID:16533869	pubmed	16533869	create date:2006/03/15 | first author:Camacho A
Reliability of salivary cortisol assessments in cocaine dependent individuals.	/pubmed/16533868	Fox HC, Wilker EH, Kreek MJ, Sinha R.	J Psychopharmacol. 2006 Sep;20(5):650-5. Epub 2006 Mar 13.	J Psychopharmacol. 2006	PubMed	citation	PMID:16533868	pubmed	16533868	create date:2006/03/15 | first author:Fox HC
A double-blind, placebo-controlled, multi-dose evaluation of the acute behavioural effects of guaraná in humans.	/pubmed/16533867	Haskell CF, Kennedy DO, Wesnes KA, Milne AL, Scholey AB.	J Psychopharmacol. 2007 Jan;21(1):65-70. Epub 2006 Mar 13.	J Psychopharmacol. 2007	PubMed	citation	PMID:16533867	pubmed	16533867	create date:2006/03/15 | first author:Haskell CF
Effects of the cannabinoid CB1 receptor agonist CP55,940 and antagonist SR141716A on d-amphetamine-induced behaviours in Cebus monkeys.	/pubmed/16533866	Madsen MV, Peacock L, Werge T, Andersen MB.	J Psychopharmacol. 2006 Sep;20(5):622-8. Epub 2006 Mar 13.	J Psychopharmacol. 2006	PubMed	citation	PMID:16533866	pubmed	16533866	create date:2006/03/15 | first author:Madsen MV
A validation of the 7.5% CO2 model of GAD using paroxetine and lorazepam in healthy volunteers.	/pubmed/16533865	Bailey JE, Kendrick A, Diaper A, Potokar JP, Nutt DJ.	J Psychopharmacol. 2007 Jan;21(1):42-9. Epub 2006 Mar 13.	J Psychopharmacol. 2007	PubMed	citation	PMID:16533865	pubmed	16533865	create date:2006/03/15 | first author:Bailey JE
Effects of OPC-14523, a combined sigma and 5-HT1a ligand, on pre- and post-synaptic 5-HT1a receptors.	/pubmed/16533864	Bermack JE, Debonnel G.	J Psychopharmacol. 2007 Jan;21(1):85-92. Epub 2006 Mar 13.	J Psychopharmacol. 2007	PubMed	citation	PMID:16533864	pubmed	16533864	create date:2006/03/15 | first author:Bermack JE
Automaticity of smoking behaviour: the relationship between dual-task performance, daily cigarette intake and subjective nicotine effects.	/pubmed/16533863	Field M, Mogg K, Bradley BP.	J Psychopharmacol. 2006 Nov;20(6):799-805. Epub 2006 Mar 13.	J Psychopharmacol. 2006	PubMed	citation	PMID:16533863	pubmed	16533863	create date:2006/03/15 | first author:Field M
Allopregnanolone reduces immobility in the forced swimming test and increases the firing rate of lateral septal neurons through actions on the GABAA receptor in the rat.	/pubmed/16533862	Rodrìguez-Landa JF, Contreras CM, Bernal-Morales B, Gutièrrez-Garcìa AG, Saavedra M.	J Psychopharmacol. 2007 Jan;21(1):76-84. Epub 2006 Mar 13.	J Psychopharmacol. 2007	PubMed	citation	PMID:16533862	pubmed	16533862	create date:2006/03/15 | first author:Rodrìguez-Landa JF
Effects of rapid tryptophan depletion on salivary cortisol in older people recovered from depression, and the healthy elderly.	/pubmed/16533861	Porter RJ, Gallagher P, O'Brien JT.	J Psychopharmacol. 2007 Jan;21(1):71-5. Epub 2006 Mar 13.	J Psychopharmacol. 2007	PubMed	citation	PMID:16533861	pubmed	16533861	create date:2006/03/15 | first author:Porter RJ
Cognitive function and mood in MDMA/THC users, THC users and non-drug using controls.	/pubmed/16510488	Lamers CT, Bechara A, Rizzo M, Ramaekers JG.	J Psychopharmacol. 2006 Mar;20(2):302-11.	J Psychopharmacol. 2006	PubMed	citation	PMID:16510488	pubmed	16510488	create date:2006/03/03 | first author:Lamers CT
An investigation into the sub-acute effects of ecstasy on aggressive interpretative bias and aggressive mood - are there gender differences?	/pubmed/16510487	Hoshi R, Pratt H, Mehta S, Bond AJ, Curran HV.	J Psychopharmacol. 2006 Mar;20(2):291-301.	J Psychopharmacol. 2006	PubMed	citation	PMID:16510487	pubmed	16510487	create date:2006/03/03 | first author:Hoshi R
The sub-acute effects of recreational ecstasy (MDMA) use: a controlled study in humans.	/pubmed/16510486	Huxster JK, Pirona A, Morgan MJ.	J Psychopharmacol. 2006 Mar;20(2):281-90.	J Psychopharmacol. 2006	PubMed	citation	PMID:16510486	pubmed	16510486	create date:2006/03/03 | first author:Huxster JK
Pre-treatment with 3,4-methylenedioxymethamphetamine (MDMA) causes long-lasting changes in 5-HT2A receptor-mediated glucose utilization in the rat brain.	/pubmed/16510485	Bull EJ, Porkess V, Rigby M, Hutson PH, Fone KC.	J Psychopharmacol. 2006 Mar;20(2):272-80.	J Psychopharmacol. 2006	PubMed	citation	PMID:16510485	pubmed	16510485	create date:2006/03/03 | first author:Bull EJ
The acute and long-term neurotoxic effects of MDMA on marble burying behaviour in mice.	/pubmed/16510484	Saadat KS, Elliott JM, Colado MI, Green AR.	J Psychopharmacol. 2006 Mar;20(2):264-71.	J Psychopharmacol. 2006	PubMed	citation	PMID:16510484	pubmed	16510484	create date:2006/03/03 | first author:Saadat KS
Serotonin transporter expression is not sufficient to confer cytotoxicity to 3,4-methylenedioxymethamphetamine (MDMA) in vitro.	/pubmed/16510483	Hayat S, Williams RJ, Rattray M.	J Psychopharmacol. 2006 Mar;20(2):257-63.	J Psychopharmacol. 2006	PubMed	citation	PMID:16510483	pubmed	16510483	create date:2006/03/03 | first author:Hayat S
Studies on striatal neurotoxicity caused by the 3,4-methylenedioxymethamphetamine/ malonate combination: implications for serotonin/dopamine interactions.	/pubmed/16510482	Goñi-Allo B, Ramos M, Herv'as I, Lasheras B, Aguirre N.	J Psychopharmacol. 2006 Mar;20(2):245-56.	J Psychopharmacol. 2006	PubMed	citation	PMID:16510482	pubmed	16510482	create date:2006/03/03 | first author:Goñi-Allo B
Intensity dependence of auditory evoked dipole source activity in polydrug ecstasy users: evidence from an 18 months longitudinal study.	/pubmed/16510481	Daumann J, Till B, Fischermann T, Rezk M, Gouzoulis-Mayfrank E.	J Psychopharmacol. 2006 Mar;20(2):236-44.	J Psychopharmacol. 2006	PubMed	citation	PMID:16510481	pubmed	16510481	create date:2006/03/03 | first author:Daumann J
Ecstasy use and self-reported depression, impulsivity, and sensation seeking: a prospective cohort study.	/pubmed/16510480	de Win MM, Schilt T, Reneman L, Vervaeke H, Jager G, Dijkink S, Booij J, van den Brink W.	J Psychopharmacol. 2006 Mar;20(2):226-35.	J Psychopharmacol. 2006	PubMed	citation	PMID:16510480	pubmed	16510480	create date:2006/03/03 | first author:de Win MM
Mood, cognition and serotonin transporter availability in current and former ecstasy (MDMA) users: the longitudinal perspective.	/pubmed/16510479	Thomasius R, Zapletalova P, Petersen K, Buchert R, Andresen B, Wartberg L, Nebeling B, Schmoldt A.	J Psychopharmacol. 2006 Mar;20(2):211-25. Review.	J Psychopharmacol. 2006	PubMed	citation	PMID:16510479	pubmed	16510479	create date:2006/03/03 | first author:Thomasius R
Ecstasy: are animal data consistent between species and can they translate to humans?	/pubmed/16510478	Easton N, Marsden CA.	J Psychopharmacol. 2006 Mar;20(2):194-210. Review.	J Psychopharmacol. 2006	PubMed	citation	PMID:16510478	pubmed	16510478	create date:2006/03/03 | first author:Easton N
The confounding problem of polydrug use in recreational ecstasy/MDMA users: a brief overview.	/pubmed/16510477	Gouzoulis-Mayfrank E, Daumann J.	J Psychopharmacol. 2006 Mar;20(2):188-93. Review.	J Psychopharmacol. 2006	PubMed	citation	PMID:16510477	pubmed	16510477	create date:2006/03/03 | first author:Gouzoulis-Mayfrank E
A review of acute effects of 3,4-methylenedioxymethamphetamine in healthy volunteers.	/pubmed/16510476	Dumont GJ, Verkes RJ.	J Psychopharmacol. 2006 Mar;20(2):176-87. Review.	J Psychopharmacol. 2006	PubMed	citation	PMID:16510476	pubmed	16510476	create date:2006/03/03 | first author:Dumont GJ
Neuroimaging findings with MDMA/ecstasy: technical aspects, conceptual issues and future prospects.	/pubmed/16510475	Reneman L, de Win MM, van den Brink W, Booij J, den Heeten GJ.	J Psychopharmacol. 2006 Mar;20(2):164-75. Review.	J Psychopharmacol. 2006	PubMed	citation	PMID:16510475	pubmed	16510475	create date:2006/03/03 | first author:Reneman L
MDMA in humans: factors which affect the neuropsychobiological profiles of recreational ecstasy users, the integrative role of bioenergetic stress.	/pubmed/16510474	Parrott AC.	J Psychopharmacol. 2006 Mar;20(2):147-63. Review.	J Psychopharmacol. 2006	PubMed	citation	PMID:16510474	pubmed	16510474	create date:2006/03/03 | first author:Parrott AC
MDMA (3,4-methylenedioxymethamphetamine) or ecstasy: the contemporary human and animal research perspective.	/pubmed/16510473	Parrott AC, Marsden CA.	J Psychopharmacol. 2006 Mar;20(2):143-6. No abstract available.	J Psychopharmacol. 2006	PubMed	citation	PMID:16510473	pubmed	16510473	create date:2006/03/03 | first author:Parrott AC
The adult psychiatrist's dilemma: psychostimulant use in attention deficit/hyperactivity disorder.	/pubmed/16478756	Ashton H, Gallagher P, Moore B.	J Psychopharmacol. 2006 Sep;20(5):602-10. Epub 2006 Feb 14. Review.	J Psychopharmacol. 2006	PubMed	citation	PMID:16478756	pubmed	16478756	create date:2006/02/16 | first author:Ashton H
No effects of l-dopa and bromocriptine on psychophysiological parameters of human selective attention.	/pubmed/16478755	Oranje B, Gispen-de Wied CC, Westenberg HG, Kemner C, Verbaten MN, Kahn RS.	J Psychopharmacol. 2006 Nov;20(6):789-98. Epub 2006 Feb 14.	J Psychopharmacol. 2006	PubMed	citation	PMID:16478755	pubmed	16478755	create date:2006/02/16 | first author:Oranje B
Selective increases in the cytokine, TNFalpha, in the prefrontal cortex of PCP-treated rats and human schizophrenic subjects: influence of antipsychotic drugs.	/pubmed/16478754	Paterson GJ, Ohashi Y, Reynolds GP, Pratt JA, Morris BJ.	J Psychopharmacol. 2006 Sep;20(5):636-42. Epub 2006 Feb 14.	J Psychopharmacol. 2006	PubMed	citation	PMID:16478754	pubmed	16478754	create date:2006/02/16 | first author:Paterson GJ
The influence of the CYP2D6 polymorphism on psychopathological and extrapyramidal symptoms in the patients on long-term antipsychotic treatment.	/pubmed/16478753	Plesnicar BK, Zalar B, Breskvar K, Dolzan V.	J Psychopharmacol. 2006 Nov;20(6):829-33. Epub 2006 Feb 14.	J Psychopharmacol. 2006	PubMed	citation	PMID:16478753	pubmed	16478753	create date:2006/02/16 | first author:Plesnicar BK
The impact of experimental design on assessing mechanism-based inactivation of CYP2D6 by MDMA (Ecstasy).	/pubmed/16478752	Van LM, Heydari A, Yang J, Hargreaves J, Rowland-Yeo K, Lennard MS, Tucker GT, Rostami-Hodjegan A.	J Psychopharmacol. 2006 Nov;20(6):834-41. Epub 2006 Feb 14.	J Psychopharmacol. 2006	PubMed	citation	PMID:16478752	pubmed	16478752	create date:2006/02/16 | first author:Van LM
Inhibition of N-methyl-D-aspartate receptor function appears to be one of the common actions for antidepressants.	/pubmed/16401669	Li YF, Zhang YZ, Liu YQ, Wang HL, Cao JB, Guan TT, Luo ZP.	J Psychopharmacol. 2006 Sep;20(5):629-35. Epub 2006 Jan 9.	J Psychopharmacol. 2006	PubMed	citation	PMID:16401669	pubmed	16401669	create date:2006/01/13 | first author:Li YF
Electrophysiological and neurochemical characterization of the effect of repeated treatment with milnacipran on the rat serotonergic and noradrenergic systems.	/pubmed/16401668	Tachibana K, Matsumoto M, Koseki H, Togashi H, Kojima T, Morimoto Y, Yoshioka M.	J Psychopharmacol. 2006 Jul;20(4):562-9. Epub 2006 Jan 9.	J Psychopharmacol. 2006	PubMed	citation	PMID:16401668	pubmed	16401668	create date:2006/01/13 | first author:Tachibana K
Cardiomyopathy after long-term treatment with lithium - more than a coincidence?	/pubmed/16401667	Aichhorn W, Huber R, Stuppaeck C, Whitworth AB.	J Psychopharmacol. 2006 Jul;20(4):589-91. Epub 2006 Jan 9.	J Psychopharmacol. 2006	PubMed	citation	PMID:16401667	pubmed	16401667	create date:2006/01/13 | first author:Aichhorn W
Aripiprazole in the treatment of acute manic or mixed episodes in patients with bipolar I disorder: a 3-week placebo-controlled study.	/pubmed/16401666	Sachs G, Sanchez R, Marcus R, Stock E, McQuade R, Carson W, Abou-Gharbia N, Impellizzeri C, Kaplita S, Rollin L, Iwamoto T; Aripiprazole Study Group.	J Psychopharmacol. 2006 Jul;20(4):536-46. Epub 2006 Jan 9.	J Psychopharmacol. 2006	PubMed	citation	PMID:16401666	pubmed	16401666	create date:2006/01/13 | first author:Sachs G
The novel brain-specific tryptophan hydroxylase-2 gene in panic disorder.	/pubmed/16401665	Mössner R, Freitag CM, Gutknecht L, Reif A, Tauber R, Franke P, Fritze J, Wagner G, Peikert G, Wenda B, Sand P, Rietschel M, Garritsen H, Jacob C, Lesch KP, Deckert J.	J Psychopharmacol. 2006 Jul;20(4):547-52. Epub 2006 Jan 9.	J Psychopharmacol. 2006	PubMed	citation	PMID:16401665	pubmed	16401665	create date:2006/01/13 | first author:Mössner R
Sedation and memory: studies with a histamine H-1 receptor antagonist.	/pubmed/16401664	Turner C, Handford AD, Nicholson AN.	J Psychopharmacol. 2006 Jul;20(4):506-17. Epub 2006 Jan 9.	J Psychopharmacol. 2006	PubMed	citation	PMID:16401664	pubmed	16401664	create date:2006/01/13 | first author:Turner C
Title	URL	Description	Details	ShortDetails	Resource	Type	Identifiers	Db	EntrezUID	Properties
Prescription errors in psychiatry - a multi-centre study.	/pubmed/16401663	Stubbs J, Haw C, Taylor D.	J Psychopharmacol. 2006 Jul;20(4):553-61. Epub 2006 Jan 9.	J Psychopharmacol. 2006	PubMed	citation	PMID:16401663	pubmed	16401663	create date:2006/01/13 | first author:Stubbs J
Smoking as a complex but critical covariate in neurobiological studies of posttraumatic stress disorders: a review.	/pubmed/16401662	Rasmusson AM, Picciotto MR, Krishnan-Sarin S.	J Psychopharmacol. 2006 Sep;20(5):693-707. Epub 2006 Jan 9. Review.	J Psychopharmacol. 2006	PubMed	citation	PMID:16401662	pubmed	16401662	create date:2006/01/13 | first author:Rasmusson AM
A case of Aripiprazole and extra pyramidal side effects.	/pubmed/16401661	Salmoiraghi A, Odiyoor M.	J Psychopharmacol. 2006 Jul;20(4):592-3. Epub 2006 Jan 9.	J Psychopharmacol. 2006	PubMed	citation	PMID:16401661	pubmed	16401661	create date:2006/01/13 | first author:Salmoiraghi A
Modelling facets of mania--new directions related to the notion of endophenotypes.	/pubmed/16401660	Einat H.	J Psychopharmacol. 2006 Sep;20(5):714-22. Epub 2006 Jan 9. Review.	J Psychopharmacol. 2006	PubMed	citation	PMID:16401660	pubmed	16401660	create date:2006/01/13 | first author:Einat H
Successful treatment with duloxetine in a case of treatment refractory bulimia nervosa: a case report.	/pubmed/16401659	Hazen E, Fava M.	J Psychopharmacol. 2006 Sep;20(5):723-4. Epub 2006 Jan 9.	J Psychopharmacol. 2006	PubMed	citation	PMID:16401659	pubmed	16401659	create date:2006/01/13 | first author:Hazen E
Plasma oxytocin levels in depression and their correlation with the temperament dimension of reward dependence.	/pubmed/16401658	Bell CJ, Nicholson H, Mulder RT, Luty SE, Joyce PR.	J Psychopharmacol. 2006 Sep;20(5):656-60. Epub 2006 Jan 9.	J Psychopharmacol. 2006	PubMed	citation	PMID:16401658	pubmed	16401658	create date:2006/01/13 | first author:Bell CJ
Assessing cortisol and dehydroepiandrosterone (DHEA) in saliva: effects of collection method.	/pubmed/16401657	Gallagher P, Leitch MM, Massey AE, McAllister-Williams RH, Young AH.	J Psychopharmacol. 2006 Sep;20(5):643-9. Epub 2006 Jan 9.	J Psychopharmacol. 2006	PubMed	citation	PMID:16401657	pubmed	16401657	create date:2006/01/13 | first author:Gallagher P
Antidepressants and dizziness.	/pubmed/16401656	Ramos RT.	J Psychopharmacol. 2006 Sep;20(5):708-13. Epub 2006 Jan 9. Review.	J Psychopharmacol. 2006	PubMed	citation	PMID:16401656	pubmed	16401656	create date:2006/01/13 | first author:Ramos RT
Effects of ethanol and promethazine on awareness of errors and judgements of performance.	/pubmed/16401655	Acons K, Chan LS, Drummond G, Tiplady B.	J Psychopharmacol. 2006 Sep;20(5):661-9. Epub 2006 Jan 9.	J Psychopharmacol. 2006	PubMed	citation	PMID:16401655	pubmed	16401655	create date:2006/01/13 | first author:Acons K
The varieties of ecstatic experience: an exploration of the subjective experiences of ecstasy.	/pubmed/16401654	Sumnall HR, Cole JC, Jerome L.	J Psychopharmacol. 2006 Sep;20(5):670-82. Epub 2006 Jan 9.	J Psychopharmacol. 2006	PubMed	citation	PMID:16401654	pubmed	16401654	create date:2006/01/13 | first author:Sumnall HR
Comparison of pramipexole and modafinil on arousal, autonomic, and endocrine functions in healthy volunteers.	/pubmed/16401653	Samuels ER, Hou RH, Langley RW, Szabadi E, Bradshaw CM.	J Psychopharmacol. 2006 Nov;20(6):756-70. Epub 2006 Jan 9.	J Psychopharmacol. 2006	PubMed	citation	PMID:16401653	pubmed	16401653	create date:2006/01/13 | first author:Samuels ER
Naltrexone and buprenorphine combination in the treatment of opioid dependence.	/pubmed/16401652	Gerra G, Fantoma A, Zaimovic A.	J Psychopharmacol. 2006 Nov;20(6):806-14. Epub 2006 Jan 9.	J Psychopharmacol. 2006	PubMed	citation	PMID:16401652	pubmed	16401652	create date:2006/01/13 | first author:Gerra G
Cannabidiol monotherapy for treatment-resistant schizophrenia.	/pubmed/16401651	Zuardi AW, Hallak JE, Dursun SM, Morais SL, Sanches RF, Musty RE, Crippa JA.	J Psychopharmacol. 2006 Sep;20(5):683-6. Epub 2006 Jan 9.	J Psychopharmacol. 2006	PubMed	citation	PMID:16401651	pubmed	16401651	create date:2006/01/13 | first author:Zuardi AW
Acute and subchronic effects of amitriptyline 25mg on actual driving in chronic neuropathic pain patients.	/pubmed/16401650	Veldhuijzen DS, van Wijck AJ, Verster JC, Kenemans JL, Kalkman CJ, Olivier B, Volkerts ER.	J Psychopharmacol. 2006 Nov;20(6):782-8. Epub 2006 Jan 9.	J Psychopharmacol. 2006	PubMed	citation	PMID:16401650	pubmed	16401650	create date:2006/01/13 | first author:Veldhuijzen DS
Formation of immature neutrophil leucocytes in schizophrenic patients treated with various antipsychotic drugs: comparisons and predictions.	/pubmed/16401649	Delieu JM, Horobin RW, Duguid JK.	J Psychopharmacol. 2006 Nov;20(6):824-8. Epub 2006 Jan 9.	J Psychopharmacol. 2006	PubMed	citation	PMID:16401649	pubmed	16401649	create date:2006/01/13 | first author:Delieu JM
Cognitive processing of drug-related stimuli: the role of memory and attention.	/pubmed/16401648	Weinstein A, Cox WM.	J Psychopharmacol. 2006 Nov;20(6):850-9. Epub 2006 Jan 9. Review.	J Psychopharmacol. 2006	PubMed	citation	PMID:16401648	pubmed	16401648	create date:2006/01/13 | first author:Weinstein A
Improvement of patient compliance after switching from conventional neuroleptics to the atypical neuroleptic amisulpride.	/pubmed/16401647	Linden M, Scheel T, Eich FX.	J Psychopharmacol. 2006 Nov;20(6):815-23. Epub 2006 Jan 9.	J Psychopharmacol. 2006	PubMed	citation	PMID:16401647	pubmed	16401647	create date:2006/01/13 | first author:Linden M
Clozapine, but not haloperidol, increases neuropeptide Y neuronal expression in the rat hypothalamus.	/pubmed/16401646	Kirk SL, Cahir M, Reynolds GP.	J Psychopharmacol. 2006 Jul;20(4):577-9. Epub 2006 Jan 9.	J Psychopharmacol. 2006	PubMed	citation	PMID:16401646	pubmed	16401646	create date:2006/01/13 | first author:Kirk SL
Effects of Panax ginseng, consumed with and without glucose, on blood glucose levels and cognitive performance during sustained 'mentally demanding' tasks.	/pubmed/16401645	Reay JL, Kennedy DO, Scholey AB.	J Psychopharmacol. 2006 Nov;20(6):771-81. Epub 2006 Jan 9.	J Psychopharmacol. 2006	PubMed	citation	PMID:16401645	pubmed	16401645	create date:2006/01/13 | first author:Reay JL
Increased libido associated with quetiapine.	/pubmed/16354735	Menon A, Williams RH, Watson S.	J Psychopharmacol. 2006 Jan;20(1):125-7.	J Psychopharmacol. 2006	PubMed	citation	PMID:16354735	pubmed	16354735	create date:2005/12/16 | first author:Menon A
Informed consent--a new approach to drug regulation?	/pubmed/16354734	Nutt DJ.	J Psychopharmacol. 2006 Jan;20(1):3-4. No abstract available.	J Psychopharmacol. 2006	PubMed	citation	PMID:16354734	pubmed	16354734	create date:2005/12/16 | first author:Nutt DJ
Weight gain as a prognostic indicator of therapeutic improvement during acute treatment of schizophrenia with placebo or active antipsychotic.	/pubmed/16280344	Ascher-Svanum H, Stensland MD, Kinon BJ, Tollefson GD.	J Psychopharmacol. 2005 Nov;19(6 Suppl):110-7.	J Psychopharmacol. 2005	PubMed	citation	PMID:16280344	pubmed	16280344	create date:2005/11/11 | first author:Ascher-Svanum H
Do guidelines for severe mental illness promote physical health and well-being?	/pubmed/16280343	Citrome L, Yeomans D.	J Psychopharmacol. 2005 Nov;19(6 Suppl):102-9. Review.	J Psychopharmacol. 2005	PubMed	citation	PMID:16280343	pubmed	16280343	create date:2005/11/11 | first author:Citrome L
Metabolism, lifestyle and bipolar affective disorder.	/pubmed/16280342	Morriss R, Mohammed FA.	J Psychopharmacol. 2005 Nov;19(6 Suppl):94-101. Review.	J Psychopharmacol. 2005	PubMed	citation	PMID:16280342	pubmed	16280342	create date:2005/11/11 | first author:Morriss R
Metabolic syndrome and cardiovascular disease.	/pubmed/16280341	Citrome L.	J Psychopharmacol. 2005 Nov;19(6 Suppl):84-93. Review.	J Psychopharmacol. 2005	PubMed	citation	PMID:16280341	pubmed	16280341	create date:2005/11/11 | first author:Citrome L
The potential impact of antipsychotics on lipids in schizophrenia: is there enough evidence to confirm a link?	/pubmed/16280340	Bushe C, Paton C.	J Psychopharmacol. 2005 Nov;19(6 Suppl):76-83. Review.	J Psychopharmacol. 2005	PubMed	citation	PMID:16280340	pubmed	16280340	create date:2005/11/11 | first author:Bushe C
Lipids for psychiatrists - an overview.	/pubmed/16280339	Young IS.	J Psychopharmacol. 2005 Nov;19(6 Suppl):66-75. Review.	J Psychopharmacol. 2005	PubMed	citation	PMID:16280339	pubmed	16280339	create date:2005/11/11 | first author:Young IS
Diabetes and schizophrenia 2005: are we any closer to understanding the link?	/pubmed/16280338	Holt RI, Bushe C, Citrome L.	J Psychopharmacol. 2005 Nov;19(6 Suppl):56-65. Review.	J Psychopharmacol. 2005	PubMed	citation	PMID:16280338	pubmed	16280338	create date:2005/11/11 | first author:Holt RI
Clustering of metabolic comorbidity in schizophrenia: a genetic contribution?	/pubmed/16280337	Gough SC, O'Donovan MC.	J Psychopharmacol. 2005 Nov;19(6 Suppl):47-55. Review.	J Psychopharmacol. 2005	PubMed	citation	PMID:16280337	pubmed	16280337	create date:2005/11/11 | first author:Gough SC
An overview of the central control of weight regulation and the effect of antipsychotic medication.	/pubmed/16280336	Tighe S, Dinan T.	J Psychopharmacol. 2005 Nov;19(6 Suppl):36-46. Review.	J Psychopharmacol. 2005	PubMed	citation	PMID:16280336	pubmed	16280336	create date:2005/11/11 | first author:Tighe S
The role of lifestyle interventions and weight management in schizophrenia.	/pubmed/16280335	Bushe C, Haddad P, Peveler R, Pendlebury J.	J Psychopharmacol. 2005 Nov;19(6 Suppl):28-35. Review.	J Psychopharmacol. 2005	PubMed	citation	PMID:16280335	pubmed	16280335	create date:2005/11/11 | first author:Bushe C
Weight change with atypical antipsychotics in the treatment of schizophrenia.	/pubmed/16280334	Haddad P.	J Psychopharmacol. 2005 Nov;19(6 Suppl):16-27. Review.	J Psychopharmacol. 2005	PubMed	citation	PMID:16280334	pubmed	16280334	create date:2005/11/11 | first author:Haddad P
Obesity - an epidemic of the twenty-first century: an update for psychiatrists.	/pubmed/16280333	Holt RI.	J Psychopharmacol. 2005 Nov;19(6 Suppl):6-15. Review.	J Psychopharmacol. 2005	PubMed	citation	PMID:16280333	pubmed	16280333	create date:2005/11/11 | first author:Holt RI
Challenges in advancing mental and physical health of patients with serious mental illness.	/pubmed/16280332	Dursun S, Dinan TG, Bushe C, Thakore J.	J Psychopharmacol. 2005 Nov;19(6 Suppl):3-5. No abstract available.	J Psychopharmacol. 2005	PubMed	citation	PMID:16280332	pubmed	16280332	create date:2005/11/11 | first author:Dursun S
New trends in the cyber and street market of recreational drugs? The case of 2C-T-7 ('Blue Mystic').	/pubmed/16272191	Schifano F, Deluca P, Agosti L, Martinotti G, Corkery JM, Alex B, Caterina B, Heikki B, Raffaella B, Anna C, Lucia DF, Dorte DR, Magi F, Susana F, Irene F, Claude G, Lisbet H, Lene SJ, Mauro L, Christopher L, Aino M, Teuvo P, et al.	J Psychopharmacol. 2005 Nov;19(6):675-9.	J Psychopharmacol. 2005	PubMed	citation	PMID:16272191	pubmed	16272191	create date:2005/11/08 | first author:Schifano F
Fatal poisoning with antipsychotic drugs, England and Wales 1993-2002.	/pubmed/16272190	Griffiths C, Flanagan RJ.	J Psychopharmacol. 2005 Nov;19(6):667-74.	J Psychopharmacol. 2005	PubMed	citation	PMID:16272190	pubmed	16272190	create date:2005/11/08 | first author:Griffiths C
The efficacy and safety of quetiapine for treatment of geriatric psychosis.	/pubmed/16272189	Yang CH, Tsai SJ, Hwang JP.	J Psychopharmacol. 2005 Nov;19(6):661-6.	J Psychopharmacol. 2005	PubMed	citation	PMID:16272189	pubmed	16272189	create date:2005/11/08 | first author:Yang CH
Chronic treatment with modafinil may not be beneficial in patients with chronic fatigue syndrome.	/pubmed/16272188	Randall DC, Cafferty FH, Shneerson JM, Smith IE, Llewelyn MB, File SE.	J Psychopharmacol. 2005 Nov;19(6):647-60.	J Psychopharmacol. 2005	PubMed	citation	PMID:16272188	pubmed	16272188	create date:2005/11/08 | first author:Randall DC
Individual differences in aggressive responding to intravenous flumazenil administration in adult male parolees.	/pubmed/16272187	Tcheremissine OV, Lane SD, Lieving LM, Rhoades HM, Nouvion S, Cherek DR.	J Psychopharmacol. 2005 Nov;19(6):640-6.	J Psychopharmacol. 2005	PubMed	citation	PMID:16272187	pubmed	16272187	create date:2005/11/08 | first author:Tcheremissine OV
Transient memory impairment after acute dose of 75mg 3.4-Methylene-dioxymethamphetamine.	/pubmed/16272186	Kuypers KP, Ramaekers JG.	J Psychopharmacol. 2005 Nov;19(6):633-9.	J Psychopharmacol. 2005	PubMed	citation	PMID:16272186	pubmed	16272186	create date:2005/11/08 | first author:Kuypers KP
Effects of ethanol on kinaesthetic perception.	/pubmed/16272185	Tiplady B, Baird R, Lütcke H, Drummond G, Wright P.	J Psychopharmacol. 2005 Nov;19(6):627-32.	J Psychopharmacol. 2005	PubMed	citation	PMID:16272185	pubmed	16272185	create date:2005/11/08 | first author:Tiplady B
Effects of repeated doses of caffeine on mood and performance of alert and fatigued volunteers.	/pubmed/16272184	Smith A, Sutherland D, Christopher G.	J Psychopharmacol. 2005 Nov;19(6):620-6.	J Psychopharmacol. 2005	PubMed	citation	PMID:16272184	pubmed	16272184	create date:2005/11/08 | first author:Smith A
Gender differences in response to lorazepam in a human drug discrimination study.	/pubmed/16272183	Jackson A, Stephens D, Duka T.	J Psychopharmacol. 2005 Nov;19(6):614-9.	J Psychopharmacol. 2005	PubMed	citation	PMID:16272183	pubmed	16272183	create date:2005/11/08 | first author:Jackson A
The use of sleep measures to compare a new 5HT1A agonist with buspirone in humans.	/pubmed/16272182	Wilson SJ, Bailey JE, Rich AS, Nash J, Adrover M, Tournoux A, Nutt DJ.	J Psychopharmacol. 2005 Nov;19(6):609-13.	J Psychopharmacol. 2005	PubMed	citation	PMID:16272182	pubmed	16272182	create date:2005/11/08 | first author:Wilson SJ
Does the human leukaemia differentiation factor fragment HLDF6 improve memory via brain DNA and protein synthesis?	/pubmed/16272181	Sewell RD, Gruden MA, Pache DM, Storogeva ZI, Kostanyan IA, Proshin AT, Yurasov VV, Sherstnev VV.	J Psychopharmacol. 2005 Nov;19(6):602-8.	J Psychopharmacol. 2005	PubMed	citation	PMID:16272181	pubmed	16272181	create date:2005/11/08 | first author:Sewell RD
Actions of antipsychotic drugs on pancreatic beta-cell function: contrasting effects of clozapine and haloperidol.	/pubmed/16272180	Best L, Yates AP, Reynolds GP.	J Psychopharmacol. 2005 Nov;19(6):597-601.	J Psychopharmacol. 2005	PubMed	citation	PMID:16272180	pubmed	16272180	create date:2005/11/08 | first author:Best L
Evidence-based guidelines for the pharmacological treatment of anxiety disorders: recommendations from the British Association for Psychopharmacology.	/pubmed/16272179	Baldwin DS, Anderson IM, Nutt DJ, Bandelow B, Bond A, Davidson JR, den Boer JA, Fineberg NA, Knapp M, Scott J, Wittchen HU; British Association for Psychopharmacology.	J Psychopharmacol. 2005 Nov;19(6):567-96.	J Psychopharmacol. 2005	PubMed	citation	PMID:16272179	pubmed	16272179	create date:2005/11/08 | first author:Baldwin DS
Experimental medicine in psychiatry.	/pubmed/16272178	Dawson GR, Goodwin G.	J Psychopharmacol. 2005 Nov;19(6):565-6. No abstract available.	J Psychopharmacol. 2005	PubMed	citation	PMID:16272178	pubmed	16272178	create date:2005/11/08 | first author:Dawson GR
Metabolic and lifestyle issues and severe mental illness--new connections to well-being?	/pubmed/19886294	[No authors listed]	J Psychopharmacol. 2005 Nov;19(6 Suppl):188-22. No abstract available.	J Psychopharmacol. 2005	PubMed	citation	PMID:19886294	pubmed	19886294	create date:2005/11/01
Abstracts of the summer meeting of the British Association for Psychopharmacology, 24-27 July 2005, Harrogate, United Kingdom.	/pubmed/16231415	[No authors listed]	J Psychopharmacol. 2005 Sep;19(5 Abstr Suppl):A1-60. No abstract available.	J Psychopharmacol. 2005	PubMed	citation	PMID:16231415	pubmed	16231415	create date:2005/10/19
Title	URL	Description	Details	ShortDetails	Resource	Type	Identifiers	Db	EntrezUID	Properties
A comparison of multiple 5-HT receptors in two tasks measuring impulsivity.	/pubmed/16204332	Talpos JC, Wilkinson LS, Robbins TW.	J Psychopharmacol. 2006 Jan;20(1):47-58. Epub 2005 Oct 4.	J Psychopharmacol. 2006	PubMed	citation	PMID:16204332	pubmed	16204332	create date:2005/10/06 | first author:Talpos JC
A review of antipsychotics in the treatment of obsessive compulsive disorder.	/pubmed/16204331	Fineberg NA, Gale TM, Sivakumaran T.	J Psychopharmacol. 2006 Jan;20(1):97-103. Epub 2005 Oct 4. Review. No abstract available.	J Psychopharmacol. 2006	PubMed	citation	PMID:16204331	pubmed	16204331	create date:2005/10/06 | first author:Fineberg NA
A community based investigation of the association between cannabis use, injuries and accidents.	/pubmed/16204330	Wadsworth EJ, Moss SC, Simpson SA, Smith AP.	J Psychopharmacol. 2006 Jan;20(1):5-13. Epub 2005 Oct 4.	J Psychopharmacol. 2006	PubMed	citation	PMID:16204330	pubmed	16204330	create date:2005/10/06 | first author:Wadsworth EJ
Cannabis use, cognitive performance and mood in a sample of workers.	/pubmed/16204329	Wadsworth EJ, Moss SC, Simpson SA, Smith AP.	J Psychopharmacol. 2006 Jan;20(1):14-23. Epub 2005 Oct 4.	J Psychopharmacol. 2006	PubMed	citation	PMID:16204329	pubmed	16204329	create date:2005/10/06 | first author:Wadsworth EJ
Early effects of olanzapine on serum levels of ghrelin, adiponectin and leptin in patients with schizophrenia.	/pubmed/16204328	Hosojima H, Togo T, Odawara T, Hasegawa K, Miura S, Kato Y, Kanai A, Kase A, Uchikado H, Hirayasu Y.	J Psychopharmacol. 2006 Jan;20(1):75-9. Epub 2005 Oct 4.	J Psychopharmacol. 2006	PubMed	citation	PMID:16204328	pubmed	16204328	create date:2005/10/06 | first author:Hosojima H
Electroencephalogram slowing, sleepiness and treatment response in patients with schizophrenia during olanzapine treatment.	/pubmed/16204327	Wichniak A, Szafranski T, Wierzbicka A, Waliniowska E, Jernajczyk W.	J Psychopharmacol. 2006 Jan;20(1):80-5. Epub 2005 Oct 4.	J Psychopharmacol. 2006	PubMed	citation	PMID:16204327	pubmed	16204327	create date:2005/10/06 | first author:Wichniak A
Rapid dose titration of quetiapine for the treatment of acute schizophrenia and acute mania: a case series.	/pubmed/16204326	Pajonk FG, Schwertner AK, Seelig MA.	J Psychopharmacol. 2006 Jan;20(1):119-24. Epub 2005 Oct 4.	J Psychopharmacol. 2006	PubMed	citation	PMID:16204326	pubmed	16204326	create date:2005/10/06 | first author:Pajonk FG
Resolution of sexual dysfunction during double-blind treatment of major depression with reboxetine or paroxetine.	/pubmed/16204325	Baldwin D, Bridgman K, Buis C.	J Psychopharmacol. 2006 Jan;20(1):91-6. Epub 2005 Oct 4.	J Psychopharmacol. 2006	PubMed	citation	PMID:16204325	pubmed	16204325	create date:2005/10/06 | first author:Baldwin D
Selective processing of social threat cues following acute tryptophan depletion.	/pubmed/16204324	Munafò MR, Hayward G, Harmer C.	J Psychopharmacol. 2006 Jan;20(1):33-9. Epub 2005 Oct 4.	J Psychopharmacol. 2006	PubMed	citation	PMID:16204324	pubmed	16204324	create date:2005/10/06 | first author:Munafò MR
Switching antipsychotics: an updated review with a focus on quetiapine.	/pubmed/16204323	Weiden PJ.	J Psychopharmacol. 2006 Jan;20(1):104-18. Epub 2005 Oct 4. Review.	J Psychopharmacol. 2006	PubMed	citation	PMID:16204323	pubmed	16204323	create date:2005/10/06 | first author:Weiden PJ
Stereoselective and region-specific induction of immediate early gene expression in rat parietal cortex by blockade of neurokinin 1 receptors.	/pubmed/16204322	Serres F, Sartori SB, Halton A, Pei Q, Rochat C, Singewald N, Sharp T, Millan MJ.	J Psychopharmacol. 2006 Jul;20(4):570-6. Epub 2005 Oct 4. Erratum in: J Psychopharmacol. 2011 Jun;25(6):853. Millan, Mark [corrected to Millan, Mark J].	J Psychopharmacol. 2006	PubMed	citation	PMID:16204322	pubmed	16204322	create date:2005/10/06 | first author:Serres F
Sensitivity of late-latency auditory and somatosensory evoked potentials to threat of electric shock and the sedative drugs diazepam and diphenhydramine in human volunteers.	/pubmed/16204321	Scaife JC, Groves J, Langley RW, Bradshaw CM, Szabadi E.	J Psychopharmacol. 2006 Jul;20(4):485-95. Epub 2005 Oct 4.	J Psychopharmacol. 2006	PubMed	citation	PMID:16204321	pubmed	16204321	create date:2005/10/06 | first author:Scaife JC
Antinociceptive effect of spinally administered cannabinergic and 2-adrenoceptor drugs on the formalin test in rat: possible interactions.	/pubmed/16174681	Khodayar MJ, Shafaghi B, Naderi N, Zarrindast MR.	J Psychopharmacol. 2006 Jan;20(1):67-74. Epub 2005 Sep 20.	J Psychopharmacol. 2006	PubMed	citation	PMID:16174681	pubmed	16174681	create date:2005/09/22 | first author:Khodayar MJ
Current management of bipolar affective disorder: is it reflective of the BAP guidelines?	/pubmed/16174680	Farrelly N, Dibben C, Hunt N.	J Psychopharmacol. 2006 Jan;20(1):128-31. Epub 2005 Sep 20.	J Psychopharmacol. 2006	PubMed	citation	PMID:16174680	pubmed	16174680	create date:2005/09/22 | first author:Farrelly N
Establishing a dose-response relationship for oral risperidone in relapsed schizophrenia.	/pubmed/16174679	Ezewuzie N, Taylor D.	J Psychopharmacol. 2006 Jan;20(1):86-90. Epub 2005 Sep 20.	J Psychopharmacol. 2006	PubMed	citation	PMID:16174679	pubmed	16174679	create date:2005/09/22 | first author:Ezewuzie N
The impact of atypical antipsychotic medications on long-term memory dysfunction in schizophrenia spectrum disorder: a quantitative review.	/pubmed/16174678	Thornton AE, Van Snellenberg JX, Sepehry AA, Honer W.	J Psychopharmacol. 2006 May;20(3):335-46. Epub 2005 Sep 20.	J Psychopharmacol. 2006	PubMed	citation	PMID:16174678	pubmed	16174678	create date:2005/09/22 | first author:Thornton AE
The influence of central administration of dopaminergic and cholinergic agents on morphine-induced amnesia in morphine-sensitized mice.	/pubmed/16174677	Zarrindast MR, Farahmandfar M, Rostami P, Rezayof A.	J Psychopharmacol. 2006 Jan;20(1):59-66. Epub 2005 Sep 20.	J Psychopharmacol. 2006	PubMed	citation	PMID:16174677	pubmed	16174677	create date:2005/09/22 | first author:Zarrindast MR
Opposite effects of MK-801 on the expression of food and morphine-induced conditioned place preference in rats.	/pubmed/16174676	Yonghui L, Xigeng Z, Yunjing B, Xiaoyan Y, Nan S.	J Psychopharmacol. 2006 Jan;20(1):40-6. Epub 2005 Sep 20.	J Psychopharmacol. 2006	PubMed	citation	PMID:16174676	pubmed	16174676	create date:2005/09/22 | first author:Yonghui L
Diet rich in alpha-lactalbumin improves memory in unmedicated recovered depressed patients and matched controls.	/pubmed/16174675	Booij L, Merens W, Markus CR, Van der Does AJ.	J Psychopharmacol. 2006 Jul;20(4):526-35. Epub 2005 Sep 20.	J Psychopharmacol. 2006	PubMed	citation	PMID:16174675	pubmed	16174675	create date:2005/09/22 | first author:Booij L
Lithium: a review of its metabolic adverse effects.	/pubmed/16174674	Livingstone C, Rampes H.	J Psychopharmacol. 2006 May;20(3):347-55. Epub 2005 Sep 20. Review.	J Psychopharmacol. 2006	PubMed	citation	PMID:16174674	pubmed	16174674	create date:2005/09/22 | first author:Livingstone C
Chronic cannabis use is associated with attention-modulated reduction in prepulse inhibition of the startle reflex in healthy humans.	/pubmed/16174673	Kedzior KK, Martin-Iverson MT.	J Psychopharmacol. 2006 Jul;20(4):471-84. Epub 2005 Sep 20.	J Psychopharmacol. 2006	PubMed	citation	PMID:16174673	pubmed	16174673	create date:2005/09/22 | first author:Kedzior KK
Dysregulation of thalamic sensory transmission" in schizophrenia: neurochemical vulnerability to hallucinations."	/pubmed/16174672	Behrendt RP.	J Psychopharmacol. 2006 May;20(3):356-72. Epub 2005 Sep 20. Review.	J Psychopharmacol. 2006	PubMed	citation	PMID:16174672	pubmed	16174672	create date:2005/09/22 | first author:Behrendt RP
A combined neurophysiological and behavioural study into the stimulating effects of fexofenadine on performance.	/pubmed/16174671	Theunissen EL, Jonkman LM, Kuypers KP, Ramaekers JG.	J Psychopharmacol. 2006 Jul;20(4):496-505. Epub 2005 Sep 20.	J Psychopharmacol. 2006	PubMed	citation	PMID:16174671	pubmed	16174671	create date:2005/09/22 | first author:Theunissen EL
The effects of stereotype threat on cognitive function in ecstasy users.	/pubmed/16174670	Cole JC, Michailidou K, Jerome L, Sumnall HR.	J Psychopharmacol. 2006 Jul;20(4):518-25. Epub 2005 Sep 20.	J Psychopharmacol. 2006	PubMed	citation	PMID:16174670	pubmed	16174670	create date:2005/09/22 | first author:Cole JC
Alcohol, drugs, and attention-deficit/ hyperactivity disorder: a model for the study of addictions in youth.	/pubmed/16174669	Wilens TE, Biederman J.	J Psychopharmacol. 2006 Jul;20(4):580-8. Epub 2005 Sep 20. Review.	J Psychopharmacol. 2006	PubMed	citation	PMID:16174669	pubmed	16174669	create date:2005/09/22 | first author:Wilens TE
Differential experiences of the psychobiological sequelae of ecstasy use: quantitative and qualitative data from an internet study.	/pubmed/16174668	Rodgers J, Buchanan T, Pearson C, Parrott AC, Ling J, Hefferman TM, Scholey AB.	J Psychopharmacol. 2006 May;20(3):437-46. Epub 2005 Sep 20.	J Psychopharmacol. 2006	PubMed	citation	PMID:16174668	pubmed	16174668	create date:2005/09/22 | first author:Rodgers J
Polydrug abusers display impaired discrimination-reversal learning in a model of behavioural control.	/pubmed/16174667	Fillmore MT, Rush CR.	J Psychopharmacol. 2006 Jan;20(1):24-32. Epub 2005 Sep 20.	J Psychopharmacol. 2006	PubMed	citation	PMID:16174667	pubmed	16174667	create date:2005/09/22 | first author:Fillmore MT
Neonatal symptoms following maternal paroxetine treatment: serotonin toxicity or paroxetine discontinuation syndrome?	/pubmed/16166193	Haddad PM, Pal BR, Clarke P, Wieck A, Sridhiran S.	J Psychopharmacol. 2005 Sep;19(5):554-7.	J Psychopharmacol. 2005	PubMed	citation	PMID:16166193	pubmed	16166193	create date:2005/09/17 | first author:Haddad PM
Levetiracetam in social phobia: a placebo controlled pilot study.	/pubmed/16166192	Zhang W, Connor KM, Davidson JR.	J Psychopharmacol. 2005 Sep;19(5):551-3.	J Psychopharmacol. 2005	PubMed	citation	PMID:16166192	pubmed	16166192	create date:2005/09/17 | first author:Zhang W
Metabolic side effects of atypical antipsychotics in children: a literature review.	/pubmed/16166191	Fedorowicz VJ, Fombonne E.	J Psychopharmacol. 2005 Sep;19(5):533-50. Review.	J Psychopharmacol. 2005	PubMed	citation	PMID:16166191	pubmed	16166191	create date:2005/09/17 | first author:Fedorowicz VJ
Systematic review of randomized controlled trials of atypical antipsychotics and selective serotonin reuptake inhibitors for behavioural problems associated with pervasive developmental disorders.	/pubmed/16166190	Dinca O, Paul M, Spencer NJ.	J Psychopharmacol. 2005 Sep;19(5):521-32. Review.	J Psychopharmacol. 2005	PubMed	citation	PMID:16166190	pubmed	16166190	create date:2005/09/17 | first author:Dinca O
Blinking and schizotypal thinking.	/pubmed/16166189	Mohr C, Sándor PS, Landis T, Fathi M, Brugger P.	J Psychopharmacol. 2005 Sep;19(5):513-20.	J Psychopharmacol. 2005	PubMed	citation	PMID:16166189	pubmed	16166189	create date:2005/09/17 | first author:Mohr C
The P3 in 'ecstasy' polydrug users during response inhibition and execution.	/pubmed/16166188	Gamma A, Brandeis D, Brandeis R, Vollenweider FX.	J Psychopharmacol. 2005 Sep;19(5):504-12.	J Psychopharmacol. 2005	PubMed	citation	PMID:16166188	pubmed	16166188	create date:2005/09/17 | first author:Gamma A
Characterization of a 7% carbon dioxide (CO2) inhalation paradigm to evoke anxiety symptoms in healthy subjects.	/pubmed/16166187	Poma SZ, Milleri S, Squassante L, Nucci G, Bani M, Perini GI, Merlo-Pich E.	J Psychopharmacol. 2005 Sep;19(5):494-503.	J Psychopharmacol. 2005	PubMed	citation	PMID:16166187	pubmed	16166187	create date:2005/09/17 | first author:Poma SZ
The striatal dopamine transporter in first-episode, drug-naive schizophrenic patients: evaluation by the new SPECT-ligand[99mTc]TRODAT-1.	/pubmed/16166186	Schmitt GJ, Meisenzahl EM, Frodl T, La Fougère C, Hahn K, Möller HJ, Dresel S.	J Psychopharmacol. 2005 Sep;19(5):488-93.	J Psychopharmacol. 2005	PubMed	citation	PMID:16166186	pubmed	16166186	create date:2005/09/17 | first author:Schmitt GJ
Mirtazapine treatment of generalized anxiety disorder: a fixed dose, open label study.	/pubmed/16166185	Gambi F, De Berardis D, Campanella D, Carano A, Sepede G, Salini G, Mezzano D, Cicconetti A, Penna L, Salerno RM, Ferro FM.	J Psychopharmacol. 2005 Sep;19(5):483-7.	J Psychopharmacol. 2005	PubMed	citation	PMID:16166185	pubmed	16166185	create date:2005/09/17 | first author:Gambi F
Comparison of incidence rates of cerebrovascular accidents and transient ischaemic attacks in observational cohort studies of patients prescribed risperidone, quetiapine or olanzapine in general practice in England including patients with dementia.	/pubmed/16166184	Layton D, Harris S, Wilton LV, Shakir SA.	J Psychopharmacol. 2005 Sep;19(5):473-82.	J Psychopharmacol. 2005	PubMed	citation	PMID:16166184	pubmed	16166184	create date:2005/09/17 | first author:Layton D
Neural monoaminergic mediation of the effect of St. John's wort extract on prepulse inhibition of the acoustic startle response in rats.	/pubmed/16166183	Khalifa AE.	J Psychopharmacol. 2005 Sep;19(5):467-72.	J Psychopharmacol. 2005	PubMed	citation	PMID:16166183	pubmed	16166183	create date:2005/09/17 | first author:Khalifa AE
A long-term study of the effects of diazinon on sleep, the electrocorticogram and cognitive behaviour in common marmosets.	/pubmed/16166182	Muggleton NG, Smith AJ, Scott EA, Wilson SJ, Pearce PC.	J Psychopharmacol. 2005 Sep;19(5):455-66.	J Psychopharmacol. 2005	PubMed	citation	PMID:16166182	pubmed	16166182	create date:2005/09/17 | first author:Muggleton NG
Reduction of ethanol intake by chronic treatment with Hypericum perforatum, alone or combined with naltrexone in rats.	/pubmed/16166181	Perfumi M, Mattioli L, Cucculelli M, Massi M.	J Psychopharmacol. 2005 Sep;19(5):448-54.	J Psychopharmacol. 2005	PubMed	citation	PMID:16166181	pubmed	16166181	create date:2005/09/17 | first author:Perfumi M
Heightened cocaine-induced locomotor activity in adolescent compared to adult female rats.	/pubmed/16166180	Catlow BJ, Kirstein CL.	J Psychopharmacol. 2005 Sep;19(5):443-7.	J Psychopharmacol. 2005	PubMed	citation	PMID:16166180	pubmed	16166180	create date:2005/09/17 | first author:Catlow BJ
Dr Shipman's last legacy: e-surveillance of the medical profession.	/pubmed/16166179	Nutt DJ.	J Psychopharmacol. 2005 Sep;19(5):441. No abstract available.	J Psychopharmacol. 2005	PubMed	citation	PMID:16166179	pubmed	16166179	create date:2005/09/17 | first author:Nutt DJ
Sustained improvement of clinical outcome with risperidone long-acting injectable in psychotic patients previously treated with olanzapine.	/pubmed/16144784	Gastpar M, Masiak M, Latif MA, Frazzingaro S, Medori R, Lombertie ER.	J Psychopharmacol. 2005 Sep;19(5 Suppl):32-8.	J Psychopharmacol. 2005	PubMed	citation	PMID:16144784	pubmed	16144784	create date:2005/09/08 | first author:Gastpar M
Long-acting risperidone in stable patients with schizoaffective disorder.	/pubmed/16144783	Mohl A, Westlye K, Opjordsmoen S, Lex A, Schreiner A, Benoit M, Bräunig P, Medori R.	J Psychopharmacol. 2005 Sep;19(5 Suppl):22-31.	J Psychopharmacol. 2005	PubMed	citation	PMID:16144783	pubmed	16144783	create date:2005/09/08 | first author:Mohl A
Direct transition to long-acting risperidone--analysis of long-term efficacy.	/pubmed/16144782	Kissling W, Heres S, Lloyd K, Sacchetti E, Bouhours P, Medori R, Llorca PM.	J Psychopharmacol. 2005 Sep;19(5 Suppl):15-21.	J Psychopharmacol. 2005	PubMed	citation	PMID:16144782	pubmed	16144782	create date:2005/09/08 | first author:Kissling W
Patients in the early phases of schizophrenia and schizoaffective disorders effectively treated with risperidone long-acting injectable.	/pubmed/16144781	Parellada E, Andrezina R, Milanova V, Glue P, Masiak M, Turner MS, Medori R, Gaebel W.	J Psychopharmacol. 2005 Sep;19(5 Suppl):5-14.	J Psychopharmacol. 2005	PubMed	citation	PMID:16144781	pubmed	16144781	create date:2005/09/08 | first author:Parellada E
An atypical long-acting injectable antipsychotic: implications for pharmacotherapy of schizophrenia.	/pubmed/16144780	Dursun S.	J Psychopharmacol. 2005 Sep;19(5 Suppl):3-4. No abstract available.	J Psychopharmacol. 2005	PubMed	citation	PMID:16144780	pubmed	16144780	create date:2005/09/08 | first author:Dursun S
Olanzapine plus venlafaxine in treatment-resistant depression.	/pubmed/15983004	Devarajan S, Dursun SM.	J Psychopharmacol. 2005 Jul;19(4):434-5. No abstract available.	J Psychopharmacol. 2005	PubMed	citation	PMID:15983004	pubmed	15983004	create date:2005/06/29 | first author:Devarajan S
Clozapine monotherapy for catatonic schizophrenia: should clozapine be the treatment of choice, with catatonia rather than psychosis as the main therapeutic index?	/pubmed/15983003	Dursun SM, Hallak JE, Haddad P, Leahy A, Byrne A, Strickland PL, Anderson IM, Zuardi AW, Deakin JF.	J Psychopharmacol. 2005 Jul;19(4):432-3. No abstract available.	J Psychopharmacol. 2005	PubMed	citation	PMID:15983003	pubmed	15983003	create date:2005/06/29 | first author:Dursun SM
Acute tryptophan or tyrosine depletion test: time for reappraisal?	/pubmed/15983001	Badawy AA.	J Psychopharmacol. 2005 Jul;19(4):429-30; author reply 431. No abstract available.	J Psychopharmacol. 2005	PubMed	citation	PMID:15983001	pubmed	15983001	create date:2005/06/29 | first author:Badawy AA
Title	URL	Description	Details	ShortDetails	Resource	Type	Identifiers	Db	EntrezUID	Properties
Is clonidine useful for treatment of clozapine-induced sialorrhea?	/pubmed/15983000	Praharaj SK, Verma P, Roy D, Singh A.	J Psychopharmacol. 2005 Jul;19(4):426-8.	J Psychopharmacol. 2005	PubMed	citation	PMID:15983000	pubmed	15983000	create date:2005/06/29 | first author:Praharaj SK
Neuroleptic malignant syndrome due to three atypical antipsychotics in a child.	/pubmed/15982999	Chungh DS, Kim BN, Cho SC.	J Psychopharmacol. 2005 Jul;19(4):422-5.	J Psychopharmacol. 2005	PubMed	citation	PMID:15982999	pubmed	15982999	create date:2005/06/29 | first author:Chungh DS
Medicinal plants for insomnia: a review of their pharmacology, efficacy and tolerability.	/pubmed/15982998	Wheatley D.	J Psychopharmacol. 2005 Jul;19(4):414-21. Review.	J Psychopharmacol. 2005	PubMed	citation	PMID:15982998	pubmed	15982998	create date:2005/06/29 | first author:Wheatley D
The place of partial agonism in psychiatry: recent developments.	/pubmed/15982997	Ohlsen RI, Pilowsky LS.	J Psychopharmacol. 2005 Jul;19(4):408-13. Review.	J Psychopharmacol. 2005	PubMed	citation	PMID:15982997	pubmed	15982997	create date:2005/06/29 | first author:Ohlsen RI
[truncated: 396 more rows]
